# Supplementary material for: Evolutionary chemical space exploration for functional materials: computational organic semiconductor discovery
Source: Chem Sci. 2020 Apr 22;11(19):4922–33. doi: 10.1039/d0sc00554a (PMC8159259; doi:10.1039/d0sc00554a)
Supplement: SC-011-D0SC00554A-s001 [file SC-011-D0SC00554A-s001.csv]

id	spacegroup	density	energy
mol2_opt_15-QR-15-2352-3	15	1.3761	-132.3233
mol2_opt_33-QR-33-2438-3	33	1.3839	-130.8488
mol2_opt_15-QR-15-5363-3	15	1.379	-130.5727
mol2_opt_19-QR-19-6171-3	19	1.3889	-130.408
mol2_opt_33-QR-33-665-3	33	1.3949	-130.3565
mol2_opt_14-QR-14-3611-3	14	1.3738	-130.3462
mol2_opt_19-QR-19-4232-3	19	1.3777	-130.1798
mol2_opt_19-QR-19-492-3	19	1.3786	-130.1721
mol2_opt_14-QR-14-2797-3	14	1.3812	-129.8791
mol2_opt_2-QR-2-3182-3	2	1.3769	-129.8563
mol2_opt_4-QR-4-5992-4	4	1.3712	-129.7561
mol2_opt_4-QR-4-1875-3	4	1.3704	-129.6333
mol2_opt_4-QR-4-1987-3	4	1.3704	-129.595
mol2_opt_14-QR-14-1489-3	14	1.384	-129.5441
mol2_opt_14-QR-14-1193-3	14	1.3874	-129.3944
mol2_opt_33-QR-33-2152-3	33	1.3809	-129.1758
mol2_opt_4-QR-4-2950-3	4	1.3832	-129.1736
mol2_opt_14-QR-14-1221-3	14	1.3863	-129.1652
mol2_opt_14-QR-14-26-3	14	1.3953	-129.1306
mol2_opt_4-QR-4-1118-3	4	1.3835	-129.1299
mol2_opt_14-QR-14-1151-3	14	1.3924	-129.1118
mol2_opt_19-QR-19-73-3	19	1.3803	-129.0822
mol2_opt_15-QR-15-11642-3	15	1.3803	-129.0813
mol2_opt_15-QR-15-10829-3	15	1.3793	-129.0623
mol2_opt_14-QR-14-647-3	14	1.3652	-128.9831
mol2_opt_14-QR-14-6164-3	14	1.3841	-128.9475
mol2_opt_33-QR-33-314-3	33	1.3875	-128.9313
mol2_opt_14-QR-14-154-3	14	1.3886	-128.8096
mol2_opt_33-QR-33-591-3	33	1.3847	-128.7757
mol2_opt_14-QR-14-6564-3	14	1.4072	-128.664
mol2_opt_19-QR-19-2448-3	19	1.384	-128.5421
mol2_opt_61-QR-61-6673-3	61	1.366	-128.4747
mol2_opt_14-QR-14-6632-3	14	1.3703	-128.4209
mol2_opt_14-QR-14-3944-3	14	1.3745	-128.3813
mol2_opt_4-QR-4-1308-3	4	1.3849	-128.3752
mol2_opt_33-QR-33-1586-3	33	1.3876	-128.3336
mol2_opt_61-QR-61-77-3	61	1.386	-128.3039
mol2_opt_14-QR-14-988-3	14	1.36	-128.2514
mol2_opt_4-QR-4-536-3	4	1.3848	-128.2489
mol2_opt_14-QR-14-6274-3	14	1.3901	-128.2481
mol2_opt_33-QR-33-1292-3	33	1.3866	-128.1721
mol2_opt_14-QR-14-6752-3	14	1.3986	-128.1299
mol2_opt_29-QR-29-2323-3	29	1.3772	-128.1183
mol2_opt_14-QR-14-4914-3	14	1.3798	-127.9494
mol2_opt_33-QR-33-1629-3	33	1.3855	-127.7943
mol2_opt_14-QR-14-1110-3	14	1.3811	-127.7744
mol2_opt_14-QR-14-1417-3	14	1.3842	-127.7618
mol2_opt_14-QR-14-7041-3	14	1.412	-127.6987
mol2_opt_4-QR-4-4450-3	4	1.3742	-127.666
mol2_opt_9-QR-9-2876-3	9	1.3449	-127.6075
mol2_opt_14-QR-14-7009-3	14	1.3699	-127.6068
mol2_opt_33-QR-33-801-3	33	1.3842	-127.5495
mol2_opt_14-QR-14-2189-3	14	1.3823	-127.4575
mol2_opt_14-QR-14-4691-3	14	1.3834	-127.4575
mol2_opt_14-QR-14-5747-3	14	1.3565	-127.4047
mol2_opt_14-QR-14-3544-3	14	1.3699	-127.3876
mol2_opt_14-QR-14-978-3	14	1.3866	-127.3723
mol2_opt_33-QR-33-777-3	33	1.3529	-127.3644
mol2_opt_33-QR-33-790-3	33	1.3744	-127.28
mol2_opt_33-QR-33-2609-3	33	1.3645	-127.2608
mol2_opt_19-QR-19-4981-3	19	1.3908	-127.2568
mol2_opt_2-QR-2-5208-3	2	1.3592	-127.2475
mol2_opt_14-QR-14-1315-3	14	1.3431	-127.1807
mol2_opt_14-QR-14-7099-3	14	1.3649	-127.1073
mol2_opt_9-QR-9-765-3	9	1.3665	-127.0622
mol2_opt_14-QR-14-3934-3	14	1.3755	-127.0313
mol2_opt_14-QR-14-3917-3	14	1.3641	-127.0195
mol2_opt_14-QR-14-4252-3	14	1.3672	-126.9929
mol2_opt_15-QR-15-8145-3	15	1.3342	-126.9647
mol2_opt_2-QR-2-7820-3	2	1.3579	-126.9295
mol2_opt_14-QR-14-3852-3	14	1.3765	-126.8848
mol2_opt_14-QR-14-2287-3	14	1.346	-126.8612
mol2_opt_14-QR-14-7286-3	14	1.3397	-126.8506
mol2_opt_15-QR-15-2326-3	15	1.3596	-126.8391
mol2_opt_14-QR-14-1604-3	14	1.3609	-126.8179
mol2_opt_14-QR-14-3175-3	14	1.3914	-126.8095
mol2_opt_29-QR-29-733-3	29	1.3673	-126.6983
mol2_opt_14-QR-14-2486-3	14	1.3611	-126.6703
mol2_opt_14-QR-14-903-3	14	1.3749	-126.6696
mol2_opt_33-QR-33-2929-3	33	1.3822	-126.6468
mol2_opt_14-QR-14-1322-3	14	1.4155	-126.5851
mol2_opt_14-QR-14-6058-3	14	1.3691	-126.5846
mol2_opt_19-QR-19-4674-3	19	1.3622	-126.5514
mol2_opt_33-QR-33-550-3	33	1.3701	-126.5445
mol2_opt_15-QR-15-2070-3	15	1.3568	-126.4755
mol2_opt_14-QR-14-5732-3	14	1.3782	-126.471
mol2_opt_14-QR-14-2171-3	14	1.3784	-126.4536
mol2_opt_33-QR-33-1108-3	33	1.3691	-126.4502
mol2_opt_19-QR-19-3014-3	19	1.3666	-126.4031
mol2_opt_14-QR-14-795-3	14	1.377	-126.3718
mol2_opt_14-QR-14-1781-3	14	1.3747	-126.3546
mol2_opt_19-QR-19-1978-3	19	1.3672	-126.3301
mol2_opt_33-QR-33-2853-3	33	1.355	-126.3042
mol2_opt_14-QR-14-5620-3	14	1.3851	-126.2936
mol2_opt_19-QR-19-4404-3	19	1.3715	-126.2544
mol2_opt_33-QR-33-374-3	33	1.3628	-126.177
mol2_opt_14-QR-14-3703-3	14	1.3382	-126.1502
mol2_opt_14-QR-14-6175-3	14	1.3596	-126.1084
mol2_opt_14-QR-14-5577-3	14	1.3522	-126.1022
mol2_opt_14-QR-14-4126-3	14	1.3534	-126.0869
mol2_opt_14-QR-14-2284-3	14	1.383	-126.0312
mol2_opt_14-QR-14-3577-3	14	1.3337	-125.9808
mol2_opt_14-QR-14-4680-3	14	1.3953	-125.964
mol2_opt_14-QR-14-5989-3	14	1.3813	-125.9544
mol2_opt_14-QR-14-1297-3	14	1.3651	-125.9415
mol2_opt_14-QR-14-4109-3	14	1.3705	-125.9096
mol2_opt_14-QR-14-16-3	14	1.381	-125.8902
mol2_opt_14-QR-14-4438-3	14	1.3738	-125.8329
mol2_opt_14-QR-14-4172-3	14	1.384	-125.816
mol2_opt_14-QR-14-7069-3	14	1.3525	-125.6777
mol2_opt_15-QR-15-12370-3	15	1.3624	-125.6633
mol2_opt_14-QR-14-5696-3	14	1.3537	-125.6626
mol2_opt_15-QR-15-5242-3	15	1.3258	-125.6047
mol2_opt_14-QR-14-5042-3	14	1.3444	-125.5936
mol2_opt_33-QR-33-1201-3	33	1.365	-125.5814
mol2_opt_2-QR-2-5793-3	2	1.375	-125.5789
mol2_opt_19-QR-19-3051-3	19	1.3639	-125.5595
mol2_opt_14-QR-14-3959-3	14	1.3584	-125.5547
mol2_opt_14-QR-14-3791-3	14	1.3825	-125.5529
mol2_opt_14-QR-14-1269-3	14	1.3697	-125.4984
mol2_opt_15-QR-15-5734-3	15	1.3627	-125.4975
mol2_opt_14-QR-14-524-3	14	1.3699	-125.4842
mol2_opt_19-QR-19-1366-3	19	1.3778	-125.4585
mol2_opt_14-QR-14-7431-3	14	1.3545	-125.3914
mol2_opt_61-QR-61-2555-3	61	1.3636	-125.3656
mol2_opt_14-QR-14-2932-3	14	1.3557	-125.3325
