# Supplementary material for: Evolutionary chemical space exploration for functional materials: computational organic semiconductor discovery
Source: Chem Sci. 2020 Apr 22;11(19):4922–33. doi: 10.1039/d0sc00554a (PMC8159259; doi:10.1039/d0sc00554a)
Supplement: SC-011-D0SC00554A-s002 [file SC-011-D0SC00554A-s002.txt]

mol4_opt_14-QR-14-231-3 [0.2601209  0.39865265 2.55232467]
mol4_opt_14-QR-14-6349-3 [ 0.92466397  3.77633417 10.32070499]
mol4_opt_14-QR-14-2411-3 [0.08982418 1.01284648 8.95314766]
mol4_opt_33-QR-33-270-3 [0.31531136 0.69737516 1.01086717]
mol4_opt_33-QR-33-882-3 [ 0.75757849 13.60986619 50.50104831]
mol4_opt_33-QR-33-2514-3 [ 0.59611568  5.52486318 46.66403112]
mol4_opt_33-QR-33-293-3 [0.22471678 0.26568197 9.95929515]
mol4_opt_9-QR-9-2418-3 [ 1.36181063  1.91642718 26.99164682]
mol4_opt_14-QR-14-5207-3 [0.09208019 0.38077066 1.12452031]
mol4_opt_4-QR-4-4567-3 [ 0.23259806  0.45341418 28.74327374]
mol4_opt_15-QR-15-9658-3 [ 3.09814648  6.00234139 15.29721817]
mol4_opt_29-QR-29-739-3 [0.06412424 0.74499405 1.58908677]
mol4_opt_9-QR-9-1851-3 [ 0.08347657  0.32085166 50.85656053]
mol4_opt_19-QR-19-2011-3 [0.31804357 0.48663568 7.18596108]
mol4_opt_14-QR-14-1933-3 [ 0.7001603   1.66822319 32.95816311]
mol4_opt_9-QR-9-610-3 [1.48234207 1.8746279  4.18638822]
mol4_opt_14-QR-14-1647-3 [0.48166544 2.93663213 3.73011411]
mol4_opt_29-QR-29-2544-3 [2.2411579  4.07605105 9.38142548]
mol4_opt_14-QR-14-131-3 [ 0.34737555  3.4764354  11.86686199]
mol4_opt_5-QR-5-615-3 [0.0706782  0.23958433 5.00656583]
mol4_opt_14-QR-14-1039-3 [ 0.30588977  3.43171372 12.51306355]
mol4_opt_33-QR-33-2641-3 [ 0.04735572  0.87651643 26.33583816]
mol4_opt_61-QR-61-1278-3 [ 0.58548845 12.06765288 14.69184994]
mol4_opt_14-QR-14-799-3 [0.45879046 0.61296068 1.01559676]
mol4_opt_19-QR-19-3697-3 [0.62894896 0.93861936 2.8677578 ]
mol4_opt_33-QR-33-364-3 [ 0.06695043  0.45919129 29.15129972]
mol4_opt_14-QR-14-5604-3 [0.01598677 0.22478239 6.65575807]
mol4_opt_14-QR-14-3716-3 [0.46569828 2.13614742 3.57458451]
mol4_opt_15-QR-15-740-3 [0.05868622 0.18809865 1.94796317]
mol4_opt_14-QR-14-5334-3 [ 0.07869249  0.37636401 48.76905792]
mol4_opt_61-QR-61-3694-3 [0.02167314 1.47379988 1.96342458]
mol4_opt_14-QR-14-3254-3 [0.11481776 0.16336971 0.38802193]
mol4_opt_4-QR-4-626-3 [0.0936954  0.55195533 1.05592809]
mol4_opt_14-QR-14-4157-3 [4.16244465 6.31396623 6.61030819]
mol4_opt_15-QR-15-6456-3 [0.47988543 1.39842923 6.18193186]
mol4_opt_15-QR-15-1122-3 [0.94887732 2.09594986 3.39557097]
mol4_opt_19-QR-19-1746-3 [ 0.32504753  0.81355683 31.60336141]
mol4_opt_14-QR-14-2114-3 [ 1.20103078  1.81364482 42.91235125]
mol4_opt_4-QR-4-3281-3 [0.91152907 1.30352388 2.89607084]
mol4_opt_14-QR-14-506-3 [ 0.89084812  3.31492138 27.2357048 ]
mol4_opt_14-QR-14-3367-3 [ 0.34564835  0.67223805 37.89505143]
mol4_opt_14-QR-14-3688-3 [0.24704633 0.60573198 1.34405643]
mol4_opt_15-QR-15-1914-3 [0.48734946 0.91715432 9.34465233]
mol4_opt_4-QR-4-144-3 [0.08947924 0.16865726 0.88748065]
mol4_opt_19-QR-19-1928-3 [0.09816072 0.10584422 6.99245131]
mol4_opt_15-QR-15-2734-3 [ 0.24831766  1.14595865 42.26841821]
mol4_opt_33-QR-33-1348-3 [0.04338452 0.4213588  2.40836454]
mol4_opt_4-QR-4-1157-3 [ 0.26187006  0.621441   17.93509964]
mol4_opt_19-QR-19-2201-3 [0.78713107 1.27020407 3.57503154]
mol4_opt_14-QR-14-7015-3 [0.47649614 0.82089743 5.41264404]
mol4_opt_19-QR-19-3205-3 [0.10062706 0.14051085 1.52158816]
mol4_opt_14-QR-14-5256-3 [0.53448487 2.50720832 3.83082298]
mol4_opt_19-QR-19-3687-3 [1.09286054 1.13567776 4.94003271]
mol4_opt_33-QR-33-1519-3 [ 1.05269368  1.40960367 19.13243245]
mol4_opt_14-QR-14-5872-3 [ 0.44258959  0.81545297 47.30008142]
mol4_opt_19-QR-19-1084-3 [ 0.2633527   1.46115386 49.51063656]
mol4_opt_33-QR-33-2959-3 [ 0.19103147  0.46557764 38.73507882]
mol4_opt_14-QR-14-2542-3 [0.52047763 1.20398773 1.95136127]
mol4_opt_4-QR-4-3388-3 [ 0.40584976  1.62517104 46.0046041 ]
mol4_opt_2-QR-2-4564-3 [ 0.40048785  1.12341244 50.4014597 ]
mol4_opt_14-QR-14-5659-3 [0.54392797 0.91093934 1.99799171]
mol4_opt_14-QR-14-159-3 [ 0.11352837  0.17172714 48.50701031]
mol4_opt_61-QR-61-249-3 [0.06273017 0.38862562 2.50675116]
mol4_opt_33-QR-33-1801-3 [0.04797502 0.30036697 3.34283434]
mol4_opt_33-QR-33-1222-3 [ 0.16875202  2.10865654 13.62153677]
mol4_opt_4-QR-4-2583-3 [0.13544245 2.04777112 2.26098894]
mol4_opt_19-QR-19-5494-3 [0.85604402 1.06162513 2.95948899]
mol4_opt_2-QR-2-911-3 [0.2195925  0.92465063 4.3870155 ]
mol4_opt_14-QR-14-2888-3 [0.02131164 0.1069361  0.88914451]
mol4_opt_14-QR-14-1666-3 [0.12616132 1.73299252 3.86703274]
mol4_opt_14-QR-14-4519-3 [ 0.61310185  7.28211211 24.00641125]
mol4_opt_14-QR-14-3489-3 [0.52562425 0.75965677 1.15090588]
mol4_opt_4-QR-4-1219-3 [ 0.26966182  1.20553573 47.74524788]
mol4_opt_14-QR-14-856-3 [1.52793627 2.67646526 6.7301987 ]
mol4_opt_19-QR-19-2426-3 [ 0.4523028   0.98446125 26.49024932]
mol4_opt_19-QR-19-1764-3 [ 0.34749041  0.65374328 26.52536122]
mol4_opt_14-QR-14-2098-3 [ 0.12450918  0.20877733 49.02877723]
mol4_opt_19-QR-19-4984-3 [ 0.24756627  1.3680628  35.98820967]
mol4_opt_29-QR-29-2384-3 [0.0732356  0.65227106 1.89457499]
mol4_opt_14-QR-14-2487-3 [0.41586962 0.58451943 1.56338305]
mol4_opt_14-QR-14-6838-3 [0.53435455 1.498147   8.32759362]
mol4_opt_2-QR-2-8919-3 [0.99787278 1.98870927 2.58045482]
mol4_opt_4-QR-4-1958-3 [ 0.20434379  0.5848184  18.4356679 ]
mol4_opt_19-QR-19-4869-3 [0.30009371 0.72476723 2.26468897]
mol4_opt_19-QR-19-158-3 [ 0.21116967  1.59960543 29.04463443]
mol4_opt_19-QR-19-4092-3 [ 0.22203884  0.6617827  26.50271467]
mol4_opt_14-QR-14-4855-3 [0.1433376  0.63963414 3.35989153]
mol4_opt_61-QR-61-4462-3 [ 0.11510111  0.3468049  50.31172333]
mol4_opt_14-QR-14-7277-3 [0.60580982 1.10044744 3.57447912]
mol4_opt_5-QR-5-2339-3 [0.0529801  0.16923375 6.18162761]
mol4_opt_19-QR-19-703-3 [0.03482481 0.60112809 1.03878512]
mol4_opt_14-QR-14-383-3 [ 2.75572217  3.74321267 14.61214859]
mol4_opt_2-QR-2-2008-3 [ 1.46272115  6.07597707 51.09818432]
mol4_opt_61-QR-61-1283-3 [0.63053386 0.88221801 4.04023927]
mol4_opt_19-QR-19-3031-3 [ 0.07288154  0.74139893 11.21013909]
mol4_opt_19-QR-19-5645-3 [ 0.21804229  5.31263266 11.51116752]
mol4_opt_14-QR-14-3899-3 [ 0.21164919  0.31271198 14.22251793]
mol4_opt_14-QR-14-7188-3 [1.35507954 1.93608403 9.53787551]
mol4_opt_14-QR-14-3817-3 [1.38941949 2.71200794 9.86242775]
mol4_opt_14-QR-14-4822-3 [ 0.30288823  0.49933418 31.98257218]
mol4_opt_14-QR-14-2866-3 [0.49250215 1.45523353 2.6126172 ]
mol4_opt_14-QR-14-3077-3 [0.38042216 0.69563794 0.96017222]
mol4_opt_14-QR-14-3975-3 [0.46572127 0.66823396 8.97221054]
mol4_opt_2-QR-2-3750-3 [ 0.91789904  1.30704091 52.37541625]
mol4_opt_14-QR-14-1691-3 [ 0.12386517  0.14392103 51.62003946]
mol4_opt_19-QR-19-3745-3 [ 0.28978732  0.72933803 27.66258718]
mol4_opt_61-QR-61-172-3 [0.06907776 0.39652055 1.66657276]
mol4_opt_2-QR-2-155-3 [ 0.47140056  4.99821298 49.60452393]
mol4_opt_14-QR-14-5744-3 [0.30625819 0.40460093 1.69976361]
mol4_opt_14-QR-14-3986-3 [ 0.6478967   2.13830238 49.07080821]
mol4_opt_4-QR-4-2928-3 [0.24619614 0.92767662 9.55052518]
mol4_opt_14-QR-14-3409-3 [0.08431369 0.18694231 7.76777061]
mol4_opt_4-QR-4-1986-3 [0.27100227 0.74494882 2.48312304]
mol4_opt_14-QR-14-617-3 [0.13615628 1.25153714 6.79664928]
mol4_opt_14-QR-14-3498-3 [0.35706324 0.87231805 3.51761203]
mol4_opt_4-QR-4-1714-3 [ 0.32057456  2.99438382 49.39071102]
mol4_opt_19-QR-19-6109-3 [0.11523716 0.28319634 3.59939678]
mol4_opt_14-QR-14-3038-3 [ 0.83935807  4.26229229 34.55713   ]
mol4_opt_15-QR-15-3503-3 [0.53213348 1.19545607 8.18734301]
mol4_opt_15-QR-15-3206-3 [0.65795684 1.03388155 4.3814807 ]
mol4_opt_15-QR-15-3962-3 [ 0.17809     0.94857428 42.09109636]
mol4_opt_29-QR-29-280-3 [ 0.63746837  0.68586259 23.07381669]
mol4_opt_33-QR-33-2533-3 [0.01268016 0.10793918 0.1448354 ]
mol4_opt_14-QR-14-1013-3 [ 0.25838394  3.0924524  20.16369866]
mol4_opt_19-QR-19-228-3 [ 0.33792909  0.69735184 25.59259587]
mol4_opt_14-QR-14-6642-3 [0.52428599 2.9627966  3.67989659]
mol4_opt_19-QR-19-1700-3 [ 0.34380135  4.30580664 13.76757881]
mol4_opt_19-QR-19-2662-3 [ 0.97250069  1.33673645 18.88614252]
mol4_opt_14-QR-14-3512-3 [ 0.57604164  0.82867208 39.21870136]
mol4_opt_14-QR-14-3971-3 [0.05550158 0.17713535 0.44242294]
mol4_opt_14-QR-14-4955-3 [ 2.89778531  4.36345443 13.49195789]
mol4_opt_33-QR-33-647-3 [0.3915287  3.14808876 6.3131101 ]
mol4_opt_14-QR-14-4062-3 [0.86158288 2.40050901 4.0259178 ]
mol4_opt_14-QR-14-4038-3 [0.37325308 0.92154841 0.93498315]
mol4_opt_14-QR-14-3255-3 [ 0.58429372  8.26122423 42.15865238]
mol4_opt_9-QR-9-1846-3 [ 1.34523379  2.10694883 30.74843924]
mol4_opt_14-QR-14-4364-3 [0.49295364 1.29917652 2.12088017]
mol4_opt_14-QR-14-6075-3 [ 0.04786847  0.968589   37.10346685]
mol4_opt_14-QR-14-659-3 [ 0.29091546  0.53140031 33.7829227 ]
mol4_opt_14-QR-14-623-3 [ 0.78104778  1.49655194 48.64894271]
mol4_opt_14-QR-14-6093-3 [0.35463353 0.62244143 1.58114087]
mol4_opt_33-QR-33-733-3 [0.24347005 1.32024913 5.14963502]
mol4_opt_19-QR-19-3518-3 [1.12895883 2.26041156 2.45137656]
mol4_opt_14-QR-14-718-3 [ 0.05114897  0.2780218  24.50048167]
mol4_opt_14-QR-14-4834-3 [ 0.30451212  0.58172004 24.12239332]
mol4_opt_19-QR-19-1599-3 [0.0840041  0.12110431 1.62039309]
mol4_opt_14-QR-14-6955-3 [0.42817747 2.58803804 3.45806137]
mol4_opt_14-QR-14-6239-3 [ 1.40590956  2.52007007 21.84711374]
mol4_opt_15-QR-15-5362-3 [ 0.58961691  2.15468613 42.95697957]
mol4_opt_14-QR-14-5405-3 [ 1.09558437 16.23346381 18.3625823 ]
mol4_opt_2-QR-2-7130-3 [ 0.09116899  0.69059959 45.87358195]
mol4_opt_14-QR-14-3595-3 [ 0.29136716 12.51297607 14.4247468 ]
mol4_opt_14-QR-14-1908-3 [0.31011788 0.95824946 1.18094794]
mol4_opt_4-QR-4-4301-3 [ 0.15522294  1.24417337 12.53733348]
mol4_opt_4-QR-4-1606-3 [ 0.14213835  0.98147937 12.23906673]
mol4_opt_14-QR-14-1964-3 [0.8794426  3.58754479 3.59689671]
mol4_opt_14-QR-14-7013-3 [0.54046491 0.70219035 2.79499242]
mol4_opt_15-QR-15-2264-3 [0.48159763 1.00766838 1.44877971]
mol4_opt_14-QR-14-1735-3 [1.730714   2.21961271 2.26655639]
mol4_opt_14-QR-14-1614-3 [ 0.81796331  3.12582772 30.9864408 ]
mol4_opt_14-QR-14-4653-3 [ 0.37186921  1.7801997  28.53075004]
mol4_opt_19-QR-19-506-3 [ 1.96740495  2.73017428 44.42968639]
mol4_opt_14-QR-14-3917-3 [ 0.2640271   1.13242456 50.28155658]
mol4_opt_19-QR-19-816-3 [1.16369462 1.33522956 5.65416148]
mol4_opt_14-QR-14-4281-3 [0.45263532 1.38032701 2.29704392]
mol4_opt_15-QR-15-3653-3 [ 0.41924625  0.48460139 48.73708649]
mol4_opt_33-QR-33-2155-3 [ 0.44828664  2.62838855 14.02704694]
mol4_opt_15-QR-15-3624-3 [ 0.28439648  1.41482497 17.14588823]
mol4_opt_2-QR-2-2042-3 [ 0.46419892  1.54598072 50.47169062]
mol4_opt_19-QR-19-806-3 [ 0.23467562  1.26841279 47.89323233]
mol4_opt_15-QR-15-6673-3 [ 0.48838714  1.87247093 46.34342226]
mol4_opt_33-QR-33-757-3 [ 1.04402944  5.12103995 13.3713257 ]
mol4_opt_33-QR-33-279-3 [ 0.88978787  1.36986232 18.07077683]
mol4_opt_14-QR-14-802-3 [0.50339591 0.72728978 6.98584382]
mol4_opt_33-QR-33-707-3 [ 0.24976055  0.55926511 39.62753488]
mol4_opt_15-QR-15-6107-3 [ 0.20074714  1.42612456 21.22617642]
mol4_opt_2-QR-2-256-3 [0.86189276 1.83590893 4.61341588]
mol4_opt_14-QR-14-2475-3 [ 2.9127247   3.55066627 14.22558688]
mol4_opt_14-QR-14-6700-3 [ 3.14162097  8.66368859 18.5883674 ]
mol4_opt_14-QR-14-5542-3 [ 0.50989837  0.86159822 21.18260189]
mol4_opt_4-QR-4-4518-3 [0.9918666  1.13057556 2.07758532]
mol4_opt_4-QR-4-2616-3 [ 0.26249631  0.48918576 29.24461014]
mol4_opt_2-QR-2-5010-3 [0.13009352 0.66291878 4.3817724 ]
mol4_opt_33-QR-33-2185-3 [0.73370164 0.75280337 1.5118156 ]
mol4_opt_14-QR-14-3815-3 [ 0.12500889  4.67390747 48.92432147]
mol4_opt_14-QR-14-4328-3 [ 0.14425391  1.46044497 47.66225862]
mol4_opt_29-QR-29-827-3 [0.00668965 2.31135943 2.49334181]
mol4_opt_5-QR-5-280-3 [ 0.02041535  0.20567246 11.44258526]
mol4_opt_33-QR-33-2425-3 [ 0.43179962  0.52507917 10.94490805]
mol4_opt_15-QR-15-3536-3 [ 0.32821335  1.2266317  46.101334  ]
mol4_opt_14-QR-14-5341-3 [ 0.74393015  4.13702559 32.18907138]
mol4_opt_14-QR-14-1773-3 [ 0.06310078  0.42940522 10.89606747]
mol4_opt_14-QR-14-2512-3 [ 0.33918838  0.95346709 10.36595556]
mol4_opt_14-QR-14-1997-3 [ 0.30141096  0.30620853 19.85754117]
mol4_opt_14-QR-14-2889-3 [0.44470577 0.83597863 8.72871194]
mol4_opt_14-QR-14-5770-3 [ 0.45786202  1.11397869 47.38170136]
mol4_opt_15-QR-15-8218-3 [ 0.64304337  2.00389985 27.15454309]
mol4_opt_2-QR-2-229-3 [0.46169605 0.76795242 5.62715021]
mol4_opt_29-QR-29-876-3 [ 0.72927121  5.46974332 10.39302442]
mol4_opt_2-QR-2-8090-3 [0.32243598 1.78766902 2.71704313]
mol4_opt_19-QR-19-1969-3 [ 0.07002677  0.55122687 10.8314991 ]
mol4_opt_33-QR-33-1823-4 [ 0.6097584   5.57248093 45.83825315]
mol4_opt_14-QR-14-185-3 [ 1.52684533  2.71386262 18.86249566]
mol4_opt_33-QR-33-2724-3 [ 0.74453927  0.83300424 30.54210791]
mol4_opt_2-QR-2-9780-3 [0.35405537 1.88321614 5.81091846]
mol4_opt_19-QR-19-6642-3 [ 0.23555859  0.66636119 12.03973503]
mol4_opt_14-QR-14-6560-3 [0.59855046 1.73215382 6.96939129]
mol4_opt_15-QR-15-5578-3 [ 0.66308698  1.89752501 15.69258515]
mol4_opt_19-QR-19-6624-3 [0.08244078 2.01750931 2.03743553]
mol4_opt_15-QR-15-1658-3 [ 0.1118946   0.31691096 39.46719967]
mol4_opt_33-QR-33-2760-3 [0.47116322 0.4871996  0.78884638]
mol4_opt_9-QR-9-2349-3 [ 0.07905855  1.03719492 35.43879749]
mol4_opt_14-QR-14-1023-3 [ 1.68298133  4.748954   24.14135652]
mol4_opt_61-QR-61-3851-3 [0.03793306 0.87714288 7.43929722]
mol4_opt_14-QR-14-2567-3 [ 0.11101126  0.20338437 53.02776508]
mol4_opt_14-QR-14-1683-3 [ 0.17968895  3.54482823 15.90380942]
mol4_opt_33-QR-33-609-3 [ 0.69305733  0.78950421 30.01425247]
mol4_opt_14-QR-14-6793-3 [ 0.4553725   1.35487296 43.42204643]
mol4_opt_19-QR-19-3602-3 [0.072      0.39520025 0.41110632]
mol4_opt_4-QR-4-4838-3 [0.26778271 0.36594059 6.34760822]
mol4_opt_14-QR-14-2859-3 [ 1.16454565  1.34748575 13.82461493]
mol4_opt_19-QR-19-820-3 [ 0.3760559   0.66893369 17.35923985]
mol4_opt_2-QR-2-2876-3 [ 0.4180577   1.2808664  51.22940813]
mol4_opt_61-QR-61-4525-3 [0.04095185 0.81203699 7.33882883]
mol4_opt_9-QR-9-1788-3 [ 0.07870434  1.01330557 35.74783244]
mol4_opt_14-QR-14-2532-3 [0.52223736 0.69038928 2.22868086]
mol4_opt_61-QR-61-546-3 [2.0786253  2.43071166 9.69343638]
mol4_opt_33-QR-33-1170-3 [ 0.044808    0.80811758 25.94939901]
mol4_opt_19-QR-19-6065-3 [0.30375534 0.48731411 3.95090661]
mol4_opt_19-QR-19-785-3 [ 0.19779598  0.57688555 10.16762511]
mol4_opt_14-QR-14-6682-3 [ 0.34194046  0.60829632 45.97941757]
mol4_opt_19-QR-19-1375-3 [ 0.21067595  0.60688923 27.95797182]
mol4_opt_14-QR-14-5925-3 [2.85542278 4.08282786 7.2241081 ]
mol4_opt_33-QR-33-2355-3 [ 2.31185854  2.72067012 50.32192237]
mol4_opt_14-QR-14-6361-3 [ 1.24782444  1.27432475 27.64922318]
mol4_opt_14-QR-14-227-3 [ 0.19774463  0.40600395 53.09149016]
mol4_opt_15-QR-15-8799-3 [ 1.47837324  4.86417651 38.94051406]
mol4_opt_19-QR-19-5703-3 [0.12857506 0.27388238 9.38252991]
mol4_opt_2-QR-2-3235-3 [ 0.78867347  1.26531735 50.83004481]
mol4_opt_14-QR-14-3384-3 [1.17205647 1.82809354 2.22474743]
mol4_opt_15-QR-15-7852-3 [ 0.53833564  2.09750851 44.75663569]
mol4_opt_15-QR-15-5584-3 [0.25595174 0.56480662 2.0520887 ]
mol4_opt_33-QR-33-1909-3 [ 0.06812626  0.43606866 28.45310346]
mol4_opt_14-QR-14-1208-3 [0.13860369 0.44228858 1.19581069]
mol4_opt_14-QR-14-6456-3 [ 0.42116124  1.14051526 46.35068212]
mol4_opt_14-QR-14-2743-3 [0.36318175 0.41774836 1.26313458]
mol4_opt_14-QR-14-2672-3 [0.33841748 3.34254256 6.35476421]
mol4_opt_15-QR-15-7510-3 [ 0.51958195  1.75015183 47.62777998]
mol4_opt_29-QR-29-16-3 [ 0.74003406  1.79122493 30.67516362]
mol4_opt_15-QR-15-11609-3 [0.30432723 0.57100632 4.64954856]
mol4_opt_14-QR-14-7183-3 [0.34216405 0.37356133 1.1442682 ]
mol4_opt_5-QR-5-433-3 [ 0.53756063  1.95436776 47.31888796]
mol4_opt_4-QR-4-5023-3 [ 0.30867952 11.60482582 50.62795314]
mol4_opt_14-QR-14-2620-3 [0.47326995 1.05035091 1.50447716]
mol4_opt_14-QR-14-5042-3 [ 0.31038823  3.33521351 12.01176736]
mol4_opt_19-QR-19-4048-3 [0.05593237 0.30002218 0.4800581 ]
mol4_opt_14-QR-14-1526-3 [ 0.66829977  1.50280388 45.81517984]
mol4_opt_14-QR-14-1323-3 [0.2832472  0.38776927 1.78264207]
mol4_opt_14-QR-14-2213-3 [1.39820997 1.41400262 3.10328462]
mol4_opt_19-QR-19-5633-3 [ 1.05209127  1.11328921 28.41639414]
mol4_opt_19-QR-19-6315-3 [ 0.33130321  0.73148377 27.42766123]
mol4_opt_14-QR-14-5420-3 [0.13381241 1.71288426 2.3870086 ]
mol4_opt_19-QR-19-6540-3 [ 0.27338578  0.27982085 33.7446781 ]
mol4_opt_14-QR-14-6213-3 [1.4120248  2.49274235 7.3652348 ]
mol4_opt_15-QR-15-9526-3 [ 0.94389341  1.96678251 31.17588938]
mol4_opt_19-QR-19-389-3 [0.08116265 0.61096599 1.17534996]
mol4_opt_19-QR-19-3048-3 [ 0.85715172  1.17213424 50.20976426]
mol4_opt_29-QR-29-30-3 [2.2715874  4.32874893 9.93068861]
mol4_opt_4-QR-4-4264-3 [0.15832108 2.13596194 2.65146602]
mol4_opt_4-QR-4-598-3 [ 0.28900186  0.59376498 18.47392227]
mol4_opt_14-QR-14-5126-3 [ 0.35844222  0.39512747 31.3299225 ]
mol4_opt_14-QR-14-5538-3 [0.24510075 0.46215602 1.20780075]
mol4_opt_14-QR-14-5113-3 [ 3.90086582  5.09926535 21.72544969]
mol4_opt_15-QR-15-8950-3 [0.4628411  0.83209175 9.69647205]
