# Supplementary material for: Evolutionary chemical space exploration for functional materials: computational organic semiconductor discovery
Source: Chem Sci. 2020 Apr 22;11(19):4922–33. doi: 10.1039/d0sc00554a (PMC8159259; doi:10.1039/d0sc00554a)
Supplement: SC-011-D0SC00554A-s003 [file SC-011-D0SC00554A-s003.txt]

5b_opt-QR-14-9104-3 [4.09011959 4.66521324 8.44914075]
5b_opt-QR-14-2063-3 [ 1.51539055 3.38980333 17.68671412]
5b_opt-QR-15-6393-3 [ 0.77369815 5.81311158 15.33636488]
5b_opt-QR-15-8867-3 [ 2.76410188 9.72555423 29.01096734]
5b_opt-QR-14-7192-3 [ 2.78882969 5.88385185 17.36365344]
5b_opt-QR-2-14873-3 [ 2.31973433 7.79194362 29.58319773]
5b_opt-QR-29-936-3 [ 2.80065897 9.78123974 27.19325045]
5b_opt-QR-14-3990-3 [ 0.86816176 5.36466492 11.91484426]
5b_opt-QR-4-252-3 [0.38839395 1.35813089 7.21270602]
5b_opt-QR-9-1638-3 [ 1.82178073 3.08532743 22.74102688]
5b_opt-QR-2-2940-3 [ 2.0958593 9.213171 29.63180042]
5b_opt-QR-2-13279-3 [0.25160307 1.76918226 7.60863708]
5b_opt-QR-14-8877-3 [ 1.9641186 3.55252603 22.53748022]
5b_opt-QR-14-1783-3 [ 2.2476564 11.38588463 32.03497624]
5b_opt-QR-33-4138-3 [1.77788621 5.92383921 7.91464677]
5b_opt-QR-29-1989-3 [ 2.70545183 8.75815678 23.30890012]
5b_opt-QR-15-16280-3 [ 1.04613674 8.43019803 23.24059586]
5b_opt-QR-1-1887-3 [0.09379232 0.2654282 1.00042732]
5b_opt-QR-4-92-3 [ 1.01447479 3.87314714 27.19816912]
5b_opt-QR-14-8469-3 [ 1.65966691 3.61328091 37.94556137]
5b_opt-QR-2-2402-3 [ 0.85516471 1.6186653 23.16782541]
5b_opt-QR-19-1892-3 [1.60529358 5.50531396 7.08748296]
5b_opt-QR-14-8031-3 [ 1.02021016 1.54468104 24.82138957]
5b_opt-QR-33-862-3 [ 2.13215548 9.71788751 27.70655496]
5b_opt-QR-33-1824-3 [1.20126076 2.99679088 6.57552359]
5b_opt-QR-9-2902-3 [1.001311 1.1547955 5.82761481]
5b_opt-QR-2-15079-3 [0.2231193 1.57279818 5.77477843]
5b_opt-QR-2-14854-3 [0.43447188 1.3150919 5.73198182]
5b_opt-QR-14-1369-3 [ 0.90684135 5.39012453 14.46388165]
5b_opt-QR-4-5049-3 [ 2.14012311 2.93429615 38.84450123]
5b_opt-QR-15-15451-3 [ 0.28506579 3.03571943 18.92876189]
5b_opt-QR-2-2105-3 [ 1.31802097 2.51069909 28.78784582]
5b_opt-QR-14-473-3 [0.05507222 0.23469147 1.80453653]
5b_opt-QR-14-1647-3 [0.57371391 5.02858867 5.24925833]
5b_opt-QR-33-773-3 [ 2.57863389 5.69990719 13.20401991]
5b_opt-QR-9-2691-3 [ 2.96570712 10.44975612 29.95892728]
5b_opt-QR-14-9134-3 [ 1.18849999 11.2860162 18.61089184]
5b_opt-QR-15-6880-3 [0.2096746 1.84250999 5.32064093]
5b_opt-QR-14-3328-3 [ 2.53539114 14.16756999 16.0236418 ]
5b_opt-QR-14-4555-3 [0.30494985 1.16499488 4.86450957]
5b_opt-QR-4-1541-3 [ 1.03661743 3.8861157 39.19153696]
5b_opt-QR-2-8956-3 [ 1.11193022 4.69988505 16.65177731]
5b_opt-QR-15-8202-3 [0.24520214 1.82057239 4.73195699]
5b_opt-QR-19-7599-3 [ 2.07190433 8.91948017 19.08036048]
5b_opt-QR-4-2070-3 [ 1.02216737 2.3500759 32.09777126]
5b_opt-QR-33-3425-3 [2.48139348 4.90659362 7.00001278]
5b_opt-QR-2-2829-3 [0.94020001 1.11508001 5.54317908]
5b_opt-QR-14-1844-3 [ 0.38766478 1.23964051 22.0517785 ]
5b_opt-QR-14-8828-3 [1.9775354 2.63011221 6.48793784]
5b_opt-QR-14-6032-3 [ 1.998559 3.20949922 13.8988944 ]
5b_opt-QR-14-7003-3 [2.69381326 4.14102442 7.69840578]
5b_opt-QR-2-4297-3 [ 1.59876868 3.33695015 14.90150369]
5b_opt-QR-14-5241-3 [0.37549593 2.55765554 6.68615365]
5b_opt-QR-14-3527-3 [ 2.0547968 5.00094943 20.06811706]
