# Supplementary material for: Evolutionary chemical space exploration for functional materials: computational organic semiconductor discovery
Source: Chem Sci. 2020 Apr 22;11(19):4922–33. doi: 10.1039/d0sc00554a (PMC8159259; doi:10.1039/d0sc00554a)
Supplement: SC-011-D0SC00554A-s004 [file SC-011-D0SC00554A-s004.txt]

mol3b_opt_14-QR-14-871-3 [ 0.21229787  2.99094899 19.53148297]
mol3b_opt_14-QR-14-1064-3 [ 0.04620254  6.26289396 20.34423981]
mol3b_opt_4-QR-4-3004-3 [ 0.13992563  7.77819305 26.93188666]
mol3b_opt_19-QR-19-1776-3 [ 0.42705929  2.02391445 34.32543729]
mol3b_opt_14-QR-14-703-3 [ 0.5501725   3.9422392  16.32617742]
mol3b_opt_33-QR-33-1158-3 [0.62231103 1.39045989 2.25082251]
mol3b_opt_14-QR-14-5388-3 [ 0.90676352  1.11882827 27.0591015 ]
mol3b_opt_14-QR-14-1961-3 [0.73872295 4.18112392 8.8182964 ]
mol3b_opt_15-QR-15-8305-3 [0.33122144 3.31851021 3.53632817]
