# Supplementary material for: Evolutionary chemical space exploration for functional materials: computational organic semiconductor discovery
Source: Chem Sci. 2020 Apr 22;11(19):4922–33. doi: 10.1039/d0sc00554a (PMC8159259; doi:10.1039/d0sc00554a)
Supplement: SC-011-D0SC00554A-s005 [file SC-011-D0SC00554A-s005.txt]

mol2_opt_14-QR-14-5042-3 [0.07069433 2.47470248 7.01306755]
mol2_opt_14-QR-14-647-3 [ 0.68386383  2.55708941 17.21132607]
mol2_opt_14-QR-14-2797-3 [0.48818562 0.69637511 3.57905948]
mol2_opt_2-QR-2-5208-3 [ 0.73040676  2.17071668 13.85604837]
mol2_opt_15-QR-15-2352-3 [0.43480275 0.67023085 1.8007919 ]
mol2_opt_14-QR-14-5696-3 [0.489306  1.39926   2.1463007]
mol2_opt_14-QR-14-7431-3 [0.19470413 1.14806307 3.53872145]
mol2_opt_15-QR-15-2326-3 [1.09357506 6.49453799 9.06339509]
mol2_opt_33-QR-33-1108-3 [0.06844272 0.10313669 0.19602528]
mol2_opt_33-QR-33-374-3 [ 0.30477601  0.33112971 15.70902321]
mol2_opt_14-QR-14-1417-3 [0.14991809 0.57285487 2.09138634]
mol2_opt_33-QR-33-2609-3 [ 0.09436391  0.09630958 35.94706215]
mol2_opt_14-QR-14-6164-3 [0.04073515 0.61310076 3.95915893]
mol2_opt_14-QR-14-1221-3 [0.77044187 2.32582044 2.59902633]
mol2_opt_2-QR-2-3182-3 [0.09405183 0.16255307 2.40239425]
mol2_opt_19-QR-19-6171-3 [0.05582409 2.06537197 6.8010577 ]
mol2_opt_14-QR-14-16-3 [ 0.92777915  1.06658984 35.63682101]
mol2_opt_61-QR-61-77-3 [0.50731372 3.18766765 4.81319869]
mol2_opt_14-QR-14-4252-3 [0.21360449 0.46774266 1.55958026]
mol2_opt_14-QR-14-4109-3 [0.3182872  0.57717787 1.31593154]
mol2_opt_19-QR-19-4232-3 [0.13601745 0.35803666 1.21094981]
mol2_opt_14-QR-14-3544-3 [ 0.29498336  1.0138618  17.86754769]
mol2_opt_19-QR-19-4981-3 [0.29685945 0.44780164 0.56873305]
mol2_opt_15-QR-15-11642-3 [1.7815495  2.96423258 6.33362012]
mol2_opt_33-QR-33-1292-3 [ 0.51471831  7.37834077 17.24922077]
mol2_opt_14-QR-14-1322-3 [0.13877396 0.36629677 0.75564833]
mol2_opt_14-QR-14-4691-3 [0.09405707 0.41715061 0.9735466 ]
mol2_opt_4-QR-4-5992-4 [0.60949367 1.98101345 2.31024645]
mol2_opt_14-QR-14-1489-3 [0.29427897 0.66895755 5.24339869]
mol2_opt_19-QR-19-3051-3 [ 0.97559152  1.18961187 14.32189287]
mol2_opt_14-QR-14-3611-3 [0.30692533 0.81569061 0.97074525]
mol2_opt_14-QR-14-5747-3 [0.05038251 0.31489637 3.53077627]
mol2_opt_19-QR-19-492-3 [0.15584337 0.31573319 0.3526572 ]
mol2_opt_14-QR-14-3791-3 [ 1.3116401   1.77184658 37.5578484 ]
mol2_opt_14-QR-14-4680-3 [0.19566285 0.35085509 1.06089181]
mol2_opt_33-QR-33-777-3 [0.05065338 0.0619797  1.35931467]
mol2_opt_14-QR-14-6175-3 [0.24467    0.34449025 2.8492938 ]
mol2_opt_29-QR-29-2323-3 [ 0.18200763  0.34047717 50.62603619]
mol2_opt_14-QR-14-3852-3 [0.0521786  0.13932165 3.06237816]
mol2_opt_33-QR-33-314-3 [0.50285047 2.62290439 3.18090258]
mol2_opt_15-QR-15-12370-3 [0.25374329 0.5248771  0.59891725]
mol2_opt_14-QR-14-1151-3 [1.47944135 2.12040393 3.60422233]
mol2_opt_4-QR-4-1875-3 [0.27672505 0.99516532 2.67206518]
mol2_opt_14-QR-14-3934-3 [0.13335059 0.31742135 1.79317975]
mol2_opt_14-QR-14-5620-3 [0.99506496 1.41382412 3.54445571]
mol2_opt_33-QR-33-790-3 [0.27704112 0.54556154 1.89389213]
mol2_opt_19-QR-19-4674-3 [ 1.07974042  1.9591745  16.1385939 ]
mol2_opt_33-QR-33-591-3 [ 0.78118122  0.78978473 39.0038893 ]
mol2_opt_14-QR-14-1781-3 [0.03002499 0.13813642 0.57216904]
mol2_opt_14-QR-14-1110-3 [ 0.3479227   3.83751448 19.18004233]
mol2_opt_14-QR-14-1269-3 [ 0.52268812  1.24923387 10.75314405]
mol2_opt_14-QR-14-3959-3 [0.58940678 1.06611428 2.38724955]
mol2_opt_14-QR-14-1604-3 [0.36055769 1.60377077 9.02001061]
mol2_opt_33-QR-33-801-3 [0.17274094 1.26360476 2.07626512]
mol2_opt_14-QR-14-1297-3 [0.10900222 2.35520006 8.43164354]
mol2_opt_14-QR-14-5732-3 [0.06606925 0.37018231 9.07396431]
mol2_opt_14-QR-14-2932-3 [0.32707784 1.4721716  4.0307658 ]
mol2_opt_14-QR-14-1193-3 [0.86786111 2.49272163 2.93779014]
mol2_opt_9-QR-9-765-3 [0.20072746 0.30943757 1.3259705 ]
mol2_opt_15-QR-15-8145-3 [0.08893922 0.82887654 8.34974438]
mol2_opt_14-QR-14-7069-3 [0.74427034 1.48920007 3.1127433 ]
mol2_opt_61-QR-61-2555-3 [ 1.18209122 15.02750216 20.20025352]
mol2_opt_33-QR-33-2853-3 [0.20579893 0.20986226 1.74565949]
mol2_opt_14-QR-14-6274-3 [ 0.54403974  8.80760087 35.00667261]
mol2_opt_33-QR-33-665-3 [ 0.20100593  0.2614434  14.87766757]
mol2_opt_15-QR-15-5242-3 [ 0.04228217  0.11971707 19.14922138]
mol2_opt_4-QR-4-1118-3 [0.10755895 3.13662446 7.47562721]
mol2_opt_4-QR-4-4450-3 [ 0.38629331  3.57865852 13.86996348]
mol2_opt_14-QR-14-2287-3 [1.79530478 2.44309608 2.65446195]
mol2_opt_19-QR-19-4404-3 [0.00662908 0.11280263 0.3530714 ]
mol2_opt_33-QR-33-550-3 [0.0139437  0.09276554 0.18431372]
mol2_opt_14-QR-14-978-3 [0.96395198 1.01068942 1.31687749]
mol2_opt_33-QR-33-2929-3 [0.07540719 0.13548279 0.21360196]
mol2_opt_14-QR-14-6752-3 [0.72619265 1.47383391 1.54585023]
mol2_opt_14-QR-14-903-3 [0.08154576 0.16830958 3.74324852]
mol2_opt_19-QR-19-3014-3 [ 1.50015415  4.32693358 12.95208559]
mol2_opt_14-QR-14-4172-3 [0.03607943 0.04172704 0.13562165]
mol2_opt_4-QR-4-1987-3 [0.65738539 1.17619636 2.36819064]
mol2_opt_15-QR-15-2070-3 [ 3.00811273  8.29565138 22.27367   ]
mol2_opt_14-QR-14-3944-3 [0.13751659 0.36488938 0.88728939]
mol2_opt_14-QR-14-988-3 [ 0.39261886  1.30384637 32.83015607]
mol2_opt_61-QR-61-6673-3 [1.22813505 1.67162449 3.24894147]
mol2_opt_14-QR-14-26-3 [ 0.59274074  0.75764453 21.73230349]
mol2_opt_14-QR-14-4914-3 [0.26937529 1.15361144 3.91364095]
mol2_opt_15-QR-15-5363-3 [0.2557344  1.81867092 3.14719708]
mol2_opt_14-QR-14-7041-3 [0.23145935 0.68867704 1.7764427 ]
mol2_opt_4-QR-4-536-3 [0.11963613 0.33101233 3.39037819]
mol2_opt_19-QR-19-2448-3 [0.04689637 0.06430966 0.16434625]
mol2_opt_14-QR-14-5577-3 [ 0.06560176  0.46303378 34.1530179 ]
mol2_opt_14-QR-14-7286-3 [ 0.11487591  1.50952215 40.62952934]
mol2_opt_4-QR-4-1308-3 [0.12330075 0.32930657 5.11498863]
mol2_opt_19-QR-19-73-3 [0.03087831 0.08089818 0.18412933]
mol2_opt_14-QR-14-3917-3 [0.13113181 0.38520026 2.25840412]
mol2_opt_33-QR-33-1629-3 [0.16068841 0.41691029 7.82932243]
mol2_opt_14-QR-14-6632-3 [0.10179877 0.13733963 0.64441746]
mol2_opt_15-QR-15-10829-3 [1.83338281 2.96896261 6.19991594]
mol2_opt_14-QR-14-4438-3 [0.12204979 0.9505599  3.17241653]
mol2_opt_33-QR-33-1586-3 [ 0.39455257  7.40934909 15.30923651]
mol2_opt_4-QR-4-2950-3 [0.10604849 3.20580385 8.52742599]
mol2_opt_14-QR-14-3577-3 [0.57691177 2.44411544 5.88120035]
mol2_opt_14-QR-14-4126-3 [0.01034119 0.08529124 0.45538421]
mol2_opt_33-QR-33-1201-3 [0.04598394 0.1454198  8.29741225]
mol2_opt_19-QR-19-1366-3 [0.22807302 0.4891361  1.40833402]
mol2_opt_14-QR-14-1315-3 [0.09037763 2.2396949  4.87929716]
mol2_opt_14-QR-14-795-3 [0.26292972 0.73885593 2.94685241]
mol2_opt_15-QR-15-5734-3 [ 0.86470363  2.89568474 10.8048778 ]
mol2_opt_14-QR-14-2171-3 [0.07657587 0.38423559 9.80439997]
mol2_opt_2-QR-2-7820-3 [ 0.86468699  2.09174485 11.42374777]
mol2_opt_2-QR-2-5793-3 [ 2.82111625  4.09396157 30.89441394]
mol2_opt_14-QR-14-154-3 [0.19723418 0.88230706 5.83271095]
mol2_opt_14-QR-14-7099-3 [ 0.20418481  0.99399758 19.48028187]
mol2_opt_14-QR-14-5989-3 [2.07260315 2.65377229 7.5364709 ]
mol2_opt_14-QR-14-2486-3 [0.50102718 1.60551824 7.27638292]
mol2_opt_19-QR-19-1978-3 [ 1.40204278  4.1359015  11.71775044]
mol2_opt_14-QR-14-6058-3 [0.06331439 0.28096983 2.06315928]
mol2_opt_14-QR-14-7009-3 [ 0.08041827  0.31758486 14.67552821]
mol2_opt_14-QR-14-6564-3 [ 6.29910287 12.58144287 40.74465853]
mol2_opt_14-QR-14-3175-3 [0.20515529 0.7976699  2.61060887]
mol2_opt_14-QR-14-2189-3 [ 0.1761319   0.91663771 24.82649911]
mol2_opt_14-QR-14-2284-3 [0.91220279 1.49813661 4.01405327]
mol2_opt_14-QR-14-524-3 [ 1.10603622  1.17134179 10.59631937]
mol2_opt_14-QR-14-3703-3 [0.07046848 0.23107188 0.55375242]
mol2_opt_9-QR-9-2876-3 [ 1.09797706  2.42701415 32.97673133]
mol2_opt_33-QR-33-2152-3 [0.2760082  0.62053699 1.61078153]
mol2_opt_33-QR-33-2438-3 [0.6990841  1.82257739 8.88815004]
mol2_opt_29-QR-29-733-3 [ 0.11184669  0.76981373 41.44077287]
