# Supplementary material for: Evolutionary chemical space exploration for functional materials: computational organic semiconductor discovery
Source: Chem Sci. 2020 Apr 22;11(19):4922–33. doi: 10.1039/d0sc00554a (PMC8159259; doi:10.1039/d0sc00554a)
Supplement: SC-011-D0SC00554A-s006 [file SC-011-D0SC00554A-s006.cif]

data_mol4_opt_14-QR-14-3255-3
_audit_creation_method 'generated by cspy2.0'
_cell_length_a 13.5423
_cell_length_b 4.82
_cell_length_c 21.8766
_cell_angle_alpha 90.0
_cell_angle_beta 76.1988
_cell_angle_gamma 90.0
loop_
_symmetry_equiv_pos_site_id
_symmetry_equiv_pos_as_xyz
1 -x,-y,-z
2 +x,+y,+z
3 -x,1/2+y,1/2-z
4 +x,1/2-y,1/2+z
loop_
_atom_site_label
_atom_site_type_symbol
_atom_site_fract_x
_atom_site_fract_y
_atom_site_fract_z
_atom_site_occupancy
C1 C       0.374362470000       0.539022560000       0.287163440000       1.000000000000
C2 C       0.292697520000       0.364791250000       0.317716850000       1.000000000000
C3 C      -0.017269180000      -0.775026190000       0.143856700000       1.000000000000
C4 C       0.409415860000       0.531532870000       0.223101380000       1.000000000000
C5 C       0.248144720000       0.187397390000       0.283421690000       1.000000000000
C6 C       0.023929820000      -0.761131500000       0.080190130000       1.000000000000
C7 C       0.226058430000      -0.379358900000      -0.031494560000       1.000000000000
C8 C       0.347576310000      -0.023591050000      -0.017750210000       1.000000000000
C9 C       0.148362070000      -0.558970900000      -0.009675290000       1.000000000000
C10 C       0.389466160000       0.147887020000       0.017953890000       1.000000000000
C11 C       0.023916940000      -0.600013110000       0.182860650000       1.000000000000
C12 C       0.397363200000       0.333162930000       0.120368970000       1.000000000000
C13 C       0.237465770000      -0.007881060000       0.180803680000       1.000000000000
C14 C       0.265253460000      -0.205773170000       0.009994080000       1.000000000000
C15 C       0.104590970000      -0.576103850000       0.056023570000       1.000000000000
C16 C       0.364760650000       0.349330360000       0.185942540000       1.000000000000
C17 C       0.282433460000       0.173263630000       0.216574590000       1.000000000000
C18 C       0.352601410000       0.153496850000       0.084933940000       1.000000000000
C19 C       0.269509780000      -0.026063380000       0.115254200000       1.000000000000
C20 C       0.224860370000      -0.212277220000       0.075902720000       1.000000000000
C21 C       0.141729030000      -0.405260830000       0.099275260000       1.000000000000
N1 N       0.099041710000      -0.424935080000       0.161958570000       1.000000000000
H1 H       0.408744930000       0.678298590000       0.315070140000       1.000000000000
H2 H       0.265944790000       0.373545880000       0.368508270000       1.000000000000
H3 H      -0.079160820000      -0.914802460000       0.163898030000       1.000000000000
H4 H       0.471702200000       0.664330050000       0.199676520000       1.000000000000
H5 H       0.185858400000       0.054167900000       0.306590860000       1.000000000000
H6 H      -0.004456400000      -0.890971560000       0.047619260000       1.000000000000
H7 H       0.260272190000      -0.364246740000      -0.081536080000       1.000000000000
H8 H       0.375529300000      -0.027347700000      -0.068512180000       1.000000000000
H9 H       0.119001580000      -0.690335650000      -0.041526760000       1.000000000000
H10 H       0.451733750000       0.284667780000      -0.003480280000       1.000000000000
H11 H      -0.006461370000      -0.604563500000       0.233588310000       1.000000000000
H12 H       0.459485480000       0.464651330000       0.096044770000       1.000000000000
H13 H       0.175788680000      -0.138415250000       0.204822020000       1.000000000000
#END
data_mol4_opt_61-QR-61-546-3
_audit_creation_method 'generated by cspy2.0'
_cell_length_a 20.5361
_cell_length_b 8.9251
_cell_length_c 15.3538
_cell_angle_alpha 90.0
_cell_angle_beta 90.0
_cell_angle_gamma 90.0
loop_
_symmetry_equiv_pos_site_id
_symmetry_equiv_pos_as_xyz
1 -x,-y,-z
2 +x,+y,+z
3 -x,1/2+y,1/2-z
4 +x,1/2-y,1/2+z
5 1/2-x,-y,1/2+z
6 1/2+x,+y,1/2-z
7 1/2-x,1/2+y,+z
8 1/2+x,1/2-y,-z
loop_
_atom_site_label
_atom_site_type_symbol
_atom_site_fract_x
_atom_site_fract_y
_atom_site_fract_z
_atom_site_occupancy
C1 C       0.759547800000       0.755734810000       0.857472380000       1.000000000000
C2 C       0.811298320000       0.709097320000       0.802218470000       1.000000000000
C3 C       1.110244060000       0.113715050000       0.931834290000       1.000000000000
C4 C       0.755277630000       0.703139910000       0.941013790000       1.000000000000
C5 C       0.857481460000       0.610997770000       0.831914340000       1.000000000000
C6 C       1.100962190000       0.070451860000       1.016740980000       1.000000000000
C7 C       0.985198830000       0.138918220000       1.196676080000       1.000000000000
C8 C       0.887303240000       0.293153990000       1.209454610000       1.000000000000
C9 C       1.037079450000       0.083133260000       1.152416990000       1.000000000000
C10 C       0.842700910000       0.389865680000       1.177387130000       1.000000000000
C11 C       1.065012590000       0.214419770000       0.895737610000       1.000000000000
C12 C       0.800661480000       0.543677690000       1.058836690000       1.000000000000
C13 C       0.901810130000       0.452784070000       0.949847950000       1.000000000000
C14 C       0.940615900000       0.240971060000       1.157190360000       1.000000000000
C15 C       1.047592070000       0.126716010000       1.064563050000       1.000000000000
C16 C       0.802543580000       0.600894450000       0.974057130000       1.000000000000
C17 C       0.854779720000       0.553562210000       0.918539590000       1.000000000000
C18 C       0.847400010000       0.443793860000       1.089834790000       1.000000000000
C19 C       0.900369600000       0.394719700000       1.034416980000       1.000000000000
C20 C       0.948424180000       0.289109860000       1.069990310000       1.000000000000
C21 C       1.003960930000       0.229031060000       1.022522940000       1.000000000000
N1 N       1.014733390000       0.269190080000       0.938406600000       1.000000000000
H1 H       0.723397720000       0.833519130000       0.832868910000       1.000000000000
H2 H       0.813889620000       0.751930190000       0.736226760000       1.000000000000
H3 H       1.150677120000       0.072565850000       0.893359810000       1.000000000000
H4 H       0.715845480000       0.738591010000       0.983309120000       1.000000000000
H5 H       0.897004480000       0.575172440000       0.789917410000       1.000000000000
H6 H       1.134141340000      -0.007079240000       1.048296370000       1.000000000000
H7 H       0.976536630000       0.106520260000       1.263768760000       1.000000000000
H8 H       0.883711380000       0.252529630000       1.275854220000       1.000000000000
H9 H       1.070751840000       0.005541900000       1.182894640000       1.000000000000
H10 H       0.802546820000       0.428547740000       1.217418160000       1.000000000000
H11 H       1.070542160000       0.251502400000       0.828650110000       1.000000000000
H12 H       0.761646200000       0.577965330000       1.102205290000       1.000000000000
H13 H       0.940582510000       0.418668030000       0.906965860000       1.000000000000
#END
data_mol4_opt_14-QR-14-1526-3
_audit_creation_method 'generated by cspy2.0'
_cell_length_a 14.7584
_cell_length_b 5.0948
_cell_length_c 18.7736
_cell_angle_alpha 90.0
_cell_angle_beta 93.8576
_cell_angle_gamma 90.0
loop_
_symmetry_equiv_pos_site_id
_symmetry_equiv_pos_as_xyz
1 -x,-y,-z
2 +x,+y,+z
3 -x,1/2+y,1/2-z
4 +x,1/2-y,1/2+z
loop_
_atom_site_label
_atom_site_type_symbol
_atom_site_fract_x
_atom_site_fract_y
_atom_site_fract_z
_atom_site_occupancy
C1 C       0.857537530000       0.643803370000       0.627172150000       1.000000000000
C2 C       0.926608060000       0.466889670000       0.653144750000       1.000000000000
C3 C       0.881703320000      -0.665678710000       0.971050490000       1.000000000000
C4 C       0.773935530000       0.640426530000       0.654601850000       1.000000000000
C5 C       0.910317580000       0.290996980000       0.705904100000       1.000000000000
C6 C       0.795807190000      -0.647844650000       0.994536520000       1.000000000000
C7 C       0.586772060000      -0.257825760000       0.957673260000       1.000000000000
C8 C       0.546708810000       0.098441970000       0.874204660000       1.000000000000
C9 C       0.644781550000      -0.439449050000       0.987844980000       1.000000000000
C10 C       0.565677090000       0.268357650000       0.821967980000       1.000000000000
C11 C       0.904484260000      -0.492435040000       0.916740080000       1.000000000000
C12 C       0.670564730000       0.447864820000       0.739646630000       1.000000000000
C13 C       0.806439490000       0.101583010000       0.790025000000       1.000000000000
C14 C       0.613079640000      -0.086176600000       0.902678860000       1.000000000000
C15 C       0.733992870000      -0.460697140000       0.964373640000       1.000000000000
C16 C       0.754659620000       0.459885150000       0.709592440000       1.000000000000
C17 C       0.824109230000       0.281132410000       0.735901750000       1.000000000000
C18 C       0.653162860000       0.269756010000       0.793396620000       1.000000000000
C19 C       0.722614530000       0.087569470000       0.820389950000       1.000000000000
C20 C       0.701007760000      -0.096828610000       0.877030990000       1.000000000000
C21 C       0.763092820000      -0.291918290000       0.909281680000       1.000000000000
N1 N       0.848615270000      -0.315484760000       0.887433650000       1.000000000000
H1 H       0.871635260000       0.781834360000       0.585366540000       1.000000000000
H2 H       0.992424090000       0.472396590000       0.630771880000       1.000000000000
H3 H       0.930717500000      -0.807156200000       0.993057220000       1.000000000000
H4 H       0.721127640000       0.775270720000       0.634885860000       1.000000000000
H5 H       0.962854450000       0.155736410000       0.725813420000       1.000000000000
H6 H       0.774081320000      -0.776132800000       1.036275360000       1.000000000000
H7 H       0.518424360000      -0.239551040000       0.975020920000       1.000000000000
H8 H       0.480405540000       0.097851820000       0.895855270000       1.000000000000
H9 H       0.624255300000      -0.569313440000       1.029624700000       1.000000000000
H10 H       0.514996240000       0.407023770000       0.800766640000       1.000000000000
H11 H       0.971821020000      -0.500086970000       0.896552760000       1.000000000000
H12 H       0.616885700000       0.581417650000       0.720718050000       1.000000000000
H13 H       0.859597380000      -0.031005690000       0.808920490000       1.000000000000
#END
data_mol4_opt_33-QR-33-2959-3
_audit_creation_method 'generated by cspy2.0'
_cell_length_a 20.565
_cell_length_b 12.7269
_cell_length_c 5.3395
_cell_angle_alpha 90.0
_cell_angle_beta 90.0
_cell_angle_gamma 90.0
loop_
_symmetry_equiv_pos_site_id
_symmetry_equiv_pos_as_xyz
1 +x,+y,+z
2 -x,-y,1/2+z
3 1/2+x,1/2-y,+z
4 1/2-x,1/2+y,1/2+z
loop_
_atom_site_label
_atom_site_type_symbol
_atom_site_fract_x
_atom_site_fract_y
_atom_site_fract_z
_atom_site_occupancy
C1 C       0.000169410000       0.607562150000       0.482447530000       1.000000000000
C2 C      -0.038694370000       0.664486080000       0.656004460000       1.000000000000
C3 C       0.096142600000       1.071131030000       1.770512460000       1.000000000000
C4 C       0.066506510000       0.615937490000       0.487929400000       1.000000000000
C5 C      -0.010225950000       0.728375460000       0.830696330000       1.000000000000
C6 C       0.162826700000       1.072009420000       1.758411450000       1.000000000000
C7 C       0.294274900000       0.951034790000       1.384799580000       1.000000000000
C8 C       0.294409130000       0.827865740000       1.033533480000       1.000000000000
C9 C       0.264338610000       1.010667650000       1.561461870000       1.000000000000
C10 C       0.264260050000       0.765906350000       0.863920230000       1.000000000000
C11 C       0.062700730000       1.007656700000       1.597618140000       1.000000000000
C12 C       0.165299260000       0.693200080000       0.681854910000       1.000000000000
C13 C       0.088597510000       0.804597760000       1.020779510000       1.000000000000
C14 C       0.258189960000       0.887823800000       1.213404850000       1.000000000000
C15 C       0.195394120000       1.010696580000       1.577310760000       1.000000000000
C16 C       0.097755790000       0.681730750000       0.667387360000       1.000000000000
C17 C       0.058739810000       0.739281530000       0.842628290000       1.000000000000
C18 C       0.194857140000       0.757966470000       0.858892620000       1.000000000000
C19 C       0.156048860000       0.816773210000       1.036763330000       1.000000000000
C20 C       0.189429760000       0.884156330000       1.219683800000       1.000000000000
C21 C       0.157362540000       0.948263970000       1.408724830000       1.000000000000
N1 N       0.091469710000       0.949458940000       1.426415300000       1.000000000000
H1 H      -0.023203500000       0.557310470000       0.345368790000       1.000000000000
H2 H      -0.091174290000       0.656881760000       0.648841240000       1.000000000000
H3 H       0.069690480000       1.117295970000       1.907136470000       1.000000000000
H4 H       0.096267970000       0.572559510000       0.355739510000       1.000000000000
H5 H      -0.039738460000       0.771925400000       0.963288970000       1.000000000000
H6 H       0.191419450000       1.119432200000       1.886505850000       1.000000000000
H7 H       0.346881690000       0.950317530000       1.370381170000       1.000000000000
H8 H       0.347014560000       0.833697960000       1.037270760000       1.000000000000
H9 H       0.292121570000       1.058548240000       1.691071150000       1.000000000000
H10 H       0.292089430000       0.720954890000       0.728595120000       1.000000000000
H11 H       0.009838860000       1.004728990000       1.600633440000       1.000000000000
H12 H       0.195926390000       0.650331740000       0.551477700000       1.000000000000
H13 H       0.058320870000       0.847159040000       1.150412170000       1.000000000000
#END
data_mol4_opt_14-QR-14-4328-3
_audit_creation_method 'generated by cspy2.0'
_cell_length_a 15.6243
_cell_length_b 4.3941
_cell_length_c 26.4933
_cell_angle_alpha 90.0
_cell_angle_beta 129.3526
_cell_angle_gamma 90.0
loop_
_symmetry_equiv_pos_site_id
_symmetry_equiv_pos_as_xyz
1 -x,-y,-z
2 +x,+y,+z
3 -x,1/2+y,1/2-z
4 +x,1/2-y,1/2+z
loop_
_atom_site_label
_atom_site_type_symbol
_atom_site_fract_x
_atom_site_fract_y
_atom_site_fract_z
_atom_site_occupancy
C1 C       0.941686550000       0.691027740000       0.841890750000       1.000000000000
C2 C       1.030519540000       0.577236730000       0.845375810000       1.000000000000
C3 C       1.702377210000       0.968700760000       1.135124140000       1.000000000000
C4 C       0.961834050000       0.885751760000       0.888686900000       1.000000000000
C5 C       1.137290920000       0.661060720000       0.895591260000       1.000000000000
C6 C       1.711574090000       1.166714380000       1.178429600000       1.000000000000
C7 C       1.530308010000       1.557079720000       1.202478320000       1.000000000000
C8 C       1.330127340000       1.557425030000       1.141016660000       1.000000000000
C9 C       1.623762350000       1.468242740000       1.213033560000       1.000000000000
C10 C       1.226052450000       1.468147860000       1.090678580000       1.000000000000
C11 C       1.595554360000       0.869830940000       1.081915020000       1.000000000000
C12 C       1.097455930000       1.176359610000       0.990762250000       1.000000000000
C13 C       1.270957460000       0.951251500000       0.997159200000       1.000000000000
C14 C       1.423657600000       1.450460790000       1.147703170000       1.000000000000
C15 C       1.615982120000       1.263906250000       1.168734020000       1.000000000000
C16 C       1.072007290000       0.977802500000       0.941640930000       1.000000000000
C17 C       1.161799180000       0.863479900000       0.945340220000       1.000000000000
C18 C       1.205805500000       1.263467800000       1.042116990000       1.000000000000
C19 C       1.297383440000       1.149232870000       1.046569810000       1.000000000000
C20 C       1.410202730000       1.247260890000       1.101683480000       1.000000000000
C21 C       1.510420290000       1.151602270000       1.113097830000       1.000000000000
N1 N       1.504639410000       0.955851770000       1.071335860000       1.000000000000
H1 H       0.857625600000       0.622246340000       0.801764280000       1.000000000000
H2 H       1.012979080000       0.423167210000       0.807865640000       1.000000000000
H3 H       1.774078930000       0.889696040000       1.141181860000       1.000000000000
H4 H       0.894187630000       0.972955220000       0.886125820000       1.000000000000
H5 H       1.205235650000       0.574577250000       0.898398040000       1.000000000000
H6 H       1.791714870000       1.251126520000       1.220499820000       1.000000000000
H7 H       1.535008880000       1.712794190000       1.235929960000       1.000000000000
H8 H       1.345312590000       1.712833640000       1.177735860000       1.000000000000
H9 H       1.704562780000       1.550269160000       1.254812260000       1.000000000000
H10 H       1.155909860000       1.550156060000       1.086097000000       1.000000000000
H11 H       1.584570870000       0.712735290000       1.046469070000       1.000000000000
H12 H       1.030908050000       1.266454530000       0.989016900000       1.000000000000
H13 H       1.337111190000       0.862318590000       0.998978150000       1.000000000000
#END
data_mol4_opt_33-QR-33-707-3
_audit_creation_method 'generated by cspy2.0'
_cell_length_a 20.571
_cell_length_b 12.8428
_cell_length_c 5.293
_cell_angle_alpha 90.0
_cell_angle_beta 90.0
_cell_angle_gamma 90.0
loop_
_symmetry_equiv_pos_site_id
_symmetry_equiv_pos_as_xyz
1 +x,+y,+z
2 -x,-y,1/2+z
3 1/2+x,1/2-y,+z
4 1/2-x,1/2+y,1/2+z
loop_
_atom_site_label
_atom_site_type_symbol
_atom_site_fract_x
_atom_site_fract_y
_atom_site_fract_z
_atom_site_occupancy
C1 C       0.999759450000       0.608111750000       0.279191120000       1.000000000000
C2 C       0.960943400000       0.666383790000       0.107614160000       1.000000000000
C3 C       1.096326530000       1.070659610000      -1.012856700000       1.000000000000
C4 C       1.066115450000       0.615342420000       0.272021860000       1.000000000000
C5 C       0.989477810000       0.730426580000      -0.066867760000       1.000000000000
C6 C       1.162971100000       1.071921190000      -0.999281220000       1.000000000000
C7 C       1.294210990000       0.950786540000      -0.623856330000       1.000000000000
C8 C       1.294216350000       0.826634320000      -0.273817440000       1.000000000000
C9 C       1.264354560000       1.010748360000      -0.800537280000       1.000000000000
C10 C       1.264014630000       0.764202610000      -0.105093250000       1.000000000000
C11 C       1.062828310000       1.006812450000      -0.840673920000       1.000000000000
C12 C       1.164991080000       0.691828860000       0.077067360000       1.000000000000
C13 C       1.088394340000       0.805508680000      -0.258714430000       1.000000000000
C14 C       1.258069390000       0.887259400000      -0.453087060000       1.000000000000
C15 C       1.195443250000       1.010661120000      -0.817346310000       1.000000000000
C16 C       1.097431730000       0.681297840000       0.092808860000       1.000000000000
C17 C       1.058466020000       0.740144820000      -0.080563340000       1.000000000000
C18 C       1.194614110000       0.756796010000      -0.099658110000       1.000000000000
C19 C       1.155869080000       0.816538990000      -0.276398810000       1.000000000000
C20 C       1.189325220000       0.883861480000      -0.459515600000       1.000000000000
C21 C       1.157354850000       0.947974280000      -0.649285160000       1.000000000000
N1 N       1.091505210000       0.948745760000      -0.668536890000       1.000000000000
H1 H       0.976333810000       0.557778440000       0.416173960000       1.000000000000
H2 H       0.908447960000       0.659662440000       0.116072470000       1.000000000000
H3 H       1.069949380000       1.116709630000      -1.150282180000       1.000000000000
H4 H       1.095839170000       0.570978240000       0.402788200000       1.000000000000
H5 H       0.960003500000       0.774951940000      -0.198057280000       1.000000000000
H6 H       1.191607520000       1.119525020000      -1.127004710000       1.000000000000
H7 H       1.346796200000       0.950011970000      -0.608998090000       1.000000000000
H8 H       1.346813830000       0.832247960000      -0.277484440000       1.000000000000
H9 H       1.292181730000       1.058822190000      -0.929762190000       1.000000000000
H10 H       1.291793700000       0.718621820000       0.029524580000       1.000000000000
H11 H       1.009998230000       1.003475400000      -0.845059050000       1.000000000000
H12 H       1.195573320000       0.648208120000       0.206502960000       1.000000000000
H13 H       1.058159340000       0.848907010000      -0.387227500000       1.000000000000
#END
data_mol4_opt_14-QR-14-3367-3
_audit_creation_method 'generated by cspy2.0'
_cell_length_a 12.711
_cell_length_b 5.3211
_cell_length_c 27.6945
_cell_angle_alpha 90.0
_cell_angle_beta 48.3107
_cell_angle_gamma 90.0
loop_
_symmetry_equiv_pos_site_id
_symmetry_equiv_pos_as_xyz
1 -x,-y,-z
2 +x,+y,+z
3 -x,1/2+y,1/2-z
4 +x,1/2-y,1/2+z
loop_
_atom_site_label
_atom_site_type_symbol
_atom_site_fract_x
_atom_site_fract_y
_atom_site_fract_z
_atom_site_occupancy
C1 C       0.598147570000       0.467282230000       0.755713340000       1.000000000000
C2 C       0.601443390000       0.290033310000       0.793122760000       1.000000000000
C3 C       1.214074500000      -0.814146770000       0.651063460000       1.000000000000
C4 C       0.701559300000       0.467662940000       0.689704730000       1.000000000000
C5 C       0.708115410000       0.117606470000       0.763564960000       1.000000000000
C6 C       1.310273370000      -0.796133700000       0.584840230000       1.000000000000
C7 C       1.373138120000      -0.410360480000       0.456798710000       1.000000000000
C8 C       1.246087030000      -0.058572560000       0.459173990000       1.000000000000
C9 C       1.391964970000      -0.589925500000       0.485305230000       1.000000000000
C10 C       1.138999740000       0.108621080000       0.490365760000       1.000000000000
C11 C       1.100719760000      -0.643958900000       0.685553360000       1.000000000000
C12 C       0.922507510000       0.282196900000       0.590075690000       1.000000000000
C13 C       0.928024690000      -0.064007440000       0.663931730000       1.000000000000
C14 C       1.256280070000      -0.241908280000       0.493906340000       1.000000000000
C15 C       1.293479540000      -0.611892850000       0.553750220000       1.000000000000
C16 C       0.814171530000       0.290709010000       0.657347570000       1.000000000000
C17 C       0.817896180000       0.111760420000       0.694896110000       1.000000000000
C18 C       1.031643210000       0.107516980000       0.559417900000       1.000000000000
C19 C       1.036953650000      -0.074045280000       0.596740010000       1.000000000000
C20 C       1.154248780000      -0.254277280000       0.562237700000       1.000000000000
C21 C       1.174645380000      -0.446425910000       0.592773720000       1.000000000000
N1 N       1.081717790000      -0.469966340000       0.658169990000       1.000000000000
H1 H       0.512844250000       0.602492010000       0.779935420000       1.000000000000
H2 H       0.518622140000       0.292562730000       0.845362960000       1.000000000000
H3 H       1.223958740000      -0.953305900000       0.676390230000       1.000000000000
H4 H       0.699257240000       0.602678910000       0.661052000000       1.000000000000
H5 H       0.710950590000      -0.017790750000       0.791967210000       1.000000000000
H6 H       1.400115470000      -0.921885100000       0.555492080000       1.000000000000
H7 H       1.447564170000      -0.391269500000       0.404589220000       1.000000000000
H8 H       1.327272380000      -0.057662880000       0.406835530000       1.000000000000
H9 H       1.481123120000      -0.717265610000       0.456751530000       1.000000000000
H10 H       1.132319880000       0.246604410000       0.463657830000       1.000000000000
H11 H       1.022153710000      -0.651650890000       0.738096600000       1.000000000000
H12 H       0.921974100000       0.415473110000       0.560549910000       1.000000000000
H13 H       0.928743680000      -0.196507410000       0.693114590000       1.000000000000
#END
data_mol4_opt_14-QR-14-3512-3
_audit_creation_method 'generated by cspy2.0'
_cell_length_a 48.2709
_cell_length_b 5.2565
_cell_length_c 69.329
_cell_angle_alpha 90.0
_cell_angle_beta 4.5645
_cell_angle_gamma 90.0
loop_
_symmetry_equiv_pos_site_id
_symmetry_equiv_pos_as_xyz
1 -x,-y,-z
2 +x,+y,+z
3 -x,1/2+y,1/2-z
4 +x,1/2-y,1/2+z
loop_
_atom_site_label
_atom_site_type_symbol
_atom_site_fract_x
_atom_site_fract_y
_atom_site_fract_z
_atom_site_occupancy
C1 C       0.195922820000       0.526817730000       0.450291700000       1.000000000000
C2 C       0.105927270000       0.701577390000       0.497909480000       1.000000000000
C3 C      -1.446125790000       1.814123390000       1.580514420000       1.000000000000
C4 C       0.021632540000       0.529092280000       0.588475870000       1.000000000000
C5 C      -0.156154870000       0.874266230000       0.682559780000       1.000000000000
C6 C      -1.602675030000       1.795574820000       1.706914110000       1.000000000000
C7 C      -1.531293630000       1.409717720000       1.701756060000       1.000000000000
C8 C      -1.150005040000       1.059037780000       1.446601540000       1.000000000000
C9 C      -1.647052190000       1.588938550000       1.769527360000       1.000000000000
C10 C      -0.889065580000       0.892244900000       1.262175820000       1.000000000000
C11 C      -1.173281500000       1.644108800000       1.387051240000       1.000000000000
C12 C      -0.439873130000       0.717085610000       0.929422700000       1.000000000000
C13 C      -0.613456810000       1.059147260000       1.020708100000       1.000000000000
C14 C      -1.253373500000       1.241314650000       1.504037680000       1.000000000000
C15 C      -1.488904870000       1.610891640000       1.641321260000       1.000000000000
C16 C      -0.252697650000       0.706314550000       0.782225770000       1.000000000000
C17 C      -0.344118610000       0.882884540000       0.830749050000       1.000000000000
C18 C      -0.707286650000       0.891940850000       1.117994040000       1.000000000000
C19 C      -0.801981170000       1.071873570000       1.168781010000       1.000000000000
C20 C      -1.085423010000       1.252850870000       1.369324070000       1.000000000000
C21 C      -1.209102640000       1.445345410000       1.441711060000       1.000000000000
N1 N      -1.060621200000       1.469522320000       1.320968600000       1.000000000000
H1 H       0.404193450000       0.391318080000       0.303310720000       1.000000000000
H2 H       0.246885220000       0.696986460000       0.386532590000       1.000000000000
H3 H      -1.527144100000       1.953762850000       1.626168680000       1.000000000000
H4 H       0.089756570000       0.395889350000       0.552541210000       1.000000000000
H5 H      -0.225345900000       1.007874760000       0.719289510000       1.000000000000
H6 H      -1.814495960000       1.921410180000       1.857962390000       1.000000000000
H7 H      -1.649396350000       1.390932090000       1.797864160000       1.000000000000
H8 H      -1.287764990000       1.058812950000       1.555868920000       1.000000000000
H9 H      -1.858462170000       1.716338000000       1.920037870000       1.000000000000
H10 H      -0.812733400000       0.755323260000       1.220115500000       1.000000000000
H11 H      -1.042009210000       1.652425540000       1.282052290000       1.000000000000
H12 H      -0.375989250000       0.585149420000       0.896603420000       1.000000000000
H13 H      -0.677449380000       1.190132440000       1.053712540000       1.000000000000
#END
data_mol4_opt_14-QR-14-159-3
_audit_creation_method 'generated by cspy2.0'
_cell_length_a 4.4042
_cell_length_b 18.7627
_cell_length_c 17.933
_cell_angle_alpha 90.0
_cell_angle_beta 70.6923
_cell_angle_gamma 90.0
loop_
_symmetry_equiv_pos_site_id
_symmetry_equiv_pos_as_xyz
1 -x,-y,-z
2 +x,+y,+z
3 -x,1/2+y,1/2-z
4 +x,1/2-y,1/2+z
loop_
_atom_site_label
_atom_site_type_symbol
_atom_site_fract_x
_atom_site_fract_y
_atom_site_fract_z
_atom_site_occupancy
C1 C       0.121349940000       0.077687600000       0.894839840000       1.000000000000
C2 C       0.118800010000       0.092695190000       0.817317170000       1.000000000000
C3 C       1.112788080000      -0.130857470000       0.405648350000       1.000000000000
C4 C       0.299570720000       0.022222960000       0.907774460000       1.000000000000
C5 C       0.294576920000       0.051838050000       0.754670580000       1.000000000000
C6 C       1.283317900000      -0.184245390000       0.426133950000       1.000000000000
C7 C       1.418327460000      -0.254718850000       0.605046610000       1.000000000000
C8 C       1.216615870000      -0.219938930000       0.744185910000       1.000000000000
C9 C       1.440293800000      -0.247750820000       0.528046840000       1.000000000000
C10 C       1.038979840000      -0.178336230000       0.804322060000       1.000000000000
C11 C       0.924623370000      -0.086182880000       0.466350480000       1.000000000000
C12 C       0.672236420000      -0.078669680000       0.853603600000       1.000000000000
C13 C       0.664777330000      -0.048835980000       0.701914970000       1.000000000000
C14 C       1.224056170000      -0.208002560000       0.664555060000       1.000000000000
C15 C       1.266161360000      -0.192779160000       0.505632040000       1.000000000000
C16 C       0.485470130000      -0.021392670000       0.843887760000       1.000000000000
C17 C       0.483430850000      -0.006449480000       0.765644490000       1.000000000000
C18 C       0.852294910000      -0.120638450000       0.790295300000       1.000000000000
C19 C       0.851970090000      -0.106270290000       0.710940970000       1.000000000000
C20 C       1.045300890000      -0.152070750000       0.646105720000       1.000000000000
C21 C       1.068387540000      -0.144722430000       0.563591300000       1.000000000000
N1 N       0.903121250000      -0.092561240000       0.541058810000       1.000000000000
H1 H      -0.019289480000       0.110611910000       0.943769110000       1.000000000000
H2 H      -0.023832070000       0.136848830000       0.808199100000       1.000000000000
H3 H       1.120659010000      -0.122902780000       0.345210770000       1.000000000000
H4 H       0.301978580000       0.010676210000       0.966870280000       1.000000000000
H5 H       0.293050550000       0.063135740000       0.695469500000       1.000000000000
H6 H       1.432770050000      -0.220514570000       0.382020630000       1.000000000000
H7 H       1.549725510000      -0.296487380000       0.623025820000       1.000000000000
H8 H       1.358252520000      -0.263592430000       0.754906630000       1.000000000000
H9 H       1.588474420000      -0.283502480000       0.483147210000       1.000000000000
H10 H       1.034801370000      -0.187842550000       0.864326210000       1.000000000000
H11 H       0.785574100000      -0.043241860000       0.452687880000       1.000000000000
H12 H       0.678203840000      -0.091018030000       0.912257070000       1.000000000000
H13 H       0.659395010000      -0.036667610000       0.643666000000       1.000000000000
#END
data_mol4_opt_14-QR-14-1647-3
_audit_creation_method 'generated by cspy2.0'
_cell_length_a 11.7684
_cell_length_b 8.0426
_cell_length_c 22.9581
_cell_angle_alpha 90.0
_cell_angle_beta 40.4753
_cell_angle_gamma 90.0
loop_
_symmetry_equiv_pos_site_id
_symmetry_equiv_pos_as_xyz
1 -x,-y,-z
2 +x,+y,+z
3 -x,1/2+y,1/2-z
4 +x,1/2-y,1/2+z
loop_
_atom_site_label
_atom_site_type_symbol
_atom_site_fract_x
_atom_site_fract_y
_atom_site_fract_z
_atom_site_occupancy
C1 C       0.259772450000       0.133929110000       0.626256280000       1.000000000000
C2 C       0.376310480000       0.049066810000       0.618888070000       1.000000000000
C3 C       0.114628750000      -0.404175600000       1.036839270000       1.000000000000
C4 C       0.086053890000       0.148365390000       0.707682010000       1.000000000000
C5 C       0.316151310000      -0.019249370000       0.693158910000       1.000000000000
C6 C      -0.061192640000      -0.379923270000       1.114418370000       1.000000000000
C7 C      -0.436912840000      -0.180375540000       1.187467070000       1.000000000000
C8 C      -0.466541300000      -0.028027710000       1.107418880000       1.000000000000
C9 C      -0.343706930000      -0.265480240000       1.191735840000       1.000000000000
C10 C      -0.401608770000       0.037178610000       1.032333990000       1.000000000000
C11 C       0.187942260000      -0.338313230000       0.957017420000       1.000000000000
C12 C      -0.157104090000       0.089860590000       0.871298620000       1.000000000000
C13 C       0.072531460000      -0.076549200000       0.855991200000       1.000000000000
C14 C      -0.356533610000      -0.115824960000       1.104792280000       1.000000000000
C15 C      -0.161600730000      -0.291642140000       1.112246270000       1.000000000000
C16 C       0.018998110000       0.078745910000       0.786395090000       1.000000000000
C17 C       0.136065800000      -0.006963930000       0.779236890000       1.000000000000
C18 C      -0.219917910000       0.020882840000       0.947412360000       1.000000000000
C19 C      -0.103239210000      -0.066398060000       0.941163330000       1.000000000000
C20 C      -0.175637010000      -0.137238060000       1.023274260000       1.000000000000
C21 C      -0.075872750000      -0.228776300000       1.027856980000       1.000000000000
N1 N       0.098329580000      -0.255307650000       0.952517230000       1.000000000000
H1 H       0.309697330000       0.187301480000       0.566723740000       1.000000000000
H2 H       0.513502820000       0.038852230000       0.553828310000       1.000000000000
H3 H       0.195302750000      -0.471396500000       1.036219340000       1.000000000000
H4 H      -0.003122160000       0.213099340000       0.713481480000       1.000000000000
H5 H       0.404705980000      -0.084104910000       0.687753500000       1.000000000000
H6 H      -0.125534250000      -0.427790120000       1.178173760000       1.000000000000
H7 H      -0.576083430000      -0.159590270000       1.247611250000       1.000000000000
H8 H      -0.604231850000      -0.015397100000       1.171740840000       1.000000000000
H9 H      -0.405797160000      -0.314217430000       1.254859420000       1.000000000000
H10 H      -0.485915850000       0.103223380000       1.035029830000       1.000000000000
H11 H       0.326756260000      -0.354802410000       0.894030750000       1.000000000000
H12 H      -0.248359800000       0.154352040000       0.878519560000       1.000000000000
H13 H       0.162820930000      -0.140505580000       0.849009110000       1.000000000000
#END
data_mol4_opt_14-QR-14-4519-3
_audit_creation_method 'generated by cspy2.0'
_cell_length_a 17.6077
_cell_length_b 5.1994
_cell_length_c 17.9601
_cell_angle_alpha 90.0
_cell_angle_beta 120.88240000000002
_cell_angle_gamma 90.0
loop_
_symmetry_equiv_pos_site_id
_symmetry_equiv_pos_as_xyz
1 -x,-y,-z
2 +x,+y,+z
3 -x,1/2+y,1/2-z
4 +x,1/2-y,1/2+z
loop_
_atom_site_label
_atom_site_type_symbol
_atom_site_fract_x
_atom_site_fract_y
_atom_site_fract_z
_atom_site_occupancy
C1 C       0.149819430000       0.828383870000       0.205037840000       1.000000000000
C2 C       0.077811330000       0.976625380000       0.196323920000       1.000000000000
C3 C       0.107780130000       2.168478030000       0.522809960000       1.000000000000
C4 C       0.234109810000       0.873672080000       0.272069070000       1.000000000000
C5 C       0.091924510000       1.166488420000       0.254879300000       1.000000000000
C6 C       0.194814350000       2.193259530000       0.587331780000       1.000000000000
C7 C       0.411158700000       1.895413150000       0.654106760000       1.000000000000
C8 C       0.456303720000       1.547431190000       0.593562030000       1.000000000000
C9 C       0.350164650000       2.053908690000       0.654722420000       1.000000000000
C10 C       0.439376020000       1.362344630000       0.534167990000       1.000000000000
C11 C       0.087055270000       1.978055740000       0.459574760000       1.000000000000
C12 C       0.335868760000       1.124332760000       0.404031620000       1.000000000000
C13 C       0.194204010000       1.414094080000       0.386168070000       1.000000000000
C14 C       0.386855710000       1.704875680000       0.588498330000       1.000000000000
C15 C       0.259761110000       2.031031360000       0.588621210000       1.000000000000
C16 C       0.251177010000       1.069836890000       0.334223080000       1.000000000000
C17 C       0.178756540000       1.219778920000       0.325641640000       1.000000000000
C18 C       0.351079260000       1.317050350000       0.464084410000       1.000000000000
C19 C       0.278577110000       1.470479430000       0.456122250000       1.000000000000
C20 C       0.297926160000       1.671761870000       0.520975420000       1.000000000000
C21 C       0.232605000000       1.842065910000       0.521561030000       1.000000000000
N1 N       0.145867690000       1.823385820000       0.458788190000       1.000000000000
H1 H       0.137420730000       0.678736180000       0.158062360000       1.000000000000
H2 H       0.011489800000       0.938027290000       0.142804920000       1.000000000000
H3 H       0.056367950000       2.289957850000       0.519949000000       1.000000000000
H4 H       0.289162230000       0.760770030000       0.278871240000       1.000000000000
H5 H       0.037139260000       1.279954840000       0.248393830000       1.000000000000
H6 H       0.215057610000       2.336692150000       0.637980080000       1.000000000000
H7 H       0.480432870000       1.910855290000       0.704126310000       1.000000000000
H8 H       0.523245220000       1.581303590000       0.646692110000       1.000000000000
H9 H       0.369176260000       2.198368700000       0.704824970000       1.000000000000
H10 H       0.492364490000       1.244484910000       0.538542030000       1.000000000000
H11 H       0.018900900000       1.952074890000       0.407280730000       1.000000000000
H12 H       0.391805600000       1.013239720000       0.412037330000       1.000000000000
H13 H       0.138814350000       1.524466800000       0.378393580000       1.000000000000
#END
data_mol4_opt_61-QR-61-3851-3
_audit_creation_method 'generated by cspy2.0'
_cell_length_a 20.1548
_cell_length_b 31.6787
_cell_length_c 4.4155
_cell_angle_alpha 90.0
_cell_angle_beta 90.0
_cell_angle_gamma 90.0
loop_
_symmetry_equiv_pos_site_id
_symmetry_equiv_pos_as_xyz
1 -x,-y,-z
2 +x,+y,+z
3 -x,1/2+y,1/2-z
4 +x,1/2-y,1/2+z
5 1/2-x,-y,1/2+z
6 1/2+x,+y,1/2-z
7 1/2-x,1/2+y,+z
8 1/2+x,1/2-y,-z
loop_
_atom_site_label
_atom_site_type_symbol
_atom_site_fract_x
_atom_site_fract_y
_atom_site_fract_z
_atom_site_occupancy
C1 C       0.152457610000       0.678789150000       0.850601710000       1.000000000000
C2 C       0.138829500000       0.636393460000       0.936310550000       1.000000000000
C3 C       0.367806950000       0.486275550000       2.090516490000       1.000000000000
C4 C       0.207727010000       0.698976910000       0.957655340000       1.000000000000
C5 C       0.180828530000       0.615253010000       1.126997730000       1.000000000000
C6 C       0.421650420000       0.509744280000       2.179537440000       1.000000000000
C7 C       0.490725280000       0.616524290000       2.060325620000       1.000000000000
C8 C       0.453608500000       0.677341240000       1.764718040000       1.000000000000
C9 C       0.484702750000       0.576365140000       2.164506650000       1.000000000000
C10 C       0.410727500000       0.697038150000       1.576573740000       1.000000000000
C11 C       0.321868530000       0.505495130000       1.894403050000       1.000000000000
C12 C       0.309763530000       0.696935330000       1.272548650000       1.000000000000
C13 C       0.282449400000       0.613857400000       1.439540930000       1.000000000000
C14 C       0.442767430000       0.634642810000       1.861378680000       1.000000000000
C15 C       0.429413780000       0.551545350000       2.074635780000       1.000000000000
C16 C       0.252527900000       0.677901450000       1.156545730000       1.000000000000
C17 C       0.238947140000       0.635161120000       1.243578580000       1.000000000000
C18 C       0.352915050000       0.675740970000       1.466751520000       1.000000000000
C19 C       0.339749410000       0.632582330000       1.557183860000       1.000000000000
C20 C       0.386655920000       0.611571160000       1.762745570000       1.000000000000
C21 C       0.380150690000       0.568559280000       1.875000720000       1.000000000000
N1 N       0.327547920000       0.544372200000       1.792008750000       1.000000000000
H1 H       0.118650930000       0.695050040000       0.699325680000       1.000000000000
H2 H       0.094804380000       0.620910570000       0.849274000000       1.000000000000
H3 H       0.360387560000       0.454131740000       2.167004300000       1.000000000000
H4 H       0.218243600000       0.731322390000       0.892520250000       1.000000000000
H5 H       0.170559130000       0.582916550000       1.192874400000       1.000000000000
H6 H       0.458828800000       0.496718450000       2.330795110000       1.000000000000
H7 H       0.532652720000       0.635853540000       2.127273050000       1.000000000000
H8 H       0.497438700000       0.693511680000       1.847456720000       1.000000000000
H9 H       0.521373510000       0.562818680000       2.315804310000       1.000000000000
H10 H       0.419350750000       0.729337380000       1.505026390000       1.000000000000
H11 H       0.278480270000       0.488021890000       1.818502420000       1.000000000000
H12 H       0.321209200000       0.729262790000       1.209697390000       1.000000000000
H13 H       0.271222640000       0.581777960000       1.502085760000       1.000000000000
#END
data_mol4_opt_61-QR-61-4525-3
_audit_creation_method 'generated by cspy2.0'
_cell_length_a 31.534
_cell_length_b 4.4368
_cell_length_c 20.1551
_cell_angle_alpha 90.0
_cell_angle_beta 90.0
_cell_angle_gamma 90.0
loop_
_symmetry_equiv_pos_site_id
_symmetry_equiv_pos_as_xyz
1 -x,-y,-z
2 +x,+y,+z
3 -x,1/2+y,1/2-z
4 +x,1/2-y,1/2+z
5 1/2-x,-y,1/2+z
6 1/2+x,+y,1/2-z
7 1/2-x,1/2+y,+z
8 1/2+x,1/2-y,-z
loop_
_atom_site_label
_atom_site_type_symbol
_atom_site_fract_x
_atom_site_fract_y
_atom_site_fract_z
_atom_site_occupancy
C1 C       0.820953250000       0.653583890000       0.345698180000       1.000000000000
C2 C       0.863115340000       0.561545990000       0.360415940000       1.000000000000
C3 C       1.013799420000      -0.593061880000       0.132696600000       1.000000000000
C4 C       0.800985070000       0.551178000000       0.289776350000       1.000000000000
C5 C       0.884250580000       0.369384750000       0.318819790000       1.000000000000
C6 C       0.990271350000      -0.681797580000       0.078813360000       1.000000000000
C7 C       0.883504870000      -0.556148480000       0.008442680000       1.000000000000
C8 C       0.822830620000      -0.254448700000       0.044309040000       1.000000000000
C9 C       0.923617190000      -0.663490460000       0.015101720000       1.000000000000
C10 C       0.803197010000      -0.063964150000       0.086666850000       1.000000000000
C11 C       0.994624210000      -0.394938110000       0.178155400000       1.000000000000
C12 C       0.803204080000       0.238774970000       0.187604430000       1.000000000000
C13 C       0.885889280000       0.060446150000       0.216898300000       1.000000000000
C14 C       0.865420130000      -0.355424800000       0.055955700000       1.000000000000
C15 C       0.948447860000      -0.574774580000       0.070559740000       1.000000000000
C16 C       0.822054690000       0.350799240000       0.245385990000       1.000000000000
C17 C       0.864571000000       0.257572980000       0.260038530000       1.000000000000
C18 C       0.824385050000       0.042957950000       0.144878760000       1.000000000000
C19 C       0.867385270000      -0.052620580000       0.158967480000       1.000000000000
C20 C       0.888431740000      -0.258999720000       0.112378570000       1.000000000000
C21 C       0.931456430000      -0.373609870000       0.119416290000       1.000000000000
N1 N       0.955710860000      -0.290818670000       0.172052660000       1.000000000000
H1 H       0.804689250000       0.805881370000       0.379208060000       1.000000000000
H2 H       0.878428330000       0.644998130000       0.404940850000       1.000000000000
H3 H       1.045973460000      -0.670964480000       0.140458600000       1.000000000000
H4 H       0.768810170000       0.621016480000       0.278446810000       1.000000000000
H5 H       0.916418500000       0.298837930000       0.329897810000       1.000000000000
H6 H       1.003282250000      -0.834187490000       0.041939460000       1.000000000000
H7 H       0.864193550000      -0.621761070000      -0.033681800000       1.000000000000
H8 H       0.806709210000      -0.335538710000       0.000255490000       1.000000000000
H9 H       0.937146500000      -0.815986140000      -0.021253600000       1.000000000000
H10 H       0.771002970000       0.011219230000       0.077381340000       1.000000000000
H11 H       1.012162960000      -0.318891230000       0.221514410000       1.000000000000
H12 H       0.771005120000       0.305637330000       0.175448030000       1.000000000000
H13 H       0.917824840000      -0.006347050000       0.228869400000       1.000000000000
#END
data_mol4_opt_14-QR-14-1773-3
_audit_creation_method 'generated by cspy2.0'
_cell_length_a 15.75
_cell_length_b 4.5676
_cell_length_c 20.3552
_cell_angle_alpha 90.0
_cell_angle_beta 106.78270000000002
_cell_angle_gamma 90.0
loop_
_symmetry_equiv_pos_site_id
_symmetry_equiv_pos_as_xyz
1 -x,-y,-z
2 +x,+y,+z
3 -x,1/2+y,1/2-z
4 +x,1/2-y,1/2+z
loop_
_atom_site_label
_atom_site_type_symbol
_atom_site_fract_x
_atom_site_fract_y
_atom_site_fract_z
_atom_site_occupancy
C1 C       0.699424800000       0.703328810000       0.032471460000       1.000000000000
C2 C       0.619831900000       0.587674690000      -0.012349240000       1.000000000000
C3 C       0.581661110000      -0.622755800000      -0.327634780000       1.000000000000
C4 C       0.780145620000       0.619226680000       0.026229810000       1.000000000000
C5 C       0.622977780000       0.390751820000      -0.062290590000       1.000000000000
C6 C       0.666253850000      -0.687102350000      -0.329075780000       1.000000000000
C7 C       0.896979320000      -0.486617570000      -0.235996870000       1.000000000000
C8 C       0.961387230000      -0.158185650000      -0.139673640000       1.000000000000
C9 C       0.827690710000      -0.617853760000      -0.282308760000       1.000000000000
C10 C       0.955189670000       0.035135280000      -0.091005800000       1.000000000000
C11 C       0.572014480000      -0.422325510000      -0.277831820000       1.000000000000
C12 C       0.866444950000       0.321169960000      -0.034008810000       1.000000000000
C13 C       0.709966690000       0.095423610000      -0.121478440000       1.000000000000
C14 C       0.883803240000      -0.284428720000      -0.186416360000       1.000000000000
C15 C       0.739659210000      -0.553812030000      -0.281733660000       1.000000000000
C16 C       0.785852070000       0.414638320000      -0.025217160000       1.000000000000
C17 C       0.705755130000       0.297450740000      -0.070488950000       1.000000000000
C18 C       0.870512610000       0.120896310000      -0.084671200000       1.000000000000
C19 C       0.790138030000       0.000146610000      -0.130679820000       1.000000000000
C20 C       0.797809070000      -0.210677220000      -0.183229030000       1.000000000000
C21 C       0.723574140000      -0.351886170000      -0.232784370000       1.000000000000
N1 N       0.638927910000      -0.293809210000      -0.232932860000       1.000000000000
H1 H       0.695685330000       0.859131650000       0.071733780000       1.000000000000
H2 H       0.556487670000       0.656818200000      -0.006636290000       1.000000000000
H3 H       0.523948150000      -0.721323500000      -0.363215840000       1.000000000000
H4 H       0.840972050000       0.707225420000       0.060356170000       1.000000000000
H5 H       0.562383300000       0.302062170000      -0.096545210000       1.000000000000
H6 H       0.678098160000      -0.840207780000      -0.366246580000       1.000000000000
H7 H       0.964555200000      -0.533636020000      -0.235798290000       1.000000000000
H8 H       1.025610350000      -0.222684520000      -0.144454540000       1.000000000000
H9 H       0.838259450000      -0.771426790000      -0.319837170000       1.000000000000
H10 H       1.014257220000       0.129146970000      -0.055880910000       1.000000000000
H11 H       0.506146390000      -0.365368820000      -0.274885890000       1.000000000000
H12 H       0.928041540000       0.407015650000      -0.000440870000       1.000000000000
H13 H       0.648951470000       0.010075400000      -0.154867030000       1.000000000000
#END
data_mol4_opt_19-QR-19-3602-3
_audit_creation_method 'generated by cspy2.0'
_cell_length_a 19.1424
_cell_length_b 14.9719
_cell_length_c 4.9933
_cell_angle_alpha 90.0
_cell_angle_beta 90.0
_cell_angle_gamma 90.0
loop_
_symmetry_equiv_pos_site_id
_symmetry_equiv_pos_as_xyz
1 +x,+y,+z
2 -x,1/2+y,1/2-z
3 1/2-x,-y,1/2+z
4 1/2+x,1/2-y,-z
loop_
_atom_site_label
_atom_site_type_symbol
_atom_site_fract_x
_atom_site_fract_y
_atom_site_fract_z
_atom_site_occupancy
C1 C       0.707854940000       0.137323220000       0.779252700000       1.000000000000
C2 C       0.747806430000       0.095664940000       0.574185410000       1.000000000000
C3 C       1.060022480000       0.335786800000      -0.348836190000       1.000000000000
C4 C       0.718474050000       0.225282940000       0.841849020000       1.000000000000
C5 C       0.797388430000       0.143037390000       0.436875940000       1.000000000000
C6 C       1.065186820000       0.423332650000      -0.269451700000       1.000000000000
C7 C       0.983766740000       0.576397470000       0.220137900000       1.000000000000
C8 C       0.891825320000       0.556980300000       0.554829630000       1.000000000000
C9 C       1.026262570000       0.546649010000       0.021412060000       1.000000000000
C10 C       0.843546190000       0.507645580000       0.685655570000       1.000000000000
C11 C       1.010399500000       0.281921650000      -0.218261630000       1.000000000000
C12 C       0.782687270000       0.366667630000       0.758065870000       1.000000000000
C13 C       0.860800520000       0.284224150000       0.356853440000       1.000000000000
C14 C       0.934166850000       0.519124010000       0.346580940000       1.000000000000
C15 C       1.021643130000       0.456340330000      -0.063895760000       1.000000000000
C16 C       0.769663740000       0.276598740000       0.702834410000       1.000000000000
C17 C       0.810068700000       0.234829260000       0.496019380000       1.000000000000
C18 C       0.833000220000       0.415614590000       0.619624100000       1.000000000000
C19 C       0.874329100000       0.374241310000       0.410588610000       1.000000000000
C20 C       0.926831320000       0.428553490000       0.270494010000       1.000000000000
C21 C       0.972497700000       0.396652720000       0.057878040000       1.000000000000
N1 N       0.968930110000       0.310461350000      -0.026012730000       1.000000000000
H1 H       0.668793590000       0.098785650000       0.885936650000       1.000000000000
H2 H       0.738673950000       0.025920490000       0.527359740000       1.000000000000
H3 H       1.092672940000       0.308390080000      -0.505813080000       1.000000000000
H4 H       0.688042520000       0.257227480000       0.998194630000       1.000000000000
H5 H       0.827964150000       0.111443760000       0.280402730000       1.000000000000
H6 H       1.102496130000       0.468281020000      -0.362285100000       1.000000000000
H7 H       0.986762040000       0.645166530000       0.287472580000       1.000000000000
H8 H       0.899693990000       0.626745820000       0.604912890000       1.000000000000
H9 H       1.063859880000       0.590611430000      -0.073690790000       1.000000000000
H10 H       0.811837810000       0.536885020000       0.842946450000       1.000000000000
H11 H       1.004633240000       0.212149360000      -0.274909640000       1.000000000000
H12 H       0.752711560000       0.399873810000       0.913521800000       1.000000000000
H13 H       0.890577050000       0.251445910000       0.202446560000       1.000000000000
#END
data_mol4_opt_14-QR-14-2743-3
_audit_creation_method 'generated by cspy2.0'
_cell_length_a 16.1792
_cell_length_b 4.7755
_cell_length_c 18.1003
_cell_angle_alpha 90.0
_cell_angle_beta 98.97490000000002
_cell_angle_gamma 90.0
loop_
_symmetry_equiv_pos_site_id
_symmetry_equiv_pos_as_xyz
1 -x,-y,-z
2 +x,+y,+z
3 -x,1/2+y,1/2-z
4 +x,1/2-y,1/2+z
loop_
_atom_site_label
_atom_site_type_symbol
_atom_site_fract_x
_atom_site_fract_y
_atom_site_fract_z
_atom_site_occupancy
C1 C       0.140665340000       0.346860680000       0.808014440000       1.000000000000
C2 C       0.228235910000       0.388283650000       0.828919900000       1.000000000000
C3 C       0.526331790000       1.509019940000       0.632559800000       1.000000000000
C4 C       0.096801140000       0.496874690000       0.750405430000       1.000000000000
C5 C       0.269737930000       0.578763390000       0.791677390000       1.000000000000
C6 C       0.475678720000       1.643679140000       0.575587030000       1.000000000000
C7 C       0.253303540000       1.652401470000       0.488606370000       1.000000000000
C8 C       0.130170350000       1.394996360000       0.513937420000       1.000000000000
C9 C       0.336015310000       1.717522720000       0.501773660000       1.000000000000
C10 C       0.091696630000       1.205280830000       0.552338930000       1.000000000000
C11 C       0.488968790000       1.309546820000       0.674027930000       1.000000000000
C12 C       0.096443210000       0.855731110000       0.651066280000       1.000000000000
C13 C       0.268099950000       0.935585960000       0.692665500000       1.000000000000
C14 C       0.218288440000       1.448198930000       0.532244010000       1.000000000000
C15 C       0.389487720000       1.580197160000       0.560378000000       1.000000000000
C16 C       0.138042460000       0.696881410000       0.710409930000       1.000000000000
C17 C       0.226322560000       0.739325470000       0.731337290000       1.000000000000
C18 C       0.138000230000       1.050207800000       0.612701470000       1.000000000000
C19 C       0.227147880000       1.095777800000       0.633336930000       1.000000000000
C20 C       0.268178980000       1.303412860000       0.591293880000       1.000000000000
C21 C       0.356795100000       1.373730430000       0.605486780000       1.000000000000
N1 N       0.408870280000       1.244998860000       0.661381170000       1.000000000000
H1 H       0.108807760000       0.195075550000       0.838125610000       1.000000000000
H2 H       0.261950870000       0.267562380000       0.874702820000       1.000000000000
H3 H       0.592681290000       1.552987090000       0.645680650000       1.000000000000
H4 H       0.029981190000       0.465590430000       0.734334800000       1.000000000000
H5 H       0.336529010000       0.610906380000       0.807505750000       1.000000000000
H6 H       0.500733450000       1.799921840000       0.541578800000       1.000000000000
H7 H       0.211722350000       1.755762850000       0.444087680000       1.000000000000
H8 H       0.095001930000       1.512105490000       0.468149930000       1.000000000000
H9 H       0.362161090000       1.873107230000       0.468355410000       1.000000000000
H10 H       0.025030100000       1.166769590000       0.538090830000       1.000000000000
H11 H       0.526840130000       1.198151630000       0.719686560000       1.000000000000
H12 H       0.029600580000       0.827185890000       0.634065660000       1.000000000000
H13 H       0.334416990000       0.964167470000       0.709397960000       1.000000000000
#END
data_mol4_opt_15-QR-15-7852-3
_audit_creation_method 'generated by cspy2.0'
_cell_length_a 26.8464
_cell_length_b 4.4537
_cell_length_c 24.2821
_cell_angle_alpha 90.0
_cell_angle_beta 76.8956
_cell_angle_gamma 90.0
loop_
_symmetry_equiv_pos_site_id
_symmetry_equiv_pos_as_xyz
1 -x,-y,-z
2 +x,+y,+z
3 -x,+y,1/2-z
4 +x,-y,1/2+z
5 1/2-x,1/2-y,-z
6 1/2+x,1/2+y,+z
7 1/2-x,1/2+y,1/2-z
8 1/2+x,1/2-y,1/2+z
loop_
_atom_site_label
_atom_site_type_symbol
_atom_site_fract_x
_atom_site_fract_y
_atom_site_fract_z
_atom_site_occupancy
C1 C       0.382786310000       0.396680210000       0.023820380000       1.000000000000
C2 C       0.422376480000       0.307467380000      -0.022776540000       1.000000000000
C3 C       0.461086450000       0.886124030000      -0.357330730000       1.000000000000
C4 C       0.345950070000       0.595024060000       0.016310520000       1.000000000000
C5 C       0.424130930000       0.418923840000      -0.075721830000       1.000000000000
C6 C       0.421824450000       1.080173940000      -0.359433330000       1.000000000000
C7 C       0.308680370000       1.408586590000      -0.262577800000       1.000000000000
C8 C       0.272716840000       1.354754530000      -0.161168240000       1.000000000000
C9 C       0.343793910000       1.347870660000      -0.311068080000       1.000000000000
C10 C       0.272528020000       1.239676710000      -0.109621920000       1.000000000000
C11 C       0.462404660000       0.760652140000      -0.304531200000       1.000000000000
C12 C       0.309957970000       0.918411630000      -0.048415170000       1.000000000000
C13 C       0.387825620000       0.742391820000      -0.139421450000       1.000000000000
C14 C       0.311640050000       1.275466960000      -0.209973660000       1.000000000000
C15 C       0.384653590000       1.147311610000      -0.309796100000       1.000000000000
C16 C       0.346611720000       0.715422760000      -0.038249290000       1.000000000000
C17 C       0.386475970000       0.626114680000      -0.085332390000       1.000000000000
C18 C       0.311321520000       1.033375030000      -0.102121450000       1.000000000000
C19 C       0.351437030000       0.945691480000      -0.150065480000       1.000000000000
C20 C       0.351304230000       1.073293110000      -0.205860050000       1.000000000000
C21 C       0.388992170000       1.008797040000      -0.257824440000       1.000000000000
N1 N       0.428390670000       0.818035350000      -0.257416010000       1.000000000000
H1 H       0.381986900000       0.306108820000       0.065463070000       1.000000000000
H2 H       0.451233250000       0.150143470000      -0.016022680000       1.000000000000
H3 H       0.490219560000       0.830047150000      -0.394633960000       1.000000000000
H4 H       0.315693610000       0.663380240000       0.051796690000       1.000000000000
H5 H       0.454290250000       0.351383490000      -0.111348260000       1.000000000000
H6 H       0.418704270000       1.184542490000      -0.398899050000       1.000000000000
H7 H       0.277303800000       1.561490510000      -0.262908850000       1.000000000000
H8 H       0.243254040000       1.510807330000      -0.166789700000       1.000000000000
H9 H       0.341286690000       1.450072420000      -0.350900260000       1.000000000000
H10 H       0.242949510000       1.301249040000      -0.072982100000       1.000000000000
H11 H       0.492880360000       0.605953200000      -0.300985240000       1.000000000000
H12 H       0.279331900000       0.989222440000      -0.013474030000       1.000000000000
H13 H       0.418152610000       0.672356270000      -0.174157730000       1.000000000000
#END
data_mol4_opt_15-QR-15-5362-3
_audit_creation_method 'generated by cspy2.0'
_cell_length_a 26.6175
_cell_length_b 4.4887
_cell_length_c 24.2233
_cell_angle_alpha 90.0
_cell_angle_beta 102.5348
_cell_angle_gamma 90.0
loop_
_symmetry_equiv_pos_site_id
_symmetry_equiv_pos_as_xyz
1 -x,-y,-z
2 +x,+y,+z
3 -x,+y,1/2-z
4 +x,-y,1/2+z
5 1/2-x,1/2-y,-z
6 1/2+x,1/2+y,+z
7 1/2-x,1/2+y,1/2-z
8 1/2+x,1/2-y,1/2+z
loop_
_atom_site_label
_atom_site_type_symbol
_atom_site_fract_x
_atom_site_fract_y
_atom_site_fract_z
_atom_site_occupancy
C1 C       0.383475130000       0.395720710000       0.476025840000       1.000000000000
C2 C       0.423319010000       0.309471290000       0.522469810000       1.000000000000
C3 C       0.460357730000       0.888455580000       0.856903800000       1.000000000000
C4 C       0.346340250000       0.593012140000       0.483582910000       1.000000000000
C5 C       0.425016290000       0.422718730000       0.575315320000       1.000000000000
C6 C       0.421370960000       1.085780430000       0.858854210000       1.000000000000
C7 C       0.308768430000       1.417217800000       0.761890230000       1.000000000000
C8 C       0.272780940000       1.359762440000       0.660681310000       1.000000000000
C9 C       0.343778160000       1.356862070000       0.810348050000       1.000000000000
C10 C       0.272525180000       1.241940430000       0.609278630000       1.000000000000
C11 C       0.461642220000       0.760406320000       0.804240500000       1.000000000000
C12 C       0.310065040000       0.917916090000       0.548218560000       1.000000000000
C13 C       0.388298990000       0.746656880000       0.638973850000       1.000000000000
C14 C       0.311708700000       1.281598380000       0.709418620000       1.000000000000
C15 C       0.384452100000       1.153723440000       0.809195650000       1.000000000000
C16 C       0.346948560000       0.715330110000       0.538036490000       1.000000000000
C17 C       0.387045730000       0.628836300000       0.584973420000       1.000000000000
C18 C       0.311388480000       1.034847090000       0.601816630000       1.000000000000
C19 C       0.351603670000       0.948964240000       0.649661300000       1.000000000000
C20 C       0.351337080000       1.077928600000       0.705375160000       1.000000000000
C21 C       0.388787490000       1.012827610000       0.757350810000       1.000000000000
N1 N       0.427892250000       0.818715400000       0.757097550000       1.000000000000
H1 H       0.382732760000       0.303820260000       0.434457910000       1.000000000000
H2 H       0.452406490000       0.152908980000       0.515682160000       1.000000000000
H3 H       0.489269870000       0.831494550000       0.894235990000       1.000000000000
H4 H       0.315905630000       0.659232350000       0.448207600000       1.000000000000
H5 H       0.455349930000       0.357292790000       0.610831830000       1.000000000000
H6 H       0.418248200000       1.191913580000       0.898225660000       1.000000000000
H7 H       0.277482650000       1.571668380000       0.762149830000       1.000000000000
H8 H       0.243332910000       1.516944540000       0.666249060000       1.000000000000
H9 H       0.341269850000       1.460839930000       0.850085320000       1.000000000000
H10 H       0.242897860000       1.302323100000       0.572706040000       1.000000000000
H11 H       0.491867530000       0.602794750000       0.800830520000       1.000000000000
H12 H       0.279345860000       0.987290600000       0.513355610000       1.000000000000
H13 H       0.418751290000       0.678308890000       0.673620330000       1.000000000000
#END
data_mol4_opt_14-QR-14-2475-3
_audit_creation_method 'generated by cspy2.0'
_cell_length_a 8.0752
_cell_length_b 7.2091
_cell_length_c 25.021
_cell_angle_alpha 90.0
_cell_angle_beta 103.9721
_cell_angle_gamma 90.0
loop_
_symmetry_equiv_pos_site_id
_symmetry_equiv_pos_as_xyz
1 -x,-y,-z
2 +x,+y,+z
3 -x,1/2+y,1/2-z
4 +x,1/2-y,1/2+z
loop_
_atom_site_label
_atom_site_type_symbol
_atom_site_fract_x
_atom_site_fract_y
_atom_site_fract_z
_atom_site_occupancy
C1 C       0.947913000000       0.573019000000       0.836114220000       1.000000000000
C2 C       1.051737580000       0.639671860000       0.801727110000       1.000000000000
C3 C       0.732984630000       0.863968630000       0.464654480000       1.000000000000
C4 C       0.778173920000       0.538301880000       0.814748120000       1.000000000000
C5 C       0.983162930000       0.669947870000       0.746825360000       1.000000000000
C6 C       0.562331530000       0.822289230000       0.448176600000       1.000000000000
C7 C       0.217376780000       0.647917840000       0.508588470000       1.000000000000
C8 C       0.208418270000       0.555317720000       0.601829290000       1.000000000000
C9 C       0.298192790000       0.711701510000       0.470519260000       1.000000000000
C10 C       0.281328330000       0.527785980000       0.655812830000       1.000000000000
C11 C       0.814259360000       0.837298500000       0.520508040000       1.000000000000
C12 C       0.530050210000       0.534976240000       0.733681950000       1.000000000000
C13 C       0.734775900000       0.666070670000       0.666698310000       1.000000000000
C14 C       0.305458170000       0.623074970000       0.564838380000       1.000000000000
C15 C       0.474781770000       0.755306680000       0.486724600000       1.000000000000
C16 C       0.702606350000       0.568257840000       0.757755050000       1.000000000000
C17 C       0.806846710000       0.635517410000       0.722954300000       1.000000000000
C18 C       0.458758580000       0.565195330000       0.677842470000       1.000000000000
C19 C       0.562438380000       0.633526440000       0.642206800000       1.000000000000
C20 C       0.481447080000       0.663496540000       0.583614610000       1.000000000000
C21 C       0.567922120000       0.732237770000       0.542816950000       1.000000000000
N1 N       0.736675190000       0.775015060000       0.557564430000       1.000000000000
H1 H       1.004376070000       0.549797470000       0.879509590000       1.000000000000
H2 H       1.185946720000       0.666412260000       0.819377610000       1.000000000000
H3 H       0.803827060000       0.915673440000       0.436116610000       1.000000000000
H4 H       0.698695140000       0.487389260000       0.840899720000       1.000000000000
H5 H       1.062012150000       0.720841100000       0.720490530000       1.000000000000
H6 H       0.492336680000       0.840006890000       0.405644460000       1.000000000000
H7 H       0.082541140000       0.614221890000       0.496812310000       1.000000000000
H8 H       0.073977000000       0.526691690000       0.585188900000       1.000000000000
H9 H       0.230307190000       0.730268000000       0.427826620000       1.000000000000
H10 H       0.206805330000       0.476651780000       0.683444640000       1.000000000000
H11 H       0.949355950000       0.868724060000       0.535299270000       1.000000000000
H12 H       0.448461640000       0.483739300000       0.759142150000       1.000000000000
H13 H       0.815472510000       0.716794820000       0.641349610000       1.000000000000
#END
data_mol4_opt_14-QR-14-383-3
_audit_creation_method 'generated by cspy2.0'
_cell_length_a 8.0739
_cell_length_b 7.2291
_cell_length_c 24.9628
_cell_angle_alpha 90.0
_cell_angle_beta 103.8079
_cell_angle_gamma 90.0
loop_
_symmetry_equiv_pos_site_id
_symmetry_equiv_pos_as_xyz
1 -x,-y,-z
2 +x,+y,+z
3 -x,1/2+y,1/2-z
4 +x,1/2-y,1/2+z
loop_
_atom_site_label
_atom_site_type_symbol
_atom_site_fract_x
_atom_site_fract_y
_atom_site_fract_z
_atom_site_occupancy
C1 C       0.447341130000       0.930244580000       0.336508070000       1.000000000000
C2 C       0.550465380000       0.860587250000       0.302166570000       1.000000000000
C3 C       0.232335660000       0.637084320000      -0.035407290000       1.000000000000
C4 C       0.278122360000       0.966762800000       0.315110000000       1.000000000000
C5 C       0.481736050000       0.829218330000       0.247275070000       1.000000000000
C6 C       0.061482460000       0.677281910000      -0.051693500000       1.000000000000
C7 C      -0.283286680000       0.851663510000       0.009103110000       1.000000000000
C8 C      -0.291632330000       0.947345120000       0.102342140000       1.000000000000
C9 C      -0.202689990000       0.786994970000      -0.029048050000       1.000000000000
C10 C      -0.218417250000       0.976667580000       0.156264970000       1.000000000000
C11 C       0.313870500000       0.665370980000       0.020394390000       1.000000000000
C12 C       0.030254850000       0.970250770000       0.234055130000       1.000000000000
C13 C       0.233780160000       0.834060520000       0.167109390000       1.000000000000
C14 C      -0.194971900000       0.878022410000       0.065303300000       1.000000000000
C15 C      -0.026028860000       0.744303220000      -0.013002580000       1.000000000000
C16 C       0.202393030000       0.935653770000       0.258132110000       1.000000000000
C17 C       0.305957160000       0.865499760000       0.223368680000       1.000000000000
C18 C      -0.041215350000       0.938818310000       0.178233840000       1.000000000000
C19 C       0.061958500000       0.868367380000       0.142583970000       1.000000000000
C20 C      -0.019090630000       0.837698260000       0.083978330000       1.000000000000
C21 C       0.067314940000       0.768765720000       0.043043850000       1.000000000000
N1 N       0.236284720000       0.727534930000       0.057593350000       1.000000000000
H1 H       0.503907460000       0.954249850000       0.379898830000       1.000000000000
H2 H       0.684274810000       0.832478700000       0.319840290000       1.000000000000
H3 H       0.303185480000       0.585533000000      -0.064067340000       1.000000000000
H4 H       0.199157590000       1.019873770000       0.341232920000       1.000000000000
H5 H       0.560076130000       0.776146620000       0.220967760000       1.000000000000
H6 H      -0.008661070000       0.658534930000      -0.094193070000       1.000000000000
H7 H      -0.418106950000       0.884986460000      -0.002570800000       1.000000000000
H8 H      -0.425988880000       0.975900600000       0.085774090000       1.000000000000
H9 H      -0.270730430000       0.767376780000      -0.071708600000       1.000000000000
H10 H      -0.292594230000       1.029251250000       0.183915950000       1.000000000000
H11 H       0.449178690000       0.635367610000       0.035021310000       1.000000000000
H12 H      -0.050932090000       1.023163360000       0.259520710000       1.000000000000
H13 H       0.314035010000       0.781474850000       0.141768250000       1.000000000000
#END
data_mol4_opt_15-QR-15-8950-3
_audit_creation_method 'generated by cspy2.0'
_cell_length_a 36.1476
_cell_length_b 4.4755
_cell_length_c 50.0246
_cell_angle_alpha 90.0
_cell_angle_beta 20.316
_cell_angle_gamma 90.0
loop_
_symmetry_equiv_pos_site_id
_symmetry_equiv_pos_as_xyz
1 -x,-y,-z
2 +x,+y,+z
3 -x,+y,1/2-z
4 +x,-y,1/2+z
5 1/2-x,1/2-y,-z
6 1/2+x,1/2+y,+z
7 1/2-x,1/2+y,1/2-z
8 1/2+x,1/2-y,1/2+z
loop_
_atom_site_label
_atom_site_type_symbol
_atom_site_fract_x
_atom_site_fract_y
_atom_site_fract_z
_atom_site_occupancy
C1 C       0.001554540000       0.336973310000       0.176999370000       1.000000000000
C2 C      -0.095543250000       0.447261480000       0.231962850000       1.000000000000
C3 C      -0.157985270000       1.625570490000       0.145556990000       1.000000000000
C4 C       0.097275870000       0.423465170000       0.101551610000       1.000000000000
C5 C      -0.094459620000       0.641297800000       0.210076270000       1.000000000000
C6 C      -0.057313050000       1.697296990000       0.068727240000       1.000000000000
C7 C       0.222390720000       1.520423490000      -0.103991880000       1.000000000000
C8 C       0.304181280000       1.200923650000      -0.125511930000       1.000000000000
C9 C       0.137427120000       1.644060530000      -0.059084240000       1.000000000000
C10 C       0.299378330000       1.009258850000      -0.101415710000       1.000000000000
C11 C      -0.166829040000       1.426900320000       0.173217910000       1.000000000000
C12 C       0.196772350000       0.721532780000       0.000511920000       1.000000000000
C13 C       0.005894210000       0.935726110000       0.108749080000       1.000000000000
C14 C       0.209335500000       1.319873860000      -0.073220090000       1.000000000000
C15 C       0.032628540000       1.573078550000       0.020567210000       1.000000000000
C16 C       0.101328420000       0.625277960000       0.076780520000       1.000000000000
C17 C       0.003603500000       0.736881350000       0.132017130000       1.000000000000
C18 C       0.198917600000       0.919073030000      -0.022473370000       1.000000000000
C19 C       0.100802940000       1.033138860000       0.032666680000       1.000000000000
C20 C       0.107123670000       1.240621820000       0.005660760000       1.000000000000
C21 C       0.016079100000       1.372703550000       0.053734730000       1.000000000000
N1 N      -0.084744040000       1.307014380000       0.129998310000       1.000000000000
H1 H      -0.000803030000       0.183455280000       0.195355910000       1.000000000000
H2 H      -0.170616100000       0.376257250000       0.291477610000       1.000000000000
H3 H      -0.228615710000       1.716913350000       0.184034650000       1.000000000000
H4 H       0.171475510000       0.339683780000       0.059507200000       1.000000000000
H5 H      -0.168390530000       0.725747730000       0.251860380000       1.000000000000
H6 H      -0.045187390000       1.849162440000       0.043872690000       1.000000000000
H7 H       0.302863770000       1.572397620000      -0.164917250000       1.000000000000
H8 H       0.380386920000       1.269310080000      -0.185342610000       1.000000000000
H9 H       0.148015460000       1.796306500000      -0.082921890000       1.000000000000
H10 H       0.371556550000       0.920420150000      -0.141426080000       1.000000000000
H11 H      -0.245125960000       1.364010980000       0.233717740000       1.000000000000
H12 H       0.271872000000       0.640589230000      -0.042398200000       1.000000000000
H13 H      -0.068498960000       1.016470190000       0.151218450000       1.000000000000
#END
data_mol4_opt_19-QR-19-4048-3
_audit_creation_method 'generated by cspy2.0'
_cell_length_a 19.3612
_cell_length_b 4.9406
_cell_length_c 14.9607
_cell_angle_alpha 90.0
_cell_angle_beta 90.0
_cell_angle_gamma 90.0
loop_
_symmetry_equiv_pos_site_id
_symmetry_equiv_pos_as_xyz
1 +x,+y,+z
2 -x,1/2+y,1/2-z
3 1/2-x,-y,1/2+z
4 1/2+x,1/2-y,-z
loop_
_atom_site_label
_atom_site_type_symbol
_atom_site_fract_x
_atom_site_fract_y
_atom_site_fract_z
_atom_site_occupancy
C1 C       0.957261440000       0.026393220000       0.888296630000       1.000000000000
C2 C       0.997673520000      -0.176672580000       0.845829060000       1.000000000000
C3 C       1.309332510000      -1.101240530000       1.083190370000       1.000000000000
C4 C       0.967722290000       0.088255150000       0.976438130000       1.000000000000
C5 C       1.047536850000      -0.312802090000       0.892599040000       1.000000000000
C6 C       1.315250210000      -1.019054100000       1.170517890000       1.000000000000
C7 C       1.234839260000      -0.526068600000       1.324417780000       1.000000000000
C8 C       1.142383100000      -0.193656850000       1.306290020000       1.000000000000
C9 C       1.277261210000      -0.724888800000       1.294132250000       1.000000000000
C10 C       1.093619480000      -0.064795160000       1.257640670000       1.000000000000
C11 C       1.259258740000      -0.972495430000       1.029997580000       1.000000000000
C12 C       1.032214790000       0.005529320000       1.117291310000       1.000000000000
C13 C       1.111013390000      -0.392606960000       1.033372270000       1.000000000000
C14 C       1.184801140000      -0.401400070000       1.267801290000       1.000000000000
C15 C       1.272028190000      -0.812446980000       1.203957430000       1.000000000000
C16 C       1.019219450000      -0.049479160000       1.027129470000       1.000000000000
C17 C       1.060052710000      -0.254416850000       0.984561500000       1.000000000000
C18 C       1.082845230000      -0.131591790000       1.165612890000       1.000000000000
C19 C       1.124390200000      -0.339574880000       1.123539090000       1.000000000000
C20 C       1.177083910000      -0.478842030000       1.177278010000       1.000000000000
C21 C       1.222465380000      -0.692360740000       1.144904660000       1.000000000000
N1 N       1.218125710000      -0.779123470000       1.058925900000       1.000000000000
H1 H       0.917994190000       0.132211040000       0.850222590000       1.000000000000
H2 H       0.988653390000      -0.222969460000       0.775955500000       1.000000000000
H3 H       1.341680990000      -1.259237970000       1.055493900000       1.000000000000
H4 H       0.936965290000       0.243174660000       1.008986790000       1.000000000000
H5 H       1.078433540000      -0.467866940000       0.860402800000       1.000000000000
H6 H       1.352867070000      -1.110642060000       1.214988100000       1.000000000000
H7 H       1.238216690000      -0.457353800000       1.393134270000       1.000000000000
H8 H       1.150534860000      -0.142565080000       1.375998720000       1.000000000000
H9 H       1.315166650000      -0.818741280000       1.337610330000       1.000000000000
H10 H       1.061782540000       0.091837760000       1.287392220000       1.000000000000
H11 H       1.252833950000      -1.031608580000       0.960448150000       1.000000000000
H12 H       1.002058600000       0.160123840000       1.151025860000       1.000000000000
H13 H       1.141023470000      -0.545946960000       1.000042140000       1.000000000000
#END
data_mol4_opt_14-QR-14-623-3
_audit_creation_method 'generated by cspy2.0'
_cell_length_a 13.9483
_cell_length_b 22.9379
_cell_length_c 14.6856
_cell_angle_alpha 90.0
_cell_angle_beta 17.2769
_cell_angle_gamma 90.0
loop_
_symmetry_equiv_pos_site_id
_symmetry_equiv_pos_as_xyz
1 -x,-y,-z
2 +x,+y,+z
3 -x,1/2+y,1/2-z
4 +x,1/2-y,1/2+z
loop_
_atom_site_label
_atom_site_type_symbol
_atom_site_fract_x
_atom_site_fract_y
_atom_site_fract_z
_atom_site_occupancy
C1 C       0.410911100000       0.787197260000       0.981197050000       1.000000000000
C2 C       0.546457870000       0.739133550000       0.906010990000       1.000000000000
C3 C      -0.148305720000       0.396957180000       1.537180590000       1.000000000000
C4 C       0.139378010000       0.780069600000       1.175543290000       1.000000000000
C5 C       0.407002930000       0.685138130000       1.027098050000       1.000000000000
C6 C      -0.420428330000       0.395602930000       1.730657410000       1.000000000000
C7 C      -0.910679820000       0.496456640000       2.036044650000       1.000000000000
C8 C      -0.864812090000       0.600391730000       1.960036640000       1.000000000000
C9 C      -0.811164370000       0.446403140000       1.986457570000       1.000000000000
C10 C      -0.718824670000       0.652886570000       1.834715370000       1.000000000000
C11 C       0.011509200000       0.450715570000       1.401620800000       1.000000000000
C12 C      -0.289937280000       0.714639460000       1.505879900000       1.000000000000
C13 C      -0.021596520000       0.620708940000       1.356255060000       1.000000000000
C14 C      -0.740279180000       0.549992990000       1.893122900000       1.000000000000
C15 C      -0.530514520000       0.446918060000       1.787480910000       1.000000000000
C16 C      -0.012100670000       0.724449700000       1.305818090000       1.000000000000
C17 C       0.123900840000       0.675877840000       1.230482400000       1.000000000000
C18 C      -0.434206250000       0.659882100000       1.630722850000       1.000000000000
C19 C      -0.299056290000       0.610377160000       1.556117110000       1.000000000000
C20 C      -0.459509990000       0.553481860000       1.693111940000       1.000000000000
C21 C      -0.352557030000       0.499792370000       1.639526520000       1.000000000000
N1 N      -0.084363560000       0.499411000000       1.449517730000       1.000000000000
H1 H       0.524541650000       0.829660510000       0.883195910000       1.000000000000
H2 H       0.761657670000       0.745603170000       0.751629030000       1.000000000000
H3 H      -0.057466800000       0.358359970000       1.488697150000       1.000000000000
H4 H       0.035441140000       0.816680490000       1.233330380000       1.000000000000
H5 H       0.509877420000       0.648384530000       0.970114150000       1.000000000000
H6 H      -0.554384650000       0.355446790000       1.842168150000       1.000000000000
H7 H      -1.124385330000       0.496699030000       2.187193030000       1.000000000000
H8 H      -1.080710780000       0.595181390000       2.114869500000       1.000000000000
H9 H      -0.942009210000       0.405863580000       2.095932320000       1.000000000000
H10 H      -0.814773530000       0.690711160000       1.886602490000       1.000000000000
H11 H       0.228178000000       0.453702480000       1.246710020000       1.000000000000
H12 H      -0.397878070000       0.750734390000       1.566881320000       1.000000000000
H13 H       0.084924110000       0.584840390000       1.296226270000       1.000000000000
#END
data_mol4_opt_14-QR-14-7277-3
_audit_creation_method 'generated by cspy2.0'
_cell_length_a 19.0662
_cell_length_b 10.1135
_cell_length_c 12.2825
_cell_angle_alpha 90.0
_cell_angle_beta 37.1763
_cell_angle_gamma 90.0
loop_
_symmetry_equiv_pos_site_id
_symmetry_equiv_pos_as_xyz
1 -x,-y,-z
2 +x,+y,+z
3 -x,1/2+y,1/2-z
4 +x,1/2-y,1/2+z
loop_
_atom_site_label
_atom_site_type_symbol
_atom_site_fract_x
_atom_site_fract_y
_atom_site_fract_z
_atom_site_occupancy
C1 C       0.496070890000       0.991086520000       0.679434110000       1.000000000000
C2 C       0.414828440000       1.071404070000       0.723131310000       1.000000000000
C3 C      -0.307582690000       1.042911570000       1.675983470000       1.000000000000
C4 C       0.458656610000       0.897451350000       0.798107940000       1.000000000000
C5 C       0.298186200000       1.056054690000       0.884463960000       1.000000000000
C6 C      -0.333999600000       0.945160540000       1.782155290000       1.000000000000
C7 C      -0.181711620000       0.701805810000       1.766927780000       1.000000000000
C8 C       0.023426230000       0.650770960000       1.541749450000       1.000000000000
C9 C      -0.269870470000       0.770457830000       1.829118140000       1.000000000000
C10 C       0.137761220000       0.669494380000       1.381175340000       1.000000000000
C11 C      -0.189603560000       1.065812520000       1.507529080000       1.000000000000
C12 C       0.294650890000       0.784613950000       1.093577140000       1.000000000000
C13 C       0.136207690000       0.942857430000       1.177926700000       1.000000000000
C14 C      -0.063241830000       0.728681830000       1.594840290000       1.000000000000
C15 C      -0.244353290000       0.871821300000       1.721177790000       1.000000000000
C16 C       0.337821070000       0.878803410000       0.967275700000       1.000000000000
C17 C       0.255639440000       0.959621660000       1.011857580000       1.000000000000
C18 C       0.176110540000       0.768012610000       1.258237530000       1.000000000000
C19 C       0.092077690000       0.849163300000       1.305285920000       1.000000000000
C20 C      -0.031991510000       0.828115010000       1.480600520000       1.000000000000
C21 C      -0.126509030000       0.901861300000       1.547490480000       1.000000000000
N1 N      -0.103789560000       0.999323610000       1.446327510000       1.000000000000
H1 H       0.588143860000       1.004588870000       0.551019330000       1.000000000000
H2 H       0.446070050000       1.145080630000       0.627450410000       1.000000000000
H3 H      -0.374303320000       1.100993180000       1.718841070000       1.000000000000
H4 H       0.520476940000       0.836018930000       0.765055090000       1.000000000000
H5 H       0.235997880000       1.117196170000       0.918216110000       1.000000000000
H6 H      -0.423392690000       0.922780690000       1.913617660000       1.000000000000
H7 H      -0.199903320000       0.624220620000       1.847957910000       1.000000000000
H8 H      -0.005492350000       0.575959850000       1.634671860000       1.000000000000
H9 H      -0.359734460000       0.749454160000       1.960154020000       1.000000000000
H10 H       0.202599140000       0.610132670000       1.342374870000       1.000000000000
H11 H      -0.164869680000       1.142409080000       1.419244010000       1.000000000000
H12 H       0.355105150000       0.722045780000       1.062909680000       1.000000000000
H13 H       0.076060700000       1.004755770000       1.208617980000       1.000000000000
#END
data_mol4_opt_14-QR-14-3489-3
_audit_creation_method 'generated by cspy2.0'
_cell_length_a 4.1107
_cell_length_b 14.885
_cell_length_c 25.408
_cell_angle_alpha 90.0
_cell_angle_beta 63.930499999999995
_cell_angle_gamma 90.0
loop_
_symmetry_equiv_pos_site_id
_symmetry_equiv_pos_as_xyz
1 -x,-y,-z
2 +x,+y,+z
3 -x,1/2+y,1/2-z
4 +x,1/2-y,1/2+z
loop_
_atom_site_label
_atom_site_type_symbol
_atom_site_fract_x
_atom_site_fract_y
_atom_site_fract_z
_atom_site_occupancy
C1 C       0.927196220000       0.157473910000       0.520010660000       1.000000000000
C2 C       0.864204250000       0.118275390000       0.474273610000       1.000000000000
C3 C       1.145128020000       0.368193380000       0.162489440000       1.000000000000
C4 C       1.044008520000       0.244469700000       0.515718250000       1.000000000000
C5 C       0.919675970000       0.167081450000       0.425381770000       1.000000000000
C6 C       1.258441400000       0.454608880000       0.163686030000       1.000000000000
C7 C       1.470088780000       0.601703230000       0.261703830000       1.000000000000
C8 C       1.458694510000       0.578524530000       0.357742590000       1.000000000000
C9 C       1.424837740000       0.574295210000       0.214358460000       1.000000000000
C10 C       1.401243640000       0.527830270000       0.405157220000       1.000000000000
C11 C       1.081665520000       0.312985220000       0.210962300000       1.000000000000
C12 C       1.223209070000       0.386414010000       0.458714380000       1.000000000000
C13 C       1.099589300000       0.308780190000       0.369272050000       1.000000000000
C14 C       1.402014990000       0.543143650000       0.309880740000       1.000000000000
C15 C       1.307190790000       0.485195580000       0.212327720000       1.000000000000
C16 C       1.104429060000       0.297228000000       0.465425520000       1.000000000000
C17 C       1.041357360000       0.257937630000       0.419208360000       1.000000000000
C18 C       1.280540580000       0.436803910000       0.409161560000       1.000000000000
C19 C       1.218731370000       0.397928460000       0.362056700000       1.000000000000
C20 C       1.283449140000       0.453684000000       0.310641650000       1.000000000000
C21 C       1.235742910000       0.424282240000       0.259827410000       1.000000000000
N1 N       1.124099550000       0.339268140000       0.257050690000       1.000000000000
H1 H       0.881804050000       0.117827700000       0.558428170000       1.000000000000
H2 H       0.771732030000       0.049263000000       0.478435720000       1.000000000000
H3 H       1.105281210000       0.342650260000       0.125825510000       1.000000000000
H4 H       1.092172440000       0.274539030000       0.550566260000       1.000000000000
H5 H       0.871979920000       0.137363370000       0.390409820000       1.000000000000
H6 H       1.312232620000       0.500492970000       0.127600110000       1.000000000000
H7 H       1.560090740000       0.669522490000       0.263827810000       1.000000000000
H8 H       1.549767520000       0.647530970000       0.354809220000       1.000000000000
H9 H       1.477269160000       0.619221970000       0.177889720000       1.000000000000
H10 H       1.445167550000       0.555196400000       0.441089740000       1.000000000000
H11 H       0.991816200000       0.244037090000       0.211773800000       1.000000000000
H12 H       1.272411650000       0.417755220000       0.493137540000       1.000000000000
H13 H       1.050771370000       0.277855130000       0.335078550000       1.000000000000
#END
data_mol4_opt_14-QR-14-3077-3
_audit_creation_method 'generated by cspy2.0'
_cell_length_a 4.086
_cell_length_b 14.8563
_cell_length_c 25.4212
_cell_angle_alpha 90.0
_cell_angle_beta 115.22000000000001
_cell_angle_gamma 90.0
loop_
_symmetry_equiv_pos_site_id
_symmetry_equiv_pos_as_xyz
1 -x,-y,-z
2 +x,+y,+z
3 -x,1/2+y,1/2-z
4 +x,1/2-y,1/2+z
loop_
_atom_site_label
_atom_site_type_symbol
_atom_site_fract_x
_atom_site_fract_y
_atom_site_fract_z
_atom_site_occupancy
C1 C       0.079978630000       0.658446780000       0.020127350000       1.000000000000
C2 C       0.139837560000       0.618494940000      -0.025859310000       1.000000000000
C3 C      -0.139594240000       0.866516880000      -0.337373950000       1.000000000000
C4 C      -0.036369660000       0.745671680000       0.015918340000       1.000000000000
C5 C       0.081844040000       0.666801340000      -0.074906050000       1.000000000000
C6 C      -0.259056950000       0.952661090000      -0.336580790000       1.000000000000
C7 C      -0.478997110000       1.100296030000      -0.239095700000       1.000000000000
C8 C      -0.463491380000       1.078219480000      -0.142773630000       1.000000000000
C9 C      -0.433087750000       1.072464740000      -0.286405230000       1.000000000000
C10 C      -0.402029520000       1.028130210000      -0.095095610000       1.000000000000
C11 C      -0.072328600000       0.811893810000      -0.288655590000       1.000000000000
C12 C      -0.218819080000       0.887230420000      -0.041240900000       1.000000000000
C13 C      -0.099752600000       0.808250790000      -0.131056230000       1.000000000000
C14 C      -0.407185890000       1.042304830000      -0.190679980000       1.000000000000
C15 C      -0.310288620000       0.983539900000      -0.288107310000       1.000000000000
C16 C      -0.099535500000       0.797910200000      -0.034543420000       1.000000000000
C17 C      -0.039362320000       0.757881510000      -0.080992970000       1.000000000000
C18 C      -0.278949020000       0.937096310000      -0.090968020000       1.000000000000
C19 C      -0.218500150000       0.897602990000      -0.138191910000       1.000000000000
C20 C      -0.285145630000       0.952904470000      -0.189714130000       1.000000000000
C21 C      -0.235237850000       0.923171880000      -0.240380000000       1.000000000000
N1 N      -0.117322960000       0.838429280000      -0.242743410000       1.000000000000
H1 H       0.127252240000       0.619181530000       0.058658500000       1.000000000000
H2 H       0.232039020000       0.549315340000      -0.021756220000       1.000000000000
H3 H      -0.097424210000       0.840784390000      -0.373879270000       1.000000000000
H4 H      -0.082333080000       0.776300100000       0.050942920000       1.000000000000
H5 H       0.127369430000       0.636526480000      -0.110052170000       1.000000000000
H6 H      -0.315512840000       0.998135850000      -0.372834530000       1.000000000000
H7 H      -0.572302230000       1.168038250000      -0.237176470000       1.000000000000
H8 H      -0.557166470000       1.147166490000      -0.145859230000       1.000000000000
H9 H      -0.488181360000       1.116976590000      -0.323042150000       1.000000000000
H10 H      -0.445161640000       1.055941370000      -0.059091660000       1.000000000000
H11 H       0.022848240000       0.743212060000      -0.287491350000       1.000000000000
H12 H      -0.266886400000       0.919042470000      -0.006718740000       1.000000000000
H13 H      -0.052458610000       0.776825860000      -0.165377100000       1.000000000000
#END
data_mol4_opt_14-QR-14-1997-3
_audit_creation_method 'generated by cspy2.0'
_cell_length_a 5.39
_cell_length_b 16.863
_cell_length_c 15.646
_cell_angle_alpha 90.0
_cell_angle_beta 91.7767
_cell_angle_gamma 90.0
loop_
_symmetry_equiv_pos_site_id
_symmetry_equiv_pos_as_xyz
1 -x,-y,-z
2 +x,+y,+z
3 -x,1/2+y,1/2-z
4 +x,1/2-y,1/2+z
loop_
_atom_site_label
_atom_site_type_symbol
_atom_site_fract_x
_atom_site_fract_y
_atom_site_fract_z
_atom_site_occupancy
C1 C       0.142632760000       0.980468690000       0.840096340000       1.000000000000
C2 C       0.335047270000       1.023248750000       0.883937190000       1.000000000000
C3 C       1.363866140000       1.325487220000       0.662804330000       1.000000000000
C4 C       0.112351770000       0.986169080000       0.753135640000       1.000000000000
C5 C       0.492350140000       1.070669460000       0.839690740000       1.000000000000
C6 C       1.315996010000       1.325580660000       0.576106170000       1.000000000000
C7 C       0.876012000000       1.234234800000       0.419267490000       1.000000000000
C8 C       0.528828780000       1.142358800000       0.433213620000       1.000000000000
C9 C       1.066706110000       1.278968480000       0.451304940000       1.000000000000
C10 C       0.377455180000       1.096394280000       0.479451310000       1.000000000000
C11 C       1.211021330000       1.278419430000       0.713479780000       1.000000000000
C12 C       0.250812800000       1.042983530000       0.616163490000       1.000000000000
C13 C       0.627003920000       1.126710340000       0.702830820000       1.000000000000
C14 C       0.726071230000       1.187385190000       0.473338670000       1.000000000000
C15 C       1.119492420000       1.279568830000       0.540809360000       1.000000000000
C16 C       0.272867110000       1.034986710000       0.705061690000       1.000000000000
C17 C       0.467028650000       1.078236050000       0.749033450000       1.000000000000
C18 C       0.409846460000       1.091049020000       0.570398560000       1.000000000000
C19 C       0.606501210000       1.135236230000       0.613990880000       1.000000000000
C20 C       0.769294400000       1.185223670000       0.562989310000       1.000000000000
C21 C       0.973374460000       1.233315750000       0.597313130000       1.000000000000
N1 N       1.026342840000       1.234762670000       0.682751680000       1.000000000000
H1 H       0.019755090000       0.943178220000       0.876168270000       1.000000000000
H2 H       0.356210100000       1.018009330000       0.952846190000       1.000000000000
H3 H       1.513125380000       1.360148150000       0.691894020000       1.000000000000
H4 H      -0.034288320000       0.953567690000       0.719534200000       1.000000000000
H5 H       0.639254380000       1.103397150000       0.872950420000       1.000000000000
H6 H       1.427182920000       1.360716310000       0.533571420000       1.000000000000
H7 H       0.833439120000       1.233259190000       0.351065500000       1.000000000000
H8 H       0.504201270000       1.146270230000       0.364282230000       1.000000000000
H9 H       1.179825870000       1.314452340000       0.409768120000       1.000000000000
H10 H       0.228750900000       1.062632620000       0.448504220000       1.000000000000
H11 H       1.242470900000       1.276681580000       0.782471120000       1.000000000000
H12 H       0.105493870000       1.010753300000       0.581358720000       1.000000000000
H13 H       0.771396880000       1.158707910000       0.737207790000       1.000000000000
#END
data_mol4_opt_14-QR-14-2889-3
_audit_creation_method 'generated by cspy2.0'
_cell_length_a 17.1313
_cell_length_b 4.4007
_cell_length_c 79.2977
_cell_angle_alpha 90.0
_cell_angle_beta 13.5264
_cell_angle_gamma 90.0
loop_
_symmetry_equiv_pos_site_id
_symmetry_equiv_pos_as_xyz
1 -x,-y,-z
2 +x,+y,+z
3 -x,1/2+y,1/2-z
4 +x,1/2-y,1/2+z
loop_
_atom_site_label
_atom_site_type_symbol
_atom_site_fract_x
_atom_site_fract_y
_atom_site_fract_z
_atom_site_occupancy
C1 C       0.767438150000       0.334163370000       0.967522620000       1.000000000000
C2 C       0.909925100000       0.430821730000       0.953118480000       1.000000000000
C3 C       2.531267220000       1.607901610000       0.624194970000       1.000000000000
C4 C       0.896111440000       0.433200930000       0.925480880000       1.000000000000
C5 C       1.177556090000       0.624165930000       0.897020650000       1.000000000000
C6 C       2.638951660000       1.688190850000       0.585755440000       1.000000000000
C7 C       2.420148000000       1.539380670000       0.587199840000       1.000000000000
C8 C       1.987462560000       1.231318640000       0.664669360000       1.000000000000
C9 C       2.582845330000       1.653543870000       0.566651500000       1.000000000000
C10 C       1.722992050000       1.040916630000       0.720695560000       1.000000000000
C11 C       2.256702610000       1.409820170000       0.682970170000       1.000000000000
C12 C       1.316699430000       0.742720840000       0.821840710000       1.000000000000
C13 C       1.593455070000       0.931207080000       0.794224610000       1.000000000000
C14 C       2.142574240000       1.338845760000       0.647270570000       1.000000000000
C15 C       2.475631920000       1.572810290000       0.605645810000       1.000000000000
C16 C       1.174728580000       0.634571540000       0.866617300000       1.000000000000
C17 C       1.319009720000       0.732634250000       0.851937510000       1.000000000000
C18 C       1.589225580000       0.939527090000       0.764551890000       1.000000000000
C19 C       1.737119450000       1.041068220000       0.749178850000       1.000000000000
C20 C       2.023916280000       1.248975120000       0.688246930000       1.000000000000
C21 C       2.197942900000       1.371927010000       0.666293770000       1.000000000000
N1 N       2.098600530000       1.297768050000       0.703013960000       1.000000000000
H1 H       0.555531250000       0.180929720000       1.012177580000       1.000000000000
H2 H       0.804646430000       0.350027140000       0.987002740000       1.000000000000
H3 H       2.651013540000       1.692531260000       0.610352990000       1.000000000000
H4 H       0.787882760000       0.359704830000       0.936351030000       1.000000000000
H5 H       1.286738480000       0.698387300000       0.885908660000       1.000000000000
H6 H       2.849384680000       1.840435160000       0.539862140000       1.000000000000
H7 H       2.499085450000       1.599278130000       0.557965170000       1.000000000000
H8 H       2.088768360000       1.307657110000       0.631435970000       1.000000000000
H9 H       2.793656990000       1.805982200000       0.520922440000       1.000000000000
H10 H       1.607357650000       0.961125890000       0.733433260000       1.000000000000
H11 H       2.163229880000       1.340611220000       0.714897780000       1.000000000000
H12 H       1.212302620000       0.671457910000       0.831767640000       1.000000000000
H13 H       1.697580960000       1.002090920000       0.784242450000       1.000000000000
#END
data_mol4_opt_14-QR-14-5126-3
_audit_creation_method 'generated by cspy2.0'
_cell_length_a 5.1523
_cell_length_b 17.404
_cell_length_c 26.5759
_cell_angle_alpha 90.0
_cell_angle_beta 36.4965
_cell_angle_gamma 90.0
loop_
_symmetry_equiv_pos_site_id
_symmetry_equiv_pos_as_xyz
1 -x,-y,-z
2 +x,+y,+z
3 -x,1/2+y,1/2-z
4 +x,1/2-y,1/2+z
loop_
_atom_site_label
_atom_site_type_symbol
_atom_site_fract_x
_atom_site_fract_y
_atom_site_fract_z
_atom_site_occupancy
C1 C       0.043163910000       0.985782240000       0.647558470000       1.000000000000
C2 C       0.410145080000       1.031410870000       0.603773570000       1.000000000000
C3 C       0.587662840000       1.328159360000       0.822615400000       1.000000000000
C4 C      -0.329524510000       0.987951350000       0.733989230000       1.000000000000
C5 C       0.395149760000       1.078064530000       0.647545840000       1.000000000000
C6 C       0.195497310000       1.325817260000       0.908665690000       1.000000000000
C7 C      -0.872367520000       1.228444100000       1.064693560000       1.000000000000
C8 C      -1.169122930000       1.135283490000       1.051220060000       1.000000000000
C9 C      -0.552067210000       1.274910890000       1.032714030000       1.000000000000
C10 C      -1.139673680000       1.089924690000       1.005494750000       1.000000000000
C11 C       0.632989130000       1.281899630000       0.772478200000       1.000000000000
C12 C      -0.728717180000       1.040487410000       0.869885690000       1.000000000000
C13 C      -0.006856370000       1.129548810000       0.783365970000       1.000000000000
C14 C      -0.810755240000       1.182554190000       1.011178870000       1.000000000000
C15 C      -0.144255490000       1.278242950000       0.943851210000       1.000000000000
C16 C      -0.356395290000       1.035903160000       0.781556810000       1.000000000000
C17 C       0.012971070000       1.081971240000       0.737645120000       1.000000000000
C18 C      -0.748033930000       1.087780570000       0.915159450000       1.000000000000
C19 C      -0.377015430000       1.134514260000       0.871653930000       1.000000000000
C20 C      -0.412761370000       1.183389080000       0.922144790000       1.000000000000
C21 C      -0.069238220000       1.233078880000       0.887913710000       1.000000000000
N1 N       0.323207960000       1.236907990000       0.803112970000       1.000000000000
H1 H       0.060776970000       0.949164440000       0.611864960000       1.000000000000
H2 H       0.702625720000       1.028943880000       0.535288920000       1.000000000000
H3 H       0.854868570000       1.364019430000       0.793633990000       1.000000000000
H4 H      -0.610024540000       0.953204050000       0.767542980000       1.000000000000
H5 H       0.674586010000       1.112920640000       0.614332000000       1.000000000000
H6 H       0.140258340000       1.360128770000       0.950774090000       1.000000000000
H7 H      -1.185263170000       1.225271870000       1.132421380000       1.000000000000
H8 H      -1.466352230000       1.136906600000       1.119671410000       1.000000000000
H9 H      -0.601413310000       1.309614850000       1.073829380000       1.000000000000
H10 H      -1.412389710000       1.054356140000       1.036384480000       1.000000000000
H11 H       0.938472520000       1.282003640000       0.704016970000       1.000000000000
H12 H      -1.013027380000       1.006253040000       0.904612100000       1.000000000000
H13 H       0.274675380000       1.163598190000       0.749057440000       1.000000000000
#END
data_mol4_opt_61-QR-61-1283-3
_audit_creation_method 'generated by cspy2.0'
_cell_length_a 11.2782
_cell_length_b 14.175
_cell_length_c 17.8138
_cell_angle_alpha 90.0
_cell_angle_beta 90.0
_cell_angle_gamma 90.0
loop_
_symmetry_equiv_pos_site_id
_symmetry_equiv_pos_as_xyz
1 -x,-y,-z
2 +x,+y,+z
3 -x,1/2+y,1/2-z
4 +x,1/2-y,1/2+z
5 1/2-x,-y,1/2+z
6 1/2+x,+y,1/2-z
7 1/2-x,1/2+y,+z
8 1/2+x,1/2-y,-z
loop_
_atom_site_label
_atom_site_type_symbol
_atom_site_fract_x
_atom_site_fract_y
_atom_site_fract_z
_atom_site_occupancy
C1 C       0.470469030000       0.957721840000       0.898083160000       1.000000000000
C2 C       0.409931100000       1.045718770000       0.897018410000       1.000000000000
C3 C      -0.179316880000       1.192667750000       1.156599970000       1.000000000000
C4 C       0.433338050000       0.886673590000       0.944499100000       1.000000000000
C5 C       0.313766640000       1.060446820000       0.942419220000       1.000000000000
C6 C      -0.208396710000       1.115912690000       1.199850410000       1.000000000000
C7 C      -0.102883360000       0.872667830000       1.233194380000       1.000000000000
C8 C       0.060582620000       0.780207500000       1.181182160000       1.000000000000
C9 C      -0.169545970000       0.952114650000       1.239165700000       1.000000000000
C10 C       0.155248180000       0.768812480000       1.135561560000       1.000000000000
C11 C      -0.081405900000       1.183985800000       1.108203420000       1.000000000000
C12 C       0.291569100000       0.829500350000       1.040972800000       1.000000000000
C13 C       0.173760230000       1.002387790000       1.038521470000       1.000000000000
C14 C      -0.004292620000       0.867265340000       1.183200150000       1.000000000000
C15 C      -0.141026440000       1.032227780000       1.194808180000       1.000000000000
C16 C       0.333506410000       0.899595770000       0.992496400000       1.000000000000
C17 C       0.272262080000       0.988228030000       0.991606630000       1.000000000000
C18 C       0.193746340000       0.843627700000       1.087440440000       1.000000000000
C19 C       0.131158830000       0.932886510000       1.087266380000       1.000000000000
C20 C       0.028598360000       0.944476490000       1.137340800000       1.000000000000
C21 C      -0.042728070000       1.029681700000       1.143882310000       1.000000000000
N1 N      -0.016664160000       1.107059790000       1.102026110000       1.000000000000
H1 H       0.546467830000       0.947285630000       0.861736400000       1.000000000000
H2 H       0.440621240000       1.101189490000       0.859886450000       1.000000000000
H3 H      -0.229163270000       1.257906210000       1.159163770000       1.000000000000
H4 H       0.479364290000       0.819455500000       0.945398770000       1.000000000000
H5 H       0.267422890000       1.127502100000       0.941754220000       1.000000000000
H6 H      -0.282927350000       1.118187550000       1.238344340000       1.000000000000
H7 H      -0.123566190000       0.810990220000       1.266765740000       1.000000000000
H8 H       0.031441720000       0.723397390000       1.217552270000       1.000000000000
H9 H      -0.244359950000       0.955675280000       1.277330740000       1.000000000000
H10 H       0.203750840000       0.702733540000       1.134501140000       1.000000000000
H11 H      -0.055294060000       1.243141500000       1.072986090000       1.000000000000
H12 H       0.336307300000       0.761703830000       1.042613840000       1.000000000000
H13 H       0.129188670000       1.069564220000       1.036964250000       1.000000000000
#END
data_mol4_opt_15-QR-15-11609-3
_audit_creation_method 'generated by cspy2.0'
_cell_length_a 33.4022
_cell_length_b 4.5468
_cell_length_c 19.1342
_cell_angle_alpha 90.0
_cell_angle_beta 73.9918
_cell_angle_gamma 90.0
loop_
_symmetry_equiv_pos_site_id
_symmetry_equiv_pos_as_xyz
1 -x,-y,-z
2 +x,+y,+z
3 -x,+y,1/2-z
4 +x,-y,1/2+z
5 1/2-x,1/2-y,-z
6 1/2+x,1/2+y,+z
7 1/2-x,1/2+y,1/2-z
8 1/2+x,1/2-y,1/2+z
loop_
_atom_site_label
_atom_site_type_symbol
_atom_site_fract_x
_atom_site_fract_y
_atom_site_fract_z
_atom_site_occupancy
C1 C       0.066444460000       0.606267800000       0.243260640000       1.000000000000
C2 C       0.109193240000       0.663187000000       0.208695180000       1.000000000000
C3 C       0.265644780000       1.780711890000       0.360207940000       1.000000000000
C4 C       0.046862740000       0.740689670000       0.307613300000       1.000000000000
C5 C       0.131286730000       0.853135680000       0.239373410000       1.000000000000
C6 C       0.242459180000       1.903272140000       0.424158830000       1.000000000000
C7 C       0.134768300000       1.876675470000       0.543901660000       1.000000000000
C8 C       0.072486980000       1.607557820000       0.537703210000       1.000000000000
C9 C       0.175511080000       1.952982260000       0.518271230000       1.000000000000
C10 C       0.051901300000       1.417989260000       0.505585020000       1.000000000000
C11 C       0.245485630000       1.582193820000       0.324827670000       1.000000000000
C12 C       0.050516500000       1.083579650000       0.406688440000       1.000000000000
C13 C       0.134335040000       1.192929550000       0.338502910000       1.000000000000
C14 C       0.115692240000       1.674122860000       0.505986670000       1.000000000000
C15 C       0.200008850000       1.828988180000       0.452140720000       1.000000000000
C16 C       0.068928530000       0.939778330000       0.341059200000       1.000000000000
C17 C       0.112037120000       0.997655020000       0.306392450000       1.000000000000
C18 C       0.072673700000       1.277501490000       0.438448240000       1.000000000000
C19 C       0.116271410000       1.337586330000       0.404126800000       1.000000000000
C20 C       0.138337230000       1.543398630000       0.439751690000       1.000000000000
C21 C       0.182028810000       1.624780260000       0.412385490000       1.000000000000
N1 N       0.205969730000       1.508034770000       0.349312940000       1.000000000000
H1 H       0.049423340000       0.455199670000       0.218180690000       1.000000000000
H2 H       0.124187250000       0.554668260000       0.157738150000       1.000000000000
H3 H       0.298279080000       1.832991990000       0.337303070000       1.000000000000
H4 H       0.014242800000       0.697678530000       0.334084330000       1.000000000000
H5 H       0.163902720000       0.896939880000       0.213152780000       1.000000000000
H6 H       0.256219210000       2.057825030000       0.454075420000       1.000000000000
H7 H       0.115697290000       1.969420710000       0.594356500000       1.000000000000
H8 H       0.056684370000       1.714097740000       0.588540220000       1.000000000000
H9 H       0.189791910000       2.107103600000       0.547432410000       1.000000000000
H10 H       0.019244600000       1.368978460000       0.530039880000       1.000000000000
H11 H       0.262720890000       1.479941780000       0.274037200000       1.000000000000
H12 H       0.017890850000       1.043802910000       0.433965720000       1.000000000000
H13 H       0.166697830000       1.232878520000       0.311526970000       1.000000000000
#END
data_mol4_opt_14-QR-14-799-3
_audit_creation_method 'generated by cspy2.0'
_cell_length_a 3.9368
_cell_length_b 15.9563
_cell_length_c 22.5218
_cell_angle_alpha 90.0
_cell_angle_beta 101.79150000000001
_cell_angle_gamma 90.0
loop_
_symmetry_equiv_pos_site_id
_symmetry_equiv_pos_as_xyz
1 -x,-y,-z
2 +x,+y,+z
3 -x,1/2+y,1/2-z
4 +x,1/2-y,1/2+z
loop_
_atom_site_label
_atom_site_type_symbol
_atom_site_fract_x
_atom_site_fract_y
_atom_site_fract_z
_atom_site_occupancy
C1 C       0.486412470000       0.583340940000       0.780190970000       1.000000000000
C2 C       0.476188760000       0.525862090000       0.731599630000       1.000000000000
C3 C       1.011536120000       0.627740130000       0.398329680000       1.000000000000
C4 C       0.589934100000       0.664436960000       0.775037170000       1.000000000000
C5 C       0.569814090000       0.550942840000       0.679067930000       1.000000000000
C6 C       1.106757520000       0.710529530000       0.398533500000       1.000000000000
C7 C       1.193673280000       0.893521710000       0.501117840000       1.000000000000
C8 C       1.092806310000       0.913558310000       0.603724440000       1.000000000000
C9 C       1.200140930000       0.846672450000       0.451009220000       1.000000000000
C10 C       0.998923710000       0.886065340000       0.654807630000       1.000000000000
C11 C       0.911527440000       0.596400790000       0.450555440000       1.000000000000
C12 C       0.796577940000       0.774771250000       0.713158240000       1.000000000000
C13 C       0.776240670000       0.661471370000       0.618256350000       1.000000000000
C14 C       1.090019350000       0.858855180000       0.553048020000       1.000000000000
C15 C       1.102006790000       0.760934570000       0.449864470000       1.000000000000
C16 C       0.689099300000       0.692668240000       0.720970930000       1.000000000000
C17 C       0.679267600000       0.634897170000       0.671886820000       1.000000000000
C18 C       0.892409840000       0.801066550000       0.659891970000       1.000000000000
C19 C       0.884521110000       0.743338880000       0.609973430000       1.000000000000
C20 C       0.988423780000       0.773956480000       0.554752000000       1.000000000000
C21 C       0.996121810000       0.723723720000       0.501081390000       1.000000000000
N1 N       0.903825050000       0.641581900000       0.499196020000       1.000000000000
H1 H       0.411307290000       0.562394950000       0.821470510000       1.000000000000
H2 H       0.393513520000       0.461863600000       0.736500310000       1.000000000000
H3 H       1.012484040000       0.587384800000       0.359689600000       1.000000000000
H4 H       0.597864610000       0.708420620000       0.812044800000       1.000000000000
H5 H       0.562400050000       0.507240610000       0.641928160000       1.000000000000
H6 H       1.186784720000       0.738426520000       0.359631680000       1.000000000000
H7 H       1.268216070000       0.959049890000       0.502649450000       1.000000000000
H8 H       1.173076570000       0.978021190000       0.599920270000       1.000000000000
H9 H       1.279374310000       0.873488940000       0.411707280000       1.000000000000
H10 H       1.002191800000       0.927912590000       0.692884870000       1.000000000000
H11 H       0.834358800000       0.531129000000       0.452302070000       1.000000000000
H12 H       0.805778950000       0.819756690000       0.749626930000       1.000000000000
H13 H       0.767142660000       0.616974150000       0.582000470000       1.000000000000
#END
data_mol4_opt_15-QR-15-6673-3
_audit_creation_method 'generated by cspy2.0'
_cell_length_a 23.175
_cell_length_b 4.459
_cell_length_c 49.2439
_cell_angle_alpha 90.0
_cell_angle_beta 146.17
_cell_angle_gamma 90.0
loop_
_symmetry_equiv_pos_site_id
_symmetry_equiv_pos_as_xyz
1 -x,-y,-z
2 +x,+y,+z
3 -x,+y,1/2-z
4 +x,-y,1/2+z
5 1/2-x,1/2-y,-z
6 1/2+x,1/2+y,+z
7 1/2-x,1/2+y,1/2-z
8 1/2+x,1/2-y,1/2+z
loop_
_atom_site_label
_atom_site_type_symbol
_atom_site_fract_x
_atom_site_fract_y
_atom_site_fract_z
_atom_site_occupancy
C1 C       0.238116000000       0.355411840000       0.857672200000       1.000000000000
C2 C       0.282327780000       0.254173030000       0.899771200000       1.000000000000
C3 C       0.095426570000       0.744200240000       0.983079370000       1.000000000000
C4 C       0.157108020000       0.553586870000       0.826154790000       1.000000000000
C5 C       0.244390330000       0.353688970000       0.909287270000       1.000000000000
C6 C       0.015059300000       0.944013530000       0.949099570000       1.000000000000
C7 C      -0.136739840000       1.309032290000       0.835369830000       1.000000000000
C8 C      -0.130282050000       1.280373320000       0.788352360000       1.000000000000
C9 C      -0.103877980000       1.233525780000       0.873512640000       1.000000000000
C10 C      -0.090558340000       1.175796870000       0.780319270000       1.000000000000
C11 C       0.139251650000       0.629604400000       0.976210340000       1.000000000000
C12 C       0.033154530000       0.864620170000       0.804061950000       1.000000000000
C13 C       0.120308570000       0.664037160000       0.886653320000       1.000000000000
C14 C      -0.089716640000       1.186690870000       0.829986410000       1.000000000000
C15 C      -0.020724170000       1.027567550000       0.909100060000       1.000000000000
C16 C       0.115709600000       0.661842900000       0.834957550000       1.000000000000
C17 C       0.160047790000       0.560212750000       0.877353520000       1.000000000000
C18 C      -0.006128140000       0.967655200000       0.813364060000       1.000000000000
C19 C       0.037738890000       0.866388640000       0.855997590000       1.000000000000
C20 C      -0.006414850000       0.981030750000       0.864219900000       1.000000000000
C21 C       0.028629500000       0.899682340000       0.905039180000       1.000000000000
N1 N       0.107906870000       0.702635240000       0.939379910000       1.000000000000
H1 H       0.269155810000       0.274267600000       0.850708520000       1.000000000000
H2 H       0.346460460000       0.097141940000       0.924326620000       1.000000000000
H3 H       0.124668400000       0.675413610000       1.014166910000       1.000000000000
H4 H       0.123258040000       0.631231290000       0.794013380000       1.000000000000
H5 H       0.277925600000       0.276810070000       0.941361200000       1.000000000000
H6 H      -0.022077390000       1.040253160000       0.952332410000       1.000000000000
H7 H      -0.200209490000       1.465811150000       0.807899740000       1.000000000000
H8 H      -0.194190380000       1.438374450000       0.763302160000       1.000000000000
H9 H      -0.140058490000       1.327469060000       0.877341430000       1.000000000000
H10 H      -0.121839300000       1.247854740000       0.748709930000       1.000000000000
H11 H       0.203044080000       0.470550710000       1.002264550000       1.000000000000
H12 H      -0.001672530000       0.945311810000       0.771750700000       1.000000000000
H13 H       0.154765190000       0.584449310000       0.918697980000       1.000000000000
#END
data_mol4_opt_61-QR-61-1278-3
_audit_creation_method 'generated by cspy2.0'
_cell_length_a 12.5597
_cell_length_b 17.6561
_cell_length_c 13.0132
_cell_angle_alpha 90.0
_cell_angle_beta 90.0
_cell_angle_gamma 90.0
loop_
_symmetry_equiv_pos_site_id
_symmetry_equiv_pos_as_xyz
1 -x,-y,-z
2 +x,+y,+z
3 -x,1/2+y,1/2-z
4 +x,1/2-y,1/2+z
5 1/2-x,-y,1/2+z
6 1/2+x,+y,1/2-z
7 1/2-x,1/2+y,+z
8 1/2+x,1/2-y,-z
loop_
_atom_site_label
_atom_site_type_symbol
_atom_site_fract_x
_atom_site_fract_y
_atom_site_fract_z
_atom_site_occupancy
C1 C       0.452514960000       0.075410880000       0.435238800000       1.000000000000
C2 C       0.553828470000       0.110543450000       0.424793400000       1.000000000000
C3 C       0.848864870000       0.234597250000      -0.125913170000       1.000000000000
C4 C       0.393167260000       0.058245510000       0.350157490000       1.000000000000
C5 C       0.593237790000       0.127633850000       0.329495660000       1.000000000000
C6 C       0.782462520000       0.213935800000      -0.204891280000       1.000000000000
C7 C       0.519872940000       0.123350340000      -0.241137470000       1.000000000000
C8 C       0.387488510000       0.073276550000      -0.121375660000       1.000000000000
C9 C       0.614153240000       0.157004350000      -0.264136080000       1.000000000000
C10 C       0.351573180000       0.057569770000      -0.025826320000       1.000000000000
C11 C       0.814758790000       0.219284940000      -0.025096020000       1.000000000000
C12 C       0.374697930000       0.058911090000       0.160165200000       1.000000000000
C13 C       0.573318490000       0.127943830000       0.140657420000       1.000000000000
C14 C       0.488777860000       0.108963110000      -0.137514870000       1.000000000000
C15 C       0.684043830000       0.178688150000      -0.183528850000       1.000000000000
C16 C       0.431793580000       0.075237550000       0.249759240000       1.000000000000
C17 C       0.533886270000       0.110684790000       0.238909720000       1.000000000000
C18 C       0.413977680000       0.076007000000       0.062720210000       1.000000000000
C19 C       0.516894240000       0.111978870000       0.050589350000       1.000000000000
C20 C       0.554864850000       0.128998140000      -0.053730880000       1.000000000000
C21 C       0.655807040000       0.165216320000      -0.078416690000       1.000000000000
N1 N       0.723584410000       0.186483780000      -0.002353720000       1.000000000000
H1 H       0.422546740000       0.062268240000       0.511321940000       1.000000000000
H2 H       0.599715830000       0.123728830000       0.493062100000       1.000000000000
H3 H       0.924863690000       0.261759040000      -0.139703830000       1.000000000000
H4 H       0.315849710000       0.031418630000       0.357926220000       1.000000000000
H5 H       0.670477050000       0.154455050000       0.321274590000       1.000000000000
H6 H       0.804200240000       0.224264140000      -0.284381490000       1.000000000000
H7 H       0.465678710000       0.106552770000      -0.301896550000       1.000000000000
H8 H       0.340146720000       0.059185800000      -0.188403500000       1.000000000000
H9 H       0.637211470000       0.167771080000      -0.343129820000       1.000000000000
H10 H       0.274840080000       0.030630810000      -0.014451450000       1.000000000000
H11 H       0.864926970000       0.234776210000       0.039727780000       1.000000000000
H12 H       0.297244100000       0.031969960000       0.166311660000       1.000000000000
H13 H       0.650160900000       0.154631430000       0.134356930000       1.000000000000
#END
data_mol4_opt_19-QR-19-6540-3
_audit_creation_method 'generated by cspy2.0'
_cell_length_a 18.0871
_cell_length_b 18.0062
_cell_length_c 4.3521
_cell_angle_alpha 90.0
_cell_angle_beta 90.0
_cell_angle_gamma 90.0
loop_
_symmetry_equiv_pos_site_id
_symmetry_equiv_pos_as_xyz
1 +x,+y,+z
2 -x,1/2+y,1/2-z
3 1/2-x,-y,1/2+z
4 1/2+x,1/2-y,-z
loop_
_atom_site_label
_atom_site_type_symbol
_atom_site_fract_x
_atom_site_fract_y
_atom_site_fract_z
_atom_site_occupancy
C1 C       0.231973490000       0.390518310000       0.002801130000       1.000000000000
C2 C       0.202837020000       0.326904070000      -0.148332600000       1.000000000000
C3 C       0.365435110000      -0.106713600000      -0.027592220000       1.000000000000
C4 C       0.292685720000       0.384445240000       0.188834060000       1.000000000000
C5 C       0.235158810000       0.258801290000      -0.109565580000       1.000000000000
C6 C       0.426181510000      -0.105378650000       0.161484490000       1.000000000000
C7 C       0.533293700000       0.030359690000       0.617019270000       1.000000000000
C8 C       0.520716390000       0.164003660000       0.700662550000       1.000000000000
C9 C       0.512218810000      -0.035379560000       0.491518900000       1.000000000000
C10 C       0.486964170000       0.230105930000       0.656427350000       1.000000000000
C11 C       0.328571920000      -0.039141170000      -0.080416200000       1.000000000000
C12 C       0.389909170000       0.304912370000       0.421306570000       1.000000000000
C13 C       0.332192630000       0.180563870000       0.124373360000       1.000000000000
C14 C       0.494075080000       0.097523350000       0.556367580000       1.000000000000
C15 C       0.449594370000      -0.037903350000       0.294882120000       1.000000000000
C16 C       0.327726410000       0.314382440000       0.234265770000       1.000000000000
C17 C       0.298498790000       0.250108940000       0.082381890000       1.000000000000
C18 C       0.423322970000       0.235879480000       0.462514590000       1.000000000000
C19 C       0.394298690000       0.170423160000       0.311077250000       1.000000000000
C20 C       0.431365520000       0.098823710000       0.361967230000       1.000000000000
C21 C       0.408705960000       0.028317930000       0.228040770000       1.000000000000
N1 N       0.348874080000       0.024789070000       0.039929640000       1.000000000000
H1 H       0.205672260000       0.444029600000      -0.030566580000       1.000000000000
H2 H       0.154701520000       0.332777100000      -0.294815560000       1.000000000000
H3 H       0.346030460000      -0.157554810000      -0.133402370000       1.000000000000
H4 H       0.315033920000       0.432907720000       0.304341670000       1.000000000000
H5 H       0.213050590000       0.210167070000      -0.224455620000       1.000000000000
H6 H       0.456967730000      -0.155684540000       0.211435570000       1.000000000000
H7 H       0.580962910000       0.033105070000       0.767795750000       1.000000000000
H8 H       0.568993450000       0.159742170000       0.847413360000       1.000000000000
H9 H       0.542319690000      -0.086216070000       0.538832310000       1.000000000000
H10 H       0.507510600000       0.280032330000       0.766781000000       1.000000000000
H11 H       0.280159710000      -0.037737500000      -0.228626190000       1.000000000000
H12 H       0.413167020000       0.352746940000       0.538504970000       1.000000000000
H13 H       0.309248310000       0.133034870000       0.008217750000       1.000000000000
#END
data_mol4_opt_14-QR-14-6793-3
_audit_creation_method 'generated by cspy2.0'
_cell_length_a 15.5833
_cell_length_b 4.2786
_cell_length_c 40.2215
_cell_angle_alpha 90.0
_cell_angle_beta 31.475800000000003
_cell_angle_gamma 90.0
loop_
_symmetry_equiv_pos_site_id
_symmetry_equiv_pos_as_xyz
1 -x,-y,-z
2 +x,+y,+z
3 -x,1/2+y,1/2-z
4 +x,1/2-y,1/2+z
loop_
_atom_site_label
_atom_site_type_symbol
_atom_site_fract_x
_atom_site_fract_y
_atom_site_fract_z
_atom_site_occupancy
C1 C       0.830169640000       0.826458280000       0.580819140000       1.000000000000
C2 C       0.726325470000       0.953702650000       0.640144500000       1.000000000000
C3 C      -0.285415670000       0.663970080000       0.993414560000       1.000000000000
C4 C       0.766753680000       0.637086420000       0.577533940000       1.000000000000
C5 C       0.561636570000       0.888301560000       0.694703360000       1.000000000000
C6 C      -0.334081390000       0.474442430000       0.983771160000       1.000000000000
C7 C      -0.150757680000       0.069244910000       0.851022310000       1.000000000000
C8 C       0.129540920000       0.037030830000       0.736805940000       1.000000000000
C9 C      -0.265589450000       0.169880010000       0.911014060000       1.000000000000
C10 C       0.291437150000       0.107145930000       0.684167510000       1.000000000000
C11 C      -0.117936580000       0.743290810000       0.939941060000       1.000000000000
C12 C       0.524281230000       0.372525710000       0.632878370000       1.000000000000
C13 C       0.321976250000       0.622763090000       0.748933270000       1.000000000000
C14 C       0.017880670000       0.156276110000       0.798235820000       1.000000000000
C15 C      -0.217763760000       0.366550190000       0.921964350000       1.000000000000
C16 C       0.595813500000       0.564225540000       0.633412850000       1.000000000000
C17 C       0.490722110000       0.691967070000       0.693320390000       1.000000000000
C18 C       0.356788670000       0.304310830000       0.688093450000       1.000000000000
C19 C       0.249178140000       0.431137790000       0.748981460000       1.000000000000
C20 C       0.073450590000       0.352189850000       0.805899100000       1.000000000000
C21 C      -0.049622270000       0.459438320000       0.870232010000       1.000000000000
N1 N      -0.006150080000       0.647143030000       0.881648610000       1.000000000000
H1 H       0.960332840000       0.880769240000       0.538078370000       1.000000000000
H2 H       0.778741340000       1.103237910000       0.641830190000       1.000000000000
H3 H      -0.371560700000       0.750588430000       1.040227990000       1.000000000000
H4 H       0.845731690000       0.539776960000       0.532319550000       1.000000000000
H5 H       0.482110590000       0.984923370000       0.740032640000       1.000000000000
H6 H      -0.461578550000       0.404708600000       1.023108270000       1.000000000000
H7 H      -0.185484000000      -0.081245350000       0.841965080000       1.000000000000
H8 H       0.080185040000      -0.112135880000       0.733734090000       1.000000000000
H9 H      -0.393579260000       0.102591710000       0.950907970000       1.000000000000
H10 H       0.374851930000       0.015591870000       0.637952420000       1.000000000000
H11 H      -0.074163800000       0.892803390000       0.945480980000       1.000000000000
H12 H       0.601199260000       0.273277280000       0.588092430000       1.000000000000
H13 H       0.245400650000       0.721083490000       0.793414280000       1.000000000000
#END
data_mol4_opt_14-QR-14-5334-3
_audit_creation_method 'generated by cspy2.0'
_cell_length_a 17.0948
_cell_length_b 4.3629
_cell_length_c 20.7898
_cell_angle_alpha 90.0
_cell_angle_beta 114.85229999999999
_cell_angle_gamma 90.0
loop_
_symmetry_equiv_pos_site_id
_symmetry_equiv_pos_as_xyz
1 -x,-y,-z
2 +x,+y,+z
3 -x,1/2+y,1/2-z
4 +x,1/2-y,1/2+z
loop_
_atom_site_label
_atom_site_type_symbol
_atom_site_fract_x
_atom_site_fract_y
_atom_site_fract_z
_atom_site_occupancy
C1 C       0.858572570000       0.030362480000       0.436338090000       1.000000000000
C2 C       0.771698440000      -0.053796290000       0.419191500000       1.000000000000
C3 C       0.472255860000       0.533540870000       0.626490940000       1.000000000000
C4 C       0.901635350000       0.224624210000       0.491715730000       1.000000000000
C5 C       0.730069510000       0.058505490000       0.457867230000       1.000000000000
C6 C       0.522505910000       0.723087560000       0.680911870000       1.000000000000
C7 C       0.743750540000       1.037319580000       0.757994350000       1.000000000000
C8 C       0.866528190000       0.978157540000       0.727772170000       1.000000000000
C9 C       0.661398260000       0.981217420000       0.748353710000       1.000000000000
C10 C       0.905058140000       0.862447310000       0.688081150000       1.000000000000
C11 C       0.509725380000       0.407589310000       0.583800140000       1.000000000000
C12 C       0.901095730000       0.544712240000       0.590299410000       1.000000000000
C13 C       0.730712030000       0.378643450000       0.556083380000       1.000000000000
C14 C       0.778907490000       0.903908430000       0.713246590000       1.000000000000
C15 C       0.608417790000       0.785342060000       0.692423220000       1.000000000000
C16 C       0.860249790000       0.345762120000       0.533112270000       1.000000000000
C17 C       0.772653940000       0.261548170000       0.515974870000       1.000000000000
C18 C       0.859416790000       0.660483080000       0.630089800000       1.000000000000
C19 C       0.770856960000       0.577950980000       0.613288320000       1.000000000000
C20 C       0.729607360000       0.706226840000       0.656714280000       1.000000000000
C21 C       0.641284090000       0.646699090000       0.646310310000       1.000000000000
N1 N       0.589596790000       0.460479130000       0.593019680000       1.000000000000
H1 H       0.890547810000      -0.060809010000       0.405137410000       1.000000000000
H2 H       0.738610740000      -0.207932350000       0.375135100000       1.000000000000
H3 H       0.406111160000       0.481275200000       0.616229490000       1.000000000000
H4 H       0.967934420000       0.289117210000       0.504916070000       1.000000000000
H5 H       0.663794680000      -0.005180560000       0.444906420000       1.000000000000
H6 H       0.497318270000       0.827574270000       0.715694340000       1.000000000000
H7 H       0.784916980000       1.186626180000       0.800446060000       1.000000000000
H8 H       0.901243910000       1.130905960000       0.771753850000       1.000000000000
H9 H       0.635129300000       1.083611660000       0.782595700000       1.000000000000
H10 H       0.971312250000       0.920202420000       0.699469180000       1.000000000000
H11 H       0.472143770000       0.256367840000       0.540076440000       1.000000000000
H12 H       0.967473540000       0.611612510000       0.604415040000       1.000000000000
H13 H       0.664879470000       0.312477370000       0.542209650000       1.000000000000
#END
data_mol4_opt_14-QR-14-7183-3
_audit_creation_method 'generated by cspy2.0'
_cell_length_a 8.1734
_cell_length_b 7.6728
_cell_length_c 33.8313
_cell_angle_alpha 90.0
_cell_angle_beta 138.2381
_cell_angle_gamma 90.0
loop_
_symmetry_equiv_pos_site_id
_symmetry_equiv_pos_as_xyz
1 -x,-y,-z
2 +x,+y,+z
3 -x,1/2+y,1/2-z
4 +x,1/2-y,1/2+z
loop_
_atom_site_label
_atom_site_type_symbol
_atom_site_fract_x
_atom_site_fract_y
_atom_site_fract_z
_atom_site_occupancy
C1 C       0.659525580000       0.402130500000       0.770003990000       1.000000000000
C2 C       0.401847110000       0.402486420000       0.730481550000       1.000000000000
C3 C      -0.679588780000       0.773709010000       0.381677440000       1.000000000000
C4 C       0.753077490000       0.467553510000       0.752367190000       1.000000000000
C5 C       0.244187330000       0.468265480000       0.674300320000       1.000000000000
C6 C      -0.563349590000       0.836826480000       0.369577880000       1.000000000000
C7 C       0.067714170000       0.885022960000       0.444547320000       1.000000000000
C8 C       0.471504920000       0.808556880000       0.543735560000       1.000000000000
C9 C      -0.181175550000       0.894042950000       0.401621970000       1.000000000000
C10 C       0.620350350000       0.741984990000       0.598739900000       1.000000000000
C11 C      -0.531866510000       0.703272030000       0.438428300000       1.000000000000
C12 C       0.679476650000       0.605800330000       0.673799670000       1.000000000000
C13 C       0.174609890000       0.605438410000       0.596664740000       1.000000000000
C14 C       0.209742970000       0.812358690000       0.501518200000       1.000000000000
C15 C      -0.304854090000       0.829717730000       0.413300880000       1.000000000000
C16 C       0.594182080000       0.537097450000       0.694183490000       1.000000000000
C17 C       0.334266190000       0.537628600000       0.654197770000       1.000000000000
C18 C       0.520835670000       0.673190800000       0.616716340000       1.000000000000
C19 C       0.257759870000       0.674222470000       0.575786970000       1.000000000000
C20 C       0.097852690000       0.746438250000       0.516027520000       1.000000000000
C21 C      -0.168957810000       0.755796260000       0.469958750000       1.000000000000
N1 N      -0.290480160000       0.694632050000       0.480270180000       1.000000000000
H1 H       0.781708580000       0.349528830000       0.814348110000       1.000000000000
H2 H       0.331066550000       0.350102270000       0.745226520000       1.000000000000
H3 H      -0.877568320000       0.777167450000       0.349104390000       1.000000000000
H4 H       0.949634550000       0.467470800000       0.782448480000       1.000000000000
H5 H       0.047532870000       0.468671350000       0.644041780000       1.000000000000
H6 H      -0.667085540000       0.892685470000       0.326594840000       1.000000000000
H7 H       0.164583390000       0.933493030000       0.436235060000       1.000000000000
H8 H       0.547249140000       0.860824920000       0.530207570000       1.000000000000
H9 H      -0.287878610000       0.949443590000       0.358404880000       1.000000000000
H10 H       0.818012990000       0.739597970000       0.630312640000       1.000000000000
H11 H      -0.616562740000       0.651737560000       0.449841710000       1.000000000000
H12 H       0.875556430000       0.607134750000       0.703259860000       1.000000000000
H13 H      -0.019971750000       0.604350930000       0.567368250000       1.000000000000
#END
data_mol4_opt_14-QR-14-2512-3
_audit_creation_method 'generated by cspy2.0'
_cell_length_a 15.3653
_cell_length_b 3.7455
_cell_length_c 25.7385
_cell_angle_alpha 90.0
_cell_angle_beta 70.0072
_cell_angle_gamma 90.0
loop_
_symmetry_equiv_pos_site_id
_symmetry_equiv_pos_as_xyz
1 -x,-y,-z
2 +x,+y,+z
3 -x,1/2+y,1/2-z
4 +x,1/2-y,1/2+z
loop_
_atom_site_label
_atom_site_type_symbol
_atom_site_fract_x
_atom_site_fract_y
_atom_site_fract_z
_atom_site_occupancy
C1 C       0.274441710000       0.056707470000       0.538223610000       1.000000000000
C2 C       0.356754680000       0.147238120000       0.494093100000       1.000000000000
C3 C       0.430036190000       0.113979700000       0.156984470000       1.000000000000
C4 C       0.197008580000      -0.050159910000       0.527591900000       1.000000000000
C5 C       0.359547330000       0.128634680000       0.440428880000       1.000000000000
C6 C       0.348500120000       0.000144450000       0.151750680000       1.000000000000
C7 C       0.114663950000      -0.280458690000       0.241191350000       1.000000000000
C8 C       0.041078730000      -0.336990010000       0.341343890000       1.000000000000
C9 C       0.187060100000      -0.201956100000       0.194717420000       1.000000000000
C10 C       0.041342290000      -0.314021670000       0.393690850000       1.000000000000
C11 C       0.433513810000       0.141654620000       0.210731140000       1.000000000000
C12 C       0.120517030000      -0.180460430000       0.458896430000       1.000000000000
C13 C       0.282219900000      -0.001532640000       0.372728820000       1.000000000000
C14 C       0.121585770000      -0.248264680000       0.294873410000       1.000000000000
C15 C       0.272054880000      -0.084340210000       0.199250540000       1.000000000000
C16 C       0.197502990000      -0.072615800000       0.472200390000       1.000000000000
C17 C       0.280348870000       0.018566240000       0.427594300000       1.000000000000
C18 C       0.122508900000      -0.200592850000       0.404430620000       1.000000000000
C19 C       0.205662260000      -0.108502800000       0.358947140000       1.000000000000
C20 C       0.204357480000      -0.133423760000       0.302223630000       1.000000000000
C21 C       0.281869540000      -0.048579380000       0.252403170000       1.000000000000
N1 N       0.363637120000       0.064961990000       0.255923390000       1.000000000000
H1 H       0.273475040000       0.072938090000       0.580480300000       1.000000000000
H2 H       0.417422100000       0.231362070000       0.503305960000       1.000000000000
H3 H       0.489938730000       0.181018710000       0.121378120000       1.000000000000
H4 H       0.134123850000      -0.119472200000       0.561193820000       1.000000000000
H5 H       0.422221430000       0.197624300000       0.406676010000       1.000000000000
H6 H       0.341403410000      -0.026493420000       0.111401260000       1.000000000000
H7 H       0.049325690000      -0.370260220000       0.238357540000       1.000000000000
H8 H      -0.020460560000      -0.423398560000       0.333275020000       1.000000000000
H9 H       0.181239350000      -0.227021810000       0.154045020000       1.000000000000
H10 H      -0.019912630000      -0.381450030000       0.428541340000       1.000000000000
H11 H       0.496775160000       0.231037240000       0.216732000000       1.000000000000
H12 H       0.056983270000      -0.251440490000       0.491929520000       1.000000000000
H13 H       0.345181910000       0.068548470000       0.339885450000       1.000000000000
#END
data_mol4_opt_19-QR-19-5633-3
_audit_creation_method 'generated by cspy2.0'
_cell_length_a 4.2451
_cell_length_b 16.5785
_cell_length_c 20.206
_cell_angle_alpha 90.0
_cell_angle_beta 90.0
_cell_angle_gamma 90.0
loop_
_symmetry_equiv_pos_site_id
_symmetry_equiv_pos_as_xyz
1 +x,+y,+z
2 -x,1/2+y,1/2-z
3 1/2-x,-y,1/2+z
4 1/2+x,1/2-y,-z
loop_
_atom_site_label
_atom_site_type_symbol
_atom_site_fract_x
_atom_site_fract_y
_atom_site_fract_z
_atom_site_occupancy
C1 C       0.247271560000       0.151100790000       0.583359640000       1.000000000000
C2 C       0.395996530000       0.076471690000       0.598455890000       1.000000000000
C3 C       0.324635960000      -0.344684590000       0.371421540000       1.000000000000
C4 C       0.070197310000       0.159138460000       0.527138890000       1.000000000000
C5 C       0.363892720000       0.011748800000       0.556929830000       1.000000000000
C6 C       0.139241470000      -0.329240970000       0.317208880000       1.000000000000
C7 C      -0.315992010000      -0.160347000000       0.245784150000       1.000000000000
C8 C      -0.406410890000      -0.021293360000       0.281243790000       1.000000000000
C9 C      -0.188905140000      -0.235048030000       0.252788920000       1.000000000000
C10 C      -0.367824080000       0.041070750000       0.323547070000       1.000000000000
C11 C       0.371147950000      -0.281515810000       0.416836900000       1.000000000000
C12 C      -0.146630860000       0.097684960000       0.424734360000       1.000000000000
C13 C       0.146638400000      -0.048266800000       0.454773050000       1.000000000000
C14 C      -0.261995850000      -0.098176880000       0.293267590000       1.000000000000
C15 C       0.003137130000      -0.252269000000       0.308589920000       1.000000000000
C16 C       0.031753440000       0.092967970000       0.482811090000       1.000000000000
C17 C       0.181427370000       0.017634190000       0.497845090000       1.000000000000
C18 C      -0.181173220000       0.032216060000       0.382076140000       1.000000000000
C19 C      -0.030722460000      -0.044216970000       0.396550380000       1.000000000000
C20 C      -0.073658810000      -0.111478420000       0.350019270000       1.000000000000
C21 C       0.063054560000      -0.191505190000       0.357428990000       1.000000000000
N1 N       0.247829610000      -0.209049850000       0.410397820000       1.000000000000
H1 H       0.275207590000       0.201734140000       0.616819170000       1.000000000000
H2 H       0.535383720000       0.071228090000       0.643214090000       1.000000000000
H3 H       0.432576830000      -0.403069510000       0.379468400000       1.000000000000
H4 H      -0.043590850000       0.216015360000       0.515520100000       1.000000000000
H5 H       0.477128080000      -0.045251070000       0.568296450000       1.000000000000
H6 H       0.094565670000      -0.375461480000       0.280349760000       1.000000000000
H7 H      -0.462868810000      -0.146321170000       0.203396030000       1.000000000000
H8 H      -0.548243780000      -0.014506510000       0.236948740000       1.000000000000
H9 H      -0.231002560000      -0.281994280000       0.216453870000       1.000000000000
H10 H      -0.477821230000       0.098973710000       0.313975780000       1.000000000000
H11 H       0.516586300000      -0.291176580000       0.460449920000       1.000000000000
H12 H      -0.262726810000       0.154038140000       0.412285490000       1.000000000000
H13 H       0.261431640000      -0.104248300000       0.467033630000       1.000000000000
#END
data_mol4_opt_14-QR-14-1323-3
_audit_creation_method 'generated by cspy2.0'
_cell_length_a 10.109
_cell_length_b 8.4476
_cell_length_c 17.05
_cell_angle_alpha 90.0
_cell_angle_beta 77.0469
_cell_angle_gamma 90.0
loop_
_symmetry_equiv_pos_site_id
_symmetry_equiv_pos_as_xyz
1 -x,-y,-z
2 +x,+y,+z
3 -x,1/2+y,1/2-z
4 +x,1/2-y,1/2+z
loop_
_atom_site_label
_atom_site_type_symbol
_atom_site_fract_x
_atom_site_fract_y
_atom_site_fract_z
_atom_site_occupancy
C1 C       0.976348150000       0.137781990000       0.780880960000       1.000000000000
C2 C       0.887981990000       0.053242120000       0.741678800000       1.000000000000
C3 C       0.223467570000      -0.499493140000       0.964079040000       1.000000000000
C4 C       0.957309160000       0.133154860000       0.862895570000       1.000000000000
C5 C       0.782767600000      -0.033803350000       0.785501700000       1.000000000000
C6 C       0.215977540000      -0.495930390000       1.045461680000       1.000000000000
C7 C       0.398586430000      -0.316398340000       1.188332400000       1.000000000000
C8 C       0.596711790000      -0.143131020000       1.170877690000       1.000000000000
C9 C       0.305378850000      -0.402468200000       1.160384160000       1.000000000000
C10 C       0.699072890000      -0.058433640000       1.125279310000       1.000000000000
C11 C       0.328526400000      -0.413097080000       0.914253030000       1.000000000000
C12 C       0.824606310000       0.034509580000       0.994308300000       1.000000000000
C13 C       0.651843030000      -0.130448730000       0.916799100000       1.000000000000
C14 C       0.503441490000      -0.230667260000       1.135324140000       1.000000000000
C15 C       0.311532900000      -0.407879060000       1.076379970000       1.000000000000
C16 C       0.848785320000       0.043664600000       0.910379130000       1.000000000000
C17 C       0.759441570000      -0.041683820000       0.871080590000       1.000000000000
C18 C       0.717871430000      -0.053742530000       1.039584560000       1.000000000000
C19 C       0.626600590000      -0.140285420000       1.000714640000       1.000000000000
C20 C       0.515399780000      -0.231487100000       1.051020350000       1.000000000000
C21 C       0.415293030000      -0.323483030000       1.021111700000       1.000000000000
N1 N       0.419394150000      -0.329813290000       0.940989190000       1.000000000000
H1 H       1.059179680000       0.206109380000       0.745217140000       1.000000000000
H2 H       0.904622510000       0.058301310000       0.676656110000       1.000000000000
H3 H       0.151715440000      -0.565833000000       0.938445970000       1.000000000000
H4 H       1.024621720000       0.197527130000       0.892947210000       1.000000000000
H5 H       0.715159810000      -0.098379260000       0.755777860000       1.000000000000
H6 H       0.137193100000      -0.560041870000       1.087082420000       1.000000000000
H7 H       0.395051490000      -0.311081040000       1.252329220000       1.000000000000
H8 H       0.582705640000      -0.146706080000       1.235807360000       1.000000000000
H9 H       0.225927790000      -0.467301590000       1.201083800000       1.000000000000
H10 H       0.768977720000       0.007441970000       1.152755780000       1.000000000000
H11 H       0.338079970000      -0.412650800000       0.849419160000       1.000000000000
H12 H       0.890952150000       0.097889700000       1.025490160000       1.000000000000
H13 H       0.585933470000      -0.193499500000       0.886001320000       1.000000000000
#END
data_mol4_opt_14-QR-14-1023-3
_audit_creation_method 'generated by cspy2.0'
_cell_length_a 14.3022
_cell_length_b 4.2286
_cell_length_c 54.3512
_cell_angle_alpha 90.0
_cell_angle_beta 154.1952
_cell_angle_gamma 90.0
loop_
_symmetry_equiv_pos_site_id
_symmetry_equiv_pos_as_xyz
1 -x,-y,-z
2 +x,+y,+z
3 -x,1/2+y,1/2-z
4 +x,1/2-y,1/2+z
loop_
_atom_site_label
_atom_site_type_symbol
_atom_site_fract_x
_atom_site_fract_y
_atom_site_fract_z
_atom_site_occupancy
C1 C       0.178458880000       0.326189860000       0.471119770000       1.000000000000
C2 C       0.246420670000       0.168586400000       0.508984230000       1.000000000000
C3 C       1.482967670000       0.190784970000       0.861860300000       1.000000000000
C4 C       0.320798530000       0.501985020000       0.491378210000       1.000000000000
C5 C       0.455074400000       0.190805100000       0.566169640000       1.000000000000
C6 C       1.610032370000       0.370779420000       0.876792850000       1.000000000000
C7 C       1.560785080000       0.833071010000       0.807698570000       1.000000000000
C8 C       1.260089420000       0.941461740000       0.708800580000       1.000000000000
C9 C       1.650443170000       0.699574220000       0.849215870000       1.000000000000
C10 C       1.052512830000       0.913673850000       0.652679410000       1.000000000000
C11 C       1.265717580000       0.155127580000       0.803870850000       1.000000000000
C12 C       0.691703260000       0.706104600000       0.573746780000       1.000000000000
C13 C       0.822957790000       0.396664750000       0.647569750000       1.000000000000
C14 C       1.339332070000       0.789872560000       0.749383970000       1.000000000000
C15 C       1.521772230000       0.512086600000       0.834636610000       1.000000000000
C16 C       0.539280100000       0.530118470000       0.550677410000       1.000000000000
C17 C       0.608403850000       0.371669960000       0.588990910000       1.000000000000
C18 C       0.904592350000       0.730435860000       0.631882460000       1.000000000000
C19 C       0.976613840000       0.572225120000       0.671103550000       1.000000000000
C20 C       1.202599700000       0.605260190000       0.732037490000       1.000000000000
C21 C       1.298675020000       0.462789120000       0.776558000000       1.000000000000
N1 N       1.178066090000       0.283249480000       0.763435520000       1.000000000000
H1 H       0.012572910000       0.305960570000       0.425949120000       1.000000000000
H2 H       0.131401220000       0.030402240000       0.492165870000       1.000000000000
H3 H       1.545708430000       0.079289630000       0.893164320000       1.000000000000
H4 H       0.269343480000       0.622395540000       0.462571110000       1.000000000000
H5 H       0.507395530000       0.070946980000       0.595162660000       1.000000000000
H6 H       1.778924230000       0.407445940000       0.920841300000       1.000000000000
H7 H       1.657054550000       0.977033220000       0.818209610000       1.000000000000
H8 H       1.372036880000       1.080122700000       0.724488040000       1.000000000000
H9 H       1.818956430000       0.733616640000       0.893464390000       1.000000000000
H10 H       0.994167720000       1.029431520000       0.622345360000       1.000000000000
H11 H       1.159406260000       0.014582840000       0.790206940000       1.000000000000
H12 H       0.643454330000       0.827944510000       0.545621820000       1.000000000000
H13 H       0.871241470000       0.275866190000       0.675556240000       1.000000000000
#END
data_mol4_opt_29-QR-29-876-3
_audit_creation_method 'generated by cspy2.0'
_cell_length_a 17.0294
_cell_length_b 5.7478
_cell_length_c 14.6813
_cell_angle_alpha 90.0
_cell_angle_beta 90.0
_cell_angle_gamma 90.0
loop_
_symmetry_equiv_pos_site_id
_symmetry_equiv_pos_as_xyz
1 +x,+y,+z
2 -x,-y,1/2+z
3 1/2+x,-y,+z
4 1/2-x,+y,1/2+z
loop_
_atom_site_label
_atom_site_type_symbol
_atom_site_fract_x
_atom_site_fract_y
_atom_site_fract_z
_atom_site_occupancy
C1 C       0.127417880000       0.130281020000       0.921543600000       1.000000000000
C2 C       0.163203900000       0.143763830000       0.834181470000       1.000000000000
C3 C       0.495204100000       1.125335910000       0.666085980000       1.000000000000
C4 C       0.146033160000       0.288183150000       0.987900940000       1.000000000000
C5 C       0.216724650000       0.314858160000       0.815385780000       1.000000000000
C6 C       0.508245720000       1.273863100000       0.737743980000       1.000000000000
C7 C       0.441297280000       1.357021500000       0.974965820000       1.000000000000
C8 C       0.348315540000       1.146797370000       1.071481200000       1.000000000000
C9 C       0.480770230000       1.392978140000       0.895817480000       1.000000000000
C10 C       0.295935460000       0.974748510000       1.087136370000       1.000000000000
C11 C       0.441070740000       0.943657190000       0.679276840000       1.000000000000
C12 C       0.222685520000       0.634770560000       1.035787250000       1.000000000000
C13 C       0.292592010000       0.659135100000       0.864330700000       1.000000000000
C14 C       0.386873150000       1.170082610000       0.985041920000       1.000000000000
C15 C       0.467998100000       1.241477490000       0.820835470000       1.000000000000
C16 C       0.201507450000       0.468625540000       0.970645700000       1.000000000000
C17 C       0.237737750000       0.482749690000       0.882661310000       1.000000000000
C18 C       0.277071250000       0.809823620000       1.017467020000       1.000000000000
C19 C       0.314283120000       0.825926490000       0.928945660000       1.000000000000
C20 C       0.371350030000       1.013368780000       0.912906050000       1.000000000000
C21 C       0.413801360000       1.051689370000       0.828151040000       1.000000000000
N1 N       0.402471370000       0.908347200000       0.755765690000       1.000000000000
H1 H       0.085140040000      -0.006380310000       0.935236110000       1.000000000000
H2 H       0.147738070000       0.017148560000       0.782459900000       1.000000000000
H3 H       0.525148850000       1.145354970000       0.601466490000       1.000000000000
H4 H       0.118790660000       0.278298470000       1.054608250000       1.000000000000
H5 H       0.244143020000       0.325562800000       0.748822060000       1.000000000000
H6 H       0.549357700000       1.417354130000       0.731872860000       1.000000000000
H7 H       0.450515830000       1.471196280000       1.032806720000       1.000000000000
H8 H       0.362476330000       1.271803410000       1.124323020000       1.000000000000
H9 H       0.522077770000       1.535488320000       0.888701840000       1.000000000000
H10 H       0.267151670000       0.958555840000       1.152752870000       1.000000000000
H11 H       0.429046160000       0.821954780000       0.624270020000       1.000000000000
H12 H       0.195991800000       0.628044670000       1.102901480000       1.000000000000
H13 H       0.319120150000       0.666252460000       0.797786420000       1.000000000000
#END
data_mol4_opt_19-QR-19-6642-3
_audit_creation_method 'generated by cspy2.0'
_cell_length_a 22.5267
_cell_length_b 3.9535
_cell_length_c 15.5981
_cell_angle_alpha 90.0
_cell_angle_beta 90.0
_cell_angle_gamma 90.0
loop_
_symmetry_equiv_pos_site_id
_symmetry_equiv_pos_as_xyz
1 +x,+y,+z
2 -x,1/2+y,1/2-z
3 1/2-x,-y,1/2+z
4 1/2+x,1/2-y,-z
loop_
_atom_site_label
_atom_site_type_symbol
_atom_site_fract_x
_atom_site_fract_y
_atom_site_fract_z
_atom_site_occupancy
C1 C       0.953588430000       0.753006490000       0.383490910000       1.000000000000
C2 C       0.914226030000       0.712859110000       0.454040680000       1.000000000000
C3 C       0.559237490000       1.324292090000       0.473903020000       1.000000000000
C4 C       0.934678720000       0.905696750000       0.309626540000       1.000000000000
C5 C       0.856927740000       0.826432120000       0.448933650000       1.000000000000
C6 C       0.545894720000       1.475377160000       0.397030120000       1.000000000000
C7 C       0.619566560000       1.676303870000       0.191553920000       1.000000000000
C8 C       0.719911100000       1.579202430000       0.137222730000       1.000000000000
C9 C       0.576634130000       1.655996240000       0.252476410000       1.000000000000
C10 C       0.776052510000       1.462640030000       0.144984300000       1.000000000000
C11 C       0.617197830000       1.199396150000       0.484869930000       1.000000000000
C12 C       0.853597050000       1.185245680000       0.228300410000       1.000000000000
C13 C       0.776794960000       1.104432870000       0.366959280000       1.000000000000
C14 C       0.677791890000       1.545810560000       0.205729160000       1.000000000000
C15 C       0.589583640000       1.501139460000       0.332486010000       1.000000000000
C16 C       0.875309030000       1.026997490000       0.302125420000       1.000000000000
C17 C       0.835481480000       0.986877450000       0.373102790000       1.000000000000
C18 C       0.795367500000       1.302045610000       0.222331800000       1.000000000000
C19 C       0.754588710000       1.262558330000       0.293459240000       1.000000000000
C20 C       0.693594220000       1.389371090000       0.284079890000       1.000000000000
C21 C       0.647523230000       1.367020260000       0.349288060000       1.000000000000
N1 N       0.659045040000       1.219222490000       0.426129410000       1.000000000000
H1 H       0.998828370000       0.661563000000       0.388664160000       1.000000000000
H2 H       0.929987520000       0.591257590000       0.512038670000       1.000000000000
H3 H       0.526727250000       1.300396660000       0.524709860000       1.000000000000
H4 H       0.964634450000       0.936709520000       0.255713700000       1.000000000000
H5 H       0.826788790000       0.796086540000       0.502627810000       1.000000000000
H6 H       0.501943810000       1.576562360000       0.384605310000       1.000000000000
H7 H       0.610294380000       1.793601190000       0.130137150000       1.000000000000
H8 H       0.705366210000       1.701199230000       0.078595240000       1.000000000000
H9 H       0.532459550000       1.755746460000       0.241196880000       1.000000000000
H10 H       0.807542040000       1.488900330000       0.092783580000       1.000000000000
H11 H       0.629619630000       1.077667320000       0.544788970000       1.000000000000
H12 H       0.882906000000       1.219115780000       0.173706770000       1.000000000000
H13 H       0.747644280000       1.071300430000       0.421048910000       1.000000000000
#END
data_mol4_opt_14-QR-14-4038-3
_audit_creation_method 'generated by cspy2.0'
_cell_length_a 16.1969
_cell_length_b 19.0941
_cell_length_c 15.7446
_cell_angle_alpha 90.0
_cell_angle_beta 163.0957
_cell_angle_gamma 90.0
loop_
_symmetry_equiv_pos_site_id
_symmetry_equiv_pos_as_xyz
1 -x,-y,-z
2 +x,+y,+z
3 -x,1/2+y,1/2-z
4 +x,1/2-y,1/2+z
loop_
_atom_site_label
_atom_site_type_symbol
_atom_site_fract_x
_atom_site_fract_y
_atom_site_fract_z
_atom_site_occupancy
C1 C       0.001639540000       0.262895400000       0.619399540000       1.000000000000
C2 C       0.101745410000       0.212607650000       0.658412430000       1.000000000000
C3 C       1.282632640000      -0.104849540000       1.915241780000       1.000000000000
C4 C       0.099669240000       0.262689100000       0.797724060000       1.000000000000
C5 C       0.297397980000       0.163364640000       0.874825080000       1.000000000000
C6 C       1.366114240000      -0.099137200000       2.080671270000       1.000000000000
C7 C       1.219136100000       0.012100950000       2.122988690000       1.000000000000
C8 C       0.906419440000       0.112478200000       1.838320760000       1.000000000000
C9 C       1.334198230000      -0.039379660000       2.187666700000       1.000000000000
C10 C       0.712787370000       0.160032390000       1.621517940000       1.000000000000
C11 C       1.081474510000      -0.056396680000       1.687160830000       1.000000000000
C12 C       0.411297770000       0.209530080000       1.214142480000       1.000000000000
C13 C       0.605507110000       0.111106470000       1.288103270000       1.000000000000
C14 C       1.015605040000       0.060074650000       1.889198570000       1.000000000000
C15 C       1.250967330000      -0.046087670000       2.019416940000       1.000000000000
C16 C       0.303489550000       0.212165880000       1.025305720000       1.000000000000
C17 C       0.404858370000       0.161360600000       1.065268860000       1.000000000000
C18 C       0.610593450000       0.159672630000       1.435331610000       1.000000000000
C19 C       0.714452350000       0.107916290000       1.477866720000       1.000000000000
C20 C       0.924272800000       0.056337980000       1.713788120000       1.000000000000
C21 C       1.047212880000       0.001054690000       1.782809340000       1.000000000000
N1 N       0.969804740000      -0.006262190000       1.623976970000       1.000000000000
H1 H      -0.153330580000       0.301526220000       0.446878620000       1.000000000000
H2 H       0.021669570000       0.213570290000       0.515040490000       1.000000000000
H3 H       1.366813780000      -0.144969750000       1.956485640000       1.000000000000
H4 H       0.023666430000       0.301018470000       0.768443980000       1.000000000000
H5 H       0.374106110000       0.124921050000       0.905082270000       1.000000000000
H6 H       1.520496080000      -0.134972780000       2.259646980000       1.000000000000
H7 H       1.280517320000       0.017805650000       2.249441080000       1.000000000000
H8 H       0.983887730000       0.112876060000       1.979439380000       1.000000000000
H9 H       1.488790010000      -0.075668200000       2.365747260000       1.000000000000
H10 H       0.631410330000       0.199404010000       1.584726630000       1.000000000000
H11 H       1.009403240000      -0.059094350000       1.550659000000       1.000000000000
H12 H       0.338221840000       0.247495890000       1.188673420000       1.000000000000
H13 H       0.678448730000       0.073412630000       1.313913960000       1.000000000000
#END
data_mol4_opt_61-QR-61-4462-3
_audit_creation_method 'generated by cspy2.0'
_cell_length_a 31.6534
_cell_length_b 4.3171
_cell_length_c 21.0726
_cell_angle_alpha 90.0
_cell_angle_beta 90.0
_cell_angle_gamma 90.0
loop_
_symmetry_equiv_pos_site_id
_symmetry_equiv_pos_as_xyz
1 -x,-y,-z
2 +x,+y,+z
3 -x,1/2+y,1/2-z
4 +x,1/2-y,1/2+z
5 1/2-x,-y,1/2+z
6 1/2+x,+y,1/2-z
7 1/2-x,1/2+y,+z
8 1/2+x,1/2-y,-z
loop_
_atom_site_label
_atom_site_type_symbol
_atom_site_fract_x
_atom_site_fract_y
_atom_site_fract_z
_atom_site_occupancy
C1 C       0.676133860000       0.066676110000       0.188276480000       1.000000000000
C2 C       0.633547100000      -0.020927990000       0.176437510000       1.000000000000
C3 C       0.486494250000       0.507537080000      -0.134801630000       1.000000000000
C4 C       0.697070680000       0.256700140000       0.146876210000       1.000000000000
C5 C       0.612969660000       0.083726340000       0.123474900000       1.000000000000
C6 C       0.510692830000       0.698384250000      -0.172148300000       1.000000000000
C7 C       0.618421680000       1.028228670000      -0.174172010000       1.000000000000
C8 C       0.678748130000       0.981972730000      -0.102376400000       1.000000000000
C9 C       0.578174750000       0.965318460000      -0.192434000000       1.000000000000
C10 C       0.697869990000       0.872700580000      -0.049585120000       1.000000000000
C11 C       0.505097420000       0.388503050000      -0.079318150000       1.000000000000
C12 C       0.696405280000       0.564919630000       0.047382150000       1.000000000000
C13 C       0.612944830000       0.391040230000       0.024599900000       1.000000000000
C14 C       0.635896370000       0.901860230000      -0.117387910000       1.000000000000
C15 C       0.552605300000       0.768815940000      -0.154390390000       1.000000000000
C16 C       0.676596050000       0.369982930000       0.091268410000       1.000000000000
C17 C       0.633665230000       0.282087020000       0.079152300000       1.000000000000
C18 C       0.675789460000       0.673076170000      -0.006696800000       1.000000000000
C19 C       0.632446000000       0.585624090000      -0.019630210000       1.000000000000
C20 C       0.612064150000       0.705182070000      -0.077322990000       1.000000000000
C21 C       0.568957600000       0.637292910000      -0.096990640000       1.000000000000
N1 N       0.544057300000       0.449388290000      -0.061285870000       1.000000000000
H1 H       0.691941400000      -0.018367410000       0.230472220000       1.000000000000
H2 H       0.617467630000      -0.171653220000       0.209761840000       1.000000000000
H3 H       0.454245240000       0.448881760000      -0.147100550000       1.000000000000
H4 H       0.729563540000       0.323942220000       0.155814010000       1.000000000000
H5 H       0.580489170000       0.017237800000       0.114300340000       1.000000000000
H6 H       0.498166280000       0.797425390000      -0.215584180000       1.000000000000
H7 H       0.638319570000       1.177666540000      -0.202783380000       1.000000000000
H8 H       0.695512380000       1.133527110000      -0.134791270000       1.000000000000
H9 H       0.565120660000       1.062241480000      -0.235690770000       1.000000000000
H10 H       0.730290920000       0.934467440000      -0.038692960000       1.000000000000
H11 H       0.487036330000       0.236221830000      -0.048403480000       1.000000000000
H12 H       0.728892540000       0.635206470000       0.055526100000       1.000000000000
H13 H       0.580708540000       0.321781780000       0.016434590000       1.000000000000
#END
data_mol4_opt_2-QR-2-7130-3
_audit_creation_method 'generated by cspy2.0'
_cell_length_a 13.4275
_cell_length_b 20.8866
_cell_length_c 4.4396
_cell_angle_alpha 48.335
_cell_angle_beta 59.0184
_cell_angle_gamma 86.7448
loop_
_symmetry_equiv_pos_site_id
_symmetry_equiv_pos_as_xyz
1 -x,-y,-z
2 +x,+y,+z
loop_
_atom_site_label
_atom_site_type_symbol
_atom_site_fract_x
_atom_site_fract_y
_atom_site_fract_z
_atom_site_occupancy
C1 C       0.295005060000       0.209590120000       0.582959100000       1.000000000000
C2 C       0.288117230000       0.293057910000       0.225093280000       1.000000000000
C3 C      -0.272459600000       0.473357640000       0.992680490000       1.000000000000
C4 C       0.203963280000       0.149278140000       1.110769660000       1.000000000000
C5 C       0.190332380000       0.314112010000       0.404168640000       1.000000000000
C6 C      -0.358124000000       0.407017880000       1.528697910000       1.000000000000
C7 C      -0.407862730000       0.180766410000       2.681711220000       1.000000000000
C8 C      -0.288400440000       0.084782830000       2.779586770000       1.000000000000
C9 C      -0.427729390000       0.257262610000       2.393898510000       1.000000000000
C10 C      -0.190052950000       0.066888060000       2.585565730000       1.000000000000
C11 C      -0.168572860000       0.457606230000       0.773308720000       1.000000000000
C12 C       0.005070240000       0.109916950000       1.845773370000       1.000000000000
C13 C      -0.007260930000       0.273875620000       1.140344260000       1.000000000000
C14 C      -0.300934330000       0.167883230000       2.440838840000       1.000000000000
C15 C      -0.340322850000       0.326606970000       1.838893150000       1.000000000000
C16 C       0.100812830000       0.169016670000       1.310737250000       1.000000000000
C17 C       0.093561420000       0.253119720000       0.951170880000       1.000000000000
C18 C      -0.094983630000       0.130561900000       2.032917750000       1.000000000000
C19 C      -0.103376620000       0.215397290000       1.674147690000       1.000000000000
C20 C      -0.210554030000       0.234206350000       1.890096880000       1.000000000000
C21 C      -0.231736150000       0.316292610000       1.581721190000       1.000000000000
N1 N      -0.149035410000       0.383444520000       1.050461610000       1.000000000000
H1 H       0.373123890000       0.194020840000       0.434197290000       1.000000000000
H2 H       0.361105300000       0.340008370000      -0.191689330000       1.000000000000
H3 H      -0.283347870000       0.535836600000       0.743601400000       1.000000000000
H4 H       0.208989260000       0.085530120000       1.384638030000       1.000000000000
H5 H       0.184835240000       0.377742320000       0.132172930000       1.000000000000
H6 H      -0.440219320000       0.415148420000       1.721666870000       1.000000000000
H7 H      -0.473751900000       0.127299790000       3.105786190000       1.000000000000
H8 H      -0.360452290000       0.036393420000       3.198568150000       1.000000000000
H9 H      -0.509251570000       0.266564610000       2.579986130000       1.000000000000
H10 H      -0.181392240000       0.003894660000       2.845005680000       1.000000000000
H11 H      -0.098416630000       0.508450110000       0.350176610000       1.000000000000
H12 H       0.008292810000       0.045717440000       2.126140760000       1.000000000000
H13 H      -0.010709550000       0.337492240000       0.863013390000       1.000000000000
#END
data_mol4_opt_19-QR-19-785-3
_audit_creation_method 'generated by cspy2.0'
_cell_length_a 15.5275
_cell_length_b 22.7404
_cell_length_c 3.9369
_cell_angle_alpha 90.0
_cell_angle_beta 90.0
_cell_angle_gamma 90.0
loop_
_symmetry_equiv_pos_site_id
_symmetry_equiv_pos_as_xyz
1 +x,+y,+z
2 -x,1/2+y,1/2-z
3 1/2-x,-y,1/2+z
4 1/2+x,1/2-y,-z
loop_
_atom_site_label
_atom_site_type_symbol
_atom_site_fract_x
_atom_site_fract_y
_atom_site_fract_z
_atom_site_occupancy
C1 C       0.616509770000       0.953541230000       0.284209890000       1.000000000000
C2 C       0.546145610000       0.914594010000       0.230770020000       1.000000000000
C3 C       0.523747240000       0.560410700000       0.792729750000       1.000000000000
C4 C       0.690024710000       0.934165350000       0.439988800000       1.000000000000
C5 C       0.551077700000       0.857237430000       0.334532570000       1.000000000000
C6 C       0.600910530000       0.546260550000       0.942094070000       1.000000000000
C7 C       0.807166840000       0.617973590000       1.160764190000       1.000000000000
C8 C       0.861681300000       0.717960740000       1.085125450000       1.000000000000
C9 C       0.746033430000       0.575572700000       1.130684810000       1.000000000000
C10 C       0.853955990000       0.774251040000       0.979327770000       1.000000000000
C11 C       0.512855890000       0.618529650000       0.678438680000       1.000000000000
C12 C       0.770896870000       0.852494860000       0.711263100000       1.000000000000
C13 C       0.632459020000       0.776583220000       0.605810160000       1.000000000000
C14 C       0.793082700000       0.676376580000       1.040624290000       1.000000000000
C15 C       0.665829980000       0.589305480000       0.976394100000       1.000000000000
C16 C       0.697351460000       0.874713500000       0.551167240000       1.000000000000
C17 C       0.626535940000       0.835315940000       0.497864960000       1.000000000000
C18 C       0.776707520000       0.794189510000       0.817942460000       1.000000000000
C19 C       0.705594170000       0.753915620000       0.766478860000       1.000000000000
C20 C       0.714708240000       0.692866880000       0.883795460000       1.000000000000
C21 C       0.649135730000       0.647435380000       0.852281750000       1.000000000000
N1 N       0.571980120000       0.659773130000       0.706061000000       1.000000000000
H1 H       0.611487460000       0.998830080000       0.200334050000       1.000000000000
H2 H       0.488419680000       0.930724400000       0.106952400000       1.000000000000
H3 H       0.472623920000       0.528421570000       0.762698930000       1.000000000000
H4 H       0.743812680000       0.963794930000       0.480972260000       1.000000000000
H5 H       0.497503900000       0.827424820000       0.294232690000       1.000000000000
H6 H       0.613248050000       0.502170760000       1.035725320000       1.000000000000
H7 H       0.868677020000       0.608129670000       1.278291410000       1.000000000000
H8 H       0.920308020000       0.702905520000       1.207033380000       1.000000000000
H9 H       0.757226620000       0.531267800000       1.222769840000       1.000000000000
H10 H       0.906176150000       0.805357690000       1.014413540000       1.000000000000
H11 H       0.452675270000       0.631602490000       0.558800810000       1.000000000000
H12 H       0.825457610000       0.881423900000       0.754128790000       1.000000000000
H13 H       0.578437970000       0.747790380000       0.563399570000       1.000000000000
#END
data_mol4_opt_14-QR-14-2098-3
_audit_creation_method 'generated by cspy2.0'
_cell_length_a 15.8741
_cell_length_b 4.2583
_cell_length_c 21.1458
_cell_angle_alpha 90.0
_cell_angle_beta 90.5104
_cell_angle_gamma 90.0
loop_
_symmetry_equiv_pos_site_id
_symmetry_equiv_pos_as_xyz
1 -x,-y,-z
2 +x,+y,+z
3 -x,1/2+y,1/2-z
4 +x,1/2-y,1/2+z
loop_
_atom_site_label
_atom_site_type_symbol
_atom_site_fract_x
_atom_site_fract_y
_atom_site_fract_z
_atom_site_occupancy
C1 C       0.642639870000       0.063804170000       0.813447880000       1.000000000000
C2 C       0.728212450000      -0.021213630000       0.824193940000       1.000000000000
C3 C       1.027956790000       0.505949470000       1.133440370000       1.000000000000
C4 C       0.601306970000       0.250794270000       0.855702570000       1.000000000000
C5 C       0.770297580000       0.082926620000       0.876945640000       1.000000000000
C6 C       0.980005210000       0.693735220000       1.171717030000       1.000000000000
C7 C       0.764002350000       1.015962880000       1.176749130000       1.000000000000
C8 C       0.641921900000       0.968109170000       1.106135090000       1.000000000000
C9 C       0.844992200000       0.955203850000       1.194018680000       1.000000000000
C10 C       0.602761460000       0.859436010000       1.053512840000       1.000000000000
C11 C       0.989793790000       0.387653580000       1.078093990000       1.000000000000
C12 C       0.604191790000       0.555354810000       0.955848270000       1.000000000000
C13 C       0.771891720000       0.386547530000       0.976482910000       1.000000000000
C14 C       0.728081660000       0.890461530000       1.120062370000       1.000000000000
C15 C       0.895679450000       0.761893270000       1.155004400000       1.000000000000
C16 C       0.643226880000       0.363458240000       0.911120360000       1.000000000000
C17 C       0.729494210000       0.278160730000       0.922135470000       1.000000000000
C18 C       0.646370730000       0.662960230000       1.009723190000       1.000000000000
C19 C       0.733481730000       0.578093220000       1.021546770000       1.000000000000
C20 C       0.775250090000       0.696941370000       1.079064470000       1.000000000000
C21 C       0.861999430000       0.631340690000       1.097667100000       1.000000000000
N1 N       0.911384070000       0.446484490000       1.061023650000       1.000000000000
H1 H       0.610286390000      -0.020787370000       0.771404200000       1.000000000000
H2 H       0.759932360000      -0.169552130000       0.790203050000       1.000000000000
H3 H       1.092819690000       0.449091570000       1.144925130000       1.000000000000
H4 H       0.536017840000       0.316060940000       0.847599620000       1.000000000000
H5 H       0.835565700000       0.018403500000       0.885287220000       1.000000000000
H6 H       1.005797340000       0.792052300000       1.215101320000       1.000000000000
H7 H       0.724544050000       1.162948650000       1.206107910000       1.000000000000
H8 H       0.608808180000       1.117284630000       1.139234780000       1.000000000000
H9 H       0.871839350000       1.051446730000       1.237208090000       1.000000000000
H10 H       0.537582790000       0.919316620000       1.043443130000       1.000000000000
H11 H       1.025537460000       0.237765620000       1.046463550000       1.000000000000
H12 H       0.538923920000       0.623645060000       0.948546310000       1.000000000000
H13 H       0.836655820000       0.319270150000       0.983814050000       1.000000000000
#END
data_mol4_opt_15-QR-15-5578-3
_audit_creation_method 'generated by cspy2.0'
_cell_length_a 30.5673
_cell_length_b 4.7144
_cell_length_c 38.4484
_cell_angle_alpha 90.0
_cell_angle_beta 30.900400000000005
_cell_angle_gamma 90.0
loop_
_symmetry_equiv_pos_site_id
_symmetry_equiv_pos_as_xyz
1 -x,-y,-z
2 +x,+y,+z
3 -x,+y,1/2-z
4 +x,-y,1/2+z
5 1/2-x,1/2-y,-z
6 1/2+x,1/2+y,+z
7 1/2-x,1/2+y,1/2-z
8 1/2+x,1/2-y,1/2+z
loop_
_atom_site_label
_atom_site_type_symbol
_atom_site_fract_x
_atom_site_fract_y
_atom_site_fract_z
_atom_site_occupancy
C1 C       0.219545230000       0.320006220000       0.358264500000       1.000000000000
C2 C       0.207742000000       0.452517620000       0.333439590000       1.000000000000
C3 C       0.526931770000       1.663975530000       0.024985040000       1.000000000000
C4 C       0.288246730000       0.387782080000       0.331680560000       1.000000000000
C5 C       0.264965560000       0.649501740000       0.282635820000       1.000000000000
C6 C       0.592411780000       1.715422410000       0.003131850000       1.000000000000
C7 C       0.665004680000       1.476206130000       0.040213800000       1.000000000000
C8 C       0.608445310000       1.134217010000       0.120634780000       1.000000000000
C9 C       0.663235870000       1.619886230000       0.010808980000       1.000000000000
C10 C       0.550492360000       0.940489940000       0.170725550000       1.000000000000
C11 C       0.465059210000       1.463968790000       0.077111630000       1.000000000000
C12 C       0.420352670000       0.669761460000       0.249750070000       1.000000000000
C13 C       0.396647250000       0.927663220000       0.201387730000       1.000000000000
C14 C       0.600669200000       1.275174110000       0.093009320000       1.000000000000
C15 C       0.595948760000       1.570026450000       0.032781100000       1.000000000000
C16 C       0.349061890000       0.592038550000       0.278746410000       1.000000000000
C17 C       0.337402560000       0.726029280000       0.253562540000       1.000000000000
C18 C       0.479040720000       0.870073450000       0.198024480000       1.000000000000
C19 C       0.468187760000       1.006713120000       0.171966990000       1.000000000000
C20 C       0.531832000000       1.216290340000       0.117322740000       1.000000000000
C21 C       0.530067230000       1.369903770000       0.085686940000       1.000000000000
N1 N       0.466317970000       1.324633060000       0.105935300000       1.000000000000
H1 H       0.173575760000       0.164467860000       0.398535380000       1.000000000000
H2 H       0.152942220000       0.396142310000       0.355110180000       1.000000000000
H3 H       0.522388880000       1.771859310000       0.003279310000       1.000000000000
H4 H       0.297380800000       0.287018780000       0.350550000000       1.000000000000
H5 H       0.256154510000       0.750889380000       0.263575070000       1.000000000000
H6 H       0.642166730000       1.867187370000      -0.036959930000       1.000000000000
H7 H       0.716036550000       1.511944720000       0.023907520000       1.000000000000
H8 H       0.662505110000       1.187574230000       0.100057860000       1.000000000000
H9 H       0.712410360000       1.772362590000      -0.029323920000       1.000000000000
H10 H       0.556990480000       0.834952980000       0.191225990000       1.000000000000
H11 H       0.412130890000       1.416753870000       0.095895930000       1.000000000000
H12 H       0.430550570000       0.571650650000       0.268002370000       1.000000000000
H13 H       0.386644170000       1.025406250000       0.183221160000       1.000000000000
#END
data_mol4_opt_4-QR-4-5023-3
_audit_creation_method 'generated by cspy2.0'
_cell_length_a 34.0677
_cell_length_b 4.8684
_cell_length_c 14.9852
_cell_angle_alpha 90.0
_cell_angle_beta 16.6358
_cell_angle_gamma 90.0
loop_
_symmetry_equiv_pos_site_id
_symmetry_equiv_pos_as_xyz
1 +x,+y,+z
2 -x,1/2+y,-z
loop_
_atom_site_label
_atom_site_type_symbol
_atom_site_fract_x
_atom_site_fract_y
_atom_site_fract_z
_atom_site_occupancy
C1 C       0.400829440000       0.963110160000       0.360909690000       1.000000000000
C2 C       0.391943310000       1.140341570000       0.305048890000       1.000000000000
C3 C      -0.225649660000       2.290314320000       1.549944360000       1.000000000000
C4 C       0.301997790000       0.969114280000       0.641004730000       1.000000000000
C5 C       0.284417030000       1.319173880000       0.530772900000       1.000000000000
C6 C      -0.318407240000       2.274758720000       1.820724040000       1.000000000000
C7 C      -0.369122130000       1.885509900000       2.140333780000       1.000000000000
C8 C      -0.236616360000       1.525516890000       1.925817270000       1.000000000000
C9 C      -0.392169000000       2.067926250000       2.123615780000       1.000000000000
C10 C      -0.128542970000       1.352690620000       1.696191010000       1.000000000000
C11 C      -0.111535810000       2.113992040000       1.304572660000       1.000000000000
C12 C       0.084619100000       1.167516040000       1.171877920000       1.000000000000
C13 C       0.068458970000       1.514427410000       1.059420950000       1.000000000000
C14 C      -0.251719830000       1.710694990000       1.884854210000       1.000000000000
C15 C      -0.297538790000       2.086824100000       1.845701590000       1.000000000000
C16 C       0.188613010000       1.152748720000       0.881247940000       1.000000000000
C17 C       0.179315000000       1.331837710000       0.825783290000       1.000000000000
C18 C      -0.025384870000       1.348624950000       1.403583250000       1.000000000000
C19 C      -0.035964990000       1.531224040000       1.350594540000       1.000000000000
C20 C      -0.153759410000       1.718856160000       1.601850000000       1.000000000000
C21 C      -0.178358920000       1.914831720000       1.583820950000       1.000000000000
N1 N      -0.088865470000       1.936214400000       1.319764610000       1.000000000000
H1 H       0.486711610000       0.822730140000       0.179472820000       1.000000000000
H2 H       0.471198350000       1.132727800000       0.081732370000       1.000000000000
H3 H      -0.238642260000       2.432324680000       1.523245760000       1.000000000000
H4 H       0.308529670000       0.834029520000       0.684222070000       1.000000000000
H5 H       0.277370160000       1.454689760000       0.488840710000       1.000000000000
H6 H      -0.408517550000       2.405478710000       2.018435870000       1.000000000000
H7 H      -0.440444030000       1.869019270000       2.350967000000       1.000000000000
H8 H      -0.314786830000       1.528107390000       2.147561020000       1.000000000000
H9 H      -0.481670190000       2.200207910000       2.318876940000       1.000000000000
H10 H      -0.118021540000       1.213639010000       1.729429200000       1.000000000000
H11 H      -0.035516710000       2.119777600000       1.085892560000       1.000000000000
H12 H       0.089193920000       1.033748390000       1.219816860000       1.000000000000
H13 H       0.063650550000       1.647226300000       1.012488400000       1.000000000000
#END
data_mol4_opt_14-QR-14-6349-3
_audit_creation_method 'generated by cspy2.0'
_cell_length_a 13.5223
_cell_length_b 12.8019
_cell_length_c 16.2615
_cell_angle_alpha 90.0
_cell_angle_beta 30.287400000000005
_cell_angle_gamma 90.0
loop_
_symmetry_equiv_pos_site_id
_symmetry_equiv_pos_as_xyz
1 -x,-y,-z
2 +x,+y,+z
3 -x,1/2+y,1/2-z
4 +x,1/2-y,1/2+z
loop_
_atom_site_label
_atom_site_type_symbol
_atom_site_fract_x
_atom_site_fract_y
_atom_site_fract_z
_atom_site_occupancy
C1 C       0.929998600000       0.906736340000       0.953497180000       1.000000000000
C2 C       1.097640280000       0.899731330000       0.884839090000       1.000000000000
C3 C       1.349468330000       0.418892920000       1.035433140000       1.000000000000
C4 C       0.789553640000       0.830390190000       1.055909970000       1.000000000000
C5 C       1.120608040000       0.816520900000       0.920333940000       1.000000000000
C6 C       1.198104110000       0.348332010000       1.140564230000       1.000000000000
C7 C       0.730389370000       0.311874860000       1.365283250000       1.000000000000
C8 C       0.560089820000       0.414759520000       1.382999550000       1.000000000000
C9 C       0.881190670000       0.293339890000       1.309571190000       1.000000000000
C10 C       0.543585730000       0.498140510000       1.344351240000       1.000000000000
C11 C       1.338425680000       0.506978990000       0.991893410000       1.000000000000
C12 C       0.669872630000       0.662466210000       1.199507310000       1.000000000000
C13 C       0.999371280000       0.649462350000       1.063879540000       1.000000000000
C14 C       0.725767350000       0.402502900000       1.317582660000       1.000000000000
C15 C       1.039017120000       0.365487760000       1.200933200000       1.000000000000
C16 C       0.808783270000       0.742677050000       1.095508180000       1.000000000000
C17 C       0.977630450000       0.735311400000       1.026481730000       1.000000000000
C18 C       0.691562900000       0.577378760000       1.236620960000       1.000000000000
C19 C       0.861616430000       0.568773690000       1.167485150000       1.000000000000
C20 C       0.878128410000       0.477517720000       1.210049540000       1.000000000000
C21 C       1.039932790000       0.457497970000       1.150095760000       1.000000000000
N1 N       1.192339460000       0.525500750000       1.045876260000       1.000000000000
H1 H       0.914184970000       0.973208950000       0.924061160000       1.000000000000
H2 H       1.207395070000       0.960949130000       0.803948130000       1.000000000000
H3 H       1.473660130000       0.408002360000       0.986886500000       1.000000000000
H4 H       0.661476700000       0.835572320000       1.108488190000       1.000000000000
H5 H       1.248350840000       0.810935280000       0.868114770000       1.000000000000
H6 H       1.198083110000       0.278752720000       1.178705950000       1.000000000000
H7 H       0.608983780000       0.257416100000       1.448178380000       1.000000000000
H8 H       0.447696750000       0.354840320000       1.464812900000       1.000000000000
H9 H       0.883656170000       0.224224600000       1.346378780000       1.000000000000
H10 H       0.417811000000       0.506632590000       1.394368490000       1.000000000000
H11 H       1.455323320000       0.564787310000       0.908809770000       1.000000000000
H12 H       0.540549820000       0.666298270000       1.253536170000       1.000000000000
H13 H       1.127480280000       0.645513570000       1.010506850000       1.000000000000
#END
data_mol4_opt_4-QR-4-3281-3
_audit_creation_method 'generated by cspy2.0'
_cell_length_a 23.2106
_cell_length_b 4.6661
_cell_length_c 17.4096
_cell_angle_alpha 90.0
_cell_angle_beta 21.6928
_cell_angle_gamma 90.0
loop_
_symmetry_equiv_pos_site_id
_symmetry_equiv_pos_as_xyz
1 +x,+y,+z
2 -x,1/2+y,-z
loop_
_atom_site_label
_atom_site_type_symbol
_atom_site_fract_x
_atom_site_fract_y
_atom_site_fract_z
_atom_site_occupancy
C1 C       0.947495940000       0.772767380000       0.187363510000       1.000000000000
C2 C       0.911170570000       0.706710660000       0.310072300000       1.000000000000
C3 C       0.248095160000      -0.477949650000       1.283111240000       1.000000000000
C4 C       0.870657410000       0.638641160000       0.223775490000       1.000000000000
C5 C       0.798895220000       0.508105280000       0.466129950000       1.000000000000
C6 C       0.178647820000      -0.594902590000       1.305383880000       1.000000000000
C7 C       0.202614260000      -0.538342890000       1.064290850000       1.000000000000
C8 C       0.364030860000      -0.250402360000       0.778128980000       1.000000000000
C9 C       0.155028380000      -0.626278770000       1.193817650000       1.000000000000
C10 C       0.475923490000      -0.053463940000       0.625395520000       1.000000000000
C11 C       0.365175930000      -0.271774310000       1.126119200000       1.000000000000
C12 C       0.670703550000       0.287368400000       0.429373980000       1.000000000000
C13 C       0.600742780000       0.159161650000       0.668607700000       1.000000000000
C14 C       0.321965070000      -0.328219520000       0.907248020000       1.000000000000
C15 C       0.225242030000      -0.507514240000       1.173513300000       1.000000000000
C16 C       0.753065930000       0.430786630000       0.385056470000       1.000000000000
C17 C       0.716147990000       0.363517370000       0.509063420000       1.000000000000
C18 C       0.556117080000       0.084838870000       0.587868550000       1.000000000000
C19 C       0.517827520000       0.014219190000       0.714113560000       1.000000000000
C20 C       0.396293290000      -0.201063930000       0.879239880000       1.000000000000
C21 C       0.345477870000      -0.295848190000       1.017822040000       1.000000000000
N1 N       0.411475990000      -0.185118500000       1.000484430000       1.000000000000
H1 H       1.036751580000       0.930676210000       0.064409140000       1.000000000000
H2 H       0.973261170000       0.815106470000       0.278963130000       1.000000000000
H3 H       0.215074510000      -0.540430510000       1.381687440000       1.000000000000
H4 H       0.898136100000       0.688733070000       0.130392160000       1.000000000000
H5 H       0.770953840000       0.457180090000       0.559961250000       1.000000000000
H6 H       0.087634920000      -0.755173160000       1.423533920000       1.000000000000
H7 H       0.150135650000      -0.627357860000       1.077887180000       1.000000000000
H8 H       0.303244100000      -0.354769560000       0.806515930000       1.000000000000
H9 H       0.064227100000      -0.786223260000       1.312812050000       1.000000000000
H10 H       0.506944320000       0.003693760000       0.528531440000       1.000000000000
H11 H       0.423270540000      -0.173855430000       1.103102520000       1.000000000000
H12 H       0.696331340000       0.334809110000       0.337887770000       1.000000000000
H13 H       0.575046780000       0.111847840000       0.759657230000       1.000000000000
#END
data_mol4_opt_4-QR-4-4264-3
_audit_creation_method 'generated by cspy2.0'
_cell_length_a 15.9007
_cell_length_b 3.9504
_cell_length_c 15.9603
_cell_angle_alpha 90.0
_cell_angle_beta 44.5018
_cell_angle_gamma 90.0
loop_
_symmetry_equiv_pos_site_id
_symmetry_equiv_pos_as_xyz
1 +x,+y,+z
2 -x,1/2+y,-z
loop_
_atom_site_label
_atom_site_type_symbol
_atom_site_fract_x
_atom_site_fract_y
_atom_site_fract_z
_atom_site_occupancy
C1 C       0.682397920000       0.352390550000       0.983366910000       1.000000000000
C2 C       0.702021140000       0.492451150000       1.050354230000       1.000000000000
C3 C       0.213207510000       0.515316420000       1.794937240000       1.000000000000
C4 C       0.574963250000       0.203963530000       1.040319860000       1.000000000000
C5 C       0.613683210000       0.480501840000       1.172643400000       1.000000000000
C6 C       0.109548350000       0.363412800000       1.841279720000       1.000000000000
C7 C      -0.009070110000      -0.040405970000       1.733827150000       1.000000000000
C8 C       0.076799170000      -0.145644330000       1.534310760000       1.000000000000
C9 C      -0.004497300000       0.078976630000       1.810320040000       1.000000000000
C10 C       0.166575420000      -0.128962330000       1.413749800000       1.000000000000
C11 C       0.309054610000       0.538549640000       1.669810270000       1.000000000000
C12 C       0.369447160000       0.039074130000       1.230473050000       1.000000000000
C13 C       0.409054850000       0.313824410000       1.360838430000       1.000000000000
C14 C       0.090636570000      -0.010735570000       1.607403750000       1.000000000000
C15 C       0.101861310000       0.237464350000       1.764149670000       1.000000000000
C16 C       0.481010540000       0.187218540000       1.167549450000       1.000000000000
C17 C       0.500463630000       0.328030570000       1.235403980000       1.000000000000
C18 C       0.278792800000       0.025457860000       1.354945540000       1.000000000000
C19 C       0.297264340000       0.165997320000       1.424669830000       1.000000000000
C20 C       0.199051380000       0.145148850000       1.555708090000       1.000000000000
C21 C       0.203993160000       0.272409840000       1.637731300000       1.000000000000
N1 N       0.305016460000       0.424125130000       1.595231430000       1.000000000000
H1 H       0.753369750000       0.364139750000       0.886557000000       1.000000000000
H2 H       0.787706230000       0.609005110000       1.003700260000       1.000000000000
H3 H       0.222016580000       0.614417830000       1.851658100000       1.000000000000
H4 H       0.559760620000       0.096992620000       0.989404700000       1.000000000000
H5 H       0.628388890000       0.587017650000       1.223993790000       1.000000000000
H6 H       0.032433280000       0.337520740000       1.937097460000       1.000000000000
H7 H      -0.089657090000      -0.162257210000       1.767814400000       1.000000000000
H8 H      -0.008237910000      -0.262411800000       1.578735340000       1.000000000000
H9 H      -0.080688630000       0.055358950000       1.906345010000       1.000000000000
H10 H       0.155235570000      -0.231962330000       1.359296270000       1.000000000000
H11 H       0.392838110000       0.656860850000       1.629385240000       1.000000000000
H12 H       0.352419180000      -0.068918990000       1.181151980000       1.000000000000
H13 H       0.425706030000       0.420952490000       1.409968030000       1.000000000000
#END
data_mol4_opt_15-QR-15-6107-3
_audit_creation_method 'generated by cspy2.0'
_cell_length_a 28.8726
_cell_length_b 4.0253
_cell_length_c 32.7222
_cell_angle_alpha 90.0
_cell_angle_beta 47.7896
_cell_angle_gamma 90.0
loop_
_symmetry_equiv_pos_site_id
_symmetry_equiv_pos_as_xyz
1 -x,-y,-z
2 +x,+y,+z
3 -x,+y,1/2-z
4 +x,-y,1/2+z
5 1/2-x,1/2-y,-z
6 1/2+x,1/2+y,+z
7 1/2-x,1/2+y,1/2-z
8 1/2+x,1/2-y,1/2+z
loop_
_atom_site_label
_atom_site_type_symbol
_atom_site_fract_x
_atom_site_fract_y
_atom_site_fract_z
_atom_site_occupancy
C1 C       0.185791420000       0.631626640000       0.975153320000       1.000000000000
C2 C       0.174198380000       0.584346090000       1.024423680000       1.000000000000
C3 C      -0.143017610000       1.200798100000       1.341081060000       1.000000000000
C4 C       0.143052950000       0.792980520000       0.976501700000       1.000000000000
C5 C       0.120137270000       0.699632020000       1.073813700000       1.000000000000
C6 C      -0.181694020000       1.360702520000       1.336906550000       1.000000000000
C7 C      -0.185284400000       1.583060050000       1.229483200000       1.000000000000
C8 C      -0.112430950000       1.490043360000       1.129881470000       1.000000000000
C9 C      -0.203466940000       1.556809250000       1.279901620000       1.000000000000
C10 C      -0.058514400000       1.371509530000       1.082059480000       1.000000000000
C11 C      -0.086334560000       1.073532520000       1.292321660000       1.000000000000
C12 C       0.040995360000       1.083256760000       1.031043560000       1.000000000000
C13 C       0.018718130000       0.988429440000       1.127385480000       1.000000000000
C14 C      -0.127252750000       1.449831650000       1.181155070000       1.000000000000
C15 C      -0.164065050000       1.392779510000       1.285072350000       1.000000000000
C16 C       0.086275810000       0.916302240000       1.027219590000       1.000000000000
C17 C       0.074404980000       0.869013020000       1.076987990000       1.000000000000
C18 C      -0.014212280000       1.201882240000       1.081075100000       1.000000000000
C19 C      -0.026903850000       1.155244150000       1.131711710000       1.000000000000
C20 C      -0.085814220000       1.284329730000       1.183470900000       1.000000000000
C21 C      -0.105387930000       1.255635440000       1.237539930000       1.000000000000
N1 N      -0.068385060000       1.099060180000       1.243311130000       1.000000000000
H1 H       0.228869250000       0.538701770000       0.936393730000       1.000000000000
H2 H       0.208590270000       0.455924290000       1.022560490000       1.000000000000
H3 H      -0.155179170000       1.171897460000       1.380227700000       1.000000000000
H4 H       0.151799220000       0.829444860000       0.938959660000       1.000000000000
H5 H       0.111148260000       0.663863390000       1.111471730000       1.000000000000
H6 H      -0.226094000000       1.464147080000       1.373029330000       1.000000000000
H7 H      -0.214921840000       1.707391770000       1.224925690000       1.000000000000
H8 H      -0.145921640000       1.618876680000       1.130543800000       1.000000000000
H9 H      -0.247676110000       1.658695120000       1.316458560000       1.000000000000
H10 H      -0.047773720000       1.402983940000       1.043522040000       1.000000000000
H11 H      -0.054343850000       0.944893710000       1.293795390000       1.000000000000
H12 H       0.048919230000       1.122656950000       0.993930210000       1.000000000000
H13 H       0.010765960000       0.949816180000       1.164255170000       1.000000000000
#END
data_mol4_opt_14-QR-14-4364-3
_audit_creation_method 'generated by cspy2.0'
_cell_length_a 3.9509
_cell_length_b 20.3746
_cell_length_c 20.5642
_cell_angle_alpha 90.0
_cell_angle_beta 57.1462
_cell_angle_gamma 90.0
loop_
_symmetry_equiv_pos_site_id
_symmetry_equiv_pos_as_xyz
1 -x,-y,-z
2 +x,+y,+z
3 -x,1/2+y,1/2-z
4 +x,1/2-y,1/2+z
loop_
_atom_site_label
_atom_site_type_symbol
_atom_site_fract_x
_atom_site_fract_y
_atom_site_fract_z
_atom_site_occupancy
C1 C       0.539450440000       0.023942740000       0.323892200000       1.000000000000
C2 C       0.750856780000       0.073903470000       0.267682550000       1.000000000000
C3 C       1.494801600000       0.435199150000       0.340830980000       1.000000000000
C4 C       0.435996640000       0.032522580000       0.398540300000       1.000000000000
C5 C       0.853527280000       0.131197340000       0.287550800000       1.000000000000
C6 C       1.370921580000       0.438108120000       0.417376130000       1.000000000000
C7 C       0.827065950000       0.334980240000       0.593019390000       1.000000000000
C8 C       0.526079550000       0.225671850000       0.618024730000       1.000000000000
C9 C       1.029223090000       0.386961680000       0.546544790000       1.000000000000
C10 C       0.431597810000       0.169838150000       0.595836460000       1.000000000000
C11 C       1.402723610000       0.377995540000       0.315158670000       1.000000000000
C12 C       0.439739780000       0.103052790000       0.496634310000       1.000000000000
C13 C       0.855001370000       0.200587190000       0.385893360000       1.000000000000
C14 C       0.740561780000       0.277968520000       0.564252370000       1.000000000000
C15 C       1.159338430000       0.384952740000       0.467213370000       1.000000000000
C16 C       0.538080760000       0.091581380000       0.421224090000       1.000000000000
C17 C       0.751357010000       0.142059230000       0.364713410000       1.000000000000
C18 C       0.542461150000       0.161180750000       0.517578750000       1.000000000000
C19 C       0.758754580000       0.212552480000       0.461057070000       1.000000000000
C20 C       0.860920780000       0.272938690000       0.485874910000       1.000000000000
C21 C       1.078352180000       0.328610530000       0.436048960000       1.000000000000
N1 N       1.205855790000       0.327529350000       0.359996480000       1.000000000000
H1 H       0.460509080000      -0.021125320000       0.307135550000       1.000000000000
H2 H       0.830324520000       0.066238400000       0.208825280000       1.000000000000
H3 H       1.657819510000       0.475120950000       0.301085660000       1.000000000000
H4 H       0.274584770000      -0.005519860000       0.441541490000       1.000000000000
H5 H       1.014901070000       0.169392030000       0.244801460000       1.000000000000
H6 H       1.433005410000       0.480888940000       0.440708280000       1.000000000000
H7 H       0.726216240000       0.335810110000       0.653693310000       1.000000000000
H8 H       0.441421180000       0.232183490000       0.677377650000       1.000000000000
H9 H       1.093942990000       0.430130970000       0.568852760000       1.000000000000
H10 H       0.269643950000       0.130570590000       0.636928640000       1.000000000000
H11 H       1.495558800000       0.373655410000       0.254930770000       1.000000000000
H12 H       0.277728490000       0.065628050000       0.540526550000       1.000000000000
H13 H       1.015521920000       0.237802760000       0.342465510000       1.000000000000
#END
data_mol4_opt_15-QR-15-3653-3
_audit_creation_method 'generated by cspy2.0'
_cell_length_a 45.9194
_cell_length_b 4.2454
_cell_length_c 21.552
_cell_angle_alpha 90.0
_cell_angle_beta 42.6821
_cell_angle_gamma 90.0
loop_
_symmetry_equiv_pos_site_id
_symmetry_equiv_pos_as_xyz
1 -x,-y,-z
2 +x,+y,+z
3 -x,+y,1/2-z
4 +x,-y,1/2+z
5 1/2-x,1/2-y,-z
6 1/2+x,1/2+y,+z
7 1/2-x,1/2+y,1/2-z
8 1/2+x,1/2-y,1/2+z
loop_
_atom_site_label
_atom_site_type_symbol
_atom_site_fract_x
_atom_site_fract_y
_atom_site_fract_z
_atom_site_occupancy
C1 C       0.425699140000       1.146907580000       0.035907510000       1.000000000000
C2 C       0.382618750000       1.239141100000       0.115708150000       1.000000000000
C3 C       0.237435600000       0.757546270000       0.655330450000       1.000000000000
C4 C       0.447502110000       0.959972110000       0.042810770000       1.000000000000
C5 C       0.362426560000       1.142091270000       0.200423110000       1.000000000000
C6 C       0.262494850000       0.569011710000       0.653075900000       1.000000000000
C7 C       0.371890650000       0.230945830000       0.482511050000       1.000000000000
C8 C       0.432189450000       0.264378170000       0.315715160000       1.000000000000
C9 C       0.331271540000       0.299069580000       0.564822490000       1.000000000000
C10 C       0.450906510000       0.366192220000       0.233493160000       1.000000000000
C11 C       0.255590480000       0.868854190000       0.571310110000       1.000000000000
C12 C       0.448139940000       0.663098400000       0.141088380000       1.000000000000
C13 C       0.363706940000       0.846017330000       0.297063270000       1.000000000000
C14 C       0.388882630000       0.349527240000       0.399028190000       1.000000000000
C15 C       0.304811080000       0.493277540000       0.568596360000       1.000000000000
C16 C       0.427449170000       0.854584850000       0.129946130000       1.000000000000
C17 C       0.384023200000       0.947170630000       0.210567680000       1.000000000000
C18 C       0.427923470000       0.562673830000       0.226956530000       1.000000000000
C19 C       0.384089740000       0.654955100000       0.309031210000       1.000000000000
C20 C       0.364158740000       0.543530260000       0.398051420000       1.000000000000
C21 C       0.320655390000       0.617029490000       0.486310620000       1.000000000000
N1 N       0.294905450000       0.802864070000       0.491292790000       1.000000000000
H1 H       0.441190790000       1.225936950000      -0.030645250000       1.000000000000
H2 H       0.365853890000       1.387321090000       0.108912430000       1.000000000000
H3 H       0.204858010000       0.820130010000       0.718997220000       1.000000000000
H4 H       0.480372810000       0.889206950000      -0.017981870000       1.000000000000
H5 H       0.329571540000       1.212129170000       0.261427100000       1.000000000000
H6 H       0.250350420000       0.475863540000       0.715587410000       1.000000000000
H7 H       0.392468960000       0.083186960000       0.478600480000       1.000000000000
H8 H       0.449636790000       0.115185790000       0.320537310000       1.000000000000
H9 H       0.318589160000       0.208060170000       0.628004130000       1.000000000000
H10 H       0.483678030000       0.300672440000       0.170912320000       1.000000000000
H11 H       0.236847030000       1.019070140000       0.570019710000       1.000000000000
H12 H       0.481015180000       0.589369410000       0.081084660000       1.000000000000
H13 H       0.331086690000       0.918697240000       0.356687430000       1.000000000000
#END
data_mol4_opt_15-QR-15-3624-3
_audit_creation_method 'generated by cspy2.0'
_cell_length_a 29.0452
_cell_length_b 3.9974
_cell_length_c 43.4814
_cell_angle_alpha 90.0
_cell_angle_beta 33.9103
_cell_angle_gamma 90.0
loop_
_symmetry_equiv_pos_site_id
_symmetry_equiv_pos_as_xyz
1 -x,-y,-z
2 +x,+y,+z
3 -x,+y,1/2-z
4 +x,-y,1/2+z
5 1/2-x,1/2-y,-z
6 1/2+x,1/2+y,+z
7 1/2-x,1/2+y,1/2-z
8 1/2+x,1/2-y,1/2+z
loop_
_atom_site_label
_atom_site_type_symbol
_atom_site_fract_x
_atom_site_fract_y
_atom_site_fract_z
_atom_site_occupancy
C1 C       0.136977270000       0.636153770000       0.024599960000       1.000000000000
C2 C       0.223787460000       0.585947750000      -0.024863610000       1.000000000000
C3 C       0.538877380000       1.199264600000      -0.340953800000       1.000000000000
C4 C       0.096801330000       0.797427160000       0.023487420000       1.000000000000
C5 C       0.268240380000       0.698359040000      -0.074204500000       1.000000000000
C6 C       0.491508760000       1.353542430000      -0.336698480000       1.000000000000
C7 C       0.272761830000       1.569139280000      -0.229049860000       1.000000000000
C8 C       0.146788540000       1.480696110000      -0.129375160000       1.000000000000
C9 C       0.355383130000       1.543101480000      -0.279542200000       1.000000000000
C10 C       0.105376950000       1.366293330000      -0.081572750000       1.000000000000
C11 C       0.498360010000       1.075986960000      -0.292230220000       1.000000000000
C12 C       0.103369380000       1.083669740000      -0.030782930000       1.000000000000
C13 C       0.273561410000       0.984459850000      -0.127468240000       1.000000000000
C14 C       0.234458220000       1.439856710000      -0.180767940000       1.000000000000
C15 C       0.405438870000       1.383858070000      -0.284824510000       1.000000000000
C16 C       0.141177130000       0.917651090000      -0.027176820000       1.000000000000
C17 C       0.228712620000       0.867630710000      -0.077133340000       1.000000000000
C18 C       0.147945580000       1.199171620000      -0.080767960000       1.000000000000
C19 C       0.236445740000       1.151094890000      -0.131555770000       1.000000000000
C20 C       0.280791040000       1.277749360000      -0.183234690000       1.000000000000
C21 C       0.369370030000       1.250550570000      -0.237347870000       1.000000000000
N1 N       0.418256970000       1.099682500000      -0.243193930000       1.000000000000
H1 H       0.102743690000       0.545409270000       0.063315200000       1.000000000000
H2 H       0.254564310000       0.457679960000      -0.023184950000       1.000000000000
H3 H       0.605051220000       1.172087090000      -0.380126250000       1.000000000000
H4 H       0.030561660000       0.835961310000       0.061172820000       1.000000000000
H5 H       0.334469430000       0.660542890000      -0.112004320000       1.000000000000
H6 H       0.519115170000       1.454135660000      -0.372778220000       1.000000000000
H7 H       0.233793520000       1.690357850000      -0.224392650000       1.000000000000
H8 H       0.114417630000       1.606953260000      -0.129920140000       1.000000000000
H9 H       0.384049490000       1.642138990000      -0.316058670000       1.000000000000
H10 H       0.039100430000       1.398668060000      -0.042931740000       1.000000000000
H11 H       0.533589810000       0.952212260000      -0.293757860000       1.000000000000
H12 H       0.037126110000       1.124226370000       0.006451850000       1.000000000000
H13 H       0.339275850000       0.944361040000      -0.164467350000       1.000000000000
#END
data_mol4_opt_14-QR-14-1013-3
_audit_creation_method 'generated by cspy2.0'
_cell_length_a 15.5157
_cell_length_b 4.1759
_cell_length_c 28.6565
_cell_angle_alpha 90.0
_cell_angle_beta 49.5386
_cell_angle_gamma 90.0
loop_
_symmetry_equiv_pos_site_id
_symmetry_equiv_pos_as_xyz
1 -x,-y,-z
2 +x,+y,+z
3 -x,1/2+y,1/2-z
4 +x,1/2-y,1/2+z
loop_
_atom_site_label
_atom_site_type_symbol
_atom_site_fract_x
_atom_site_fract_y
_atom_site_fract_z
_atom_site_occupancy
C1 C       0.219504980000       0.164839720000       0.994167700000       1.000000000000
C2 C       0.209184880000       0.321450830000       1.041655740000       1.000000000000
C3 C      -0.360284010000       0.315215480000       1.415150870000       1.000000000000
C4 C       0.130838990000      -0.007033910000       1.007438750000       1.000000000000
C5 C       0.110426630000       0.302186890000       1.101235100000       1.000000000000
C6 C      -0.442987620000       0.139090750000       1.422394450000       1.000000000000
C7 C      -0.482754770000      -0.318139770000       1.327171620000       1.000000000000
C8 C      -0.359148620000      -0.429102900000       1.217244180000       1.000000000000
C9 C      -0.505962900000      -0.185121590000       1.377508470000       1.000000000000
C10 C      -0.260032970000      -0.404343830000       1.159095510000       1.000000000000
C11 C      -0.255699800000       0.347629130000       1.355382780000       1.000000000000
C12 C      -0.066610190000      -0.203934040000       1.085197200000       1.000000000000
C13 C      -0.085757770000       0.103507550000       1.177926420000       1.000000000000
C14 C      -0.375242380000      -0.278328470000       1.267410200000       1.000000000000
C15 C      -0.421594410000      -0.001600600000       1.370964190000       1.000000000000
C16 C       0.026771440000      -0.032013320000       1.068978070000       1.000000000000
C17 C       0.016048640000       0.125444170000       1.116988610000       1.000000000000
C18 C      -0.167611210000      -0.225227430000       1.145678530000       1.000000000000
C19 C      -0.179582830000      -0.067989340000       1.194682620000       1.000000000000
C20 C      -0.287684720000      -0.097727270000       1.257749110000       1.000000000000
C21 C      -0.312523800000       0.044217190000       1.311735500000       1.000000000000
N1 N      -0.232830300000       0.219972930000       1.306394840000       1.000000000000
H1 H       0.298354380000       0.182690700000       0.947228690000       1.000000000000
H2 H       0.280323370000       0.456511360000       1.030277600000       1.000000000000
H3 H      -0.373976350000       0.426132170000       1.453662210000       1.000000000000
H4 H       0.138495100000      -0.126677650000       0.971281380000       1.000000000000
H5 H       0.102302030000       0.421295480000       1.137564680000       1.000000000000
H6 H      -0.525465850000       0.105049750000       1.467350840000       1.000000000000
H7 H      -0.546330560000      -0.459097430000       1.331488740000       1.000000000000
H8 H      -0.429149970000      -0.564633670000       1.227322280000       1.000000000000
H9 H      -0.587917040000      -0.216574990000       1.422800260000       1.000000000000
H10 H      -0.248699760000      -0.519458850000       1.121497790000       1.000000000000
H11 H      -0.187833270000       0.485054800000       1.347614000000       1.000000000000
H12 H      -0.060690760000      -0.324934410000       1.049668030000       1.000000000000
H13 H      -0.091860170000       0.223484950000       1.213249330000       1.000000000000
#END
data_mol4_opt_19-QR-19-1746-3
_audit_creation_method 'generated by cspy2.0'
_cell_length_a 14.368
_cell_length_b 21.7974
_cell_length_c 4.518
_cell_angle_alpha 90.0
_cell_angle_beta 90.0
_cell_angle_gamma 90.0
loop_
_symmetry_equiv_pos_site_id
_symmetry_equiv_pos_as_xyz
1 +x,+y,+z
2 -x,1/2+y,1/2-z
3 1/2-x,-y,1/2+z
4 1/2+x,1/2-y,-z
loop_
_atom_site_label
_atom_site_type_symbol
_atom_site_fract_x
_atom_site_fract_y
_atom_site_fract_z
_atom_site_occupancy
C1 C       0.868943600000       0.428130530000       0.815247330000       1.000000000000
C2 C       0.943145140000       0.386265630000       0.866230520000       1.000000000000
C3 C       1.003845390000       0.038907120000       0.105978490000       1.000000000000
C4 C       0.797858860000       0.413111060000       0.627049720000       1.000000000000
C5 C       0.944387200000       0.330423200000       0.727649270000       1.000000000000
C6 C       0.928404730000       0.029078440000      -0.074394010000       1.000000000000
C7 C       0.715082260000       0.110008080000      -0.311895570000       1.000000000000
C8 C       0.650072980000       0.210708820000      -0.193825210000       1.000000000000
C9 C       0.780557620000       0.065322300000      -0.288618950000       1.000000000000
C10 C       0.651762920000       0.265385440000      -0.052892640000       1.000000000000
C11 C       1.008484530000       0.095199180000       0.257359910000       1.000000000000
C12 C       0.726108120000       0.337531590000       0.284879910000       1.000000000000
C13 C       0.872056710000       0.255890470000       0.386049010000       1.000000000000
C14 C       0.722867970000       0.166406780000      -0.153583700000       1.000000000000
C15 C       0.859046650000       0.074564520000      -0.102766910000       1.000000000000
C16 C       0.796938330000       0.355344300000       0.479129440000       1.000000000000
C17 C       0.871643620000       0.313019150000       0.529864780000       1.000000000000
C18 C       0.726571630000       0.280803910000       0.142555720000       1.000000000000
C19 C       0.801704990000       0.237632200000       0.191161300000       1.000000000000
C20 C       0.799197360000       0.178413410000       0.035731470000       1.000000000000
C21 C       0.869457460000       0.130555150000       0.060102510000       1.000000000000
N1 N       0.945089700000       0.138614800000       0.236291090000       1.000000000000
H1 H       0.869083270000       0.472161930000       0.926932830000       1.000000000000
H2 H       0.998865840000       0.398956140000       1.016041930000       1.000000000000
H3 H       1.058266150000       0.004958760000       0.132476790000       1.000000000000
H4 H       0.741148330000       0.444970940000       0.587845300000       1.000000000000
H5 H       1.000905030000       0.298396320000       0.766004810000       1.000000000000
H6 H       0.920833220000      -0.013404920000      -0.197321790000       1.000000000000
H7 H       0.654827810000       0.103603450000      -0.453175270000       1.000000000000
H8 H       0.593270580000       0.199068850000      -0.341607730000       1.000000000000
H9 H       0.774148800000       0.022567840000      -0.409793990000       1.000000000000
H10 H       0.596419840000       0.298581940000      -0.085010590000       1.000000000000
H11 H       1.067113690000       0.104864640000       0.402404670000       1.000000000000
H12 H       0.668678720000       0.368729940000       0.243074790000       1.000000000000
H13 H       0.928924780000       0.224847440000       0.427289070000       1.000000000000
#END
data_mol4_opt_14-QR-14-6075-3
_audit_creation_method 'generated by cspy2.0'
_cell_length_a 4.5415
_cell_length_b 27.0147
_cell_length_c 13.1393
_cell_angle_alpha 90.0
_cell_angle_beta 116.8796
_cell_angle_gamma 90.0
loop_
_symmetry_equiv_pos_site_id
_symmetry_equiv_pos_as_xyz
1 -x,-y,-z
2 +x,+y,+z
3 -x,1/2+y,1/2-z
4 +x,1/2-y,1/2+z
loop_
_atom_site_label
_atom_site_type_symbol
_atom_site_fract_x
_atom_site_fract_y
_atom_site_fract_z
_atom_site_occupancy
C1 C       0.933600790000       0.896053960000       0.673033610000       1.000000000000
C2 C       0.726786100000       0.855168860000       0.616567700000       1.000000000000
C3 C       0.155082130000       0.765410510000      -0.055601640000       1.000000000000
C4 C       1.059300790000       0.925366330000       0.617065420000       1.000000000000
C5 C       0.650908910000       0.844625070000       0.505525630000       1.000000000000
C6 C       0.293191070000       0.797737130000      -0.102486450000       1.000000000000
C7 C       0.828528840000       0.908509740000      -0.018175630000       1.000000000000
C8 C       1.093080410000       0.955804350000       0.159190600000       1.000000000000
C9 C       0.637674890000       0.870979750000      -0.083633090000       1.000000000000
C10 C       1.162190660000       0.964791110000       0.268905080000       1.000000000000
C11 C       0.220168540000       0.773362780000       0.058426630000       1.000000000000
C12 C       1.106346740000       0.944168610000       0.439984070000       1.000000000000
C13 C       0.701240030000       0.863848110000       0.330254390000       1.000000000000
C14 C       0.887308450000       0.915065060000       0.097216480000       1.000000000000
C15 C       0.492116820000       0.837192790000      -0.036763610000       1.000000000000
C16 C       0.985238160000       0.915455050000       0.501398530000       1.000000000000
C17 C       0.776914770000       0.874256130000       0.444185950000       1.000000000000
C18 C       1.030780010000       0.933821500000       0.326901150000       1.000000000000
C19 C       0.821228890000       0.892249840000       0.268083500000       1.000000000000
C20 C       0.748917680000       0.882777800000       0.148898830000       1.000000000000
C21 C       0.544954450000       0.842494860000       0.078776520000       1.000000000000
N1 N       0.404228490000       0.809761980000       0.122190040000       1.000000000000
H1 H       0.991097450000       0.903865570000       0.761002590000       1.000000000000
H2 H       0.629484120000       0.832355040000       0.662268290000       1.000000000000
H3 H       0.001428030000       0.734758220000      -0.103706150000       1.000000000000
H4 H       1.217095070000       0.956592870000       0.659956920000       1.000000000000
H5 H       0.493305950000       0.813454790000       0.462228700000       1.000000000000
H6 H       0.252465180000       0.793565270000      -0.190037020000       1.000000000000
H7 H       0.941475710000       0.934559490000      -0.052805810000       1.000000000000
H8 H       1.192565260000       0.979346170000       0.115324470000       1.000000000000
H9 H       0.594230290000       0.866235440000      -0.171301510000       1.000000000000
H10 H       1.318248420000       0.995667320000       0.315030250000       1.000000000000
H11 H       0.115718080000       0.748594100000       0.098890040000       1.000000000000
H12 H       1.264240370000       0.975619440000       0.481339170000       1.000000000000
H13 H       0.544504550000       0.832685060000       0.289022450000       1.000000000000
#END
data_mol4_opt_9-QR-9-1788-3
_audit_creation_method 'generated by cspy2.0'
_cell_length_a 4.5247
_cell_length_b 26.6483
_cell_length_c 13.142
_cell_angle_alpha 90.0
_cell_angle_beta 64.7541
_cell_angle_gamma 90.0
loop_
_symmetry_equiv_pos_site_id
_symmetry_equiv_pos_as_xyz
1 +x,+y,+z
2 +x,-y,1/2+z
3 1/2+x,1/2+y,+z
4 1/2+x,1/2-y,1/2+z
loop_
_atom_site_label
_atom_site_type_symbol
_atom_site_fract_x
_atom_site_fract_y
_atom_site_fract_z
_atom_site_occupancy
C1 C       0.061368070000       0.146682740000       0.928739280000       1.000000000000
C2 C       0.267273630000       0.105346320000       0.874572400000       1.000000000000
C3 C       0.849663410000       0.015605920000       0.207126170000       1.000000000000
C4 C      -0.063944100000       0.176214900000       0.871393360000       1.000000000000
C5 C       0.342705150000       0.094588220000       0.764386880000       1.000000000000
C6 C       0.706706210000       0.047591440000       0.159378230000       1.000000000000
C7 C       0.161751900000       0.158172220000       0.239213890000       1.000000000000
C8 C      -0.102655030000       0.205972740000       0.413765720000       1.000000000000
C9 C       0.354636390000       0.120540500000       0.175523970000       1.000000000000
C10 C      -0.170130560000       0.215295210000       0.522548550000       1.000000000000
C11 C       0.786024510000       0.023868380000       0.320288470000       1.000000000000
C12 C      -0.111846560000       0.194925110000       0.693918610000       1.000000000000
C13 C       0.292688260000       0.113855720000       0.588543140000       1.000000000000
C14 C       0.104382790000       0.165024170000       0.353811300000       1.000000000000
C15 C       0.504308720000       0.087000950000       0.223425890000       1.000000000000
C16 C       0.009541280000       0.166075650000       0.756580030000       1.000000000000
C17 C       0.217150370000       0.124444430000       0.701658370000       1.000000000000
C18 C      -0.036918310000       0.184341860000       0.581712730000       1.000000000000
C19 C       0.173123740000       0.142469770000       0.525050350000       1.000000000000
C20 C       0.245515560000       0.132844520000       0.406619550000       1.000000000000
C21 C       0.452802740000       0.092581490000       0.338243900000       1.000000000000
N1 N       0.598518700000       0.060200000000       0.382530700000       1.000000000000
H1 H       0.004146480000       0.154651300000       1.016066960000       1.000000000000
H2 H       0.364318580000       0.082368150000       0.921334160000       1.000000000000
H3 H       1.006283510000      -0.014977920000       0.160280540000       1.000000000000
H4 H      -0.221188840000       0.207769660000       0.912548540000       1.000000000000
H5 H       0.499784900000       0.063092790000       0.722821020000       1.000000000000
H6 H       0.746476390000       0.043213430000       0.072375550000       1.000000000000
H7 H       0.046128700000       0.184088280000       0.203718930000       1.000000000000
H8 H      -0.204121210000       0.229433370000       0.369091410000       1.000000000000
H9 H       0.397140400000       0.115587370000       0.088430330000       1.000000000000
H10 H      -0.326748370000       0.246374400000       0.567092640000       1.000000000000
H11 H       0.894609950000      -0.000588090000       0.361346920000       1.000000000000
H12 H      -0.269994320000       0.226614040000       0.733635450000       1.000000000000
H13 H       0.449372570000       0.082422410000       0.548974860000       1.000000000000
#END
data_mol4_opt_15-QR-15-3962-3
_audit_creation_method 'generated by cspy2.0'
_cell_length_a 32.5678
_cell_length_b 4.213
_cell_length_c 24.9484
_cell_angle_alpha 90.0
_cell_angle_beta 56.4918
_cell_angle_gamma 90.0
loop_
_symmetry_equiv_pos_site_id
_symmetry_equiv_pos_as_xyz
1 -x,-y,-z
2 +x,+y,+z
3 -x,+y,1/2-z
4 +x,-y,1/2+z
5 1/2-x,1/2-y,-z
6 1/2+x,1/2+y,+z
7 1/2-x,1/2+y,1/2-z
8 1/2+x,1/2-y,1/2+z
loop_
_atom_site_label
_atom_site_type_symbol
_atom_site_fract_x
_atom_site_fract_y
_atom_site_fract_z
_atom_site_occupancy
C1 C       0.381584160000       1.045441480000       0.845300380000       1.000000000000
C2 C       0.422935350000       1.111634270000       0.848644490000       1.000000000000
C3 C       0.465769050000       0.480765080000       1.132036770000       1.000000000000
C4 C       0.343566900000       0.863381870000       0.891465090000       1.000000000000
C5 C       0.425224730000       0.994019720000       0.898083870000       1.000000000000
C6 C       0.425269190000       0.304867190000       1.175464560000       1.000000000000
C7 C       0.307584440000       0.039024200000       1.200952770000       1.000000000000
C8 C       0.269506720000       0.119776920000       1.140666250000       1.000000000000
C9 C       0.344283900000       0.078491090000       1.210889740000       1.000000000000
C10 C       0.268831610000       0.240101420000       1.090942920000       1.000000000000
C11 C       0.466643310000       0.610919660000       1.079506330000       1.000000000000
C12 C       0.306947000000       0.550139520000       0.992158660000       1.000000000000
C13 C       0.388255670000       0.680901910000       0.998127060000       1.000000000000
C14 C       0.310157750000       0.176047950000       1.146878490000       1.000000000000
C15 C       0.386452930000       0.260101650000       1.166571930000       1.000000000000
C16 C       0.344742780000       0.737172580000       0.943620780000       1.000000000000
C17 C       0.386378870000       0.803277140000       0.947148780000       1.000000000000
C18 C       0.308841740000       0.429129200000       1.042745790000       1.000000000000
C19 C       0.350728420000       0.493360400000       1.046856180000       1.000000000000
C20 C       0.351084880000       0.360166310000       1.101054170000       1.000000000000
C21 C       0.390458340000       0.401820650000       1.111654010000       1.000000000000
N1 N       0.431112360000       0.574190190000       1.069725110000       1.000000000000
H1 H       0.380384630000       1.140590350000       0.805801560000       1.000000000000
H2 H       0.452708940000       1.256287850000       0.811636860000       1.000000000000
H3 H       0.496174170000       0.519460420000       1.137458510000       1.000000000000
H4 H       0.311967730000       0.812611350000       0.889029000000       1.000000000000
H5 H       0.456724370000       1.044004190000       0.900758670000       1.000000000000
H6 H       0.422407100000       0.197982440000       1.216984140000       1.000000000000
H7 H       0.275189950000      -0.099281720000       1.234364660000       1.000000000000
H8 H       0.239127780000      -0.023126110000       1.177191430000       1.000000000000
H9 H       0.342058480000      -0.026548440000       1.252117470000       1.000000000000
H10 H       0.237938480000       0.195959300000       1.086661050000       1.000000000000
H11 H       0.498057700000       0.751708640000       1.043946970000       1.000000000000
H12 H       0.274981790000       0.497060520000       0.990631780000       1.000000000000
H13 H       0.419914160000       0.733376370000       0.999767740000       1.000000000000
#END
data_mol4_opt_33-QR-33-1519-3
_audit_creation_method 'generated by cspy2.0'
_cell_length_a 12.2259
_cell_length_b 22.5408
_cell_length_c 5.2645
_cell_angle_alpha 90.0
_cell_angle_beta 90.0
_cell_angle_gamma 90.0
loop_
_symmetry_equiv_pos_site_id
_symmetry_equiv_pos_as_xyz
1 +x,+y,+z
2 -x,-y,1/2+z
3 1/2+x,1/2-y,+z
4 1/2-x,1/2+y,1/2+z
loop_
_atom_site_label
_atom_site_type_symbol
_atom_site_fract_x
_atom_site_fract_y
_atom_site_fract_z
_atom_site_occupancy
C1 C       0.925484740000       0.547633920000       0.086753340000       1.000000000000
C2 C       0.925619450000       0.587463790000      -0.122743240000       1.000000000000
C3 C       0.384299010000       0.767909550000      -0.709564170000       1.000000000000
C4 C       0.830360270000       0.535301620000       0.213255040000       1.000000000000
C5 C       0.830592130000       0.613966850000      -0.200444110000       1.000000000000
C6 C       0.294575000000       0.751515800000      -0.569327450000       1.000000000000
C7 C       0.227805830000       0.654488670000      -0.025125790000       1.000000000000
C8 C       0.338173170000       0.589499750000       0.244074980000       1.000000000000
C9 C       0.214198170000       0.693504190000      -0.219184670000       1.000000000000
C10 C       0.433887030000       0.564443460000       0.314670260000       1.000000000000
C11 C       0.485693080000       0.742885050000      -0.642957600000       1.000000000000
C12 C       0.630321720000       0.551098220000       0.259319140000       1.000000000000
C13 C       0.631640550000       0.629211600000      -0.151286290000       1.000000000000
C14 C       0.332450640000       0.630270320000       0.035123630000       1.000000000000
C15 C       0.305973790000       0.710944370000      -0.366800600000       1.000000000000
C16 C       0.729927480000       0.562106050000       0.137372640000       1.000000000000
C17 C       0.729733130000       0.602305670000      -0.073697700000       1.000000000000
C18 C       0.533035610000       0.577787970000       0.181953200000       1.000000000000
C19 C       0.531639600000       0.618602160000      -0.030627080000       1.000000000000
C20 C       0.427072020000       0.645709300000      -0.104910050000       1.000000000000
C21 C       0.412479850000       0.687627750000      -0.312542220000       1.000000000000
N1 N       0.499321120000       0.704915650000      -0.455488420000       1.000000000000
H1 H       1.001512160000       0.527035630000       0.145681620000       1.000000000000
H2 H       1.001759630000       0.596704130000      -0.220652160000       1.000000000000
H3 H       0.378326520000       0.798946320000      -0.866034080000       1.000000000000
H4 H       0.830041000000       0.504912490000       0.373123990000       1.000000000000
H5 H       0.830432430000       0.644383910000      -0.360128960000       1.000000000000
H6 H       0.214074430000       0.769301530000      -0.611148860000       1.000000000000
H7 H       0.158478740000       0.640816430000       0.089326150000       1.000000000000
H8 H       0.263086160000       0.579284530000       0.344678850000       1.000000000000
H9 H       0.134359570000       0.711735900000      -0.263759780000       1.000000000000
H10 H       0.437349240000       0.533708130000       0.473046910000       1.000000000000
H11 H       0.558869770000       0.754705070000      -0.749067760000       1.000000000000
H12 H       0.628267830000       0.520756200000       0.419442550000       1.000000000000
H13 H       0.633456140000       0.659302030000      -0.310173230000       1.000000000000
#END
data_mol4_opt_14-QR-14-1614-3
_audit_creation_method 'generated by cspy2.0'
_cell_length_a 4.5952
_cell_length_b 13.7926
_cell_length_c 24.6138
_cell_angle_alpha 90.0
_cell_angle_beta 65.5983
_cell_angle_gamma 90.0
loop_
_symmetry_equiv_pos_site_id
_symmetry_equiv_pos_as_xyz
1 -x,-y,-z
2 +x,+y,+z
3 -x,1/2+y,1/2-z
4 +x,1/2-y,1/2+z
loop_
_atom_site_label
_atom_site_type_symbol
_atom_site_fract_x
_atom_site_fract_y
_atom_site_fract_z
_atom_site_occupancy
C1 C       0.612795460000       0.616318130000       0.573101420000       1.000000000000
C2 C       0.443390710000       0.689111130000       0.615234020000       1.000000000000
C3 C       0.334171290000       0.745278720000       0.961328930000       1.000000000000
C4 C       0.778495160000       0.545943870000       0.587585640000       1.000000000000
C5 C       0.444003880000       0.689691480000       0.670802420000       1.000000000000
C6 C       0.505901840000       0.670569850000       0.970582650000       1.000000000000
C7 C       0.986988140000       0.460631600000       0.888599360000       1.000000000000
C8 C       1.130590760000       0.397577070000       0.787979230000       1.000000000000
C9 C       0.840028970000       0.524825150000       0.933502850000       1.000000000000
C10 C       1.124113820000       0.399900100000       0.733598370000       1.000000000000
C11 C       0.320631550000       0.750529840000       0.905358580000       1.000000000000
C12 C       0.948979100000       0.474197490000       0.662314180000       1.000000000000
C13 C       0.616582550000       0.617404980000       0.744494010000       1.000000000000
C14 C       0.966137750000       0.468991090000       0.832543120000       1.000000000000
C15 C       0.660770770000       0.602525300000       0.924847290000       1.000000000000
C16 C       0.784148200000       0.544363960000       0.645053750000       1.000000000000
C17 C       0.613746960000       0.617652680000       0.687648970000       1.000000000000
C18 C       0.951317260000       0.473995380000       0.718756990000       1.000000000000
C19 C       0.780833030000       0.547718320000       0.762205890000       1.000000000000
C20 C       0.790719120000       0.544565780000       0.821113120000       1.000000000000
C21 C       0.633821250000       0.613471510000       0.869213620000       1.000000000000
N1 N       0.461867880000       0.688351880000       0.861722370000       1.000000000000
H1 H       0.609670130000       0.616964420000       0.529292820000       1.000000000000
H2 H       0.313475550000       0.744286210000       0.602967970000       1.000000000000
H3 H       0.212707740000       0.798693010000       0.995483300000       1.000000000000
H4 H       0.907874270000       0.490305730000       0.555519460000       1.000000000000
H5 H       0.315100390000       0.745137850000       0.703033720000       1.000000000000
H6 H       0.525630480000       0.662589000000       1.012797670000       1.000000000000
H7 H       1.124893860000       0.400999090000       0.894560490000       1.000000000000
H8 H       1.261358660000       0.341306410000       0.799176980000       1.000000000000
H9 H       0.857097640000       0.517989860000       0.975995310000       1.000000000000
H10 H       1.249457300000       0.345608420000       0.700203220000       1.000000000000
H11 H       0.187290960000       0.808619900000       0.896152700000       1.000000000000
H12 H       1.079499390000       0.417827680000       0.630895810000       1.000000000000
H13 H       0.487134760000       0.673216780000       0.775752010000       1.000000000000
#END
data_mol4_opt_19-QR-19-2201-3
_audit_creation_method 'generated by cspy2.0'
_cell_length_a 4.681
_cell_length_b 31.505
_cell_length_c 9.4637
_cell_angle_alpha 90.0
_cell_angle_beta 90.0
_cell_angle_gamma 90.0
loop_
_symmetry_equiv_pos_site_id
_symmetry_equiv_pos_as_xyz
1 +x,+y,+z
2 -x,1/2+y,1/2-z
3 1/2-x,-y,1/2+z
4 1/2+x,1/2-y,-z
loop_
_atom_site_label
_atom_site_type_symbol
_atom_site_fract_x
_atom_site_fract_y
_atom_site_fract_z
_atom_site_occupancy
C1 C       0.037651280000       0.568590230000       0.835966450000       1.000000000000
C2 C       0.100698660000       0.611786920000       0.805479630000       1.000000000000
C3 C       1.280408190000       0.765120920000       1.228875640000       1.000000000000
C4 C       0.174221950000       0.548079040000       0.944090130000       1.000000000000
C5 C       0.298815040000       0.633384960000       0.883909680000       1.000000000000
C6 C       1.400003360000       0.741244890000       1.334842500000       1.000000000000
C7 C       1.351780250000       0.632446470000       1.478858360000       1.000000000000
C8 C       1.066985380000       0.570408820000       1.413907470000       1.000000000000
C9 C       1.436999410000       0.673382850000       1.463061790000       1.000000000000
C10 C       0.870421060000       0.550285450000       1.333581300000       1.000000000000
C11 C       1.074513420000       0.745479800000       1.142641840000       1.000000000000
C12 C       0.527481380000       0.550278660000       1.139717680000       1.000000000000
C13 C       0.649774710000       0.634929790000       1.078752520000       1.000000000000
C14 C       1.141824800000       0.613925180000       1.388637490000       1.000000000000
C15 C       1.315477960000       0.698631740000       1.354215370000       1.000000000000
C16 C       0.381650170000       0.569613690000       1.027909470000       1.000000000000
C17 C       0.445888280000       0.613162440000       0.997468970000       1.000000000000
C18 C       0.729542940000       0.571932320000       1.220362550000       1.000000000000
C19 C       0.797109410000       0.615912250000       1.190620040000       1.000000000000
C20 C       1.012012000000       0.637386210000       1.278456270000       1.000000000000
C21 C       1.103881890000       0.681234590000       1.261379430000       1.000000000000
N1 N       0.990489020000       0.705844860000       1.157712660000       1.000000000000
H1 H      -0.119912350000       0.551975360000       0.772760820000       1.000000000000
H2 H      -0.009605970000       0.627516090000       0.719412520000       1.000000000000
H3 H       1.340656560000       0.797888520000       1.211183210000       1.000000000000
H4 H       0.126428900000       0.515122060000       0.967585030000       1.000000000000
H5 H       0.347446980000       0.666333120000       0.860888840000       1.000000000000
H6 H       1.560209020000       0.754563710000       1.404883470000       1.000000000000
H7 H       1.442917200000       0.612783560000       1.561432190000       1.000000000000
H8 H       1.173308500000       0.553970610000       1.499774440000       1.000000000000
H9 H       1.596834900000       0.687231810000       1.532074210000       1.000000000000
H10 H       0.815523400000       0.517369410000       1.353489280000       1.000000000000
H11 H       0.974557260000       0.763254210000       1.057389440000       1.000000000000
H12 H       0.482360100000       0.517338310000       1.165030510000       1.000000000000
H13 H       0.694790520000       0.667616490000       1.053899410000       1.000000000000
#END
data_mol4_opt_33-QR-33-2425-3
_audit_creation_method 'generated by cspy2.0'
_cell_length_a 15.5576
_cell_length_b 24.0412
_cell_length_c 3.7283
_cell_angle_alpha 90.0
_cell_angle_beta 90.0
_cell_angle_gamma 90.0
loop_
_symmetry_equiv_pos_site_id
_symmetry_equiv_pos_as_xyz
1 +x,+y,+z
2 -x,-y,1/2+z
3 1/2+x,1/2-y,+z
4 1/2-x,1/2+y,1/2+z
loop_
_atom_site_label
_atom_site_type_symbol
_atom_site_fract_x
_atom_site_fract_y
_atom_site_fract_z
_atom_site_occupancy
C1 C       0.938316280000       0.785434320000       0.715739820000       1.000000000000
C2 C       0.994300400000       0.740792900000       0.625982620000       1.000000000000
C3 C       0.873273650000       0.402059460000       0.667675010000       1.000000000000
C4 C       0.855733280000       0.775079460000       0.823243920000       1.000000000000
C5 C       0.966269890000       0.686907450000       0.645976980000       1.000000000000
C6 C       0.789734670000       0.397142750000       0.782042190000       1.000000000000
C7 C       0.610081340000       0.487899550000       1.061427100000       1.000000000000
C8 C       0.594859480000       0.588746580000       1.115682830000       1.000000000000
C9 C       0.654925960000       0.440945070000       0.983795660000       1.000000000000
C10 C       0.625153010000       0.641296510000       1.091339860000       1.000000000000
C11 C       0.907544860000       0.456001430000       0.638574550000       1.000000000000
C12 C       0.740767210000       0.706430360000       0.955698300000       1.000000000000
C13 C       0.851049380000       0.619260600000       0.778272190000       1.000000000000
C14 C       0.647717440000       0.541762530000       1.027793350000       1.000000000000
C15 C       0.741479180000       0.445144450000       0.865652460000       1.000000000000
C16 C       0.824441720000       0.719469480000       0.847146990000       1.000000000000
C17 C       0.880679360000       0.674348340000       0.756747710000       1.000000000000
C18 C       0.711485830000       0.651743570000       0.977246950000       1.000000000000
C19 C       0.767523880000       0.605739810000       0.885957180000       1.000000000000
C20 C       0.733691020000       0.548799760000       0.912366340000       1.000000000000
C21 C       0.781668870000       0.498464060000       0.828452530000       1.000000000000
N1 N       0.864453370000       0.501659450000       0.714422460000       1.000000000000
H1 H       0.961605510000       0.827860180000       0.698408470000       1.000000000000
H2 H       1.059509340000       0.749792300000       0.541336580000       1.000000000000
H3 H       0.912013050000       0.366066070000       0.601278160000       1.000000000000
H4 H       0.812898470000       0.809071320000       0.891968750000       1.000000000000
H5 H       1.008810070000       0.652764910000       0.577579680000       1.000000000000
H6 H       0.759575220000       0.356665110000       0.809770680000       1.000000000000
H7 H       0.543918550000       0.485324630000       1.151615370000       1.000000000000
H8 H       0.529445600000       0.580900200000       1.202594980000       1.000000000000
H9 H       0.625841500000       0.400137920000       1.009954450000       1.000000000000
H10 H       0.584644300000       0.676535620000       1.158144190000       1.000000000000
H11 H       0.973473330000       0.461763710000       0.548727260000       1.000000000000
H12 H       0.696964910000       0.739854180000       1.026111400000       1.000000000000
H13 H       0.894395740000       0.586029710000       0.708756720000       1.000000000000
#END
data_mol4_opt_15-QR-15-740-3
_audit_creation_method 'generated by cspy2.0'
_cell_length_a 47.6924
_cell_length_b 3.9225
_cell_length_c 22.8168
_cell_angle_alpha 90.0
_cell_angle_beta 138.783
_cell_angle_gamma 90.0
loop_
_symmetry_equiv_pos_site_id
_symmetry_equiv_pos_as_xyz
1 -x,-y,-z
2 +x,+y,+z
3 -x,+y,1/2-z
4 +x,-y,1/2+z
5 1/2-x,1/2-y,-z
6 1/2+x,1/2+y,+z
7 1/2-x,1/2+y,1/2-z
8 1/2+x,1/2-y,1/2+z
loop_
_atom_site_label
_atom_site_type_symbol
_atom_site_fract_x
_atom_site_fract_y
_atom_site_fract_z
_atom_site_occupancy
C1 C       0.342792270000       0.770709710000       0.569858160000       1.000000000000
C2 C       0.386922130000       0.750758270000       0.652619340000       1.000000000000
C3 C       0.494437950000      -0.093782930000       1.123719420000       1.000000000000
C4 C       0.313157060000       0.646021080000       0.561640770000       1.000000000000
C5 C       0.400304020000       0.606538510000       0.725091560000       1.000000000000
C6 C       0.461729520000      -0.205884060000       1.107217860000       1.000000000000
C7 C       0.344223980000      -0.241790110000       0.920335900000       1.000000000000
C8 C       0.290912900000      -0.056322790000       0.765313200000       1.000000000000
C9 C       0.384861290000      -0.281937020000       1.003294680000       1.000000000000
C10 C       0.279129640000       0.087397970000       0.695459070000       1.000000000000
C11 C       0.483661550000       0.057844600000       1.052930260000       1.000000000000
C12 C       0.297118520000       0.363133330000       0.631251310000       1.000000000000
C13 C       0.383724270000       0.324750270000       0.793106410000       1.000000000000
C14 C       0.334887790000      -0.086087310000       0.850630370000       1.000000000000
C15 C       0.419141920000      -0.167128820000       1.021748050000       1.000000000000
C16 C       0.325977380000       0.494285350000       0.635757130000       1.000000000000
C17 C       0.370441710000       0.473575870000       0.719303400000       1.000000000000
C18 C       0.310346290000       0.215821620000       0.704566210000       1.000000000000
C19 C       0.355170960000       0.192437920000       0.789347560000       1.000000000000
C20 C       0.367567820000       0.034473670000       0.864707950000       1.000000000000
C21 C       0.411122430000      -0.009287480000       0.953588140000       1.000000000000
N1 N       0.444321360000       0.098301350000       0.972441740000       1.000000000000
H1 H       0.332763330000       0.885827150000       0.513149700000       1.000000000000
H2 H       0.409940670000       0.850858580000       0.657877350000       1.000000000000
H3 H       0.527448140000      -0.119831360000       1.188532590000       1.000000000000
H4 H       0.279464820000       0.661029620000       0.498566920000       1.000000000000
H5 H       0.433944160000       0.590841200000       0.788305460000       1.000000000000
H6 H       0.467965360000      -0.325299250000       1.159060880000       1.000000000000
H7 H       0.317736190000      -0.328509030000       0.905270750000       1.000000000000
H8 H       0.267211270000      -0.153164220000       0.758322650000       1.000000000000
H9 H       0.391699660000      -0.400681760000       1.055937830000       1.000000000000
H10 H       0.245797400000       0.108434800000       0.631213060000       1.000000000000
H11 H       0.508606790000       0.149970520000       1.063134890000       1.000000000000
H12 H       0.263265250000       0.376199410000       0.568766150000       1.000000000000
H13 H       0.417289140000       0.311664810000       0.855179270000       1.000000000000
#END
data_mol4_opt_14-QR-14-3815-3
_audit_creation_method 'generated by cspy2.0'
_cell_length_a 4.3241
_cell_length_b 29.5542
_cell_length_c 12.9601
_cell_angle_alpha 90.0
_cell_angle_beta 59.41510000000001
_cell_angle_gamma 90.0
loop_
_symmetry_equiv_pos_site_id
_symmetry_equiv_pos_as_xyz
1 -x,-y,-z
2 +x,+y,+z
3 -x,1/2+y,1/2-z
4 +x,1/2-y,1/2+z
loop_
_atom_site_label
_atom_site_type_symbol
_atom_site_fract_x
_atom_site_fract_y
_atom_site_fract_z
_atom_site_occupancy
C1 C       0.943933090000       0.580814870000       0.636650850000       1.000000000000
C2 C       1.119566770000       0.623413590000       0.599130790000       1.000000000000
C3 C       1.736982650000       0.753509790000      -0.050309290000       1.000000000000
C4 C       0.860748110000       0.556731560000       0.563790040000       1.000000000000
C5 C       1.207567140000       0.640858440000       0.489663940000       1.000000000000
C6 C       1.642815710000       0.726004490000      -0.115294530000       1.000000000000
C7 C       1.206663540000       0.615294470000      -0.084626240000       1.000000000000
C8 C       0.954797020000       0.558526600000       0.074673280000       1.000000000000
C9 C       1.371657630000       0.655283490000      -0.133171130000       1.000000000000
C10 C       0.872168120000       0.542637920000       0.183557640000       1.000000000000
C11 C       1.656393660000       0.738316100000       0.063565950000       1.000000000000
C12 C       0.870503510000       0.550742400000       0.371031460000       1.000000000000
C13 C       1.214067290000       0.634338130000       0.298558270000       1.000000000000
C14 C       1.130628100000       0.601335930000       0.031373230000       1.000000000000
C15 C       1.471762430000       0.684182710000      -0.067453160000       1.000000000000
C16 C       0.948569380000       0.573886710000       0.449217130000       1.000000000000
C17 C       1.125531940000       0.616831560000       0.411084270000       1.000000000000
C18 C       0.958832400000       0.568138870000       0.259354000000       1.000000000000
C19 C       1.136930430000       0.611534100000       0.219746800000       1.000000000000
C20 C       1.224177930000       0.628501780000       0.101308530000       1.000000000000
C21 C       1.400322080000       0.671404670000       0.049339780000       1.000000000000
N1 N       1.497399790000       0.699526670000       0.110941500000       1.000000000000
H1 H       0.876265200000       0.567509370000       0.723648670000       1.000000000000
H2 H       1.183330800000       0.642013930000       0.658052180000       1.000000000000
H3 H       1.868358050000       0.785800120000      -0.084421680000       1.000000000000
H4 H       0.726822110000       0.524213260000       0.592203880000       1.000000000000
H5 H       1.341444920000       0.673350230000       0.460801930000       1.000000000000
H6 H       1.697474000000       0.735832980000      -0.203715850000       1.000000000000
H7 H       1.128431840000       0.592907870000      -0.133738790000       1.000000000000
H8 H       0.889298570000       0.539132610000       0.017285970000       1.000000000000
H9 H       1.428456660000       0.665663150000      -0.221422050000       1.000000000000
H10 H       0.738967270000       0.510245770000       0.215499260000       1.000000000000
H11 H       1.726214700000       0.759083010000       0.118052150000       1.000000000000
H12 H       0.737058800000       0.518121270000       0.397744650000       1.000000000000
H13 H       1.346639820000       0.666680590000       0.271826620000       1.000000000000
#END
data_mol4_opt_14-QR-14-506-3
_audit_creation_method 'generated by cspy2.0'
_cell_length_a 4.6381
_cell_length_b 13.7707
_cell_length_c 29.7532
_cell_angle_alpha 90.0
_cell_angle_beta 48.4051
_cell_angle_gamma 90.0
loop_
_symmetry_equiv_pos_site_id
_symmetry_equiv_pos_as_xyz
1 -x,-y,-z
2 +x,+y,+z
3 -x,1/2+y,1/2-z
4 +x,1/2-y,1/2+z
loop_
_atom_site_label
_atom_site_type_symbol
_atom_site_fract_x
_atom_site_fract_y
_atom_site_fract_z
_atom_site_occupancy
C1 C       0.039147130000       0.383976480000       0.926353950000       1.000000000000
C2 C       0.290361380000       0.310594080000       0.883823320000       1.000000000000
C3 C       1.095181750000       0.256222820000       0.536890610000       1.000000000000
C4 C      -0.097142990000       0.454786240000       0.912357470000       1.000000000000
C5 C       0.398992570000       0.309885890000       0.828350560000       1.000000000000
C6 C       0.936536810000       0.330279050000       0.528561380000       1.000000000000
C7 C       0.283528440000       0.539293750000       0.612701510000       1.000000000000
C8 C      -0.058335950000       0.602756890000       0.713642300000       1.000000000000
C9 C       0.521190230000       0.475178390000       0.567233210000       1.000000000000
C10 C      -0.157406560000       0.600798960000       0.767814660000       1.000000000000
C11 C       0.999804570000       0.251282850000       0.592644480000       1.000000000000
C12 C      -0.120644680000       0.526677970000       0.838294510000       1.000000000000
C13 C       0.372695460000       0.382569990000       0.755235100000       1.000000000000
C14 C       0.195234110000       0.531221650000       0.668521930000       1.000000000000
C15 C       0.687686150000       0.397959190000       0.575001380000       1.000000000000
C16 C       0.010060400000       0.456220390000       0.855012960000       1.000000000000
C17 C       0.263406180000       0.382380910000       0.812001400000       1.000000000000
C18 C      -0.012228880000       0.526714790000       0.781969120000       1.000000000000
C19 C       0.244268350000       0.452694630000       0.738006940000       1.000000000000
C20 C       0.350844820000       0.455848560000       0.679184430000       1.000000000000
C21 C       0.606221990000       0.387270100000       0.630387510000       1.000000000000
N1 N       0.768732940000       0.313070700000       0.636943950000       1.000000000000
H1 H      -0.043945960000       0.383409100000       0.970085290000       1.000000000000
H2 H       0.395475180000       0.255088060000       0.895702210000       1.000000000000
H3 H       1.287245000000       0.203146720000       0.502162100000       1.000000000000
H4 H      -0.288947830000       0.510843910000       0.944739460000       1.000000000000
H5 H       0.590679140000       0.254026490000       0.795802940000       1.000000000000
H6 H       0.999134100000       0.338074740000       0.486527560000       1.000000000000
H7 H       0.154623590000       0.598659830000       0.607382750000       1.000000000000
H8 H      -0.168978190000       0.658888810000       0.703014360000       1.000000000000
H9 H       0.587007070000       0.481825750000       0.524912940000       1.000000000000
H10 H      -0.349082070000       0.655268070000       0.801601780000       1.000000000000
H11 H       1.119418520000       0.193779010000       0.601100420000       1.000000000000
H12 H      -0.313230600000       0.583299820000       0.870097900000       1.000000000000
H13 H       0.563544240000       0.326444170000       0.723619900000       1.000000000000
#END
data_mol4_opt_14-QR-14-2411-3
_audit_creation_method 'generated by cspy2.0'
_cell_length_a 4.2691
_cell_length_b 21.4086
_cell_length_c 15.3967
_cell_angle_alpha 90.0
_cell_angle_beta 89.9734
_cell_angle_gamma 90.0
loop_
_symmetry_equiv_pos_site_id
_symmetry_equiv_pos_as_xyz
1 -x,-y,-z
2 +x,+y,+z
3 -x,1/2+y,1/2-z
4 +x,1/2-y,1/2+z
loop_
_atom_site_label
_atom_site_type_symbol
_atom_site_fract_x
_atom_site_fract_y
_atom_site_fract_z
_atom_site_occupancy
C1 C       0.443427310000       0.403858460000       0.665619530000       1.000000000000
C2 C       0.348626030000       0.399300620000       0.753950740000       1.000000000000
C3 C      -0.811634010000       0.649113800000       1.019909470000       1.000000000000
C4 C       0.345363610000       0.452808900000       0.615330070000       1.000000000000
C5 C       0.158065370000       0.443822260000       0.789765750000       1.000000000000
C6 C      -0.891069030000       0.696006050000       0.963220040000       1.000000000000
C7 C      -0.745347230000       0.740739750000       0.734921700000       1.000000000000
C8 C      -0.442080690000       0.692927590000       0.617772540000       1.000000000000
C9 C      -0.857553720000       0.743044120000       0.817421890000       1.000000000000
C10 C      -0.254442150000       0.647857290000       0.585031630000       1.000000000000
C11 C      -0.616401760000       0.601206160000       0.988653530000       1.000000000000
C12 C       0.039860970000       0.551067560000       0.602263480000       1.000000000000
C13 C      -0.145036360000       0.541559590000       0.775454650000       1.000000000000
C14 C      -0.547676370000       0.691116450000       0.706240800000       1.000000000000
C15 C      -0.777637940000       0.695032600000       0.877099140000       1.000000000000
C16 C       0.146882540000       0.500003730000       0.650540990000       1.000000000000
C17 C       0.050693510000       0.495561680000       0.739562930000       1.000000000000
C18 C      -0.154110550000       0.596704130000       0.637994090000       1.000000000000
C19 C      -0.253765870000       0.592751500000       0.727790860000       1.000000000000
C20 C      -0.458721320000       0.641956660000       0.762513980000       1.000000000000
C21 C      -0.579605260000       0.644379010000       0.850880110000       1.000000000000
N1 N      -0.506216560000       0.598821770000       0.908817480000       1.000000000000
H1 H       0.594464240000       0.368172590000       0.638324770000       1.000000000000
H2 H       0.428610510000       0.360189130000       0.792795920000       1.000000000000
H3 H      -0.894826390000       0.648473960000       1.086377500000       1.000000000000
H4 H       0.417450620000       0.456399660000       0.547918790000       1.000000000000
H5 H       0.085261430000       0.440466930000       0.857116950000       1.000000000000
H6 H      -1.041152780000       0.734271420000       0.983383730000       1.000000000000
H7 H      -0.804662640000       0.777049150000       0.688635000000       1.000000000000
H8 H      -0.517604670000       0.731700530000       0.577572450000       1.000000000000
H9 H      -1.007822250000       0.780927340000       0.838727590000       1.000000000000
H10 H      -0.176105230000       0.649634920000       0.518037230000       1.000000000000
H11 H      -0.547966170000       0.563131760000       1.031415610000       1.000000000000
H12 H       0.109769130000       0.555548080000       0.534734710000       1.000000000000
H13 H      -0.214564050000       0.537237340000       0.842444230000       1.000000000000
#END
data_mol4_opt_4-QR-4-2583-3
_audit_creation_method 'generated by cspy2.0'
_cell_length_a 15.9732
_cell_length_b 3.9333
_cell_length_c 29.6051
_cell_angle_alpha 90.0
_cell_angle_beta 22.2097
_cell_angle_gamma 90.0
loop_
_symmetry_equiv_pos_site_id
_symmetry_equiv_pos_as_xyz
1 +x,+y,+z
2 -x,1/2+y,-z
loop_
_atom_site_label
_atom_site_type_symbol
_atom_site_fract_x
_atom_site_fract_y
_atom_site_fract_z
_atom_site_occupancy
C1 C       0.300701140000       0.649599640000       0.516482150000       1.000000000000
C2 C       0.347988210000       0.515737550000       0.449293670000       1.000000000000
C3 C       1.583174090000       0.492491360000      -0.295245840000       1.000000000000
C4 C       0.465065560000       0.793985030000       0.459790100000       1.000000000000
C5 C       0.558525940000       0.529627230000       0.327068650000       1.000000000000
C6 C       1.732260930000       0.645977350000      -0.341251850000       1.000000000000
C7 C       1.741563770000       1.046936110000      -0.233021930000       1.000000000000
C8 C       1.456152590000       1.145929670000      -0.033393140000       1.000000000000
C9 C       1.813894090000       0.929969320000      -0.309719430000       1.000000000000
C10 C       1.246109560000       1.126138170000       0.087079660000       1.000000000000
C11 C       1.362466390000       0.466487980000      -0.170216800000       1.000000000000
C12 C       0.860483280000       0.957695930000       0.269984060000       1.000000000000
C13 C       0.951295870000       0.693728250000       0.139206810000       1.000000000000
C14 C       1.515697600000       1.014710780000      -0.106707130000       1.000000000000
C15 C       1.662158910000       0.770923650000      -0.263886270000       1.000000000000
C16 C       0.686133070000       0.812747310000       0.332636070000       1.000000000000
C17 C       0.734490970000       0.677950100000       0.264576670000       1.000000000000
C18 C       1.075486910000       0.973451430000       0.145581860000       1.000000000000
C19 C       1.126900760000       0.837591730000       0.075636920000       1.000000000000
C20 C       1.356146460000       0.859651370000      -0.055326890000       1.000000000000
C21 C       1.433862250000       0.733669820000      -0.137584240000       1.000000000000
N1 N       1.291277660000       0.580263680000      -0.095421330000       1.000000000000
H1 H       0.132978260000       0.636470250000       0.613238530000       1.000000000000
H2 H       0.215675560000       0.402275550000       0.495741500000       1.000000000000
H3 H       1.631644460000       0.393856880000      -0.352156510000       1.000000000000
H4 H       0.429387230000       0.896388180000       0.510861000000       1.000000000000
H5 H       0.595140630000       0.427642360000       0.275563070000       1.000000000000
H6 H       1.905011030000       0.673576580000      -0.436983160000       1.000000000000
H7 H       1.855610540000       1.168647030000      -0.266757170000       1.000000000000
H8 H       1.585207310000       1.262081360000      -0.077580700000       1.000000000000
H9 H       1.985931550000       0.955348280000      -0.405661930000       1.000000000000
H10 H       1.202843930000       1.225884180000       0.141696680000       1.000000000000
H11 H       1.239031610000       0.346477410000      -0.130060200000       1.000000000000
H12 H       0.828087090000       1.062017270000       0.319474270000       1.000000000000
H13 H       0.983825000000       0.590586340000       0.089913720000       1.000000000000
#END
data_mol4_opt_9-QR-9-2349-3
_audit_creation_method 'generated by cspy2.0'
_cell_length_a 23.9337
_cell_length_b 26.5374
_cell_length_c 11.9456
_cell_angle_alpha 90.0
_cell_angle_beta 10.902
_cell_angle_gamma 90.0
loop_
_symmetry_equiv_pos_site_id
_symmetry_equiv_pos_as_xyz
1 +x,+y,+z
2 +x,-y,1/2+z
3 1/2+x,1/2+y,+z
4 1/2+x,1/2-y,1/2+z
loop_
_atom_site_label
_atom_site_type_symbol
_atom_site_fract_x
_atom_site_fract_y
_atom_site_fract_z
_atom_site_occupancy
C1 C       0.095432050000       0.896895840000       0.943057390000       1.000000000000
C2 C       0.251083510000       0.855992850000       0.686199140000       1.000000000000
C3 C       0.163680510000       0.765353250000       1.527565470000       1.000000000000
C4 C      -0.089795430000       0.926080550000       1.370700100000       1.000000000000
C5 C       0.217528770000       0.845303720000       0.863600270000       1.000000000000
C6 C      -0.025292060000       0.797576910000       1.953725690000       1.000000000000
C7 C      -0.490549440000       0.908334260000       2.805130640000       1.000000000000
C8 C      -0.584154070000       0.955816540000       2.817567100000       1.000000000000
C9 C      -0.360242360000       0.870759140000       2.608113420000       1.000000000000
C10 C      -0.544956400000       0.964945420000       2.630144180000       1.000000000000
C11 C       0.211334990000       0.773456120000       1.318875960000       1.000000000000
C12 C      -0.315853210000       0.944597440000       2.000336440000       1.000000000000
C13 C      -0.010058180000       0.864239810000       1.494519450000       1.000000000000
C14 C      -0.435051450000       0.915044400000       2.579328910000       1.000000000000
C15 C      -0.163653790000       0.837079580000       2.166662430000       1.000000000000
C16 C      -0.129858180000       0.916016590000       1.565759010000       1.000000000000
C17 C       0.026597410000       0.874798550000       1.308024810000       1.000000000000
C18 C      -0.351779530000       0.934102300000       2.184523980000       1.000000000000
C19 C      -0.195646500000       0.892506050000       1.929030390000       1.000000000000
C20 C      -0.241023020000       0.882873510000       2.138252750000       1.000000000000
C21 C      -0.101908160000       0.842538820000       1.928159390000       1.000000000000
N1 N       0.086270600000       0.809904010000       1.507032560000       1.000000000000
H1 H       0.124696920000       0.904823670000       0.797127580000       1.000000000000
H2 H       0.396851040000       0.833281390000       0.348019810000       1.000000000000
H3 H       0.273231250000       0.734667960000       1.355073860000       1.000000000000
H4 H      -0.208748090000       0.957320860000       1.567255730000       1.000000000000
H5 H       0.335878660000       0.814118900000       0.668657460000       1.000000000000
H6 H      -0.071372030000       0.793286010000       2.133029270000       1.000000000000
H7 H      -0.641336930000       0.934301910000       3.142426770000       1.000000000000
H8 H      -0.730373370000       0.979264400000       3.154832270000       1.000000000000
H9 H      -0.403648840000       0.865896440000       2.782161400000       1.000000000000
H10 H      -0.658906110000       0.995844060000       2.813441320000       1.000000000000
H11 H       0.359287250000       0.748771700000       0.981503430000       1.000000000000
H12 H      -0.436468470000       0.976061900000       2.201752830000       1.000000000000
H13 H       0.109484520000       0.833063810000       1.295135700000       1.000000000000
#END
data_mol4_opt_14-QR-14-5872-3
_audit_creation_method 'generated by cspy2.0'
_cell_length_a 13.1997
_cell_length_b 27.5508
_cell_length_c 15.7092
_cell_angle_alpha 90.0
_cell_angle_beta 14.4907
_cell_angle_gamma 90.0
loop_
_symmetry_equiv_pos_site_id
_symmetry_equiv_pos_as_xyz
1 -x,-y,-z
2 +x,+y,+z
3 -x,1/2+y,1/2-z
4 +x,1/2-y,1/2+z
loop_
_atom_site_label
_atom_site_type_symbol
_atom_site_fract_x
_atom_site_fract_y
_atom_site_fract_z
_atom_site_occupancy
C1 C       0.697212660000       0.354287670000       0.832701000000       1.000000000000
C2 C       0.944840340000       0.396200120000       0.640278990000       1.000000000000
C3 C       2.135079700000       0.485671770000       0.114652110000       1.000000000000
C4 C       0.632323140000       0.324057630000       0.953269700000       1.000000000000
C5 C       1.121404290000       0.406822060000       0.573246670000       1.000000000000
C6 C       2.043807120000       0.452928140000       0.251929050000       1.000000000000
C7 C       1.447776750000       0.340511650000       0.764547090000       1.000000000000
C8 C       1.029923310000       0.292368440000       1.007707360000       1.000000000000
C9 C       1.692296040000       0.378649480000       0.584566810000       1.000000000000
C10 C       0.862375710000       0.283213900000       1.067184330000       1.000000000000
C11 C       1.967010360000       0.477607680000       0.170350910000       1.000000000000
C12 C       0.755264440000       0.304478330000       1.005378040000       1.000000000000
C13 C       1.240880220000       0.386690210000       0.627200730000       1.000000000000
C14 C       1.284315500000       0.333887370000       0.814269560000       1.000000000000
C15 C       1.789759270000       0.412969320000       0.440995190000       1.000000000000
C16 C       0.811419290000       0.334034790000       0.888263180000       1.000000000000
C17 C       1.061404310000       0.376246740000       0.694245390000       1.000000000000
C18 C       0.933252410000       0.314914680000       0.938913240000       1.000000000000
C19 C       1.187312990000       0.357376930000       0.742570490000       1.000000000000
C20 C       1.368860920000       0.366825720000       0.678684940000       1.000000000000
C21 C       1.631669170000       0.407639350000       0.485175190000       1.000000000000
N1 N       1.728872240000       0.440777050000       0.345412800000       1.000000000000
H1 H       0.559711390000       0.346436380000       0.883412930000       1.000000000000
H2 H       0.992861280000       0.419727990000       0.546814340000       1.000000000000
H3 H       2.329110680000       0.516692660000      -0.031777070000       1.000000000000
H4 H       0.443404190000       0.292061370000       1.100236560000       1.000000000000
H5 H       1.310558550000       0.438756930000       0.426449370000       1.000000000000
H6 H       2.164310460000       0.457119440000       0.217746870000       1.000000000000
H7 H       1.371093540000       0.314001410000       0.875361240000       1.000000000000
H8 H       0.975514540000       0.268336560000       1.105441770000       1.000000000000
H9 H       1.815492460000       0.383426110000       0.547803730000       1.000000000000
H10 H       0.670739040000       0.251702370000       1.213514530000       1.000000000000
H11 H       2.031823500000       0.502660900000       0.065862270000       1.000000000000
H12 H       0.566783420000       0.272334420000       1.153314820000       1.000000000000
H13 H       1.427799380000       0.418571790000       0.480664560000       1.000000000000
#END
data_mol4_opt_4-QR-4-1714-3
_audit_creation_method 'generated by cspy2.0'
_cell_length_a 9.6728
_cell_length_b 4.9019
_cell_length_c 18.1091
_cell_angle_alpha 90.0
_cell_angle_beta 55.8067
_cell_angle_gamma 90.0
loop_
_symmetry_equiv_pos_site_id
_symmetry_equiv_pos_as_xyz
1 +x,+y,+z
2 -x,1/2+y,-z
loop_
_atom_site_label
_atom_site_type_symbol
_atom_site_fract_x
_atom_site_fract_y
_atom_site_fract_z
_atom_site_occupancy
C1 C       0.612388200000       0.700777760000       0.648853360000       1.000000000000
C2 C       0.734638980000       0.532097790000       0.578025280000       1.000000000000
C3 C       1.327406510000      -0.640273190000       0.609397930000       1.000000000000
C4 C       0.582563540000       0.681446080000       0.732044730000       1.000000000000
C5 C       0.823990070000       0.348270970000       0.592190610000       1.000000000000
C6 C       1.287219440000      -0.638208080000       0.695164810000       1.000000000000
C7 C       1.000748130000      -0.277027840000       0.907921140000       1.000000000000
C8 C       0.792524510000       0.081456480000       0.951973570000       1.000000000000
C9 C       1.120261530000      -0.452665970000       0.848025970000       1.000000000000
C10 C       0.706968220000       0.259641240000       0.935062460000       1.000000000000
C11 C       1.241554970000      -0.457944160000       0.588731400000       1.000000000000
C12 C       0.648287030000       0.463974870000       0.832715610000       1.000000000000
C13 C       0.887370060000       0.133929800000       0.693393670000       1.000000000000
C14 C       0.917103860000      -0.095668010000       0.883725160000       1.000000000000
C15 C       1.163828050000      -0.457605190000       0.758924640000       1.000000000000
C16 C       0.673358920000       0.492277060000       0.749129080000       1.000000000000
C17 C       0.796674900000       0.321777920000       0.677900450000       1.000000000000
C18 C       0.738493760000       0.277661370000       0.847963130000       1.000000000000
C19 C       0.863211720000       0.103625780000       0.776682300000       1.000000000000
C20 C       0.954967850000      -0.089952980000       0.796036680000       1.000000000000
C21 C       1.082821690000      -0.278664500000       0.731915660000       1.000000000000
N1 N       1.125920410000      -0.286691880000       0.646452600000       1.000000000000
H1 H       0.542793970000       0.845284780000       0.636429730000       1.000000000000
H2 H       0.756556510000       0.550243370000       0.512565430000       1.000000000000
H3 H       1.421417170000      -0.776372170000       0.558920230000       1.000000000000
H4 H       0.489377180000       0.809984750000       0.786192710000       1.000000000000
H5 H       0.917289880000       0.219252860000       0.538307370000       1.000000000000
H6 H       1.348918590000      -0.774146050000       0.715302600000       1.000000000000
H7 H       0.966107350000      -0.271196210000       0.976203970000       1.000000000000
H8 H       0.768612500000       0.068286360000       1.017994570000       1.000000000000
H9 H       1.183261220000      -0.589996180000       0.866950850000       1.000000000000
H10 H       0.612935450000       0.392518420000       0.987146670000       1.000000000000
H11 H       1.269501720000      -0.453062230000       0.521567210000       1.000000000000
H12 H       0.555778680000       0.591026950000       0.887722460000       1.000000000000
H13 H       0.979275960000       0.007771710000       0.638919460000       1.000000000000
#END
data_mol4_opt_14-QR-14-131-3
_audit_creation_method 'generated by cspy2.0'
_cell_length_a 8.0225
_cell_length_b 11.5273
_cell_length_c 21.0657
_cell_angle_alpha 90.0
_cell_angle_beta 133.5655
_cell_angle_gamma 90.0
loop_
_symmetry_equiv_pos_site_id
_symmetry_equiv_pos_as_xyz
1 -x,-y,-z
2 +x,+y,+z
3 -x,1/2+y,1/2-z
4 +x,1/2-y,1/2+z
loop_
_atom_site_label
_atom_site_type_symbol
_atom_site_fract_x
_atom_site_fract_y
_atom_site_fract_z
_atom_site_occupancy
C1 C       0.720885120000       0.582783640000       0.860382650000       1.000000000000
C2 C       0.832418760000       0.478899440000       0.870195450000       1.000000000000
C3 C       0.572623170000       0.105432770000       0.469469980000       1.000000000000
C4 C       0.552091680000       0.631130090000       0.779310990000       1.000000000000
C5 C       0.772326270000       0.425979820000       0.798661940000       1.000000000000
C6 C       0.400051160000       0.161597160000       0.392000390000       1.000000000000
C7 C       0.034421020000       0.421824020000       0.313924950000       1.000000000000
C8 C       0.008576840000       0.572084900000       0.388707770000       1.000000000000
C9 C       0.124301080000       0.323413980000       0.312174210000       1.000000000000
C10 C       0.073694770000       0.621540920000       0.461120540000       1.000000000000
C11 C       0.645848950000       0.153776450000       0.546557580000       1.000000000000
C12 C       0.313783000000       0.623730800000       0.619011040000       1.000000000000
C13 C       0.534020700000       0.420238350000       0.639084920000       1.000000000000
C14 C       0.114490310000       0.467507180000       0.393877200000       1.000000000000
C15 C       0.302688580000       0.263925220000       0.391603610000       1.000000000000
C16 C       0.485207680000       0.578299020000       0.703418580000       1.000000000000
C17 C       0.597312250000       0.473577300000       0.713045330000       1.000000000000
C18 C       0.251021040000       0.570642250000       0.545674940000       1.000000000000
C19 C       0.363158360000       0.464946660000       0.554428750000       1.000000000000
C20 C       0.291288430000       0.412259770000       0.475196960000       1.000000000000
C21 C       0.387906290000       0.306920640000       0.473304710000       1.000000000000
N1 N       0.558908880000       0.248970540000       0.548621520000       1.000000000000
H1 H       0.770655260000       0.623519390000       0.917763220000       1.000000000000
H2 H       0.965762680000       0.441860000000       0.934932570000       1.000000000000
H3 H       0.650987180000       0.026794260000       0.472018970000       1.000000000000
H4 H       0.466687470000       0.710377540000       0.771650730000       1.000000000000
H5 H       0.857132500000       0.346750270000       0.805935130000       1.000000000000
H6 H       0.336095260000       0.128695610000       0.330286090000       1.000000000000
H7 H      -0.101720550000       0.468206560000       0.253790290000       1.000000000000
H8 H      -0.126026650000       0.610700360000       0.324665140000       1.000000000000
H9 H       0.062526840000       0.289245920000       0.251111030000       1.000000000000
H10 H      -0.007348280000       0.700659890000       0.456512680000       1.000000000000
H11 H       0.782261930000       0.112063440000       0.609357850000       1.000000000000
H12 H       0.226053430000       0.702870450000       0.609962740000       1.000000000000
H13 H       0.620707460000       0.341686920000       0.647885660000       1.000000000000
#END
data_mol4_opt_33-QR-33-882-3
_audit_creation_method 'generated by cspy2.0'
_cell_length_a 10.1146
_cell_length_b 28.4896
_cell_length_c 4.9553
_cell_angle_alpha 90.0
_cell_angle_beta 90.0
_cell_angle_gamma 90.0
loop_
_symmetry_equiv_pos_site_id
_symmetry_equiv_pos_as_xyz
1 +x,+y,+z
2 -x,-y,1/2+z
3 1/2+x,1/2-y,+z
4 1/2-x,1/2+y,1/2+z
loop_
_atom_site_label
_atom_site_type_symbol
_atom_site_fract_x
_atom_site_fract_y
_atom_site_fract_z
_atom_site_occupancy
C1 C       0.456510620000       0.084052810000       0.678556200000       1.000000000000
C2 C       0.424637840000       0.047074670000       0.497085650000       1.000000000000
C3 C      -0.186031800000       0.047378300000      -0.639747980000       1.000000000000
C4 C       0.384091980000       0.124635440000       0.679475670000       1.000000000000
C5 C       0.321122820000       0.051619570000       0.321047010000       1.000000000000
C6 C      -0.251537810000       0.089404370000      -0.617292300000       1.000000000000
C7 C      -0.233682540000       0.198347260000      -0.214100730000       1.000000000000
C8 C      -0.086205300000       0.224646750000       0.146252000000       1.000000000000
C9 C      -0.276235830000       0.166699790000      -0.399784360000       1.000000000000
C10 C       0.016976930000       0.218703330000       0.316121670000       1.000000000000
C11 C      -0.077993930000       0.039642370000      -0.466725480000       1.000000000000
C12 C       0.198147770000       0.171187500000       0.491182160000       1.000000000000
C13 C       0.136785350000       0.098495930000       0.135925870000       1.000000000000
C14 C      -0.123481730000       0.188865850000      -0.042863440000       1.000000000000
C15 C      -0.209930790000       0.122985820000      -0.425832630000       1.000000000000
C16 C       0.275631760000       0.130540690000       0.498918540000       1.000000000000
C17 C       0.243216230000       0.093345940000       0.315575730000       1.000000000000
C18 C       0.092491270000       0.176227390000       0.312975520000       1.000000000000
C19 C       0.058776290000       0.138983830000       0.126159410000       1.000000000000
C20 C      -0.053378550000       0.145958130000      -0.058166630000       1.000000000000
C21 C      -0.098854230000       0.112090810000      -0.257624950000       1.000000000000
N1 N      -0.036530640000       0.070138740000      -0.285828520000       1.000000000000
H1 H       0.538829210000       0.079846410000       0.816635010000       1.000000000000
H2 H       0.483117750000       0.015181080000       0.499225570000       1.000000000000
H3 H      -0.215422840000       0.020886290000      -0.784609080000       1.000000000000
H4 H       0.408194980000       0.152896980000       0.817803860000       1.000000000000
H5 H       0.296587980000       0.023482210000       0.182313670000       1.000000000000
H6 H      -0.335612800000       0.097495460000      -0.745167540000       1.000000000000
H7 H      -0.283288490000       0.231883270000      -0.192144990000       1.000000000000
H8 H      -0.143425050000       0.256838030000       0.149118900000       1.000000000000
H9 H      -0.360091110000       0.174177770000      -0.529307040000       1.000000000000
H10 H       0.044416580000       0.245987520000       0.458201860000       1.000000000000
H11 H      -0.023295760000       0.006822900000      -0.477970170000       1.000000000000
H12 H       0.220557110000       0.199835840000       0.628269990000       1.000000000000
H13 H       0.114312010000       0.070114850000      -0.000160350000       1.000000000000
#END
data_mol4_opt_15-QR-15-3206-3
_audit_creation_method 'generated by cspy2.0'
_cell_length_a 15.6448
_cell_length_b 10.3271
_cell_length_c 18.1769
_cell_angle_alpha 90.0
_cell_angle_beta 77.1284
_cell_angle_gamma 90.0
loop_
_symmetry_equiv_pos_site_id
_symmetry_equiv_pos_as_xyz
1 -x,-y,-z
2 +x,+y,+z
3 -x,+y,1/2-z
4 +x,-y,1/2+z
5 1/2-x,1/2-y,-z
6 1/2+x,1/2+y,+z
7 1/2-x,1/2+y,1/2-z
8 1/2+x,1/2-y,1/2+z
loop_
_atom_site_label
_atom_site_type_symbol
_atom_site_fract_x
_atom_site_fract_y
_atom_site_fract_z
_atom_site_occupancy
C1 C       0.271625590000       0.953478850000       0.752223040000       1.000000000000
C2 C       0.184031310000       0.937936720000       0.794340060000       1.000000000000
C3 C       0.010716550000       0.406650510000       1.142630060000       1.000000000000
C4 C       0.337388250000       0.877014230000       0.766775390000       1.000000000000
C5 C       0.164413000000       0.846297690000       0.849968500000       1.000000000000
C6 C       0.081979660000       0.335510750000       1.151235730000       1.000000000000
C7 C       0.319610280000       0.314591850000       1.067737310000       1.000000000000
C8 C       0.417311230000       0.434278610000       0.966905980000       1.000000000000
C9 C       0.240062810000       0.288107650000       1.113024520000       1.000000000000
C10 C       0.433753620000       0.526139820000       0.912628130000       1.000000000000
C11 C       0.024738950000       0.503324590000       1.086734740000       1.000000000000
C12 C       0.383798530000       0.699691340000       0.841534370000       1.000000000000
C13 C       0.211862600000       0.670314270000       0.923845560000       1.000000000000
C14 C       0.330536390000       0.413725300000       1.011751630000       1.000000000000
C15 C       0.165502310000       0.360471670000       1.104920280000       1.000000000000
C16 C       0.319274130000       0.780614300000       0.824289470000       1.000000000000
C17 C       0.231047860000       0.764679400000       0.866896400000       1.000000000000
C18 C       0.364643690000       0.606016190000       0.898013010000       1.000000000000
C19 C       0.275836800000       0.589015730000       0.941637590000       1.000000000000
C20 C       0.258890400000       0.489072500000       1.000682010000       1.000000000000
C21 C       0.173677110000       0.460832250000       1.049348020000       1.000000000000
N1 N       0.101657080000       0.529182840000       1.042527720000       1.000000000000
H1 H       0.285974460000       1.026546060000       0.708357090000       1.000000000000
H2 H       0.132788420000       0.999395520000       0.782024960000       1.000000000000
H3 H      -0.054221630000       0.389956440000       1.177268400000       1.000000000000
H4 H       0.404274930000       0.888663340000       0.734701870000       1.000000000000
H5 H       0.097665710000       0.834232610000       0.882210980000       1.000000000000
H6 H       0.075456750000       0.259600410000       1.193411580000       1.000000000000
H7 H       0.377124780000       0.260194110000       1.073338560000       1.000000000000
H8 H       0.469746110000       0.373726360000       0.977849320000       1.000000000000
H9 H       0.232296730000       0.212592200000       1.155480690000       1.000000000000
H10 H       0.499606910000       0.540971680000       0.879073910000       1.000000000000
H11 H      -0.029940510000       0.561978110000       1.078077530000       1.000000000000
H12 H       0.451100540000       0.709704930000       0.810001850000       1.000000000000
H13 H       0.145138410000       0.660143960000       0.955176200000       1.000000000000
#END
data_mol4_opt_33-QR-33-2760-3
_audit_creation_method 'generated by cspy2.0'
_cell_length_a 9.6329
_cell_length_b 20.5354
_cell_length_c 7.3634
_cell_angle_alpha 90.0
_cell_angle_beta 90.0
_cell_angle_gamma 90.0
loop_
_symmetry_equiv_pos_site_id
_symmetry_equiv_pos_as_xyz
1 +x,+y,+z
2 -x,-y,1/2+z
3 1/2+x,1/2-y,+z
4 1/2-x,1/2+y,1/2+z
loop_
_atom_site_label
_atom_site_type_symbol
_atom_site_fract_x
_atom_site_fract_y
_atom_site_fract_z
_atom_site_occupancy
C1 C       0.853623380000       0.229855870000       0.374562900000       1.000000000000
C2 C       0.864682860000       0.277659890000       0.513548320000       1.000000000000
C3 C       1.301884670000       0.628594480000       0.450492880000       1.000000000000
C4 C       0.918645230000       0.238722340000       0.211153570000       1.000000000000
C5 C       0.940501420000       0.333143310000       0.485586090000       1.000000000000
C6 C       1.363011830000       0.631438700000       0.282249230000       1.000000000000
C7 C       1.386427240000       0.531971850000      -0.134884830000       1.000000000000
C8 C       1.289032890000       0.426490370000      -0.221090350000       1.000000000000
C9 C       1.406534030000       0.582109360000      -0.017491400000       1.000000000000
C10 C       1.212865630000       0.372527760000      -0.187787240000       1.000000000000
C11 C       1.221675650000       0.573262930000       0.491182100000       1.000000000000
C12 C       1.067222210000       0.307514980000       0.013292120000       1.000000000000
C13 C       1.087895130000       0.400958990000       0.286636440000       1.000000000000
C14 C       1.304107120000       0.476799900000      -0.087263620000       1.000000000000
C15 C       1.344373450000       0.580037870000       0.157326860000       1.000000000000
C16 C       0.998467150000       0.295918140000       0.177459230000       1.000000000000
C17 C       1.009823980000       0.344240540000       0.317222050000       1.000000000000
C18 C       1.144759660000       0.363792040000      -0.016790010000       1.000000000000
C19 C       1.156894980000       0.413105910000       0.123025050000       1.000000000000
C20 C       1.239637940000       0.471669690000       0.084843040000       1.000000000000
C21 C       1.260978010000       0.525487770000       0.210473450000       1.000000000000
N1 N       1.202142730000       0.524429080000       0.378109670000       1.000000000000
H1 H       0.793148120000       0.186195920000       0.399076950000       1.000000000000
H2 H       0.812452670000       0.269803890000       0.642129020000       1.000000000000
H3 H       1.314098540000       0.667219990000       0.549389530000       1.000000000000
H4 H       0.910393630000       0.202308460000       0.104904720000       1.000000000000
H5 H       0.949100030000       0.369708960000       0.591313570000       1.000000000000
H6 H       1.426078580000       0.672862260000       0.242619690000       1.000000000000
H7 H       1.433154480000       0.532922780000      -0.268873750000       1.000000000000
H8 H       1.340711760000       0.432998230000      -0.350681140000       1.000000000000
H9 H       1.469243650000       0.623902780000      -0.054740750000       1.000000000000
H10 H       1.202031390000       0.334798620000      -0.289935870000       1.000000000000
H11 H       1.171356700000       0.569075800000       0.622926420000       1.000000000000
H12 H       1.060403370000       0.271619650000      -0.094613270000       1.000000000000
H13 H       1.094881150000       0.436623140000       0.393508500000       1.000000000000
#END
data_mol4_opt_4-QR-4-1219-3
_audit_creation_method 'generated by cspy2.0'
_cell_length_a 9.5658
_cell_length_b 4.9317
_cell_length_c 24.6276
_cell_angle_alpha 90.0
_cell_angle_beta 142.3211
_cell_angle_gamma 90.0
loop_
_symmetry_equiv_pos_site_id
_symmetry_equiv_pos_as_xyz
1 +x,+y,+z
2 -x,1/2+y,-z
loop_
_atom_site_label
_atom_site_type_symbol
_atom_site_fract_x
_atom_site_fract_y
_atom_site_fract_z
_atom_site_occupancy
C1 C       0.533306150000       0.248397960000       0.147090920000       1.000000000000
C2 C       0.341720540000       0.080118660000       0.076792580000       1.000000000000
C3 C      -0.218143520000      -1.093586280000       0.110395800000       1.000000000000
C4 C       0.646260290000       0.226620480000       0.230295860000       1.000000000000
C5 C       0.267901040000      -0.105726560000       0.091483670000       1.000000000000
C6 C      -0.089608620000      -1.097655810000       0.196555090000       1.000000000000
C7 C       0.412564140000      -0.747529350000       0.409135830000       1.000000000000
C8 C       0.662581160000      -0.387861410000       0.452218470000       1.000000000000
C9 C       0.233137850000      -0.921046850000       0.349543410000       1.000000000000
C10 C       0.729264090000      -0.206758580000       0.434697810000       1.000000000000
C11 C      -0.154848150000      -0.908328100000       0.089124520000       1.000000000000
C12 C       0.683023700000       0.003911140000       0.331610480000       1.000000000000
C13 C       0.306901050000      -0.324461420000       0.193224590000       1.000000000000
C14 C       0.470147270000      -0.563163570000       0.384341010000       1.000000000000
C15 C       0.098294380000      -0.920293540000       0.260118680000       1.000000000000
C16 C       0.574018780000       0.035211200000       0.247930960000       1.000000000000
C17 C       0.380875290000      -0.134747500000       0.177220720000       1.000000000000
C18 C       0.609548390000      -0.184609760000       0.347406360000       1.000000000000
C19 C       0.414334030000      -0.357263150000       0.276552990000       1.000000000000
C20 C       0.343081130000      -0.552711270000       0.296414930000       1.000000000000
C21 C       0.150482310000      -0.738332390000       0.232524050000       1.000000000000
N1 N       0.019301120000      -0.740173690000       0.146672640000       1.000000000000
H1 H       0.589442200000       0.394477800000       0.134260340000       1.000000000000
H2 H       0.254348420000       0.100243340000       0.011310220000       1.000000000000
H3 H      -0.363384370000      -1.226916680000       0.060037010000       1.000000000000
H4 H       0.792532620000       0.354745640000       0.284052090000       1.000000000000
H5 H       0.121769060000      -0.234323820000       0.037991240000       1.000000000000
H6 H      -0.129825110000      -1.235836450000       0.217133150000       1.000000000000
H7 H       0.516890070000      -0.745704350000       0.477621380000       1.000000000000
H8 H       0.753664120000      -0.404599280000       0.518435070000       1.000000000000
H9 H       0.190408040000      -1.060580580000       0.368911100000       1.000000000000
H10 H       0.874879540000      -0.074996680000       0.486471240000       1.000000000000
H11 H      -0.252199220000      -0.898355040000       0.021607550000       1.000000000000
H12 H       0.829911900000       0.129936430000       0.386296400000       1.000000000000
H13 H       0.161304330000      -0.449822160000       0.139094320000       1.000000000000
#END
data_mol4_opt_14-QR-14-3899-3
_audit_creation_method 'generated by cspy2.0'
_cell_length_a 3.7354
_cell_length_b 16.0464
_cell_length_c 23.9266
_cell_angle_alpha 90.0
_cell_angle_beta 76.0469
_cell_angle_gamma 90.0
loop_
_symmetry_equiv_pos_site_id
_symmetry_equiv_pos_as_xyz
1 -x,-y,-z
2 +x,+y,+z
3 -x,1/2+y,1/2-z
4 +x,1/2-y,1/2+z
loop_
_atom_site_label
_atom_site_type_symbol
_atom_site_fract_x
_atom_site_fract_y
_atom_site_fract_z
_atom_site_occupancy
C1 C       0.441952700000       0.540173300000       0.720707910000       1.000000000000
C2 C       0.482898870000       0.491590630000       0.768488250000       1.000000000000
C3 C       0.079348460000       0.649554430000       1.110964890000       1.000000000000
C4 C       0.327894810000       0.621342060000       0.728216480000       1.000000000000
C5 C       0.408686500000       0.525417940000       0.822588040000       1.000000000000
C6 C      -0.028901400000       0.731472690000       1.112744790000       1.000000000000
C7 C      -0.190071390000       0.895046920000       1.012859050000       1.000000000000
C8 C      -0.138009440000       0.897308110000       0.909052800000       1.000000000000
C9 C      -0.166910500000       0.857252670000       1.062659560000       1.000000000000
C10 C      -0.062550280000       0.861342910000       0.856433700000       1.000000000000
C11 C       0.161039100000       0.609585290000       1.057065620000       1.000000000000
C12 C       0.131359770000       0.741170970000       0.794155560000       1.000000000000
C13 C       0.211827940000       0.645258390000       0.887519670000       1.000000000000
C14 C      -0.104077070000       0.851834400000       0.959166130000       1.000000000000
C15 C      -0.054841260000       0.772575280000       1.061709550000       1.000000000000
C16 C       0.248331120000       0.658551020000       0.783956090000       1.000000000000
C17 C       0.289144740000       0.609763790000       0.832241710000       1.000000000000
C18 C       0.055081390000       0.776326160000       0.849024120000       1.000000000000
C19 C       0.094279890000       0.727726960000       0.898234710000       1.000000000000
C20 C       0.010095480000       0.767497430000       0.955256290000       1.000000000000
C21 C       0.034105810000       0.726965890000       1.008666900000       1.000000000000
N1 N       0.140072280000       0.645977040000       1.008624180000       1.000000000000
H1 H       0.502000960000       0.512366480000       0.678157270000       1.000000000000
H2 H       0.573516830000       0.427392070000       0.761717990000       1.000000000000
H3 H       0.101873900000       0.616226410000       1.149337610000       1.000000000000
H4 H       0.296537330000       0.658547980000       0.691823340000       1.000000000000
H5 H       0.439540990000       0.488513320000       0.859125000000       1.000000000000
H6 H      -0.096007170000       0.765752560000       1.153026690000       1.000000000000
H7 H      -0.275570770000       0.959652930000       1.012946280000       1.000000000000
H8 H      -0.226715850000       0.961774650000       0.914581260000       1.000000000000
H9 H      -0.232874200000       0.890531380000       1.103319510000       1.000000000000
H10 H      -0.089349850000       0.896248590000       0.818824470000       1.000000000000
H11 H       0.247621760000       0.544674150000       1.053741680000       1.000000000000
H12 H       0.098837450000       0.779459540000       0.758288320000       1.000000000000
H13 H       0.244084690000       0.607416160000       0.923164960000       1.000000000000
#END
data_mol4_opt_15-QR-15-1122-3
_audit_creation_method 'generated by cspy2.0'
_cell_length_a 15.7333
_cell_length_b 10.1184
_cell_length_c 18.5093
_cell_angle_alpha 90.0
_cell_angle_beta 103.787
_cell_angle_gamma 90.0
loop_
_symmetry_equiv_pos_site_id
_symmetry_equiv_pos_as_xyz
1 -x,-y,-z
2 +x,+y,+z
3 -x,+y,1/2-z
4 +x,-y,1/2+z
5 1/2-x,1/2-y,-z
6 1/2+x,1/2+y,+z
7 1/2-x,1/2+y,1/2-z
8 1/2+x,1/2-y,1/2+z
loop_
_atom_site_label
_atom_site_type_symbol
_atom_site_fract_x
_atom_site_fract_y
_atom_site_fract_z
_atom_site_occupancy
C1 C       0.226490820000       0.953467660000       0.751705350000       1.000000000000
C2 C       0.314005140000       0.938779650000       0.794319590000       1.000000000000
C3 C       0.489255270000       0.403794970000       1.142118890000       1.000000000000
C4 C       0.161015420000       0.876249470000       0.766091420000       1.000000000000
C5 C       0.333835880000       0.847201830000       0.850256600000       1.000000000000
C6 C       0.417972290000       0.333634380000       1.151510380000       1.000000000000
C7 C       0.180048060000       0.314301280000       1.069033470000       1.000000000000
C8 C       0.082103650000       0.433572350000       0.967633940000       1.000000000000
C9 C       0.259719130000       0.287604780000       1.114258930000       1.000000000000
C10 C       0.065513030000       0.524995160000       0.912835460000       1.000000000000
C11 C       0.475058750000       0.500121210000       1.085737990000       1.000000000000
C12 C       0.115085310000       0.698478320000       0.841157170000       1.000000000000
C13 C       0.286929960000       0.670373610000       0.924215410000       1.000000000000
C14 C       0.168936400000       0.413125890000       1.012575510000       1.000000000000
C15 C       0.334251790000       0.359260890000       1.105515460000       1.000000000000
C16 C       0.179348900000       0.779933430000       0.823941750000       1.000000000000
C17 C       0.267506870000       0.764790560000       0.867012280000       1.000000000000
C18 C       0.134447650000       0.604921120000       0.897982380000       1.000000000000
C19 C       0.223257030000       0.588309630000       0.941848790000       1.000000000000
C20 C       0.240470860000       0.488213270000       1.001108400000       1.000000000000
C21 C       0.325881320000       0.459360470000       1.049493000000       1.000000000000
N1 N       0.397936360000       0.526682710000       1.041867750000       1.000000000000
H1 H       0.211966950000       1.026521640000       0.707612820000       1.000000000000
H2 H       0.365021550000       1.000814980000       0.782122370000       1.000000000000
H3 H       0.554354900000       0.386500420000       1.176453410000       1.000000000000
H4 H       0.094182180000       0.887294370000       0.733665680000       1.000000000000
H5 H       0.400532480000       0.835730170000       0.882846620000       1.000000000000
H6 H       0.424645850000       0.257906440000       1.194018270000       1.000000000000
H7 H       0.122579300000       0.260286130000       1.075032260000       1.000000000000
H8 H       0.029766790000       0.373188770000       0.978872740000       1.000000000000
H9 H       0.267634600000       0.212275910000       1.157047890000       1.000000000000
H10 H      -0.000359380000       0.539609670000       0.879134770000       1.000000000000
H11 H       0.529765710000       0.557893950000       1.076393130000       1.000000000000
H12 H       0.047796030000       0.708150690000       0.809424270000       1.000000000000
H13 H       0.353625010000       0.660642720000       0.955801870000       1.000000000000
#END
data_mol4_opt_14-QR-14-802-3
_audit_creation_method 'generated by cspy2.0'
_cell_length_a 15.2883
_cell_length_b 4.419
_cell_length_c 21.0887
_cell_angle_alpha 90.0
_cell_angle_beta 78.403
_cell_angle_gamma 90.0
loop_
_symmetry_equiv_pos_site_id
_symmetry_equiv_pos_as_xyz
1 -x,-y,-z
2 +x,+y,+z
3 -x,1/2+y,1/2-z
4 +x,1/2-y,1/2+z
loop_
_atom_site_label
_atom_site_type_symbol
_atom_site_fract_x
_atom_site_fract_y
_atom_site_fract_z
_atom_site_occupancy
C1 C       0.512459270000       0.729302550000       0.578368450000       1.000000000000
C2 C       0.488964470000       0.798869050000       0.645484050000       1.000000000000
C3 C       0.769970360000       1.932737740000       0.851247030000       1.000000000000
C4 C       0.587746420000       0.850525730000       0.540779840000       1.000000000000
C5 C       0.541367210000       0.987991740000       0.673319850000       1.000000000000
C6 C       0.843853780000       2.036856880000       0.808708940000       1.000000000000
C7 C       0.948777080000       1.962940680000       0.635564080000       1.000000000000
C8 C       0.908026520000       1.682960370000       0.545816760000       1.000000000000
C9 C       0.935550590000       2.052741250000       0.698367040000       1.000000000000
C10 C       0.854265950000       1.495773290000       0.520324020000       1.000000000000
C11 C       0.712130530000       1.737014110000       0.826843690000       1.000000000000
C12 C       0.721563800000       1.178291040000       0.532154050000       1.000000000000
C13 C       0.674715330000       1.313568130000       0.663752470000       1.000000000000
C14 C       0.888138650000       1.763743020000       0.613095910000       1.000000000000
C15 C       0.859594670000       1.947124590000       0.743155100000       1.000000000000
C16 C       0.643840430000       1.048246220000       0.568190770000       1.000000000000
C17 C       0.620361010000       1.119026180000       0.635835300000       1.000000000000
C18 C       0.775475210000       1.371064730000       0.559938660000       1.000000000000
C19 C       0.752477540000       1.445155870000       0.628191520000       1.000000000000
C20 C       0.811342250000       1.649848120000       0.655265200000       1.000000000000
C21 C       0.797095910000       1.746692040000       0.722544790000       1.000000000000
N1 N       0.724747050000       1.648523670000       0.766051490000       1.000000000000
H1 H       0.470179100000       0.579030420000       0.557130400000       1.000000000000
H2 H       0.429072630000       0.700747650000       0.674501620000       1.000000000000
H3 H       0.755959140000       1.997367600000       0.901825640000       1.000000000000
H4 H       0.605829130000       0.797722400000       0.489559600000       1.000000000000
H5 H       0.523610320000       1.041572530000       0.724497830000       1.000000000000
H6 H       0.890996160000       2.188653580000       0.824550680000       1.000000000000
H7 H       1.006440750000       2.041999520000       0.600818500000       1.000000000000
H8 H       0.967768840000       1.776994230000       0.515741040000       1.000000000000
H9 H       0.981957120000       2.204334440000       0.715072420000       1.000000000000
H10 H       0.869862510000       1.436292320000       0.469385090000       1.000000000000
H11 H       0.652781800000       1.649432910000       0.858899640000       1.000000000000
H12 H       0.740870720000       1.127890300000       0.480848150000       1.000000000000
H13 H       0.655730960000       1.363775910000       0.714647240000       1.000000000000
#END
data_mol4_opt_33-QR-33-2641-3
_audit_creation_method 'generated by cspy2.0'
_cell_length_a 26.0508
_cell_length_b 12.2362
_cell_length_c 4.5163
_cell_angle_alpha 90.0
_cell_angle_beta 90.0
_cell_angle_gamma 90.0
loop_
_symmetry_equiv_pos_site_id
_symmetry_equiv_pos_as_xyz
1 +x,+y,+z
2 -x,-y,1/2+z
3 1/2+x,1/2-y,+z
4 1/2-x,1/2+y,1/2+z
loop_
_atom_site_label
_atom_site_type_symbol
_atom_site_fract_x
_atom_site_fract_y
_atom_site_fract_z
_atom_site_occupancy
C1 C       0.608359560000       0.111161210000       0.148386040000       1.000000000000
C2 C       0.648905150000       0.060730720000       0.308969410000       1.000000000000
C3 C       0.731404220000      -0.599109960000       0.246588950000       1.000000000000
C4 C       0.578133720000       0.050793940000      -0.037878770000       1.000000000000
C5 C       0.658204410000      -0.048828860000       0.279185870000       1.000000000000
C6 C       0.698225160000      -0.650643250000       0.056090330000       1.000000000000
C7 C       0.587497160000      -0.582306570000      -0.420745110000       1.000000000000
C8 C       0.541933950000      -0.411794430000      -0.522956910000       1.000000000000
C9 C       0.624564650000      -0.642338860000      -0.285559160000       1.000000000000
C10 C       0.534193960000      -0.303376070000      -0.487364470000       1.000000000000
C11 C       0.724758220000      -0.486214310000       0.290614320000       1.000000000000
C12 C       0.557049000000      -0.129188690000      -0.260944300000       1.000000000000
C13 C       0.636722190000      -0.227104360000       0.054508060000       1.000000000000
C14 C       0.582275950000      -0.467837880000      -0.368793030000       1.000000000000
C15 C       0.659212860000      -0.590578320000      -0.087319910000       1.000000000000
C16 C       0.586739200000      -0.063483220000      -0.074104120000       1.000000000000
C17 C       0.627593140000      -0.114621630000       0.087329260000       1.000000000000
C18 C       0.566124650000      -0.240812980000      -0.293063150000       1.000000000000
C19 C       0.607340420000      -0.293546150000      -0.131879660000       1.000000000000
C20 C       0.615463690000      -0.411432810000      -0.173365250000       1.000000000000
C21 C       0.655256810000      -0.475773160000      -0.029017630000       1.000000000000
N1 N       0.688804530000      -0.427659120000       0.160811510000       1.000000000000
H1 H       0.601538070000       0.198038670000       0.174709290000       1.000000000000
H2 H       0.672455760000       0.109855300000       0.455488800000       1.000000000000
H3 H       0.761748600000      -0.642826160000       0.359985110000       1.000000000000
H4 H       0.547163030000       0.089080840000      -0.160592060000       1.000000000000
H5 H       0.689113630000      -0.087530800000       0.401302110000       1.000000000000
H6 H       0.701378600000      -0.737615980000       0.012632620000       1.000000000000
H7 H       0.560803570000      -0.620724390000      -0.572844510000       1.000000000000
H8 H       0.517661570000      -0.459109960000      -0.670036400000       1.000000000000
H9 H       0.628293970000      -0.729345370000      -0.326291750000       1.000000000000
H10 H       0.503610480000      -0.261760870000      -0.605128370000       1.000000000000
H11 H       0.750236260000      -0.442200570000       0.439618050000       1.000000000000
H12 H       0.525830280000      -0.092443660000      -0.385299080000       1.000000000000
H13 H       0.667650890000      -0.263757690000       0.177762790000       1.000000000000
#END
data_mol4_opt_33-QR-33-1170-3
_audit_creation_method 'generated by cspy2.0'
_cell_length_a 26.2247
_cell_length_b 12.2498
_cell_length_c 4.4784
_cell_angle_alpha 90.0
_cell_angle_beta 90.0
_cell_angle_gamma 90.0
loop_
_symmetry_equiv_pos_site_id
_symmetry_equiv_pos_as_xyz
1 +x,+y,+z
2 -x,-y,1/2+z
3 1/2+x,1/2-y,+z
4 1/2-x,1/2+y,1/2+z
loop_
_atom_site_label
_atom_site_type_symbol
_atom_site_fract_x
_atom_site_fract_y
_atom_site_fract_z
_atom_site_occupancy
C1 C       0.891081440000       0.611951430000       0.226070230000       1.000000000000
C2 C       0.850108060000       0.561935490000       0.382766410000       1.000000000000
C3 C       0.769106860000      -0.097754570000       0.323658730000       1.000000000000
C4 C       0.921740880000       0.551350480000       0.042513710000       1.000000000000
C5 C       0.840831820000       0.452542210000       0.351947400000       1.000000000000
C6 C       0.802101410000      -0.149135220000       0.131565380000       1.000000000000
C7 C       0.912640160000      -0.080936800000      -0.345068920000       1.000000000000
C8 C       0.958403970000       0.089117880000      -0.443741420000       1.000000000000
C9 C       0.875549050000      -0.140808920000      -0.210954570000       1.000000000000
C10 C       0.966251320000       0.197288670000      -0.406205530000       1.000000000000
C11 C       0.775820070000       0.014914420000       0.369378390000       1.000000000000
C12 C       0.943202530000       0.371367780000      -0.179550830000       1.000000000000
C13 C       0.862833850000       0.274170070000       0.129312150000       1.000000000000
C14 C       0.917907840000       0.033318420000      -0.291565580000       1.000000000000
C15 C       0.840981900000      -0.089131650000      -0.011868670000       1.000000000000
C16 C       0.913156480000       0.437247150000       0.005195720000       1.000000000000
C17 C       0.871896410000       0.386510680000       0.162886900000       1.000000000000
C18 C       0.934131910000       0.259924410000      -0.212853230000       1.000000000000
C19 C       0.892654710000       0.207501540000      -0.054397170000       1.000000000000
C20 C       0.884642310000       0.089734860000      -0.096367260000       1.000000000000
C21 C       0.844962050000       0.025475930000       0.047818720000       1.000000000000
N1 N       0.811617610000       0.073430840000       0.239338780000       1.000000000000
H1 H       0.897869820000       0.698707500000       0.253104160000       1.000000000000
H2 H       0.826221860000       0.611237460000       0.527213350000       1.000000000000
H3 H       0.738892520000      -0.141445660000       0.437301120000       1.000000000000
H4 H       0.953021170000       0.589332290000      -0.077355450000       1.000000000000
H5 H       0.809617440000       0.414143010000       0.471247280000       1.000000000000
H6 H       0.798934610000      -0.235961270000       0.087092150000       1.000000000000
H7 H       0.939328760000      -0.119330240000      -0.497395070000       1.000000000000
H8 H       0.982745450000       0.041795390000      -0.590628490000       1.000000000000
H9 H       0.871802640000      -0.227665430000      -0.252734070000       1.000000000000
H10 H       0.997001320000       0.238687770000      -0.522116380000       1.000000000000
H11 H       0.750526760000       0.058775980000       0.519960060000       1.000000000000
H12 H       0.974638410000       0.407870170000      -0.301736000000       1.000000000000
H13 H       0.831653740000       0.237781190000       0.250155750000       1.000000000000
#END
data_mol4_opt_14-QR-14-2114-3
_audit_creation_method 'generated by cspy2.0'
_cell_length_a 4.1868
_cell_length_b 12.7092
_cell_length_c 29.6592
_cell_angle_alpha 90.0
_cell_angle_beta 115.89329999999998
_cell_angle_gamma 90.0
loop_
_symmetry_equiv_pos_site_id
_symmetry_equiv_pos_as_xyz
1 -x,-y,-z
2 +x,+y,+z
3 -x,1/2+y,1/2-z
4 +x,1/2-y,1/2+z
loop_
_atom_site_label
_atom_site_type_symbol
_atom_site_fract_x
_atom_site_fract_y
_atom_site_fract_z
_atom_site_occupancy
C1 C       0.059045050000       0.005623150000       0.103663740000       1.000000000000
C2 C      -0.179343950000       0.073171230000       0.065627650000       1.000000000000
C3 C       0.062731620000       0.720631660000       0.041470450000       1.000000000000
C4 C       0.362495020000       0.045005610000       0.141337930000       1.000000000000
C5 C      -0.108198760000       0.178428560000       0.066226850000       1.000000000000
C6 C       0.372453120000       0.750527770000       0.081339090000       1.000000000000
C7 C       1.102546800000       0.629979220000       0.191624320000       1.000000000000
C8 C       1.223300480000       0.449824970000       0.223518450000       1.000000000000
C9 C       0.904923210000       0.704403460000       0.158222430000       1.000000000000
C10 C       1.142989520000       0.346397140000       0.221400080000       1.000000000000
C11 C      -0.031655860000       0.613683970000       0.037767560000       1.000000000000
C12 C       0.750530360000       0.198797090000       0.180722610000       1.000000000000
C13 C       0.281590460000       0.330411810000       0.105887590000       1.000000000000
C14 C       0.995476100000       0.522341280000       0.186266370000       1.000000000000
C15 C       0.583332560000       0.675094250000       0.116768820000       1.000000000000
C16 C       0.444772140000       0.154223070000       0.143116740000       1.000000000000
C17 C       0.205156920000       0.222575880000       0.104825500000       1.000000000000
C18 C       0.825837010000       0.305833820000       0.181751410000       1.000000000000
C19 C       0.586585920000       0.375801170000       0.143249050000       1.000000000000
C20 C       0.677655050000       0.488051210000       0.145891210000       1.000000000000
C21 C       0.466324510000       0.567816050000       0.110041410000       1.000000000000
N1 N       0.158368990000       0.541241450000       0.070111110000       1.000000000000
H1 H      -0.001558720000      -0.077549730000       0.102603790000       1.000000000000
H2 H      -0.418427060000       0.040571270000       0.036075520000       1.000000000000
H3 H      -0.104932870000       0.776546130000       0.013631050000       1.000000000000
H4 H       0.544767730000      -0.006371850000       0.170411730000       1.000000000000
H5 H      -0.289456990000       0.230153040000       0.037257890000       1.000000000000
H6 H       0.459972000000       0.831879030000       0.086271160000       1.000000000000
H7 H       1.348843680000       0.651207810000       0.223429910000       1.000000000000
H8 H       1.463561070000       0.480456070000       0.253624890000       1.000000000000
H9 H       0.988202080000       0.786088130000       0.162549740000       1.000000000000
H10 H       1.317161140000       0.292208410000       0.249730430000       1.000000000000
H11 H      -0.274855230000       0.586646110000       0.006736470000       1.000000000000
H12 H       0.935961140000       0.148725830000       0.210192270000       1.000000000000
H13 H       0.097948900000       0.380255790000       0.076710620000       1.000000000000
#END
data_mol4_opt_14-QR-14-718-3
_audit_creation_method 'generated by cspy2.0'
_cell_length_a 12.7287
_cell_length_b 3.7456
_cell_length_c 31.774
_cell_angle_alpha 90.0
_cell_angle_beta 67.6968
_cell_angle_gamma 90.0
loop_
_symmetry_equiv_pos_site_id
_symmetry_equiv_pos_as_xyz
1 -x,-y,-z
2 +x,+y,+z
3 -x,1/2+y,1/2-z
4 +x,1/2-y,1/2+z
loop_
_atom_site_label
_atom_site_type_symbol
_atom_site_fract_x
_atom_site_fract_y
_atom_site_fract_z
_atom_site_occupancy
C1 C       0.154800650000       0.209230460000       0.885754780000       1.000000000000
C2 C       0.164326910000       0.079497150000       0.926221570000       1.000000000000
C3 C       0.767305990000      -0.359176010000       0.963410010000       1.000000000000
C4 C       0.250018200000       0.273252530000       0.847759690000       1.000000000000
C5 C       0.268869290000       0.017082660000       0.927669970000       1.000000000000
C6 C       0.855845690000      -0.288200910000       0.923113420000       1.000000000000
C7 C       0.900974750000       0.033503280000       0.807578550000       1.000000000000
C8 C       0.771230090000       0.216318650000       0.771254030000       1.000000000000
C9 C       0.924555190000      -0.087446120000       0.843333520000       1.000000000000
C10 C       0.666356750000       0.274979490000       0.771371990000       1.000000000000
C11 C       0.656571950000      -0.302210160000       0.965094250000       1.000000000000
C12 C       0.460363220000       0.271332280000       0.810269840000       1.000000000000
C13 C       0.477983570000       0.017757910000       0.889829390000       1.000000000000
C14 C       0.787079840000       0.087014770000       0.810952760000       1.000000000000
C15 C       0.834135770000      -0.162997380000       0.885291640000       1.000000000000
C16 C       0.360211680000       0.211092000000       0.848075470000       1.000000000000
C17 C       0.370171830000       0.080424620000       0.888815180000       1.000000000000
C18 C       0.567278790000       0.208700050000       0.811316210000       1.000000000000
C19 C       0.578655400000       0.077458170000       0.852272130000       1.000000000000
C20 C       0.693205710000       0.015959060000       0.851741310000       1.000000000000
C21 C       0.718536810000      -0.112941150000       0.890083660000       1.000000000000
N1 N       0.633193850000      -0.185957900000       0.930504630000       1.000000000000
H1 H       0.071306130000       0.257130760000       0.885215610000       1.000000000000
H2 H       0.087960010000       0.030342150000       0.955990850000       1.000000000000
H3 H       0.781084130000      -0.455355460000       0.993057110000       1.000000000000
H4 H       0.242970280000       0.372156530000       0.816836800000       1.000000000000
H5 H       0.276419070000      -0.081767690000       0.958491070000       1.000000000000
H6 H       0.943259530000      -0.326513180000       0.919652400000       1.000000000000
H7 H       0.969165740000       0.092584330000       0.775348400000       1.000000000000
H8 H       0.846223560000       0.266296510000       0.740936350000       1.000000000000
H9 H       1.011394390000      -0.127352620000       0.840500650000       1.000000000000
H10 H       0.655296280000       0.373033660000       0.741188840000       1.000000000000
H11 H       0.583988170000      -0.354912940000       0.996375200000       1.000000000000
H12 H       0.455099970000       0.369774800000       0.778986830000       1.000000000000
H13 H       0.483424950000      -0.080093130000       0.920815100000       1.000000000000
#END
data_mol4_opt_14-QR-14-3498-3
_audit_creation_method 'generated by cspy2.0'
_cell_length_a 15.4563
_cell_length_b 3.9076
_cell_length_c 30.732
_cell_angle_alpha 90.0
_cell_angle_beta 130.829
_cell_angle_gamma 90.0
loop_
_symmetry_equiv_pos_site_id
_symmetry_equiv_pos_as_xyz
1 -x,-y,-z
2 +x,+y,+z
3 -x,1/2+y,1/2-z
4 +x,1/2-y,1/2+z
loop_
_atom_site_label
_atom_site_type_symbol
_atom_site_fract_x
_atom_site_fract_y
_atom_site_fract_z
_atom_site_occupancy
C1 C       0.353392530000       0.257753990000       0.281426020000       1.000000000000
C2 C       0.341517510000       0.415220160000       0.236047410000       1.000000000000
C3 C      -0.272638710000       0.857318150000      -0.093230260000       1.000000000000
C4 C       0.258796150000       0.160838930000       0.273466100000       1.000000000000
C5 C       0.235306360000       0.471834060000       0.183840590000       1.000000000000
C6 C      -0.360337360000       0.745888600000      -0.095967510000       1.000000000000
C7 C      -0.399876190000       0.325958170000      -0.002275040000       1.000000000000
C8 C      -0.266181590000       0.124765340000       0.097216590000       1.000000000000
C9 C      -0.425758730000       0.473900760000      -0.049547230000       1.000000000000
C10 C      -0.159718160000       0.074492130000       0.148084040000       1.000000000000
C11 C      -0.160311000000       0.810007080000      -0.041106470000       1.000000000000
C12 C       0.047292910000       0.121780840000       0.209061600000       1.000000000000
C13 C       0.025073190000       0.431407070000       0.120460190000       1.000000000000
C14 C      -0.284431580000       0.283475870000       0.049680320000       1.000000000000
C15 C      -0.336243190000       0.590345140000      -0.047615590000       1.000000000000
C16 C       0.146909480000       0.215876360000       0.219648240000       1.000000000000
C17 C       0.134579360000       0.374682780000       0.173797000000       1.000000000000
C18 C      -0.061305880000       0.177945290000       0.156095460000       1.000000000000
C19 C      -0.075084180000       0.338846210000       0.109415930000       1.000000000000
C20 C      -0.191346960000       0.393134480000       0.054377400000       1.000000000000
C21 C      -0.219145910000       0.552356380000       0.003735620000       1.000000000000
N1 N      -0.134699160000       0.665895160000       0.004805770000       1.000000000000
H1 H       0.438186120000       0.214837960000       0.322495600000       1.000000000000
H2 H       0.417424600000       0.490309770000       0.243142690000       1.000000000000
H3 H      -0.288236200000       0.977769700000      -0.129544330000       1.000000000000
H4 H       0.267635200000       0.040554290000       0.308020790000       1.000000000000
H5 H       0.225963390000       0.591992430000       0.149146450000       1.000000000000
H6 H      -0.448892980000       0.775255410000      -0.134958660000       1.000000000000
H7 H      -0.467353000000       0.236123240000      -0.003114540000       1.000000000000
H8 H      -0.340667470000       0.045847270000       0.091197310000       1.000000000000
H9 H      -0.513765160000       0.505371100000      -0.088890370000       1.000000000000
H10 H      -0.146847310000      -0.045496310000       0.183771190000       1.000000000000
H11 H      -0.088321000000       0.894792620000      -0.037088570000       1.000000000000
H12 H       0.054338680000       0.000622310000       0.243061640000       1.000000000000
H13 H       0.017862350000       0.551380430000       0.086653370000       1.000000000000
#END
data_mol4_opt_14-QR-14-7015-3
_audit_creation_method 'generated by cspy2.0'
_cell_length_a 15.0845
_cell_length_b 4.4944
_cell_length_c 20.9911
_cell_angle_alpha 90.0
_cell_angle_beta 100.6792
_cell_angle_gamma 90.0
loop_
_symmetry_equiv_pos_site_id
_symmetry_equiv_pos_as_xyz
1 -x,-y,-z
2 +x,+y,+z
3 -x,1/2+y,1/2-z
4 +x,1/2-y,1/2+z
loop_
_atom_site_label
_atom_site_type_symbol
_atom_site_fract_x
_atom_site_fract_y
_atom_site_fract_z
_atom_site_occupancy
C1 C       0.488051120000       0.730318950000       0.078837090000       1.000000000000
C2 C       0.512348170000       0.806650070000       0.145542500000       1.000000000000
C3 C       0.230240490000       1.950323150000       0.350793470000       1.000000000000
C4 C       0.412141700000       0.848030460000       0.041473820000       1.000000000000
C5 C       0.460095540000       0.998808730000       0.173206660000       1.000000000000
C6 C       0.156650980000       2.055106770000       0.308222350000       1.000000000000
C7 C       0.051696740000       1.974424760000       0.135486510000       1.000000000000
C8 C       0.091796090000       1.686147530000       0.046226860000       1.000000000000
C9 C       0.065121870000       2.068034550000       0.198062700000       1.000000000000
C10 C       0.145213990000       1.495080990000       0.020957830000       1.000000000000
C11 C       0.287793650000       1.750972080000       0.326597670000       1.000000000000
C12 C       0.277987750000       1.176143350000       0.032852440000       1.000000000000
C13 C       0.326191290000       1.323612890000       0.163712430000       1.000000000000
C14 C       0.112080280000       1.771798430000       0.113213400000       1.000000000000
C15 C       0.140942880000       1.962597980000       0.242831710000       1.000000000000
C16 C       0.356206570000       1.048875040000       0.068708350000       1.000000000000
C17 C       0.380457180000       1.126295080000       0.135950460000       1.000000000000
C18 C       0.224256380000       1.372122800000       0.060455250000       1.000000000000
C19 C       0.247809390000       1.451845530000       0.128368010000       1.000000000000
C20 C       0.188972290000       1.659058170000       0.155303010000       1.000000000000
C21 C       0.203222520000       1.758968130000       0.222402160000       1.000000000000
N1 N       0.275254970000       1.660101250000       0.265944440000       1.000000000000
H1 H       0.530235790000       0.577781540000       0.057726390000       1.000000000000
H2 H       0.572718260000       0.711197370000       0.174388370000       1.000000000000
H3 H       0.244179960000       2.016836350000       0.401261730000       1.000000000000
H4 H       0.393472490000       0.790192420000      -0.009441230000       1.000000000000
H5 H       0.478432740000       1.057398040000       0.224081110000       1.000000000000
H6 H       0.109667490000       2.209298660000       0.323928820000       1.000000000000
H7 H      -0.005952160000       2.052885210000       0.100783680000       1.000000000000
H8 H       0.031974660000       1.779394170000       0.016206740000       1.000000000000
H9 H       0.018881020000       2.222085100000       0.214628970000       1.000000000000
H10 H       0.129243150000       1.431563780000      -0.029737880000       1.000000000000
H11 H       0.346844790000       1.662454940000       0.358704580000       1.000000000000
H12 H       0.258236130000       1.121413360000      -0.018191480000       1.000000000000
H13 H       0.345671500000       1.378383520000       0.214330840000       1.000000000000
#END
data_mol4_opt_4-QR-4-598-3
_audit_creation_method 'generated by cspy2.0'
_cell_length_a 19.3084
_cell_length_b 5.151
_cell_length_c 11.1687
_cell_angle_alpha 90.0
_cell_angle_beta 139.5379
_cell_angle_gamma 90.0
loop_
_symmetry_equiv_pos_site_id
_symmetry_equiv_pos_as_xyz
1 +x,+y,+z
2 -x,1/2+y,-z
loop_
_atom_site_label
_atom_site_type_symbol
_atom_site_fract_x
_atom_site_fract_y
_atom_site_fract_z
_atom_site_occupancy
C1 C       0.628659890000       0.049922580000       0.736846580000       1.000000000000
C2 C       0.704608940000      -0.143374360000       0.868453820000       1.000000000000
C3 C       0.999346380000      -1.191721080000       0.790132950000       1.000000000000
C4 C       0.596529260000       0.077677060000       0.578160310000       1.000000000000
C5 C       0.746526980000      -0.304063570000       0.838037490000       1.000000000000
C6 C       0.960052310000      -1.146288210000       0.625628280000       1.000000000000
C7 C       0.769220060000      -0.706469180000       0.224598360000       1.000000000000
C8 C       0.655337240000      -0.354626410000       0.147230520000       1.000000000000
C9 C       0.842321980000      -0.898344810000       0.335988990000       1.000000000000
C10 C       0.616218910000      -0.199841660000       0.183069290000       1.000000000000
C11 C       0.960806400000      -1.035304000000       0.833152180000       1.000000000000
C12 C       0.608533730000      -0.067047350000       0.382288460000       1.000000000000
C13 C       0.757558080000      -0.444901550000       0.641499730000       1.000000000000
C14 C       0.732511800000      -0.552878810000       0.274312460000       1.000000000000
C15 C       0.883809020000      -0.948678030000       0.506609490000       1.000000000000
C16 C       0.638534310000      -0.086394420000       0.542055460000       1.000000000000
C17 C       0.715155050000      -0.281450200000       0.674441010000       1.000000000000
C18 C       0.650606270000      -0.229543750000       0.349718250000       1.000000000000
C19 C       0.728269080000      -0.427105170000       0.482438610000       1.000000000000
C20 C       0.770465420000      -0.593563130000       0.442094240000       1.000000000000
C21 C       0.848989560000      -0.798877420000       0.561617380000       1.000000000000
N1 N       0.889724470000      -0.849508540000       0.725470690000       1.000000000000
H1 H       0.596278980000       0.175494000000       0.763191580000       1.000000000000
H2 H       0.729123950000      -0.162499690000       0.993382560000       1.000000000000
H3 H       1.057915400000      -1.341736540000       0.884536990000       1.000000000000
H4 H       0.538565010000       0.224979710000       0.477503010000       1.000000000000
H5 H       0.804500630000      -0.451644310000       0.938188460000       1.000000000000
H6 H       0.986678470000      -1.260260550000       0.584578210000       1.000000000000
H7 H       0.736924310000      -0.665725610000       0.093998770000       1.000000000000
H8 H       0.629097440000      -0.332051660000       0.020767060000       1.000000000000
H9 H       0.869857930000      -1.014239660000       0.297227380000       1.000000000000
H10 H       0.557956160000      -0.050389280000       0.086145210000       1.000000000000
H11 H       0.989895480000      -1.064726900000       0.962177820000       1.000000000000
H12 H       0.550515780000       0.078857810000       0.279768910000       1.000000000000
H13 H       0.815080050000      -0.589891530000       0.742945210000       1.000000000000
#END
data_mol4_opt_19-QR-19-3687-3
_audit_creation_method 'generated by cspy2.0'
_cell_length_a 15.8675
_cell_length_b 6.4376
_cell_length_c 14.3909
_cell_angle_alpha 90.0
_cell_angle_beta 90.0
_cell_angle_gamma 90.0
loop_
_symmetry_equiv_pos_site_id
_symmetry_equiv_pos_as_xyz
1 +x,+y,+z
2 -x,1/2+y,1/2-z
3 1/2-x,-y,1/2+z
4 1/2+x,1/2-y,-z
loop_
_atom_site_label
_atom_site_type_symbol
_atom_site_fract_x
_atom_site_fract_y
_atom_site_fract_z
_atom_site_occupancy
C1 C       0.424547060000       0.028040070000       0.342006420000       1.000000000000
C2 C       0.356589230000       0.171377890000       0.348287890000       1.000000000000
C3 C      -0.118768830000       0.042022880000       0.104573160000       1.000000000000
C4 C       0.415999040000      -0.151615500000       0.292028470000       1.000000000000
C5 C       0.281773910000       0.131403670000       0.304423240000       1.000000000000
C6 C      -0.119139420000      -0.141649390000       0.056091740000       1.000000000000
C7 C       0.024754700000      -0.578872820000       0.005888110000       1.000000000000
C8 C       0.169953520000      -0.654757670000       0.051367760000       1.000000000000
C9 C      -0.045850810000      -0.459594390000       0.005426770000       1.000000000000
C10 C       0.242612900000      -0.609272550000       0.095942310000       1.000000000000
C11 C      -0.044410880000       0.095801570000       0.152001910000       1.000000000000
C12 C       0.326719790000      -0.379047600000       0.193358200000       1.000000000000
C13 C       0.193870300000      -0.097096300000       0.206346240000       1.000000000000
C14 C       0.098746770000      -0.517563960000       0.055083120000       1.000000000000
C15 C      -0.046686420000      -0.268857280000       0.055028310000       1.000000000000
C16 C       0.338976320000      -0.198125900000       0.245465450000       1.000000000000
C17 C       0.270301470000      -0.054037780000       0.251661180000       1.000000000000
C18 C       0.250867140000      -0.421460520000       0.148360120000       1.000000000000
C19 C       0.180869160000      -0.277536140000       0.154181510000       1.000000000000
C20 C       0.102097100000      -0.329200410000       0.105651110000       1.000000000000
C21 C       0.026340730000      -0.201628990000       0.105297930000       1.000000000000
N1 N       0.024300690000      -0.018930960000       0.152480400000       1.000000000000
H1 H       0.483364020000       0.062235540000       0.377187600000       1.000000000000
H2 H       0.364511350000       0.312890910000       0.388197570000       1.000000000000
H3 H      -0.173313980000       0.143074160000       0.106809810000       1.000000000000
H4 H       0.467769830000      -0.261207850000       0.287110300000       1.000000000000
H5 H       0.229808550000       0.240400570000       0.309106780000       1.000000000000
H6 H      -0.174608240000      -0.191908890000       0.018127860000       1.000000000000
H7 H       0.026270590000      -0.724973540000      -0.031611240000       1.000000000000
H8 H       0.163837980000      -0.797046410000       0.011584180000       1.000000000000
H9 H      -0.101872870000      -0.507323490000      -0.032130220000       1.000000000000
H10 H       0.296060120000      -0.714123390000       0.092755340000       1.000000000000
H11 H      -0.041449930000       0.239949250000       0.191316640000       1.000000000000
H12 H       0.377804310000      -0.490500720000       0.187480690000       1.000000000000
H13 H       0.143115610000       0.013282960000       0.212029130000       1.000000000000
#END
data_mol4_opt_14-QR-14-2859-3
_audit_creation_method 'generated by cspy2.0'
_cell_length_a 7.8499
_cell_length_b 15.5102
_cell_length_c 12.1662
_cell_angle_alpha 90.0
_cell_angle_beta 100.4087
_cell_angle_gamma 90.0
loop_
_symmetry_equiv_pos_site_id
_symmetry_equiv_pos_as_xyz
1 -x,-y,-z
2 +x,+y,+z
3 -x,1/2+y,1/2-z
4 +x,1/2-y,1/2+z
loop_
_atom_site_label
_atom_site_type_symbol
_atom_site_fract_x
_atom_site_fract_y
_atom_site_fract_z
_atom_site_occupancy
C1 C       0.835445210000       0.867464860000       0.995601390000       1.000000000000
C2 C       0.831315170000       0.814125030000       1.090159160000       1.000000000000
C3 C       1.565150060000       0.442227350000       1.350330160000       1.000000000000
C4 C       0.968191530000       0.860583570000       0.937032850000       1.000000000000
C5 C       0.960093900000       0.755238900000       1.123772130000       1.000000000000
C6 C       1.689617910000       0.440953610000       1.284262750000       1.000000000000
C7 C       1.788829950000       0.551939730000       1.034511580000       1.000000000000
C8 C       1.642386840000       0.665918390000       0.914401110000       1.000000000000
C9 C       1.804444140000       0.496944910000       1.122643990000       1.000000000000
C10 C       1.512794400000       0.723302100000       0.884323620000       1.000000000000
C11 C       1.427659590000       0.500926770000       1.322094090000       1.000000000000
C12 C       1.243049520000       0.790035770000       0.912958690000       1.000000000000
C13 C       1.233767970000       0.685951550000       1.098619720000       1.000000000000
C14 C       1.646761570000       0.610355530000       1.009191220000       1.000000000000
C15 C       1.676874620000       0.497166470000       1.191889790000       1.000000000000
C16 C       1.104384590000       0.799934940000       0.969707410000       1.000000000000
C17 C       1.100719170000       0.746063000000       1.065023130000       1.000000000000
C18 C       1.374889370000       0.730301900000       0.946335870000       1.000000000000
C19 C       1.373102280000       0.675577050000       1.042630990000       1.000000000000
C20 C       1.515132890000       0.613649660000       1.074691210000       1.000000000000
C21 C       1.532130650000       0.554819610000       1.169287670000       1.000000000000
N1 N       1.411596390000       0.554220550000       1.236574660000       1.000000000000
H1 H       0.732339290000       0.913750740000       0.970152460000       1.000000000000
H2 H       0.725132790000       0.820486750000       1.135538720000       1.000000000000
H3 H       1.571171120000       0.399969580000       1.421813050000       1.000000000000
H4 H       0.971609070000       0.901195620000       0.864834010000       1.000000000000
H5 H       0.957341900000       0.714477360000       1.195887350000       1.000000000000
H6 H       1.799016240000       0.397172000000       1.301726460000       1.000000000000
H7 H       1.885340790000       0.552531530000       0.980984260000       1.000000000000
H8 H       1.746694390000       0.660628180000       0.867234340000       1.000000000000
H9 H       1.912888960000       0.452734260000       1.141367570000       1.000000000000
H10 H       1.510763870000       0.765065150000       0.812567540000       1.000000000000
H11 H       1.326333380000       0.504074850000       1.372285150000       1.000000000000
H12 H       1.248677360000       0.829981980000       0.840409060000       1.000000000000
H13 H       1.228423560000       0.646215810000       1.170526680000       1.000000000000
#END
data_mol4_opt_9-QR-9-2418-3
_audit_creation_method 'generated by cspy2.0'
_cell_length_a 23.8133
_cell_length_b 5.6339
_cell_length_c 15.9283
_cell_angle_alpha 90.0
_cell_angle_beta 42.8433
_cell_angle_gamma 90.0
loop_
_symmetry_equiv_pos_site_id
_symmetry_equiv_pos_as_xyz
1 +x,+y,+z
2 +x,-y,1/2+z
3 1/2+x,1/2+y,+z
4 1/2+x,1/2-y,1/2+z
loop_
_atom_site_label
_atom_site_type_symbol
_atom_site_fract_x
_atom_site_fract_y
_atom_site_fract_z
_atom_site_occupancy
C1 C       0.493686310000       1.134274760000       0.405788580000       1.000000000000
C2 C       0.544394780000       1.311588560000       0.387357220000       1.000000000000
C3 C       0.389039950000       2.383840080000       0.884266560000       1.000000000000
C4 C       0.410692480000       1.128138800000       0.512896270000       1.000000000000
C5 C       0.510813350000       1.478323050000       0.476539420000       1.000000000000
C6 C       0.305285510000       2.360217190000       0.986553890000       1.000000000000
C7 C       0.136028700000       1.969888000000       1.100238500000       1.000000000000
C8 C       0.131687790000       1.624624740000       1.012165400000       1.000000000000
C9 C       0.175660720000       2.148783090000       1.097341980000       1.000000000000
C10 C       0.167460710000       1.463207000000       0.921799450000       1.000000000000
C11 C       0.428892930000       2.219764870000       0.787797010000       1.000000000000
C12 C       0.289270000000       1.301537880000       0.718849000000       1.000000000000
C13 C       0.389332900000       1.647972810000       0.681788010000       1.000000000000
C14 C       0.179208340000       1.807745180000       0.999929490000       1.000000000000
C15 C       0.262273780000       2.176462300000       0.992263130000       1.000000000000
C16 C       0.373682550000       1.299070480000       0.607682030000       1.000000000000
C17 C       0.424605980000       1.478071280000       0.589467100000       1.000000000000
C18 C       0.254347910000       1.470383220000       0.810321140000       1.000000000000
C19 C       0.305069470000       1.651966020000       0.793317400000       1.000000000000
C20 C       0.265446190000       1.825948450000       0.892488530000       1.000000000000
C21 C       0.307922670000       2.017416460000       0.889545390000       1.000000000000
N1 N       0.390755870000       2.046399330000       0.789949450000       1.000000000000
H1 H       0.521330470000       1.003617820000       0.334147710000       1.000000000000
H2 H       0.610019510000       1.313666170000       0.301921740000       1.000000000000
H3 H       0.423853990000       2.522803460000       0.877023450000       1.000000000000
H4 H       0.371865730000       0.993055550000       0.527164670000       1.000000000000
H5 H       0.549333730000       1.613759600000       0.462773610000       1.000000000000
H6 H       0.270983020000       2.481117340000       1.064126090000       1.000000000000
H7 H       0.069922950000       1.946495360000       1.179916550000       1.000000000000
H8 H       0.065815110000       1.619096060000       1.096532330000       1.000000000000
H9 H       0.142390590000       2.271313370000       1.174008000000       1.000000000000
H10 H       0.130991270000       1.325347480000       0.932000420000       1.000000000000
H11 H       0.495215140000       2.232034670000       0.705111120000       1.000000000000
H12 H       0.249362850000       1.168063440000       0.734805710000       1.000000000000
H13 H       0.428785490000       1.780646070000       0.666146790000       1.000000000000
#END
data_mol4_opt_19-QR-19-1700-3
_audit_creation_method 'generated by cspy2.0'
_cell_length_a 27.8493
_cell_length_b 11.8911
_cell_length_c 4.3016
_cell_angle_alpha 90.0
_cell_angle_beta 90.0
_cell_angle_gamma 90.0
loop_
_symmetry_equiv_pos_site_id
_symmetry_equiv_pos_as_xyz
1 +x,+y,+z
2 -x,1/2+y,1/2-z
3 1/2-x,-y,1/2+z
4 1/2+x,1/2-y,-z
loop_
_atom_site_label
_atom_site_type_symbol
_atom_site_fract_x
_atom_site_fract_y
_atom_site_fract_z
_atom_site_occupancy
C1 C       0.331916320000       0.087321580000       0.199481320000       1.000000000000
C2 C       0.373942410000       0.058666900000       0.369754210000       1.000000000000
C3 C       0.500776100000      -0.577354690000       0.476683680000       1.000000000000
C4 C       0.307860550000       0.007197860000       0.032371640000       1.000000000000
C5 C       0.390857110000      -0.049424160000       0.368578140000       1.000000000000
C6 C       0.473295780000      -0.649876640000       0.303414100000       1.000000000000
C7 C       0.363720640000      -0.643127620000      -0.180820400000       1.000000000000
C8 C       0.308045430000      -0.492953600000      -0.324536310000       1.000000000000
C9 C       0.403165030000      -0.683844830000      -0.033118150000       1.000000000000
C10 C       0.292683140000      -0.385176280000      -0.317432520000       1.000000000000
C11 C       0.486114950000      -0.464296900000       0.490915550000       1.000000000000
C12 C       0.301319720000      -0.191501890000      -0.140183820000       1.000000000000
C13 C       0.383809910000      -0.246623330000       0.193951990000       1.000000000000
C14 C       0.350287960000      -0.527610780000      -0.159221620000       1.000000000000
C15 C       0.432018210000      -0.610210330000       0.147712430000       1.000000000000
C16 C       0.324470990000      -0.106179950000       0.026094780000       1.000000000000
C17 C       0.366840020000      -0.135395020000       0.197372280000       1.000000000000
C18 C       0.318177290000      -0.301855980000      -0.143111700000       1.000000000000
C19 C       0.361001860000      -0.332551160000       0.028271870000       1.000000000000
C20 C       0.377422580000      -0.449969710000       0.017732000000       1.000000000000
C21 C       0.419755280000      -0.493607090000       0.175451210000       1.000000000000
N1 N       0.447836970000      -0.424417880000       0.348931590000       1.000000000000
H1 H       0.319025400000       0.173358160000       0.203068860000       1.000000000000
H2 H       0.392530300000       0.123258720000       0.500785020000       1.000000000000
H3 H       0.532658530000      -0.605104640000       0.598823450000       1.000000000000
H4 H       0.275776930000       0.028847470000      -0.097675300000       1.000000000000
H5 H       0.422913420000      -0.071540350000       0.498144840000       1.000000000000
H6 H       0.482733310000      -0.738122310000       0.283093530000       1.000000000000
H7 H       0.341381450000      -0.698360510000      -0.319916410000       1.000000000000
H8 H       0.288650080000      -0.556019790000      -0.456473210000       1.000000000000
H9 H       0.413148690000      -0.771791270000      -0.050760590000       1.000000000000
H10 H       0.260722070000      -0.359818200000      -0.443428030000       1.000000000000
H11 H       0.506885690000      -0.404018960000       0.625480490000       1.000000000000
H12 H       0.269119350000      -0.171568490000      -0.271407660000       1.000000000000
H13 H       0.415730790000      -0.266620640000       0.324088830000       1.000000000000
#END
data_mol4_opt_14-QR-14-6456-3
_audit_creation_method 'generated by cspy2.0'
_cell_length_a 68.2754
_cell_length_b 4.4372
_cell_length_c 24.4877
_cell_angle_alpha 90.0
_cell_angle_beta 168.8883
_cell_angle_gamma 90.0
loop_
_symmetry_equiv_pos_site_id
_symmetry_equiv_pos_as_xyz
1 -x,-y,-z
2 +x,+y,+z
3 -x,1/2+y,1/2-z
4 +x,1/2-y,1/2+z
loop_
_atom_site_label
_atom_site_type_symbol
_atom_site_fract_x
_atom_site_fract_y
_atom_site_fract_z
_atom_site_occupancy
C1 C       0.757853640000       0.669643210000       0.145069130000       1.000000000000
C2 C       0.837889990000       0.576003810000       0.399184650000       1.000000000000
C3 C       0.921070960000       1.094945410000       0.951885080000       1.000000000000
C4 C       0.684788790000       0.864560130000      -0.036518760000       1.000000000000
C5 C       0.842829950000       0.679669670000       0.465285480000       1.000000000000
C6 C       0.844176380000       1.290910370000       0.754750560000       1.000000000000
C7 C       0.619004530000       1.637081970000       0.073884520000       1.000000000000
C8 C       0.544930300000       1.597106460000      -0.220029890000       1.000000000000
C9 C       0.689563650000       1.568816030000       0.305474460000       1.000000000000
C10 C       0.542880200000       1.488632030000      -0.277197690000       1.000000000000
C11 C       0.922022720000       0.976516240000       0.901220240000       1.000000000000
C12 C       0.615137250000       1.176720590000      -0.151685200000       1.000000000000
C13 C       0.772277750000       0.991021080000       0.346795160000       1.000000000000
C14 C       0.623229980000       1.511092330000       0.031890790000       1.000000000000
C15 C       0.769811410000       1.366942980000       0.512101030000       1.000000000000
C16 C       0.687627720000       0.976975370000       0.025763990000       1.000000000000
C17 C       0.768179040000       0.883006950000       0.281709340000       1.000000000000
C18 C       0.619361790000       1.283924400000      -0.086676970000       1.000000000000
C19 C       0.700174710000       1.190394930000       0.170855440000       1.000000000000
C20 C       0.701325520000       1.309198130000       0.230034610000       1.000000000000
C21 C       0.776809200000       1.235600700000       0.477919160000       1.000000000000
N1 N       0.853987890000       1.042541090000       0.677500670000       1.000000000000
H1 H       0.755137630000       0.585296050000       0.096104160000       1.000000000000
H2 H       0.895095090000       0.421459300000       0.540477530000       1.000000000000
H3 H       0.979261570000       1.031930900000       1.140218200000       1.000000000000
H4 H       0.623656180000       0.936407940000      -0.230514200000       1.000000000000
H5 H       0.903767550000       0.608587470000       0.658918230000       1.000000000000
H6 H       0.839196940000       1.389792560000       0.781575160000       1.000000000000
H7 H       0.557260860000       1.790669370000      -0.085731680000       1.000000000000
H8 H       0.486974340000       1.752501570000      -0.364486500000       1.000000000000
H9 H       0.685808010000       1.665492580000       0.335837110000       1.000000000000
H10 H       0.483303690000       1.554891110000      -0.468365630000       1.000000000000
H11 H       0.981580160000       0.820301770000       1.051989780000       1.000000000000
H12 H       0.553457510000       1.251628230000      -0.346576710000       1.000000000000
H13 H       0.833423900000       0.917174760000       0.540087950000       1.000000000000
#END
data_mol4_opt_14-QR-14-5341-3
_audit_creation_method 'generated by cspy2.0'
_cell_length_a 15.3056
_cell_length_b 24.7959
_cell_length_c 14.0987
_cell_angle_alpha 90.0
_cell_angle_beta 164.7623
_cell_angle_gamma 90.0
loop_
_symmetry_equiv_pos_site_id
_symmetry_equiv_pos_as_xyz
1 -x,-y,-z
2 +x,+y,+z
3 -x,1/2+y,1/2-z
4 +x,1/2-y,1/2+z
loop_
_atom_site_label
_atom_site_type_symbol
_atom_site_fract_x
_atom_site_fract_y
_atom_site_fract_z
_atom_site_occupancy
C1 C       0.234608900000       0.007239570000       0.899244110000       1.000000000000
C2 C       0.331687440000      -0.041805690000       0.956577790000       1.000000000000
C3 C       0.178050710000      -0.351203930000       1.027111120000       1.000000000000
C4 C       0.102485100000       0.006900840000       0.850311250000       1.000000000000
C5 C       0.294137900000      -0.089965870000       0.963493010000       1.000000000000
C6 C       0.046229830000      -0.346137010000       0.978416310000       1.000000000000
C7 C      -0.251758280000      -0.238581190000       0.826598650000       1.000000000000
C8 C      -0.290446550000      -0.140609570000       0.770298420000       1.000000000000
C9 C      -0.173809890000      -0.288605240000       0.875902170000       1.000000000000
C10 C      -0.249647630000      -0.094009450000       0.764699400000       1.000000000000
C11 C       0.225172980000      -0.303731800000       1.023566390000       1.000000000000
C12 C      -0.073207030000      -0.045284810000       0.808015420000       1.000000000000
C13 C       0.117313240000      -0.141189770000       0.919821320000       1.000000000000
C14 C      -0.199172290000      -0.191572750000       0.825291570000       1.000000000000
C15 C      -0.036656240000      -0.294690080000       0.927347890000       1.000000000000
C16 C       0.059974340000      -0.042524940000       0.855993140000       1.000000000000
C17 C       0.157432190000      -0.092061140000       0.913586500000       1.000000000000
C18 C      -0.112569350000      -0.094060980000       0.814613100000       1.000000000000
C19 C      -0.015910320000      -0.144440760000       0.871710410000       1.000000000000
C20 C      -0.062667280000      -0.194855100000       0.875937390000       1.000000000000
C21 C       0.020168630000      -0.248493690000       0.927993720000       1.000000000000
N1 N       0.150940060000      -0.255118510000       0.976900630000       1.000000000000
H1 H       0.266180680000       0.045018250000       0.894637530000       1.000000000000
H2 H       0.435875630000      -0.040754010000       0.994806120000       1.000000000000
H3 H       0.244148700000      -0.390083550000       1.066825420000       1.000000000000
H4 H       0.028303440000       0.044272710000       0.806613050000       1.000000000000
H5 H       0.367851570000      -0.127447960000       1.007052920000       1.000000000000
H6 H       0.003629940000      -0.381248720000       0.978117540000       1.000000000000
H7 H      -0.356922330000      -0.233333410000       0.786680240000       1.000000000000
H8 H      -0.394013200000      -0.140491850000       0.732842280000       1.000000000000
H9 H      -0.214635340000      -0.324155930000       0.876440850000       1.000000000000
H10 H      -0.319694430000      -0.055693960000       0.722644520000       1.000000000000
H11 H       0.328789820000      -0.305941300000       1.060933010000       1.000000000000
H12 H      -0.148472520000      -0.008326630000       0.764467390000       1.000000000000
H13 H       0.191967370000      -0.177904930000       0.963181320000       1.000000000000
#END
data_mol4_opt_14-QR-14-2532-3
_audit_creation_method 'generated by cspy2.0'
_cell_length_a 4.0657
_cell_length_b 22.475
_cell_length_c 19.4451
_cell_angle_alpha 90.0
_cell_angle_beta 52.4074
_cell_angle_gamma 90.0
loop_
_symmetry_equiv_pos_site_id
_symmetry_equiv_pos_as_xyz
1 -x,-y,-z
2 +x,+y,+z
3 -x,1/2+y,1/2-z
4 +x,1/2-y,1/2+z
loop_
_atom_site_label
_atom_site_type_symbol
_atom_site_fract_x
_atom_site_fract_y
_atom_site_fract_z
_atom_site_occupancy
C1 C       0.669595880000       0.371846060000       0.817466500000       1.000000000000
C2 C       0.803229480000       0.360344070000       0.731997250000       1.000000000000
C3 C       0.211750790000       0.061867350000       0.570343510000       1.000000000000
C4 C       0.420720600000       0.332029220000       0.882921310000       1.000000000000
C5 C       0.684523440000       0.309300070000       0.714143290000       1.000000000000
C6 C      -0.033597860000       0.025367720000       0.641047690000       1.000000000000
C7 C      -0.492189330000       0.022347230000       0.873714000000       1.000000000000
C8 C      -0.467681510000       0.091491730000       0.967537180000       1.000000000000
C9 C      -0.394185890000       0.004989990000       0.796306560000       1.000000000000
C10 C      -0.343860130000       0.142503740000       0.982293220000       1.000000000000
C11 C       0.348255190000       0.115450490000       0.582659860000       1.000000000000
C12 C       0.037781100000       0.236138600000       0.930909110000       1.000000000000
C13 C       0.300945860000       0.214136490000       0.763140120000       1.000000000000
C14 C      -0.345877130000       0.077178460000       0.882965060000       1.000000000000
C15 C      -0.140147070000       0.042078470000       0.722351370000       1.000000000000
C16 C       0.291358160000       0.278423670000       0.866607150000       1.000000000000
C17 C       0.425308050000       0.266676620000       0.780527390000       1.000000000000
C18 C      -0.085037750000       0.183998210000       0.913536370000       1.000000000000
C19 C       0.047125700000       0.171599060000       0.826916530000       1.000000000000
C20 C      -0.090908640000       0.116059650000       0.811803270000       1.000000000000
C21 C       0.013302110000       0.097493590000       0.728892250000       1.000000000000
N1 N       0.255193750000       0.132428200000       0.657489930000       1.000000000000
H1 H       0.766663300000       0.412504260000       0.830435930000       1.000000000000
H2 H       1.000285230000       0.392400060000       0.680967220000       1.000000000000
H3 H       0.298941690000       0.050356380000       0.507093550000       1.000000000000
H4 H       0.318434060000       0.340697330000       0.948187050000       1.000000000000
H5 H       0.785831690000       0.300406950000       0.649020250000       1.000000000000
H6 H      -0.149090720000      -0.016560530000       0.635768550000       1.000000000000
H7 H      -0.686178150000      -0.005499030000       0.930745810000       1.000000000000
H8 H      -0.663436680000       0.060061010000       1.019697130000       1.000000000000
H9 H      -0.506767290000      -0.036764140000       0.789805700000       1.000000000000
H10 H      -0.437936940000       0.152929400000       1.046490160000       1.000000000000
H11 H       0.543019540000       0.145677660000       0.528353920000       1.000000000000
H12 H      -0.067326420000       0.243952470000       0.996596910000       1.000000000000
H13 H       0.405003250000       0.206267910000       0.698016740000       1.000000000000
#END
data_mol4_opt_14-QR-14-3254-3
_audit_creation_method 'generated by cspy2.0'
_cell_length_a 16.4143
_cell_length_b 4.8168
_cell_length_c 18.9171
_cell_angle_alpha 90.0
_cell_angle_beta 106.9992
_cell_angle_gamma 90.0
loop_
_symmetry_equiv_pos_site_id
_symmetry_equiv_pos_as_xyz
1 -x,-y,-z
2 +x,+y,+z
3 -x,1/2+y,1/2-z
4 +x,1/2-y,1/2+z
loop_
_atom_site_label
_atom_site_type_symbol
_atom_site_fract_x
_atom_site_fract_y
_atom_site_fract_z
_atom_site_occupancy
C1 C       0.715446050000       0.188497980000       0.469828870000       1.000000000000
C2 C       0.801426980000       0.133642290000       0.510775520000       1.000000000000
C3 C       0.967615710000      -1.008840940000       0.855664790000       1.000000000000
C4 C       0.650116920000       0.049419350000       0.485536830000       1.000000000000
C5 C       0.819907860000      -0.058995120000       0.566408970000       1.000000000000
C6 C       0.896744840000      -1.131763390000       0.866482350000       1.000000000000
C7 C       0.662529480000      -1.103436260000       0.788585930000       1.000000000000
C8 C       0.567489850000      -0.832036400000       0.688965820000       1.000000000000
C9 C       0.740601490000      -1.180636760000       0.832305220000       1.000000000000
C10 C       0.552174920000      -0.640657770000       0.634409130000       1.000000000000
C11 C       0.954716330000      -0.808126430000       0.799475560000       1.000000000000
C12 C       0.602899630000      -0.300529180000       0.561633760000       1.000000000000
C13 C       0.771719980000      -0.406761530000       0.641417210000       1.000000000000
C14 C       0.652695410000      -0.898496170000       0.732258300000       1.000000000000
C15 C       0.814700920000      -1.055571090000       0.822071840000       1.000000000000
C16 C       0.667072500000      -0.152465850000       0.543116310000       1.000000000000
C17 C       0.753678220000      -0.208436820000       0.584507340000       1.000000000000
C18 C       0.620900380000      -0.497072020000       0.618166030000       1.000000000000
C19 C       0.708108940000      -0.556248660000       0.660341980000       1.000000000000
C20 C       0.723907640000      -0.765546910000       0.719355600000       1.000000000000
C21 C       0.807580680000      -0.848805300000       0.766126020000       1.000000000000
N1 N       0.879176520000      -0.731900930000       0.757062300000       1.000000000000
H1 H       0.701979990000       0.341802900000       0.425953610000       1.000000000000
H2 H       0.852349940000       0.245824480000       0.497546740000       1.000000000000
H3 H       1.031436920000      -1.062716430000       0.888765140000       1.000000000000
H4 H       0.584455350000       0.090962910000       0.454384700000       1.000000000000
H5 H       0.885429610000      -0.101371770000       0.597728360000       1.000000000000
H6 H       0.902466250000      -1.288284970000       0.908925740000       1.000000000000
H7 H       0.605400020000      -1.197354310000       0.795732590000       1.000000000000
H8 H       0.515326180000      -0.940430450000       0.701259540000       1.000000000000
H9 H       0.747549490000      -1.336696740000       0.875005500000       1.000000000000
H10 H       0.487519550000      -0.592078250000       0.601960320000       1.000000000000
H11 H       1.009144400000      -0.705775970000       0.789033040000       1.000000000000
H12 H       0.536787920000      -0.261644500000       0.531184180000       1.000000000000
H13 H       0.837251640000      -0.445591380000       0.671731730000       1.000000000000
#END
data_mol4_opt_9-QR-9-1846-3
_audit_creation_method 'generated by cspy2.0'
_cell_length_a 24.083
_cell_length_b 5.5862
_cell_length_c 16.0025
_cell_angle_alpha 90.0
_cell_angle_beta 137.6115
_cell_angle_gamma 90.0
loop_
_symmetry_equiv_pos_site_id
_symmetry_equiv_pos_as_xyz
1 +x,+y,+z
2 +x,-y,1/2+z
3 1/2+x,1/2+y,+z
4 1/2+x,1/2-y,1/2+z
loop_
_atom_site_label
_atom_site_type_symbol
_atom_site_fract_x
_atom_site_fract_y
_atom_site_fract_z
_atom_site_occupancy
C1 C       0.372438590000       1.126406890000       0.432092350000       1.000000000000
C2 C       0.423661830000       1.301080480000       0.450575360000       1.000000000000
C3 C       0.270705640000       2.387825010000      -0.043336590000       1.000000000000
C4 C       0.289419340000       1.124349980000       0.324968920000       1.000000000000
C5 C       0.390554340000       1.469350250000       0.361438050000       1.000000000000
C6 C       0.187126960000       2.365416470000      -0.146680430000       1.000000000000
C7 C       0.017294220000       1.977203600000      -0.262806690000       1.000000000000
C8 C       0.012017220000       1.631781800000      -0.175054510000       1.000000000000
C9 C       0.057307190000       2.155593260000      -0.259294310000       1.000000000000
C10 C       0.047273910000       1.469386820000      -0.084493690000       1.000000000000
C11 C       0.310043630000       2.222475840000       0.053292800000       1.000000000000
C12 C       0.168518270000       1.303167030000       0.118897150000       1.000000000000
C13 C       0.269529720000       1.645059360000       0.156295250000       1.000000000000
C14 C       0.059965450000       1.813613700000      -0.162339700000       1.000000000000
C15 C       0.143789880000       2.181526450000      -0.153295320000       1.000000000000
C16 C       0.252901300000       1.296910020000       0.230203010000       1.000000000000
C17 C       0.304334760000       1.473369810000       0.248509530000       1.000000000000
C18 C       0.134085110000       1.473506950000       0.027432960000       1.000000000000
C19 C       0.185266560000       1.653223900000       0.044766020000       1.000000000000
C20 C       0.146112480000       1.829322120000      -0.054256420000       1.000000000000
C21 C       0.188942160000       2.020878870000      -0.050429350000       1.000000000000
N1 N       0.271607410000       2.048775140000       0.050255160000       1.000000000000
H1 H       0.399714730000       0.994444080000       0.503684930000       1.000000000000
H2 H       0.489296820000       1.299956440000       0.536030230000       1.000000000000
H3 H       0.305749310000       2.526971000000      -0.035339770000       1.000000000000
H4 H       0.250207250000       0.991208620000       0.310633040000       1.000000000000
H5 H       0.429459810000       1.602874140000       0.375276540000       1.000000000000
H6 H       0.153199240000       2.487546710000      -0.224353830000       1.000000000000
H7 H      -0.048740120000       1.955395620000      -0.343098730000       1.000000000000
H8 H      -0.053768900000       1.628231680000      -0.259881630000       1.000000000000
H9 H       0.024415390000       2.279315840000      -0.336055890000       1.000000000000
H10 H       0.010463950000       1.332745740000      -0.094979180000       1.000000000000
H11 H       0.376195310000       2.233938400000       0.136866630000       1.000000000000
H12 H       0.128268310000       1.171245220000       0.102716510000       1.000000000000
H13 H       0.309337490000       1.776032380000       0.172099500000       1.000000000000
#END
data_mol4_opt_14-QR-14-1039-3
_audit_creation_method 'generated by cspy2.0'
_cell_length_a 8.0516
_cell_length_b 11.4959
_cell_length_c 15.3523
_cell_angle_alpha 90.0
_cell_angle_beta 95.9159
_cell_angle_gamma 90.0
loop_
_symmetry_equiv_pos_site_id
_symmetry_equiv_pos_as_xyz
1 -x,-y,-z
2 +x,+y,+z
3 -x,1/2+y,1/2-z
4 +x,1/2-y,1/2+z
loop_
_atom_site_label
_atom_site_type_symbol
_atom_site_fract_x
_atom_site_fract_y
_atom_site_fract_z
_atom_site_occupancy
C1 C       0.998767840000       0.583281960000       0.139487290000       1.000000000000
C2 C       1.092825020000       0.480249940000       0.129707410000       1.000000000000
C3 C       1.633055100000       0.106189410000       0.531251160000       1.000000000000
C4 C       0.990788430000       0.631186170000       0.220566670000       1.000000000000
C5 C       1.176538040000       0.427706140000       0.201282860000       1.000000000000
C6 C       1.616677560000       0.163123650000       0.608511520000       1.000000000000
C7 C       1.407685700000       0.424032630000       0.686043800000       1.000000000000
C8 C       1.230172680000       0.573404710000       0.611137900000       1.000000000000
C9 C       1.501566560000       0.325728010000       0.687945420000       1.000000000000
C10 C       1.149173950000       0.622221080000       0.538733090000       1.000000000000
C11 C       1.550949540000       0.153948370000       0.454163300000       1.000000000000
C12 C       1.072909000000       0.623923750000       0.380888620000       1.000000000000
C13 C       1.256591240000       0.421811050000       0.360927520000       1.000000000000
C14 C       1.326768300000       0.469158060000       0.606090720000       1.000000000000
C15 C       1.520278520000       0.265667020000       0.608697470000       1.000000000000
C16 C       1.076474180000       0.578758860000       0.296497040000       1.000000000000
C17 C       1.171386620000       0.474847490000       0.286911690000       1.000000000000
C18 C       1.157651330000       0.571257020000       0.454259600000       1.000000000000
C19 C       1.253734250000       0.466087770000       0.445596560000       1.000000000000
C20 C       1.340757270000       0.413643510000       0.524893730000       1.000000000000
C21 C       1.441102680000       0.308141090000       0.526993700000       1.000000000000
N1 N       1.460161870000       0.249396380000       0.451893760000       1.000000000000
H1 H       0.933253850000       0.623746390000       0.082070970000       1.000000000000
H2 H       1.097704410000       0.443541550000       0.064965140000       1.000000000000
H3 H       1.706047500000       0.027315480000       0.528875440000       1.000000000000
H4 H       0.919138460000       0.709817950000       0.228196070000       1.000000000000
H5 H       1.248348580000       0.349085540000       0.194041690000       1.000000000000
H6 H       1.676880000000       0.130606420000       0.670230150000       1.000000000000
H7 H       1.392185190000       0.470735040000       0.746057770000       1.000000000000
H8 H       1.223773610000       0.612217340000       0.675094430000       1.000000000000
H9 H       1.562663560000       0.291948760000       0.749014210000       1.000000000000
H10 H       1.076366600000       0.700993640000       0.543264640000       1.000000000000
H11 H       1.560578940000       0.111539110000       0.391538190000       1.000000000000
H12 H       1.002118280000       0.702640320000       0.389874300000       1.000000000000
H13 H       1.326980800000       0.343752280000       0.352176790000       1.000000000000
#END
data_mol4_opt_14-QR-14-4822-3
_audit_creation_method 'generated by cspy2.0'
_cell_length_a 16.4081
_cell_length_b 4.7239
_cell_length_c 20.1147
_cell_angle_alpha 90.0
_cell_angle_beta 113.1254
_cell_angle_gamma 90.0
loop_
_symmetry_equiv_pos_site_id
_symmetry_equiv_pos_as_xyz
1 -x,-y,-z
2 +x,+y,+z
3 -x,1/2+y,1/2-z
4 +x,1/2-y,1/2+z
loop_
_atom_site_label
_atom_site_type_symbol
_atom_site_fract_x
_atom_site_fract_y
_atom_site_fract_z
_atom_site_occupancy
C1 C       0.649162060000       0.120425380000       0.270492170000       1.000000000000
C2 C       0.581638430000      -0.059769250000       0.223526200000       1.000000000000
C3 C       0.627893700000      -1.168330640000      -0.083752590000       1.000000000000
C4 C       0.731311740000       0.125003750000       0.267983670000       1.000000000000
C5 C       0.597984090000      -0.230905750000       0.175228260000       1.000000000000
C6 C       0.712276350000      -1.142346820000      -0.081504200000       1.000000000000
C7 C       0.916955050000      -0.738915830000       0.018748830000       1.000000000000
C8 C       0.955635780000      -0.385307430000       0.114983010000       1.000000000000
C9 C       0.860297730000      -0.922889470000      -0.029173090000       1.000000000000
C10 C       0.936666030000      -0.220375460000       0.161927660000       1.000000000000
C11 C       0.605172060000      -1.000479220000      -0.035860840000       1.000000000000
C12 C       0.833253250000      -0.054221460000       0.213340620000       1.000000000000
C13 C       0.700413650000      -0.407072830000       0.121649690000       1.000000000000
C14 C       0.890771470000      -0.572961660000       0.066269620000       1.000000000000
C15 C       0.772666970000      -0.952489060000      -0.032421520000       1.000000000000
C16 C       0.750600210000      -0.050405420000       0.218336250000       1.000000000000
C17 C       0.682706890000      -0.232455150000       0.170913280000       1.000000000000
C18 C       0.850695920000      -0.227415420000       0.164381380000       1.000000000000
C19 C       0.782802680000      -0.412920090000       0.116247430000       1.000000000000
C20 C       0.804386320000      -0.591940700000       0.065625820000       1.000000000000
C21 C       0.743745470000      -0.789612410000       0.014358600000       1.000000000000
N1 N       0.659740460000      -0.821199290000       0.010568320000       1.000000000000
H1 H       0.635044200000       0.254604620000       0.308405960000       1.000000000000
H2 H       0.516960090000      -0.060580000000       0.226285550000       1.000000000000
H3 H       0.579994330000      -1.312096960000      -0.120748680000       1.000000000000
H4 H       0.782938290000       0.262373920000       0.303751420000       1.000000000000
H5 H       0.546624540000      -0.368660900000       0.139346640000       1.000000000000
H6 H       0.733873210000      -1.266189850000      -0.117043290000       1.000000000000
H7 H       0.984086250000      -0.714311630000       0.021869380000       1.000000000000
H8 H       1.020791770000      -0.379468440000       0.113136850000       1.000000000000
H9 H       0.880718840000      -1.048394940000      -0.065114690000       1.000000000000
H10 H       0.986199440000      -0.079377560000       0.198572150000       1.000000000000
H11 H       0.539008370000      -1.014657530000      -0.035838140000       1.000000000000
H12 H       0.885741240000       0.082018620000       0.248590140000       1.000000000000
H13 H       0.648437010000      -0.542295790000       0.086595600000       1.000000000000
#END
data_mol4_opt_14-QR-14-2542-3
_audit_creation_method 'generated by cspy2.0'
_cell_length_a 3.9219
_cell_length_b 12.8083
_cell_length_c 28.1327
_cell_angle_alpha 90.0
_cell_angle_beta 84.5642
_cell_angle_gamma 90.0
loop_
_symmetry_equiv_pos_site_id
_symmetry_equiv_pos_as_xyz
1 -x,-y,-z
2 +x,+y,+z
3 -x,1/2+y,1/2-z
4 +x,1/2-y,1/2+z
loop_
_atom_site_label
_atom_site_type_symbol
_atom_site_fract_x
_atom_site_fract_y
_atom_site_fract_z
_atom_site_occupancy
C1 C       0.663380280000       0.544809800000       0.105401590000       1.000000000000
C2 C       0.524122320000       0.595455560000       0.066618470000       1.000000000000
C3 C       0.134576090000       1.234209160000       0.043335530000       1.000000000000
C4 C       0.746567480000       0.601077590000       0.144019480000       1.000000000000
C5 C       0.471591430000       0.701127520000       0.067433990000       1.000000000000
C6 C       0.224819340000       1.281504560000       0.084109200000       1.000000000000
C7 C       0.581180650000       1.209051340000       0.196545870000       1.000000000000
C8 C       0.760689300000       1.042799410000       0.228813360000       1.000000000000
C9 C       0.453214470000       1.268900660000       0.162555720000       1.000000000000
C10 C       0.808991640000       0.938384910000       0.226463500000       1.000000000000
C11 C       0.180208990000       1.125546770000       0.039355460000       1.000000000000
C12 C       0.775002280000       0.772612070000       0.184597040000       1.000000000000
C13 C       0.502555980000       0.871073440000       0.108306000000       1.000000000000
C14 C       0.622612610000       1.098957040000       0.190871090000       1.000000000000
C15 C       0.357802870000       1.221424520000       0.120152220000       1.000000000000
C16 C       0.695141900000       0.711230930000       0.146047670000       1.000000000000
C17 C       0.554915700000       0.762585780000       0.107007750000       1.000000000000
C18 C       0.722596320000       0.880241470000       0.185852930000       1.000000000000
C19 C       0.581841310000       0.933222550000       0.146616420000       1.000000000000
C20 C       0.531703280000       1.046854550000       0.149542460000       1.000000000000
C21 C       0.395247610000       1.111073800000       0.113076350000       1.000000000000
N1 N       0.303239400000       1.067090420000       0.072248090000       1.000000000000
H1 H       0.703229330000       0.461041470000       0.104156290000       1.000000000000
H2 H       0.459777110000       0.549611540000       0.036323320000       1.000000000000
H3 H       0.031973210000       1.278073830000       0.015010720000       1.000000000000
H4 H       0.852776940000       0.562607870000       0.173662870000       1.000000000000
H5 H       0.365510370000       0.739993810000       0.037898910000       1.000000000000
H6 H       0.195999930000       1.365114900000       0.089302370000       1.000000000000
H7 H       0.655378580000       1.244257430000       0.229084200000       1.000000000000
H8 H       0.825933740000       1.086726980000       0.259641670000       1.000000000000
H9 H       0.422581270000       1.352576900000       0.167131190000       1.000000000000
H10 H       0.913800480000       0.896673080000       0.255326040000       1.000000000000
H11 H       0.112159910000       1.084990670000       0.007617310000       1.000000000000
H12 H       0.881043190000       0.735558600000       0.214637180000       1.000000000000
H13 H       0.397210430000       0.908003560000       0.078560720000       1.000000000000
#END
data_mol4_opt_4-QR-4-1157-3
_audit_creation_method 'generated by cspy2.0'
_cell_length_a 11.1787
_cell_length_b 5.1115
_cell_length_c 14.7048
_cell_angle_alpha 90.0
_cell_angle_beta 59.075300000000006
_cell_angle_gamma 90.0
loop_
_symmetry_equiv_pos_site_id
_symmetry_equiv_pos_as_xyz
1 +x,+y,+z
2 -x,1/2+y,-z
loop_
_atom_site_label
_atom_site_type_symbol
_atom_site_fract_x
_atom_site_fract_y
_atom_site_fract_z
_atom_site_occupancy
C1 C       0.520752920000       0.388478550000       0.370818240000       1.000000000000
C2 C       0.542047210000       0.196683910000       0.293830460000       1.000000000000
C3 C       1.208200230000      -0.854224300000       0.001437400000       1.000000000000
C4 C       0.614469780000       0.415752490000       0.403763620000       1.000000000000
C5 C       0.656555090000       0.036944400000       0.251730360000       1.000000000000
C6 C       1.294799770000      -0.805945440000       0.040034730000       1.000000000000
C7 C       1.314732890000      -0.362015560000       0.230187040000       1.000000000000
C8 C       1.163495810000      -0.011812030000       0.344828340000       1.000000000000
C9 C       1.349668640000      -0.554320970000       0.157006510000       1.000000000000
C10 C       1.048866310000       0.141278480000       0.384452590000       1.000000000000
C11 C       1.087621280000      -0.699381610000       0.040399220000       1.000000000000
C12 C       0.834111040000       0.272061910000       0.392170020000       1.000000000000
C13 C       0.874585810000      -0.103638130000       0.241465080000       1.000000000000
C14 C       1.191160500000      -0.209958880000       0.267274820000       1.000000000000
C15 C       1.261569760000      -0.606997760000       0.115966940000       1.000000000000
C16 C       0.734861330000       0.252726630000       0.361557640000       1.000000000000
C17 C       0.756672570000       0.059054460000       0.283950840000       1.000000000000
C18 C       0.951129890000       0.110646750000       0.349865210000       1.000000000000
C19 C       0.974364340000      -0.086304100000       0.271570220000       1.000000000000
C20 C       1.099185930000      -0.252137130000       0.229383630000       1.000000000000
C21 C       1.136527210000      -0.458659790000       0.151115990000       1.000000000000
N1 N       1.053427270000      -0.512207520000       0.111116920000       1.000000000000
H1 H       0.429475630000       0.513357250000       0.403308820000       1.000000000000
H2 H       0.466688620000       0.177893940000       0.268691410000       1.000000000000
H3 H       1.230677290000      -1.005467200000      -0.056814390000       1.000000000000
H4 H       0.598471970000       0.562003220000       0.462478400000       1.000000000000
H5 H       0.673069440000      -0.109600720000       0.193015820000       1.000000000000
H6 H       1.389390320000      -0.918841780000       0.013171490000       1.000000000000
H7 H       1.380954110000      -0.319795120000       0.262283210000       1.000000000000
H8 H       1.237543740000       0.011867490000       0.371037480000       1.000000000000
H9 H       1.443797110000      -0.669139910000       0.129226210000       1.000000000000
H10 H       1.028853000000       0.290394120000       0.443122870000       1.000000000000
H11 H       1.016137540000      -0.731279190000       0.011962220000       1.000000000000
H12 H       0.820084330000       0.417442490000       0.450706060000       1.000000000000
H13 H       0.888773310000      -0.247909580000       0.183339880000       1.000000000000
#END
data_mol4_opt_2-QR-2-911-3
_audit_creation_method 'generated by cspy2.0'
_cell_length_a 38.7631
_cell_length_b 7.3781
_cell_length_c 31.2504
_cell_angle_alpha 14.950800000000001
_cell_angle_beta 162.0006
_cell_angle_gamma 155.3884
loop_
_symmetry_equiv_pos_site_id
_symmetry_equiv_pos_as_xyz
1 -x,-y,-z
2 +x,+y,+z
loop_
_atom_site_label
_atom_site_type_symbol
_atom_site_fract_x
_atom_site_fract_y
_atom_site_fract_z
_atom_site_occupancy
C1 C       0.469187950000       0.390034350000       0.556310450000       1.000000000000
C2 C       0.548217750000       0.812617510000       0.535805380000       1.000000000000
C3 C       1.245068610000       0.201085720000       1.532835130000       1.000000000000
C4 C       0.504477870000      -0.179357390000       0.753251610000       1.000000000000
C5 C       0.660579020000       0.655001140000       0.712835510000       1.000000000000
C6 C       1.269568130000      -0.376504250000       1.719652820000       1.000000000000
C7 C       1.120307520000      -1.690189060000       1.899738410000       1.000000000000
C8 C       0.922006730000      -1.867377080000       1.711214290000       1.000000000000
C9 C       1.205990520000      -1.345032810000       1.907936840000       1.000000000000
C10 C       0.811933540000      -1.693546060000       1.532385800000       1.000000000000
C11 C       1.131511290000       0.401788210000       1.342558490000       1.000000000000
C12 C       0.661669720000      -0.933301770000       1.146017140000       1.000000000000
C13 C       0.815845380000      -0.101937220000       1.103999230000       1.000000000000
C14 C       1.006310230000      -1.465925070000       1.702532330000       1.000000000000
C15 C       1.182369360000      -0.745574990000       1.716294070000       1.000000000000
C16 C       0.620851550000      -0.358469120000       0.940930410000       1.000000000000
C17 C       0.700797040000       0.066135420000       0.920948980000       1.000000000000
C18 C       0.775845550000      -1.099002560000       1.327431320000       1.000000000000
C19 C       0.857613430000      -0.675699800000       1.309857980000       1.000000000000
C20 C       0.977103890000      -0.871905680000       1.505839990000       1.000000000000
C21 C       1.069000510000      -0.503068430000       1.514884630000       1.000000000000
N1 N       1.048068830000       0.070402090000       1.333431780000       1.000000000000
H1 H       0.380504030000       0.522679840000       0.414350920000       1.000000000000
H2 H       0.518712950000       1.261618990000       0.378498810000       1.000000000000
H3 H       1.310008590000       0.495509910000       1.529977380000       1.000000000000
H4 H       0.444334510000      -0.502506460000       0.769293440000       1.000000000000
H5 H       0.721075570000       0.976187670000       0.697746360000       1.000000000000
H6 H       1.355571350000      -0.558180110000       1.871815760000       1.000000000000
H7 H       1.137108800000      -2.149076880000       2.044865410000       1.000000000000
H8 H       0.949198050000      -2.317637760000       1.866327010000       1.000000000000
H9 H       1.292460250000      -1.518979420000       2.058552990000       1.000000000000
H10 H       0.748866190000      -2.000846710000       1.540738800000       1.000000000000
H11 H       1.108432360000       0.856160990000       1.191019470000       1.000000000000
H12 H       0.602811530000      -1.262453010000       1.165306260000       1.000000000000
H13 H       0.874392830000       0.224029660000       1.085235980000       1.000000000000
#END
data_mol4_opt_19-QR-19-2662-3
_audit_creation_method 'generated by cspy2.0'
_cell_length_a 21.5234
_cell_length_b 5.3712
_cell_length_c 12.5175
_cell_angle_alpha 90.0
_cell_angle_beta 90.0
_cell_angle_gamma 90.0
loop_
_symmetry_equiv_pos_site_id
_symmetry_equiv_pos_as_xyz
1 +x,+y,+z
2 -x,1/2+y,1/2-z
3 1/2-x,-y,1/2+z
4 1/2+x,1/2-y,-z
loop_
_atom_site_label
_atom_site_type_symbol
_atom_site_fract_x
_atom_site_fract_y
_atom_site_fract_z
_atom_site_occupancy
C1 C       0.447101760000       0.911061210000       0.853487200000       1.000000000000
C2 C       0.418797620000       0.720770060000       0.915707400000       1.000000000000
C3 C       0.602392360000      -0.327917780000       1.295019330000       1.000000000000
C4 C       0.510385570000       0.935522850000       0.851240270000       1.000000000000
C5 C       0.454507640000       0.559716080000       0.974134840000       1.000000000000
C6 C       0.665051910000      -0.285764050000       1.285296220000       1.000000000000
C7 C       0.771191000000       0.145497480000       1.145253350000       1.000000000000
C8 C       0.753870850000       0.495225520000       1.023900910000       1.000000000000
C9 C       0.751565410000      -0.043876530000       1.208749310000       1.000000000000
C10 C       0.716835100000       0.650458490000       0.967648880000       1.000000000000
C11 C       0.562063340000      -0.170902690000       1.237794860000       1.000000000000
C12 C       0.613837290000       0.787044730000       0.911707530000       1.000000000000
C13 C       0.557815630000       0.415069340000       1.033580530000       1.000000000000
C14 C       0.728425580000       0.299827920000       1.088706400000       1.000000000000
C15 C       0.686933900000      -0.090776050000       1.219718920000       1.000000000000
C16 C       0.548971530000       0.770979580000       0.911102140000       1.000000000000
C17 C       0.520609500000       0.578942230000       0.973965280000       1.000000000000
C18 C       0.650695640000       0.624148170000       0.970825140000       1.000000000000
C19 C       0.622679990000       0.429579160000       1.034900950000       1.000000000000
C20 C       0.663472640000       0.262546480000       1.095996110000       1.000000000000
C21 C       0.642457900000       0.059880800000       1.164246340000       1.000000000000
N1 N       0.580829760000       0.012519060000       1.175887610000       1.000000000000
H1 H       0.418097220000       1.036972500000       0.807686340000       1.000000000000
H2 H       0.368593550000       0.704231500000       0.916521380000       1.000000000000
H3 H       0.584101340000      -0.475869950000       1.344703180000       1.000000000000
H4 H       0.532094000000       1.080531810000       0.803802260000       1.000000000000
H5 H       0.433056080000       0.414418330000       1.021703030000       1.000000000000
H6 H       0.698557380000      -0.400373240000       1.327479450000       1.000000000000
H7 H       0.820398440000       0.183595040000       1.136201550000       1.000000000000
H8 H       0.803989590000       0.515245000000       1.021305920000       1.000000000000
H9 H       0.784377240000      -0.160359060000       1.251511790000       1.000000000000
H10 H       0.736535700000       0.797723870000       0.918959020000       1.000000000000
H11 H       0.512069550000      -0.197773150000       1.243306490000       1.000000000000
H12 H       0.636445610000       0.930644710000       0.864628990000       1.000000000000
H13 H       0.535498510000       0.272370500000       1.080299010000       1.000000000000
#END
data_mol4_opt_14-QR-14-5420-3
_audit_creation_method 'generated by cspy2.0'
_cell_length_a 9.7904
_cell_length_b 4.5949
_cell_length_c 32.5046
_cell_angle_alpha 90.0
_cell_angle_beta 102.2535
_cell_angle_gamma 90.0
loop_
_symmetry_equiv_pos_site_id
_symmetry_equiv_pos_as_xyz
1 -x,-y,-z
2 +x,+y,+z
3 -x,1/2+y,1/2-z
4 +x,1/2-y,1/2+z
loop_
_atom_site_label
_atom_site_type_symbol
_atom_site_fract_x
_atom_site_fract_y
_atom_site_fract_z
_atom_site_occupancy
C1 C       0.779285860000       0.320166570000       0.430989930000       1.000000000000
C2 C       0.782988750000       0.390158320000       0.388622730000       1.000000000000
C3 C       0.263463820000       1.573113500000       0.233759060000       1.000000000000
C4 C       0.683724340000       0.449635280000       0.450316160000       1.000000000000
C5 C       0.691010500000       0.587941990000       0.366648140000       1.000000000000
C6 C       0.172216960000       1.685177620000       0.256417400000       1.000000000000
C7 C       0.095692410000       1.616570970000       0.362544480000       1.000000000000
C8 C       0.199304950000       1.326203800000       0.424307990000       1.000000000000
C9 C       0.086049820000       1.707878590000       0.322287000000       1.000000000000
C10 C       0.292251690000       1.130260610000       0.444844910000       1.000000000000
C11 C       0.362030580000       1.368141120000       0.253869810000       1.000000000000
C12 C       0.486413650000       0.795227920000       0.446492160000       1.000000000000
C13 C       0.494878640000       0.931195970000       0.363478280000       1.000000000000
C14 C       0.197557400000       1.407847600000       0.381583860000       1.000000000000
C15 C       0.179336700000       1.594176910000       0.298297450000       1.000000000000
C16 C       0.586388780000       0.656501700000       0.428358430000       1.000000000000
C17 C       0.589824120000       0.727731560000       0.385643660000       1.000000000000
C18 C       0.392184640000       0.996871530000       0.424443750000       1.000000000000
C19 C       0.394638300000       1.071474910000       0.381299080000       1.000000000000
C20 C       0.293308950000       1.285653440000       0.359368080000       1.000000000000
C21 C       0.283123460000       1.384066890000       0.316249630000       1.000000000000
N1 N       0.371608370000       1.278210760000       0.292847530000       1.000000000000
H1 H       0.852919440000       0.162974580000       0.447918660000       1.000000000000
H2 H       0.859427250000       0.285428450000       0.373828940000       1.000000000000
H3 H       0.260785720000       1.638458700000       0.201579140000       1.000000000000
H4 H       0.680665630000       0.396532520000       0.482638140000       1.000000000000
H5 H       0.693599490000       0.641863590000       0.334330890000       1.000000000000
H6 H       0.093793270000       1.844288390000       0.242682460000       1.000000000000
H7 H       0.025233090000       1.701714390000       0.381245810000       1.000000000000
H8 H       0.123534560000       1.426835970000       0.439800410000       1.000000000000
H9 H       0.008326760000       1.866731350000       0.308037660000       1.000000000000
H10 H       0.292773840000       1.070189250000       0.477155450000       1.000000000000
H11 H       0.436329050000       1.274057170000       0.237056290000       1.000000000000
H12 H       0.481533340000       0.744714330000       0.478781420000       1.000000000000
H13 H       0.499459780000       0.981547700000       0.331435070000       1.000000000000
#END
data_mol4_opt_14-QR-14-1933-3
_audit_creation_method 'generated by cspy2.0'
_cell_length_a 4.5625
_cell_length_b 21.5292
_cell_length_c 14.605
_cell_angle_alpha 90.0
_cell_angle_beta 78.5426
_cell_angle_gamma 90.0
loop_
_symmetry_equiv_pos_site_id
_symmetry_equiv_pos_as_xyz
1 -x,-y,-z
2 +x,+y,+z
3 -x,1/2+y,1/2-z
4 +x,1/2-y,1/2+z
loop_
_atom_site_label
_atom_site_type_symbol
_atom_site_fract_x
_atom_site_fract_y
_atom_site_fract_z
_atom_site_occupancy
C1 C       0.418881860000       0.933787230000       0.403266190000       1.000000000000
C2 C       0.537228780000       0.892936200000       0.328526460000       1.000000000000
C3 C      -0.091557510000       0.537270730000       0.242233540000       1.000000000000
C4 C       0.179549940000       0.916200510000       0.470472560000       1.000000000000
C5 C       0.413179740000       0.835514060000       0.322879430000       1.000000000000
C6 C      -0.327776490000       0.524921140000       0.314118320000       1.000000000000
C7 C      -0.749567100000       0.601854350000       0.526008750000       1.000000000000
C8 C      -0.706098950000       0.703526460000       0.596609330000       1.000000000000
C9 C      -0.664915420000       0.557824400000       0.459401320000       1.000000000000
C10 C      -0.577134090000       0.759830850000       0.599325260000       1.000000000000
C11 C       0.049733330000       0.595326710000       0.242242720000       1.000000000000
C12 C      -0.199559290000       0.836284130000       0.533502540000       1.000000000000
C13 C       0.033959120000       0.756651510000       0.386534820000       1.000000000000
C14 C      -0.598946940000       0.660114530000       0.522998780000       1.000000000000
C15 C      -0.420737360000       0.569665540000       0.384546110000       1.000000000000
C16 C       0.044960640000       0.856734100000       0.466754960000       1.000000000000
C17 C       0.163563380000       0.815423580000       0.391490990000       1.000000000000
C18 C      -0.327739460000       0.777928700000       0.528536760000       1.000000000000
C19 C      -0.210709440000       0.735753840000       0.452776680000       1.000000000000
C20 C      -0.353666960000       0.674742440000       0.450461520000       1.000000000000
C21 C      -0.263438260000       0.627584860000       0.378978290000       1.000000000000
N1 N      -0.030822740000       0.638119130000       0.306765960000       1.000000000000
H1 H       0.519970020000       0.979098150000       0.406642980000       1.000000000000
H2 H       0.726900180000       0.907665450000       0.275918470000       1.000000000000
H3 H      -0.014800620000       0.503953610000       0.187109140000       1.000000000000
H4 H       0.088891610000       0.947282280000       0.527585540000       1.000000000000
H5 H       0.502881740000       0.804254520000       0.265938210000       1.000000000000
H6 H      -0.446224140000       0.480983920000       0.318026760000       1.000000000000
H7 H      -0.935782000000       0.593472190000       0.583522090000       1.000000000000
H8 H      -0.894870100000       0.689857080000       0.650372980000       1.000000000000
H9 H      -0.780647870000       0.513642980000       0.462168950000       1.000000000000
H10 H      -0.659996440000       0.792334580000       0.655244160000       1.000000000000
H11 H       0.237692920000       0.607008210000       0.186533820000       1.000000000000
H12 H      -0.293225660000       0.866667690000       0.591265590000       1.000000000000
H13 H       0.126584580000       0.726412470000       0.329328600000       1.000000000000
#END
data_mol4_opt_33-QR-33-279-3
_audit_creation_method 'generated by cspy2.0'
_cell_length_a 12.2073
_cell_length_b 22.9542
_cell_length_c 5.1865
_cell_angle_alpha 90.0
_cell_angle_beta 90.0
_cell_angle_gamma 90.0
loop_
_symmetry_equiv_pos_site_id
_symmetry_equiv_pos_as_xyz
1 +x,+y,+z
2 -x,-y,1/2+z
3 1/2+x,1/2-y,+z
4 1/2-x,1/2+y,1/2+z
loop_
_atom_site_label
_atom_site_type_symbol
_atom_site_fract_x
_atom_site_fract_y
_atom_site_fract_z
_atom_site_occupancy
C1 C       0.573710940000       0.547256200000       0.827366870000       1.000000000000
C2 C       0.572510570000       0.587696790000       0.619661510000       1.000000000000
C3 C       1.111948680000       0.767940490000       0.028341080000       1.000000000000
C4 C       0.669496940000       0.534635760000       0.952639940000       1.000000000000
C5 C       0.667164390000       0.614498200000       0.542445570000       1.000000000000
C6 C       1.202028200000       0.752103350000       0.170493660000       1.000000000000
C7 C       1.270739750000       0.655535340000       0.717216960000       1.000000000000
C8 C       1.161635240000       0.589870890000       0.985029760000       1.000000000000
C9 C       1.283567510000       0.694642750000       0.523019910000       1.000000000000
C10 C       1.066344710000       0.564332080000       1.054454440000       1.000000000000
C11 C       1.010943880000       0.742470380000       0.093930020000       1.000000000000
C12 C       0.869757070000       0.550588050000       0.998440730000       1.000000000000
C13 C       0.866434740000       0.629694960000       0.590606650000       1.000000000000
C14 C       1.166450220000       0.630889660000       0.776517290000       1.000000000000
C15 C       1.191348620000       0.711664370000       0.373987040000       1.000000000000
C16 C       0.769557330000       0.561759660000       0.877298490000       1.000000000000
C17 C       0.768692340000       0.602540980000       0.667908290000       1.000000000000
C18 C       0.966658370000       0.577608990000       0.921670170000       1.000000000000
C19 C       0.967073380000       0.618806800000       0.710036610000       1.000000000000
C20 C       1.071323950000       0.646121960000       0.635871010000       1.000000000000
C21 C       1.085163040000       0.687945700000       0.427384770000       1.000000000000
N1 N       0.997964230000       0.704660800000       0.282444250000       1.000000000000
H1 H       0.497961120000       0.526439960000       0.885976190000       1.000000000000
H2 H       0.495860660000       0.597151490000       0.522683560000       1.000000000000
H3 H       1.117384680000       0.798825760000      -0.129042270000       1.000000000000
H4 H       0.670619300000       0.503804890000       1.111229880000       1.000000000000
H5 H       0.666523890000       0.645352450000       0.384021250000       1.000000000000
H6 H       1.282286250000       0.770186230000       0.129296370000       1.000000000000
H7 H       1.340446260000       0.642100490000       0.832457240000       1.000000000000
H8 H       1.237086370000       0.579810080000       1.086062350000       1.000000000000
H9 H       1.363151300000       0.713174700000       0.479077580000       1.000000000000
H10 H       1.063598900000       0.533342150000       1.212251190000       1.000000000000
H11 H       0.937529530000       0.753788060000      -0.013902230000       1.000000000000
H12 H       0.872559020000       0.519939430000       1.157772090000       1.000000000000
H13 H       0.863855510000       0.660140590000       0.432691130000       1.000000000000
#END
data_mol4_opt_4-QR-4-626-3
_audit_creation_method 'generated by cspy2.0'
_cell_length_a 15.983
_cell_length_b 3.9071
_cell_length_c 11.8633
_cell_angle_alpha 90.0
_cell_angle_beta 107.4723
_cell_angle_gamma 90.0
loop_
_symmetry_equiv_pos_site_id
_symmetry_equiv_pos_as_xyz
1 +x,+y,+z
2 -x,1/2+y,-z
loop_
_atom_site_label
_atom_site_type_symbol
_atom_site_fract_x
_atom_site_fract_y
_atom_site_fract_z
_atom_site_occupancy
C1 C       0.847095130000       0.475774480000       0.990800360000       1.000000000000
C2 C       0.761336780000       0.609213300000       0.938997950000       1.000000000000
C3 C       0.483264810000       0.630148700000       0.219201520000       1.000000000000
C4 C       0.892709940000       0.334320750000       0.921479190000       1.000000000000
C5 C       0.723348120000       0.597782650000       0.819142390000       1.000000000000
C6 C       0.535862720000       0.485609380000       0.159495530000       1.000000000000
C7 C       0.756580790000       0.101352940000       0.224860610000       1.000000000000
C8 C       0.874184890000       0.001192390000       0.408543690000       1.000000000000
C9 C       0.675699470000       0.214962640000       0.162070670000       1.000000000000
C10 C       0.909077180000       0.017080790000       0.527250800000       1.000000000000
C11 C       0.516927010000       0.652288830000       0.342948690000       1.000000000000
C12 C       0.898720460000       0.177164650000       0.721230530000       1.000000000000
C13 C       0.730475880000       0.438874730000       0.620703890000       1.000000000000
C14 C       0.787854230000       0.129628030000       0.350473740000       1.000000000000
C15 C       0.620347950000       0.365805510000       0.222184150000       1.000000000000
C16 C       0.855139680000       0.318324160000       0.796365030000       1.000000000000
C17 C       0.768677200000       0.452470190000       0.743805310000       1.000000000000
C18 C       0.860758560000       0.164152860000       0.599084810000       1.000000000000
C19 C       0.773368930000       0.297987330000       0.544765900000       1.000000000000
C20 C       0.736059890000       0.278051560000       0.415610550000       1.000000000000
C21 C       0.649300160000       0.399109530000       0.348287110000       1.000000000000
N1 N       0.595375740000       0.543461380000       0.404255220000       1.000000000000
H1 H       0.876175910000       0.487008060000       1.085895490000       1.000000000000
H2 H       0.726188080000       0.720290440000       0.995310620000       1.000000000000
H3 H       0.418123370000       0.724407540000       0.173742910000       1.000000000000
H4 H       0.958166310000       0.232413200000       0.960794380000       1.000000000000
H5 H       0.657931010000       0.699255300000       0.779363410000       1.000000000000
H6 H       0.513637280000       0.460931090000       0.063976810000       1.000000000000
H7 H       0.799518430000      -0.014640410000       0.180141850000       1.000000000000
H8 H       0.910933770000      -0.109992500000       0.354223410000       1.000000000000
H9 H       0.652384710000       0.192450420000       0.066567430000       1.000000000000
H10 H       0.974379220000      -0.080994950000       0.570301750000       1.000000000000
H11 H       0.477384890000       0.764851430000       0.393678870000       1.000000000000
H12 H       0.964321030000       0.074316270000       0.758847310000       1.000000000000
H13 H       0.665425120000       0.540911970000       0.583170320000       1.000000000000
#END
data_mol4_opt_19-QR-19-820-3
_audit_creation_method 'generated by cspy2.0'
_cell_length_a 8.6711
_cell_length_b 4.8006
_cell_length_c 34.1675
_cell_angle_alpha 90.0
_cell_angle_beta 90.0
_cell_angle_gamma 90.0
loop_
_symmetry_equiv_pos_site_id
_symmetry_equiv_pos_as_xyz
1 +x,+y,+z
2 -x,1/2+y,1/2-z
3 1/2-x,-y,1/2+z
4 1/2+x,1/2-y,-z
loop_
_atom_site_label
_atom_site_type_symbol
_atom_site_fract_x
_atom_site_fract_y
_atom_site_fract_z
_atom_site_occupancy
C1 C       0.369349770000       0.826077540000       0.009648740000       1.000000000000
C2 C       0.475186680000       1.024009090000      -0.005763680000       1.000000000000
C3 C       1.049557150000       2.077145860000       0.123549860000       1.000000000000
C4 C       0.353257940000       0.794187670000       0.049245610000       1.000000000000
C5 C       0.562294440000       1.185077800000       0.018820530000       1.000000000000
C6 C       1.021787530000       2.027564550000       0.162490930000       1.000000000000
C7 C       0.775761900000       1.575252350000       0.223824090000       1.000000000000
C8 C       0.583689050000       1.219057980000       0.208412800000       1.000000000000
C9 C       0.881809920000       1.771110720000       0.213892430000       1.000000000000
C10 C       0.500291380000       1.064011200000       0.183075240000       1.000000000000
C11 C       0.965249850000       1.920642110000       0.096111340000       1.000000000000
C12 C       0.430338550000       0.935108850000       0.116385170000       1.000000000000
C13 C       0.637703710000       1.322012640000       0.085828080000       1.000000000000
C14 C       0.693027160000       1.421762220000       0.194883340000       1.000000000000
C15 C       0.912009420000       1.825812970000       0.173763820000       1.000000000000
C16 C       0.442116390000       0.958527700000       0.075687370000       1.000000000000
C17 C       0.548991300000       1.158240070000       0.060262150000       1.000000000000
C18 C       0.518341000000       1.097953270000       0.141715900000       1.000000000000
C19 C       0.627045410000       1.300138650000       0.126549680000       1.000000000000
C20 C       0.717425750000       1.466744990000       0.154419380000       1.000000000000
C21 C       0.831345570000       1.676273530000       0.143790980000       1.000000000000
N1 N       0.861995440000       1.731066060000       0.105568140000       1.000000000000
H1 H       0.301269160000       0.700276800000      -0.010256800000       1.000000000000
H2 H       0.486390100000       1.046368910000      -0.037212980000       1.000000000000
H3 H       1.133050700000       2.230389490000       0.113934290000       1.000000000000
H4 H       0.272546940000       0.643351090000       0.061077540000       1.000000000000
H5 H       0.643163380000       1.336180590000       0.007154460000       1.000000000000
H6 H       1.083186530000       2.141355240000       0.185085220000       1.000000000000
H7 H       0.751620700000       1.531126410000       0.254348520000       1.000000000000
H8 H       0.569737020000       1.193295100000       0.239748650000       1.000000000000
H9 H       0.944277790000       1.886893070000       0.236073450000       1.000000000000
H10 H       0.418010330000       0.911155970000       0.193604620000       1.000000000000
H11 H       0.983775880000       1.953259780000       0.064956640000       1.000000000000
H12 H       0.350066650000       0.785672180000       0.128797320000       1.000000000000
H13 H       0.717352440000       1.470516000000       0.073585970000       1.000000000000
#END
data_mol4_opt_33-QR-33-2514-3
_audit_creation_method 'generated by cspy2.0'
_cell_length_a 10.2584
_cell_length_b 27.2991
_cell_length_c 5.1197
_cell_angle_alpha 90.0
_cell_angle_beta 90.0
_cell_angle_gamma 90.0
loop_
_symmetry_equiv_pos_site_id
_symmetry_equiv_pos_as_xyz
1 +x,+y,+z
2 -x,-y,1/2+z
3 1/2+x,1/2-y,+z
4 1/2-x,1/2+y,1/2+z
loop_
_atom_site_label
_atom_site_type_symbol
_atom_site_fract_x
_atom_site_fract_y
_atom_site_fract_z
_atom_site_occupancy
C1 C       0.184126300000       0.088363630000       0.229302970000       1.000000000000
C2 C       0.161161250000       0.050162280000       0.046138970000       1.000000000000
C3 C      -0.429579230000       0.042298040000      -1.077889250000       1.000000000000
C4 C       0.105431460000       0.128840110000       0.234268360000       1.000000000000
C5 C       0.060052700000       0.053408730000      -0.127502130000       1.000000000000
C6 C      -0.501929000000       0.084318880000      -1.051567700000       1.000000000000
C7 C      -0.507917560000       0.195787640000      -0.642130460000       1.000000000000
C8 C      -0.370850870000       0.224635150000      -0.283145160000       1.000000000000
C9 C      -0.542330290000       0.162900010000      -0.828880970000       1.000000000000
C10 C      -0.269758580000       0.219961050000      -0.115724780000       1.000000000000
C11 C      -0.323409270000       0.035857670000      -0.907532940000       1.000000000000
C12 C      -0.084364520000       0.173879750000       0.052693440000       1.000000000000
C13 C      -0.128250270000       0.098806370000      -0.305888390000       1.000000000000
C14 C      -0.399283800000       0.187593440000      -0.473714380000       1.000000000000
C15 C      -0.468853020000       0.119162740000      -0.858935690000       1.000000000000
C16 C      -0.000751510000       0.133408820000       0.056292440000       1.000000000000
C17 C      -0.024194180000       0.094979810000      -0.128741500000       1.000000000000
C18 C      -0.187651390000       0.177602080000      -0.123045420000       1.000000000000
C19 C      -0.212332740000       0.139111010000      -0.311499380000       1.000000000000
C20 C      -0.322313060000       0.144724770000      -0.493085020000       1.000000000000
C21 C      -0.359071590000       0.109536180000      -0.693657970000       1.000000000000
N1 N      -0.289815240000       0.067548720000      -0.725654000000       1.000000000000
H1 H       0.264656750000       0.085176780000       0.365436020000       1.000000000000
H2 H       0.224522800000       0.018373410000       0.045068310000       1.000000000000
H3 H      -0.452350700000       0.014857340000      -1.223739980000       1.000000000000
H4 H       0.122733890000       0.158032410000       0.373892500000       1.000000000000
H5 H       0.042306250000       0.024337560000      -0.267514120000       1.000000000000
H6 H      -0.584990230000       0.091446770000      -1.177233710000       1.000000000000
H7 H      -0.563063800000       0.229360600000      -0.617115150000       1.000000000000
H8 H      -0.433071560000       0.256735210000      -0.277129950000       1.000000000000
H9 H      -0.625048340000       0.169404700000      -0.956237100000       1.000000000000
H10 H      -0.249027570000       0.248195160000       0.027494120000       1.000000000000
H11 H      -0.263479880000       0.003091520000      -0.921860640000       1.000000000000
H12 H      -0.068788180000       0.203440780000       0.191116470000       1.000000000000
H13 H      -0.143947440000       0.069516110000      -0.443299250000       1.000000000000
#END
data_mol4_opt_14-QR-14-5207-3
_audit_creation_method 'generated by cspy2.0'
_cell_length_a 15.5683
_cell_length_b 3.9894
_cell_length_c 25.2265
_cell_angle_alpha 90.0
[truncated: 585,875 more chars]
