# Supplementary material for: Evolutionary chemical space exploration for functional materials: computational organic semiconductor discovery
Source: Chem Sci. 2020 Apr 22;11(19):4922–33. doi: 10.1039/d0sc00554a (PMC8159259; doi:10.1039/d0sc00554a)
Supplement: SC-011-D0SC00554A-s007 [file SC-011-D0SC00554A-s007.cif]

data_7b_opt-QR-9-2527-3
_audit_creation_method 'generated by cspy2.0'
_cell_length_a 29.2208
_cell_length_b 6.2771
_cell_length_c 6.8774
_cell_angle_alpha 90.0
_cell_angle_beta 69.7517
_cell_angle_gamma 90.0
loop_
_symmetry_equiv_pos_site_id
_symmetry_equiv_pos_as_xyz
1 +x,+y,+z
2 +x,-y,1/2+z
3 1/2+x,1/2+y,+z
4 1/2+x,1/2-y,1/2+z
loop_
_atom_site_label
_atom_site_type_symbol
_atom_site_fract_x
_atom_site_fract_y
_atom_site_fract_z
_atom_site_occupancy
C1 C       0.083688630000       0.566536180000       0.093146490000       1.000000000000
C2 C       0.111234300000       0.905648440000       0.089147510000       1.000000000000
C3 C       0.157426240000       0.823792740000       0.083335300000       1.000000000000
C4 C       0.196657770000       0.948543750000       0.078227420000       1.000000000000
C5 C       0.240191590000       0.848244710000       0.072715550000       1.000000000000
C6 C       0.281836650000       0.960123150000       0.067306470000       1.000000000000
C7 C       0.323482410000       0.848281500000       0.061930810000       1.000000000000
C8 C       0.367021260000       0.948572560000       0.056364810000       1.000000000000
C9 C       0.406257910000       0.823790640000       0.051183160000       1.000000000000
C10 C       0.452457570000       0.905653140000       0.045291740000       1.000000000000
C11 C       0.480006140000       0.566506950000       0.041224140000       1.000000000000
C12 C       0.401199530000       0.594182880000       0.051546830000       1.000000000000
C13 C       0.321785000000       0.615371840000       0.062032140000       1.000000000000
C14 C       0.241889350000       0.615363930000       0.072592530000       1.000000000000
C15 C       0.162489860000       0.594177670000       0.082897570000       1.000000000000
N1 N       0.074973660000       0.783520370000       0.093941970000       1.000000000000
N2 N       0.488725350000       0.783516260000       0.040420980000       1.000000000000
N3 N       0.440390900000       0.469298610000       0.046214460000       1.000000000000
N4 N       0.360842290000       0.496152490000       0.056734630000       1.000000000000
N5 N       0.281836420000       0.508241180000       0.067321860000       1.000000000000
N6 N       0.202842100000       0.496116850000       0.077764700000       1.000000000000
N7 N       0.123300930000       0.469293360000       0.088123400000       1.000000000000
H1 H       0.052854590000       0.467721890000       0.097172370000       1.000000000000
H2 H       0.105805300000       1.077483370000       0.089596200000       1.000000000000
H3 H       0.194241900000       1.121285490000       0.078383740000       1.000000000000
H4 H       0.281837170000       1.133172220000       0.067294300000       1.000000000000
H5 H       0.369436440000       1.121294930000       0.056168140000       1.000000000000
H6 H       0.457891860000       1.077467030000       0.044826330000       1.000000000000
H7 H       0.510848250000       0.467688520000       0.037052590000       1.000000000000
#END
data_7b_opt-QR-2-6921-3
_audit_creation_method 'generated by cspy2.0'
_cell_length_a 6.2776
_cell_length_b 9.5443
_cell_length_c 14.9553
_cell_angle_alpha 62.45980000000001
_cell_angle_beta 77.8882
_cell_angle_gamma 48.857000000000006
loop_
_symmetry_equiv_pos_site_id
_symmetry_equiv_pos_as_xyz
1 -x,-y,-z
2 +x,+y,+z
loop_
_atom_site_label
_atom_site_type_symbol
_atom_site_fract_x
_atom_site_fract_y
_atom_site_fract_z
_atom_site_occupancy
C1 C       0.492017260000       0.769096630000       0.603944240000       1.000000000000
C2 C       0.806665970000       0.766010910000       0.659025980000       1.000000000000
C3 C       0.682838390000       0.761804450000       0.751315000000       1.000000000000
C4 C       0.772178380000       0.758027720000       0.829715530000       1.000000000000
C5 C       0.632408180000       0.754027780000       0.916700340000       1.000000000000
C6 C       0.706632450000       0.750055800000       0.999914810000       1.000000000000
C7 C       0.557139610000       0.746099840000       1.083127790000       1.000000000000
C8 C       0.617997290000       0.742032920000       1.170132060000       1.000000000000
C9 C       0.457873370000       0.738213410000       1.248531410000       1.000000000000
C10 C       0.497867320000       0.733918290000       1.340846550000       1.000000000000
C11 C       0.134318960000       0.730821330000       1.395915370000       1.000000000000
C12 C       0.233141700000       0.738410710000       1.238426510000       1.000000000000
C13 C       0.325901810000       0.746161790000       1.079740320000       1.000000000000
C14 C       0.397905700000       0.753980010000       0.920066040000       1.000000000000
C15 C       0.448458980000       0.761559300000       0.761410800000       1.000000000000
N1 N       0.717194940000       0.769573560000       0.586551900000       1.000000000000
N2 N       0.343113370000       0.730287010000       1.413317400000       1.000000000000
N3 N       0.073068900000       0.734442660000       1.316760470000       1.000000000000
N4 N       0.171587530000       0.742235220000       1.157781690000       1.000000000000
N5 N       0.254773850000       0.750087160000       0.999898750000       1.000000000000
N6 N       0.313858870000       0.757810010000       0.842037610000       1.000000000000
N7 N       0.358898670000       0.765427700000       0.683092150000       1.000000000000
H1 H       0.421047120000       0.772059770000       0.542327470000       1.000000000000
H2 H       0.983632190000       0.766260410000       0.648203970000       1.000000000000
H3 H       0.947247920000       0.758096960000       0.824894950000       1.000000000000
H4 H       0.879720850000       0.750018670000       0.999925400000       1.000000000000
H5 H       0.788450740000       0.741908140000       1.174955360000       1.000000000000
H6 H       0.664554480000       0.733615450000       1.351698690000       1.000000000000
H7 H       0.007801780000       0.727700930000       1.457552600000       1.000000000000
#END
data_7b_opt-QR-2-14847-3
_audit_creation_method 'generated by cspy2.0'
_cell_length_a 14.0676
_cell_length_b 6.2774
_cell_length_c 6.9225
_cell_angle_alpha 90.0016
_cell_angle_beta 83.3878
_cell_angle_gamma 77.1105
loop_
_symmetry_equiv_pos_site_id
_symmetry_equiv_pos_as_xyz
1 -x,-y,-z
2 +x,+y,+z
loop_
_atom_site_label
_atom_site_type_symbol
_atom_site_fract_x
_atom_site_fract_y
_atom_site_fract_z
_atom_site_occupancy
C1 C       0.396371190000       0.736020340000       0.378352400000       1.000000000000
C2 C       0.341259740000       0.424463610000       0.429588880000       1.000000000000
C3 C       0.248896870000       0.552528010000       0.516444440000       1.000000000000
C4 C       0.170432240000       0.466981090000       0.590002670000       1.000000000000
C5 C       0.083367690000       0.610803790000       0.671838450000       1.000000000000
C6 C       0.000080440000       0.540578860000       0.749970770000       1.000000000000
C7 C      -0.083196510000       0.694051790000       0.828112970000       1.000000000000
C8 C      -0.170273570000       0.637296780000       0.909878480000       1.000000000000
C9 C      -0.248736580000       0.801294700000       0.983408390000       1.000000000000
C10 C      -0.341134630000       0.765629690000       1.070183820000       1.000000000000
C11 C      -0.396230120000       1.132292070000       1.121408710000       1.000000000000
C12 C      -0.238607990000       1.025826370000       0.973635180000       1.000000000000
C13 C      -0.079808640000       0.925246600000       0.824846210000       1.000000000000
C14 C       0.079987860000       0.845371370000       0.675135570000       1.000000000000
C15 C       0.238761710000       0.787166980000       0.526186590000       1.000000000000
N1 N       0.413784840000       0.510334900000       0.361671670000       1.000000000000
N2 N      -0.413661080000       0.924027420000       1.138074820000       1.000000000000
N3 N      -0.316999260000       1.189885690000       1.046946370000       1.000000000000
N4 N      -0.157907480000       1.083511350000       0.897893250000       1.000000000000
N5 N       0.000094270000       0.992414830000       0.749993640000       1.000000000000
N6 N       0.158069020000       0.925567450000       0.602007180000       1.000000000000
N7 N       0.317148620000       0.872851240000       0.452805770000       1.000000000000
H1 H       0.458028790000       0.804004950000       0.320567230000       1.000000000000
H2 H       0.352119380000       0.247216090000       0.419150590000       1.000000000000
H3 H       0.175251210000       0.291825810000       0.585318950000       1.000000000000
H4 H       0.000079380000       0.367519070000       0.749919140000       1.000000000000
H5 H      -0.175109740000       0.466969990000       0.914516870000       1.000000000000
H6 H      -0.351997810000       0.599243950000       1.080592730000       1.000000000000
H7 H      -0.457895480000       1.261960790000       1.179112870000       1.000000000000
#END
data_7b_opt-QR-2-6556-3
_audit_creation_method 'generated by cspy2.0'
_cell_length_a 9.0387
_cell_length_b 6.2744
_cell_length_c 14.9426
_cell_angle_alpha 77.87740000000001
_cell_angle_beta 81.5664
_cell_angle_gamma 45.9527
loop_
_symmetry_equiv_pos_site_id
_symmetry_equiv_pos_as_xyz
1 -x,-y,-z
2 +x,+y,+z
loop_
_atom_site_label
_atom_site_type_symbol
_atom_site_fract_x
_atom_site_fract_y
_atom_site_fract_z
_atom_site_occupancy
C1 C       0.249661260000       0.500025360000       0.892297820000       1.000000000000
C2 C       0.250074570000       0.187572220000       0.837823820000       1.000000000000
C3 C       0.249941490000       0.315363630000       0.746347940000       1.000000000000
C4 C       0.249992880000       0.229324130000       0.668682670000       1.000000000000
C5 C       0.249879640000       0.372877640000       0.582464420000       1.000000000000
C6 C       0.249915200000       0.302159350000       0.500024330000       1.000000000000
C7 C       0.249940550000       0.455252880000       0.417575760000       1.000000000000
C8 C       0.249874960000       0.398081570000       0.331361310000       1.000000000000
C9 C       0.250022810000       0.561607360000       0.253694400000       1.000000000000
C10 C       0.249953020000       0.525514900000       0.162199610000       1.000000000000
C11 C       0.250480630000       0.891508470000       0.107731740000       1.000000000000
C12 C       0.250336790000       0.785956060000       0.263744520000       1.000000000000
C13 C       0.250065470000       0.686453230000       0.420927130000       1.000000000000
C14 C       0.249805260000       0.607633370000       0.579103330000       1.000000000000
C15 C       0.249732410000       0.550316660000       0.736283500000       1.000000000000
N1 N       0.249969400000       0.273975080000       0.909600250000       1.000000000000
N2 N       0.250151070000       0.683411450000       0.090427800000       1.000000000000
N3 N       0.250618020000       0.949394340000       0.186176890000       1.000000000000
N4 N       0.250341090000       0.844089450000       0.343646580000       1.000000000000
N5 N       0.249948530000       0.754192240000       0.500014970000       1.000000000000
N6 N       0.249687610000       0.688404790000       0.656363320000       1.000000000000
N7 N       0.249572520000       0.636596950000       0.813845810000       1.000000000000
H1 H       0.249602590000       0.568425330000       0.953335820000       1.000000000000
H2 H       0.250315670000       0.010027740000       0.848618660000       1.000000000000
H3 H       0.250127130000       0.053966240000       0.673495550000       1.000000000000
H4 H       0.249928490000       0.129003980000       0.500027240000       1.000000000000
H5 H       0.249756770000       0.227774140000       0.326564340000       1.000000000000
H6 H       0.249713830000       0.359253910000       0.151412790000       1.000000000000
H7 H       0.250687470000       1.020680090000       0.046690060000       1.000000000000
#END
data_7b_opt-QR-2-6772-3
_audit_creation_method 'generated by cspy2.0'
_cell_length_a 20.1509
_cell_length_b 6.506
_cell_length_c 17.3691
_cell_angle_alpha 88.6662
_cell_angle_beta 135.1153
_cell_angle_gamma 132.1929
loop_
_symmetry_equiv_pos_site_id
_symmetry_equiv_pos_as_xyz
1 -x,-y,-z
2 +x,+y,+z
loop_
_atom_site_label
_atom_site_type_symbol
_atom_site_fract_x
_atom_site_fract_y
_atom_site_fract_z
_atom_site_occupancy
C1 C       0.641646660000       0.039426580000       0.250274850000       1.000000000000
C2 C       0.898603240000       0.551211780000       0.561996560000       1.000000000000
C3 C       0.679508150000       0.112152730000       0.434333690000       1.000000000000
C4 C       0.687558790000       0.126769910000       0.520152400000       1.000000000000
C5 C       0.457980320000      -0.333196990000       0.376724220000       1.000000000000
C6 C       0.445969570000      -0.358694980000       0.447263740000       1.000000000000
C7 C       0.210497270000      -0.830485880000       0.294179490000       1.000000000000
C8 C       0.181265320000      -0.890362650000       0.351248670000       1.000000000000
C9 C      -0.059936990000      -1.373632680000       0.187628330000       1.000000000000
C10 C      -0.115479430000      -1.486128030000       0.223649860000       1.000000000000
C11 C      -0.536009570000      -2.327535970000      -0.142654900000       1.000000000000
C12 C      -0.274172930000      -1.801604110000      -0.036833860000       1.000000000000
C13 C      -0.017083540000      -1.285070540000       0.063051140000       1.000000000000
C14 C       0.220314430000      -0.807827730000       0.142252110000       1.000000000000
C15 C       0.435092230000      -0.375982240000       0.199794040000       1.000000000000
N1 N       0.884334650000       0.524117190000       0.475831820000       1.000000000000
N2 N      -0.345225910000      -1.946469080000       0.065599860000       1.000000000000
N3 N      -0.515351100000      -2.284961630000      -0.200527740000       1.000000000000
N4 N      -0.252180730000      -1.756259130000      -0.094838310000       1.000000000000
N5 N      -0.005370450000      -1.260116830000      -0.004418920000       1.000000000000
N6 N       0.217200780000      -0.812532260000       0.061745960000       1.000000000000
N7 N       0.426810340000      -0.390968750000       0.113835250000       1.000000000000
H1 H       0.634569800000       0.026430840000       0.182086600000       1.000000000000
H2 H       1.086405070000       0.926245550000       0.739143010000       1.000000000000
H3 H       0.867314190000       0.485717390000       0.695246100000       1.000000000000
H4 H       0.618829900000      -0.013474090000       0.620258490000       1.000000000000
H5 H       0.346636480000      -0.560029080000       0.521557980000       1.000000000000
H6 H       0.039950560000      -1.175641230000       0.390006500000       1.000000000000
H7 H      -0.726316180000      -2.708894910000      -0.271983560000       1.000000000000
#END
data_7b_opt-QR-1-535-3
_audit_creation_method 'generated by cspy2.0'
_cell_length_a 3.8353
_cell_length_b 17.4054
_cell_length_c 7.1153
_cell_angle_alpha 88.3708
_cell_angle_beta 50.1703
_cell_angle_gamma 61.8372
loop_
_symmetry_equiv_pos_site_id
_symmetry_equiv_pos_as_xyz
1 +x,+y,+z
loop_
_atom_site_label
_atom_site_type_symbol
_atom_site_fract_x
_atom_site_fract_y
_atom_site_fract_z
_atom_site_occupancy
C1 C       0.683122790000       0.256485350000       0.716972680000       1.000000000000
C2 C      -0.131700150000       0.308165660000       1.145266390000       1.000000000000
C3 C      -0.256826680000       0.400938830000       1.197688800000       1.000000000000
C4 C      -0.733784780000       0.477906390000       1.441109000000       1.000000000000
C5 C      -0.807678010000       0.565561890000       1.466825220000       1.000000000000
C6 C      -1.274713310000       0.647455600000       1.704183590000       1.000000000000
C7 C      -1.315166900000       0.731453700000       1.712418080000       1.000000000000
C8 C      -1.771603050000       0.817242190000       1.943549000000       1.000000000000
C9 C      -1.772873340000       0.896555120000       1.931394150000       1.000000000000
C10 C      -2.210330700000       0.987805170000       2.151484680000       1.000000000000
C11 C      -1.731965180000       1.045842890000       1.885094730000       1.000000000000
C12 C      -1.304470140000       0.888615850000       1.681137100000       1.000000000000
C13 C      -0.860882830000       0.730267840000       1.468835040000       1.000000000000
C14 C      -0.373884750000       0.571129680000       1.233386730000       1.000000000000
C15 C       0.150248740000       0.413186800000       0.977628310000       1.000000000000
N1 N       0.322203880000       0.237085870000       0.913312860000       1.000000000000
N2 N      -2.198526780000       1.061179870000       2.133217610000       1.000000000000
N3 N      -1.305334690000       0.967843510000       1.668629400000       1.000000000000
N4 N      -0.871653840000       0.809151350000       1.461707490000       1.000000000000
N5 N      -0.413157260000       0.651708130000       1.241412830000       1.000000000000
N6 N       0.091473900000       0.494484420000       0.996187260000       1.000000000000
N7 N       0.627236650000       0.336305500000       0.734268720000       1.000000000000
H1 H       1.059413440000       0.196003170000       0.524893770000       1.000000000000
H2 H      -0.426459270000       0.295728680000       1.305092410000       1.000000000000
H3 H      -1.048588930000       0.471475460000       1.610841160000       1.000000000000
H4 H      -1.604696700000       0.645839240000       1.881406830000       1.000000000000
H5 H      -2.115643130000       0.820438810000       2.127685760000       1.000000000000
H6 H      -2.570857820000       0.997023960000       2.343629000000       1.000000000000
H7 H      -1.731555220000       1.108192460000       1.874684540000       1.000000000000
#END
data_7b_opt-QR-2-7881-3
_audit_creation_method 'generated by cspy2.0'
_cell_length_a 6.4726
_cell_length_b 17.4109
_cell_length_c 6.2792
_cell_angle_alpha 122.934
_cell_angle_beta 90.9144
_cell_angle_gamma 89.8479
loop_
_symmetry_equiv_pos_site_id
_symmetry_equiv_pos_as_xyz
1 -x,-y,-z
2 +x,+y,+z
loop_
_atom_site_label
_atom_site_type_symbol
_atom_site_fract_x
_atom_site_fract_y
_atom_site_fract_z
_atom_site_occupancy
C1 C       0.750007780000       0.455504620000       0.123994700000       1.000000000000
C2 C       0.750269960000       0.400620200000      -0.297391010000       1.000000000000
C3 C       0.750270540000       0.309268720000      -0.352637950000       1.000000000000
C4 C       0.750476650000       0.231459180000      -0.594119640000       1.000000000000
C5 C       0.750387710000       0.145395280000      -0.623032640000       1.000000000000
C6 C       0.750612890000       0.062817140000      -0.858763530000       1.000000000000
C7 C       0.750383010000      -0.019467300000      -0.870454210000       1.000000000000
C8 C       0.750646670000      -0.105792560000      -1.100256720000       1.000000000000
C9 C       0.750283190000      -0.183270920000      -1.091832160000       1.000000000000
C10 C       0.750538170000      -0.274845960000      -1.311058410000       1.000000000000
C11 C       0.749333490000      -0.328885760000      -1.053151050000       1.000000000000
C12 C       0.749519130000      -0.172935680000      -0.846785950000       1.000000000000
C13 C       0.749795100000      -0.015809950000      -0.632154770000       1.000000000000
C14 C       0.750020180000       0.142309870000      -0.394839410000       1.000000000000
C15 C       0.750023110000       0.299500000000      -0.137781750000       1.000000000000
N1 N       0.750122550000       0.472540710000      -0.067377050000       1.000000000000
N2 N       0.750113650000      -0.346454430000      -1.296430260000       1.000000000000
N3 N       0.749012360000      -0.250328330000      -0.838104200000       1.000000000000
N4 N       0.749293870000      -0.092927670000      -0.628701910000       1.000000000000
N5 N       0.749686830000       0.063374500000      -0.406229900000       1.000000000000
N6 N       0.749898080000       0.219717900000      -0.159468810000       1.000000000000
N7 N       0.749916780000       0.377188980000       0.103647750000       1.000000000000
H1 H       0.749860570000       0.516642300000       0.314535860000       1.000000000000
H2 H       0.750356400000       0.411179630000      -0.453307770000       1.000000000000
H3 H       0.750680210000       0.236041390000      -0.759904520000       1.000000000000
H4 H       0.750936860000       0.062611630000      -1.032079400000       1.000000000000
H5 H       0.751130100000      -0.110800890000      -1.280461600000       1.000000000000
H6 H       0.751121400000      -0.285846680000      -1.499339620000       1.000000000000
H7 H       0.748949410000      -0.389773430000      -1.045739460000       1.000000000000
#END
data_7b_opt-QR-2-6485-3
_audit_creation_method 'generated by cspy2.0'
_cell_length_a 17.4149
_cell_length_b 14.959
_cell_length_c 9.0239
_cell_angle_alpha 98.5306
_cell_angle_beta 112.2409
_cell_angle_gamma 20.6283
loop_
_symmetry_equiv_pos_site_id
_symmetry_equiv_pos_as_xyz
1 -x,-y,-z
2 +x,+y,+z
loop_
_atom_site_label
_atom_site_type_symbol
_atom_site_fract_x
_atom_site_fract_y
_atom_site_fract_z
_atom_site_occupancy
C1 C       0.419066790000       0.625072790000       0.750297570000       1.000000000000
C2 C       0.052078250000       1.046963750000       0.749790050000       1.000000000000
C3 C       0.088404460000       1.101979830000       0.749994740000       1.000000000000
C4 C      -0.075368460000       1.343556260000       0.749909030000       1.000000000000
C5 C      -0.018069240000       1.372301170000       0.750057240000       1.000000000000
C6 C      -0.171266930000       1.608072490000       0.750026330000       1.000000000000
C7 C      -0.100632980000       1.619708030000       0.750060070000       1.000000000000
C8 C      -0.244095460000       1.849487190000       0.750094030000       1.000000000000
C9 C      -0.158280280000       1.841139140000       0.750007440000       1.000000000000
C10 C      -0.285869230000       2.060293460000       0.750086510000       1.000000000000
C11 C       0.025647460000       1.802774380000       0.749659430000       1.000000000000
C12 C       0.076196710000       1.596299900000       0.749763930000       1.000000000000
C13 C       0.133915120000       1.381482420000       0.749983460000       1.000000000000
C14 C       0.213355280000       1.143941760000       0.750216730000       1.000000000000
C15 C       0.313264020000       0.886866860000       0.750248860000       1.000000000000
N1 N       0.210311700000       0.816817450000       0.749924060000       1.000000000000
N2 N      -0.199796340000       2.045801550000       0.749922760000       1.000000000000
N3 N       0.162021170000       1.587849030000       0.749529310000       1.000000000000
N4 N       0.214261900000       1.378234510000       0.749763150000       1.000000000000
N5 N       0.280774540000       1.155431220000       0.750118520000       1.000000000000
N6 N       0.371440970000       0.908444480000       0.750352930000       1.000000000000
N7 N       0.477177060000       0.645250360000       0.750424770000       1.000000000000
H1 H       0.548537200000       0.434454300000       0.750368970000       1.000000000000
H2 H      -0.114663510000       1.203155790000       0.749504510000       1.000000000000
H3 H      -0.245937070000       1.509551100000       0.749725240000       1.000000000000
H4 H      -0.344432940000       1.781456800000       0.749966780000       1.000000000000
H5 H      -0.419208040000       2.029624550000       0.750181030000       1.000000000000
H6 H      -0.462906010000       2.248347010000       0.750298100000       1.000000000000
H7 H       0.093777520000       1.795518140000       0.749496360000       1.000000000000
#END
data_7b_opt-QR-1-502-3
_audit_creation_method 'generated by cspy2.0'
_cell_length_a 6.2897
_cell_length_b 17.2241
_cell_length_c 3.7877
_cell_angle_alpha 78.6438
_cell_angle_beta 121.5843
_cell_angle_gamma 71.42790000000001
loop_
_symmetry_equiv_pos_site_id
_symmetry_equiv_pos_as_xyz
1 +x,+y,+z
loop_
_atom_site_label
_atom_site_type_symbol
_atom_site_fract_x
_atom_site_fract_y
_atom_site_fract_z
_atom_site_occupancy
C1 C       0.824895020000       0.005209300000       0.422823430000       1.000000000000
C2 C       0.389626280000       0.060721430000       0.265696750000       1.000000000000
C3 C       0.336879230000       0.152030740000       0.090278700000       1.000000000000
C4 C       0.089873620000       0.230126540000      -0.084865840000       1.000000000000
C5 C       0.064205050000       0.316110180000      -0.247169590000       1.000000000000
C6 C      -0.176601270000       0.398949610000      -0.430308050000       1.000000000000
C7 C      -0.184655110000       0.481144960000      -0.583675830000       1.000000000000
C8 C      -0.419053140000       0.567715480000      -0.772769120000       1.000000000000
C9 C      -0.406509850000       0.645081300000      -0.914877550000       1.000000000000
C10 C      -0.629642580000       0.736872380000      -1.112206630000       1.000000000000
C11 C      -0.359328850000       0.790423100000      -1.179301270000       1.000000000000
C12 C      -0.152626330000       0.634362640000      -0.864387460000       1.000000000000
C13 C       0.062661330000       0.477101620000      -0.546038210000       1.000000000000
C14 C       0.301455140000       0.318814330000      -0.222866300000       1.000000000000
C15 C       0.560707700000       0.161437300000       0.100751830000       1.000000000000
N1 N       0.625052520000      -0.011469380000       0.428598480000       1.000000000000
N2 N      -0.610976210000       0.808362400000      -1.242788220000       1.000000000000
N3 N      -0.139902910000       0.711633280000      -1.006577380000       1.000000000000
N4 N       0.069930040000       0.554105540000      -0.688365150000       1.000000000000
N5 N       0.293471090000       0.397654600000      -0.370210650000       1.000000000000
N6 N       0.542166880000       0.241125690000      -0.049092260000       1.000000000000
N7 N       0.807739070000       0.083441080000       0.275915260000       1.000000000000
H1 H       1.019826000000      -0.056157200000       0.560620230000       1.000000000000
H2 H       0.227003700000       0.050431490000       0.264326990000       1.000000000000
H3 H      -0.082685480000       0.225815910000      -0.098347710000       1.000000000000
H4 H      -0.356654760000       0.399443600000      -0.453354840000       1.000000000000
H5 H      -0.605932500000       0.573020900000      -0.805274840000       1.000000000000
H6 H      -0.824555070000       0.748165260000      -1.156627670000       1.000000000000
H7 H      -0.348721910000       0.851217590000      -1.291055180000       1.000000000000
#END
data_7b_opt-QR-1-1472-3
_audit_creation_method 'generated by cspy2.0'
_cell_length_a 16.0587
_cell_length_b 6.2903
_cell_length_c 3.8155
_cell_angle_alpha 60.1036
_cell_angle_beta 67.7266
_cell_angle_gamma 64.3096
loop_
_symmetry_equiv_pos_site_id
_symmetry_equiv_pos_as_xyz
1 +x,+y,+z
loop_
_atom_site_label
_atom_site_type_symbol
_atom_site_fract_x
_atom_site_fract_y
_atom_site_fract_z
_atom_site_occupancy
C1 C       0.436168980000       0.163847730000       0.035827820000       1.000000000000
C2 C       0.384611100000      -0.161010860000       0.180014330000       1.000000000000
C3 C       0.291807630000      -0.027946440000       0.345009740000       1.000000000000
C4 C       0.214885280000      -0.117424960000       0.508235830000       1.000000000000
C5 C       0.127199090000       0.032120610000       0.660862830000       1.000000000000
C6 C       0.045344120000      -0.041449580000       0.831719180000       1.000000000000
C7 C      -0.038680890000       0.118237210000       0.975547800000       1.000000000000
C8 C      -0.124433140000       0.058682970000       1.152330220000       1.000000000000
C9 C      -0.203772600000       0.229397770000       1.285244190000       1.000000000000
C10 C      -0.295003500000       0.191808910000       1.469886080000       1.000000000000
C11 C      -0.353132730000       0.574144670000       1.531921340000       1.000000000000
C12 C      -0.195908410000       0.463710580000       1.237716860000       1.000000000000
C13 C      -0.037568160000       0.359387760000       0.940733220000       1.000000000000
C14 C       0.121566710000       0.276623720000       0.639290630000       1.000000000000
C15 C       0.279491520000       0.216553830000       0.336841730000       1.000000000000
N1 N       0.455645590000      -0.071244080000       0.028440520000       1.000000000000
N2 N      -0.368408440000       0.356758870000       1.591769570000       1.000000000000
N3 N      -0.275170270000       0.634584810000       1.370186240000       1.000000000000
N4 N      -0.116481550000       0.524202850000       1.073355140000       1.000000000000
N5 N       0.040960870000       0.429667730000       0.777075550000       1.000000000000
N6 N       0.198164480000       0.360500940000       0.477605020000       1.000000000000
N7 N       0.356323280000       0.306133180000       0.173950790000       1.000000000000
H1 H       0.496616870000       0.234958110000      -0.092528650000       1.000000000000
H2 H       0.397100980000      -0.345654830000       0.179751200000       1.000000000000
H3 H       0.221378530000      -0.299951490000       0.519669270000       1.000000000000
H4 H       0.047025560000      -0.221867620000       0.852581980000       1.000000000000
H5 H      -0.127574230000      -0.119003250000       1.182593320000       1.000000000000
H6 H      -0.304167710000       0.018147910000       1.511694970000       1.000000000000
H7 H      -0.415507370000       0.709179880000       1.636088720000       1.000000000000
#END
data_7b_opt-QR-9-1928-3
_audit_creation_method 'generated by cspy2.0'
_cell_length_a 6.8641
_cell_length_b 29.2229
_cell_length_c 6.2893
_cell_angle_alpha 90.0
_cell_angle_beta 110.19
_cell_angle_gamma 90.0
loop_
_symmetry_equiv_pos_site_id
_symmetry_equiv_pos_as_xyz
1 +x,+y,+z
2 +x,-y,1/2+z
3 1/2+x,1/2+y,+z
4 1/2+x,1/2-y,1/2+z
loop_
_atom_site_label
_atom_site_type_symbol
_atom_site_fract_x
_atom_site_fract_y
_atom_site_fract_z
_atom_site_occupancy
C1 C       0.181131350000       0.446111530000       0.880553070000       1.000000000000
C2 C       0.202514570000       0.418859230000       0.550893670000       1.000000000000
C3 C       0.197458040000       0.373138780000       0.630582950000       1.000000000000
C4 C       0.205447610000       0.334294860000       0.509398410000       1.000000000000
C5 C       0.199164070000       0.291199710000       0.606971490000       1.000000000000
C6 C       0.206370090000       0.249969290000       0.498338330000       1.000000000000
C7 C       0.199201490000       0.208756140000       0.607083650000       1.000000000000
C8 C       0.205736590000       0.165663420000       0.509713280000       1.000000000000
C9 C       0.197627760000       0.126844700000       0.630958770000       1.000000000000
C10 C       0.203018430000       0.081096330000       0.551544450000       1.000000000000
C11 C       0.180705470000       0.053896090000       0.880874410000       1.000000000000
C12 C       0.182562170000       0.131888790000       0.853919320000       1.000000000000
C13 C       0.184107740000       0.210471720000       0.833314710000       1.000000000000
C14 C       0.184277640000       0.289533240000       0.833312330000       1.000000000000
C15 C       0.182918950000       0.368115900000       0.853794320000       1.000000000000
N1 N       0.194743520000       0.454761080000       0.669539970000       1.000000000000
N2 N       0.194991540000       0.045216070000       0.670203230000       1.000000000000
N3 N       0.174304380000       0.093122970000       0.975204370000       1.000000000000
N4 N       0.176217000000       0.171831510000       0.949130420000       1.000000000000
N5 N       0.177311290000       0.249999230000       0.937400860000       1.000000000000
N6 N       0.176699810000       0.328175220000       0.949158610000       1.000000000000
N7 N       0.175003620000       0.406899250000       0.975134070000       1.000000000000
H1 H       0.174792160000       0.476647200000       0.976531780000       1.000000000000
H2 H       0.213314000000       0.424241950000       0.383800000000       1.000000000000
H3 H       0.216408580000       0.336693460000       0.341473900000       1.000000000000
H4 H       0.217468600000       0.249967480000       0.330164750000       1.000000000000
H5 H       0.216959110000       0.163248900000       0.341924180000       1.000000000000
H6 H       0.214307510000       0.075690300000       0.384702030000       1.000000000000
H7 H       0.174195050000       0.023381500000       0.976881500000       1.000000000000
#END
data_7b_opt-QR-4-6968-3
_audit_creation_method 'generated by cspy2.0'
_cell_length_a 6.2772
_cell_length_b 6.5123
_cell_length_c 17.3849
_cell_angle_alpha 90.0
_cell_angle_beta 57.2074
_cell_angle_gamma 90.0
loop_
_symmetry_equiv_pos_site_id
_symmetry_equiv_pos_as_xyz
1 +x,+y,+z
2 -x,1/2+y,-z
loop_
_atom_site_label
_atom_site_type_symbol
_atom_site_fract_x
_atom_site_fract_y
_atom_site_fract_z
_atom_site_occupancy
C1 C       0.533610910000       0.453643080000       0.607850010000       1.000000000000
C2 C       0.112804370000       0.454059840000       0.662303330000       1.000000000000
C3 C       0.057500460000       0.453828580000       0.753754620000       1.000000000000
C4 C      -0.183712770000       0.453835950000       0.831392180000       1.000000000000
C5 C      -0.212692610000       0.453651450000       0.917580350000       1.000000000000
C6 C      -0.448214190000       0.453612960000       1.000001470000       1.000000000000
C7 C      -0.460002770000       0.453560330000       1.082426180000       1.000000000000
C8 C      -0.689573790000       0.453457330000       1.168614220000       1.000000000000
C9 C      -0.681245630000       0.453519380000       1.246252330000       1.000000000000
C10 C      -0.900310410000       0.453372430000       1.337705180000       1.000000000000
C11 C      -0.642830110000       0.453835540000       1.392157020000       1.000000000000
C12 C      -0.436569180000       0.453812180000       1.236193290000       1.000000000000
C13 C      -0.222032420000       0.453679760000       1.079058750000       1.000000000000
C14 C       0.015136180000       0.453547050000       0.920951740000       1.000000000000
C15 C       0.272026310000       0.453596830000       0.763812840000       1.000000000000
N1 N       0.342581370000       0.453995760000       0.590555100000       1.000000000000
N2 N      -0.885784590000       0.453510230000       1.409462020000       1.000000000000
N3 N      -0.427993110000       0.454015240000       1.313730740000       1.000000000000
N4 N      -0.218714630000       0.453865090000       1.156316510000       1.000000000000
N5 N       0.003642220000       0.453604400000       1.000005950000       1.000000000000
N6 N       0.250240390000       0.453472310000       0.843700780000       1.000000000000
N7 N       0.513188680000       0.453489460000       0.686271020000       1.000000000000
H1 H       0.723952730000       0.453634700000       0.546832140000       1.000000000000
H2 H      -0.042857270000       0.454317390000       0.651524930000       1.000000000000
H3 H      -0.349245780000       0.453996080000       0.826587540000       1.000000000000
H4 H      -0.621258200000       0.453643170000       0.999995300000       1.000000000000
H5 H      -0.869515210000       0.453329410000       1.173409420000       1.000000000000
H6 H      -1.088302010000       0.453139090000       1.348494090000       1.000000000000
H7 H      -0.635526000000       0.453978570000       1.453166330000       1.000000000000
#END
data_7b_opt-QR-15-8440-3
_audit_creation_method 'generated by cspy2.0'
_cell_length_a 6.2868
_cell_length_b 29.2267
_cell_length_c 13.0118
_cell_angle_alpha 90.0
_cell_angle_beta 87.2156
_cell_angle_gamma 90.0
loop_
_symmetry_equiv_pos_site_id
_symmetry_equiv_pos_as_xyz
1 -x,-y,-z
2 +x,+y,+z
3 -x,+y,1/2-z
4 +x,-y,1/2+z
5 1/2-x,1/2-y,-z
6 1/2+x,1/2+y,+z
7 1/2-x,1/2+y,1/2-z
8 1/2+x,1/2-y,1/2+z
loop_
_atom_site_label
_atom_site_type_symbol
_atom_site_fract_x
_atom_site_fract_y
_atom_site_fract_z
_atom_site_occupancy
C1 C       0.440275640000       0.723382720000       0.377274740000       1.000000000000
C2 C       0.101749280000       0.696157590000       0.376605010000       1.000000000000
C3 C       0.183510120000       0.650434300000       0.376249160000       1.000000000000
C4 C       0.058984060000       0.611615290000       0.375684130000       1.000000000000
C5 C       0.159135110000       0.568517990000       0.375410190000       1.000000000000
C6 C       0.047483440000       0.527306250000       0.374816080000       1.000000000000
C7 C       0.159159740000       0.486088440000       0.374639530000       1.000000000000
C8 C       0.059081270000       0.442987040000       0.374019750000       1.000000000000
C9 C       0.183634770000       0.404164670000       0.373946750000       1.000000000000
C10 C       0.101947890000       0.358442600000       0.373330540000       1.000000000000
C11 C       0.440481240000       0.331213210000       0.373959680000       1.000000000000
C12 C       0.412836940000       0.409189150000       0.374573360000       1.000000000000
C13 C       0.391643500000       0.487766980000       0.375150280000       1.000000000000
C14 C       0.391633160000       0.566824600000       0.375762530000       1.000000000000
C15 C       0.412736140000       0.645403880000       0.376508480000       1.000000000000
N1 N       0.223650480000       0.732039990000       0.377120450000       1.000000000000
N2 N       0.223888630000       0.322561970000       0.373311720000       1.000000000000
N3 N       0.537499250000       0.370418170000       0.374559510000       1.000000000000
N4 N       0.510688420000       0.449131750000       0.375122340000       1.000000000000
N5 N       0.498562000000       0.527295240000       0.375645840000       1.000000000000
N6 N       0.510643970000       0.605453870000       0.376291010000       1.000000000000
N7 N       0.537360590000       0.684172480000       0.377034100000       1.000000000000
H1 H       0.538911000000       0.753885060000       0.377706950000       1.000000000000
H2 H      -0.069796990000       0.701549480000       0.376474840000       1.000000000000
H3 H      -0.113480950000       0.614017760000       0.375466530000       1.000000000000
H4 H      -0.125264120000       0.527303110000       0.374517140000       1.000000000000
H5 H      -0.113374920000       0.440591270000       0.373620640000       1.000000000000
H6 H      -0.069551860000       0.353046150000       0.372836000000       1.000000000000
H7 H       0.539143260000       0.300700660000       0.373938590000       1.000000000000
#END
data_7b_opt-QR-9-402-3
_audit_creation_method 'generated by cspy2.0'
_cell_length_a 6.2908
_cell_length_b 29.2235
_cell_length_c 7.4549
_cell_angle_alpha 90.0
_cell_angle_beta 59.63740000000001
_cell_angle_gamma 90.0
loop_
_symmetry_equiv_pos_site_id
_symmetry_equiv_pos_as_xyz
1 +x,+y,+z
2 +x,-y,1/2+z
3 1/2+x,1/2+y,+z
4 1/2+x,1/2-y,1/2+z
loop_
_atom_site_label
_atom_site_type_symbol
_atom_site_fract_x
_atom_site_fract_y
_atom_site_fract_z
_atom_site_occupancy
C1 C       0.254542250000       0.714601040000       0.585893290000       1.000000000000
C2 C       0.607385840000       0.687619820000       0.560960700000       1.000000000000
C3 C       0.522876700000       0.641826710000       0.567316530000       1.000000000000
C4 C       0.653051740000       0.603096470000       0.558397300000       1.000000000000
C5 C       0.549433750000       0.559917780000       0.566035980000       1.000000000000
C6 C       0.666185830000       0.518794040000       0.558103070000       1.000000000000
C7 C       0.550626920000       0.477476600000       0.566440690000       1.000000000000
C8 C       0.655391600000       0.434457780000       0.559444360000       1.000000000000
C9 C       0.526402960000       0.395544230000       0.568587490000       1.000000000000
C10 C       0.612042320000       0.349862890000       0.562969080000       1.000000000000
C11 C       0.260464740000       0.322370570000       0.587225380000       1.000000000000
C12 C       0.288034410000       0.400389820000       0.584940230000       1.000000000000
C13 C       0.308805690000       0.478978060000       0.583231700000       1.000000000000
C14 C       0.307530470000       0.558061030000       0.583061730000       1.000000000000
C15 C       0.284384180000       0.636618100000       0.584239280000       1.000000000000
N1 N       0.479966600000       0.723407320000       0.569748830000       1.000000000000
N2 N       0.485771300000       0.313896060000       0.571847040000       1.000000000000
N3 N       0.159008740000       0.361517320000       0.593955730000       1.000000000000
N4 N       0.185639280000       0.440251970000       0.591837660000       1.000000000000
N5 N       0.196917590000       0.518432410000       0.590928240000       1.000000000000
N6 N       0.183094280000       0.596590710000       0.591641100000       1.000000000000
N7 N       0.154074340000       0.675297330000       0.593262890000       1.000000000000
H1 H       0.151461280000       0.745022660000       0.592952790000       1.000000000000
H2 H       0.785881660000       0.693142040000       0.548204190000       1.000000000000
H3 H       0.832498010000       0.605626900000       0.545690240000       1.000000000000
H4 H       0.845946160000       0.518925330000       0.545518990000       1.000000000000
H5 H       0.834754240000       0.432190760000       0.547041370000       1.000000000000
H6 H       0.790431650000       0.344606260000       0.550751610000       1.000000000000
H7 H       0.158363820000       0.291785680000       0.594374810000       1.000000000000
#END
data_7b_opt-QR-2-12272-3
_audit_creation_method 'generated by cspy2.0'
_cell_length_a 6.278
_cell_length_b 6.8674
_cell_length_c 17.4083
_cell_angle_alpha 74.4263
_cell_angle_beta 122.8885
_cell_angle_gamma 89.5303
loop_
_symmetry_equiv_pos_site_id
_symmetry_equiv_pos_as_xyz
1 -x,-y,-z
2 +x,+y,+z
loop_
_atom_site_label
_atom_site_type_symbol
_atom_site_fract_x
_atom_site_fract_y
_atom_site_fract_z
_atom_site_occupancy
C1 C       0.671800810000       0.258166360000      -0.012126350000       1.000000000000
C2 C       0.251257810000       0.255680180000      -0.066326410000       1.000000000000
C3 C       0.195959120000       0.254671870000      -0.157558220000       1.000000000000
C4 C      -0.045141100000       0.252942820000      -0.234966090000       1.000000000000
C5 C      -0.074121230000       0.252032750000      -0.320941030000       1.000000000000
C6 C      -0.309513940000       0.250311520000      -0.403126670000       1.000000000000
C7 C      -0.321268470000       0.249390520000      -0.485338480000       1.000000000000
C8 C      -0.550769640000       0.247727880000      -0.571287230000       1.000000000000
C9 C      -0.542396690000       0.246812640000      -0.648713030000       1.000000000000
C10 C      -0.761351210000       0.245153530000      -0.739917930000       1.000000000000
C11 C      -0.503853700000       0.244957540000      -0.794188910000       1.000000000000
C12 C      -0.297725550000       0.247467420000      -0.638665240000       1.000000000000
C13 C      -0.083379510000       0.250139220000      -0.481988060000       1.000000000000
C14 C       0.153626600000       0.252902050000      -0.324346830000       1.000000000000
C15 C       0.410357830000       0.255530780000      -0.167649360000       1.000000000000
N1 N       0.480884200000       0.257357790000       0.005197500000       1.000000000000
N2 N      -0.746780050000       0.244252340000      -0.811462970000       1.000000000000
N3 N      -0.289075600000       0.246421760000      -0.715973560000       1.000000000000
N4 N      -0.079957120000       0.249074540000      -0.559016690000       1.000000000000
N5 N       0.142185830000       0.251902040000      -0.403188420000       1.000000000000
N6 N       0.388592450000       0.254665270000      -0.247343530000       1.000000000000
N7 N       0.651393460000       0.257349150000      -0.090359030000       1.000000000000
H1 H       0.862030000000       0.259538910000       0.048701710000       1.000000000000
H2 H       0.095711000000       0.254998570000      -0.055512920000       1.000000000000
H3 H      -0.210579310000       0.252269050000      -0.230123680000       1.000000000000
H4 H      -0.482498580000       0.249694210000      -0.403094960000       1.000000000000
H5 H      -0.730682220000       0.247164110000      -0.576071680000       1.000000000000
H6 H      -0.949363050000       0.244609470000      -0.750698170000       1.000000000000
H7 H      -0.496490680000       0.244138680000      -0.855017270000       1.000000000000
#END
data_7b_opt-QR-2-12598-3
_audit_creation_method 'generated by cspy2.0'
_cell_length_a 7.5251
_cell_length_b 6.2759
_cell_length_c 14.9516
_cell_angle_alpha 77.88000000000001
_cell_angle_beta 60.7477
_cell_angle_gamma 89.8217
loop_
_symmetry_equiv_pos_site_id
_symmetry_equiv_pos_as_xyz
1 -x,-y,-z
2 +x,+y,+z
loop_
_atom_site_label
_atom_site_type_symbol
_atom_site_fract_x
_atom_site_fract_y
_atom_site_fract_z
_atom_site_occupancy
C1 C       0.751074210000       0.278500270000       0.825173670000       1.000000000000
C2 C       0.752450010000      -0.032947560000       0.770114510000       1.000000000000
C3 C       0.751472540000       0.094912910000       0.678999490000       1.000000000000
C4 C       0.751550270000       0.009320540000       0.601270290000       1.000000000000
C5 C       0.750582170000       0.152921490000       0.515437770000       1.000000000000
C6 C       0.750557320000       0.082618400000       0.432954870000       1.000000000000
C7 C       0.749687220000       0.235890640000       0.350865480000       1.000000000000
C8 C       0.749519480000       0.179038850000       0.264658660000       1.000000000000
C9 C       0.748746260000       0.342831700000       0.187337310000       1.000000000000
C10 C       0.748456280000       0.307038470000       0.095920630000       1.000000000000
C11 C       0.747416550000       0.673433900000       0.042011170000       1.000000000000
C12 C       0.748253240000       0.567256310000       0.197691540000       1.000000000000
C13 C       0.748980800000       0.466955320000       0.354584760000       1.000000000000
C14 C       0.749612300000       0.387350500000       0.512493850000       1.000000000000
C15 C       0.750351750000       0.329393430000       0.669411720000       1.000000000000
N1 N       0.752300150000       0.052992090000       0.841977690000       1.000000000000
N2 N       0.747788650000       0.465252750000       0.024452630000       1.000000000000
N3 N       0.747617270000       0.731131000000       0.120441200000       1.000000000000
N4 N       0.748361780000       0.625035400000       0.277600700000       1.000000000000
N5 N       0.748895060000       0.534184800000       0.433722230000       1.000000000000
N6 N       0.749480080000       0.467587890000       0.589844540000       1.000000000000
N7 N       0.750182310000       0.415116300000       0.747068780000       1.000000000000
H1 H       0.750997400000       0.346515500000       0.886266240000       1.000000000000
H2 H       0.753393230000      -0.210051990000       0.780524120000       1.000000000000
H3 H       0.752377630000      -0.165723350000       0.605732700000       1.000000000000
H4 H       0.751215880000      -0.090334880000       0.432666310000       1.000000000000
H5 H       0.750018320000       0.008791170000       0.259609850000       1.000000000000
H6 H       0.748790910000       0.140730500000       0.084921790000       1.000000000000
H7 H       0.746906630000       0.802954960000      -0.018779730000       1.000000000000
#END
data_7b_opt-QR-14-3744-3
_audit_creation_method 'generated by cspy2.0'
_cell_length_a 6.268
_cell_length_b 13.0354
_cell_length_c 14.9294
_cell_angle_alpha 90.0
_cell_angle_beta 77.985
_cell_angle_gamma 90.0
loop_
_symmetry_equiv_pos_site_id
_symmetry_equiv_pos_as_xyz
1 -x,-y,-z
2 +x,+y,+z
3 -x,1/2+y,1/2-z
4 +x,1/2-y,1/2+z
loop_
_atom_site_label
_atom_site_type_symbol
_atom_site_fract_x
_atom_site_fract_y
_atom_site_fract_z
_atom_site_occupancy
C1 C       0.212949420000       0.383769270000       0.450009470000       1.000000000000
C2 C      -0.098826720000       0.382264890000       0.394926580000       1.000000000000
C3 C       0.029368280000       0.380672820000       0.303556560000       1.000000000000
C4 C      -0.056189790000       0.379084170000       0.225633410000       1.000000000000
C5 C       0.087755260000       0.377589050000       0.139570690000       1.000000000000
C6 C       0.017521900000       0.375930490000       0.056902300000       1.000000000000
C7 C       0.171118700000       0.374453480000      -0.025371970000       1.000000000000
C8 C       0.114365480000       0.372778710000      -0.111807450000       1.000000000000
C9 C       0.278487470000       0.371345230000      -0.189273590000       1.000000000000
C10 C       0.242853720000       0.369606310000      -0.280934060000       1.000000000000
C11 C       0.609723020000       0.368567170000      -0.334806470000       1.000000000000
C12 C       0.503146460000       0.371561640000      -0.178793790000       1.000000000000
C13 C       0.402460950000       0.374640790000      -0.021600480000       1.000000000000
C14 C       0.322478090000       0.377757430000       0.136618130000       1.000000000000
C15 C       0.264179000000       0.380771040000       0.293896860000       1.000000000000
N1 N      -0.012916860000       0.383763320000       0.466944690000       1.000000000000
N2 N       0.401359910000       0.368243630000      -0.352516610000       1.000000000000
N3 N       0.667311340000       0.370058450000      -0.256172860000       1.000000000000
N4 N       0.560835540000       0.373143610000      -0.098699320000       1.000000000000
N5 N       0.469640720000       0.376272570000       0.057698940000       1.000000000000
N6 N       0.402720730000       0.379369970000       0.214133590000       1.000000000000
N7 N       0.349902540000       0.382399870000       0.371705260000       1.000000000000
H1 H       0.280956500000       0.385012770000       0.511244140000       1.000000000000
H2 H      -0.276186070000       0.382204090000       0.405397560000       1.000000000000
H3 H      -0.231480860000       0.378968460000       0.230144870000       1.000000000000
H4 H      -0.155648230000       0.375796040000       0.056605660000       1.000000000000
H5 H      -0.056043520000       0.372622410000      -0.116917410000       1.000000000000
H6 H       0.076376590000       0.369384100000      -0.292039920000       1.000000000000
H7 H       0.739464070000       0.367391810000      -0.395693910000       1.000000000000
#END
data_7b_opt-QR-9-2708-3
_audit_creation_method 'generated by cspy2.0'
_cell_length_a 11.1867
_cell_length_b 58.4001
_cell_length_c 6.2935
_cell_angle_alpha 90.0
_cell_angle_beta 163.2371
_cell_angle_gamma 90.0
loop_
_symmetry_equiv_pos_site_id
_symmetry_equiv_pos_as_xyz
1 +x,+y,+z
2 +x,-y,1/2+z
3 1/2+x,1/2+y,+z
4 1/2+x,1/2-y,1/2+z
loop_
_atom_site_label
_atom_site_type_symbol
_atom_site_fract_x
_atom_site_fract_y
_atom_site_fract_z
_atom_site_occupancy
C1 C       0.370598440000       0.973079940000       0.768721610000       1.000000000000
C2 C       0.319421250000       0.959327560000       1.018385690000       1.000000000000
C3 C       0.320682610000       0.936481060000       0.937993180000       1.000000000000
C4 C       0.295556440000       0.917010970000       1.018447780000       1.000000000000
C5 C       0.299996910000       0.895488400000       0.925199950000       1.000000000000
C6 C       0.276150550000       0.874825640000       0.994925680000       1.000000000000
C7 C       0.282832370000       0.854247360000       0.894063380000       1.000000000000
C8 C       0.259997970000       0.832647050000       0.953943280000       1.000000000000
C9 C       0.269200630000       0.813271020000       0.844560320000       1.000000000000
C10 C       0.248238780000       0.790360590000       0.889256800000       1.000000000000
C11 C       0.289973770000       0.776864080000       0.622280710000       1.000000000000
C12 C       0.302233070000       0.815873320000       0.672485420000       1.000000000000
C13 C       0.315313740000       0.855176120000       0.717667160000       1.000000000000
C14 C       0.331370770000       0.894731810000       0.746824950000       1.000000000000
C15 C       0.350567110000       0.934052830000       0.760293260000       1.000000000000
N1 N       0.343332530000       0.977325180000       0.938443980000       1.000000000000
N2 N       0.257811530000       0.772455820000       0.783172800000       1.000000000000
N3 N       0.311770000000       0.796519770000       0.563569350000       1.000000000000
N4 N       0.324092690000       0.835891310000       0.613072970000       1.000000000000
N5 N       0.338028920000       0.874991850000       0.650689710000       1.000000000000
N6 N       0.355535470000       0.914103830000       0.670225240000       1.000000000000
N7 N       0.375539740000       0.953496840000       0.679455730000       1.000000000000
H1 H       0.390446060000       0.988381450000       0.704885760000       1.000000000000
H2 H       0.297468590000       0.961962180000       1.152137970000       1.000000000000
H3 H       0.272755770000       0.918147390000       1.151571770000       1.000000000000
H4 H       0.252451750000       0.874763800000       1.126798000000       1.000000000000
H5 H       0.235592550000       0.831383250000       1.084218010000       1.000000000000
H6 H       0.223087370000       0.787597910000       1.017248050000       1.000000000000
H7 H       0.297494170000       0.761636830000       0.536043390000       1.000000000000
#END
data_7b_opt-QR-2-17135-3
_audit_creation_method 'generated by cspy2.0'
_cell_length_a 8.0516
_cell_length_b 12.2221
_cell_length_c 6.2747
_cell_angle_alpha 75.8198
_cell_angle_beta 90.955
_cell_angle_gamma 92.6068
loop_
_symmetry_equiv_pos_site_id
_symmetry_equiv_pos_as_xyz
1 -x,-y,-z
2 +x,+y,+z
loop_
_atom_site_label
_atom_site_type_symbol
_atom_site_fract_x
_atom_site_fract_y
_atom_site_fract_z
_atom_site_occupancy
C1 C       0.705537770000       0.031973190000       0.182189300000       1.000000000000
C2 C       0.761727250000      -0.020976570000      -0.131010560000       1.000000000000
C3 C       0.854559350000      -0.111988130000      -0.004387030000       1.000000000000
C4 C       0.933880560000      -0.188616670000      -0.091532710000       1.000000000000
C5 C       1.021246170000      -0.274500020000       0.050984040000       1.000000000000
C6 C       1.105415320000      -0.355904430000      -0.020922270000       1.000000000000
C7 C       1.188847770000      -0.438136920000       0.131358430000       1.000000000000
C8 C       1.276840980000      -0.523304110000       0.072877470000       1.000000000000
C9 C       1.355283880000      -0.600870180000       0.235777160000       1.000000000000
C10 C       1.448598590000      -0.691315640000       0.198342710000       1.000000000000
C11 C       1.502495800000      -0.746792240000       0.564788530000       1.000000000000
C12 C       1.344114250000      -0.591840460000       0.460996210000       1.000000000000
C13 C       1.184569800000      -0.435701470000       0.363104390000       1.000000000000
C14 C       1.023974110000      -0.278679480000       0.285984750000       1.000000000000
C15 C       0.864171280000      -0.122758800000       0.230562640000       1.000000000000
N1 N       0.688447400000       0.049845770000      -0.043623730000       1.000000000000
N2 N       1.521025100000      -0.763061720000       0.355745950000       1.000000000000
N3 N       1.422359450000      -0.669355430000       0.623982330000       1.000000000000
N4 N       1.262551880000      -0.512916790000       0.520281270000       1.000000000000
N5 N       1.103931040000      -0.357586440000       0.431872380000       1.000000000000
N6 N       0.945117980000      -0.202400900000       0.367770050000       1.000000000000
N7 N       0.785017780000      -0.046205900000       0.317855720000       1.000000000000
H1 H       0.643211480000       0.092182540000       0.251462490000       1.000000000000
H2 H       0.751170170000      -0.009702810000      -0.308411510000       1.000000000000
H3 H       0.929466570000      -0.183248250000      -0.266954600000       1.000000000000
H4 H       1.105961000000      -0.355265980000      -0.194346270000       1.000000000000
H5 H       1.282372340000      -0.527379990000      -0.097908670000       1.000000000000
H6 H       1.460303570000      -0.701307660000       0.031392580000       1.000000000000
H7 H       1.564082610000      -0.807792750000       0.693611380000       1.000000000000
#END
data_7b_opt-QR-9-1924-3
_audit_creation_method 'generated by cspy2.0'
_cell_length_a 19.994
_cell_length_b 6.273
_cell_length_c 9.6026
_cell_angle_alpha 90.0
_cell_angle_beta 83.5307
_cell_angle_gamma 90.0
loop_
_symmetry_equiv_pos_site_id
_symmetry_equiv_pos_as_xyz
1 +x,+y,+z
2 +x,-y,1/2+z
3 1/2+x,1/2+y,+z
4 1/2+x,1/2-y,1/2+z
loop_
_atom_site_label
_atom_site_type_symbol
_atom_site_fract_x
_atom_site_fract_y
_atom_site_fract_z
_atom_site_occupancy
C1 C       0.188933370000       1.062321060000       0.856004090000       1.000000000000
C2 C       0.216248200000       1.401660030000       0.910238970000       1.000000000000
C3 C       0.261879820000       1.319716180000       1.001772950000       1.000000000000
C4 C       0.300680230000       1.444571350000       1.079426690000       1.000000000000
C5 C       0.343686750000       1.344209800000       1.165664020000       1.000000000000
C6 C       0.384860810000       1.456156660000       1.248089650000       1.000000000000
C7 C       0.426032670000       1.344228550000       1.330525240000       1.000000000000
C8 C       0.469064140000       1.444583000000       1.416742280000       1.000000000000
C9 C       0.507878000000       1.319743350000       1.494347800000       1.000000000000
C10 C       0.553522880000       1.401653390000       1.585843560000       1.000000000000
C11 C       0.580838600000       1.062296880000       1.640063360000       1.000000000000
C12 C       0.502907720000       1.089984900000       1.484145270000       1.000000000000
C13 C       0.424367610000       1.111180900000       1.327106990000       1.000000000000
C14 C       0.345339650000       1.111163630000       1.169101510000       1.000000000000
C15 C       0.266843680000       1.089969450000       1.011967000000       1.000000000000
N1 N       0.180376880000       1.279434680000       0.838518770000       1.000000000000
N2 N       0.589408370000       1.279426920000       1.657511870000       1.000000000000
N3 N       0.541696190000       0.965021960000       1.561560490000       1.000000000000
N4 N       0.463008960000       0.991864160000       1.404236000000       1.000000000000
N5 N       0.384848140000       1.003993960000       1.248108790000       1.000000000000
N6 N       0.306728500000       0.991849280000       1.091900270000       1.000000000000
N7 N       0.228081670000       0.965019460000       0.934490130000       1.000000000000
H1 H       0.158433020000       0.963430780000       0.795000350000       1.000000000000
H2 H       0.210917970000       1.573587780000       0.899295930000       1.000000000000
H3 H       0.298313990000       1.617435120000       1.074511810000       1.000000000000
H4 H       0.384867250000       1.629328730000       1.248068970000       1.000000000000
H5 H       0.471438620000       1.617464160000       1.421616220000       1.000000000000
H6 H       0.558854880000       1.573585690000       1.596743500000       1.000000000000
H7 H       0.611347070000       0.963400910000       1.700987740000       1.000000000000
#END
data_7b_opt-QR-15-13576-3
_audit_creation_method 'generated by cspy2.0'
_cell_length_a 29.2432
_cell_length_b 6.2662
_cell_length_c 13.5901
_cell_angle_alpha 90.0
_cell_angle_beta 106.6214
_cell_angle_gamma 90.0
loop_
_symmetry_equiv_pos_site_id
_symmetry_equiv_pos_as_xyz
1 -x,-y,-z
2 +x,+y,+z
3 -x,+y,1/2-z
4 +x,-y,1/2+z
5 1/2-x,1/2-y,-z
6 1/2+x,1/2+y,+z
7 1/2-x,1/2+y,1/2-z
8 1/2+x,1/2-y,1/2+z
loop_
_atom_site_label
_atom_site_type_symbol
_atom_site_fract_x
_atom_site_fract_y
_atom_site_fract_z
_atom_site_occupancy
C1 C       0.040495960000       0.799283910000       0.619114660000       1.000000000000
C2 C       0.067515160000       1.138757400000       0.616642500000       1.000000000000
C3 C       0.113494720000       1.056417800000       0.619022210000       1.000000000000
C4 C       0.152347060000       1.181139620000       0.619119850000       1.000000000000
C5 C       0.195699550000       1.080365380000       0.621555510000       1.000000000000
C6 C       0.236963370000       1.192146470000       0.621873200000       1.000000000000
C7 C       0.278435430000       1.079831130000       0.624297560000       1.000000000000
C8 C       0.321609080000       1.180010000000       0.624816150000       1.000000000000
C9 C       0.360683640000       1.054770320000       0.627223210000       1.000000000000
C10 C       0.406514710000       1.136449200000       0.628019070000       1.000000000000
C11 C       0.434111290000       0.796592480000       0.631828310000       1.000000000000
C12 C       0.355807000000       0.824837970000       0.629031720000       1.000000000000
C13 C       0.276934360000       0.846608190000       0.626331800000       1.000000000000
C14 C       0.197595590000       0.847098900000       0.623830680000       1.000000000000
C15 C       0.118746450000       0.826456710000       0.621428860000       1.000000000000
N1 N       0.031604080000       1.016672940000       0.616637550000       1.000000000000
N2 N       0.442622190000       1.013863080000       0.630259630000       1.000000000000
N3 N       0.394812190000       0.699485280000       0.631363470000       1.000000000000
N4 N       0.315806950000       0.726887120000       0.628617410000       1.000000000000
N5 N       0.237362380000       0.739565220000       0.626080770000       1.000000000000
N6 N       0.158928130000       0.727946800000       0.623715940000       1.000000000000
N7 N       0.079948510000       0.701652810000       0.621371500000       1.000000000000
H1 H       0.009964180000       0.700510120000       0.619050790000       1.000000000000
H2 H       0.061928700000       1.310880630000       0.614740210000       1.000000000000
H3 H       0.149777680000       1.354171360000       0.617360810000       1.000000000000
H4 H       0.236818950000       1.365462880000       0.620266320000       1.000000000000
H5 H       0.323874990000       1.353012740000       0.623353830000       1.000000000000
H6 H       0.411797920000       1.308517280000       0.626713770000       1.000000000000
H7 H       0.464805850000       0.697399230000       0.633671650000       1.000000000000
#END
data_7b_opt-QR-14-2359-3
_audit_creation_method 'generated by cspy2.0'
_cell_length_a 10.0392
_cell_length_b 6.273
_cell_length_c 22.5744
_cell_angle_alpha 90.0
_cell_angle_beta 122.68560000000001
_cell_angle_gamma 90.0
loop_
_symmetry_equiv_pos_site_id
_symmetry_equiv_pos_as_xyz
1 -x,-y,-z
2 +x,+y,+z
3 -x,1/2+y,1/2-z
4 +x,1/2-y,1/2+z
loop_
_atom_site_label
_atom_site_type_symbol
_atom_site_fract_x
_atom_site_fract_y
_atom_site_fract_z
_atom_site_occupancy
C1 C       0.053086350000       0.560662240000       0.695651860000       1.000000000000
C2 C       0.080122250000       0.900002540000       0.668375050000       1.000000000000
C3 C       0.126227660000       0.818083650000       0.622806230000       1.000000000000
C4 C       0.165199670000       0.942898350000       0.584077510000       1.000000000000
C5 C       0.208626940000       0.842545630000       0.541123310000       1.000000000000
C6 C       0.250028390000       0.954477710000       0.500013000000       1.000000000000
C7 C       0.291452620000       0.842552590000       0.458909810000       1.000000000000
C8 C       0.334817890000       0.942925040000       0.415938240000       1.000000000000
C9 C       0.373757300000       0.818082560000       0.377188730000       1.000000000000
C10 C       0.419800380000       0.899972370000       0.331604150000       1.000000000000
C11 C       0.446814150000       0.560626190000       0.304326710000       1.000000000000
C12 C       0.368515300000       0.588359660000       0.382131560000       1.000000000000
C13 C       0.289697060000       0.609530260000       0.460558590000       1.000000000000
C14 C       0.210404930000       0.609537140000       0.539467340000       1.000000000000
C15 C       0.131461920000       0.588318870000       0.617855730000       1.000000000000
N1 N       0.044139690000       0.777807360000       0.704182210000       1.000000000000
N2 N       0.455740800000       0.777750040000       0.295778650000       1.000000000000
N3 N       0.407308330000       0.463395950000       0.343397120000       1.000000000000
N4 N       0.328363630000       0.490202820000       0.421974380000       1.000000000000
N5 N       0.250055150000       0.502345050000       0.500019830000       1.000000000000
N6 N       0.171665540000       0.490218750000       0.578035230000       1.000000000000
N7 N       0.092599960000       0.463383190000       0.656566700000       1.000000000000
H1 H       0.022465330000       0.461803780000       0.726091220000       1.000000000000
H2 H       0.074498620000       1.071925110000       0.673682550000       1.000000000000
H3 H       0.162662570000       1.115741490000       0.586434510000       1.000000000000
H4 H       0.249982570000       1.127655010000       0.500011650000       1.000000000000
H5 H       0.337295460000       1.115761210000       0.413583620000       1.000000000000
H6 H       0.425376130000       1.071899590000       0.326283060000       1.000000000000
H7 H       0.477353570000       0.461767400000       0.273842440000       1.000000000000
#END
data_7b_opt-QR-14-9637-3
_audit_creation_method 'generated by cspy2.0'
_cell_length_a 14.9461
_cell_length_b 13.0382
_cell_length_c 6.2648
_cell_angle_alpha 90.0
_cell_angle_beta 78.0127
_cell_angle_gamma 90.0
loop_
_symmetry_equiv_pos_site_id
_symmetry_equiv_pos_as_xyz
1 -x,-y,-z
2 +x,+y,+z
3 -x,1/2+y,1/2-z
4 +x,1/2-y,1/2+z
loop_
_atom_site_label
_atom_site_type_symbol
_atom_site_fract_x
_atom_site_fract_y
_atom_site_fract_z
_atom_site_occupancy
C1 C       0.829171680000       0.872582610000       0.381754890000       1.000000000000
C2 C       0.775139010000       0.875659210000       0.748600980000       1.000000000000
C3 C       0.683630460000       0.875489160000       0.712508510000       1.000000000000
C4 C       0.606165290000       0.876974580000       0.876378000000       1.000000000000
C5 C       0.519899160000       0.876597190000       0.819196820000       1.000000000000
C6 C       0.437646190000       0.878008740000       0.972525320000       1.000000000000
C7 C       0.355126190000       0.877441850000       0.901883310000       1.000000000000
C8 C       0.269097580000       0.878810150000       1.045536330000       1.000000000000
C9 C       0.191340930000       0.878048480000       0.959540190000       1.000000000000
C10 C       0.100017900000       0.879289260000       1.087411320000       1.000000000000
C11 C       0.045191100000       0.876309420000       0.775168750000       1.000000000000
C12 C       0.201115720000       0.875809350000       0.724638380000       1.000000000000
C13 C       0.358212050000       0.875297190000       0.667012460000       1.000000000000
C14 C       0.516252810000       0.874594300000       0.587675960000       1.000000000000
C15 C       0.673306970000       0.873613990000       0.487664900000       1.000000000000
N1 N       0.846713710000       0.874254000000       0.590333170000       1.000000000000
N2 N       0.028156200000       0.878490750000       1.001075120000       1.000000000000
N3 N       0.123464410000       0.874974500000       0.638505760000       1.000000000000
N4 N       0.280845820000       0.874513660000       0.586380790000       1.000000000000
N5 N       0.437103900000       0.873992040000       0.520144310000       1.000000000000
N6 N       0.593328870000       0.873193740000       0.429588430000       1.000000000000
N7 N       0.750662790000       0.872173930000       0.323734460000       1.000000000000
H1 H       0.890037680000       0.871411330000       0.252234880000       1.000000000000
H2 H       0.786116120000       0.877007820000       0.915248270000       1.000000000000
H3 H       0.611178600000       0.878414710000       1.046887910000       1.000000000000
H4 H       0.437856550000       0.879533790000       1.145799970000       1.000000000000
H5 H       0.264501050000       0.880432690000       1.220866460000       1.000000000000
H6 H       0.089432830000       0.880993800000       1.264835500000       1.000000000000
H7 H      -0.015914040000       0.875655400000       0.706818040000       1.000000000000
#END
data_7b_opt-QR-14-414-3
_audit_creation_method 'generated by cspy2.0'
_cell_length_a 17.3693
_cell_length_b 13.0744
_cell_length_c 6.2636
_cell_angle_alpha 90.0
_cell_angle_beta 122.6795
_cell_angle_gamma 90.0
loop_
_symmetry_equiv_pos_site_id
_symmetry_equiv_pos_as_xyz
1 -x,-y,-z
2 +x,+y,+z
3 -x,1/2+y,1/2-z
4 +x,1/2-y,1/2+z
loop_
_atom_site_label
_atom_site_type_symbol
_atom_site_fract_x
_atom_site_fract_y
_atom_site_fract_z
_atom_site_occupancy
C1 C       0.110317240000       0.125768440000       0.870319190000       1.000000000000
C2 C       0.164945970000       0.123314480000       0.612458530000       1.000000000000
C3 C       0.256306280000       0.123919130000       0.831576280000       1.000000000000
C4 C       0.333992430000       0.123065810000       0.823095550000       1.000000000000
C5 C       0.420091720000       0.123765830000       1.052774970000       1.000000000000
C6 C       0.502545140000       0.123004600000       1.064370600000       1.000000000000
C7 C       0.584876930000       0.123733920000       1.299966480000       1.000000000000
C8 C       0.671087540000       0.123074150000       1.328812430000       1.000000000000
C9 C       0.748623680000       0.123827190000       1.570168650000       1.000000000000
C10 C       0.840090360000       0.123308650000       1.625356380000       1.000000000000
C11 C       0.894333720000       0.125274830000       2.046579450000       1.000000000000
C12 C       0.738440670000       0.125191100000       1.784963340000       1.000000000000
C13 C       0.581383020000       0.125199900000       1.528101500000       1.000000000000
C14 C       0.423325690000       0.125347170000       1.290992750000       1.000000000000
C15 C       0.266245140000       0.125532140000       1.076543560000       1.000000000000
N1 N       0.093143170000       0.124185070000       0.627135540000       1.000000000000
N2 N       0.911744700000       0.124014540000       1.855262420000       1.000000000000
N3 N       0.815878320000       0.125864810000       2.026299350000       1.000000000000
N4 N       0.658536200000       0.125846910000       1.763342360000       1.000000000000
N5 N       0.502299930000       0.125968250000       1.516796380000       1.000000000000
N6 N       0.346027990000       0.126196230000       1.294512780000       1.000000000000
N7 N       0.188658680000       0.126452340000       1.085270380000       1.000000000000
H1 H       0.049265430000       0.126452230000       0.877752350000       1.000000000000
H2 H       0.154262200000       0.122062870000       0.424240020000       1.000000000000
H3 H       0.329281790000       0.121858420000       0.642935800000       1.000000000000
H4 H       0.502631570000       0.121864230000       0.891088230000       1.000000000000
H5 H       0.675972240000       0.122002430000       1.163041500000       1.000000000000
H6 H       0.850969140000       0.122296740000       1.469502570000       1.000000000000
H7 H       0.955260260000       0.125824060000       2.237029820000       1.000000000000
#END
data_7b_opt-QR-2-1082-3
_audit_creation_method 'generated by cspy2.0'
_cell_length_a 11.1317
_cell_length_b 23.9975
_cell_length_c 6.2731
_cell_angle_alpha 89.9059
_cell_angle_beta 105.7334
_cell_angle_gamma 26.7473
loop_
_symmetry_equiv_pos_site_id
_symmetry_equiv_pos_as_xyz
1 -x,-y,-z
2 +x,+y,+z
loop_
_atom_site_label
_atom_site_type_symbol
_atom_site_fract_x
_atom_site_fract_y
_atom_site_fract_z
_atom_site_occupancy
C1 C       0.281268330000       0.974299190000       0.948083800000       1.000000000000
C2 C       0.227332860000       1.029432210000       1.259917670000       1.000000000000
C3 C       0.132423440000       1.121972310000       1.129801790000       1.000000000000
C4 C       0.053271370000       1.200502680000       1.214400500000       1.000000000000
C5 C      -0.036478390000       1.287771130000       1.068470430000       1.000000000000
C6 C      -0.120627050000       1.371129790000       1.137625580000       1.000000000000
C7 C      -0.206774340000       1.454673230000       0.981996810000       1.000000000000
C8 C      -0.294810210000       1.541811730000       1.037597480000       1.000000000000
C9 C      -0.376289870000       1.620567050000       0.871391300000       1.000000000000
C10 C      -0.469907830000       1.713050900000       0.905726770000       1.000000000000
C11 C      -0.529913020000       1.768698820000       0.536026890000       1.000000000000
C12 C      -0.368398290000       1.610729150000       0.645754000000       1.000000000000
C13 C      -0.205545450000       1.451501810000       0.749642730000       1.000000000000
C14 C      -0.041847030000       1.291293640000       0.832790240000       1.000000000000
C15 C       0.120355880000       1.132194320000       0.893997100000       1.000000000000
N1 N       0.300539740000       0.956815800000       1.174918120000       1.000000000000
N2 N      -0.545363350000       1.785877010000       0.745224250000       1.000000000000
N3 N      -0.449984430000       1.689458860000       0.479400440000       1.000000000000
N4 N      -0.286787330000       1.529938620000       0.589115640000       1.000000000000
N5 N      -0.124647600000       1.371477190000       0.683572160000       1.000000000000
N6 N       0.037063240000       1.213107310000       0.753567440000       1.000000000000
N7 N       0.199550720000       1.053706420000       0.809293470000       1.000000000000
H1 H       0.343508190000       0.912566640000       0.880823370000       1.000000000000
H2 H       0.239608670000       1.018529660000       1.438064320000       1.000000000000
H3 H       0.059519150000       1.195605110000       1.390397610000       1.000000000000
H4 H      -0.119118960000       1.371006290000       1.311512630000       1.000000000000
H5 H      -0.298026910000       1.546466330000       1.208777520000       1.000000000000
H6 H      -0.479138960000       1.723702420000       1.072899300000       1.000000000000
H7 H      -0.594119300000       1.830659190000       0.404560620000       1.000000000000
#END
data_7b_opt-QR-15-18210-3
_audit_creation_method 'generated by cspy2.0'
_cell_length_a 29.2392
_cell_length_b 6.2642
_cell_length_c 13.0896
_cell_angle_alpha 90.0
_cell_angle_beta 93.1037
_cell_angle_gamma 90.0
loop_
_symmetry_equiv_pos_site_id
_symmetry_equiv_pos_as_xyz
1 -x,-y,-z
2 +x,+y,+z
3 -x,+y,1/2-z
4 +x,-y,1/2+z
5 1/2-x,1/2-y,-z
6 1/2+x,1/2+y,+z
7 1/2-x,1/2+y,1/2-z
8 1/2+x,1/2-y,1/2+z
loop_
_atom_site_label
_atom_site_type_symbol
_atom_site_fract_x
_atom_site_fract_y
_atom_site_fract_z
_atom_site_occupancy
C1 C       0.448025080000       0.704762960000       0.877735110000       1.000000000000
C2 C       0.420843590000       0.364953700000       0.879381560000       1.000000000000
C3 C       0.375106400000       0.446958660000       0.878164410000       1.000000000000
C4 C       0.336304650000       0.321905820000       0.878370300000       1.000000000000
C5 C       0.293206650000       0.422364170000       0.877049830000       1.000000000000
C6 C       0.252009210000       0.310259580000       0.877145570000       1.000000000000
C7 C       0.210776740000       0.422279550000       0.875717450000       1.000000000000
C8 C       0.167704200000       0.321771880000       0.875741630000       1.000000000000
C9 C       0.128865180000       0.446736940000       0.874209290000       1.000000000000
C10 C       0.083152800000       0.364702250000       0.874078970000       1.000000000000
C11 C       0.055859720000       0.704461060000       0.871080500000       1.000000000000
C12 C       0.133852490000       0.676779430000       0.872589460000       1.000000000000
C13 C       0.212419890000       0.655629810000       0.874115510000       1.000000000000
C14 C       0.291478690000       0.655715230000       0.875499860000       1.000000000000
C15 C       0.370048990000       0.676992990000       0.876644900000       1.000000000000
N1 N       0.456703860000       0.487355070000       0.879174460000       1.000000000000
N2 N       0.047249450000       0.487041590000       0.872575220000       1.000000000000
N3 N       0.095051780000       0.801889840000       0.870989300000       1.000000000000
N4 N       0.173773460000       0.775075110000       0.872551640000       1.000000000000
N5 N       0.251925740000       0.762993580000       0.874079780000       1.000000000000
N6 N       0.330086310000       0.775223380000       0.875370430000       1.000000000000
N7 N       0.408791900000       0.802150490000       0.876488210000       1.000000000000
H1 H       0.478514850000       0.803809320000       0.877589490000       1.000000000000
H2 H       0.426272320000       0.192783950000       0.880506640000       1.000000000000
H3 H       0.338741130000       0.148822780000       0.879506900000       1.000000000000
H4 H       0.252041900000       0.136833480000       0.878302730000       1.000000000000
H5 H       0.165342830000       0.148661170000       0.876928950000       1.000000000000
H6 H       0.077787700000       0.192539040000       0.875266460000       1.000000000000
H7 H       0.025335360000       0.803458620000       0.869829570000       1.000000000000
#END
data_7b_opt-QR-14-1508-3
_audit_creation_method 'generated by cspy2.0'
_cell_length_a 6.2694
_cell_length_b 13.0673
_cell_length_c 14.9373
_cell_angle_alpha 90.0
_cell_angle_beta 102.1326
_cell_angle_gamma 90.0
loop_
_symmetry_equiv_pos_site_id
_symmetry_equiv_pos_as_xyz
1 -x,-y,-z
2 +x,+y,+z
3 -x,1/2+y,1/2-z
4 +x,1/2-y,1/2+z
loop_
_atom_site_label
_atom_site_type_symbol
_atom_site_fract_x
_atom_site_fract_y
_atom_site_fract_z
_atom_site_occupancy
C1 C       0.338867120000       0.122546340000       0.548778310000       1.000000000000
C2 C       0.705826900000       0.123244820000       0.602889530000       1.000000000000
C3 C       0.670264710000       0.123467450000       0.694513410000       1.000000000000
C4 C       0.834496130000       0.123964440000       0.772066110000       1.000000000000
C5 C       0.777834250000       0.124101050000       0.858421810000       1.000000000000
C6 C       0.931595400000       0.124618540000       0.940778050000       1.000000000000
C7 C       0.861480230000       0.124659890000       1.023385750000       1.000000000000
C8 C       1.005555760000       0.125194270000       1.109530410000       1.000000000000
C9 C       0.920082400000       0.125138100000       1.187363460000       1.000000000000
C10 C       1.048390590000       0.125668420000       1.278790840000       1.000000000000
C11 C       0.736647780000       0.124876390000       1.333658960000       1.000000000000
C12 C       0.685233070000       0.124464530000       1.177546740000       1.000000000000
C13 C       0.626717890000       0.124093600000       1.020281330000       1.000000000000
C14 C       0.546518100000       0.123669520000       0.862050250000       1.000000000000
C15 C       0.445629860000       0.123122990000       0.704830000000       1.000000000000
N1 N       0.547221450000       0.122802510000       0.531237410000       1.000000000000
N2 N       0.962531520000       0.125548120000       1.350729610000       1.000000000000
N3 N       0.599589840000       0.124326530000       1.255285930000       1.000000000000
N4 N       0.546594840000       0.123968140000       1.097720100000       1.000000000000
N5 N       0.479452430000       0.123659350000       0.941295980000       1.000000000000
N6 N       0.388027300000       0.123213030000       0.784880220000       1.000000000000
N7 N       0.281343580000       0.122662820000       0.627368680000       1.000000000000
H1 H       0.209028870000       0.122156700000       0.487831350000       1.000000000000
H2 H       0.872292710000       0.123451530000       0.591916130000       1.000000000000
H3 H       1.004932810000       0.124263830000       0.767067300000       1.000000000000
H4 H       1.104759370000       0.124975640000       0.940581760000       1.000000000000
H5 H       1.180848590000       0.125647360000       1.114142920000       1.000000000000
H6 H       1.225790870000       0.126190030000       1.289388880000       1.000000000000
H7 H       0.668689350000       0.124776640000       1.394833920000       1.000000000000
#END
data_7b_opt-QR-14-8816-3
_audit_creation_method 'generated by cspy2.0'
_cell_length_a 3.7607
_cell_length_b 57.9357
_cell_length_c 6.2896
_cell_angle_alpha 90.0
_cell_angle_beta 119.83860000000001
_cell_angle_gamma 90.0
loop_
_symmetry_equiv_pos_site_id
_symmetry_equiv_pos_as_xyz
1 -x,-y,-z
2 +x,+y,+z
3 -x,1/2+y,1/2-z
4 +x,1/2-y,1/2+z
loop_
_atom_site_label
_atom_site_type_symbol
_atom_site_fract_x
_atom_site_fract_y
_atom_site_fract_z
_atom_site_occupancy
C1 C       0.239917130000       0.472421970000       0.382597780000       1.000000000000
C2 C       0.254131930000       0.458808240000       0.725654300000       1.000000000000
C3 C       0.177229480000       0.436039040000       0.623752790000       1.000000000000
C4 C       0.141853040000       0.416682230000       0.739428110000       1.000000000000
C5 C       0.065984700000       0.395223000000       0.619390800000       1.000000000000
C6 C       0.025181950000       0.374680140000       0.720756120000       1.000000000000
C7 C      -0.049513180000       0.354155260000       0.589456530000       1.000000000000
C8 C      -0.094825220000       0.332674460000       0.678080890000       1.000000000000
C9 C      -0.167984720000       0.313345840000       0.534236550000       1.000000000000
C10 C      -0.219843520000       0.290555970000       0.602687910000       1.000000000000
C11 C      -0.308466010000       0.277015700000       0.240323230000       1.000000000000
C12 C      -0.195166630000       0.315866910000       0.297412990000       1.000000000000
C13 C      -0.082300260000       0.355018530000       0.347881230000       1.000000000000
C14 C       0.028086840000       0.394408840000       0.376514020000       1.000000000000
C15 C       0.134949690000       0.433557240000       0.383045470000       1.000000000000
N1 N       0.285676150000       0.476699130000       0.611621390000       1.000000000000
N2 N      -0.288259260000       0.272685700000       0.462731680000       1.000000000000
N3 N      -0.267931380000       0.296556610000       0.153578110000       1.000000000000
N4 N      -0.154023160000       0.335776800000       0.209985550000       1.000000000000
N5 N      -0.043348980000       0.374722860000       0.250813500000       1.000000000000
N6 N       0.063916600000       0.413670300000       0.266494060000       1.000000000000
N7 N       0.170046750000       0.452893710000       0.267178580000       1.000000000000
H1 H       0.267615200000       0.487630980000       0.290889900000       1.000000000000
H2 H       0.288142040000       0.461479560000       0.906405530000       1.000000000000
H3 H       0.171742420000       0.417858370000       0.920065520000       1.000000000000
H4 H       0.051443510000       0.374667550000       0.900738920000       1.000000000000
H5 H      -0.072295670000       0.331469680000       0.856765350000       1.000000000000
H6 H      -0.201789280000       0.287852970000       0.779332910000       1.000000000000
H7 H      -0.365874370000       0.261822480000       0.126541540000       1.000000000000
#END
data_7b_opt-QR-2-8680-3
_audit_creation_method 'generated by cspy2.0'
_cell_length_a 9.2598
_cell_length_b 21.4643
_cell_length_c 6.2767
_cell_angle_alpha 137.1076
_cell_angle_beta 72.9451
_cell_angle_gamma 130.7485
loop_
_symmetry_equiv_pos_site_id
_symmetry_equiv_pos_as_xyz
1 -x,-y,-z
2 +x,+y,+z
loop_
_atom_site_label
_atom_site_type_symbol
_atom_site_fract_x
_atom_site_fract_y
_atom_site_fract_z
_atom_site_occupancy
C1 C       0.254665300000       0.725790650000       1.235659300000       1.000000000000
C2 C       0.252151500000       0.671057540000       1.439421090000       1.000000000000
C3 C       0.252200580000       0.579412690000       1.128992500000       1.000000000000
C4 C       0.250900350000       0.501499070000       1.060097580000       1.000000000000
C5 C       0.251184350000       0.415167330000       0.744437830000       1.000000000000
C6 C       0.249926430000       0.332460540000       0.650649000000       1.000000000000
C7 C       0.250432340000       0.249963800000       0.332885930000       1.000000000000
C8 C       0.249170610000       0.163461350000       0.218094540000       1.000000000000
C9 C       0.249918780000       0.085814540000      -0.100609270000       1.000000000000
C10 C       0.248754090000      -0.005958650000      -0.247038430000       1.000000000000
C11 C       0.251686890000      -0.060000180000      -0.722175450000       1.000000000000
C12 C       0.252073340000       0.096235460000      -0.305158930000       1.000000000000
C13 C       0.252404710000       0.253611760000       0.108250390000       1.000000000000
C14 C       0.252911070000       0.411979330000       0.502847380000       1.000000000000
C15 C       0.253762970000       0.569468430000       0.873938290000       1.000000000000
N1 N       0.253348890000       0.743051390000       1.496236730000       1.000000000000
N2 N       0.249570830000      -0.077680370000      -0.548339000000       1.000000000000
N3 N       0.252956440000       0.018745270000      -0.623613990000       1.000000000000
N4 N       0.253236840000       0.176397540000      -0.203840600000       1.000000000000
N5 N       0.253498200000       0.332888960000       0.198306230000       1.000000000000
N6 N       0.254099160000       0.489475290000       0.576310320000       1.000000000000
N7 N       0.254972080000       0.647254300000       0.942471840000       1.000000000000
H1 H       0.255675060000       0.787020280000       1.289030250000       1.000000000000
H2 H       0.251089010000       0.681806260000       1.638504540000       1.000000000000
H3 H       0.249713340000       0.506208460000       1.245116690000       1.000000000000
H4 H       0.248574520000       0.332306990000       0.823917940000       1.000000000000
H5 H       0.247653560000       0.158436340000       0.378959020000       1.000000000000
H6 H       0.247107420000      -0.017034110000      -0.102122170000       1.000000000000
H7 H       0.252367730000      -0.120987520000      -0.973342610000       1.000000000000
#END
data_7b_opt-QR-14-5010-3
_audit_creation_method 'generated by cspy2.0'
_cell_length_a 3.7536
_cell_length_b 58.6587
_cell_length_c 6.2939
_cell_angle_alpha 90.0
_cell_angle_beta 120.5914
_cell_angle_gamma 90.0
loop_
_symmetry_equiv_pos_site_id
_symmetry_equiv_pos_as_xyz
1 -x,-y,-z
2 +x,+y,+z
3 -x,1/2+y,1/2-z
4 +x,1/2-y,1/2+z
loop_
_atom_site_label
_atom_site_type_symbol
_atom_site_fract_x
_atom_site_fract_y
_atom_site_fract_z
_atom_site_occupancy
C1 C       1.038684310000       0.223228420000       0.467920290000       1.000000000000
C2 C       1.009758780000       0.209529920000       0.121693160000       1.000000000000
C3 C       1.053551620000       0.186859880000       0.216204180000       1.000000000000
C4 C       1.063244160000       0.167511610000       0.094836760000       1.000000000000
C5 C       1.107636270000       0.146156280000       0.207881180000       1.000000000000
C6 C       1.120850770000       0.125627030000       0.100393860000       1.000000000000
C7 C       1.165238040000       0.105208920000       0.224928180000       1.000000000000
C8 C       1.181594630000       0.083748370000       0.129917290000       1.000000000000
C9 C       1.225862980000       0.064526910000       0.267293360000       1.000000000000
C10 C       1.246612510000       0.041765850000       0.191921030000       1.000000000000
C11 C       1.311734990000       0.028401760000       0.548949380000       1.000000000000
C12 C       1.253656270000       0.067135830000       0.504183180000       1.000000000000
C13 C       1.196047150000       0.106150680000       0.465960630000       1.000000000000
C14 C       1.141218200000       0.145427090000       0.449699050000       1.000000000000
C15 C       1.089258730000       0.184469280000       0.455377110000       1.000000000000
N1 N       1.001852890000       0.227414700000       0.240957640000       1.000000000000
N2 N       1.288348530000       0.024004290000       0.325928050000       1.000000000000
N3 N       1.297522240000       0.047926860000       0.641555330000       1.000000000000
N4 N       1.239178580000       0.087019140000       0.597500640000       1.000000000000
N5 N       1.183592620000       0.125845480000       0.568932440000       1.000000000000
N6 N       1.131023100000       0.164679220000       0.565413470000       1.000000000000
N7 N       1.079841340000       0.203797180000       0.576943110000       1.000000000000
H1 H       1.031088580000       0.238428420000       0.564052750000       1.000000000000
H2 H       0.981706390000       0.212126560000      -0.057711640000       1.000000000000
H3 H       1.037353630000       0.168622410000      -0.084820240000       1.000000000000
H4 H       1.096835010000       0.125545750000      -0.079038690000       1.000000000000
H5 H       1.159540880000       0.082474870000      -0.048645320000       1.000000000000
H6 H       1.227024850000       0.039005140000       0.015006290000       1.000000000000
H7 H       1.346443020000       0.013293440000       0.657678260000       1.000000000000
#END
data_7b_opt-QR-15-8098-3
_audit_creation_method 'generated by cspy2.0'
_cell_length_a 29.2311
_cell_length_b 6.2628
_cell_length_c 13.9857
_cell_angle_alpha 90.0
_cell_angle_beta 69.4346
_cell_angle_gamma 90.0
loop_
_symmetry_equiv_pos_site_id
_symmetry_equiv_pos_as_xyz
1 -x,-y,-z
2 +x,+y,+z
3 -x,+y,1/2-z
4 +x,-y,1/2+z
5 1/2-x,1/2-y,-z
6 1/2+x,1/2+y,+z
7 1/2-x,1/2+y,1/2-z
8 1/2+x,1/2-y,1/2+z
loop_
_atom_site_label
_atom_site_type_symbol
_atom_site_fract_x
_atom_site_fract_y
_atom_site_fract_z
_atom_site_occupancy
C1 C       0.072657380000       0.803505620000       0.376831330000       1.000000000000
C2 C       0.100083640000       1.143010420000       0.376986440000       1.000000000000
C3 C       0.145810170000       1.060291820000       0.376607080000       1.000000000000
C4 C       0.184725060000       1.184774970000       0.376519670000       1.000000000000
C5 C       0.227819950000       1.083657130000       0.376097830000       1.000000000000
C6 C       0.269111180000       1.195217000000       0.375983720000       1.000000000000
C7 C       0.310342500000       1.082513310000       0.375503660000       1.000000000000
C8 C       0.353497750000       1.182427250000       0.375397470000       1.000000000000
C9 C       0.392324440000       1.056829860000       0.374853900000       1.000000000000
C10 C       0.438123000000       1.138236190000       0.374703310000       1.000000000000
C11 C       0.465291090000       0.797897980000       0.373703450000       1.000000000000
C12 C       0.387240500000       0.826804510000       0.374345390000       1.000000000000
C13 C       0.308563920000       0.849112080000       0.375066550000       1.000000000000
C14 C       0.229398000000       0.850216760000       0.375744900000       1.000000000000
C15 C       0.150736440000       0.830090490000       0.376298320000       1.000000000000
N1 N       0.064097410000       1.021089670000       0.377094650000       1.000000000000
N2 N       0.474024370000       1.015338210000       0.374139780000       1.000000000000
N3 N       0.426026070000       0.701061070000       0.373745460000       1.000000000000
N4 N       0.347221200000       0.729069890000       0.374469920000       1.000000000000
N5 N       0.268950110000       0.742302890000       0.375233210000       1.000000000000
N6 N       0.190679340000       0.731249360000       0.375886420000       1.000000000000
N7 N       0.111865170000       0.705495930000       0.376435260000       1.000000000000
H1 H       0.042071850000       0.704865260000       0.376913270000       1.000000000000
H2 H       0.094772010000       1.315303120000       0.377187190000       1.000000000000
H3 H       0.182401470000       1.357964110000       0.376743740000       1.000000000000
H4 H       0.269180490000       1.368643300000       0.376272230000       1.000000000000
H5 H       0.355954570000       1.355535390000       0.375728800000       1.000000000000
H6 H       0.443586440000       1.310367640000       0.375068530000       1.000000000000
H7 H       0.495818410000       0.698419750000       0.373226020000       1.000000000000
#END
data_7b_opt-QR-15-505-3
_audit_creation_method 'generated by cspy2.0'
_cell_length_a 29.2463
_cell_length_b 6.2636
_cell_length_c 15.2427
_cell_angle_alpha 90.0
_cell_angle_beta 58.9744
_cell_angle_gamma 90.0
loop_
_symmetry_equiv_pos_site_id
_symmetry_equiv_pos_as_xyz
1 -x,-y,-z
2 +x,+y,+z
3 -x,+y,1/2-z
4 +x,-y,1/2+z
5 1/2-x,1/2-y,-z
6 1/2+x,1/2+y,+z
7 1/2-x,1/2+y,1/2-z
8 1/2+x,1/2-y,1/2+z
loop_
_atom_site_label
_atom_site_type_symbol
_atom_site_fract_x
_atom_site_fract_y
_atom_site_fract_z
_atom_site_occupancy
C1 C       0.443173010000       1.190630470000       0.620579100000       1.000000000000
C2 C       0.415919920000       0.851193410000       0.619887420000       1.000000000000
C3 C       0.369938610000       0.933921570000       0.621185540000       1.000000000000
C4 C       0.330953230000       0.809449600000       0.621572210000       1.000000000000
C5 C       0.287609430000       0.910592120000       0.622845010000       1.000000000000
C6 C       0.246211960000       0.799080630000       0.623356330000       1.000000000000
C7 C       0.204787900000       0.911764260000       0.624563120000       1.000000000000
C8 C       0.161483620000       0.811880810000       0.625178370000       1.000000000000
C9 C       0.122473870000       0.937478980000       0.626313320000       1.000000000000
C10 C       0.076512770000       0.856112130000       0.627054460000       1.000000000000
C11 C       0.049186510000       1.196377070000       0.628406270000       1.000000000000
C12 C       0.127530660000       1.167506120000       0.626768850000       1.000000000000
C13 C       0.206458550000       1.145131000000       0.625176370000       1.000000000000
C14 C       0.285870910000       1.144001150000       0.623654540000       1.000000000000
C15 C       0.364821490000       1.164080520000       0.622094940000       1.000000000000
N1 N       0.451947720000       0.973079720000       0.619572690000       1.000000000000
N2 N       0.040462300000       0.979043910000       0.628086440000       1.000000000000
N3 N       0.088583840000       1.293216930000       0.627835120000       1.000000000000
N4 N       0.167654430000       1.265171790000       0.626223880000       1.000000000000
N5 N       0.246144480000       1.251905580000       0.624747110000       1.000000000000
N6 N       0.324662760000       1.262931050000       0.623259930000       1.000000000000
N7 N       0.403745260000       1.288640470000       0.621746360000       1.000000000000
H1 H       0.473813090000       1.289216100000       0.620274550000       1.000000000000
H2 H       0.421399520000       0.678937750000       0.619133140000       1.000000000000
H3 H       0.333409440000       0.636298130000       0.620923610000       1.000000000000
H4 H       0.246238170000       0.625640240000       0.622823220000       1.000000000000
H5 H       0.159082330000       0.638798340000       0.624755080000       1.000000000000
H6 H       0.071084530000       0.684011990000       0.626749330000       1.000000000000
H7 H       0.018528760000       1.295864420000       0.629259500000       1.000000000000
#END
data_7b_opt-QR-15-18385-3
_audit_creation_method 'generated by cspy2.0'
_cell_length_a 29.2371
_cell_length_b 6.2655
_cell_length_c 13.2304
_cell_angle_alpha 90.0
_cell_angle_beta 98.5997
_cell_angle_gamma 90.0
loop_
_symmetry_equiv_pos_site_id
_symmetry_equiv_pos_as_xyz
1 -x,-y,-z
2 +x,+y,+z
3 -x,+y,1/2-z
4 +x,-y,1/2+z
5 1/2-x,1/2-y,-z
6 1/2+x,1/2+y,+z
7 1/2-x,1/2+y,1/2-z
8 1/2+x,1/2-y,1/2+z
loop_
_atom_site_label
_atom_site_type_symbol
_atom_site_fract_x
_atom_site_fract_y
_atom_site_fract_z
_atom_site_occupancy
C1 C       0.409555500000       0.688873560000       0.373091900000       1.000000000000
C2 C       0.382210760000       0.349491550000       0.374268750000       1.000000000000
C3 C       0.336572990000       0.432110490000       0.374716720000       1.000000000000
C4 C       0.297753850000       0.307610620000       0.375587610000       1.000000000000
C5 C       0.254756650000       0.408658820000       0.375922510000       1.000000000000
C6 C       0.213549860000       0.297119610000       0.376795530000       1.000000000000
C7 C       0.172431250000       0.409718180000       0.377011420000       1.000000000000
C8 C       0.129353280000       0.309803000000       0.377927120000       1.000000000000
C9 C       0.090626900000       0.435302360000       0.377995800000       1.000000000000
C10 C       0.044927770000       0.353882250000       0.378905300000       1.000000000000
C11 C       0.017851870000       0.693991360000       0.377998950000       1.000000000000
C12 C       0.095738310000       0.665250070000       0.377088460000       1.000000000000
C13 C       0.174200870000       0.643019080000       0.376225510000       1.000000000000
C14 C       0.253163360000       0.642008970000       0.375276700000       1.000000000000
C15 C       0.331649920000       0.662200200000       0.374203560000       1.000000000000
N1 N       0.418092170000       0.471370380000       0.373468310000       1.000000000000
N2 N       0.009137950000       0.476717160000       0.378915440000       1.000000000000
N3 N       0.057046390000       0.790862790000       0.377098630000       1.000000000000
N4 N       0.135666070000       0.762958660000       0.376258540000       1.000000000000
N5 N       0.213722800000       0.749818730000       0.375439090000       1.000000000000
N6 N       0.291796080000       0.760959950000       0.374460220000       1.000000000000
N7 N       0.370425730000       0.786798910000       0.373370460000       1.000000000000
H1 H       0.440061020000       0.787468840000       0.372409940000       1.000000000000
H2 H       0.387511430000       0.177268660000       0.374593680000       1.000000000000
H3 H       0.300084130000       0.134528040000       0.376011570000       1.000000000000
H4 H       0.213492910000       0.123729160000       0.377314120000       1.000000000000
H5 H       0.126891860000       0.136759640000       0.378535440000       1.000000000000
H6 H       0.039475150000       0.181824000000       0.379618230000       1.000000000000
H7 H      -0.012588950000       0.793395010000       0.378006220000       1.000000000000
#END
data_7b_opt-QR-15-10758-3
_audit_creation_method 'generated by cspy2.0'
_cell_length_a 6.2749
_cell_length_b 29.2128
_cell_length_c 14.8496
_cell_angle_alpha 90.0
_cell_angle_beta 117.9665
_cell_angle_gamma 90.0
loop_
_symmetry_equiv_pos_site_id
_symmetry_equiv_pos_as_xyz
1 -x,-y,-z
2 +x,+y,+z
3 -x,+y,1/2-z
4 +x,-y,1/2+z
5 1/2-x,1/2-y,-z
6 1/2+x,1/2+y,+z
7 1/2-x,1/2+y,1/2-z
8 1/2+x,1/2-y,1/2+z
loop_
_atom_site_label
_atom_site_type_symbol
_atom_site_fract_x
_atom_site_fract_y
_atom_site_fract_z
_atom_site_occupancy
C1 C       0.074878120000       0.940202940000       0.372101150000       1.000000000000
C2 C      -0.263003880000       0.967211380000       0.373664420000       1.000000000000
C3 C      -0.181704560000       1.013015180000       0.373757230000       1.000000000000
C4 C      -0.306168630000       1.051767720000       0.374628980000       1.000000000000
C5 C      -0.206486260000       1.094952620000       0.374607360000       1.000000000000
C6 C      -0.318087210000       1.136103740000       0.375445370000       1.000000000000
C7 C      -0.206988350000       1.177418670000       0.375299540000       1.000000000000
C8 C      -0.307004220000       1.220463910000       0.376153800000       1.000000000000
C9 C      -0.183148960000       1.259390490000       0.375856180000       1.000000000000
C10 C      -0.264829130000       1.305086020000       0.376659420000       1.000000000000
C11 C       0.072261300000       1.332566320000       0.375103910000       1.000000000000
C12 C       0.045255250000       1.254527210000       0.374627440000       1.000000000000
C13 C       0.024751460000       1.175900730000       0.374170000000       1.000000000000
C14 C       0.025349190000       1.096803190000       0.373613900000       1.000000000000
C15 C       0.046928270000       1.018207830000       0.372879150000       1.000000000000
N1 N      -0.141196820000       0.931395780000       0.372845830000       1.000000000000
N2 N      -0.143546080000       1.341065960000       0.376323030000       1.000000000000
N3 N       0.169168420000       1.293401310000       0.374261610000       1.000000000000
N4 N       0.143059070000       1.214631690000       0.373835070000       1.000000000000
N5 N       0.131656360000       1.136431680000       0.373402790000       1.000000000000
N6 N       0.144311250000       1.058243520000       0.372787640000       1.000000000000
N7 N       0.171505280000       0.979504140000       0.372035130000       1.000000000000
H1 H       0.173424650000       0.909747760000       0.371399440000       1.000000000000
H2 H      -0.434128810000       0.961693020000       0.374271080000       1.000000000000
H3 H      -0.478138980000       1.049241240000       0.375323630000       1.000000000000
H4 H      -0.490320280000       1.135985970000       0.376226330000       1.000000000000
H5 H      -0.478922450000       1.222742090000       0.377017370000       1.000000000000
H6 H      -0.435769410000       1.310356430000       0.377594930000       1.000000000000
H7 H       0.170354050000       1.363159460000       0.374830870000       1.000000000000
#END
data_7b_opt-QR-14-3235-3
_audit_creation_method 'generated by cspy2.0'
_cell_length_a 6.267
_cell_length_b 13.1042
_cell_length_c 14.938
_cell_angle_alpha 90.0
_cell_angle_beta 77.9127
_cell_angle_gamma 90.0
loop_
_symmetry_equiv_pos_site_id
_symmetry_equiv_pos_as_xyz
1 -x,-y,-z
2 +x,+y,+z
3 -x,1/2+y,1/2-z
4 +x,1/2-y,1/2+z
loop_
_atom_site_label
_atom_site_type_symbol
_atom_site_fract_x
_atom_site_fract_y
_atom_site_fract_z
_atom_site_occupancy
C1 C       0.796239240000       0.877687590000       0.764020480000       1.000000000000
C2 C       0.484759320000       0.876720690000       0.708834290000       1.000000000000
C3 C       0.613375690000       0.876482510000       0.617504580000       1.000000000000
C4 C       0.528238450000       0.875874800000       0.539560280000       1.000000000000
C5 C       0.672597040000       0.875671390000       0.453532890000       1.000000000000
C6 C       0.602767460000       0.875089870000       0.370840070000       1.000000000000
C7 C       0.756787390000       0.874844910000       0.288613170000       1.000000000000
C8 C       0.700460280000       0.874308320000       0.202176190000       1.000000000000
C9 C       0.864961780000       0.874045300000       0.124761730000       1.000000000000
C10 C       0.829772770000       0.873528430000       0.033076070000       1.000000000000
C11 C       1.196914310000       0.873481450000      -0.020672350000       1.000000000000
C12 C       1.089556400000       0.874276510000       0.135313900000       1.000000000000
C13 C       0.988079500000       0.875141450000       0.292472980000       1.000000000000
C14 C       0.907329660000       0.876034230000       0.450661760000       1.000000000000
C15 C       0.848255830000       0.876864730000       0.607916530000       1.000000000000
N1 N       0.570292020000       0.877307280000       0.780876830000       1.000000000000
N2 N       0.988639230000       0.873254800000      -0.038429000000       1.000000000000
N3 N       1.254118700000       0.873945940000       0.057994990000       1.000000000000
N4 N       1.146862820000       0.874796530000       0.215440600000       1.000000000000
N5 N       1.054889150000       0.875731980000       0.371786020000       1.000000000000
N6 N       0.987169880000       0.876637370000       0.528202500000       1.000000000000
N7 N       0.933585190000       0.877490510000       0.685765690000       1.000000000000
H1 H       0.863954750000       0.878145380000       0.825268830000       1.000000000000
H2 H       0.307330190000       0.876398070000       0.719255210000       1.000000000000
H3 H       0.352927880000       0.875589600000       0.543997340000       1.000000000000
H4 H       0.429613270000       0.874841590000       0.370477470000       1.000000000000
H5 H       0.530074160000       0.874094350000       0.197016450000       1.000000000000
H6 H       0.663375170000       0.873338630000       0.021926960000       1.000000000000
H7 H       1.326961800000       0.873238430000      -0.081505970000       1.000000000000
#END
data_7b_opt-QR-15-5047-3
_audit_creation_method 'generated by cspy2.0'
_cell_length_a 29.2581
_cell_length_b 6.262
_cell_length_c 15.2407
_cell_angle_alpha 90.0
_cell_angle_beta 59.297900000000006
_cell_angle_gamma 90.0
loop_
_symmetry_equiv_pos_site_id
_symmetry_equiv_pos_as_xyz
1 -x,-y,-z
2 +x,+y,+z
3 -x,+y,1/2-z
4 +x,-y,1/2+z
5 1/2-x,1/2-y,-z
6 1/2+x,1/2+y,+z
7 1/2-x,1/2+y,1/2-z
8 1/2+x,1/2-y,1/2+z
loop_
_atom_site_label
_atom_site_type_symbol
_atom_site_fract_x
_atom_site_fract_y
_atom_site_fract_z
_atom_site_occupancy
C1 C       0.022054600000       0.796622370000       0.872665990000       1.000000000000
C2 C       0.048264170000       1.136516500000       0.876334550000       1.000000000000
C3 C       0.094094370000       1.054480310000       0.875753980000       1.000000000000
C4 C       0.132455800000       1.179560730000       0.877318810000       1.000000000000
C5 C       0.175724070000       1.079078960000       0.876502480000       1.000000000000
C6 C       0.216500870000       1.191214090000       0.877943210000       1.000000000000
C7 C       0.257946190000       1.079182630000       0.876947320000       1.000000000000
C8 C       0.300627510000       1.179738310000       0.878319190000       1.000000000000
C9 C       0.339741920000       1.054736920000       0.877089890000       1.000000000000
C10 C       0.385099370000       1.136805110000       0.878287060000       1.000000000000
C11 C       0.413334880000       0.796966650000       0.874442560000       1.000000000000
C12 C       0.335447140000       0.824637510000       0.874393780000       1.000000000000
C13 C       0.256980940000       0.845780780000       0.874322620000       1.000000000000
C14 C       0.178089810000       0.845685280000       0.873998050000       1.000000000000
C15 C       0.099768090000       0.824377630000       0.873361600000       1.000000000000
N1 N       0.012818540000       1.014058860000       0.874832160000       1.000000000000
N2 N       0.421281440000       1.014435790000       0.877050010000       1.000000000000
N3 N       0.374525280000       0.699530250000       0.873100110000       1.000000000000
N4 N       0.295902100000       0.726359090000       0.873100910000       1.000000000000
N5 N       0.217853400000       0.738401460000       0.872983440000       1.000000000000
N6 N       0.139888120000       0.726155280000       0.872539540000       1.000000000000
N7 N       0.061448040000       0.699197120000       0.871847180000       1.000000000000
H1 H      -0.008097640000       0.697555720000       0.871433460000       1.000000000000
H2 H       0.042410290000       1.308697900000       0.878060570000       1.000000000000
H3 H       0.129562140000       1.352670850000       0.879119050000       1.000000000000
H4 H       0.215985110000       1.364650160000       0.879843530000       1.000000000000
H5 H       0.302491000000       1.352869710000       0.880305010000       1.000000000000
H6 H       0.389935440000       1.308994150000       0.880323860000       1.000000000000
H7 H       0.444087150000       0.697984170000       0.873436950000       1.000000000000
#END
data_7b_opt-QR-14-10706-3
_audit_creation_method 'generated by cspy2.0'
_cell_length_a 14.9626
_cell_length_b 13.0933
_cell_length_c 6.2601
_cell_angle_alpha 90.0
_cell_angle_beta 102.158
_cell_angle_gamma 90.0
loop_
_symmetry_equiv_pos_site_id
_symmetry_equiv_pos_as_xyz
1 -x,-y,-z
2 +x,+y,+z
3 -x,1/2+y,1/2-z
4 +x,1/2-y,1/2+z
loop_
_atom_site_label
_atom_site_type_symbol
_atom_site_fract_x
_atom_site_fract_y
_atom_site_fract_z
_atom_site_occupancy
C1 C       0.260533230000       0.374160660000       0.679343730000       1.000000000000
C2 C       0.206330220000       0.377518970000       0.992196330000       1.000000000000
C3 C       0.114904340000       0.376636850000       0.864379680000       1.000000000000
C4 C       0.037412400000       0.377850960000       0.950713700000       1.000000000000
C5 C      -0.048759710000       0.376758280000       0.807065560000       1.000000000000
C6 C      -0.131052420000       0.377870470000       0.878068910000       1.000000000000
C7 C      -0.213459850000       0.376571690000       0.724742140000       1.000000000000
C8 C      -0.299515870000       0.377596120000       0.782240670000       1.000000000000
C9 C      -0.377157580000       0.376122300000       0.618347140000       1.000000000000
C10 C      -0.468483490000       0.376949400000       0.654742070000       1.000000000000
C11 C      -0.523089580000       0.373013790000       0.287481860000       1.000000000000
C12 C      -0.367240900000       0.373527640000       0.393153240000       1.000000000000
C13 C      -0.210236040000       0.374030380000       0.492890530000       1.000000000000
C14 C      -0.052263780000       0.374315990000       0.571850790000       1.000000000000
C15 C       0.104722220000       0.374273050000       0.629117850000       1.000000000000
N1 N       0.277946870000       0.376339830000       0.905557940000       1.000000000000
N2 N      -0.540253300000       0.375474190000       0.496406560000       1.000000000000
N3 N      -0.444798230000       0.371988240000       0.229181430000       1.000000000000
N4 N      -0.287504770000       0.372554440000       0.334729930000       1.000000000000
N5 N      -0.131325020000       0.373028390000       0.424951710000       1.000000000000
N6 N       0.024853580000       0.373176930000       0.490902330000       1.000000000000
N7 N       0.182126820000       0.373087330000       0.542649730000       1.000000000000
H1 H       0.321438280000       0.373188720000       0.610718020000       1.000000000000
H2 H       0.217204070000       0.379233520000       1.169884720000       1.000000000000
H3 H       0.042321730000       0.379629600000       1.126344910000       1.000000000000
H4 H      -0.130929140000       0.379702930000       1.051622630000       1.000000000000
H5 H      -0.304196950000       0.379495770000       0.953091550000       1.000000000000
H6 H      -0.479156480000       0.378886360000       0.821643290000       1.000000000000
H7 H      -0.584115800000       0.371791830000       0.157905800000       1.000000000000
#END
data_7b_opt-QR-2-10854-3
_audit_creation_method 'generated by cspy2.0'
_cell_length_a 6.274
_cell_length_b 13.8277
_cell_length_c 8.2254
_cell_angle_alpha 99.0315
_cell_angle_beta 110.5651
_cell_angle_gamma 64.3067
loop_
_symmetry_equiv_pos_site_id
_symmetry_equiv_pos_as_xyz
1 -x,-y,-z
2 +x,+y,+z
loop_
_atom_site_label
_atom_site_type_symbol
_atom_site_fract_x
_atom_site_fract_y
_atom_site_fract_z
_atom_site_occupancy
C1 C       0.921851240000       0.808916220000       0.065370070000       1.000000000000
C2 C       0.553790730000       0.863559710000       0.117318540000       1.000000000000
C3 C       0.589289780000       0.955276400000       0.208621830000       1.000000000000
C4 C       0.424551780000       1.033127490000       0.284960930000       1.000000000000
C5 C       0.481172110000       1.119580210000       0.371102780000       1.000000000000
C6 C       0.326928700000       1.202237670000       0.452290370000       1.000000000000
C7 C       0.396988870000       1.284942810000       0.534663380000       1.000000000000
C8 C       0.252480410000       1.371349030000       0.619706930000       1.000000000000
C9 C       0.337853160000       1.449313890000       0.697310250000       1.000000000000
C10 C       0.209149910000       1.541006810000       0.787705590000       1.000000000000
C11 C       0.521073790000       1.595861660000       0.843140740000       1.000000000000
C12 C       0.573032530000       1.439360300000       0.688332660000       1.000000000000
C13 C       0.632134530000       1.281674890000       0.532463660000       1.000000000000
C14 C       0.713011590000       1.123001600000       0.375737520000       1.000000000000
C15 C       0.814490300000       0.965371840000       0.219957710000       1.000000000000
N1 N       0.712938650000       0.791585670000       0.046841630000       1.000000000000
N2 N       0.294884400000       1.613049030000       0.859411230000       1.000000000000
N3 N       0.658499040000       1.517253290000       0.765742310000       1.000000000000
N4 N       0.712096940000       1.359272190000       0.609567880000       1.000000000000
N5 N       0.779969710000       1.202364060000       0.454664850000       1.000000000000
N6 N       0.872070000000       1.045509620000       0.299783510000       1.000000000000
N7 N       0.979350120000       0.887575840000       0.143776620000       1.000000000000
H1 H       1.052108160000       0.747715090000       0.005383240000       1.000000000000
H2 H       0.386870490000       0.852755510000       0.105535790000       1.000000000000
H3 H       0.253716880000       1.028291720000       0.279183200000       1.000000000000
H4 H       0.153411330000       1.202169940000       0.451364770000       1.000000000000
H5 H       0.076894730000       1.376092960000       0.623646000000       1.000000000000
H6 H       0.031514220000       1.551699800000       0.797675590000       1.000000000000
H7 H       0.588911990000       1.657141140000       0.904070800000       1.000000000000
#END
data_7b_opt-QR-2-3575-3
_audit_creation_method 'generated by cspy2.0'
_cell_length_a 12.2446
_cell_length_b 9.1985
_cell_length_c 9.6344
_cell_angle_alpha 141.1921
_cell_angle_beta 104.35430000000001
_cell_angle_gamma 92.9045
loop_
_symmetry_equiv_pos_site_id
_symmetry_equiv_pos_as_xyz
1 -x,-y,-z
2 +x,+y,+z
loop_
_atom_site_label
_atom_site_type_symbol
_atom_site_fract_x
_atom_site_fract_y
_atom_site_fract_z
_atom_site_occupancy
C1 C       0.433800580000       0.077427030000       0.895850780000       1.000000000000
C2 C       0.380052490000       0.333106580000       1.209590040000       1.000000000000
C3 C       0.287464900000       0.113453250000       1.079081200000       1.000000000000
C4 C       0.209528730000       0.120578540000       1.164346580000       1.000000000000
C5 C       0.122210240000      -0.109485720000       1.018060050000       1.000000000000
C6 C       0.039396550000      -0.122433750000       1.087780020000       1.000000000000
C7 C      -0.044107750000      -0.358317610000       0.931898870000       1.000000000000
C8 C      -0.130787400000      -0.388471210000       0.987943890000       1.000000000000
C9 C      -0.209462500000      -0.630002880000       0.821594630000       1.000000000000
C10 C      -0.301516910000      -0.686483000000       0.856270660000       1.000000000000
C11 C      -0.357286640000      -1.106638680000       0.486095200000       1.000000000000
C12 C      -0.199887170000      -0.843606740000       0.595485250000       1.000000000000
C13 C      -0.041366690000      -0.585294120000       0.698872690000       1.000000000000
C14 C       0.118073950000      -0.346577930000       0.781419310000       1.000000000000
C15 C       0.276542060000      -0.130492490000       0.842196040000       1.000000000000
N1 N       0.452039260000       0.319715020000       1.123866220000       1.000000000000
N2 N      -0.374210250000      -0.916525270000       0.695679630000       1.000000000000
N3 N      -0.278394870000      -1.085094060000       0.429160790000       1.000000000000
N4 N      -0.119577570000      -0.820714180000       0.538399490000       1.000000000000
N5 N       0.038020080000      -0.572674450000       0.632128480000       1.000000000000
N6 N       0.195612950000      -0.348770280000       0.701517620000       1.000000000000
N7 N       0.354340780000      -0.137858300000       0.756728170000       1.000000000000
H1 H       0.495050490000       0.071074930000       0.828079210000       1.000000000000
H2 H       0.391549040000       0.520567870000       1.388614230000       1.000000000000
H3 H       0.214949240000       0.299929240000       1.341115190000       1.000000000000
H4 H       0.039923570000       0.050002090000       1.262299520000       1.000000000000
H5 H      -0.135162860000      -0.223597680000       1.159539670000       1.000000000000
H6 H      -0.311980380000      -0.531574070000       1.023750510000       1.000000000000
H7 H      -0.419073500000      -1.297207220000       0.354649000000       1.000000000000
#END
data_7b_opt-QR-15-4403-3
_audit_creation_method 'generated by cspy2.0'
_cell_length_a 29.2489
_cell_length_b 6.2606
_cell_length_c 13.5951
_cell_angle_alpha 90.0
_cell_angle_beta 105.4695
_cell_angle_gamma 90.0
loop_
_symmetry_equiv_pos_site_id
_symmetry_equiv_pos_as_xyz
1 -x,-y,-z
2 +x,+y,+z
3 -x,+y,1/2-z
4 +x,-y,1/2+z
5 1/2-x,1/2-y,-z
6 1/2+x,1/2+y,+z
7 1/2-x,1/2+y,1/2-z
8 1/2+x,1/2-y,1/2+z
loop_
_atom_site_label
_atom_site_type_symbol
_atom_site_fract_x
_atom_site_fract_y
_atom_site_fract_z
_atom_site_occupancy
C1 C       0.496233260000       0.799400600000       0.872991890000       1.000000000000
C2 C       0.469572240000       1.139821030000       0.875401590000       1.000000000000
C3 C       0.423780000000       1.058486130000       0.875133730000       1.000000000000
C4 C       0.385212660000       1.184222610000       0.876164560000       1.000000000000
C5 C       0.342047940000       1.084375650000       0.875798190000       1.000000000000
C6 C       0.301055760000       1.197207380000       0.876742090000       1.000000000000
C7 C       0.259741070000       1.085756810000       0.876359650000       1.000000000000
C8 C       0.216853710000       1.187018200000       0.877207360000       1.000000000000
C9 C       0.177915280000       1.062578330000       0.876793300000       1.000000000000
C10 C       0.132374770000       1.145388140000       0.877546460000       1.000000000000
C11 C       0.104727000000       0.805836540000       0.875964860000       1.000000000000
C12 C       0.182614370000       0.832298150000       0.875546790000       1.000000000000
C13 C       0.261080590000       0.852234360000       0.875025080000       1.000000000000
C14 C       0.340003450000       0.850913240000       0.874387070000       1.000000000000
C15 C       0.418414890000       0.828398890000       0.873706740000       1.000000000000
N1 N       0.505218190000       1.016791930000       0.874388570000       1.000000000000
N2 N       0.096375660000       1.023519490000       0.877152990000       1.000000000000
N3 N       0.143728650000       0.707727810000       0.875201760000       1.000000000000
N4 N       0.222342210000       0.733332020000       0.874712070000       1.000000000000
N5 N       0.300380070000       0.744202830000       0.874075040000       1.000000000000
N6 N       0.378391940000       0.730752120000       0.873354490000       1.000000000000
N7 N       0.456924290000       0.702559470000       0.872633390000       1.000000000000
H1 H       0.526538920000       0.699828200000       0.872185790000       1.000000000000
H2 H       0.475230220000       1.312000820000       0.876511920000       1.000000000000
H3 H       0.387896290000       1.357368950000       0.877240380000       1.000000000000
H4 H       0.301311130000       1.370719760000       0.877780220000       1.000000000000
H5 H       0.214709470000       1.360252850000       0.878193030000       1.000000000000
H6 H       0.127229420000       1.317758690000       0.878479710000       1.000000000000
H7 H       0.074117100000       0.707257700000       0.875685650000       1.000000000000
#END
data_7b_opt-QR-2-8652-3
_audit_creation_method 'generated by cspy2.0'
_cell_length_a 13.1125
_cell_length_b 6.2705
_cell_length_c 9.4353
_cell_angle_alpha 66.6628
_cell_angle_beta 98.6565
_cell_angle_gamma 121.80060000000002
loop_
_symmetry_equiv_pos_site_id
_symmetry_equiv_pos_as_xyz
1 -x,-y,-z
2 +x,+y,+z
loop_
_atom_site_label
_atom_site_type_symbol
_atom_site_fract_x
_atom_site_fract_y
_atom_site_fract_z
_atom_site_occupancy
C1 C       0.065560260000       0.717948800000       0.818643360000       1.000000000000
C2 C       0.119268830000       1.080785900000       0.877076980000       1.000000000000
C3 C       0.211844460000       1.046286830000       0.965982220000       1.000000000000
C4 C       0.289710080000       1.209005920000       1.044250290000       1.000000000000
C5 C       0.377066680000       1.153696820000       1.127668350000       1.000000000000
C6 C       0.459798050000       1.306070380000       1.210466680000       1.000000000000
C7 C       0.543452460000       1.237560260000       1.289928330000       1.000000000000
C8 C       0.629999300000       1.380351470000       1.376322570000       1.000000000000
C9 C       0.708921940000       1.296733990000       1.450803480000       1.000000000000
C10 C       0.800853910000       1.423994380000       1.542119750000       1.000000000000
C11 C       0.857417620000       1.117267510000       1.590328730000       1.000000000000
C12 C       0.699839020000       1.065186070000       1.437281750000       1.000000000000
C13 C       0.541065850000       1.005997540000       1.283051380000       1.000000000000
C14 C       0.381399660000       0.925409450000       1.127539120000       1.000000000000
C15 C       0.222871790000       0.824562220000       0.972564480000       1.000000000000
N1 N       0.047324500000       0.923640210000       0.804671940000       1.000000000000
N2 N       0.873855590000       1.340027640000       1.610812700000       1.000000000000
N3 N       0.778706360000       0.981498010000       1.511590820000       1.000000000000
N4 N       0.619624570000       0.927769650000       1.357175220000       1.000000000000
N5 N       0.461685100000       0.859959710000       1.203693420000       1.000000000000
N6 N       0.303880870000       0.768313450000       1.049781340000       1.000000000000
N7 N       0.145077520000       0.661745190000       0.894436010000       1.000000000000
H1 H       0.004370820000       0.589310380000       0.757122960000       1.000000000000
H2 H       0.107778010000       1.245155590000       0.868872420000       1.000000000000
H3 H       0.284209130000       1.377242620000       1.042016850000       1.000000000000
H4 H       0.459075800000       1.476952950000       1.213048500000       1.000000000000
H5 H       0.634082510000       1.553261140000       1.383708270000       1.000000000000
H6 H       0.810944480000       1.598937280000       1.555463570000       1.000000000000
H7 H       0.919466780000       1.050853230000       1.648794420000       1.000000000000
#END
data_7b_opt-QR-15-12478-3
_audit_creation_method 'generated by cspy2.0'
_cell_length_a 26.5485
_cell_length_b 6.2587
_cell_length_c 21.1967
_cell_angle_alpha 90.0
_cell_angle_beta 137.0263
_cell_angle_gamma 90.0
loop_
_symmetry_equiv_pos_site_id
_symmetry_equiv_pos_as_xyz
1 -x,-y,-z
2 +x,+y,+z
3 -x,+y,1/2-z
4 +x,-y,1/2+z
5 1/2-x,1/2-y,-z
6 1/2+x,1/2+y,+z
7 1/2-x,1/2+y,1/2-z
8 1/2+x,1/2-y,1/2+z
loop_
_atom_site_label
_atom_site_type_symbol
_atom_site_fract_x
_atom_site_fract_y
_atom_site_fract_z
_atom_site_occupancy
C1 C       0.440547780000       0.552442670000       0.755988220000       1.000000000000
C2 C       0.466759090000       0.892781340000       0.809945970000       1.000000000000
C3 C       0.512710400000       0.811040480000       0.901480550000       1.000000000000
C4 C       0.551131480000       0.936463830000       0.978917170000       1.000000000000
C5 C       0.594516440000       0.836252000000       1.065208730000       1.000000000000
C6 C       0.635346380000       0.948810530000       1.147427330000       1.000000000000
C7 C       0.676913740000       0.836991030000       1.229965280000       1.000000000000
C8 C       0.719660430000       0.937913200000       1.315967870000       1.000000000000
C9 C       0.758938870000       0.813098160000       1.393794680000       1.000000000000
C10 C       0.804348770000       0.895599850000       1.485072070000       1.000000000000
C11 C       0.832836210000       0.555743840000       1.540036090000       1.000000000000
C12 C       0.754744430000       0.582807740000       1.384086310000       1.000000000000
C13 C       0.676052700000       0.603385930000       1.226967770000       1.000000000000
C14 C       0.596947110000       0.602693880000       1.068893370000       1.000000000000
C15 C       0.518442640000       0.580804490000       0.911859660000       1.000000000000
N1 N       0.431288250000       0.769938410000       0.738426770000       1.000000000000
N2 N       0.840673120000       0.773417030000       1.556989550000       1.000000000000
N3 N       0.793996240000       0.457893380000       1.461785320000       1.000000000000
N4 N       0.715144590000       0.484140510000       1.304387070000       1.000000000000
N5 N       0.636864060000       0.495618300000       1.148115390000       1.000000000000
N6 N       0.558689530000       0.482785340000       0.991857870000       1.000000000000
N7 N       0.480053500000       0.455255350000       0.834530650000       1.000000000000
H1 H       0.410362210000       0.453071550000       0.695141240000       1.000000000000
H2 H       0.460885750000       1.065022470000       0.798953070000       1.000000000000
H3 H       0.548192400000       1.109693670000       0.973860530000       1.000000000000
H4 H       0.634779430000       1.122344470000       1.147169540000       1.000000000000
H5 H       0.721448500000       1.111185030000       1.320497940000       1.000000000000
H6 H       0.809109110000       1.067953170000       1.495596510000       1.000000000000
H7 H       0.863732230000       0.456862330000       1.601191680000       1.000000000000
#END
data_7b_opt-QR-9-665-3
_audit_creation_method 'generated by cspy2.0'
_cell_length_a 8.7033
_cell_length_b 29.1796
_cell_length_c 5.536
_cell_angle_alpha 90.0
_cell_angle_beta 122.58190000000002
_cell_angle_gamma 90.0
loop_
_symmetry_equiv_pos_site_id
_symmetry_equiv_pos_as_xyz
1 +x,+y,+z
2 +x,-y,1/2+z
3 1/2+x,1/2+y,+z
4 1/2+x,1/2-y,1/2+z
loop_
_atom_site_label
_atom_site_type_symbol
_atom_site_fract_x
_atom_site_fract_y
_atom_site_fract_z
_atom_site_occupancy
C1 C       0.196632860000       0.446386630000       0.976984400000       1.000000000000
C2 C       0.347463310000       0.419100530000       0.776140960000       1.000000000000
C3 C       0.311121930000       0.373300550000       0.824771590000       1.000000000000
C4 C       0.366711950000       0.334417850000       0.751037910000       1.000000000000
C5 C       0.322127990000       0.291251950000       0.810484260000       1.000000000000
C6 C       0.371988250000       0.249964970000       0.744417620000       1.000000000000
C7 C       0.322168360000       0.208682810000       0.810525670000       1.000000000000
C8 C       0.366929350000       0.165524200000       0.751388000000       1.000000000000
C9 C       0.311248200000       0.126641220000       0.824987050000       1.000000000000
C10 C       0.347827530000       0.080829760000       0.776794960000       1.000000000000
C11 C       0.196316640000       0.053556100000       0.976528090000       1.000000000000
C12 C       0.208700580000       0.131681600000       0.960256540000       1.000000000000
C13 C       0.218268730000       0.210372510000       0.947956130000       1.000000000000
C14 C       0.218411400000       0.289566590000       0.948185310000       1.000000000000
C15 C       0.208961100000       0.368264620000       0.960679160000       1.000000000000
N1 N       0.293090790000       0.455043410000       0.848385510000       1.000000000000
N2 N       0.293266750000       0.044899330000       0.848752150000       1.000000000000
N3 N       0.152872030000       0.092848110000       1.033742650000       1.000000000000
N4 N       0.164968990000       0.171685100000       1.018120730000       1.000000000000
N5 N       0.170610640000       0.249959920000       1.011350770000       1.000000000000
N6 N       0.165331580000       0.328257340000       1.018725880000       1.000000000000
N7 N       0.153405930000       0.407097490000       1.034582320000       1.000000000000
H1 H       0.152623750000       0.476934940000       1.035387120000       1.000000000000
H2 H       0.423851360000       0.424496580000       0.674317770000       1.000000000000
H3 H       0.443575220000       0.336825810000       0.648796490000       1.000000000000
H4 H       0.449106010000       0.249971670000       0.642157670000       1.000000000000
H5 H       0.444021650000       0.163110170000       0.649504020000       1.000000000000
H6 H       0.424590110000       0.075430470000       0.675589490000       1.000000000000
H7 H       0.152139850000       0.023013670000       1.034697240000       1.000000000000
#END
data_7b_opt-QR-2-14057-3
_audit_creation_method 'generated by cspy2.0'
_cell_length_a 6.2826
_cell_length_b 11.2746
_cell_length_c 27.2304
_cell_angle_alpha 91.3743
_cell_angle_beta 86.9283
_cell_angle_gamma 161.90250000000003
loop_
_symmetry_equiv_pos_site_id
_symmetry_equiv_pos_as_xyz
1 -x,-y,-z
2 +x,+y,+z
loop_
_atom_site_label
_atom_site_type_symbol
_atom_site_fract_x
_atom_site_fract_y
_atom_site_fract_z
_atom_site_occupancy
C1 C       0.868565110000       0.258301190000       0.554343180000       1.000000000000
C2 C       1.235033260000       0.277998290000       0.582874060000       1.000000000000
C3 C       1.372320060000       0.410532540000       0.627836600000       1.000000000000
C4 C       1.631748780000       0.493539290000       0.666872740000       1.000000000000
C5 C       1.743972920000       0.621841990000       0.709141190000       1.000000000000
C6 C       2.004313970000       0.713126320000       0.750491910000       1.000000000000
C7 C       2.099515620000       0.838039700000       0.790854850000       1.000000000000
C8 C       2.359637820000       0.936110820000       0.834013850000       1.000000000000
C9 C       2.434651570000       1.056479550000       0.871959150000       1.000000000000
C10 C       2.692595350000       1.164295680000       0.917645740000       1.000000000000
C11 C       2.558127330000       1.285790850000       0.943187140000       1.000000000000
C12 C       2.242569470000       1.077298800000       0.865983470000       1.000000000000
C13 C       1.919963410000       0.868401410000       0.788167190000       1.000000000000
C14 C       1.579643400000       0.661463330000       0.709769050000       1.000000000000
C15 C       1.225233940000       0.458619050000       0.631784550000       1.000000000000
N1 N       0.990404980000       0.202423620000       0.546757930000       1.000000000000
N2 N       2.756618880000       1.276421250000       0.952693940000       1.000000000000
N3 N       2.316833630000       1.197305690000       0.903892910000       1.000000000000
N4 N       1.997826380000       0.987225750000       0.825955330000       1.000000000000
N5 N       1.670789110000       0.781070210000       0.748495100000       1.000000000000
N6 N       1.325377140000       0.578267700000       0.670936530000       1.000000000000
N7 N       0.966244450000       0.375939210000       0.592780230000       1.000000000000
H1 H       0.664177860000       0.193207780000       0.523656070000       1.000000000000
H2 H       1.337807180000       0.237574620000       0.578317520000       1.000000000000
H3 H       1.748438230000       0.460996020000       0.665269480000       1.000000000000
H4 H       2.131998400000       0.687087070000       0.751256700000       1.000000000000
H5 H       2.497904270000       0.916667520000       0.837143060000       1.000000000000
H6 H       2.843451560000       1.153037040000       0.923732750000       1.000000000000
H7 H       2.616220770000       1.380342070000       0.973012090000       1.000000000000
#END
data_7b_opt-QR-9-866-3
_audit_creation_method 'generated by cspy2.0'
_cell_length_a 6.258
_cell_length_b 29.1888
_cell_length_c 7.2683
_cell_angle_alpha 90.0
_cell_angle_beta 64.8445
_cell_angle_gamma 90.0
loop_
_symmetry_equiv_pos_site_id
_symmetry_equiv_pos_as_xyz
1 +x,+y,+z
2 +x,-y,1/2+z
3 1/2+x,1/2+y,+z
4 1/2+x,1/2-y,1/2+z
loop_
_atom_site_label
_atom_site_type_symbol
_atom_site_fract_x
_atom_site_fract_y
_atom_site_fract_z
_atom_site_occupancy
C1 C       0.261227300000       0.674640040000       0.953529030000       1.000000000000
C2 C       0.599952200000       0.701940520000       0.956272360000       1.000000000000
C3 C       0.516517300000       0.747722140000       0.958663710000       1.000000000000
C4 C       0.640261250000       0.786604940000       0.961262920000       1.000000000000
C5 C       0.538418390000       0.829736870000       0.963512330000       1.000000000000
C6 C       0.649190490000       0.871019210000       0.966203730000       1.000000000000
C7 C       0.535784630000       0.912269450000       0.968436470000       1.000000000000
C8 C       0.634917550000       0.955427580000       0.971130040000       1.000000000000
C9 C       0.508579140000       0.994272870000       0.973322490000       1.000000000000
C10 C       0.589163380000       1.040073790000       0.976122660000       1.000000000000
C11 C       0.248212360000       1.067292360000       0.977568260000       1.000000000000
C12 C       0.278514920000       0.989211940000       0.972868670000       1.000000000000
C13 C       0.302394440000       0.910547450000       0.967983370000       1.000000000000
C14 C       0.305049590000       0.831396720000       0.963050120000       1.000000000000
C15 C       0.286390400000       0.752725770000       0.958272160000       1.000000000000
N1 N       0.478768410000       0.666003290000       0.953797840000       1.000000000000
N2 N       0.465515590000       1.075973040000       0.978208550000       1.000000000000
N3 N       0.151999970000       1.028016890000       0.975186370000       1.000000000000
N4 N       0.181560590000       0.949211180000       0.970295440000       1.000000000000
N5 N       0.196395720000       0.870968980000       0.965308330000       1.000000000000
N6 N       0.186872150000       0.792707060000       0.960397240000       1.000000000000
N7 N       0.162574810000       0.713882700000       0.955587700000       1.000000000000
H1 H       0.163212500000       0.644084020000       0.951469630000       1.000000000000
H2 H       0.772186020000       0.696566380000       0.956536990000       1.000000000000
H3 H       0.813360810000       0.784220490000       0.961614440000       1.000000000000
H4 H       0.822590740000       0.871032740000       0.966567000000       1.000000000000
H5 H       0.808009090000       0.957857070000       0.971502110000       1.000000000000
H6 H       0.761291710000       1.045496080000       0.976558330000       1.000000000000
H7 H       0.148094990000       1.097814120000       0.979390360000       1.000000000000
#END
data_7b_opt-QR-9-2484-3
_audit_creation_method 'generated by cspy2.0'
_cell_length_a 14.9302
_cell_length_b 6.5715
_cell_length_c 12.5136
_cell_angle_alpha 90.0
_cell_angle_beta 77.8747
_cell_angle_gamma 90.0
loop_
_symmetry_equiv_pos_site_id
_symmetry_equiv_pos_as_xyz
1 +x,+y,+z
2 +x,-y,1/2+z
3 1/2+x,1/2+y,+z
4 1/2+x,1/2-y,1/2+z
loop_
_atom_site_label
_atom_site_type_symbol
_atom_site_fract_x
_atom_site_fract_y
_atom_site_fract_z
_atom_site_occupancy
C1 C       0.068129480000       0.999896240000       0.265579340000       1.000000000000
C2 C       0.122031340000       0.999598130000       0.081686200000       1.000000000000
C3 C       0.213748810000       0.999791870000       0.099319220000       1.000000000000
C4 C       0.291245150000       0.999829000000       0.016930130000       1.000000000000
C5 C       0.377713880000       0.999963800000       0.045137900000       1.000000000000
C6 C       0.460026330000       1.000020190000      -0.032019220000       1.000000000000
C7 C       0.542764560000       1.000052110000       0.002928760000       1.000000000000
C8 C       0.628861680000       1.000186690000      -0.069382990000       1.000000000000
C9 C       0.706809080000       1.000085140000      -0.026712410000       1.000000000000
C10 C       0.798227590000       1.000246090000      -0.091140520000       1.000000000000
C11 C       0.853364240000       0.999697210000       0.064882440000       1.000000000000
C12 C       0.697173260000       0.999749170000       0.090922430000       1.000000000000
C13 C       0.539809380000       0.999875830000       0.120521250000       1.000000000000
C14 C       0.381522530000       1.000013490000       0.160980190000       1.000000000000
C15 C       0.224234960000       0.999965160000       0.211805980000       1.000000000000
N1 N       0.050419990000       0.999620250000       0.161250660000       1.000000000000
N2 N       0.870289350000       1.000095460000      -0.048282700000       1.000000000000
N3 N       0.775029600000       0.999491100000       0.133672310000       1.000000000000
N4 N       0.617374230000       0.999642180000       0.160513010000       1.000000000000
N5 N       0.460853140000       0.999900630000       0.194438160000       1.000000000000
N6 N       0.304382070000       1.000048690000       0.240512750000       1.000000000000
N7 N       0.146816100000       1.000012270000       0.294241240000       1.000000000000
H1 H       0.007225660000       0.999896130000       0.330703280000       1.000000000000
H2 H       0.110933600000       0.999388780000      -0.001673510000       1.000000000000
H3 H       0.286124980000       0.999716220000      -0.068417260000       1.000000000000
H4 H       0.459699310000       1.000064070000      -0.118750540000       1.000000000000
H5 H       0.633355250000       1.000352050000      -0.157174850000       1.000000000000
H6 H       0.808720110000       1.000551020000      -0.180023620000       1.000000000000
H7 H       0.914625880000       0.999520070000       0.098809330000       1.000000000000
#END
data_7b_opt-QR-15-12633-3
_audit_creation_method 'generated by cspy2.0'
_cell_length_a 6.2697
_cell_length_b 29.2205
_cell_length_c 15.0603
_cell_angle_alpha 90.0
_cell_angle_beta 61.4874
_cell_angle_gamma 90.0
loop_
_symmetry_equiv_pos_site_id
_symmetry_equiv_pos_as_xyz
1 -x,-y,-z
2 +x,+y,+z
3 -x,+y,1/2-z
4 +x,-y,1/2+z
5 1/2-x,1/2-y,-z
6 1/2+x,1/2+y,+z
7 1/2-x,1/2+y,1/2-z
8 1/2+x,1/2-y,1/2+z
loop_
_atom_site_label
_atom_site_type_symbol
_atom_site_fract_x
_atom_site_fract_y
_atom_site_fract_z
_atom_site_occupancy
C1 C       0.422322780000       0.764623350000       0.373534900000       1.000000000000
C2 C       0.760080480000       0.737189720000       0.374732510000       1.000000000000
C3 C       0.678016080000       0.691502560000       0.374266420000       1.000000000000
C4 C       0.801959340000       0.652585990000       0.374639270000       1.000000000000
C5 C       0.701597860000       0.609548520000       0.374086840000       1.000000000000
C6 C       0.812661170000       0.568250900000       0.374418100000       1.000000000000
C7 C       0.700881430000       0.527096500000       0.373750080000       1.000000000000
C8 C       0.800334230000       0.483932370000       0.374065510000       1.000000000000
C9 C       0.675790990000       0.445182990000       0.373294150000       1.000000000000
C10 C       0.756839840000       0.399383260000       0.373524980000       1.000000000000
C11 C       0.419111980000       0.372377650000       0.371652030000       1.000000000000
C12 C       0.447313950000       0.450356220000       0.372144740000       1.000000000000
C13 C       0.468991700000       0.528935730000       0.372653940000       1.000000000000
C14 C       0.469561320000       0.608009340000       0.373081020000       1.000000000000
C15 C       0.449166630000       0.686617320000       0.373328770000       1.000000000000
N1 N       0.638711840000       0.773142730000       0.374374540000       1.000000000000
N2 N       0.634955420000       0.363582550000       0.372745660000       1.000000000000
N3 N       0.322709490000       0.411657730000       0.371311520000       1.000000000000
N4 N       0.350037150000       0.490364070000       0.371856310000       1.000000000000
N5 N       0.362591820000       0.568528300000       0.372389760000       1.000000000000
N6 N       0.351100420000       0.646719710000       0.372760740000       1.000000000000
N7 N       0.325054220000       0.725469640000       0.372982740000       1.000000000000
H1 H       0.324145590000       0.795210880000       0.373224860000       1.000000000000
H2 H       0.931415980000       0.742468510000       0.375393000000       1.000000000000
H3 H       0.974124430000       0.654884980000       0.375359460000       1.000000000000
H4 H       0.985039570000       0.568131870000       0.375184850000       1.000000000000
H5 H       0.972304860000       0.481419650000       0.374886180000       1.000000000000
H6 H       0.927799870000       0.393886930000       0.374387620000       1.000000000000
H7 H       0.320502600000       0.341909950000       0.371005220000       1.000000000000
#END
data_7b_opt-QR-2-15947-3
_audit_creation_method 'generated by cspy2.0'
_cell_length_a 12.0405
_cell_length_b 6.2713
_cell_length_c 8.796
_cell_angle_alpha 114.1027
_cell_angle_beta 90.0436
_cell_angle_gamma 92.744
loop_
_symmetry_equiv_pos_site_id
_symmetry_equiv_pos_as_xyz
1 -x,-y,-z
2 +x,+y,+z
loop_
_atom_site_label
_atom_site_type_symbol
_atom_site_fract_x
_atom_site_fract_y
_atom_site_fract_z
_atom_site_occupancy
C1 C       0.047230650000       0.655095090000       0.200617560000       1.000000000000
C2 C       0.102155490000       0.964106720000       0.141454190000       1.000000000000
C3 C       0.194211210000       0.837182120000       0.052617320000       1.000000000000
C4 C       0.272430090000       0.922092220000      -0.025891820000       1.000000000000
C5 C       0.359147780000       0.779520940000      -0.109270770000       1.000000000000
C6 C       0.442193900000       0.849260860000      -0.192277920000       1.000000000000
C7 C       0.525086900000       0.697059010000      -0.271872170000       1.000000000000
C8 C       0.611930740000       0.753457240000      -0.358366480000       1.000000000000
C9 C       0.689970160000       0.590787710000      -0.433115680000       1.000000000000
C10 C       0.782115490000       0.626272560000      -0.524489440000       1.000000000000
C11 C       0.836544600000       0.262366840000      -0.573381760000       1.000000000000
C12 C       0.679595900000       0.367904030000      -0.419892950000       1.000000000000
C13 C       0.521504410000       0.467634500000      -0.265085840000       1.000000000000
C14 C       0.362418100000       0.546831570000      -0.108999520000       1.000000000000
C15 C       0.204227860000       0.604465050000       0.046337690000       1.000000000000
N1 N       0.029865530000       0.878877880000       0.214147210000       1.000000000000
N2 N       0.854196830000       0.469113400000      -0.593528800000       1.000000000000
N3 N       0.757483380000       0.205100960000      -0.494640650000       1.000000000000
N4 N       0.599114360000       0.310597330000      -0.339629790000       1.000000000000
N5 N       0.441894170000       0.400981150000      -0.185411220000       1.000000000000
N6 N       0.284599580000       0.467249720000      -0.030904110000       1.000000000000
N7 N       0.126127520000       0.519442710000       0.124818760000       1.000000000000
H1 H      -0.014248280000       0.587617950000       0.262327740000       1.000000000000
H2 H       0.091339370000       1.139853680000       0.149298170000       1.000000000000
H3 H       0.267653580000       1.095812830000      -0.023880160000       1.000000000000
H4 H       0.442304920000       1.020944700000      -0.194922910000       1.000000000000
H5 H       0.616919870000       0.922500880000      -0.365632500000       1.000000000000
H6 H       0.793165280000       0.791447160000      -0.537586450000       1.000000000000
H7 H       0.897831250000       0.133708470000      -0.632186200000       1.000000000000
#END
data_7b_opt-QR-14-7655-3
_audit_creation_method 'generated by cspy2.0'
_cell_length_a 7.0498
_cell_length_b 58.0488
_cell_length_c 5.541
_cell_angle_alpha 90.0
_cell_angle_beta 31.6931
_cell_angle_gamma 90.0
loop_
_symmetry_equiv_pos_site_id
_symmetry_equiv_pos_as_xyz
1 -x,-y,-z
2 +x,+y,+z
3 -x,1/2+y,1/2-z
4 +x,1/2-y,1/2+z
loop_
_atom_site_label
_atom_site_type_symbol
_atom_site_fract_x
_atom_site_fract_y
_atom_site_fract_z
_atom_site_occupancy
C1 C       0.357722800000       0.776479340000       0.553640660000       1.000000000000
C2 C       0.686617320000       0.790126820000      -0.117774580000       1.000000000000
C3 C       0.659101110000       0.812876600000       0.010438190000       1.000000000000
C4 C       0.808587730000       0.832236080000      -0.255201610000       1.000000000000
C5 C       0.762221190000       0.853660900000      -0.089916300000       1.000000000000
C6 C       0.902630920000       0.874205850000      -0.332292140000       1.000000000000
C7 C       0.844298810000       0.894691970000      -0.143634100000       1.000000000000
C8 C       0.976102390000       0.916178560000      -0.364743870000       1.000000000000
C9 C       0.904125520000       0.935463210000      -0.149818910000       1.000000000000
C10 C       1.022166260000       0.958256110000      -0.337134870000       1.000000000000
C11 C       0.748884060000       0.971697010000       0.297872860000       1.000000000000
C12 C       0.695685560000       0.932883020000       0.295426280000       1.000000000000
C13 C       0.635992450000       0.893779330000       0.305971790000       1.000000000000
C14 C       0.557011290000       0.854423590000       0.357619720000       1.000000000000
C15 C       0.459958260000       0.815302110000       0.449579630000       1.000000000000
N1 N       0.542301250000       0.772232720000       0.140964560000       1.000000000000
N2 N       0.949707510000       0.976069150000      -0.125436070000       1.000000000000
N3 N       0.623764300000       0.952138840000       0.510475140000       1.000000000000
N4 N       0.568916470000       0.912970490000       0.510238100000       1.000000000000
N5 N       0.501334670000       0.874077000000       0.538170010000       1.000000000000
N6 N       0.412464230000       0.835168300000       0.612609330000       1.000000000000
N7 N       0.310253630000       0.795972750000       0.715515590000       1.000000000000
H1 H       0.239622980000       0.761255880000       0.763805550000       1.000000000000
H2 H       0.834121310000       0.787501400000      -0.445393970000       1.000000000000
H3 H       0.959869350000       0.831085450000      -0.586595140000       1.000000000000
H4 H       1.056266400000       0.874264080000      -0.665592310000       1.000000000000
H5 H       1.131716590000       0.917425810000      -0.698965460000       1.000000000000
H6 H       1.179804850000       0.960991360000      -0.671437050000       1.000000000000
H7 H       0.691799720000       0.986843570000       0.468139400000       1.000000000000
#END
