# Supplementary material for: Evolutionary chemical space exploration for functional materials: computational organic semiconductor discovery
Source: Chem Sci. 2020 Apr 22;11(19):4922–33. doi: 10.1039/d0sc00554a (PMC8159259; doi:10.1039/d0sc00554a)
Supplement: SC-011-D0SC00554A-s008 [file SC-011-D0SC00554A-s008.csv]

id	spacegroup	density	energy	minimization_step	trial_number	minimization_time	metadata
7a_opt-QR-2-12649-3	2	1.6036	-169.4884	3	12649	76.04418540000916
7a_opt-QR-9-2398-3	9	1.6042	-169.4447	3	2398	45.36678409576416
7a_opt-QR-2-3547-3	2	1.604	-169.4083	3	3547	132.31454849243164
7a_opt-QR-2-9125-3	2	1.6038	-169.3217	3	9125	59.53088116645813
7a_opt-QR-2-12062-3	2	1.595	-169.1206	3	12062	57.83042764663696
7a_opt-QR-2-2185-3	2	1.5934	-168.8609	3	2185	165.06160020828247
7a_opt-QR-4-3470-3	4	1.5911	-168.8071	3	3470	16.74366807937622
7a_opt-QR-14-3900-3	14	1.5996	-168.7888	3	3900	52.02652406692505
7a_opt-QR-15-2242-3	15	1.5969	-168.7582	3	2242	110.72506141662598
7a_opt-QR-15-1425-3	15	1.5953	-168.5633	3	1425	59.31395173072815
7a_opt-QR-15-1681-3	15	1.5887	-168.4915	3	1681	105.98940420150757
7a_opt-QR-2-4969-3	2	1.596	-168.4697	3	4969	97.08100891113281
7a_opt-QR-4-6925-3	4	1.5874	-168.4389	3	6925	16.774680852890015
7a_opt-QR-2-138-3	2	1.5958	-168.4293	3	138	115.01155257225037
7a_opt-QR-15-7100-3	15	1.5971	-168.4224	3	7100	47.605875730514526
7a_opt-QR-14-8880-3	14	1.5963	-168.4191	3	8880	44.56972551345825
7a_opt-QR-61-8401-3	61	1.5896	-168.0288	3	8401	268.08041501045227
7a_opt-QR-15-9076-3	15	1.5906	-167.7828	3	9076	48.237080097198486
7a_opt-QR-1-1492-3	1	1.5956	-167.6966	3	1492	76.35569024085999
7a_opt-QR-15-7240-3	15	1.5879	-167.6463	3	7240	69.82351183891296
7a_opt-QR-2-6513-3	2	1.5825	-167.5486	3	6513	59.5952205657959
7a_opt-QR-2-4488-3	2	1.5848	-167.517	3	4488	38.52151036262512
7a_opt-QR-2-13143-3	2	1.5899	-167.4448	3	13143	168.88365530967712
7a_opt-QR-15-6731-3	15	1.5892	-167.2279	3	6731	98.09664273262024
7a_opt-QR-15-9321-3	15	1.5908	-167.0948	3	9321	50.228349924087524
7a_opt-QR-2-9085-3	2	1.5888	-167.0522	3	9085	135.94269156455994
7a_opt-QR-61-2239-3	61	1.5862	-167.027	3	2239	65.75161600112915
7a_opt-QR-2-9348-3	2	1.5808	-166.9945	3	9348	83.08608293533325
7a_opt-QR-2-1219-3	2	1.5833	-166.982	3	1219	77.2042305469513
7a_opt-QR-15-7692-3	15	1.5913	-166.9688	3	7692	150.50268483161926
7a_opt-QR-33-432-3	33	1.587	-166.8295	3	432	38.85977864265442
7a_opt-QR-15-13947-3	15	1.5801	-166.821	3	13947	222.8549416065216
7a_opt-QR-5-1954-3	5	1.5885	-166.7651	3	1954	93.63743925094604
7a_opt-QR-1-870-3	1	1.5882	-166.7313	3	870	41.1898627281189
7a_opt-QR-14-6428-3	14	1.5867	-166.5136	3	6428	35.466124534606934
7a_opt-QR-14-984-3	14	1.5869	-166.4707	3	984	35.15332555770874
7a_opt-QR-9-1143-3	9	1.5873	-166.446	3	1143	24.94410729408264
7a_opt-QR-14-773-3	14	1.5825	-166.331	3	773	75.08048462867737
7a_opt-QR-15-7291-3	15	1.5879	-166.2357	3	7291	187.795090675354
7a_opt-QR-15-12400-3	15	1.5813	-166.1386	3	12400	306.54987049102783
7a_opt-QR-9-7-3	9	1.6008	-166.0534	3	7	126.03713941574097
7a_opt-QR-5-1120-3	5	1.5856	-166.052	3	1120	100.90806698799133
7a_opt-QR-4-4266-3	4	1.5845	-166.0234	3	4266	35.70469880104065
7a_opt-QR-2-7482-3	2	1.5772	-165.9235	3	7482	107.04872035980225
7a_opt-QR-14-4857-3	14	1.5804	-165.808	3	4857	43.19697403907776
7a_opt-QR-15-4498-3	15	1.5845	-165.7786	3	4498	85.1598162651062
7a_opt-QR-15-8947-3	15	1.5848	-165.7623	3	8947	160.53958415985107
7a_opt-QR-14-9083-3	14	1.5858	-165.7313	3	9083	36.23309516906738
7a_opt-QR-2-8451-3	2	1.5757	-165.72	3	8451	110.68464994430542
7a_opt-QR-15-10492-3	15	1.5807	-165.5365	3	10492	119.90098428726196
7a_opt-QR-2-3572-3	2	1.5842	-165.5207	3	3572	105.14947056770325
7a_opt-QR-2-13357-3	2	1.5844	-165.509	3	13357	53.6298553943634
7a_opt-QR-14-5510-3	14	1.5829	-165.3856	3	5510	118.49305987358093
7a_opt-QR-9-241-3	9	1.5814	-165.1476	3	241	22.662668704986572
7a_opt-QR-15-10112-3	15	1.5844	-165.1341	3	10112	54.424580097198486
7a_opt-QR-5-5933-3	5	1.5815	-165.039	3	5933	35.51663827896118
7a_opt-QR-2-7634-3	2	1.59	-165.0107	3	7634	37.25230813026428
7a_opt-QR-4-1187-3	4	1.5828	-165.0068	3	1187	17.79288673400879
7a_opt-QR-14-9231-3	14	1.583	-164.9739	3	9231	91.86845874786377
7a_opt-QR-2-10426-3	2	1.5821	-164.8828	3	10426	181.60337471961975
7a_opt-QR-2-13728-3	2	1.5808	-164.6206	3	13728	123.63390922546387
7a_opt-QR-14-4843-3	14	1.5796	-164.5499	3	4843	44.069663524627686
7a_opt-QR-9-2753-3	9	1.578	-164.4827	3	2753	15.94909954071045
7a_opt-QR-15-276-3	15	1.5769	-164.4088	3	276	153.6331603527069
7a_opt-QR-2-7357-3	2	1.5784	-164.3304	3	7357	28.018057346343994
7a_opt-QR-15-14758-3	15	1.5637	-164.0592	3	14758	207.36514496803284
7a_opt-QR-14-3239-3	14	1.5747	-163.7995	3	3239	134.6780240535736
7a_opt-QR-5-4220-3	5	1.5741	-163.7852	3	4220	23.09203314781189
7a_opt-QR-5-5700-3	5	1.5756	-163.682	3	5700	28.55491065979004
7a_opt-QR-15-5690-3	15	1.5704	-163.5945	3	5690	149.93529295921326
7a_opt-QR-14-5970-3	14	1.5717	-163.5293	3	5970	210.50808238983154
7a_opt-QR-9-430-3	9	1.575	-163.3363	3	430	15.968397617340088
7a_opt-QR-15-8135-3	15	1.574	-163.3327	3	8135	196.0172667503357
7a_opt-QR-14-7432-3	14	1.5797	-163.3168	3	7432	52.71563720703125
7a_opt-QR-14-3063-3	14	1.581	-163.2773	3	3063	55.29637598991394
7a_opt-QR-5-1408-3	5	1.572	-163.2123	3	1408	63.4468035697937
7a_opt-QR-14-5307-3	14	1.5846	-163.0565	3	5307	60.534340620040894
7a_opt-QR-9-664-3	9	1.5979	-163.0366	3	664	19.48470711708069
7a_opt-QR-2-5918-3	2	1.5777	-162.9666	3	5918	165.18087005615234
7a_opt-QR-2-4578-3	2	1.5808	-162.8693	3	4578	146.36324834823608
7a_opt-QR-14-4032-3	14	1.5596	-162.8246	3	4032	81.76046061515808
7a_opt-QR-15-14865-3	15	1.5729	-162.8155	3	14865	184.38302612304688
7a_opt-QR-9-2888-3	9	1.5714	-162.7232	3	2888	128.08787941932678
7a_opt-QR-14-3572-3	14	1.5761	-162.6651	3	3572	51.718642234802246
7a_opt-QR-1-1193-3	1	1.5704	-162.649	3	1193	85.27627658843994
