# Supplementary material for: Evolutionary chemical space exploration for functional materials: computational organic semiconductor discovery
Source: Chem Sci. 2020 Apr 22;11(19):4922–33. doi: 10.1039/d0sc00554a (PMC8159259; doi:10.1039/d0sc00554a)
Supplement: SC-011-D0SC00554A-s009 [file SC-011-D0SC00554A-s009.txt]

mol1_opt_29-QR-29-2732-3 [ 0.56097423  9.73165396 17.19904224]
mol1_opt_15-QR-15-10599-3 [ 0.31388113 12.89076695 17.08412489]
mol1_opt_15-QR-15-22406-3 [ 0.42732519 14.02026738 17.31118235]
mol1_opt_61-QR-61-14936-3 [0.95545228 1.31861317 6.38691109]
mol1_opt_4-QR-4-5432-3 [ 0.66416086  8.82076663 17.80544835]
mol1_opt_14-QR-14-7442-3 [1.36429514 3.04412776 4.93649495]
mol1_opt_61-QR-61-13550-3 [ 0.30646279  9.38772511 17.37770896]
mol1_opt_29-QR-29-3636-3 [ 0.90963646 10.95109427 11.72414208]
mol1_opt_14-QR-14-2251-3 [ 1.08192044 13.54910019 17.21755678]
mol1_opt_19-QR-19-11754-3 [0.83280912 4.31642678 5.84116058]
mol1_opt_19-QR-19-3917-3 [1.33990364 6.11654354 9.0218436 ]
mol1_opt_19-QR-19-3785-3 [ 1.00020412 10.62705023 16.23971208]
mol1_opt_33-QR-33-2572-3 [ 1.15732571 11.12680847 16.82118156]
mol1_opt_14-QR-14-321-3 [0.97620615 2.50061382 5.6482645 ]
mol1_opt_14-QR-14-796-3 [ 0.45943504 13.44647425 16.04249541]
mol1_opt_61-QR-61-8233-3 [0.76681048 0.84494558 5.70486575]
mol1_opt_4-QR-4-5200-3 [ 0.47332865 13.07976473 16.842541  ]
mol1_opt_61-QR-61-3729-3 [ 0.12844456 13.14051667 16.85451324]
mol1_opt_14-QR-14-2230-3 [ 0.67864283  9.1515721  17.82563168]
mol1_opt_61-QR-61-13351-3 [ 0.31902608 10.09740044 11.20152519]
mol1_opt_5-QR-5-1463-3 [0.87440326 3.08589637 5.12812745]
mol1_opt_15-QR-15-21304-3 [ 0.28972015 13.6011533  16.69766129]
mol1_opt_4-QR-4-8709-3 [1.88432239 8.34342234 9.77019738]
mol1_opt_14-QR-14-2599-3 [ 1.48555931  8.98246956 10.00527148]
mol1_opt_61-QR-61-2906-3 [0.18972388 3.29777109 5.46904604]
mol1_opt_33-QR-33-1004-3 [0.58217919 3.45814365 5.45142084]
mol1_opt_14-QR-14-9478-3 [ 9.48418139 11.50296865 16.64088595]
mol1_opt_4-QR-4-3590-3 [ 8.07918766 16.27307947 17.53369739]
mol1_opt_14-QR-14-7558-3 [0.23862052 4.67948972 5.71972559]
mol1_opt_15-QR-15-729-3 [ 0.47239657 13.16693783 17.32756725]
