# Supplementary material for: Evolutionary chemical space exploration for functional materials: computational organic semiconductor discovery
Source: Chem Sci. 2020 Apr 22;11(19):4922–33. doi: 10.1039/d0sc00554a (PMC8159259; doi:10.1039/d0sc00554a)
Supplement: SC-011-D0SC00554A-s010 [file SC-011-D0SC00554A-s010.txt]

mol7b_opt_14-QR-14-8247-3 [1.22438079 1.51691678 4.15907082]
mol7b_opt_15-QR-15-6363-3 [1.42277278 5.49722464 7.7152133 ]
mol7b_opt_14-QR-14-6944-3 [0.94920946 2.27971185 7.33361998]
mol7b_opt_14-QR-14-5515-3 [ 0.51115744  0.67479581 17.56300724]
mol7b_opt_14-QR-14-126-3 [ 0.84223814  1.00811759 36.95126773]
mol7b_opt_15-QR-15-7411-3 [0.41061043 0.76384599 2.19215338]
mol7b_opt_15-QR-15-12041-3 [0.71083572 2.68596943 3.55859128]
mol7b_opt_15-QR-15-3955-3 [0.22398014 0.49788322 1.14781678]
