# Supplementary material for: Evolutionary chemical space exploration for functional materials: computational organic semiconductor discovery
Source: Chem Sci. 2020 Apr 22;11(19):4922–33. doi: 10.1039/d0sc00554a (PMC8159259; doi:10.1039/d0sc00554a)
Supplement: SC-011-D0SC00554A-s011 [file SC-011-D0SC00554A-s011.csv]

id	spacegroup	density	energy
mol3_opt_33-QR-33-2562-3	33	1.453	-141.4178
mol3_opt_19-QR-19-81-3	19	1.4203	-138.3358
mol3_opt_33-QR-33-435-3	33	1.4348	-138.0833
mol3_opt_19-QR-19-1247-3	19	1.4176	-136.9326
mol3_opt_19-QR-19-5245-3	19	1.4172	-136.8921
mol3_opt_4-QR-4-1151-3	4	1.4206	-136.8776
mol3_opt_33-QR-33-588-3	33	1.415	-136.7146
mol3_opt_14-QR-14-6464-3	14	1.4309	-136.6451
mol3_opt_33-QR-33-569-3	33	1.4267	-136.0214
mol3_opt_14-QR-14-5928-3	14	1.4282	-135.9761
mol3_opt_14-QR-14-6599-3	14	1.4137	-135.9416
mol3_opt_33-QR-33-1737-3	33	1.4037	-135.8738
mol3_opt_19-QR-19-3738-3	19	1.4214	-135.4191
mol3_opt_19-QR-19-383-3	19	1.4211	-135.34
mol3_opt_14-QR-14-929-3	14	1.3717	-135.2681
mol3_opt_4-QR-4-2787-3	4	1.4018	-135.1864
mol3_opt_9-QR-9-796-3	9	1.4031	-135.1776
mol3_opt_33-QR-33-2601-3	33	1.3952	-135.1111
mol3_opt_33-QR-33-591-3	33	1.4102	-135.0922
mol3_opt_14-QR-14-820-3	14	1.4107	-134.8881
mol3_opt_29-QR-29-2039-3	29	1.3993	-134.591
mol3_opt_33-QR-33-1232-3	33	1.4177	-134.5411
