# Supplementary material for: Evolutionary chemical space exploration for functional materials: computational organic semiconductor discovery
Source: Chem Sci. 2020 Apr 22;11(19):4922–33. doi: 10.1039/d0sc00554a (PMC8159259; doi:10.1039/d0sc00554a)
Supplement: SC-011-D0SC00554A-s012 [file SC-011-D0SC00554A-s012.csv]

id	spacegroup	density	energy	minimization_step	trial_number	minimization_time	metadata
5a_opt-QR-4-4128-3	4	1.4659	-153.799	3	4128	140.90008521080017
5a_opt-QR-2-12533-3	2	1.503	-153.12	3	12533	62.04255557060242
5a_opt-QR-9-1637-3	9	1.4592	-152.4197	3	1637	41.526214838027954
5a_opt-QR-9-3115-3	9	1.4622	-152.4031	3	3115	164.80625867843628
5a_opt-QR-4-5612-3	4	1.4593	-152.3792	3	5612	184.82491040229797
5a_opt-QR-14-9660-3	14	1.4694	-152.3737	3	9660	137.61988234519958
5a_opt-QR-14-8366-3	14	1.4698	-151.624	3	8366	60.53919458389282
5a_opt-QR-15-3388-3	15	1.4879	-151.4358	3	3388	187.73656296730042
5a_opt-QR-9-1891-3	9	1.4862	-151.2526	3	1891	23.902068853378296
5a_opt-QR-14-5917-3	14	1.4882	-151.1411	3	5917	49.43574142456055
5a_opt-QR-33-1297-3	33	1.4524	-151.131	3	1297	52.38870906829834
5a_opt-QR-14-8889-3	14	1.5044	-151.1284	3	8889	106.6406466960907
5a_opt-QR-14-3256-3	14	1.4616	-151.1117	3	3256	263.1292757987976
5a_opt-QR-14-5585-3	14	1.4649	-151.0763	3	5585	89.02379822731018
5a_opt-QR-2-5410-3	2	1.4875	-151.0298	3	5410	58.040611028671265
5a_opt-QR-29-409-3	29	1.45	-151.0136	3	409	48.35116505622864
5a_opt-QR-1-707-3	1	1.4879	-150.967	3	707	47.03101634979248
5a_opt-QR-14-5956-3	14	1.4611	-150.9651	3	5956	60.800657510757446
5a_opt-QR-9-746-3	9	1.4535	-150.8816	3	746	62.87746787071228
5a_opt-QR-14-3644-3	14	1.4622	-150.7386	3	3644	149.16348886489868
5a_opt-QR-2-7550-3	2	1.4837	-150.7206	3	7550	34.365193605422974
5a_opt-QR-14-2948-3	14	1.463	-150.709	3	2948	195.96871066093445
5a_opt-QR-14-3290-3	14	1.4576	-150.7069	3	3290	89.97411489486694
5a_opt-QR-14-6975-3	14	1.4851	-150.7014	3	6975	48.46401834487915
5a_opt-QR-9-1141-3	9	1.4754	-150.6603	3	1141	106.19481182098389
5a_opt-QR-33-1989-3	33	1.4765	-150.6334	3	1989	46.58104348182678
5a_opt-QR-14-1102-3	14	1.4854	-150.6265	3	1102	143.63254189491272
5a_opt-QR-4-3113-3	4	1.4731	-150.6151	3	3113	74.95186996459961
5a_opt-QR-14-5443-3	14	1.4806	-150.5827	3	5443	61.9540491104126
5a_opt-QR-14-6278-3	14	1.4801	-150.4884	3	6278	227.15637016296387
5a_opt-QR-14-1271-3	14	1.4575	-150.4663	3	1271	159.99773621559143
5a_opt-QR-14-849-3	14	1.4616	-150.448	3	849	110.57408237457275
5a_opt-QR-9-3362-3	9	1.4525	-150.3736	3	3362	156.45007705688477
5a_opt-QR-15-8753-3	15	1.4799	-150.3149	3	8753	187.8987157344818
5a_opt-QR-14-276-3	14	1.4814	-150.2475	3	276	55.37388515472412
5a_opt-QR-14-7193-3	14	1.4806	-150.2272	3	7193	208.01789498329163
5a_opt-QR-33-1004-3	33	1.4697	-150.2027	3	1004	51.481486558914185
5a_opt-QR-19-6127-3	19	1.4624	-150.19	3	6127	56.08835983276367
5a_opt-QR-5-621-3	5	1.4756	-150.1193	3	621	81.81377625465393
5a_opt-QR-14-7856-3	14	1.4418	-150.0494	3	7856	129.82766819000244
5a_opt-QR-15-16197-3	15	1.4759	-149.8214	3	16197	61.58584189414978
5a_opt-QR-2-7689-3	2	1.4798	-149.7799	3	7689	139.71950244903564
5a_opt-QR-19-7054-3	19	1.4555	-149.6775	3	7054	207.12592577934265
5a_opt-QR-4-7317-3	4	1.4652	-149.6644	3	7317	123.21689105033875
5a_opt-QR-14-3711-3	14	1.4722	-149.6009	3	3711	320.63686203956604
5a_opt-QR-29-1615-3	29	1.4682	-149.5895	3	1615	52.300556659698486
5a_opt-QR-2-1219-3	2	1.4774	-149.5623	3	1219	34.31668758392334
5a_opt-QR-2-8758-3	2	1.4725	-149.5181	3	8758	79.71612930297852
5a_opt-QR-2-1927-3	2	1.4776	-149.515	3	1927	34.85077118873596
5a_opt-QR-15-519-3	15	1.4742	-149.4268	3	519	49.098323822021484
5a_opt-QR-14-154-3	14	1.4398	-149.3218	3	154	65.68872499465942
5a_opt-QR-2-2038-3	2	1.4703	-149.3138	3	2038	37.75446271896362
5a_opt-QR-15-8573-3	15	1.4757	-149.2619	3	8573	123.95504212379456
5a_opt-QR-29-2075-3	29	1.4658	-149.2207	3	2075	141.4069368839264
5a_opt-QR-2-11956-3	2	1.4673	-149.0859	3	11956	43.27801036834717
5a_opt-QR-2-14107-3	2	1.4733	-149.0548	3	14107	36.787835359573364
5a_opt-QR-14-5829-3	14	1.4957	-148.9757	3	5829	152.70652866363525
5a_opt-QR-9-2831-3	9	1.4657	-148.9714	3	2831	178.10830950737
5a_opt-QR-14-3828-3	14	1.4762	-148.9457	3	3828	81.45227718353271
5a_opt-QR-15-13398-3	15	1.4738	-148.9305	3	13398	58.57904362678528
5a_opt-QR-2-10327-3	2	1.4628	-148.913	3	10327	70.14900803565979
5a_opt-QR-15-5232-3	15	1.4695	-148.875	3	5232	49.40294098854065
5a_opt-QR-2-9480-3	2	1.4702	-148.7549	3	9480	31.963170051574707
5a_opt-QR-2-3569-3	2	1.4674	-148.5973	3	3569	41.37536668777466
5a_opt-QR-14-6403-3	14	1.4737	-148.5852	3	6403	46.04774355888367
5a_opt-QR-15-13105-3	15	1.4695	-148.585	3	13105	45.826820850372314
5a_opt-QR-14-4653-3	14	1.4658	-148.5832	3	4653	125.36995959281921
5a_opt-QR-33-1557-3	33	1.4361	-148.5352	3	1557	103.31805419921875
5a_opt-QR-19-261-3	19	1.4346	-148.5071	3	261	51.43501591682434
5a_opt-QR-15-485-3	15	1.4532	-148.4013	3	485	60.39717221260071
5a_opt-QR-14-6163-3	14	1.4639	-148.3723	3	6163	99.55162310600281
5a_opt-QR-2-2967-3	2	1.4646	-148.3505	3	2967	89.6722502708435
5a_opt-QR-14-471-3	14	1.4662	-148.3033	3	471	118.75521278381348
5a_opt-QR-19-1811-3	19	1.4625	-148.2875	3	1811	75.35280466079712
5a_opt-QR-14-1441-3	14	1.4701	-148.2744	3	1441	104.04983115196228
5a_opt-QR-15-6520-3	15	1.4665	-148.2452	3	6520	52.89868497848511
5a_opt-QR-5-3703-3	5	1.4421	-148.2206	3	3703	26.23418426513672
5a_opt-QR-2-8805-3	2	1.4701	-148.1787	3	8805	33.799724817276
5a_opt-QR-14-8756-3	14	1.4684	-148.1714	3	8756	42.70945143699646
5a_opt-QR-14-4300-3	14	1.4618	-148.1211	3	4300	138.90558099746704
5a_opt-QR-2-14562-3	2	1.4655	-148.0719	3	14562	102.59791946411133
5a_opt-QR-9-603-3	9	1.4419	-148.0655	3	603	28.006112813949585
5a_opt-QR-14-3494-3	14	1.4736	-148.0622	3	3494	378.22344493865967
5a_opt-QR-14-7741-3	14	1.4613	-148.0519	3	7741	53.693554162979126
5a_opt-QR-9-2482-3	9	1.4613	-147.9716	3	2482	30.29918074607849
5a_opt-QR-15-10174-3	15	1.4515	-147.9694	3	10174	116.25422382354736
5a_opt-QR-14-5224-3	14	1.4815	-147.9364	3	5224	57.29125428199768
5a_opt-QR-14-9437-3	14	1.4618	-147.9169	3	9437	80.28013730049133
5a_opt-QR-5-5877-3	5	1.4586	-147.9013	3	5877	28.59935975074768
5a_opt-QR-15-11854-3	15	1.4618	-147.8184	3	11854	53.594247817993164
5a_opt-QR-14-8575-3	14	1.4652	-147.8006	3	8575	232.58582210540771
5a_opt-QR-15-6807-3	15	1.4621	-147.7971	3	6807	50.82996439933777
5a_opt-QR-2-3687-3	2	1.4605	-147.796	3	3687	102.43883323669434
5a_opt-QR-14-3305-3	14	1.4626	-147.7918	3	3305	55.89117431640625
5a_opt-QR-15-9007-3	15	1.4682	-147.7712	3	9007	60.247299909591675
5a_opt-QR-9-2062-3	9	1.4604	-147.7526	3	2062	29.90263533592224
5a_opt-QR-15-6167-3	15	1.4579	-147.7324	3	6167	109.62041997909546
5a_opt-QR-2-2466-3	2	1.4617	-147.7017	3	2466	30.695983171463013
5a_opt-QR-14-8365-3	14	1.4616	-147.6112	3	8365	69.4079692363739
5a_opt-QR-2-9609-3	2	1.5005	-147.5745	3	9609	63.24126672744751
5a_opt-QR-15-7099-3	15	1.4705	-147.5715	3	7099	154.55008244514465
5a_opt-QR-15-15288-3	15	1.4608	-147.5479	3	15288	59.16420817375183
5a_opt-QR-14-7342-3	14	1.4542	-147.5413	3	7342	56.20750021934509
5a_opt-QR-15-5935-3	15	1.4599	-147.5358	3	5935	65.07973957061768
5a_opt-QR-15-13526-3	15	1.4593	-147.5245	3	13526	52.273637771606445
5a_opt-QR-4-1477-3	4	1.4598	-147.523	3	1477	70.88059043884277
5a_opt-QR-14-7958-3	14	1.4611	-147.4892	3	7958	52.277419567108154
5a_opt-QR-14-3991-3	14	1.4613	-147.4856	3	3991	150.72549486160278
5a_opt-QR-14-9340-3	14	1.4618	-147.4471	3	9340	47.76737713813782
5a_opt-QR-9-2902-3	9	1.4582	-147.3901	3	2902	27.79945993423462
5a_opt-QR-14-214-3	14	1.4553	-147.3457	3	214	55.54108285903931
5a_opt-QR-19-8799-3	19	1.4662	-147.3303	3	8799	106.06620764732361
5a_opt-QR-33-1170-3	33	1.4581	-147.305	3	1170	39.94806098937988
5a_opt-QR-15-16105-3	15	1.4647	-147.2896	3	16105	103.15776443481445
5a_opt-QR-2-9431-3	2	1.4633	-147.2351	3	9431	38.10524106025696
5a_opt-QR-5-5315-3	5	1.4572	-147.2325	3	5315	47.83816647529602
5a_opt-QR-14-8494-3	14	1.4624	-147.1797	3	8494	58.902382373809814
5a_opt-QR-2-4694-3	2	1.4988	-147.1518	3	4694	48.86696434020996
5a_opt-QR-14-5828-3	14	1.4628	-147.1451	3	5828	57.55070686340332
5a_opt-QR-15-10794-3	15	1.4585	-147.1433	3	10794	56.12171912193298
5a_opt-QR-2-191-3	2	1.4756	-147.0469	3	191	51.24689769744873
5a_opt-QR-14-2322-3	14	1.454	-147.0425	3	2322	54.68644046783447
5a_opt-QR-2-10546-3	2	1.4561	-147.0265	3	10546	136.61014652252197
5a_opt-QR-14-8189-3	14	1.4557	-146.9999	3	8189	59.89516592025757
5a_opt-QR-15-2230-3	15	1.4533	-146.9992	3	2230	161.30183863639832
5a_opt-QR-2-12073-3	2	1.4557	-146.9605	3	12073	160.32635760307312
5a_opt-QR-9-553-3	9	1.4325	-146.9269	3	553	30.399463176727295
5a_opt-QR-14-2944-3	14	1.4569	-146.9265	3	2944	54.90658140182495
5a_opt-QR-1-1130-3	1	1.4598	-146.9249	3	1130	108.38633584976196
5a_opt-QR-1-1613-3	1	1.4585	-146.9241	3	1613	28.96233558654785
5a_opt-QR-2-5895-3	2	1.4695	-146.9226	3	5895	31.197280406951904
5a_opt-QR-4-1099-3	4	1.4519	-146.9057	3	1099	64.22726392745972
5a_opt-QR-14-4377-3	14	1.4645	-146.8895	3	4377	56.90549302101135
5a_opt-QR-15-2023-3	15	1.4593	-146.8782	3	2023	59.863110303878784
5a_opt-QR-1-1310-3	1	1.4602	-146.8701	3	1310	92.33343052864075
5a_opt-QR-14-8242-3	14	1.4576	-146.8541	3	8242	60.297152042388916
5a_opt-QR-1-2202-3	1	1.4602	-146.8384	3	2202	93.78394794464111
5a_opt-QR-1-2038-3	1	1.4605	-146.8165	3	2038	93.78960943222046
5a_opt-QR-1-2247-3	1	1.4606	-146.8124	3	2247	53.996171712875366
