# Supplementary material for: Evolutionary chemical space exploration for functional materials: computational organic semiconductor discovery
Source: Chem Sci. 2020 Apr 22;11(19):4922–33. doi: 10.1039/d0sc00554a (PMC8159259; doi:10.1039/d0sc00554a)
Supplement: SC-011-D0SC00554A-s013 [file SC-011-D0SC00554A-s013.cif]

data_mol2b_opt_14-QR-14-2584-3
_audit_creation_method 'generated by cspy2.0'
_cell_length_a 13.3665
_cell_length_b 5.2939
_cell_length_c 22.5548
_cell_angle_alpha 90.0
_cell_angle_beta 48.7286
_cell_angle_gamma 90.0
loop_
_symmetry_equiv_pos_site_id
_symmetry_equiv_pos_as_xyz
1 -x,-y,-z
2 +x,+y,+z
3 -x,1/2+y,1/2-z
4 +x,1/2-y,1/2+z
loop_
_atom_site_label
_atom_site_type_symbol
_atom_site_fract_x
_atom_site_fract_y
_atom_site_fract_z
_atom_site_occupancy
C1 C       0.022616360000       0.769069430000       0.440622000000       1.000000000000
C2 C       0.069805750000       0.972384490000       0.385368520000       1.000000000000
C3 C       0.179219830000       1.119349290000       0.355893580000       1.000000000000
C4 C       0.218280610000       1.315549170000       0.301659580000       1.000000000000
C5 C       0.358113090000       1.640061030000       0.222404300000       1.000000000000
C6 C       0.469939870000       1.794037460000       0.191116520000       1.000000000000
C7 C       0.505572370000       1.983813430000       0.138385930000       1.000000000000
C8 C       0.617387640000       2.149625750000       0.103542930000       1.000000000000
C9 C       0.477376130000       2.230891040000       0.059366740000       1.000000000000
C10 C       0.430186720000       2.027575990000       0.114620220000       1.000000000000
C11 C       0.320772580000       1.880611040000       0.144095180000       1.000000000000
C12 C       0.281711870000       1.684411070000       0.198329170000       1.000000000000
C13 C       0.141879390000       1.359899440000       0.277584430000       1.000000000000
C14 C       0.030052670000       1.205923130000       0.308872170000       1.000000000000
C15 C      -0.005579870000       1.016147030000       0.361602800000       1.000000000000
C16 C      -0.117395170000       0.850334700000       0.396445790000       1.000000000000
N1 N      -0.152763670000       0.670847540000       0.446070940000       1.000000000000
N2 N      -0.079843310000       0.628547260000       0.469092790000       1.000000000000
N3 N       0.324708210000       1.456615310000       0.273540610000       1.000000000000
N4 N       0.652756080000       2.329113020000       0.053917800000       1.000000000000
N5 N       0.579835780000       2.371413200000       0.030895930000       1.000000000000
N6 N       0.175284350000       1.543345060000       0.226448120000       1.000000000000
H1 H       0.075096410000       0.725907230000       0.461064660000       1.000000000000
H2 H       0.237428610000       1.089787510000       0.372995970000       1.000000000000
H3 H       0.525293770000       1.757781830000       0.209833450000       1.000000000000
H4 H       0.678622340000       2.126806970000       0.119026740000       1.000000000000
H5 H       0.424895960000       2.274053110000       0.038924050000       1.000000000000
H6 H       0.262563870000       1.910172730000       0.126992790000       1.000000000000
H7 H      -0.025301220000       1.242178780000       0.290155250000       1.000000000000
H8 H      -0.178629790000       0.873153620000       0.380961940000       1.000000000000
#END
