# Supplementary material for: Evolutionary chemical space exploration for functional materials: computational organic semiconductor discovery
Source: Chem Sci. 2020 Apr 22;11(19):4922–33. doi: 10.1039/d0sc00554a (PMC8159259; doi:10.1039/d0sc00554a)
Supplement: SC-011-D0SC00554A-s014 [file SC-011-D0SC00554A-s014.csv]

id	spacegroup	density	energy
mol8b_opt_2-QR-2-4136-3	2	1.5807	-167.3052
mol8b_opt_2-QR-2-7844-3	2	1.5749	-166.2398
mol8b_opt_9-QR-9-2367-3	9	1.5797	-165.3553
mol8b_opt_14-QR-14-315-3	14	1.5871	-165.2704
mol8b_opt_2-QR-2-227-3	2	1.5777	-165.2164
mol8b_opt_2-QR-2-754-4	2	1.5673	-164.8939
mol8b_opt_2-QR-2-91-3	2	1.572	-164.8329
mol8b_opt_15-QR-15-4543-3	15	1.5708	-164.6929
mol8b_opt_2-QR-2-11742-3	2	1.5785	-164.6183
mol8b_opt_14-QR-14-2646-3	14	1.582	-164.6152
mol8b_opt_14-QR-14-2679-3	14	1.5632	-164.5211
mol8b_opt_14-QR-14-2716-3	14	1.5579	-164.4301
mol8b_opt_2-QR-2-11890-3	2	1.5847	-164.3767
mol8b_opt_14-QR-14-1997-3	14	1.5562	-164.2327
mol8b_opt_2-QR-2-334-3	2	1.5725	-164.1511
mol8b_opt_2-QR-2-3888-3	2	1.5713	-163.8002
mol8b_opt_14-QR-14-341-3	14	1.5767	-163.6383
mol8b_opt_14-QR-14-3372-3	14	1.5884	-163.5868
mol8b_opt_14-QR-14-7859-3	14	1.5659	-163.5572
mol8b_opt_14-QR-14-6466-3	14	1.5649	-163.415
mol8b_opt_2-QR-2-5762-3	2	1.5615	-163.3769
mol8b_opt_15-QR-15-15539-3	15	1.5706	-163.3273
mol8b_opt_2-QR-2-8760-3	2	1.5689	-163.1282
mol8b_opt_14-QR-14-578-3	14	1.5757	-162.9983
mol8b_opt_2-QR-2-4354-3	2	1.5679	-162.9956
mol8b_opt_2-QR-2-4808-3	2	1.5776	-162.9934
mol8b_opt_9-QR-9-3454-3	9	1.5665	-162.9409
mol8b_opt_2-QR-2-11365-4	2	1.5721	-162.855
mol8b_opt_2-QR-2-12142-3	2	1.5766	-162.7007
mol8b_opt_2-QR-2-7479-3	2	1.5766	-162.5398
mol8b_opt_14-QR-14-4157-3	14	1.5678	-162.3834
mol8b_opt_14-QR-14-1207-3	14	1.5671	-162.3064
mol8b_opt_15-QR-15-15455-3	15	1.5502	-162.2315
mol8b_opt_14-QR-14-5522-3	14	1.5255	-162.0924
mol8b_opt_2-QR-2-3695-3	2	1.5668	-161.7814
mol8b_opt_15-QR-15-5560-3	15	1.5517	-161.7063
mol8b_opt_14-QR-14-6497-3	14	1.5218	-161.4661
mol8b_opt_15-QR-15-9445-3	15	1.5556	-161.1158
mol8b_opt_2-QR-2-3432-3	2	1.5778	-161.0975
mol8b_opt_2-QR-2-783-3	2	1.5767	-161.0365
mol8b_opt_2-QR-2-7890-3	2	1.5575	-160.9648
mol8b_opt_2-QR-2-4138-3	2	1.5725	-160.931
mol8b_opt_2-QR-2-6203-4	2	1.5572	-160.8709
mol8b_opt_15-QR-15-13927-3	15	1.5625	-160.8302
mol8b_opt_1-QR-1-1063-3	1	1.5686	-160.759
mol8b_opt_14-QR-14-1896-3	14	1.5593	-160.7574
mol8b_opt_2-QR-2-5261-3	2	1.5655	-160.7111
mol8b_opt_14-QR-14-2693-3	14	1.5588	-160.6643
mol8b_opt_14-QR-14-2-3	14	1.5454	-160.5612
mol8b_opt_2-QR-2-11810-3	2	1.5693	-160.4585
mol8b_opt_14-QR-14-268-3	14	1.5666	-160.382
mol8b_opt_14-QR-14-7722-3	14	1.5652	-160.3305
