# Supplementary material for: Evolutionary chemical space exploration for functional materials: computational organic semiconductor discovery
Source: Chem Sci. 2020 Apr 22;11(19):4922–33. doi: 10.1039/d0sc00554a (PMC8159259; doi:10.1039/d0sc00554a)
Supplement: SC-011-D0SC00554A-s015 [file SC-011-D0SC00554A-s015.txt]

mol9b_opt_14-QR-14-7377-4 [ 0.11460802  7.88915789 20.14304198]
mol9b_opt_2-QR-2-8090-3 [ 0.17890059  3.62055353 16.53310109]
mol9b_opt_29-QR-29-306-3 [0.07488778 0.61846539 5.01356399]
mol9b_opt_9-QR-9-1954-3 [ 0.07425186  3.95329745 29.90395096]
mol9b_opt_33-QR-33-806-3 [ 0.07283556  2.38436552 12.49078961]
mol9b_opt_2-QR-2-13888-3 [ 0.39693385  3.05327071 29.17813172]
mol9b_opt_14-QR-14-9172-3 [ 3.98877687  8.13318852 12.86334971]
mol9b_opt_14-QR-14-3232-3 [ 0.42691525  0.98378598 15.0240893 ]
mol9b_opt_2-QR-2-5876-3 [ 0.07065603  3.14673805 20.12524916]
mol9b_opt_14-QR-14-7572-3 [0.31370756 1.31029977 9.75484585]
mol9b_opt_19-QR-19-3621-3 [ 0.21925157  2.79620202 12.17059818]
mol9b_opt_4-QR-4-950-3 [ 0.65054171  1.1127715  13.99989555]
mol9b_opt_33-QR-33-1720-3 [0.24743522 0.56753889 6.84326702]
mol9b_opt_14-QR-14-7215-3 [ 0.22677421  2.59937847 12.48767136]
mol9b_opt_14-QR-14-409-3 [0.09595736 0.16034967 2.53229482]
mol9b_opt_19-QR-19-5353-3 [ 1.07452397  1.0764102  10.41370044]
mol9b_opt_14-QR-14-334-3 [ 0.1369868   1.19209411 12.0266752 ]
mol9b_opt_15-QR-15-3350-3 [ 0.47650061  4.19692611 18.30063904]
mol9b_opt_14-QR-14-724-3 [0.7653331  1.08220584 7.23958747]
mol9b_opt_4-QR-4-868-3 [ 0.3379255   2.34201386 21.50220181]
mol9b_opt_2-QR-2-793-3 [ 0.03037123  6.73618609 20.1020991 ]
mol9b_opt_19-QR-19-1700-3 [ 0.29555909  1.03150228 16.00374243]
mol9b_opt_2-QR-2-4130-3 [ 0.66967547  2.15606327 21.51994253]
mol9b_opt_29-QR-29-2156-3 [0.0331645  0.13482075 1.25155699]
mol9b_opt_14-QR-14-905-3 [ 0.9840832   3.01939851 17.83738702]
mol9b_opt_4-QR-4-4610-3 [0.20112511 1.75088259 9.95799203]
mol9b_opt_19-QR-19-3657-3 [ 0.10730852 14.4836657  17.24807164]
mol9b_opt_4-QR-4-5575-3 [ 0.16567565  5.83644967 16.77039979]
mol9b_opt_19-QR-19-839-3 [0.12919539 0.88579456 8.57337925]
mol9b_opt_9-QR-9-1834-3 [0.09739682 0.27345448 0.30423858]
mol9b_opt_1-QR-1-388-3 [0.02134517 1.96100729 4.72074924]
mol9b_opt_33-QR-33-2415-3 [ 0.0963078  15.20275297 18.56946503]
mol9b_opt_2-QR-2-2367-3 [ 0.44051106  5.60317623 17.844628  ]
mol9b_opt_33-QR-33-636-3 [ 0.28873804  3.62893546 18.77918313]
mol9b_opt_14-QR-14-4301-3 [ 0.13679065 13.12231172 17.16578838]
mol9b_opt_15-QR-15-16866-3 [ 0.2997602  12.6147855  17.20342505]
mol9b_opt_5-QR-5-7401-3 [ 0.14133859 14.25540492 18.70689619]
mol9b_opt_14-QR-14-4279-3 [ 0.02840854  7.66741177 11.13721431]
mol9b_opt_14-QR-14-9478-3 [ 0.21811846  1.76347244 12.40843189]
mol9b_opt_15-QR-15-1276-3 [ 0.19601272 13.62995953 18.48491101]
mol9b_opt_4-QR-4-3913-3 [ 0.14905689  2.31006615 12.04417921]
mol9b_opt_4-QR-4-3248-3 [ 0.36117309  1.10229973 13.88970848]
mol9b_opt_15-QR-15-7319-3 [ 6.36450232  7.64173676 12.52157414]
