# Supplementary material for: Evolutionary chemical space exploration for functional materials: computational organic semiconductor discovery
Source: Chem Sci. 2020 Apr 22;11(19):4922–33. doi: 10.1039/d0sc00554a (PMC8159259; doi:10.1039/d0sc00554a)
Supplement: SC-011-D0SC00554A-s016 [file SC-011-D0SC00554A-s016.csv]

id	spacegroup	density	energy
mol7_opt_14-QR-14-6589-3	14	1.3275	-142.558
mol7_opt_19-QR-19-6827-3	19	1.3228	-141.7513
mol7_opt_33-QR-33-2322-3	33	1.3212	-141.387
mol7_opt_4-QR-4-631-3	4	1.3261	-140.986
mol7_opt_4-QR-4-1730-3	4	1.318	-140.8047
mol7_opt_14-QR-14-8150-3	14	1.3273	-140.6575
mol7_opt_14-QR-14-6543-3	14	1.3308	-140.5005
mol7_opt_14-QR-14-7046-3	14	1.3186	-140.4163
mol7_opt_14-QR-14-4975-3	14	1.3352	-139.9491
mol7_opt_33-QR-33-2767-3	33	1.3114	-139.7051
mol7_opt_14-QR-14-2158-3	14	1.3255	-139.6555
mol7_opt_4-QR-4-510-3	4	1.3143	-139.6247
mol7_opt_19-QR-19-6149-3	19	1.3143	-139.3764
mol7_opt_19-QR-19-7089-3	19	1.3182	-139.3197
mol7_opt_33-QR-33-2245-3	33	1.3087	-139.2189
mol7_opt_2-QR-2-3559-3	2	1.3565	-138.8122
mol7_opt_33-QR-33-4057-3	33	1.3071	-138.4818
mol7_opt_14-QR-14-2967-3	14	1.3432	-138.4239
mol7_opt_14-QR-14-7911-3	14	1.3155	-138.2685
mol7_opt_15-QR-15-5746-3	15	1.3195	-138.1286
mol7_opt_14-QR-14-4827-3	14	1.2808	-138.1049
mol7_opt_14-QR-14-2844-3	14	1.3273	-138.0201
mol7_opt_14-QR-14-8752-3	14	1.3346	-137.8263
mol7_opt_1-QR-1-1741-3	1	1.3534	-137.6692
mol7_opt_61-QR-61-11078-3	61	1.2976	-137.6128
mol7_opt_33-QR-33-333-3	33	1.3314	-137.5205
mol7_opt_19-QR-19-2531-3	19	1.2912	-137.519
mol7_opt_15-QR-15-2072-3	15	1.3087	-137.5157
mol7_opt_4-QR-4-231-3	4	1.3831	-137.511
mol7_opt_14-QR-14-5668-3	14	1.2967	-137.439
mol7_opt_14-QR-14-217-3	14	1.3379	-137.4178
mol7_opt_15-QR-15-6009-3	15	1.3074	-137.4154
mol7_opt_4-QR-4-4855-3	4	1.374	-137.3972
mol7_opt_15-QR-15-11629-3	15	1.3074	-137.3878
mol7_opt_14-QR-14-7429-3	14	1.2903	-137.3836
mol7_opt_14-QR-14-6971-3	14	1.3326	-137.3519
mol7_opt_19-QR-19-1310-3	19	1.2891	-137.1874
mol7_opt_19-QR-19-9509-3	19	1.3306	-137.1364
mol7_opt_14-QR-14-580-3	14	1.3363	-137.1105
mol7_opt_15-QR-15-11345-3	15	1.3172	-137.1025
mol7_opt_2-QR-2-2337-3	2	1.3488	-137.1007
mol7_opt_14-QR-14-1016-3	14	1.327	-137.0606
mol7_opt_2-QR-2-2334-3	2	1.354	-137.0372
mol7_opt_61-QR-61-12307-3	61	1.3203	-137.0188
mol7_opt_14-QR-14-578-3	14	1.3772	-137.0026
mol7_opt_19-QR-19-5551-3	19	1.2743	-136.9948
mol7_opt_19-QR-19-3601-3	19	1.3711	-136.9905
mol7_opt_14-QR-14-2416-3	14	1.3296	-136.9187
mol7_opt_29-QR-29-757-3	29	1.3113	-136.887
mol7_opt_14-QR-14-818-3	14	1.3644	-136.875
mol7_opt_61-QR-61-10078-3	61	1.314	-136.8622
mol7_opt_19-QR-19-8880-3	19	1.3794	-136.7931
mol7_opt_14-QR-14-2230-3	14	1.3366	-136.7474
mol7_opt_14-QR-14-2865-3	14	1.3431	-136.6923
mol7_opt_5-QR-5-1187-3	5	1.3059	-136.5963
mol7_opt_14-QR-14-7919-3	14	1.3595	-136.5325
mol7_opt_14-QR-14-1615-3	14	1.3351	-136.4991
mol7_opt_4-QR-4-3820-3	4	1.3556	-136.4585
mol7_opt_33-QR-33-2584-3	33	1.3236	-136.3499
mol7_opt_14-QR-14-8736-3	14	1.3498	-136.2768
mol7_opt_2-QR-2-7371-3	2	1.3512	-136.2306
mol7_opt_4-QR-4-4890-3	4	1.3668	-136.2237
mol7_opt_19-QR-19-7565-3	19	1.2858	-136.2173
mol7_opt_14-QR-14-2355-3	14	1.3095	-136.1791
mol7_opt_14-QR-14-4400-3	14	1.3388	-136.1662
mol7_opt_14-QR-14-3584-3	14	1.3546	-136.1466
mol7_opt_14-QR-14-5218-3	14	1.3674	-136.122
mol7_opt_14-QR-14-1225-3	14	1.3343	-136.1162
mol7_opt_14-QR-14-2864-3	14	1.3615	-136.1122
mol7_opt_29-QR-29-2069-3	29	1.31	-136.0592
mol7_opt_14-QR-14-268-3	14	1.3055	-136.0565
mol7_opt_2-QR-2-5445-3	2	1.3425	-136.0316
mol7_opt_33-QR-33-70-3	33	1.346	-136.0198
mol7_opt_14-QR-14-5603-3	14	1.3355	-136.0142
mol7_opt_2-QR-2-8793-3	2	1.3548	-136.007
mol7_opt_19-QR-19-4155-3	19	1.3531	-135.9994
mol7_opt_14-QR-14-1864-3	14	1.3828	-135.9703
mol7_opt_19-QR-19-2139-3	19	1.3506	-135.9397
mol7_opt_14-QR-14-239-3	14	1.3198	-135.9204
mol7_opt_19-QR-19-6873-3	19	1.3352	-135.894
mol7_opt_2-QR-2-10670-3	2	1.3487	-135.8678
mol7_opt_14-QR-14-6934-3	14	1.3634	-135.8581
mol7_opt_19-QR-19-6860-3	19	1.2872	-135.7697
mol7_opt_14-QR-14-2104-3	14	1.3315	-135.762
mol7_opt_14-QR-14-3214-3	14	1.3402	-135.7453
mol7_opt_14-QR-14-276-3	14	1.3254	-135.742
mol7_opt_2-QR-2-2290-3	2	1.3705	-135.7092
mol7_opt_33-QR-33-208-3	33	1.3499	-135.7051
mol7_opt_4-QR-4-2855-3	4	1.3373	-135.6691
mol7_opt_19-QR-19-5022-3	19	1.2864	-135.6613
mol7_opt_14-QR-14-5577-3	14	1.3632	-135.6608
mol7_opt_14-QR-14-8637-3	14	1.373	-135.6488
mol7_opt_4-QR-4-4477-3	4	1.3497	-135.5951
