# Supplementary material for: Evolutionary chemical space exploration for functional materials: computational organic semiconductor discovery
Source: Chem Sci. 2020 Apr 22;11(19):4922–33. doi: 10.1039/d0sc00554a (PMC8159259; doi:10.1039/d0sc00554a)
Supplement: SC-011-D0SC00554A-s017 [file SC-011-D0SC00554A-s017.txt]

mol6b_opt_14-QR-14-7413-3 [0.17856623 0.44271526 1.09684329]
mol6b_opt_15-QR-15-4607-3 [0.45546132 3.81739571 5.80142706]
mol6b_opt_14-QR-14-7385-3 [0.2363925  0.34619015 3.84882186]
mol6b_opt_2-QR-2-11097-3 [ 1.49062235  5.00088383 16.20481679]
mol6b_opt_15-QR-15-5008-3 [2.34522492 3.71525872 7.26725402]
mol6b_opt_14-QR-14-5811-3 [0.33011362 3.79486847 9.0679764 ]
mol6b_opt_14-QR-14-9200-3 [3.21401899e-03 3.34747358e+00 1.21550084e+01]
mol6b_opt_15-QR-15-4949-3 [2.29954277 2.34124788 6.21485757]
mol6b_opt_2-QR-2-7243-3 [ 0.49273309  6.03425607 16.84291447]
mol6b_opt_15-QR-15-8137-3 [1.70592019 3.16117174 7.04911646]
mol6b_opt_2-QR-2-5392-3 [ 2.73903287  9.89086274 25.22530716]
mol6b_opt_2-QR-2-7826-3 [ 1.45533384  9.21686224 49.41614923]
mol6b_opt_2-QR-2-8760-3 [ 2.32722772  8.51061648 26.58670067]
mol6b_opt_14-QR-14-862-3 [ 1.20731632  5.56856026 11.31820994]
mol6b_opt_14-QR-14-7039-3 [0.11298427 1.0625697  3.73334501]
mol6b_opt_2-QR-2-9981-3 [ 2.18577402  9.30904996 41.3140801 ]
mol6b_opt_2-QR-2-11022-3 [ 0.84300733  5.26190999 19.01529805]
mol6b_opt_2-QR-2-1395-3 [ 0.34934016  4.5783679  25.2583174 ]
mol6b_opt_2-QR-2-1900-4 [ 1.95344228  6.7331093  28.18509401]
mol6b_opt_4-QR-4-6488-3 [1.48565108 6.56805474 9.62296422]
mol6b_opt_15-QR-15-2371-3 [0.16137817 3.52563352 4.19317548]
mol6b_opt_14-QR-14-7227-3 [ 5.53963798  7.23053008 14.51762662]
mol6b_opt_4-QR-4-3489-3 [ 0.96822703  5.64916545 17.22959288]
mol6b_opt_14-QR-14-3589-3 [0.04163688 0.60904335 0.73039444]
mol6b_opt_2-QR-2-635-3 [0.22463013 1.84793045 2.0679545 ]
mol6b_opt_15-QR-15-9196-3 [1.24756566 3.29608769 6.09632597]
mol6b_opt_2-QR-2-11550-3 [1.2562892  2.52719257 4.80398899]
mol6b_opt_1-QR-1-704-3 [ 1.4905788   9.04631456 48.95919326]
mol6b_opt_2-QR-2-14306-4 [0.57773917 4.30124149 7.53791737]
mol6b_opt_14-QR-14-1309-3 [0.91811167 1.36640495 1.58623704]
mol6b_opt_2-QR-2-14133-3 [0.24608291 1.22223557 4.03820199]
mol6b_opt_14-QR-14-7065-3 [ 0.0976804   6.47709669 13.06875629]
mol6b_opt_4-QR-4-837-3 [0.820484   3.70742311 5.39011671]
mol6b_opt_2-QR-2-11067-3 [ 0.57808353  9.13075481 43.17227948]
mol6b_opt_15-QR-15-1117-3 [1.23067707 1.90618324 3.8037423 ]
mol6b_opt_14-QR-14-3093-3 [0.36187376 0.46047721 2.03684161]
mol6b_opt_2-QR-2-3283-3 [ 0.36044928 10.30993801 52.74786288]
mol6b_opt_1-QR-1-1802-3 [ 4.00757632  7.52939119 28.43917482]
mol6b_opt_14-QR-14-3354-3 [1.75483163 4.64484398 6.72643223]
mol6b_opt_4-QR-4-2174-3 [ 0.23803746  3.64639717 12.11619634]
mol6b_opt_14-QR-14-1416-3 [0.93904805 1.61373104 3.83466141]
mol6b_opt_2-QR-2-10532-3 [ 0.98070617  5.12555897 22.82458538]
mol6b_opt_14-QR-14-2734-3 [0.13426731 1.49164781 5.87924976]
mol6b_opt_1-QR-1-1709-3 [ 3.99576305  7.51808639 28.44121816]
mol6b_opt_2-QR-2-10709-3 [ 0.31882326 10.61510261 54.67139728]
mol6b_opt_2-QR-2-728-3 [ 2.78934615  4.61818207 14.81564621]
mol6b_opt_9-QR-9-2868-4 [ 1.57868475 10.5246824  18.48833172]
mol6b_opt_2-QR-2-6895-3 [0.66461006 2.2066869  3.40840033]
mol6b_opt_2-QR-2-12006-3 [ 0.62285561  4.26812519 22.81168356]
mol6b_opt_15-QR-15-16477-3 [1.86986353 4.38513866 9.20246995]
mol6b_opt_2-QR-2-317-3 [0.60112561 4.04193738 4.45607658]
mol6b_opt_15-QR-15-367-3 [ 0.16977355  2.67417995 14.81463584]
mol6b_opt_2-QR-2-8836-3 [ 0.46239162  6.41477098 21.94707788]
mol6b_opt_2-QR-2-13268-3 [0.56712851 2.20360812 3.91375746]
