# Supplementary material for: Evolutionary chemical space exploration for functional materials: computational organic semiconductor discovery
Source: Chem Sci. 2020 Apr 22;11(19):4922–33. doi: 10.1039/d0sc00554a (PMC8159259; doi:10.1039/d0sc00554a)
Supplement: SC-011-D0SC00554A-s018 [file SC-011-D0SC00554A-s018.txt]

mol1b_opt_61-QR-61-3233-3 [0.75914771 0.81882177 2.98194317]
mol1b_opt_4-QR-4-1287-3 [ 0.89771177  1.04941054 23.73735419]
mol1b_opt_14-QR-14-396-3 [0.50068421 2.74449792 8.10177875]
mol1b_opt_14-QR-14-8470-3 [ 0.10983283  2.11990052 40.1607092 ]
mol1b_opt_33-QR-33-760-3 [ 0.04357487  0.46226345 38.23059192]
mol1b_opt_14-QR-14-7786-3 [ 0.68364068  1.95626534 31.33496671]
mol1b_opt_15-QR-15-13360-3 [0.31172825 1.5639195  8.59604241]
mol1b_opt_15-QR-15-20485-3 [ 1.36720313  9.19982195 14.73130969]
mol1b_opt_33-QR-33-3164-3 [ 0.48435252  1.45990868 33.71996326]
mol1b_opt_9-QR-9-49-3 [ 0.88535286 14.65044066 23.03840305]
mol1b_opt_15-QR-15-19834-3 [ 3.72658767  7.4819615  11.11569315]
mol1b_opt_19-QR-19-6791-3 [1.65357016 2.22937652 4.09767629]
mol1b_opt_14-QR-14-9942-3 [0.14059203 0.47837034 0.59274719]
mol1b_opt_33-QR-33-1477-3 [ 0.2273517   0.49815469 39.97304438]
mol1b_opt_15-QR-15-8883-3 [1.7919538  6.15471546 7.2108603 ]
mol1b_opt_14-QR-14-10404-3 [0.13402806 1.30310271 9.40325594]
mol1b_opt_14-QR-14-4062-3 [1.55543687 4.07308865 4.23602908]
mol1b_opt_14-QR-14-5577-3 [1.088464   1.50518675 6.11589749]
mol1b_opt_14-QR-14-921-3 [1.46621362 1.52011956 2.74787195]
mol1b_opt_19-QR-19-4782-3 [ 0.08471779  1.65045191 15.3152126 ]
mol1b_opt_14-QR-14-1597-3 [1.36351743 1.59271753 6.65182308]
mol1b_opt_14-QR-14-1372-3 [0.02199115 0.08588016 3.89349386]
mol1b_opt_15-QR-15-16840-3 [ 0.50391875  6.67314209 10.39208418]
mol1b_opt_14-QR-14-124-3 [ 0.37024446  2.99841082 25.47650493]
mol1b_opt_14-QR-14-8668-3 [ 0.80648528  2.24082573 27.96891612]
mol1b_opt_15-QR-15-3027-3 [0.05035613 2.26053612 8.21854026]
mol1b_opt_4-QR-4-3452-3 [ 0.85662482  2.7177679  47.77183468]
mol1b_opt_14-QR-14-1915-3 [1.3676737  2.16035091 4.37283524]
mol1b_opt_14-QR-14-1818-3 [0.03874853 1.26679845 1.84315677]
mol1b_opt_15-QR-15-1432-3 [0.72673907 5.05402519 5.19794915]
mol1b_opt_33-QR-33-3655-3 [ 0.12570588  0.57324404 15.06938335]
mol1b_opt_14-QR-14-1375-3 [ 0.57243951  2.79941404 10.05694936]
mol1b_opt_14-QR-14-3465-3 [ 0.95341515 13.08620512 21.7033606 ]
mol1b_opt_15-QR-15-14606-3 [1.03644756 1.71522924 4.29652618]
mol1b_opt_14-QR-14-8797-3 [0.89455502 3.99557928 8.20004628]
mol1b_opt_14-QR-14-2679-3 [1.82603685 2.66556455 2.79737475]
mol1b_opt_14-QR-14-5770-3 [1.78590299 2.08997195 4.3705791 ]
mol1b_opt_4-QR-4-1989-3 [ 0.23887999  0.29846517 39.16920373]
mol1b_opt_29-QR-29-3916-3 [ 0.21465098  0.41847725 18.26611172]
mol1b_opt_15-QR-15-1443-3 [1.12115776 1.27604643 2.83305929]
mol1b_opt_4-QR-4-1885-3 [ 0.38490716  2.54037227 25.75501516]
mol1b_opt_14-QR-14-10400-3 [0.10358472 0.33468609 7.59394539]
mol1b_opt_4-QR-4-1472-3 [ 0.78479797  1.74486396 28.35527603]
mol1b_opt_61-QR-61-2541-3 [1.18878317 1.36605556 1.95340444]
