# Supplementary material for: Evolutionary chemical space exploration for functional materials: computational organic semiconductor discovery
Source: Chem Sci. 2020 Apr 22;11(19):4922–33. doi: 10.1039/d0sc00554a (PMC8159259; doi:10.1039/d0sc00554a)
Supplement: SC-011-D0SC00554A-s019 [file SC-011-D0SC00554A-s019.cif]

data_mol4b_opt_4-QR-4-5209-3
_audit_creation_method 'generated by cspy2.0'
_cell_length_a 4.1254
_cell_length_b 5.3965
_cell_length_c 29.3341
_cell_angle_alpha 90.0
_cell_angle_beta 114.4816
_cell_angle_gamma 90.0
loop_
_symmetry_equiv_pos_site_id
_symmetry_equiv_pos_as_xyz
1 +x,+y,+z
2 -x,1/2+y,-z
loop_
_atom_site_label
_atom_site_type_symbol
_atom_site_fract_x
_atom_site_fract_y
_atom_site_fract_z
_atom_site_occupancy
C1 C       0.527499420000       0.117521280000       0.555467520000       1.000000000000
C2 C       0.248559490000      -0.219694140000       0.571153610000       1.000000000000
C3 C       0.366452510000      -0.152924780000       0.623321580000       1.000000000000
C4 C       0.384317720000      -0.232569700000       0.701039610000       1.000000000000
C5 C       0.398835390000      -0.314989750000       0.778121940000       1.000000000000
C6 C       0.304338910000      -0.463782910000       0.810314010000       1.000000000000
C7 C       0.419262220000      -0.396824510000       0.860042330000       1.000000000000
C8 C       0.343244930000      -0.530257020000       0.896629290000       1.000000000000
C9 C       0.472490800000      -0.444913940000       0.944533050000       1.000000000000
C10 C       0.751430910000      -0.107698390000       0.928846980000       1.000000000000
C11 C       0.633538080000      -0.174467930000       0.876679040000       1.000000000000
C12 C       0.615672670000      -0.094822840000       0.798960980000       1.000000000000
C13 C       0.601155180000      -0.012402660000       0.721878660000       1.000000000000
C14 C       0.695651490000       0.136390360000       0.689686560000       1.000000000000
C15 C       0.580728170000       0.069431970000       0.639958250000       1.000000000000
C16 C       0.656745490000       0.202864240000       0.603371280000       1.000000000000
N1 N       0.322896790000      -0.093746060000       0.538997830000       1.000000000000
N2 N       0.272709710000      -0.296999530000       0.652331180000       1.000000000000
N3 N       0.287836470000      -0.379580330000       0.729963360000       1.000000000000
N4 N       0.677093610000      -0.233646470000       0.961002760000       1.000000000000
N5 N       0.727280680000      -0.030393000000       0.847669400000       1.000000000000
N6 N       0.712153930000       0.052187790000       0.770037230000       1.000000000000
H1 H       0.580941260000       0.214823900000       0.526974870000       1.000000000000
H2 H       0.087668890000      -0.386329800000       0.558622120000       1.000000000000
H3 H       0.143205240000      -0.627205210000       0.794876910000       1.000000000000
H4 H       0.183913080000      -0.697606360000       0.885906080000       1.000000000000
H5 H       0.419048960000      -0.542216570000       0.973025700000       1.000000000000
H6 H       0.912321710000       0.058937090000       0.941378500000       1.000000000000
H7 H       0.856785170000       0.299812730000       0.705123630000       1.000000000000
H8 H       0.816077150000       0.370213700000       0.614094500000       1.000000000000
#END
data_mol4b_opt_33-QR-33-466-3
_audit_creation_method 'generated by cspy2.0'
_cell_length_a 54.8781
_cell_length_b 4.0221
_cell_length_c 5.4363
_cell_angle_alpha 90.0
_cell_angle_beta 90.0
_cell_angle_gamma 90.0
loop_
_symmetry_equiv_pos_site_id
_symmetry_equiv_pos_as_xyz
1 +x,+y,+z
2 -x,-y,1/2+z
3 1/2+x,1/2-y,+z
4 1/2-x,1/2+y,1/2+z
loop_
_atom_site_label
_atom_site_type_symbol
_atom_site_fract_x
_atom_site_fract_y
_atom_site_fract_z
_atom_site_occupancy
C1 C       0.972744780000       0.632815500000       0.690479300000       1.000000000000
C2 C       0.964778520000       0.950691980000       1.032678030000       1.000000000000
C3 C       0.939016350000       0.963453480000       0.977511170000       1.000000000000
C4 C       0.900522810000       1.139840680000       1.075298220000       1.000000000000
C5 C       0.862337750000       1.317730790000       1.175851770000       1.000000000000
C6 C       0.846321820000       1.492577730000       1.332643540000       1.000000000000
C7 C       0.821757970000       1.501700380000       1.276980490000       1.000000000000
C8 C       0.803577250000       1.669058490000       1.419361350000       1.000000000000
C9 C       0.779932110000       1.659599080000       1.344677100000       1.000000000000
C10 C       0.787898360000       1.341722530000       1.002478210000       1.000000000000
C11 C       0.813660510000       1.328961340000       1.057645050000       1.000000000000
C12 C       0.852154060000       1.152573830000       0.959858020000       1.000000000000
C13 C       0.890339120000       0.974683650000       0.859304320000       1.000000000000
C14 C       0.906355060000       0.799836780000       0.702512700000       1.000000000000
C15 C       0.930918900000       0.790714130000       0.758175760000       1.000000000000
C16 C       0.949099630000       0.623356320000       0.615794970000       1.000000000000
N1 N       0.980760160000       0.795939310000       0.898901450000       1.000000000000
N2 N       0.924582250000       1.129869030000       1.128698770000       1.000000000000
N3 N       0.886128050000       1.308698610000       1.229453340000       1.000000000000
N4 N       0.771916710000       1.496475200000       1.136254790000       1.000000000000
N5 N       0.828094630000       1.162545480000       0.906457480000       1.000000000000
N6 N       0.866548840000       0.983715900000       0.805702910000       1.000000000000
H1 H       0.986900550000       0.508313390000       0.586196280000       1.000000000000
H2 H       0.970872890000       1.079971890000       1.197195560000       1.000000000000
H3 H       0.853860480000       1.615133150000       1.493122060000       1.000000000000
H4 H       0.808779930000       1.801490770000       1.584915330000       1.000000000000
H5 H       0.765776320000       1.784101200000       1.448960120000       1.000000000000
H6 H       0.781803970000       1.212442940000       0.837960660000       1.000000000000
H7 H       0.898816410000       0.677281260000       0.542034120000       1.000000000000
H8 H       0.943896940000       0.490923820000       0.450241070000       1.000000000000
#END
data_mol4b_opt_19-QR-19-3003-3
_audit_creation_method 'generated by cspy2.0'
_cell_length_a 3.9966
_cell_length_b 55.1272
_cell_length_c 5.4625
_cell_angle_alpha 90.0
_cell_angle_beta 90.0
_cell_angle_gamma 90.0
loop_
_symmetry_equiv_pos_site_id
_symmetry_equiv_pos_as_xyz
1 +x,+y,+z
2 -x,1/2+y,1/2-z
3 1/2-x,-y,1/2+z
4 1/2+x,1/2-y,-z
loop_
_atom_site_label
_atom_site_type_symbol
_atom_site_fract_x
_atom_site_fract_y
_atom_site_fract_z
_atom_site_occupancy
C1 C       0.381121830000       0.527274390000       0.265959440000       1.000000000000
C2 C       0.694465180000       0.534913770000       0.610432430000       1.000000000000
C3 C       0.694152380000       0.560748350000       0.564471400000       1.000000000000
C4 C       0.850757280000       0.599174420000       0.675725870000       1.000000000000
C5 C       1.009017730000       0.637288590000       0.789632450000       1.000000000000
C6 C       1.175475450000       0.653163580000       0.951842600000       1.000000000000
C7 C       1.172134040000       0.677798430000       0.904960430000       1.000000000000
C8 C       1.330017550000       0.695853740000       1.053548730000       1.000000000000
C9 C       1.308590180000       0.719588290000       0.987351470000       1.000000000000
C10 C       0.995246740000       0.711948930000       0.642878320000       1.000000000000
C11 C       0.995559840000       0.686114360000       0.688839320000       1.000000000000
C12 C       0.838954630000       0.647688270000       0.577584880000       1.000000000000
C13 C       0.680694100000       0.609574100000       0.463678150000       1.000000000000
C14 C       0.514236460000       0.593699100000       0.301468150000       1.000000000000
C15 C       0.517577870000       0.569064260000       0.348350320000       1.000000000000
C16 C       0.359694680000       0.551008940000       0.199762080000       1.000000000000
N1 N       0.548052250000       0.519050440000       0.471212500000       1.000000000000
N2 N       0.852994930000       0.575046380000       0.720527380000       1.000000000000
N3 N       1.012057930000       0.613430050000       0.834730450000       1.000000000000
N4 N       1.141659660000       0.727812240000       0.782098230000       1.000000000000
N5 N       0.836716970000       0.671816320000       0.532783380000       1.000000000000
N6 N       0.677653990000       0.633432650000       0.418580300000       1.000000000000
H1 H       0.263988140000       0.513210010000       0.156833000000       1.000000000000
H2 H       0.826630960000       0.528654840000       0.772530620000       1.000000000000
H3 H       1.301660710000       0.645463860000       1.109398020000       1.000000000000
H4 H       1.464879910000       0.690486520000       1.216997910000       1.000000000000
H5 H       1.425723860000       0.733652660000       1.096477900000       1.000000000000
H6 H       0.863081250000       0.718207860000       0.480780110000       1.000000000000
H7 H       0.388051120000       0.601398800000       0.143912670000       1.000000000000
H8 H       0.224832080000       0.556376150000       0.036312990000       1.000000000000
#END
data_mol4b_opt_29-QR-29-239-3
_audit_creation_method 'generated by cspy2.0'
_cell_length_a 54.8963
_cell_length_b 3.9411
_cell_length_c 5.5285
_cell_angle_alpha 90.0
_cell_angle_beta 90.0
_cell_angle_gamma 90.0
loop_
_symmetry_equiv_pos_site_id
_symmetry_equiv_pos_as_xyz
1 +x,+y,+z
2 -x,-y,1/2+z
3 1/2+x,-y,+z
4 1/2-x,+y,1/2+z
loop_
_atom_site_label
_atom_site_type_symbol
_atom_site_fract_x
_atom_site_fract_y
_atom_site_fract_z
_atom_site_occupancy
C1 C       0.027319860000       0.364358830000       0.240004030000       1.000000000000
C2 C       0.035126970000       0.054284210000       0.583642310000       1.000000000000
C3 C       0.061002100000       0.047954060000       0.534754490000       1.000000000000
C4 C       0.099566800000      -0.115904220000       0.641668840000       1.000000000000
C5 C       0.137820210000      -0.281304650000       0.751268240000       1.000000000000
C6 C       0.153803010000      -0.449060020000       0.911695360000       1.000000000000
C7 C       0.178475590000      -0.452092640000       0.862016870000       1.000000000000
C8 C       0.196637930000      -0.611976550000       1.008574030000       1.000000000000
C9 C       0.220399480000      -0.597000350000       0.939683620000       1.000000000000
C10 C       0.212592390000      -0.286925650000       0.596045180000       1.000000000000
C11 C       0.186717260000      -0.280595830000       0.644932990000       1.000000000000
C12 C       0.148152570000      -0.116737240000       0.538018650000       1.000000000000
C13 C       0.109899160000       0.048663270000       0.428419110000       1.000000000000
C14 C       0.093916330000       0.216418560000       0.267992130000       1.000000000000
C15 C       0.069243760000       0.219451200000       0.317670610000       1.000000000000
C16 C       0.051081410000       0.379334800000       0.171113550000       1.000000000000
N1 N       0.019165960000       0.202329420000       0.446204710000       1.000000000000
N2 N       0.075401370000      -0.111914490000       0.689208230000       1.000000000000
N3 N       0.113924900000      -0.278177140000       0.799075450000       1.000000000000
N4 N       0.228553410000      -0.434970870000       0.733482790000       1.000000000000
N5 N       0.172318000000      -0.120726970000       0.490479260000       1.000000000000
N6 N       0.133794470000       0.045535690000       0.380612050000       1.000000000000
H1 H       0.013174940000       0.483146680000       0.132461170000       1.000000000000
H2 H       0.028923950000      -0.074065090000       0.746461720000       1.000000000000
H3 H       0.146153620000      -0.571165220000       1.070137750000       1.000000000000
H4 H       0.191329160000      -0.743210670000       1.172645560000       1.000000000000
H5 H       0.234544410000      -0.715788200000       1.047226480000       1.000000000000
H6 H       0.218795420000      -0.158576680000       0.433225760000       1.000000000000
H7 H       0.101565740000       0.338523870000       0.109549680000       1.000000000000
H8 H       0.056390190000       0.510569140000       0.007042090000       1.000000000000
#END
data_mol4b_opt_4-QR-4-4615-3
_audit_creation_method 'generated by cspy2.0'
_cell_length_a 6.8746
_cell_length_b 28.015
_cell_length_c 5.5674
_cell_angle_alpha 90.0
_cell_angle_beta 145.6044
_cell_angle_gamma 90.0
loop_
_symmetry_equiv_pos_site_id
_symmetry_equiv_pos_as_xyz
1 +x,+y,+z
2 -x,1/2+y,-z
loop_
_atom_site_label
_atom_site_type_symbol
_atom_site_fract_x
_atom_site_fract_y
_atom_site_fract_z
_atom_site_occupancy
C1 C       0.641771390000       0.403176050000       0.773430620000       1.000000000000
C2 C       0.333123470000       0.419568120000       0.116323510000       1.000000000000
C3 C       0.353242020000       0.470465340000       0.177816020000       1.000000000000
C4 C       0.225517860000       0.546841040000      -0.069299660000       1.000000000000
C5 C       0.095897260000       0.622608640000      -0.320918250000       1.000000000000
C6 C      -0.059005930000       0.654597330000      -0.642247070000       1.000000000000
C7 C      -0.036758540000       0.703116530000      -0.577457830000       1.000000000000
C8 C      -0.181383900000       0.739364050000      -0.875201930000       1.000000000000
C9 C      -0.141678730000       0.786032920000      -0.773332850000       1.000000000000
C10 C       0.166969290000       0.769640870000      -0.116225510000       1.000000000000
C11 C       0.146850420000       0.718743670000      -0.177718310000       1.000000000000
C12 C       0.274574910000       0.642367950000       0.069397670000       1.000000000000
C13 C       0.404195570000       0.566600360000       0.321016500000       1.000000000000
C14 C       0.559098700000       0.534611660000       0.642345100000       1.000000000000
C15 C       0.536851300000       0.486092460000       0.577555850000       1.000000000000
C16 C       0.681476330000       0.449844920000       0.875299560000       1.000000000000
N1 N       0.467918880000       0.387687820000       0.394386230000       1.000000000000
N2 N       0.204768360000       0.499315360000      -0.130589660000       1.000000000000
N3 N       0.074545870000       0.575617810000      -0.383164100000       1.000000000000
N4 N       0.032173880000       0.801521160000      -0.394288210000       1.000000000000
N5 N       0.295324400000       0.689893630000       0.130687680000       1.000000000000
N6 N       0.425546890000       0.613591170000       0.383262110000       1.000000000000
H1 H       0.748554450000       0.374965930000       0.992818770000       1.000000000000
H2 H       0.195671360000       0.407802440000      -0.183222470000       1.000000000000
H3 H      -0.191565130000       0.639968280000      -0.932056170000       1.000000000000
H4 H      -0.320862220000       0.729367260000      -1.178309180000       1.000000000000
H5 H      -0.248461790000       0.814243040000      -0.992721000000       1.000000000000
H6 H       0.304421100000       0.781406580000       0.183320170000       1.000000000000
H7 H       0.691657970000       0.549240680000       0.932154330000       1.000000000000
H8 H       0.820954890000       0.459841710000       1.178406960000       1.000000000000
#END
data_mol4b_opt_14-QR-14-1440-3
_audit_creation_method 'generated by cspy2.0'
_cell_length_a 4.1431
_cell_length_b 5.3878
_cell_length_c 54.6943
_cell_angle_alpha 90.0
_cell_angle_beta 98.91460000000001
_cell_angle_gamma 90.0
loop_
_symmetry_equiv_pos_site_id
_symmetry_equiv_pos_as_xyz
1 -x,-y,-z
2 +x,+y,+z
3 -x,1/2+y,1/2-z
4 +x,1/2-y,1/2+z
loop_
_atom_site_label
_atom_site_type_symbol
_atom_site_fract_x
_atom_site_fract_y
_atom_site_fract_z
_atom_site_occupancy
C1 C       0.581927060000       0.971350850000       0.222653610000       1.000000000000
C2 C       0.891839380000       0.634629520000       0.214930140000       1.000000000000
C3 C       0.879912340000       0.704168940000       0.189267880000       1.000000000000
C4 C       1.019465050000       0.628481040000       0.151033710000       1.000000000000
C5 C       1.161068830000       0.549982500000       0.113112410000       1.000000000000
C6 C       1.320481960000       0.402718600000       0.097272850000       1.000000000000
C7 C       1.306576550000       0.472320910000       0.072811190000       1.000000000000
C8 C       1.456461810000       0.340660240000       0.054809920000       1.000000000000
C9 C       1.424579750000       0.428569830000       0.031245980000       1.000000000000
C10 C       1.114667290000       0.765291290000       0.038969430000       1.000000000000
C11 C       1.126594210000       0.695751700000       0.064631670000       1.000000000000
C12 C       0.987041610000       0.771439790000       0.102865860000       1.000000000000
C13 C       0.845437710000       0.849938450000       0.140787150000       1.000000000000
C14 C       0.686024710000       0.997202220000       0.156626720000       1.000000000000
C15 C       0.699930100000       0.927599920000       0.181088390000       1.000000000000
C16 C       0.550044800000       1.059260320000       0.199089660000       1.000000000000
N1 N       0.752601950000       0.759028660000       0.230751490000       1.000000000000
N2 N       1.032129730000       0.561462630000       0.174993770000       1.000000000000
N3 N       1.174239370000       0.482831650000       0.136801840000       1.000000000000
N4 N       1.253904720000       0.640892140000       0.023148100000       1.000000000000
N5 N       0.974376930000       0.838458170000       0.078905820000       1.000000000000
N6 N       0.832267280000       0.917089170000       0.117097750000       1.000000000000
H1 H       0.470943060000       1.067267300000       0.236672160000       1.000000000000
H2 H       1.026900280000       0.467185710000       0.221091570000       1.000000000000
H3 H       1.449901640000       0.238340250000       0.104863500000       1.000000000000
H4 H       1.593629730000       0.172595780000       0.060081640000       1.000000000000
H5 H       1.535563750000       0.332653390000       0.017227420000       1.000000000000
H6 H       0.979606260000       0.932734940000       0.032807980000       1.000000000000
H7 H       0.556604960000       1.161580630000       0.149036110000       1.000000000000
H8 H       0.412877080000       1.227324900000       0.193817940000       1.000000000000
#END
data_mol4b_opt_4-QR-4-1888-3
_audit_creation_method 'generated by cspy2.0'
_cell_length_a 5.4677
_cell_length_b 3.9979
_cell_length_c 27.6536
_cell_angle_alpha 90.0
_cell_angle_beta 90.4157
_cell_angle_gamma 90.0
loop_
_symmetry_equiv_pos_site_id
_symmetry_equiv_pos_as_xyz
1 +x,+y,+z
2 -x,1/2+y,-z
loop_
_atom_site_label
_atom_site_type_symbol
_atom_site_fract_x
_atom_site_fract_y
_atom_site_fract_z
_atom_site_occupancy
C1 C       0.549843170000       0.178258860000       0.558697280000       1.000000000000
C2 C       0.898918020000       0.484043780000       0.573163930000       1.000000000000
C3 C       0.878122840000       0.441070310000       0.624895700000       1.000000000000
C4 C       1.025384640000       0.536759840000       0.701421620000       1.000000000000
C5 C       1.174978610000       0.634650920000       0.777314980000       1.000000000000
C6 C       1.351142540000       0.777584250000       0.808660510000       1.000000000000
C7 C       1.328282790000       0.733522840000       0.857990710000       1.000000000000
C8 C       1.493026090000       0.864144140000       0.893724440000       1.000000000000
C9 C       1.450139540000       0.803186480000       0.941304050000       1.000000000000
C10 C       1.101064540000       0.497401470000       0.926837410000       1.000000000000
C11 C       1.121859710000       0.540375220000       0.875105680000       1.000000000000
C12 C       0.974597910000       0.444685400000       0.798579730000       1.000000000000
C13 C       0.825003810000       0.346794220000       0.722686400000       1.000000000000
C14 C       0.648840020000       0.203860990000       0.691340830000       1.000000000000
C15 C       0.671699770000       0.247922400000       0.642010640000       1.000000000000
C16 C       0.506956540000       0.117301420000       0.606276880000       1.000000000000
N1 N       0.745573450000       0.361461660000       0.541786690000       1.000000000000
N2 N       1.046666940000       0.578864460000       0.653107850000       1.000000000000
N3 N       1.196813420000       0.677123080000       0.729541210000       1.000000000000
N4 N       1.254409120000       0.619983580000       0.958214660000       1.000000000000
N5 N       0.953315620000       0.402580780000       0.846893490000       1.000000000000
N6 N       0.803169140000       0.304322160000       0.770460140000       1.000000000000
H1 H       0.428079990000       0.082454390000       0.530847760000       1.000000000000
H2 H       1.053722180000       0.628677220000       0.560279730000       1.000000000000
H3 H       1.500056180000       0.918514370000       0.792911510000       1.000000000000
H4 H       1.650026190000       1.010042150000       0.882621360000       1.000000000000
H5 H       1.571902730000       0.898990960000       0.969153580000       1.000000000000
H6 H       0.946260370000       0.352768310000       0.939721650000       1.000000000000
H7 H       0.499926300000       0.062930820000       0.707089810000       1.000000000000
H8 H       0.349956510000      -0.028596810000       0.617379980000       1.000000000000
#END
data_mol4b_opt_9-QR-9-1366-3
_audit_creation_method 'generated by cspy2.0'
_cell_length_a 3.8284
_cell_length_b 55.8262
_cell_length_c 6.7155
_cell_angle_alpha 90.0
_cell_angle_beta 57.393600000000006
_cell_angle_gamma 90.0
loop_
_symmetry_equiv_pos_site_id
_symmetry_equiv_pos_as_xyz
1 +x,+y,+z
2 +x,-y,1/2+z
3 1/2+x,1/2+y,+z
4 1/2+x,1/2-y,1/2+z
loop_
_atom_site_label
_atom_site_type_symbol
_atom_site_fract_x
_atom_site_fract_y
_atom_site_fract_z
_atom_site_occupancy
C1 C       0.262591520000       0.529411840000       0.355338190000       1.000000000000
C2 C       0.218206300000       0.537452590000       0.704079930000       1.000000000000
C3 C       0.234479010000       0.563022940000       0.665501790000       1.000000000000
C4 C       0.233845720000       0.601295800000       0.788775900000       1.000000000000
C5 C       0.232544980000       0.639261930000       0.914616210000       1.000000000000
C6 C       0.216311830000       0.655229300000       1.082469180000       1.000000000000
C7 C       0.231882770000       0.679606420000       1.042591250000       1.000000000000
C8 C       0.218342570000       0.697718670000       1.197387760000       1.000000000000
C9 C       0.236431800000       0.721177660000       1.137826010000       1.000000000000
C10 C       0.280817090000       0.713136930000       0.789084110000       1.000000000000
C11 C       0.264544660000       0.687566600000       0.827662250000       1.000000000000
C12 C       0.265177670000       0.649293720000       0.704388140000       1.000000000000
C13 C       0.266478480000       0.611327580000       0.578547690000       1.000000000000
C14 C       0.282711550000       0.595360210000       0.410694870000       1.000000000000
C15 C       0.267140610000       0.570983090000       0.450572800000       1.000000000000
C16 C       0.280681050000       0.552870840000       0.295776370000       1.000000000000
N1 N       0.231187800000       0.521527120000       0.559349760000       1.000000000000
N2 N       0.218690920000       0.577418420000       0.826707930000       1.000000000000
N3 N       0.217578990000       0.615652920000       0.952932480000       1.000000000000
N4 N       0.267835580000       0.729062390000       0.933814280000       1.000000000000
N5 N       0.280332460000       0.673171090000       0.666456110000       1.000000000000
N6 N       0.281444380000       0.634936600000       0.540231580000       1.000000000000
H1 H       0.272287310000       0.515312230000       0.241417180000       1.000000000000
H2 H       0.193464700000       0.531459570000       0.865265960000       1.000000000000
H3 H       0.191859870000       0.647801740000       1.238670190000       1.000000000000
H4 H       0.193894210000       0.692612810000       1.360203380000       1.000000000000
H5 H       0.226736020000       0.735277270000       1.251747010000       1.000000000000
H6 H       0.305559000000       0.719129950000       0.627898080000       1.000000000000
H7 H       0.307163480000       0.602787760000       0.254493790000       1.000000000000
H8 H       0.305129110000       0.557976690000       0.132960810000       1.000000000000
#END
data_mol4b_opt_33-QR-33-1849-3
_audit_creation_method 'generated by cspy2.0'
_cell_length_a 55.9079
_cell_length_b 5.4625
_cell_length_c 3.9663
_cell_angle_alpha 90.0
_cell_angle_beta 90.0
_cell_angle_gamma 90.0
loop_
_symmetry_equiv_pos_site_id
_symmetry_equiv_pos_as_xyz
1 +x,+y,+z
2 -x,-y,1/2+z
3 1/2+x,1/2-y,+z
4 1/2-x,1/2+y,1/2+z
loop_
_atom_site_label
_atom_site_type_symbol
_atom_site_fract_x
_atom_site_fract_y
_atom_site_fract_z
_atom_site_occupancy
C1 C       0.720559310000       0.176953130000       0.115062960000       1.000000000000
C2 C       0.712821000000       0.524445540000      -0.193327360000       1.000000000000
C3 C       0.687252810000       0.488910750000      -0.167728300000       1.000000000000
C4 C       0.649134610000       0.615641020000      -0.287988080000       1.000000000000
C5 C       0.611324980000       0.744897040000      -0.410222540000       1.000000000000
C6 C       0.595519490000       0.913480070000      -0.562484480000       1.000000000000
C7 C       0.571142030000       0.876540230000      -0.535007640000       1.000000000000
C8 C       0.553183620000       1.032383040000      -0.676492510000       1.000000000000
C9 C       0.529706490000       0.975768630000      -0.631664560000       1.000000000000
C10 C       0.537444790000       0.628276080000      -0.323274140000       1.000000000000
C11 C       0.563012970000       0.663810860000      -0.348873500000       1.000000000000
C12 C       0.601131180000       0.537080590000      -0.228613410000       1.000000000000
C13 C       0.638940800000       0.407824430000      -0.106378880000       1.000000000000
C14 C       0.654746310000       0.239241550000       0.045882960000       1.000000000000
C15 C       0.679123760000       0.276181390000       0.018406140000       1.000000000000
C16 C       0.697082170000       0.120338650000       0.159890710000       1.000000000000
N1 N       0.728604020000       0.378853300000      -0.061260520000       1.000000000000
N2 N       0.673011410000       0.650704900000      -0.313856480000       1.000000000000
N3 N       0.634934040000       0.780366120000      -0.436635810000       1.000000000000
N4 N       0.521661770000       0.773868320000      -0.455340980000       1.000000000000
N5 N       0.577254380000       0.502016730000      -0.202745020000       1.000000000000
N6 N       0.615331750000       0.372355500000      -0.079965700000       1.000000000000
H1 H       0.734544620000       0.062174580000       0.219375820000       1.000000000000
H2 H       0.718940750000       0.683990880000      -0.332683180000       1.000000000000
H3 H       0.603067590000       1.067902600000      -0.697221020000       1.000000000000
H4 H       0.558418720000       1.193638830000      -0.817693540000       1.000000000000
H5 H       0.515721170000       1.090547190000      -0.735977420000       1.000000000000
H6 H       0.531325030000       0.468730730000      -0.183918630000       1.000000000000
H7 H       0.647198220000       0.084818950000       0.180619590000       1.000000000000
H8 H       0.691847090000      -0.040917070000       0.301091940000       1.000000000000
#END
data_mol4b_opt_5-QR-5-6443-3
_audit_creation_method 'generated by cspy2.0'
_cell_length_a 8.2952
_cell_length_b 6.6904
_cell_length_c 40.3766
_cell_angle_alpha 90.0
_cell_angle_beta 32.8867
_cell_angle_gamma 90.0
loop_
_symmetry_equiv_pos_site_id
_symmetry_equiv_pos_as_xyz
1 -x,+y,-z
2 +x,+y,+z
3 1/2-x,1/2+y,-z
4 1/2+x,1/2+y,+z
loop_
_atom_site_label
_atom_site_type_symbol
_atom_site_fract_x
_atom_site_fract_y
_atom_site_fract_z
_atom_site_occupancy
C1 C       0.360933770000       0.618243910000       0.941758690000       1.000000000000
C2 C       0.411385180000       0.955619560000       0.923793080000       1.000000000000
C3 C       0.507208560000       0.923688570000       0.873489110000       1.000000000000
C4 C       0.660710010000       1.050122020000       0.797134790000       1.000000000000
C5 C       0.813046220000       1.178917230000       0.721390010000       1.000000000000
C6 C       0.883642940000       1.343747390000       0.688842270000       1.000000000000
C7 C       0.974551650000       1.310229370000       0.640941430000       1.000000000000
C8 C       1.052619260000       1.462922000000       0.604234490000       1.000000000000
C9 C       1.139056250000       1.410320640000       0.558243670000       1.000000000000
C10 C       1.088604900000       1.072944860000       0.576209260000       1.000000000000
C11 C       0.992781790000       1.104875930000       0.626513180000       1.000000000000
C12 C       0.839280080000       0.978442390000       0.702867570000       1.000000000000
C13 C       0.686943920000       0.849647060000       0.778612320000       1.000000000000
C14 C       0.616347140000       0.684817040000       0.811160080000       1.000000000000
C15 C       0.525438430000       0.718335050000       0.859060920000       1.000000000000
C16 C       0.447370960000       0.565642570000       0.895767850000       1.000000000000
N1 N       0.342179550000       0.813033900000       0.956130340000       1.000000000000
N2 N       0.571559160000       1.081852030000       0.844066220000       1.000000000000
N3 N       0.725037680000       1.211103610000       0.767776020000       1.000000000000
N4 N       1.157810520000       1.215530520000       0.543872010000       1.000000000000
N5 N       0.928430920000       0.946712400000       0.655936130000       1.000000000000
N6 N       0.774952380000       0.817460810000       0.732226330000       1.000000000000
H1 H       0.300574530000       0.505729940000       0.970288410000       1.000000000000
H2 H       0.397451290000       1.109559990000       0.934683570000       1.000000000000
H3 H       0.864092670000       1.492652360000       0.702574960000       1.000000000000
H4 H       1.042276250000       1.618646160000       0.613348270000       1.000000000000
H5 H       1.199415500000       1.522834620000       0.529713960000       1.000000000000
H6 H       1.102539060000       0.919004510000       0.565318720000       1.000000000000
H7 H       0.635897330000       0.535911990000       0.797427420000       1.000000000000
H8 H       0.457713780000       0.409918390000       0.886654100000       1.000000000000
#END
data_mol4b_opt_14-QR-14-4261-3
_audit_creation_method 'generated by cspy2.0'
_cell_length_a 8.0186
_cell_length_b 6.6862
_cell_length_c 46.3301
_cell_angle_alpha 90.0
_cell_angle_beta 150.6559
_cell_angle_gamma 90.0
loop_
_symmetry_equiv_pos_site_id
_symmetry_equiv_pos_as_xyz
1 -x,-y,-z
2 +x,+y,+z
3 -x,1/2+y,1/2-z
4 +x,1/2-y,1/2+z
loop_
_atom_site_label
_atom_site_type_symbol
_atom_site_fract_x
_atom_site_fract_y
_atom_site_fract_z
_atom_site_occupancy
C1 C       0.332845780000       0.144447020000       0.191943870000       1.000000000000
C2 C       0.265505280000      -0.193013020000       0.174143270000       1.000000000000
C3 C       0.118279170000      -0.160522470000       0.123710850000       1.000000000000
C4 C      -0.112512260000      -0.286248800000       0.047265880000       1.000000000000
C5 C      -0.341512540000      -0.414344870000      -0.028568480000       1.000000000000
C6 C      -0.444588560000      -0.578964020000      -0.061087750000       1.000000000000
C7 C      -0.584467980000      -0.544909840000      -0.109116130000       1.000000000000
C8 C      -0.699305500000      -0.697337380000      -0.145811170000       1.000000000000
C9 C      -0.832840870000      -0.644205060000      -0.191934970000       1.000000000000
C10 C      -0.765500460000      -0.306744870000      -0.174134400000       1.000000000000
C11 C      -0.618274670000      -0.339235500000      -0.123702030000       1.000000000000
C12 C      -0.387482920000      -0.213509090000      -0.047257000000       1.000000000000
C13 C      -0.158482710000      -0.085412900000       0.028577330000       1.000000000000
C14 C      -0.055406620000       0.079206110000       0.061096630000       1.000000000000
C15 C       0.084472810000       0.045151920000       0.109125000000       1.000000000000
C16 C       0.199310170000       0.197579370000       0.145820020000       1.000000000000
N1 N       0.367066560000      -0.050654080000       0.206464150000       1.000000000000
N2 N       0.024611920000      -0.318503060000       0.094321070000       1.000000000000
N3 N      -0.206081010000      -0.447050380000       0.017941540000       1.000000000000
N4 N      -0.867061730000      -0.449103810000      -0.206455280000       1.000000000000
N5 N      -0.524607100000      -0.181254810000      -0.094312200000       1.000000000000
N6 N      -0.293914150000      -0.052707530000      -0.017932660000       1.000000000000
H1 H       0.421811270000       0.256749840000       0.220468560000       1.000000000000
H2 H       0.291185100000      -0.347194310000       0.185149920000       1.000000000000
H3 H      -0.410410520000      -0.728136320000      -0.047233750000       1.000000000000
H4 H      -0.679015920000      -0.853285330000      -0.136582740000       1.000000000000
H5 H      -0.921806370000      -0.756507880000      -0.220459670000       1.000000000000
H6 H      -0.791180600000      -0.152563680000      -0.185141110000       1.000000000000
H7 H      -0.089584550000       0.228378510000       0.047242640000       1.000000000000
H8 H       0.179020800000       0.353527280000       0.136591640000       1.000000000000
#END
