# Supplementary material for: Evolutionary chemical space exploration for functional materials: computational organic semiconductor discovery
Source: Chem Sci. 2020 Apr 22;11(19):4922–33. doi: 10.1039/d0sc00554a (PMC8159259; doi:10.1039/d0sc00554a)
Supplement: SC-011-D0SC00554A-s020 [file SC-011-D0SC00554A-s020.cif]

data_mol5b_opt_14-QR-14-3232-3
_audit_creation_method 'generated by cspy2.0'
_cell_length_a 4.2496
_cell_length_b 20.0729
_cell_length_c 25.1566
_cell_angle_alpha 90.0
_cell_angle_beta 144.9097
_cell_angle_gamma 90.0
loop_
_symmetry_equiv_pos_site_id
_symmetry_equiv_pos_as_xyz
1 -x,-y,-z
2 +x,+y,+z
3 -x,1/2+y,1/2-z
4 +x,1/2-y,1/2+z
loop_
_atom_site_label
_atom_site_type_symbol
_atom_site_fract_x
_atom_site_fract_y
_atom_site_fract_z
_atom_site_occupancy
C1 C       0.627087790000       0.899592180000       0.309530590000       1.000000000000
C2 C       0.558355840000       0.964730760000       0.276608130000       1.000000000000
C3 C       0.344108450000       1.032676940000       0.176770400000       1.000000000000
C4 C       0.120639170000       1.097044500000       0.073093260000       1.000000000000
C5 C      -0.049177440000       1.100321960000      -0.004205050000       1.000000000000
C6 C      -0.121762080000       1.161123210000      -0.038846400000       1.000000000000
C7 C      -0.293611580000       1.168819030000      -0.117001340000       1.000000000000
C8 C      -0.115450260000       1.282248610000      -0.039613400000       1.000000000000
C9 C      -0.026490260000       1.222184190000       0.002618400000       1.000000000000
C10 C       0.138811330000       1.220782370000       0.077916730000       1.000000000000
C11 C       0.215831280000       1.159140460000       0.114812840000       1.000000000000
C12 C       0.381033680000       1.154344790000       0.190605020000       1.000000000000
C13 C       0.449130630000       1.091854610000       0.223494310000       1.000000000000
C14 C       0.614165990000       1.083355620000       0.299628960000       1.000000000000
C15 C       0.670429030000       1.019595860000       0.327036660000       1.000000000000
C16 C       0.833783120000       1.002576340000       0.402751030000       1.000000000000
N1 N       0.884736310000       0.942211810000       0.427520400000       1.000000000000
N2 N       0.777321840000       0.888808750000       0.378992960000       1.000000000000
N3 N       0.402941750000       0.970342270000       0.205067160000       1.000000000000
N4 N       0.185404300000       1.036819270000       0.104123460000       1.000000000000
N5 N      -0.364196310000       1.225391940000      -0.150701910000       1.000000000000
N6 N      -0.271265140000       1.284501110000      -0.110402150000       1.000000000000
H1 H       0.547909280000       0.856268710000       0.273871470000       1.000000000000
H2 H      -0.118622330000       1.053752110000      -0.034507110000       1.000000000000
H3 H      -0.373284210000       1.124590740000      -0.151773820000       1.000000000000
H4 H      -0.050242800000       1.330233400000      -0.011488750000       1.000000000000
H5 H       0.210393080000       1.266890380000       0.109258550000       1.000000000000
H6 H       0.456628780000       1.199161470000       0.224092990000       1.000000000000
H7 H       0.694393700000       1.126553340000       0.335523540000       1.000000000000
H8 H       0.923852240000       1.042091420000       0.443505780000       1.000000000000
#END
data_mol5b_opt_14-QR-14-4556-3
_audit_creation_method 'generated by cspy2.0'
_cell_length_a 18.2935
_cell_length_b 18.709
_cell_length_c 17.0842
_cell_angle_alpha 90.0
_cell_angle_beta 167.9694
_cell_angle_gamma 90.0
loop_
_symmetry_equiv_pos_site_id
_symmetry_equiv_pos_as_xyz
1 -x,-y,-z
2 +x,+y,+z
3 -x,1/2+y,1/2-z
4 +x,1/2-y,1/2+z
loop_
_atom_site_label
_atom_site_type_symbol
_atom_site_fract_x
_atom_site_fract_y
_atom_site_fract_z
_atom_site_occupancy
C1 C       0.658590130000       0.308672710000       0.553377040000       1.000000000000
C2 C       0.548549200000       0.276191670000       0.510764820000       1.000000000000
C3 C       0.420963280000       0.178040580000       0.452251540000       1.000000000000
C4 C       0.298928660000       0.076224990000       0.395546720000       1.000000000000
C5 C       0.280098130000       0.000593500000       0.378823320000       1.000000000000
C6 C       0.176548010000      -0.033573620000       0.338128390000       1.000000000000
C7 C       0.150839850000      -0.110008930000       0.319164280000       1.000000000000
C8 C      -0.018458660000      -0.034988840000       0.269416380000       1.000000000000
C9 C       0.085557550000       0.006648320000       0.311511460000       1.000000000000
C10 C       0.101226890000       0.080344860000       0.327019590000       1.000000000000
C11 C       0.206930830000       0.116784400000       0.369076860000       1.000000000000
C12 C       0.228978900000       0.191110130000       0.387529220000       1.000000000000
C13 C       0.335390790000       0.223641880000       0.429347230000       1.000000000000
C14 C       0.364041760000       0.298412540000       0.450614140000       1.000000000000
C15 C       0.471268480000       0.325548340000       0.491799380000       1.000000000000
C16 C       0.513721920000       0.399980400000       0.517995940000       1.000000000000
N1 N       0.614790270000       0.424481010000       0.556491620000       1.000000000000
N2 N       0.689723190000       0.376925550000       0.574628070000       1.000000000000
N3 N       0.525602760000       0.205969240000       0.492298620000       1.000000000000
N4 N       0.400844360000       0.106845120000       0.435138070000       1.000000000000
N5 N       0.054076000000      -0.143260380000       0.280841310000       1.000000000000
N6 N      -0.034282340000      -0.104213900000       0.254766330000       1.000000000000
H1 H       0.720200450000       0.273747340000       0.568993540000       1.000000000000
H2 H       0.349459700000      -0.028830340000       0.399080220000       1.000000000000
H3 H       0.216124980000      -0.143745860000       0.337765560000       1.000000000000
H4 H      -0.090875490000      -0.007763540000       0.247496890000       1.000000000000
H5 H       0.032894460000       0.110804230000       0.307339850000       1.000000000000
H6 H       0.163638850000       0.223758450000       0.369593880000       1.000000000000
H7 H       0.302208150000       0.333497410000       0.434593270000       1.000000000000
H8 H       0.459190180000       0.439920090000       0.505579790000       1.000000000000
#END
data_mol5b_opt_15-QR-15-3624-3
_audit_creation_method 'generated by cspy2.0'
_cell_length_a 14.6251
_cell_length_b 18.731
_cell_length_c 33.9018
_cell_angle_alpha 90.0
_cell_angle_beta 15.459399999999999
_cell_angle_gamma 90.0
loop_
_symmetry_equiv_pos_site_id
_symmetry_equiv_pos_as_xyz
1 -x,-y,-z
2 +x,+y,+z
3 -x,+y,1/2-z
4 +x,-y,1/2+z
5 1/2-x,1/2-y,-z
6 1/2+x,1/2+y,+z
7 1/2-x,1/2+y,1/2-z
8 1/2+x,1/2-y,1/2+z
loop_
_atom_site_label
_atom_site_type_symbol
_atom_site_fract_x
_atom_site_fract_y
_atom_site_fract_z
_atom_site_occupancy
C1 C       0.402225820000       0.689925190000       0.098693780000       1.000000000000
C2 C       0.461054980000       0.722684340000       0.036276710000       1.000000000000
C3 C       0.525692250000       0.821101520000      -0.030097410000       1.000000000000
C4 C       0.587969610000       0.923159320000      -0.093384690000       1.000000000000
C5 C       0.596151670000       0.998761070000      -0.098558140000       1.000000000000
C6 C       0.651189420000       1.033187120000      -0.156867250000       1.000000000000
C7 C       0.663600150000       1.109608620000      -0.166369140000       1.000000000000
C8 C       0.755432410000       1.035165280000      -0.270921490000       1.000000000000
C9 C       0.700811610000       0.993273590000      -0.213223430000       1.000000000000
C10 C       0.694582150000       0.919612130000      -0.209949020000       1.000000000000
C11 C       0.639057470000       0.882906700000      -0.150942690000       1.000000000000
C12 C       0.630679260000       0.808591590000      -0.144777780000       1.000000000000
C13 C       0.574747350000       0.775787190000      -0.085098630000       1.000000000000
C14 C       0.563725570000       0.701003830000      -0.075661470000       1.000000000000
C15 C       0.506824300000       0.673589120000      -0.014833370000       1.000000000000
C16 C       0.488664930000       0.599102700000       0.002549910000       1.000000000000
N1 N       0.434641600000       0.574339960000       0.060199440000       1.000000000000
N2 N       0.389679720000       0.621645390000       0.110110170000       1.000000000000
N3 N       0.469519420000       0.792905980000       0.029585190000       1.000000000000
N4 N       0.533605990000       0.892281650000      -0.035687020000       1.000000000000
N5 N       0.714759880000       1.143101840000      -0.220602680000       1.000000000000
N6 N       0.762490220000       1.104357290000      -0.275036740000       1.000000000000
H1 H       0.365657570000       0.724648060000       0.139219230000       1.000000000000
H2 H       0.557956140000       1.027953310000      -0.055438870000       1.000000000000
H3 H       0.628188300000       1.143117140000      -0.125756560000       1.000000000000
H4 H       0.794612080000       1.008181150000      -0.315279960000       1.000000000000
H5 H       0.732408620000       0.889381690000      -0.252645040000       1.000000000000
H6 H       0.667766880000       0.776161650000      -0.186405890000       1.000000000000
H7 H       0.599717680000       0.666126040000      -0.115883740000       1.000000000000
H8 H       0.521659640000       0.559350140000      -0.034274580000       1.000000000000
#END
data_mol5b_opt_14-QR-14-2149-3
_audit_creation_method 'generated by cspy2.0'
_cell_length_a 6.288
_cell_length_b 18.7326
_cell_length_c 20.149
_cell_angle_alpha 90.0
_cell_angle_beta 148.8257
_cell_angle_gamma 90.0
loop_
_symmetry_equiv_pos_site_id
_symmetry_equiv_pos_as_xyz
1 -x,-y,-z
2 +x,+y,+z
3 -x,1/2+y,1/2-z
4 +x,1/2-y,1/2+z
loop_
_atom_site_label
_atom_site_type_symbol
_atom_site_fract_x
_atom_site_fract_y
_atom_site_fract_z
_atom_site_occupancy
C1 C       0.971253070000       0.809359730000       0.591895800000       1.000000000000
C2 C       0.984161760000       0.776657350000       0.530481520000       1.000000000000
C3 C       0.987478370000       0.678325250000       0.463647070000       1.000000000000
C4 C       0.988502860000       0.576353720000       0.399754240000       1.000000000000
C5 C       0.975700970000       0.500789720000       0.392988840000       1.000000000000
C6 C       0.987227610000       0.466417970000       0.335521110000       1.000000000000
C7 C       0.975146200000       0.390038570000       0.324547660000       1.000000000000
C8 C       1.023153310000       0.464514110000       0.224578320000       1.000000000000
C9 C       1.012827320000       0.506349510000       0.281639560000       1.000000000000
C10 C       1.025590660000       0.579975980000       0.286524500000       1.000000000000
C11 C       1.013744570000       0.616626920000       0.344743130000       1.000000000000
C12 C       1.024619890000       0.690907550000       0.352495920000       1.000000000000
C13 C       1.011753720000       0.723658960000       0.411281550000       1.000000000000
C14 C       1.020908780000       0.798407370000       0.422256530000       1.000000000000
C15 C       1.006996640000       0.825769930000       0.482022030000       1.000000000000
C16 C       1.013345090000       0.900216970000       0.500724960000       1.000000000000
N1 N       1.000244210000       0.924930090000       0.557327140000       1.000000000000
N2 N       0.978565390000       0.877606200000       0.604644800000       1.000000000000
N3 N       0.974671730000       0.706467620000       0.522293780000       1.000000000000
N4 N       0.976590320000       0.607178870000       0.456542220000       1.000000000000
N5 N       0.985792310000       0.356596030000       0.271054880000       1.000000000000
N6 N       1.010955720000       0.395356920000       0.218999940000       1.000000000000
H1 H       0.954129610000       0.774620750000       0.630409140000       1.000000000000
H2 H       0.956721910000       0.471582220000       0.434232030000       1.000000000000
H3 H       0.955516360000       0.356519900000       0.363278660000       1.000000000000
H4 H       1.042626270000       0.491514020000       0.182059350000       1.000000000000
H5 H       1.044497160000       0.610221270000       0.245721940000       1.000000000000
H6 H       1.042899550000       0.723352350000       0.312809610000       1.000000000000
H7 H       1.038578650000       0.833299520000       0.384017750000       1.000000000000
H8 H       1.030175890000       0.939981160000       0.465928510000       1.000000000000
#END
data_mol5b_opt_14-QR-14-2290-3
_audit_creation_method 'generated by cspy2.0'
_cell_length_a 21.2859
_cell_length_b 20.0732
_cell_length_c 9.1113
_cell_angle_alpha 90.0
_cell_angle_beta 161.4561
_cell_angle_gamma 90.0
loop_
_symmetry_equiv_pos_site_id
_symmetry_equiv_pos_as_xyz
1 -x,-y,-z
2 +x,+y,+z
3 -x,1/2+y,1/2-z
4 +x,1/2-y,1/2+z
loop_
_atom_site_label
_atom_site_type_symbol
_atom_site_fract_x
_atom_site_fract_y
_atom_site_fract_z
_atom_site_occupancy
C1 C       0.381237410000       0.897940950000       0.066190590000       1.000000000000
C2 C       0.447144480000       0.963324190000       0.167804620000       1.000000000000
C3 C       0.645130730000       1.032014380000       0.469362250000       1.000000000000
C4 C       0.850203710000       1.097154150000       0.781184180000       1.000000000000
C5 C       1.001707930000       1.101007200000       1.009665100000       1.000000000000
C6 C       1.070995490000       1.162066060000       1.116311090000       1.000000000000
C7 C       1.224026330000       1.170343530000       1.347044610000       1.000000000000
C8 C       1.075843200000       1.283197070000       1.128433380000       1.000000000000
C9 C       0.991477900000       1.222818250000       0.998902950000       1.000000000000
C10 C       0.843794470000       1.220855550000       0.776133600000       1.000000000000
C11 C       0.769775840000       1.158938900000       0.662084840000       1.000000000000
C12 C       0.620434460000       1.153578000000       0.436192620000       1.000000000000
C13 C       0.554208090000       1.090842870000       0.333827760000       1.000000000000
C14 C       0.403674080000       1.081775600000       0.105647020000       1.000000000000
C15 C       0.348341140000       1.017811950000       0.019807070000       1.000000000000
C16 C       0.198274590000       1.000227150000      -0.208106600000       1.000000000000
N1 N       0.148370750000       0.939678560000      -0.285491620000       1.000000000000
N2 N       0.243726580000       0.886638960000      -0.142438680000       1.000000000000
N3 N       0.588418760000       0.969469570000       0.381765190000       1.000000000000
N4 N       0.788058970000       1.036698260000       0.685370610000       1.000000000000
N5 N       1.291484530000       1.227167190000       1.450871940000       1.000000000000
N6 N       1.214412990000       1.285976510000       1.337251470000       1.000000000000
H1 H       0.451207960000       0.854884590000       0.171008590000       1.000000000000
H2 H       1.059955570000       1.054663230000       1.095751170000       1.000000000000
H3 H       1.290754770000       1.126374010000       1.445727110000       1.000000000000
H4 H       1.022184560000       1.330972520000       1.049553570000       1.000000000000
H5 H       0.783422910000       1.266729840000       0.686766980000       1.000000000000
H6 H       0.555437090000       1.198144520000       0.339486060000       1.000000000000
H7 H       0.333573750000       1.124704860000       0.000902840000       1.000000000000
H8 H       0.118175980000       1.039437150000      -0.328375220000       1.000000000000
#END
data_mol5b_opt_15-QR-15-13043-3
_audit_creation_method 'generated by cspy2.0'
_cell_length_a 11.3724
_cell_length_b 20.0814
_cell_length_c 18.8152
_cell_angle_alpha 90.0
_cell_angle_beta 144.5194
_cell_angle_gamma 90.0
loop_
_symmetry_equiv_pos_site_id
_symmetry_equiv_pos_as_xyz
1 -x,-y,-z
2 +x,+y,+z
3 -x,+y,1/2-z
4 +x,-y,1/2+z
5 1/2-x,1/2-y,-z
6 1/2+x,1/2+y,+z
7 1/2-x,1/2+y,1/2-z
8 1/2+x,1/2-y,1/2+z
loop_
_atom_site_label
_atom_site_type_symbol
_atom_site_fract_x
_atom_site_fract_y
_atom_site_fract_z
_atom_site_occupancy
C1 C       0.252746240000       0.850046450000       0.193963740000       1.000000000000
C2 C       0.253187280000       0.784858490000       0.226567460000       1.000000000000
C3 C       0.253866500000       0.716712300000       0.324646620000       1.000000000000
C4 C       0.254182970000       0.652135560000       0.426185790000       1.000000000000
C5 C       0.253584180000       0.648686360000       0.501151120000       1.000000000000
C6 C       0.254051120000       0.587830030000       0.535442120000       1.000000000000
C7 C       0.253291640000       0.579962710000       0.611129840000       1.000000000000
C8 C       0.255959190000       0.466746560000       0.537921630000       1.000000000000
C9 C       0.255380120000       0.526883770000       0.496140590000       1.000000000000
C10 C       0.255870270000       0.528453860000       0.423047480000       1.000000000000
C11 C       0.255171140000       0.590156190000       0.386376750000       1.000000000000
C12 C       0.255124190000       0.595121230000       0.312382600000       1.000000000000
C13 C       0.254351010000       0.657662640000       0.279562530000       1.000000000000
C14 C       0.253905660000       0.666331300000       0.204920660000       1.000000000000
C15 C       0.253222350000       0.730129160000       0.177514820000       1.000000000000
C16 C       0.252540360000       0.747314610000       0.103082720000       1.000000000000
N1 N       0.252025190000       0.807712230000       0.078387440000       1.000000000000
N2 N       0.252222090000       0.860983770000       0.125766270000       1.000000000000
N3 N       0.253477150000       0.779086900000       0.296601870000       1.000000000000
N4 N       0.253738290000       0.712407880000       0.395436410000       1.000000000000
N5 N       0.253806050000       0.523335040000       0.644529980000       1.000000000000
N6 N       0.255272380000       0.464336820000       0.606466060000       1.000000000000
H1 H       0.252837440000       0.893271790000       0.228728800000       1.000000000000
H2 H       0.252738070000       0.695171270000       0.529963840000       1.000000000000
H3 H       0.252166590000       0.624097610000       0.644095590000       1.000000000000
H4 H       0.257042030000       0.418841750000       0.511417910000       1.000000000000
H5 H       0.256657030000       0.482433110000       0.393173770000       1.000000000000
H6 H       0.255593080000       0.550396950000       0.280168450000       1.000000000000
H7 H       0.254088080000       0.623231490000       0.170135310000       1.000000000000
H8 H       0.252398000000       0.707907760000       0.063298390000       1.000000000000
#END
data_mol5b_opt_14-QR-14-261-3
_audit_creation_method 'generated by cspy2.0'
_cell_length_a 19.2829
_cell_length_b 17.4243
_cell_length_c 19.7752
_cell_angle_alpha 90.0
_cell_angle_beta 10.5679
_cell_angle_gamma 90.0
loop_
_symmetry_equiv_pos_site_id
_symmetry_equiv_pos_as_xyz
1 -x,-y,-z
2 +x,+y,+z
3 -x,1/2+y,1/2-z
4 +x,1/2-y,1/2+z
loop_
_atom_site_label
_atom_site_type_symbol
_atom_site_fract_x
_atom_site_fract_y
_atom_site_fract_z
_atom_site_occupancy
C1 C       0.372692000000       0.817810780000       0.018156760000       1.000000000000
C2 C       0.458051870000       0.780897510000      -0.000099600000       1.000000000000
C3 C       0.443338950000       0.676815970000       0.084860430000       1.000000000000
C4 C       0.415730480000       0.569166010000       0.179030000000       1.000000000000
C5 C       0.302014610000       0.491716980000       0.296360860000       1.000000000000
C6 C       0.375407750000       0.453338800000       0.285620550000       1.000000000000
C7 C       0.270048190000       0.374794730000       0.399130460000       1.000000000000
C8 C       0.627221010000       0.445013600000       0.158430670000       1.000000000000
C9 C       0.567595010000       0.490961830000       0.156126980000       1.000000000000
C10 C       0.682361240000       0.566315160000       0.039674650000       1.000000000000
C11 C       0.611222190000       0.607038100000       0.047274820000       1.000000000000
C12 C       0.720680790000       0.683176870000      -0.067392010000       1.000000000000
C13 C       0.641576310000       0.719953140000      -0.052688160000       1.000000000000
C14 C       0.744544300000       0.796721550000      -0.164695870000       1.000000000000
C15 C       0.653914610000       0.828073620000      -0.139746570000       1.000000000000
C16 C       0.738633290000       0.904969950000      -0.242275910000       1.000000000000
N1 N       0.650697140000       0.933451190000      -0.216510590000       1.000000000000
N2 N       0.460453580000       0.888051930000      -0.080973140000       1.000000000000
N3 N       0.356525190000       0.708924170000       0.107472800000       1.000000000000
N4 N       0.337817940000       0.603892460000       0.194896300000       1.000000000000
N5 N       0.335855720000       0.337603030000       0.391628700000       1.000000000000
N6 N       0.521779760000       0.374154400000       0.266404400000       1.000000000000
H1 H       0.224347780000       0.784703210000       0.122102860000       1.000000000000
H2 H       0.157175700000       0.464318340000       0.393389740000       1.000000000000
H3 H       0.123705060000       0.342828380000       0.500070320000       1.000000000000
H4 H       0.771136860000       0.470109820000       0.063801170000       1.000000000000
H5 H       0.827983250000       0.594791670000      -0.058619370000       1.000000000000
H6 H       0.867607210000       0.713930460000      -0.168344410000       1.000000000000
H7 H       0.892425650000       0.830027310000      -0.268293030000       1.000000000000
H8 H       0.887040340000       0.943412820000      -0.350221140000       1.000000000000
#END
data_mol5b_opt_61-QR-61-3303-3
_audit_creation_method 'generated by cspy2.0'
_cell_length_a 20.1274
_cell_length_b 18.75
_cell_length_c 6.6543
_cell_angle_alpha 90.0
_cell_angle_beta 90.0
_cell_angle_gamma 90.0
loop_
_symmetry_equiv_pos_site_id
_symmetry_equiv_pos_as_xyz
1 -x,-y,-z
2 +x,+y,+z
3 -x,1/2+y,1/2-z
4 +x,1/2-y,1/2+z
5 1/2-x,-y,1/2+z
6 1/2+x,+y,1/2-z
7 1/2-x,1/2+y,+z
8 1/2+x,1/2-y,-z
loop_
_atom_site_label
_atom_site_type_symbol
_atom_site_fract_x
_atom_site_fract_y
_atom_site_fract_z
_atom_site_occupancy
C1 C       0.899993490000       0.689649150000       0.498844600000       1.000000000000
C2 C       0.964999460000       0.722224570000       0.498931130000       1.000000000000
C3 C       1.032890300000       0.820389030000       0.498823410000       1.000000000000
C4 C       1.097215810000       0.922200500000       0.499048310000       1.000000000000
C5 C       1.100579710000       0.997726330000       0.499690960000       1.000000000000
C6 C       1.161262270000       1.031977070000       0.499718080000       1.000000000000
C7 C       1.169033200000       1.108312320000       0.500555260000       1.000000000000
C8 C       1.282068510000       1.033664280000       0.498782000000       1.000000000000
C9 C       1.222110910000       0.991953650000       0.498869680000       1.000000000000
C10 C       1.220619770000       0.918362400000       0.498350190000       1.000000000000
C11 C       1.159095270000       0.881837350000       0.498546070000       1.000000000000
C12 C       1.154217140000       0.807603210000       0.498532370000       1.000000000000
C13 C       1.091851450000       0.774977790000       0.498796210000       1.000000000000
C14 C       1.083278290000       0.700286120000       0.499148320000       1.000000000000
C15 C       1.019653620000       0.673047920000       0.499314600000       1.000000000000
C16 C       1.002582640000       0.598673680000       0.499834300000       1.000000000000
N1 N       0.942347890000       0.574076390000       0.499861400000       1.000000000000
N2 N       0.889150190000       0.621460560000       0.499258830000       1.000000000000
N3 N       0.970686680000       0.792366180000       0.498709070000       1.000000000000
N4 N       1.037112350000       0.891493370000       0.499004730000       1.000000000000
N5 N       1.225497750000       1.141640720000       0.500501630000       1.000000000000
N6 N       1.284401750000       1.102789120000       0.499501960000       1.000000000000
H1 H       0.856831750000       0.724439600000       0.498422640000       1.000000000000
H2 H       1.054170660000       1.027002850000       0.500171500000       1.000000000000
H3 H       1.124964150000       1.141896810000       0.501332270000       1.000000000000
H4 H       1.329892160000       1.006589520000       0.498078490000       1.000000000000
H5 H       1.266566730000       0.888049990000       0.497924560000       1.000000000000
H6 H       1.198872550000       0.775097690000       0.498411230000       1.000000000000
H7 H       1.126315200000       0.665340020000       0.499297820000       1.000000000000
H8 H       1.041939700000       0.558867290000       0.500275450000       1.000000000000
#END
data_mol5b_opt_14-QR-14-1872-3
_audit_creation_method 'generated by cspy2.0'
_cell_length_a 3.6334
_cell_length_b 19.0811
_cell_length_c 18.2923
_cell_angle_alpha 90.0
_cell_angle_beta 77.8116
_cell_angle_gamma 90.0
loop_
_symmetry_equiv_pos_site_id
_symmetry_equiv_pos_as_xyz
1 -x,-y,-z
2 +x,+y,+z
3 -x,1/2+y,1/2-z
4 +x,1/2-y,1/2+z
loop_
_atom_site_label
_atom_site_type_symbol
_atom_site_fract_x
_atom_site_fract_y
_atom_site_fract_z
_atom_site_occupancy
C1 C       0.187717060000       0.881583110000       0.185243110000       1.000000000000
C2 C       0.200415090000       0.948904930000       0.220676490000       1.000000000000
C3 C       0.059851880000       1.021453540000       0.322660290000       1.000000000000
C4 C      -0.093869790000       1.090467610000       0.428238730000       1.000000000000
C5 C      -0.268901040000       1.096451000000       0.504955520000       1.000000000000
C6 C      -0.266327840000       1.159433260000       0.541920130000       1.000000000000
C7 C      -0.436847260000       1.169915240000       0.619639400000       1.000000000000
C8 C      -0.103650810000       1.282604000000       0.548031290000       1.000000000000
C9 C      -0.087177380000       1.220091350000       0.503545390000       1.000000000000
C10 C       0.086029530000       1.216071070000       0.428870240000       1.000000000000
C11 C       0.088084790000       1.152132550000       0.389590930000       1.000000000000
C12 C       0.258926000000       1.144595170000       0.314186500000       1.000000000000
C13 C       0.250586470000       1.079928910000       0.278833920000       1.000000000000
C14 C       0.417964760000       1.068579770000       0.202863280000       1.000000000000
C15 C       0.394822950000       1.002826720000       0.172913530000       1.000000000000
C16 C       0.549877760000       0.982819380000       0.096964600000       1.000000000000
N1 N       0.524912670000       0.920622580000       0.069803660000       1.000000000000
N2 N       0.336470880000       0.868141690000       0.115783610000       1.000000000000
N3 N       0.040116230000       0.957145760000       0.291941590000       1.000000000000
N4 N      -0.104143590000       1.028199280000       0.394884830000       1.000000000000
N5 N      -0.438069720000       1.228577250000       0.655504950000       1.000000000000
N6 N      -0.264674400000       1.287309130000       0.618230950000       1.000000000000
H1 H       0.043678850000       0.838870380000       0.218852010000       1.000000000000
H2 H      -0.402816250000       1.050159010000       0.532942160000       1.000000000000
H3 H      -0.577337920000       1.126128790000       0.652106490000       1.000000000000
H4 H       0.026607020000       1.330432930000       0.522307090000       1.000000000000
H5 H       0.221868550000       1.261851660000       0.399821950000       1.000000000000
H6 H       0.398703880000       1.188957080000       0.282896870000       1.000000000000
H7 H       0.561764180000       1.111184510000       0.169066150000       1.000000000000
H8 H       0.700652900000       1.021482020000       0.058133450000       1.000000000000
#END
data_mol5b_opt_14-QR-14-3007-3
_audit_creation_method 'generated by cspy2.0'
_cell_length_a 3.6727
_cell_length_b 18.0679
_cell_length_c 19.1852
_cell_angle_alpha 90.0
_cell_angle_beta 74.4951
_cell_angle_gamma 90.0
loop_
_symmetry_equiv_pos_site_id
_symmetry_equiv_pos_as_xyz
1 -x,-y,-z
2 +x,+y,+z
3 -x,1/2+y,1/2-z
4 +x,1/2-y,1/2+z
loop_
_atom_site_label
_atom_site_type_symbol
_atom_site_fract_x
_atom_site_fract_y
_atom_site_fract_z
_atom_site_occupancy
C1 C       1.000243850000       0.110381530000       0.186157000000       1.000000000000
C2 C       1.064701360000       0.043205630000       0.221857230000       1.000000000000
C3 C       1.006290830000      -0.026955780000       0.323815890000       1.000000000000
C4 C       0.933121070000      -0.093482070000       0.429282220000       1.000000000000
C5 C       0.790318880000      -0.097082690000       0.505549140000       1.000000000000
C6 C       0.843026680000      -0.159785350000       0.542750140000       1.000000000000
C7 C       0.707038080000      -0.167965460000       0.620020000000       1.000000000000
C8 C       1.080237700000      -0.284443880000       0.549804130000       1.000000000000
C9 C       1.043437890000      -0.222502220000       0.505110080000       1.000000000000
C10 C       1.185944220000      -0.220854000000       0.430871500000       1.000000000000
C11 C       1.135678970000      -0.157311270000       0.391332400000       1.000000000000
C12 C       1.271928750000      -0.152233880000       0.316278100000       1.000000000000
C13 C       1.212225980000      -0.087833530000       0.280630950000       1.000000000000
C14 C       1.341472140000      -0.078989610000       0.204939350000       1.000000000000
C15 C       1.268849860000      -0.013277990000       0.174671520000       1.000000000000
C16 C       1.380388340000       0.004320480000       0.098919680000       1.000000000000
N1 N       1.309508580000       0.066548370000       0.071468630000       1.000000000000
N2 N       1.112118750000       0.121558640000       0.116919360000       1.000000000000
N3 N       0.938476310000       0.037327030000       0.292829810000       1.000000000000
N4 N       0.874622010000      -0.031377040000       0.395679850000       1.000000000000
N5 N       0.753343900000      -0.226299560000       0.656108390000       1.000000000000
N6 N       0.947849860000      -0.286987390000       0.619569610000       1.000000000000
H1 H       0.847165590000       0.155006460000       0.219346500000       1.000000000000
H2 H       0.640190330000      -0.049225170000       0.533003770000       1.000000000000
H3 H       0.552593510000      -0.122568070000       0.651909980000       1.000000000000
H4 H       1.229199220000      -0.333732940000       0.524639650000       1.000000000000
H5 H       1.337105320000      -0.268241250000       0.402350150000       1.000000000000
H6 H       1.424351310000      -0.198327930000       0.285477780000       1.000000000000
H7 H       1.495050340000      -0.123447940000       0.171597390000       1.000000000000
H8 H       1.535764990000      -0.036374560000       0.060505110000       1.000000000000
#END
data_mol5b_opt_14-QR-14-2277-3
_audit_creation_method 'generated by cspy2.0'
_cell_length_a 3.6299
_cell_length_b 18.3234
_cell_length_c 18.9002
_cell_angle_alpha 90.0
_cell_angle_beta 80.16
_cell_angle_gamma 90.0
loop_
_symmetry_equiv_pos_site_id
_symmetry_equiv_pos_as_xyz
1 -x,-y,-z
2 +x,+y,+z
3 -x,1/2+y,1/2-z
4 +x,1/2-y,1/2+z
loop_
_atom_site_label
_atom_site_type_symbol
_atom_site_fract_x
_atom_site_fract_y
_atom_site_fract_z
_atom_site_occupancy
C1 C       0.882740020000       0.685535500000       0.394827750000       1.000000000000
C2 C       0.743656320000       0.723028530000       0.461221920000       1.000000000000
C3 C       0.660530190000       0.826673640000       0.530032710000       1.000000000000
C4 C       0.589724830000       0.933747520000       0.595117330000       1.000000000000
C5 C       0.652654670000       1.009979180000       0.597845660000       1.000000000000
C6 C       0.526609680000       1.048838480000       0.659797040000       1.000000000000
C7 C       0.578458410000       1.126217040000       0.667017340000       1.000000000000
C8 C       0.213194610000       1.059267800000       0.783813050000       1.000000000000
C9 C       0.329966470000       1.012967050000       0.722656640000       1.000000000000
C10 C       0.263795300000       0.938824740000       0.721818900000       1.000000000000
C11 C       0.389495670000       0.897631190000       0.658998330000       1.000000000000
C12 C       0.330765290000       0.822627720000       0.654634770000       1.000000000000
C13 C       0.462318190000       0.785298580000       0.590910060000       1.000000000000
C14 C       0.412239770000       0.709589120000       0.582718880000       1.000000000000
C15 C       0.552440030000       0.677579470000       0.517667280000       1.000000000000
C16 C       0.524664410000       0.601581300000       0.500737300000       1.000000000000
N1 N       0.658751120000       0.572465200000       0.439156080000       1.000000000000
N2 N       0.844776630000       0.616204030000       0.384244840000       1.000000000000
N3 N       0.796702690000       0.793960730000       0.466477190000       1.000000000000
N4 N       0.717693720000       0.898492670000       0.533731320000       1.000000000000
N5 N       0.462707120000       1.163836830000       0.724658850000       1.000000000000
N6 N       0.272532360000       1.128992710000       0.785530520000       1.000000000000
H1 H       1.030041690000       0.717352170000       0.350299690000       1.000000000000
H2 H       0.801698210000       1.036071600000       0.549932350000       1.000000000000
H3 H       0.725044260000       1.156830330000       0.621434010000       1.000000000000
H4 H       0.062925210000       1.035478360000       0.833183630000       1.000000000000
H5 H       0.114875900000       0.911660480000       0.769260920000       1.000000000000
H6 H       0.182626370000       0.793183290000       0.700736520000       1.000000000000
H7 H       0.265554100000       0.677589740000       0.627150880000       1.000000000000
H8 H       0.382467760000       0.564445080000       0.541403470000       1.000000000000
#END
data_mol5b_opt_14-QR-14-4595-3
_audit_creation_method 'generated by cspy2.0'
_cell_length_a 4.3654
_cell_length_b 16.6413
_cell_length_c 18.8462
_cell_angle_alpha 90.0
_cell_angle_beta 66.8518
_cell_angle_gamma 90.0
loop_
_symmetry_equiv_pos_site_id
_symmetry_equiv_pos_as_xyz
1 -x,-y,-z
2 +x,+y,+z
3 -x,1/2+y,1/2-z
4 +x,1/2-y,1/2+z
loop_
_atom_site_label
_atom_site_type_symbol
_atom_site_fract_x
_atom_site_fract_y
_atom_site_fract_z
_atom_site_occupancy
C1 C       0.030432920000       0.383736210000       0.252449100000       1.000000000000
C2 C       0.089932880000       0.461925970000       0.277737520000       1.000000000000
C3 C       0.237280770000       0.542924350000       0.357567900000       1.000000000000
C4 C       0.389145350000       0.619571500000       0.440449670000       1.000000000000
C5 C       0.491687310000       0.622839640000       0.503041130000       1.000000000000
C6 C       0.552267180000       0.695790360000       0.529857470000       1.000000000000
C7 C       0.657276990000       0.704370180000       0.592953000000       1.000000000000
C8 C       0.582635730000       0.841728570000       0.528155030000       1.000000000000
C9 C       0.512469490000       0.769728770000       0.495083460000       1.000000000000
C10 C       0.413161250000       0.768700540000       0.434019760000       1.000000000000
C11 C       0.349696540000       0.694752020000       0.405279600000       1.000000000000
C12 C       0.249503680000       0.689629110000       0.343650440000       1.000000000000
C13 C       0.191140040000       0.614622660000       0.318161580000       1.000000000000
C14 C       0.090012130000       0.605033730000       0.256164010000       1.000000000000
C15 C       0.038367930000       0.528452400000       0.235216340000       1.000000000000
C16 C      -0.064153300000       0.508591330000       0.173676440000       1.000000000000
N1 N      -0.111666570000       0.436080430000       0.154866690000       1.000000000000
N2 N      -0.062482240000       0.371336250000       0.195909950000       1.000000000000
N3 N       0.184493360000       0.468073250000       0.335996940000       1.000000000000
N4 N       0.333405920000       0.547283920000       0.416569890000       1.000000000000
N5 N       0.715465350000       0.772236530000       0.619138160000       1.000000000000
N6 N       0.676513450000       0.843816520000       0.585429990000       1.000000000000
H1 H       0.065572080000       0.331242890000       0.282692200000       1.000000000000
H2 H       0.520111090000       0.566463230000       0.528564590000       1.000000000000
H3 H       0.692488410000       0.650770170000       0.621923600000       1.000000000000
H4 H       0.557140410000       0.899795340000       0.504479200000       1.000000000000
H5 H       0.383330170000       0.824528420000       0.407633660000       1.000000000000
H6 H       0.216915240000       0.743913630000       0.315400520000       1.000000000000
H7 H       0.054202540000       0.657383110000       0.225861700000       1.000000000000
H8 H      -0.106882110000       0.556540120000       0.139360140000       1.000000000000
#END
data_mol5b_opt_19-QR-19-7504-3
_audit_creation_method 'generated by cspy2.0'
_cell_length_a 17.735
_cell_length_b 3.8004
_cell_length_c 18.4049
_cell_angle_alpha 90.0
_cell_angle_beta 90.0
_cell_angle_gamma 90.0
loop_
_symmetry_equiv_pos_site_id
_symmetry_equiv_pos_as_xyz
1 +x,+y,+z
2 -x,1/2+y,1/2-z
3 1/2-x,-y,1/2+z
4 1/2+x,1/2-y,-z
loop_
_atom_site_label
_atom_site_type_symbol
_atom_site_fract_x
_atom_site_fract_y
_atom_site_fract_z
_atom_site_occupancy
C1 C       0.197755630000       0.236234090000       0.154494910000       1.000000000000
C2 C       0.225528030000       0.402324300000       0.219784370000       1.000000000000
C3 C       0.320684300000       0.645394040000       0.287507710000       1.000000000000
C4 C       0.419893660000       0.885808360000       0.351561390000       1.000000000000
C5 C       0.497415380000       0.975897810000       0.354285160000       1.000000000000
C6 C       0.527306020000       1.135045100000       0.415210430000       1.000000000000
C7 C       0.605253440000       1.235166400000       0.422344770000       1.000000000000
C8 C       0.518324100000       1.377828110000       0.537147640000       1.000000000000
C9 C       0.480668160000       1.212184450000       0.476994480000       1.000000000000
C10 C       0.404964240000       1.128155600000       0.476127140000       1.000000000000
C11 C       0.372786580000       0.965190510000       0.414339100000       1.000000000000
C12 C       0.296683220000       0.874460200000       0.409990520000       1.000000000000
C13 C       0.268596240000       0.714164940000       0.347314860000       1.000000000000
C14 C       0.192322930000       0.616096850000       0.339192600000       1.000000000000
C15 C       0.169910580000       0.458994180000       0.275219790000       1.000000000000
C16 C       0.094710870000       0.344483580000       0.258502600000       1.000000000000
N1 N       0.074729340000       0.196843030000       0.197947370000       1.000000000000
N2 N       0.128385470000       0.140797110000       0.144025000000       1.000000000000
N3 N       0.297357680000       0.489846060000       0.225013130000       1.000000000000
N4 N       0.393606260000       0.731659920000       0.291195230000       1.000000000000
N5 N       0.634576230000       1.384717150000       0.479035030000       1.000000000000
N6 N       0.589332080000       1.458993540000       0.538870320000       1.000000000000
H1 H       0.237516120000       0.186883120000       0.110763840000       1.000000000000
H2 H       0.531710810000       0.915440160000       0.307195520000       1.000000000000
H3 H       0.643758630000       1.184566800000       0.377540290000       1.000000000000
H4 H       0.486189720000       1.443173620000       0.585678070000       1.000000000000
H5 H       0.369637760000       1.186643170000       0.522751060000       1.000000000000
H6 H       0.259187310000       0.928444590000       0.455286270000       1.000000000000
H7 H       0.152434260000       0.664598920000       0.382837100000       1.000000000000
H8 H       0.050117100000       0.380762340000       0.298432820000       1.000000000000
#END
