# Supplementary material for: Evolutionary chemical space exploration for functional materials: computational organic semiconductor discovery
Source: Chem Sci. 2020 Apr 22;11(19):4922–33. doi: 10.1039/d0sc00554a (PMC8159259; doi:10.1039/d0sc00554a)
Supplement: SC-011-D0SC00554A-s021 [file SC-011-D0SC00554A-s021.cif]

data_mol1b_opt_14-QR-14-8668-3
_audit_creation_method 'generated by cspy2.0'
_cell_length_a 8.2855
_cell_length_b 9.4675
_cell_length_c 33.946
_cell_angle_alpha 90.0
_cell_angle_beta 28.1951
_cell_angle_gamma 90.0
loop_
_symmetry_equiv_pos_site_id
_symmetry_equiv_pos_as_xyz
1 -x,-y,-z
2 +x,+y,+z
3 -x,1/2+y,1/2-z
4 +x,1/2-y,1/2+z
loop_
_atom_site_label
_atom_site_type_symbol
_atom_site_fract_x
_atom_site_fract_y
_atom_site_fract_z
_atom_site_occupancy
C1 C       0.695028280000       0.742299910000       0.787262040000       1.000000000000
C2 C       0.549765520000       0.793803190000       0.854687070000       1.000000000000
C3 C       0.543302200000       0.934261830000       0.866909470000       1.000000000000
C4 C       0.394562360000       0.975443470000       0.935158120000       1.000000000000
C5 C       0.381110490000       1.115893460000       0.950461790000       1.000000000000
C6 C       0.230771640000       1.149866100000       1.018929420000       1.000000000000
C7 C       0.075263090000       1.314141470000       1.098371920000       1.000000000000
C8 C       0.054365880000       1.457295060000       1.117158450000       1.000000000000
C9 C      -0.214448960000       1.260147120000       1.222323890000       1.000000000000
C10 C      -0.069138070000       1.208736620000       1.154884970000       1.000000000000
C11 C      -0.059566110000       1.069098070000       1.141332640000       1.000000000000
C12 C       0.092529020000       1.034482270000       1.072051130000       1.000000000000
C13 C       0.248122390000       0.868141920000       0.992443220000       1.000000000000
C14 C       0.258999410000       0.724857720000       0.978089880000       1.000000000000
C15 C       0.405721740000       0.687944480000       0.911036510000       1.000000000000
C16 C       0.427578010000       0.545241210000       0.891913330000       1.000000000000
N1 N       0.564172440000       0.508188940000       0.829295410000       1.000000000000
N2 N       0.703491200000       0.610824020000       0.774763110000       1.000000000000
N3 N       0.219856680000       1.286966580000       1.032906840000       1.000000000000
N4 N      -0.082354530000       1.494107790000       1.179824200000       1.000000000000
N5 N      -0.222075830000       1.391782870000       1.234499750000       1.000000000000
N6 N       0.103018120000       0.899158490000       1.058381320000       1.000000000000
H1 H       0.808314490000       0.817014930000       0.742333220000       1.000000000000
H2 H       0.651960350000       1.014267800000       0.824376410000       1.000000000000
H3 H       0.485269750000       1.200613630000       0.910239500000       1.000000000000
H4 H       0.160035780000       1.541003990000       1.076233270000       1.000000000000
H5 H      -0.327913330000       1.185554580000       1.267307410000       1.000000000000
H6 H      -0.164112100000       0.984715890000       1.181740370000       1.000000000000
H7 H       0.149124300000       0.646521180000       1.021245160000       1.000000000000
H8 H       0.323560390000       0.459800870000       0.932048370000       1.000000000000
#END
data_mol1b_opt_4-QR-4-1885-3
_audit_creation_method 'generated by cspy2.0'
_cell_length_a 27.8833
_cell_length_b 5.2182
_cell_length_c 35.9548
_cell_angle_alpha 90.0
_cell_angle_beta 6.6056
_cell_angle_gamma 90.0
loop_
_symmetry_equiv_pos_site_id
_symmetry_equiv_pos_as_xyz
1 +x,+y,+z
2 -x,1/2+y,-z
loop_
_atom_site_label
_atom_site_type_symbol
_atom_site_fract_x
_atom_site_fract_y
_atom_site_fract_z
_atom_site_occupancy
C1 C       0.271741340000       0.672363460000       0.512900470000       1.000000000000
C2 C       0.411133240000       0.472094650000       0.380998510000       1.000000000000
C3 C       0.148140640000       0.318462360000       0.562973930000       1.000000000000
C4 C       0.313282010000       0.125609300000       0.412284310000       1.000000000000
C5 C       0.061857670000      -0.035072610000       0.584519440000       1.000000000000
C6 C       0.243661800000      -0.221961890000       0.421823380000       1.000000000000
C7 C       0.180126280000      -0.550543610000       0.429092800000       1.000000000000
C8 C      -0.064159620000      -0.721684950000       0.594560390000       1.000000000000
C9 C       0.763143950000      -0.785475010000      -0.046782160000       1.000000000000
C10 C       0.623497730000      -0.585261210000       0.085308190000       1.000000000000
C11 C       0.879682380000      -0.429270470000      -0.091167920000       1.000000000000
C12 C       0.696246850000      -0.239953590000       0.073083970000       1.000000000000
C13 C       0.763716490000       0.090821640000       0.063084730000       1.000000000000
C14 C       1.024939710000       0.251848850000      -0.116604590000       1.000000000000
C15 C       0.854924310000       0.438077140000       0.036994450000       1.000000000000
C16 C       1.097039560000       0.609399920000      -0.126757180000       1.000000000000
N1 N       0.943923910000       0.785664860000       0.012642590000       1.000000000000
N2 N       0.513956980000       0.818574610000       0.345897680000       1.000000000000
N3 N      -0.005346410000      -0.376663200000       0.592970110000       1.000000000000
N4 N       0.089673840000      -0.897872610000       0.454625610000       1.000000000000
N5 N       0.519416420000      -0.931205280000       0.121457980000       1.000000000000
N6 N       0.942503770000      -0.087550230000      -0.096245150000       1.000000000000
H1 H      -0.060865270000       0.708295700000       0.772010710000       1.000000000000
H2 H      -0.187115860000       0.344168570000       0.822827870000       1.000000000000
H3 H      -0.275084110000      -0.018916640000       0.844469680000       1.000000000000
H4 H      -0.401468360000      -0.703116650000       0.855112100000       1.000000000000
H5 H       1.095640010000      -0.821535660000      -0.305842040000       1.000000000000
H6 H       1.216565160000      -0.446128150000      -0.351165520000       1.000000000000
H7 H       1.358820790000       0.223310050000      -0.375776500000       1.000000000000
H8 H       1.435271300000       0.594010660000      -0.387585180000       1.000000000000
#END
data_mol1b_opt_14-QR-14-7786-3
_audit_creation_method 'generated by cspy2.0'
_cell_length_a 8.2749
_cell_length_b 9.4676
_cell_length_c 19.7758
_cell_angle_alpha 90.0
_cell_angle_beta 54.4167
_cell_angle_gamma 90.0
loop_
_symmetry_equiv_pos_site_id
_symmetry_equiv_pos_as_xyz
1 -x,-y,-z
2 +x,+y,+z
3 -x,1/2+y,1/2-z
4 +x,1/2-y,1/2+z
loop_
_atom_site_label
_atom_site_type_symbol
_atom_site_fract_x
_atom_site_fract_y
_atom_site_fract_z
_atom_site_occupancy
C1 C       0.620339950000       0.257818000000       0.216336490000       1.000000000000
C2 C       0.812178380000       0.206477820000       0.149009030000       1.000000000000
C3 C       0.866942100000       0.066033600000       0.136634810000       1.000000000000
C4 C       1.059411270000       0.025018340000       0.068499080000       1.000000000000
C5 C       1.122589430000      -0.115409510000       0.053051140000       1.000000000000
C6 C       1.314547710000      -0.149214360000      -0.015293720000       1.000000000000
C7 C       1.556317620000      -0.313309490000      -0.094755150000       1.000000000000
C8 C       1.629463710000      -0.456432550000      -0.113680990000       1.000000000000
C9 C       1.886185880000      -0.258998030000      -0.218335560000       1.000000000000
C10 C       1.694326290000      -0.207750670000      -0.150994370000       1.000000000000
C11 C       1.636023600000      -0.068129950000      -0.137294520000       1.000000000000
C12 C       1.441752580000      -0.033683910000      -0.068136940000       1.000000000000
C13 C       1.199238740000       0.132476010000       0.011492170000       1.000000000000
C14 C       1.138233760000       0.275740770000       0.025995770000       1.000000000000
C15 C       0.949726200000       0.312490080000       0.092933590000       1.000000000000
C16 C       0.875856880000       0.455161830000       0.112194660000       1.000000000000
N1 N       0.699393870000       0.492061340000       0.174708010000       1.000000000000
N2 N       0.566201720000       0.389277730000       0.228974930000       1.000000000000
N3 N       1.373629980000      -0.286295660000      -0.029414320000       1.000000000000
N4 N       1.806039630000      -0.493092390000      -0.176241760000       1.000000000000
N5 N       1.939545440000      -0.390618510000      -0.230651940000       1.000000000000
N6 N       1.383783770000       0.101621280000      -0.054325490000       1.000000000000
H1 H       0.509097180000       0.182981730000       0.261059370000       1.000000000000
H2 H       0.763052350000      -0.014088230000       0.178960950000       1.000000000000
H3 H       1.025756590000      -0.200240300000       0.093066020000       1.000000000000
H4 H       1.530626940000      -0.540253820000      -0.072963640000       1.000000000000
H5 H       1.997523960000      -0.184284070000      -0.263113160000       1.000000000000
H6 H       1.733397060000       0.016363310000      -0.177494820000       1.000000000000
H7 H       1.244018410000       0.354194580000      -0.016953220000       1.000000000000
H8 H       0.972394660000       0.540712630000       0.072267720000       1.000000000000
#END
data_mol1b_opt_4-QR-4-1472-3
_audit_creation_method 'generated by cspy2.0'
_cell_length_a 4.1586
_cell_length_b 9.4756
_cell_length_c 45.423
_cell_angle_alpha 90.0
_cell_angle_beta 20.6278
_cell_angle_gamma 90.0
loop_
_symmetry_equiv_pos_site_id
_symmetry_equiv_pos_as_xyz
1 +x,+y,+z
2 -x,1/2+y,-z
loop_
_atom_site_label
_atom_site_type_symbol
_atom_site_fract_x
_atom_site_fract_y
_atom_site_fract_z
_atom_site_occupancy
C1 C       0.195706790000       0.915189170000       0.966750670000       1.000000000000
C2 C       0.687860760000       0.966439060000       0.899350400000       1.000000000000
C3 C       0.740129210000       1.106772880000       0.886931120000       1.000000000000
C4 C       1.241468060000       1.147704550000       0.818724220000       1.000000000000
C5 C       1.316877370000       1.288019570000       0.803228460000       1.000000000000
C6 C       1.821912220000       1.321745840000       0.734813960000       1.000000000000
C7 C       2.372701750000       1.485660240000       0.655241400000       1.000000000000
C8 C       2.473416770000       1.628665840000       0.636264130000       1.000000000000
C9 C       3.319630280000       1.431289320000       0.531562890000       1.000000000000
C10 C       2.827340680000       1.380132190000       0.598976890000       1.000000000000
C11 C       2.764917690000       1.240622300000       0.612722710000       1.000000000000
C12 C       2.253935900000       1.206255960000       0.681950820000       1.000000000000
C13 C       1.702440340000       1.040278380000       0.761691770000       1.000000000000
C14 C       1.634946540000       0.897127760000       0.776243060000       1.000000000000
C15 C       1.141287490000       0.860458060000       0.843250090000       1.000000000000
C16 C       1.037659980000       0.717903840000       0.862563160000       1.000000000000
N1 N       0.577446240000       0.681080500000       0.925141690000       1.000000000000
N2 N       0.138807730000       0.783833630000       0.979432280000       1.000000000000
N3 N       1.888231280000       1.458717800000       0.720647640000       1.000000000000
N4 N       2.934019180000       1.665249660000       0.573638280000       1.000000000000
N5 N       3.373898120000       1.562805810000       0.519203830000       1.000000000000
N6 N       2.189421210000       1.071058600000       0.695807280000       1.000000000000
H1 H      -0.162899000000       0.990007370000       1.011495450000       1.000000000000
H2 H       0.398017370000       1.186870960000       0.929275730000       1.000000000000
H3 H       0.990735570000       1.372821450000       0.843258720000       1.000000000000
H4 H       2.142140180000       1.712459510000       0.676997950000       1.000000000000
H5 H       3.678759190000       1.356593220000       0.486763110000       1.000000000000
H6 H       3.092392060000       1.156157570000       0.572506730000       1.000000000000
H7 H       1.981379640000       0.818695940000       0.733274450000       1.000000000000
H8 H       1.363242580000       0.632382600000       0.822621270000       1.000000000000
#END
data_mol1b_opt_14-QR-14-124-3
_audit_creation_method 'generated by cspy2.0'
_cell_length_a 13.1692
_cell_length_b 5.2136
_cell_length_c 20.3552
_cell_angle_alpha 90.0
_cell_angle_beta 120.58729999999998
_cell_angle_gamma 90.0
loop_
_symmetry_equiv_pos_site_id
_symmetry_equiv_pos_as_xyz
1 -x,-y,-z
2 +x,+y,+z
3 -x,1/2+y,1/2-z
4 +x,1/2-y,1/2+z
loop_
_atom_site_label
_atom_site_type_symbol
_atom_site_fract_x
_atom_site_fract_y
_atom_site_fract_z
_atom_site_occupancy
C1 C       0.098980220000       0.770221280000       0.563858700000       1.000000000000
C2 C       0.160691650000       0.970760640000       0.618448150000       1.000000000000
C3 C       0.110464360000       1.124185970000       0.649547480000       1.000000000000
C4 C       0.178054230000       1.317334180000       0.703037780000       1.000000000000
C5 C       0.131754300000       1.477826140000       0.736248910000       1.000000000000
C6 C       0.202998480000       1.665025820000       0.788724750000       1.000000000000
C7 C       0.227183970000       1.993723960000       0.869801640000       1.000000000000
C8 C       0.184056840000       2.164689330000       0.905833810000       1.000000000000
C9 C       0.410254020000       2.229442680000       0.946130110000       1.000000000000
C10 C       0.348481700000       2.028958070000       0.891545850000       1.000000000000
C11 C       0.396628280000       1.873165300000       0.859670540000       1.000000000000
C12 C       0.324649900000       1.683534800000       0.806531610000       1.000000000000
C13 C       0.301223280000       1.352646340000       0.725004840000       1.000000000000
C14 C       0.350061700000       1.191819870000       0.691986060000       1.000000000000
C15 C       0.281999280000       1.005294790000       0.640000590000       1.000000000000
C16 C       0.324499850000       0.834145500000       0.603796090000       1.000000000000
N1 N       0.262145180000       0.657608360000       0.554835550000       1.000000000000
N2 N       0.144649340000       0.624198040000       0.534021030000       1.000000000000
N3 N       0.156582460000       1.819536470000       0.820480540000       1.000000000000
N4 N       0.246586510000       2.341149950000       0.954786300000       1.000000000000
N5 N       0.364106760000       2.374983140000       0.975763190000       1.000000000000
N6 N       0.370625690000       1.531320320000       0.775273830000       1.000000000000
H1 H       0.006786820000       0.733895820000       0.545118310000       1.000000000000
H2 H       0.018843610000       1.098089420000       0.633305430000       1.000000000000
H3 H       0.040870600000       1.461283400000       0.722350970000       1.000000000000
H4 H       0.092758910000       2.145732540000       0.891282450000       1.000000000000
H5 H       0.502452260000       2.265896450000       0.964935960000       1.000000000000
H6 H       0.487588040000       1.890410050000       0.873752270000       1.000000000000
H7 H       0.441686760000       1.220749030000       0.708931410000       1.000000000000
H8 H       0.415615190000       0.849922560000       0.617511810000       1.000000000000
#END
data_mol1b_opt_4-QR-4-1287-3
_audit_creation_method 'generated by cspy2.0'
_cell_length_a 7.9056
_cell_length_b 20.3545
_cell_length_c 7.9293
_cell_angle_alpha 90.0
_cell_angle_beta 29.6907
_cell_angle_gamma 90.0
loop_
_symmetry_equiv_pos_site_id
_symmetry_equiv_pos_as_xyz
1 +x,+y,+z
2 -x,1/2+y,-z
loop_
_atom_site_label
_atom_site_type_symbol
_atom_site_fract_x
_atom_site_fract_y
_atom_site_fract_z
_atom_site_occupancy
C1 C       0.509465950000       0.961471470000       0.975959000000       1.000000000000
C2 C       0.450378370000       0.895636150000       1.086285560000       1.000000000000
C3 C       0.341149890000       0.880323320000       1.341608190000       1.000000000000
C4 C       0.289502870000       0.813976760000       1.433670800000       1.000000000000
C5 C       0.179360740000       0.795714260000       1.689788250000       1.000000000000
C6 C       0.133049580000       0.729346310000       1.768980180000       1.000000000000
C7 C      -0.014481740000       0.649120710000       2.084936690000       1.000000000000
C8 C      -0.127630190000       0.627443420000       2.346780870000       1.000000000000
C9 C      -0.011606910000       0.531956240000       2.021061830000       1.000000000000
C10 C       0.047419010000       0.597801810000       1.910895650000       1.000000000000
C11 C       0.156380840000       0.614374610000       1.656725300000       1.000000000000
C12 C       0.203430660000       0.681536270000       1.576157220000       1.000000000000
C13 C       0.352597130000       0.761967800000       1.256429450000       1.000000000000
C14 C       0.464599460000       0.779391110000       0.995466190000       1.000000000000
C15 C       0.512752430000       0.844471830000       0.911333980000       1.000000000000
C16 C       0.625855890000       0.866427990000       0.650087050000       1.000000000000
N1 N       0.672715120000       0.927278090000       0.566918550000       1.000000000000
N2 N       0.612045120000       0.976814730000       0.736673910000       1.000000000000
N3 N       0.025876080000       0.712430580000       2.018702000000       1.000000000000
N4 N      -0.174295350000       0.566549020000       2.429514040000       1.000000000000
N5 N      -0.114089860000       0.516898390000       2.260472770000       1.000000000000
N6 N       0.309181120000       0.698111110000       1.329702510000       1.000000000000
H1 H       0.466868810000       1.002539520000       1.098155600000       1.000000000000
H2 H       0.293866560000       0.918960680000       1.473927550000       1.000000000000
H3 H       0.127886010000       0.832011180000       1.831149990000       1.000000000000
H4 H      -0.178029430000       0.664421870000       2.486075750000       1.000000000000
H5 H       0.030771890000       0.490850810000       1.899169250000       1.000000000000
H6 H       0.207519920000       0.577895790000       1.516035610000       1.000000000000
H7 H       0.510353500000       0.740129770000       0.866363190000       1.000000000000
H8 H       0.677977850000       0.830219950000       0.507359020000       1.000000000000
#END
data_mol1b_opt_19-QR-19-4782-3
_audit_creation_method 'generated by cspy2.0'
_cell_length_a 9.9188
_cell_length_b 27.5817
_cell_length_c 4.6236
_cell_angle_alpha 90.0
_cell_angle_beta 90.0
_cell_angle_gamma 90.0
loop_
_symmetry_equiv_pos_site_id
_symmetry_equiv_pos_as_xyz
1 +x,+y,+z
2 -x,1/2+y,1/2-z
3 1/2-x,-y,1/2+z
4 1/2+x,1/2-y,-z
loop_
_atom_site_label
_atom_site_type_symbol
_atom_site_fract_x
_atom_site_fract_y
_atom_site_fract_z
_atom_site_occupancy
C1 C       0.075232180000       0.273201570000       0.611999560000       1.000000000000
C2 C      -0.001452860000       0.309648280000       0.462136240000       1.000000000000
C3 C      -0.102209360000       0.299661500000       0.265152230000       1.000000000000
C4 C      -0.172588510000       0.337933100000       0.127704580000       1.000000000000
C5 C      -0.275282660000       0.329911950000      -0.073080040000       1.000000000000
C6 C      -0.341027260000       0.369234030000      -0.201447330000       1.000000000000
C7 C      -0.500013340000       0.399059670000      -0.512107450000       1.000000000000
C8 C      -0.606683970000       0.392923110000      -0.720765690000       1.000000000000
C9 C      -0.542540660000       0.484857710000      -0.594857470000       1.000000000000
C10 C      -0.465907650000       0.448390780000      -0.445100970000       1.000000000000
C11 C      -0.364863660000       0.457421340000      -0.247487270000       1.000000000000
C12 C      -0.298177640000       0.417662910000      -0.117292280000       1.000000000000
C13 C      -0.137713530000       0.387996360000       0.196213450000       1.000000000000
C14 C      -0.033738900000       0.396983450000       0.399478810000       1.000000000000
C15 C       0.033070860000       0.358940350000       0.529851460000       1.000000000000
C16 C       0.139688340000       0.364823430000       0.738154720000       1.000000000000
N1 N       0.203780180000       0.329618940000       0.863292260000       1.000000000000
N2 N       0.170215860000       0.281876880000       0.797675200000       1.000000000000
N3 N      -0.440656690000       0.360796470000      -0.396307950000       1.000000000000
N4 N      -0.670642460000       0.428191090000      -0.845679930000       1.000000000000
N5 N      -0.637406060000       0.475967470000      -0.780457510000       1.000000000000
N6 N      -0.199918440000       0.426072110000       0.074883160000       1.000000000000
H1 H       0.054098830000       0.235112290000       0.570697370000       1.000000000000
H2 H      -0.128357700000       0.262430570000       0.214029510000       1.000000000000
H3 H      -0.306004200000       0.293561550000      -0.133206470000       1.000000000000
H4 H      -0.636274320000       0.356262500000      -0.778816220000       1.000000000000
H5 H      -0.521541660000       0.522956000000      -0.553674240000       1.000000000000
H6 H      -0.334487460000       0.493844730000      -0.188002300000       1.000000000000
H7 H      -0.009104030000       0.434391420000       0.447756790000       1.000000000000
H8 H       0.170955590000       0.401216890000       0.799243580000       1.000000000000
#END
data_mol1b_opt_14-QR-14-10400-3
_audit_creation_method 'generated by cspy2.0'
_cell_length_a 20.6803
_cell_length_b 20.141
_cell_length_c 8.6699
_cell_angle_alpha 90.0
_cell_angle_beta 20.4917
_cell_angle_gamma 90.0
loop_
_symmetry_equiv_pos_site_id
_symmetry_equiv_pos_as_xyz
1 -x,-y,-z
2 +x,+y,+z
3 -x,1/2+y,1/2-z
4 +x,1/2-y,1/2+z
loop_
_atom_site_label
_atom_site_type_symbol
_atom_site_fract_x
_atom_site_fract_y
_atom_site_fract_z
_atom_site_occupancy
C1 C       0.020493160000       0.225172700000       0.262361720000       1.000000000000
C2 C       0.065609870000       0.159181150000       0.110497430000       1.000000000000
C3 C       0.185556420000       0.145266570000      -0.276904460000       1.000000000000
C4 C       0.221917640000       0.078641560000      -0.400605030000       1.000000000000
C5 C       0.341907390000       0.061744690000      -0.788457020000       1.000000000000
C6 C       0.372133730000      -0.004982750000      -0.892414150000       1.000000000000
C7 C       0.513627060000      -0.084266780000      -1.355704940000       1.000000000000
C8 C       0.635950910000      -0.104584640000      -1.751476710000       1.000000000000
C9 C       0.469925080000      -0.203339730000      -1.226951380000       1.000000000000
C10 C       0.424885570000      -0.137336700000      -1.075337430000       1.000000000000
C11 C       0.305636450000      -0.122140040000      -0.690008170000       1.000000000000
C12 C       0.274843280000      -0.054617090000      -0.584153870000       1.000000000000
C13 C       0.131572510000       0.024852770000      -0.115151210000       1.000000000000
C14 C       0.009176320000       0.040869840000       0.280341330000       1.000000000000
C15 C      -0.023556590000       0.106264070000       0.392181890000       1.000000000000
C16 C      -0.145583960000       0.126872700000       0.786876180000       1.000000000000
N1 N      -0.178331300000       0.187986650000       0.898375470000       1.000000000000
N2 N      -0.091808400000       0.239218650000       0.625162000000       1.000000000000
N3 N       0.489222850000      -0.020554280000      -1.270838290000       1.000000000000
N4 N       0.668482790000      -0.165745510000      -1.862310210000       1.000000000000
N5 N       0.582306700000      -0.217093010000      -1.590074390000       1.000000000000
N6 N       0.159272050000      -0.039370300000      -0.210651160000       1.000000000000
H1 H       0.083390410000       0.267530290000       0.064279150000       1.000000000000
H2 H       0.253001060000       0.185225810000      -0.489874250000       1.000000000000
H3 H       0.413391060000       0.099391100000      -1.014698050000       1.000000000000
H4 H       0.706516150000      -0.066258420000      -1.974775700000       1.000000000000
H5 H       0.407179810000      -0.245735890000      -1.029274260000       1.000000000000
H6 H       0.234455080000      -0.159967100000      -0.464737840000       1.000000000000
H7 H      -0.056797230000       0.000296620000       0.488584230000       1.000000000000
H8 H      -0.217716940000       0.089309650000       1.015151520000       1.000000000000
#END
data_mol1b_opt_15-QR-15-19834-3
_audit_creation_method 'generated by cspy2.0'
_cell_length_a 12.922
_cell_length_b 9.5996
_cell_length_c 20.6999
_cell_angle_alpha 90.0
_cell_angle_beta 80.30260000000001
_cell_angle_gamma 90.0
loop_
_symmetry_equiv_pos_site_id
_symmetry_equiv_pos_as_xyz
1 -x,-y,-z
2 +x,+y,+z
3 -x,+y,1/2-z
4 +x,-y,1/2+z
5 1/2-x,1/2-y,-z
6 1/2+x,1/2+y,+z
7 1/2-x,1/2+y,1/2-z
8 1/2+x,1/2-y,1/2+z
loop_
_atom_site_label
_atom_site_type_symbol
_atom_site_fract_x
_atom_site_fract_y
_atom_site_fract_z
_atom_site_occupancy
C1 C       0.383448420000       0.490270070000       0.846307150000       1.000000000000
C2 C       0.379368440000       0.541952430000       0.911916160000       1.000000000000
C3 C       0.385106520000       0.681127680000       0.927615640000       1.000000000000
C4 C       0.380413670000       0.722599210000       0.993699770000       1.000000000000
C5 C       0.385852530000       0.861797920000       1.012330460000       1.000000000000
C6 C       0.380777200000       0.896134780000       1.078411710000       1.000000000000
C7 C       0.381060980000       1.059580020000       1.158711420000       1.000000000000
C8 C       0.386317580000       1.201492660000       1.180742510000       1.000000000000
C9 C       0.366145960000       1.007402900000       1.274982410000       1.000000000000
C10 C       0.370233190000       0.955812320000       1.209363390000       1.000000000000
C11 C       0.364648550000       0.817434190000       1.192416290000       1.000000000000
C12 C       0.369775190000       0.782452420000       1.125543670000       1.000000000000
C13 C       0.369416970000       0.616961850000       1.045031040000       1.000000000000
C14 C       0.363750850000       0.474967540000       1.027224100000       1.000000000000
C15 C       0.368562190000       0.437735350000       0.962410030000       1.000000000000
C16 C       0.363425400000       0.296268760000       0.940096560000       1.000000000000
N1 N       0.367774980000       0.258943610000       0.879488800000       1.000000000000
N2 N       0.378186740000       0.359984900000       0.830607550000       1.000000000000
N3 N       0.386198040000       1.032004890000       1.095690610000       1.000000000000
N4 N       0.381961090000       1.238581720000       1.241392480000       1.000000000000
N5 N       0.371487230000       1.137845300000       1.290394720000       1.000000000000
N6 N       0.364413550000       0.648344430000       1.108609490000       1.000000000000
H1 H       0.391537300000       0.563770640000       0.805747280000       1.000000000000
H2 H       0.393225970000       0.759891070000       0.889489220000       1.000000000000
H3 H       0.393994480000       0.945253020000       0.976544550000       1.000000000000
H4 H       0.394513370000       1.283941400000       1.144272150000       1.000000000000
H5 H       0.358020810000       0.934022030000       1.315583700000       1.000000000000
H6 H       0.356496450000       0.734315120000       1.228385060000       1.000000000000
H7 H       0.355623490000       0.397861550000       1.065979440000       1.000000000000
H8 H       0.355283270000       0.212101360000       0.975788870000       1.000000000000
#END
data_mol1b_opt_14-QR-14-5577-3
_audit_creation_method 'generated by cspy2.0'
_cell_length_a 7.404
_cell_length_b 9.5128
_cell_length_c 20.8764
_cell_angle_alpha 90.0
_cell_angle_beta 60.51030000000001
_cell_angle_gamma 90.0
loop_
_symmetry_equiv_pos_site_id
_symmetry_equiv_pos_as_xyz
1 -x,-y,-z
2 +x,+y,+z
3 -x,1/2+y,1/2-z
4 +x,1/2-y,1/2+z
loop_
_atom_site_label
_atom_site_type_symbol
_atom_site_fract_x
_atom_site_fract_y
_atom_site_fract_z
_atom_site_occupancy
C1 C       0.726054200000       0.756301770000       0.186642540000       1.000000000000
C2 C       0.735547010000       0.705426350000       0.249806800000       1.000000000000
C3 C       0.725042430000       0.565284930000       0.268394180000       1.000000000000
C4 C       0.735715530000       0.524722980000       0.331715640000       1.000000000000
C5 C       0.725857240000       0.384615030000       0.353064250000       1.000000000000
C6 C       0.737258400000       0.351252940000       0.416185320000       1.000000000000
C7 C       0.738837050000       0.187879420000       0.496224270000       1.000000000000
C8 C       0.729413250000       0.045099010000       0.520859920000       1.000000000000
C9 C       0.770287320000       0.242800990000       0.604192660000       1.000000000000
C10 C       0.760780380000       0.293583600000       0.541022120000       1.000000000000
C11 C       0.770961430000       0.432896310000       0.521274020000       1.000000000000
C12 C       0.759441550000       0.466893780000       0.457391940000       1.000000000000
C13 C       0.757998100000       0.632327160000       0.377101900000       1.000000000000
C14 C       0.768310070000       0.775272310000       0.356454850000       1.000000000000
C15 C       0.757443090000       0.811580890000       0.294456620000       1.000000000000
C16 C       0.766626720000       0.953905590000       0.269597680000       1.000000000000
N1 N       0.756750690000       0.990390020000       0.211546730000       1.000000000000
N2 N       0.735651920000       0.887471840000       0.168301100000       1.000000000000
N3 N       0.727397510000       0.214477640000       0.436178570000       1.000000000000
N4 N       0.739302810000       0.008853630000       0.578948640000       1.000000000000
N5 N       0.760527630000       0.111466620000       0.622286770000       1.000000000000
N6 N       0.769198730000       0.601897580000       0.437772150000       1.000000000000
H1 H       0.709594780000       0.681338350000       0.150474380000       1.000000000000
H2 H       0.708588590000       0.485058010000       0.234662580000       1.000000000000
H3 H       0.709421080000       0.299699140000       0.321671740000       1.000000000000
H4 H       0.712854030000      -0.038814720000       0.488811970000       1.000000000000
H5 H       0.786819610000       0.317644470000       0.640385760000       1.000000000000
H6 H       0.787422370000       0.517476690000       0.552843780000       1.000000000000
H7 H       0.784797660000       0.853838970000       0.390810060000       1.000000000000
H8 H       0.783058710000       1.039538440000       0.300895190000       1.000000000000
#END
data_mol1b_opt_15-QR-15-20485-3
_audit_creation_method 'generated by cspy2.0'
_cell_length_a 12.8206
_cell_length_b 9.5042
_cell_length_c 20.8771
_cell_angle_alpha 90.0
_cell_angle_beta 95.1707
_cell_angle_gamma 90.0
loop_
_symmetry_equiv_pos_site_id
_symmetry_equiv_pos_as_xyz
1 -x,-y,-z
2 +x,+y,+z
3 -x,+y,1/2-z
4 +x,-y,1/2+z
5 1/2-x,1/2-y,-z
6 1/2+x,1/2+y,+z
7 1/2-x,1/2+y,1/2-z
8 1/2+x,1/2-y,1/2+z
loop_
_atom_site_label
_atom_site_type_symbol
_atom_site_fract_x
_atom_site_fract_y
_atom_site_fract_z
_atom_site_occupancy
C1 C       0.364469190000       1.005847410000       0.731640070000       1.000000000000
C2 C       0.369327860000       0.955169470000       0.796766090000       1.000000000000
C3 C       0.362752210000       0.815095780000       0.813323710000       1.000000000000
C4 C       0.368314740000       0.774730590000       0.878838810000       1.000000000000
C5 C       0.362091550000       0.634698900000       0.898288750000       1.000000000000
C6 C       0.368094090000       0.601532320000       0.963745930000       1.000000000000
C7 C       0.367954230000       0.438416150000       1.044222290000       1.000000000000
C8 C       0.361953500000       0.295722760000       1.067049390000       1.000000000000
C9 C       0.385409740000       0.493663130000       1.158529330000       1.000000000000
C10 C       0.380542910000       0.544248260000       1.093394230000       1.000000000000
C11 C       0.386935870000       0.683489450000       1.075610790000       1.000000000000
C12 C       0.380872810000       0.717289070000       1.009368080000       1.000000000000
C13 C       0.381099810000       0.882464370000       0.928666620000       1.000000000000
C14 C       0.387587860000       1.025335330000       0.910008250000       1.000000000000
C15 C       0.381895890000       1.061451960000       0.845780210000       1.000000000000
C16 C       0.387768370000       1.203690180000       0.822681690000       1.000000000000
N1 N       0.382615470000       1.239994410000       0.762601710000       1.000000000000
N2 N       0.370496710000       1.136951300000       0.715150910000       1.000000000000
N3 N       0.361891240000       0.464829170000       0.981837650000       1.000000000000
N4 N       0.367116020000       0.259657840000       1.127169760000       1.000000000000
N5 N       0.379296320000       0.362394920000       1.174738580000       1.000000000000
N6 N       0.387008530000       0.852222030000       0.991630070000       1.000000000000
H1 H       0.355047400000       0.930778610000       0.692187560000       1.000000000000
H2 H       0.353301700000       0.734771430000       0.776312720000       1.000000000000
H3 H       0.352623410000       0.549693420000       0.863623850000       1.000000000000
H4 H       0.352427330000       0.211717970000       1.031703520000       1.000000000000
H5 H       0.394867440000       0.568611420000       1.198021480000       1.000000000000
H6 H       0.396414750000       0.768159840000       1.110458160000       1.000000000000
H7 H       0.397044220000       1.104000920000       0.947650780000       1.000000000000
H8 H       0.397240830000       1.289412780000       0.857250330000       1.000000000000
#END
data_mol1b_opt_14-QR-14-9942-3
_audit_creation_method 'generated by cspy2.0'
_cell_length_a 8.3929
_cell_length_b 20.2766
_cell_length_c 9.7873
_cell_angle_alpha 90.0
_cell_angle_beta 130.5298
_cell_angle_gamma 90.0
loop_
_symmetry_equiv_pos_site_id
_symmetry_equiv_pos_as_xyz
1 -x,-y,-z
2 +x,+y,+z
3 -x,1/2+y,1/2-z
4 +x,1/2-y,1/2+z
loop_
_atom_site_label
_atom_site_type_symbol
_atom_site_fract_x
_atom_site_fract_y
_atom_site_fract_z
_atom_site_occupancy
C1 C       0.801496500000       0.784651770000       0.999457480000       1.000000000000
C2 C       0.790908090000       0.850567790000       1.047457520000       1.000000000000
C3 C       0.767404800000       0.865247010000       1.171176510000       1.000000000000
C4 C       0.758536130000       0.931730290000       1.210182440000       1.000000000000
C5 C       0.734929480000       0.949374380000       1.334018270000       1.000000000000
C6 C       0.727250840000       1.015915970000       1.366715360000       1.000000000000
C7 C       0.697779310000       1.095725620000       1.514170430000       1.000000000000
C8 C       0.673562980000       1.116787370000       1.640493290000       1.000000000000
C9 C       0.702934340000       1.213776270000       1.472076600000       1.000000000000
C10 C       0.713505150000       1.147849420000       1.424155850000       1.000000000000
C11 C       0.736952540000       1.131900290000       1.301120980000       1.000000000000
C12 C       0.744755950000       1.064564000000       1.267822070000       1.000000000000
C13 C       0.774548690000       0.984557380000       1.118535690000       1.000000000000
C14 C       0.798579210000       0.967770950000       0.992246500000       1.000000000000
C15 C       0.806654930000       0.902537350000       0.957005920000       1.000000000000
C16 C       0.830671600000       0.881190200000       0.830989860000       1.000000000000
N1 N       0.838671730000       0.820210730000       0.795834970000       1.000000000000
N2 N       0.823518300000       0.769896120000       0.883600130000       1.000000000000
N3 N       0.704200870000       1.032222570000       1.487537830000       1.000000000000
N4 N       0.665580460000       1.177812180000       1.675428990000       1.000000000000
N5 N       0.680812030000       1.228242520000       1.588014700000       1.000000000000
N6 N       0.767500340000       1.048590980000       1.148569040000       1.000000000000
H1 H       0.790638510000       0.742991560000       1.063133880000       1.000000000000
H2 H       0.755591210000       0.826003060000       1.239589030000       1.000000000000
H3 H       0.722232460000       0.912458370000       1.406643600000       1.000000000000
H4 H       0.660981120000       1.079189950000       1.712162220000       1.000000000000
H5 H       0.713848440000       1.255475030000       1.408552420000       1.000000000000
H6 H       0.749606320000       1.168997790000       1.228809810000       1.000000000000
H7 H       0.810160210000       1.007634910000       0.925358020000       1.000000000000
H8 H       0.843433220000       0.918019370000       0.757698250000       1.000000000000
#END
data_mol1b_opt_15-QR-15-16840-3
_audit_creation_method 'generated by cspy2.0'
_cell_length_a 20.4164
_cell_length_b 9.6317
_cell_length_c 13.7053
_cell_angle_alpha 90.0
_cell_angle_beta 71.6136
_cell_angle_gamma 90.0
loop_
_symmetry_equiv_pos_site_id
_symmetry_equiv_pos_as_xyz
1 -x,-y,-z
2 +x,+y,+z
3 -x,+y,1/2-z
4 +x,-y,1/2+z
5 1/2-x,1/2-y,-z
6 1/2+x,1/2+y,+z
7 1/2-x,1/2+y,1/2-z
8 1/2+x,1/2-y,1/2+z
loop_
_atom_site_label
_atom_site_type_symbol
_atom_site_fract_x
_atom_site_fract_y
_atom_site_fract_z
_atom_site_occupancy
C1 C       0.390404520000       1.241370900000       0.744243040000       1.000000000000
C2 C       0.324303600000       1.292765500000       0.806612510000       1.000000000000
C3 C       0.308935840000       1.431596390000       0.825928510000       1.000000000000
C4 C       0.242315680000       1.472800510000       0.888363390000       1.000000000000
C5 C       0.223987190000       1.611647080000       0.910390210000       1.000000000000
C6 C       0.157343990000       1.645731890000       0.972571020000       1.000000000000
C7 C       0.076793640000       1.808606580000       1.052351850000       1.000000000000
C8 C       0.055042990000       1.950152800000       1.077635950000       1.000000000000
C9 C      -0.040868200000       1.756230010000       1.157840550000       1.000000000000
C10 C       0.025243340000       1.704927050000       1.095466180000       1.000000000000
C11 C       0.041871950000       1.566894400000       1.075009970000       1.000000000000
C12 C       0.109312800000       1.532168270000       1.012078900000       1.000000000000
C13 C       0.190072550000       1.367253560000       0.932040760000       1.000000000000
C14 C       0.207559780000       1.225615430000       0.910683160000       1.000000000000
C15 C       0.272915250000       1.188638710000       0.849590210000       1.000000000000
C16 C       0.294961600000       1.047540030000       0.824118430000       1.000000000000
N1 N       0.356064550000       1.010458820000       0.766889030000       1.000000000000
N2 N       0.405804640000       1.111410890000       0.725239710000       1.000000000000
N3 N       0.140371730000       1.781261180000       0.993249730000       1.000000000000
N4 N      -0.006102120000       1.986998580000       1.134904750000       1.000000000000
N5 N      -0.055972060000       1.886348710000       1.176619750000       1.000000000000
N6 N       0.125943270000       1.398396400000       0.991780980000       1.000000000000
H1 H       0.431639990000       1.314819810000       0.709323320000       1.000000000000
H2 H       0.347732100000       1.510290340000       0.793442060000       1.000000000000
H3 H       0.260437760000       1.695016710000       0.880242200000       1.000000000000
H4 H       0.092186260000       2.032521010000       1.046852140000       1.000000000000
H5 H      -0.082150170000       1.682899430000       1.192769650000       1.000000000000
H6 H       0.005236640000       1.483859340000       1.105330740000       1.000000000000
H7 H       0.168129970000       1.148572830000       0.943781600000       1.000000000000
H8 H       0.258606740000       0.963460610000       0.854179350000       1.000000000000
#END
data_mol1b_opt_4-QR-4-3452-3
_audit_creation_method 'generated by cspy2.0'
_cell_length_a 18.2119
_cell_length_b 5.6506
_cell_length_c 6.1455
_cell_angle_alpha 90.0
_cell_angle_beta 74.5245
_cell_angle_gamma 90.0
loop_
_symmetry_equiv_pos_site_id
_symmetry_equiv_pos_as_xyz
1 +x,+y,+z
2 -x,1/2+y,-z
loop_
_atom_site_label
_atom_site_type_symbol
_atom_site_fract_x
_atom_site_fract_y
_atom_site_fract_z
_atom_site_occupancy
C1 C       0.449871140000       0.525171440000       0.686519060000       1.000000000000
C2 C       0.392025930000       0.684643410000       0.809691560000       1.000000000000
C3 C       0.362779880000       0.870031560000       0.712876620000       1.000000000000
C4 C       0.305791250000       1.018332690000       0.847472930000       1.000000000000
C5 C       0.274240370000       1.208198420000       0.758438870000       1.000000000000
C6 C       0.218118430000       1.348203690000       0.900130770000       1.000000000000
C7 C       0.135137470000       1.659664150000       0.951091130000       1.000000000000
C8 C       0.100596680000       1.857879220000       0.868417590000       1.000000000000
C9 C       0.050057050000       1.775244520000       1.312522150000       1.000000000000
C10 C       0.107899600000       1.615866060000       1.189232190000       1.000000000000
C11 C       0.138021060000       1.429482860000       1.281924290000       1.000000000000
C12 C       0.194844810000       1.287534170000       1.138769550000       1.000000000000
C13 C       0.278246900000       0.973394760000       1.089284510000       1.000000000000
C14 C       0.309492840000       0.781542100000       1.183298120000       1.000000000000
C15 C       0.364980050000       0.640129550000       1.047871920000       1.000000000000
C16 C       0.399718940000       0.442109850000       1.129378630000       1.000000000000
N1 N       0.451902400000       0.306935050000       1.005233010000       1.000000000000
N2 N       0.478039880000       0.350113700000       0.774482550000       1.000000000000
N3 N       0.188042430000       1.532183510000       0.810821140000       1.000000000000
N4 N       0.048413250000       1.992859670000       0.992915010000       1.000000000000
N5 N       0.022113810000       1.950114650000       1.223655380000       1.000000000000
N6 N       0.224436590000       1.106125530000       1.227242600000       1.000000000000
H1 H       0.472813790000       0.548990020000       0.505346910000       1.000000000000
H2 H       0.383172740000       0.903657230000       0.532942810000       1.000000000000
H3 H       0.292231550000       1.250846880000       0.580070220000       1.000000000000
H4 H       0.119264420000       1.898378500000       0.689244900000       1.000000000000
H5 H       0.027049900000       1.751567190000       1.493668720000       1.000000000000
H6 H       0.119841280000       1.387487620000       1.460441160000       1.000000000000
H7 H       0.288390550000       0.750746370000       1.363242290000       1.000000000000
H8 H       0.381900480000       0.398536460000       1.308219630000       1.000000000000
#END
data_mol1b_opt_14-QR-14-3465-3
_audit_creation_method 'generated by cspy2.0'
_cell_length_a 7.5033
_cell_length_b 9.6141
_cell_length_c 17.9167
_cell_angle_alpha 90.0
_cell_angle_beta 101.0275
_cell_angle_gamma 90.0
loop_
_symmetry_equiv_pos_site_id
_symmetry_equiv_pos_as_xyz
1 -x,-y,-z
2 +x,+y,+z
3 -x,1/2+y,1/2-z
4 +x,1/2-y,1/2+z
loop_
_atom_site_label
_atom_site_type_symbol
_atom_site_fract_x
_atom_site_fract_y
_atom_site_fract_z
_atom_site_occupancy
C1 C       0.977751670000       0.492177810000       0.790698660000       1.000000000000
C2 C       0.905998520000       0.543522970000       0.854355870000       1.000000000000
C3 C       0.897855490000       0.682480630000       0.872698320000       1.000000000000
C4 C       0.824794660000       0.723623740000       0.936545830000       1.000000000000
C5 C       0.813289430000       0.862592320000       0.957678210000       1.000000000000
C6 C       0.739716480000       0.896608410000       1.021345570000       1.000000000000
C7 C       0.658986930000       1.059532550000       1.101700220000       1.000000000000
C8 C       0.643806740000       1.201197780000       1.126145990000       1.000000000000
C9 C       0.521484250000       1.006912410000       1.210951240000       1.000000000000
C10 C       0.593257480000       0.955659000000       1.147287420000       1.000000000000
C11 C       0.602863820000       0.817502780000       1.127769190000       1.000000000000
C12 C       0.677305620000       0.782845880000       1.063335040000       1.000000000000
C13 C       0.758152110000       0.617879630000       0.982733470000       1.000000000000
C14 C       0.768520900000       0.476115010000       0.962318910000       1.000000000000
C15 C       0.840462590000       0.439201440000       0.899795770000       1.000000000000
C16 C       0.856100380000       0.297983570000       0.875124890000       1.000000000000
N1 N       0.923169390000       0.260958930000       0.816589720000       1.000000000000
N2 N       0.986536180000       0.362100680000       0.772576900000       1.000000000000
N3 N       0.729555370000       1.032257930000       1.041119500000       1.000000000000
N4 N       0.576687510000       1.237986470000       1.184720350000       1.000000000000
N5 N       0.513103900000       1.137148190000       1.228823800000       1.000000000000
N6 N       0.687198420000       0.648955120000       1.043932950000       1.000000000000
H1 H       1.029590620000       0.565772870000       0.753923400000       1.000000000000
H2 H       0.947278500000       0.761322450000       0.838368490000       1.000000000000
H3 H       0.860381580000       0.946110860000       0.925697490000       1.000000000000
H4 H       0.691668690000       1.283714310000       1.093507220000       1.000000000000
H5 H       0.469548180000       0.933436420000       1.247750210000       1.000000000000
H6 H       0.555571810000       0.734319020000       1.159927690000       1.000000000000
H7 H       0.718446890000       0.398925870000       0.997272730000       1.000000000000
H8 H       0.809107280000       0.213754120000       0.907012660000       1.000000000000
#END
data_mol1b_opt_14-QR-14-921-3
_audit_creation_method 'generated by cspy2.0'
_cell_length_a 9.5491
_cell_length_b 20.7533
_cell_length_c 8.326
_cell_angle_alpha 90.0
_cell_angle_beta 50.472
_cell_angle_gamma 90.0
loop_
_symmetry_equiv_pos_site_id
_symmetry_equiv_pos_as_xyz
1 -x,-y,-z
2 +x,+y,+z
3 -x,1/2+y,1/2-z
4 +x,1/2-y,1/2+z
loop_
_atom_site_label
_atom_site_type_symbol
_atom_site_fract_x
_atom_site_fract_y
_atom_site_fract_z
_atom_site_occupancy
C1 C       0.472003360000       0.820645570000       0.284125500000       1.000000000000
C2 C       0.524989800000       0.755528560000       0.281616120000       1.000000000000
C3 C       0.671625830000       0.739308470000       0.269484700000       1.000000000000
C4 C       0.713788550000       0.673774810000       0.267965330000       1.000000000000
C5 C       0.860382070000       0.654656700000       0.255921430000       1.000000000000
C6 C       0.895002330000       0.589162170000       0.255060740000       1.000000000000
C7 C       1.065660810000       0.508962240000       0.242934220000       1.000000000000
C8 C       1.215068500000       0.486467100000       0.230702450000       1.000000000000
C9 C       1.007608950000       0.394292050000       0.251704560000       1.000000000000
C10 C       0.954721210000       0.459418390000       0.254202580000       1.000000000000
C11 C       0.808937190000       0.476869110000       0.266256640000       1.000000000000
C12 C       0.773658680000       0.543148970000       0.267143080000       1.000000000000
C13 C       0.600857960000       0.623568820000       0.279425050000       1.000000000000
C14 C       0.451298160000       0.641886250000       0.291737950000       1.000000000000
C15 C       0.413611810000       0.706141200000       0.292862290000       1.000000000000
C16 C       0.264757250000       0.728908450000       0.304910470000       1.000000000000
N1 N       0.226847250000       0.789007210000       0.306223300000       1.000000000000
N2 N       0.334764910000       0.836820610000       0.295437230000       1.000000000000
N3 N       1.038132700000       0.571395830000       0.243238890000       1.000000000000
N4 N       1.252739260000       0.426327100000       0.229392540000       1.000000000000
N5 N       1.145067000000       0.378397250000       0.240286190000       1.000000000000
N6 N       0.632383230000       0.560565540000       0.278812810000       1.000000000000
H1 H       0.550623470000       0.860371650000       0.276121730000       1.000000000000
H2 H       0.755751120000       0.776602170000       0.261074100000       1.000000000000
H3 H       0.949425460000       0.689611870000       0.247127880000       1.000000000000
H4 H       1.303106010000       0.522101360000       0.221905590000       1.000000000000
H5 H       0.929071270000       0.354527160000       0.259775420000       1.000000000000
H6 H       0.720234220000       0.441732140000       0.275043630000       1.000000000000
H7 H       0.368874300000       0.603964660000       0.300079420000       1.000000000000
H8 H       0.174994910000       0.694047400000       0.313710030000       1.000000000000
#END
data_mol1b_opt_14-QR-14-8797-3
_audit_creation_method 'generated by cspy2.0'
_cell_length_a 9.5885
_cell_length_b 20.688
_cell_length_c 9.1615
_cell_angle_alpha 90.0
_cell_angle_beta 135.395
_cell_angle_gamma 90.0
loop_
_symmetry_equiv_pos_site_id
_symmetry_equiv_pos_as_xyz
1 -x,-y,-z
2 +x,+y,+z
3 -x,1/2+y,1/2-z
4 +x,1/2-y,1/2+z
loop_
_atom_site_label
_atom_site_type_symbol
_atom_site_fract_x
_atom_site_fract_y
_atom_site_fract_z
_atom_site_occupancy
C1 C       0.007620700000       0.397884340000       0.244002490000       1.000000000000
C2 C      -0.042358660000       0.463104830000       0.246930710000       1.000000000000
C3 C      -0.189315910000       0.479200690000       0.235917070000       1.000000000000
C4 C      -0.228357340000       0.544850660000       0.239889750000       1.000000000000
C5 C      -0.375119960000       0.563851890000       0.229209940000       1.000000000000
C6 C      -0.406559320000       0.629471020000       0.233851330000       1.000000000000
C7 C      -0.574353000000       0.709679440000       0.228234800000       1.000000000000
C8 C      -0.723780860000       0.732063490000       0.217649140000       1.000000000000
C9 C      -0.509774550000       0.824700790000       0.246848690000       1.000000000000
C10 C      -0.459895500000       0.759470830000       0.243908120000       1.000000000000
C11 C      -0.313857590000       0.742140000000       0.254738230000       1.000000000000
C12 C      -0.281796870000       0.675734380000       0.250057090000       1.000000000000
C13 C      -0.111858140000       0.595308110000       0.255814250000       1.000000000000
C14 C       0.037935250000       0.577112990000       0.266836390000       1.000000000000
C15 C       0.072525660000       0.512740370000       0.262569540000       1.000000000000
C16 C       0.221365750000       0.490084080000       0.272947890000       1.000000000000
N1 N       0.256405350000       0.429877950000       0.269222860000       1.000000000000
N2 N       0.145106040000       0.381823180000       0.254183630000       1.000000000000
N3 N      -0.549906500000       0.647121310000       0.223284960000       1.000000000000
N4 N      -0.758579500000       0.792311400000       0.221381100000       1.000000000000
N5 N      -0.647505830000       0.840481470000       0.236536960000       1.000000000000
N6 N      -0.140301480000       0.658432670000       0.260497740000       1.000000000000
H1 H      -0.073719810000       0.357970070000       0.232484510000       1.000000000000
H2 H      -0.276078670000       0.441718800000       0.224189160000       1.000000000000
H3 H      -0.466721120000       0.528709160000       0.217289110000       1.000000000000
H4 H      -0.814412400000       0.696241720000       0.205669310000       1.000000000000
H5 H      -0.428506010000       0.864653190000       0.258436650000       1.000000000000
H6 H      -0.222587890000       0.777464460000       0.266667290000       1.000000000000
H7 H       0.123023240000       0.615221900000       0.278545310000       1.000000000000
H8 H       0.313680060000       0.525133750000       0.284868190000       1.000000000000
#END
data_mol1b_opt_14-QR-14-1375-3
_audit_creation_method 'generated by cspy2.0'
_cell_length_a 10.8162
_cell_length_b 9.7354
_cell_length_c 13.2896
_cell_angle_alpha 90.0
_cell_angle_beta 112.67740000000002
_cell_angle_gamma 90.0
loop_
_symmetry_equiv_pos_site_id
_symmetry_equiv_pos_as_xyz
1 -x,-y,-z
2 +x,+y,+z
3 -x,1/2+y,1/2-z
4 +x,1/2-y,1/2+z
loop_
_atom_site_label
_atom_site_type_symbol
_atom_site_fract_x
_atom_site_fract_y
_atom_site_fract_z
_atom_site_occupancy
C1 C       0.179948430000       0.740959520000       0.470952480000       1.000000000000
C2 C       0.049537310000       0.792498450000       0.403582190000       1.000000000000
C3 C       0.017410000000       0.930174680000       0.388249480000       1.000000000000
C4 C      -0.113857870000       0.971622270000       0.320308230000       1.000000000000
C5 C      -0.151796840000       1.109342270000       0.301954530000       1.000000000000
C6 C      -0.283004790000       1.143737200000       0.233968120000       1.000000000000
C7 C      -0.443331630000       1.305847530000       0.152114610000       1.000000000000
C8 C      -0.488042720000       1.446275710000       0.130290090000       1.000000000000
C9 C      -0.673364950000       1.255071340000       0.031774070000       1.000000000000
C10 C      -0.542935280000       1.203623160000       0.099156280000       1.000000000000
C11 C      -0.508332360000       1.066724820000       0.115767250000       1.000000000000
C12 C      -0.375552770000       1.031687190000       0.184568590000       1.000000000000
C13 C      -0.214794620000       0.867554570000       0.266637910000       1.000000000000
C14 C      -0.178470930000       0.727077440000       0.284129160000       1.000000000000
C15 C      -0.049763390000       0.689830990000       0.350806020000       1.000000000000
C16 C      -0.004527380000       0.549846860000       0.372975180000       1.000000000000
N1 N       0.115853420000       0.512536090000       0.435296660000       1.000000000000
N2 N       0.212008670000       0.612071110000       0.486344810000       1.000000000000
N3 N      -0.318248750000       1.278159040000       0.217001850000       1.000000000000
N4 N      -0.608510150000       1.483354170000       0.067931150000       1.000000000000
N5 N      -0.704876470000       1.384116320000       0.016710400000       1.000000000000
N6 N      -0.341005620000       0.899009620000       0.201191440000       1.000000000000
H1 H       0.259811070000       0.813329450000       0.513243880000       1.000000000000
H2 H       0.092409110000       1.007763840000       0.428066490000       1.000000000000
H3 H      -0.081478770000       1.191586420000       0.339398940000       1.000000000000
H4 H      -0.416377760000       1.527523160000       0.168461640000       1.000000000000
H5 H      -0.753292510000       1.182817110000      -0.010588290000       1.000000000000
H6 H      -0.579011060000       0.984813380000       0.078129510000       1.000000000000
H7 H      -0.254714340000       0.651128600000       0.243650640000       1.000000000000
H8 H      -0.074667890000       0.466900110000       0.335643950000       1.000000000000
#END
data_mol1b_opt_33-QR-33-3164-3
_audit_creation_method 'generated by cspy2.0'
_cell_length_a 8.4428
_cell_length_b 28.1621
_cell_length_c 5.3104
_cell_angle_alpha 90.0
_cell_angle_beta 90.0
_cell_angle_gamma 90.0
loop_
_symmetry_equiv_pos_site_id
_symmetry_equiv_pos_as_xyz
1 +x,+y,+z
2 -x,-y,1/2+z
3 1/2+x,1/2-y,+z
4 1/2-x,1/2+y,1/2+z
loop_
_atom_site_label
_atom_site_type_symbol
_atom_site_fract_x
_atom_site_fract_y
_atom_site_fract_z
_atom_site_occupancy
C1 C       0.257683100000       0.223910730000       0.714847500000       1.000000000000
C2 C       0.320318310000       0.187759760000       0.551432260000       1.000000000000
C3 C       0.427027380000       0.196297900000       0.359883170000       1.000000000000
C4 C       0.482484060000       0.158449490000       0.208049570000       1.000000000000
C5 C       0.590334020000       0.165062870000       0.011940080000       1.000000000000
C6 C       0.640634320000       0.126249090000      -0.131303160000       1.000000000000
C7 C       0.789792040000       0.095583080000      -0.451707370000       1.000000000000
C8 C       0.900884950000       0.100328620000      -0.656376670000       1.000000000000
C9 C       0.796881270000       0.012026910000      -0.568348560000       1.000000000000
C10 C       0.734307160000       0.048196950000      -0.405030560000       1.000000000000
C11 C       0.627713860000       0.040586830000      -0.212481550000       1.000000000000
C12 C       0.576639060000       0.079833880000      -0.067246970000       1.000000000000
C13 C       0.425907610000       0.110363120000       0.255924230000       1.000000000000
C14 C       0.316345930000       0.102829210000       0.454111790000       1.000000000000
C15 C       0.264416980000       0.140417780000       0.598842790000       1.000000000000
C16 C       0.153467390000       0.135920950000       0.803294870000       1.000000000000
N1 N       0.103111170000       0.170729350000       0.941678820000       1.000000000000
N2 N       0.157398240000       0.216577900000       0.895699460000       1.000000000000
N3 N       0.745537580000       0.133301110000      -0.321355390000       1.000000000000
N4 N       0.951076100000       0.065460820000      -0.794559420000       1.000000000000
N5 N       0.897125500000       0.019571560000      -0.749018460000       1.000000000000
N6 N       0.473141220000       0.072794020000       0.120151730000       1.000000000000
H1 H       0.295252790000       0.260552520000       0.689130910000       1.000000000000
H2 H       0.469335350000       0.232052560000       0.324074760000       1.000000000000
H3 H       0.636918150000       0.199914580000      -0.033151880000       1.000000000000
H4 H       0.946439690000       0.135495490000      -0.699265190000       1.000000000000
H5 H       0.759454580000      -0.024627330000      -0.542772800000       1.000000000000
H6 H       0.581452610000       0.005660050000      -0.168060170000       1.000000000000
H7 H       0.275510900000       0.066884380000       0.487009800000       1.000000000000
H8 H       0.106302610000       0.101035280000       0.849338940000       1.000000000000
#END
data_mol1b_opt_14-QR-14-4062-3
_audit_creation_method 'generated by cspy2.0'
_cell_length_a 6.9477
_cell_length_b 9.704
_cell_length_c 20.0885
_cell_angle_alpha 90.0
_cell_angle_beta 108.26500000000001
_cell_angle_gamma 90.0
loop_
_symmetry_equiv_pos_site_id
_symmetry_equiv_pos_as_xyz
1 -x,-y,-z
2 +x,+y,+z
3 -x,1/2+y,1/2-z
4 +x,1/2-y,1/2+z
loop_
_atom_site_label
_atom_site_type_symbol
_atom_site_fract_x
_atom_site_fract_y
_atom_site_fract_z
_atom_site_occupancy
C1 C       0.966187180000       0.260850410000       0.104013110000       1.000000000000
C2 C       0.831573490000       0.208651790000       0.039051220000       1.000000000000
C3 C       0.805040500000       0.070508710000       0.022407430000       1.000000000000
C4 C       0.668948090000       0.028421600000      -0.042925460000       1.000000000000
C5 C       0.636304010000      -0.109789000000      -0.062453100000       1.000000000000
C6 C       0.499891590000      -0.144806210000      -0.127719610000       1.000000000000
C7 C       0.339586560000      -0.307969110000      -0.208086430000       1.000000000000
C8 C       0.300002970000      -0.448921160000      -0.230990460000       1.000000000000
C9 C       0.094494520000      -0.258014320000      -0.321940110000       1.000000000000
C10 C       0.229134990000      -0.205906550000      -0.256969620000       1.000000000000
C11 C       0.258283450000      -0.068533820000      -0.239099760000       1.000000000000
C12 C       0.396322840000      -0.032865770000      -0.173050570000       1.000000000000
C13 C       0.556995930000       0.132326550000      -0.092460650000       1.000000000000
C14 C       0.587803980000       0.273294620000      -0.073720880000       1.000000000000
C15 C       0.721469480000       0.311160880000      -0.009682390000       1.000000000000
C16 C       0.761749720000       0.451672570000       0.013472890000       1.000000000000
N1 N       0.886606500000       0.489568410000       0.073382800000       1.000000000000
N2 N       0.993125870000       0.390184230000       0.120578020000       1.000000000000
N3 N       0.469942880000      -0.279698910000      -0.145895180000       1.000000000000
N4 N       0.175060570000      -0.486584110000      -0.290943180000       1.000000000000
N5 N       0.068216540000      -0.387501230000      -0.338237870000       1.000000000000
N6 N       0.425633270000       0.100275610000      -0.155229820000       1.000000000000
H1 H       1.054106210000       0.188630730000       0.143264600000       1.000000000000
H2 H       0.888122700000      -0.006962650000       0.059218870000       1.000000000000
H3 H       0.714734120000      -0.191945200000      -0.027989580000       1.000000000000
H4 H       0.379863520000      -0.530071310000      -0.195857330000       1.000000000000
H5 H       0.006444360000      -0.185912360000      -0.361220470000       1.000000000000
H6 H       0.179475080000       0.013287030000      -0.273742980000       1.000000000000
H7 H       0.503443780000       0.349115420000      -0.111154920000       1.000000000000
H8 H       0.683519400000       0.534534890000      -0.020901800000       1.000000000000
#END
data_mol1b_opt_14-QR-14-396-3
_audit_creation_method 'generated by cspy2.0'
_cell_length_a 13.6147
_cell_length_b 9.771
_cell_length_c 10.6845
_cell_angle_alpha 90.0
_cell_angle_beta 65.3811
_cell_angle_gamma 90.0
loop_
_symmetry_equiv_pos_site_id
_symmetry_equiv_pos_as_xyz
1 -x,-y,-z
2 +x,+y,+z
3 -x,1/2+y,1/2-z
4 +x,1/2-y,1/2+z
loop_
_atom_site_label
_atom_site_type_symbol
_atom_site_fract_x
_atom_site_fract_y
_atom_site_fract_z
_atom_site_occupancy
C1 C       0.469054210000       0.270101500000       0.707185180000       1.000000000000
C2 C       0.401443470000       0.218361870000       0.644316940000       1.000000000000
C3 C       0.386284900000       0.081094170000       0.627589780000       1.000000000000
C4 C       0.318082470000       0.039406270000       0.564435150000       1.000000000000
C5 C       0.299887930000      -0.097922400000       0.544924510000       1.000000000000
C6 C       0.231627400000      -0.132583300000       0.481873570000       1.000000000000
C7 C       0.149663070000      -0.294578610000       0.403632550000       1.000000000000
C8 C       0.127984900000      -0.434625690000       0.380829130000       1.000000000000
C9 C       0.028634850000      -0.244675790000       0.294217070000       1.000000000000
C10 C       0.096257700000      -0.193026510000       0.357091920000       1.000000000000
C11 C       0.112702650000      -0.056526480000       0.375013800000       1.000000000000
C12 C       0.181780920000      -0.021220540000       0.438819320000       1.000000000000
C13 C       0.263958240000       0.142790970000       0.517274710000       1.000000000000
C14 C       0.281280930000       0.282861840000       0.536033880000       1.000000000000
C15 C       0.348219830000       0.320356400000       0.597896180000       1.000000000000
C16 C       0.370243890000       0.459962800000       0.620878250000       1.000000000000
N1 N       0.432806080000       0.497496510000       0.678779830000       1.000000000000
N2 N       0.484288580000       0.398613410000       0.723787400000       1.000000000000
N3 N       0.214820820000      -0.266617800000       0.463666190000       1.000000000000
N4 N       0.065384440000      -0.471928190000       0.322878260000       1.000000000000
N5 N       0.013730300000      -0.373341950000       0.277833600000       1.000000000000
N6 N       0.198245500000       0.111074010000       0.456674470000       1.000000000000
H1 H       0.511687150000       0.198235290000       0.744671750000       1.000000000000
H2 H       0.426440580000       0.004013320000       0.662694220000       1.000000000000
H3 H       0.337667370000      -0.179655120000       0.577726980000       1.000000000000
H4 H       0.166492590000      -0.515361240000       0.414248900000       1.000000000000
H5 H      -0.014068470000      -0.172925120000       0.256737270000       1.000000000000
H6 H       0.074729680000       0.024873650000       0.342044680000       1.000000000000
H7 H       0.240464010000       0.358304590000       0.500349030000       1.000000000000
H8 H       0.332576390000       0.542396150000       0.588139360000       1.000000000000
#END
data_mol1b_opt_19-QR-19-6791-3
_audit_creation_method 'generated by cspy2.0'
_cell_length_a 20.4337
_cell_length_b 6.4575
_cell_length_c 9.8017
_cell_angle_alpha 90.0
_cell_angle_beta 90.0
_cell_angle_gamma 90.0
loop_
_symmetry_equiv_pos_site_id
_symmetry_equiv_pos_as_xyz
1 +x,+y,+z
2 -x,1/2+y,1/2-z
3 1/2-x,-y,1/2+z
4 1/2+x,1/2-y,-z
loop_
_atom_site_label
_atom_site_type_symbol
_atom_site_fract_x
_atom_site_fract_y
_atom_site_fract_z
_atom_site_occupancy
C1 C       0.914265420000       0.749898660000       0.010457080000       1.000000000000
C2 C       0.980082830000       0.749875580000      -0.041615540000       1.000000000000
C3 C       0.995698500000       0.749874490000      -0.178583380000       1.000000000000
C4 C       1.062002200000       0.749896200000      -0.220637910000       1.000000000000
C5 C       1.080561050000       0.749885870000      -0.357688510000       1.000000000000
C6 C       1.146869060000       0.749917300000      -0.392737290000       1.000000000000
C7 C       1.227316410000       0.749947450000      -0.554839730000       1.000000000000
C8 C       1.249288210000       0.749881690000      -0.694626410000       1.000000000000
C9 C       1.344103510000       0.750044850000      -0.505955940000       1.000000000000
C10 C       1.278276060000       0.750065260000      -0.453973370000       1.000000000000
C11 C       1.261405720000       0.750103370000      -0.317761190000       1.000000000000
C12 C       1.194304070000       0.750065820000      -0.282063480000       1.000000000000
C13 C       1.113645890000       0.750012380000      -0.117949610000       1.000000000000
C14 C       1.095917420000       0.750009690000       0.021828600000       1.000000000000
C15 C       1.030886130000       0.749936060000       0.059692530000       1.000000000000
C16 C       1.008634720000       0.749869230000       0.199040700000       1.000000000000
N1 N       0.947825350000       0.749833360000       0.236912650000       1.000000000000
N2 N       0.898640660000       0.749888840000       0.138695620000       1.000000000000
N3 N       1.164075390000       0.749872080000      -0.526493980000       1.000000000000
N4 N       1.310140860000       0.749897730000      -0.732268350000       1.000000000000
N5 N       1.359442400000       0.749972580000      -0.634346930000       1.000000000000
N6 N       1.177442080000       0.750107570000      -0.150044070000       1.000000000000
H1 H       0.873464450000       0.749950180000      -0.060887330000       1.000000000000
H2 H       0.957335500000       0.749915840000      -0.255144850000       1.000000000000
H3 H       1.044544130000       0.749892280000      -0.438905540000       1.000000000000
H4 H       1.212587520000       0.749816830000      -0.774844890000       1.000000000000
H5 H       1.384943430000       0.750069370000      -0.434726280000       1.000000000000
H6 H       1.297605290000       0.750114680000      -0.236876930000       1.000000000000
H7 H       1.134908140000       0.750028330000       0.096752850000       1.000000000000
H8 H       1.044560250000       0.749807590000       0.280956400000       1.000000000000
#END
data_mol1b_opt_14-QR-14-1915-3
_audit_creation_method 'generated by cspy2.0'
_cell_length_a 6.4623
_cell_length_b 20.4422
_cell_length_c 11.5308
_cell_angle_alpha 90.0
_cell_angle_beta 58.0986
_cell_angle_gamma 90.0
loop_
_symmetry_equiv_pos_site_id
_symmetry_equiv_pos_as_xyz
1 -x,-y,-z
2 +x,+y,+z
3 -x,1/2+y,1/2-z
4 +x,1/2-y,1/2+z
loop_
_atom_site_label
_atom_site_type_symbol
_atom_site_fract_x
_atom_site_fract_y
_atom_site_fract_z
_atom_site_occupancy
C1 C       0.508640430000       0.413991560000       0.739635500000       1.000000000000
C2 C       0.457323920000       0.479794400000       0.791682280000       1.000000000000
C3 C       0.319398680000       0.495440200000       0.928685990000       1.000000000000
C4 C       0.278244770000       0.561726340000       0.970712290000       1.000000000000
C5 C       0.140283170000       0.580314110000       1.107796610000       1.000000000000
C6 C       0.106208690000       0.646602630000       1.142815070000       1.000000000000
C7 C      -0.055814420000       0.727058600000       1.304920700000       1.000000000000
C8 C      -0.196525900000       0.749058680000       1.444738230000       1.000000000000
C9 C      -0.004160900000       0.843781520000       1.255947560000       1.000000000000
C10 C       0.047061960000       0.777968670000       1.203990780000       1.000000000000
C11 C       0.184236650000       0.761068870000       1.067744860000       1.000000000000
C12 C       0.218944920000       0.693986880000       1.032077580000       1.000000000000
C13 C       0.382971240000       0.613319650000       0.867959330000       1.000000000000
C14 C       0.523688610000       0.595561210000       0.728145570000       1.000000000000
C15 C       0.560587390000       0.530548160000       0.690308960000       1.000000000000
C16 C       0.700722230000       0.508268970000       0.550926490000       1.000000000000
N1 N       0.737746270000       0.447475930000       0.513080200000       1.000000000000
N2 N       0.637745690000       0.398339030000       0.611363720000       1.000000000000
N3 N      -0.028488540000       0.663837620000       1.276604260000       1.000000000000
N4 N      -0.233336280000       0.809894940000       1.482353820000       1.000000000000
N5 N      -0.133505180000       0.859148490000       1.384369670000       1.000000000000
N6 N       0.351892140000       0.677096550000       0.900025940000       1.000000000000
H1 H       0.435914570000       0.373227520000       0.811031810000       1.000000000000
H2 H       0.241444600000       0.457114480000       1.005299240000       1.000000000000
H3 H       0.057641710000       0.544334740000       1.189064460000       1.000000000000
H4 H      -0.278241930000       0.712395700000       1.525005600000       1.000000000000
H5 H       0.068523750000       0.884584410000       1.184668190000       1.000000000000
H6 H       0.266562970000       0.797230860000       0.986810280000       1.000000000000
H7 H       0.600060700000       0.634514730000       0.653171410000       1.000000000000
H8 H       0.784013350000       0.544156880000       0.468958200000       1.000000000000
#END
data_mol1b_opt_14-QR-14-2679-3
_audit_creation_method 'generated by cspy2.0'
_cell_length_a 7.2429
_cell_length_b 13.4834
_cell_length_c 14.8527
_cell_angle_alpha 90.0
_cell_angle_beta 116.7573
_cell_angle_gamma 90.0
loop_
_symmetry_equiv_pos_site_id
_symmetry_equiv_pos_as_xyz
1 -x,-y,-z
2 +x,+y,+z
3 -x,1/2+y,1/2-z
4 +x,1/2-y,1/2+z
loop_
_atom_site_label
_atom_site_type_symbol
_atom_site_fract_x
_atom_site_fract_y
_atom_site_fract_z
_atom_site_occupancy
C1 C       0.216607720000       0.650775030000       0.316764970000       1.000000000000
C2 C       0.228198020000       0.726617160000       0.251381840000       1.000000000000
C3 C       0.224575890000       0.827025400000       0.268494000000       1.000000000000
C4 C       0.236828900000       0.896547930000       0.199915620000       1.000000000000
C5 C       0.233831820000       0.998862360000       0.213514000000       1.000000000000
C6 C       0.246453890000       1.063754280000       0.143098810000       1.000000000000
C7 C       0.255640720000       1.221568920000       0.088972460000       1.000000000000
C8 C       0.253188800000       1.327839770000       0.099176130000       1.000000000000
C9 C       0.283573720000       1.262705970000      -0.063996830000       1.000000000000
C10 C       0.271973970000       1.186917070000       0.001421280000       1.000000000000
C11 C       0.275322110000       1.086219370000      -0.013977570000       1.000000000000
C12 C       0.262554960000       1.020399000000       0.057218910000       1.000000000000
C13 C       0.253402150000       0.861121440000       0.111065900000       1.000000000000
C14 C       0.256705980000       0.757525460000       0.095753330000       1.000000000000
C15 C       0.244462880000       0.691574770000       0.163888270000       1.000000000000
C16 C       0.246699710000       0.585417890000       0.154101660000       1.000000000000
N1 N       0.235410470000       0.522117840000       0.217175830000       1.000000000000
N2 N       0.219770350000       0.556134260000       0.301946330000       1.000000000000
N3 N       0.243297210000       1.163039380000       0.157449680000       1.000000000000
N4 N       0.264479460000       1.391014920000       0.035984810000       1.000000000000
N5 N       0.280259540000       1.357267640000      -0.048815750000       1.000000000000
N6 N       0.265693990000       0.922479480000       0.042908620000       1.000000000000
H1 H       0.204157410000       0.672292920000       0.384435050000       1.000000000000
H2 H       0.212377360000       0.853527260000       0.334600700000       1.000000000000
H3 H       0.221869200000       1.029919010000       0.278014410000       1.000000000000
H4 H       0.241058010000       1.357805820000       0.164218010000       1.000000000000
H5 H       0.296102320000       1.241288580000      -0.131664480000       1.000000000000
H6 H       0.287324950000       1.055497720000      -0.078605660000       1.000000000000
H7 H       0.269016640000       0.732501340000       0.029336820000       1.000000000000
H8 H       0.258623250000       0.553841620000       0.089514150000       1.000000000000
#END
data_mol1b_opt_33-QR-33-1477-3
_audit_creation_method 'generated by cspy2.0'
_cell_length_a 15.8556
_cell_length_b 4.0643
_cell_length_c 19.962
_cell_angle_alpha 90.0
_cell_angle_beta 90.0
_cell_angle_gamma 90.0
loop_
_symmetry_equiv_pos_site_id
_symmetry_equiv_pos_as_xyz
1 +x,+y,+z
2 -x,-y,1/2+z
3 1/2+x,1/2-y,+z
4 1/2-x,1/2+y,1/2+z
loop_
_atom_site_label
_atom_site_type_symbol
_atom_site_fract_x
_atom_site_fract_y
_atom_site_fract_z
_atom_site_occupancy
C1 C       0.000702000000       0.357520940000       0.137510490000       1.000000000000
C2 C      -0.022112990000       0.475400390000       0.072024890000       1.000000000000
C3 C      -0.093212450000       0.659986040000       0.058722420000       1.000000000000
C4 C      -0.110702860000       0.765722240000      -0.007431160000       1.000000000000
C5 C      -0.181640470000       0.952745760000      -0.023702670000       1.000000000000
C6 C      -0.195435580000       1.049693590000      -0.089985680000       1.000000000000
C7 C      -0.275208190000       1.317590020000      -0.168259120000       1.000000000000
C8 C      -0.347359240000       1.510698950000      -0.187928620000       1.000000000000
C9 C      -0.241188130000       1.349379840000      -0.286983270000       1.000000000000
C10 C      -0.218421860000       1.231601960000      -0.221486060000       1.000000000000
C11 C      -0.147801340000       1.047015200000      -0.206901980000       1.000000000000
C12 C      -0.133721390000       0.948610970000      -0.139830030000       1.000000000000
C13 C      -0.052908280000       0.677987530000      -0.061381120000       1.000000000000
C14 C       0.019522890000       0.488180610000      -0.045997170000       1.000000000000
C15 C       0.034883020000       0.388656180000       0.018944790000       1.000000000000
C16 C       0.106755150000       0.195698850000       0.038897280000       1.000000000000
N1 N       0.122425040000       0.099580150000       0.099580610000       1.000000000000
N2 N       0.067197030000       0.183884350000       0.150978060000       1.000000000000
N3 N      -0.264739580000       1.231452720000      -0.104953240000       1.000000000000
N4 N      -0.362909040000       1.606536630000      -0.248660810000       1.000000000000
N5 N      -0.307801040000       1.522870750000      -0.300163980000       1.000000000000
N6 N      -0.065309630000       0.769305110000      -0.125179000000       1.000000000000
H1 H      -0.039770590000       0.414729840000       0.179965670000       1.000000000000
H2 H      -0.136265440000       0.725681510000       0.098810400000       1.000000000000
H3 H      -0.226989570000       1.026115860000       0.014099450000       1.000000000000
H4 H      -0.392245240000       1.582174060000      -0.149458170000       1.000000000000
H5 H      -0.200757200000       1.292447550000      -0.329471700000       1.000000000000
H6 H      -0.102611030000       0.974232520000      -0.244881510000       1.000000000000
H7 H       0.061769780000       0.425123110000      -0.086686060000       1.000000000000
H8 H       0.152454400000       0.121304190000       0.001171920000       1.000000000000
#END
data_mol1b_opt_14-QR-14-5770-3
_audit_creation_method 'generated by cspy2.0'
_cell_length_a 9.4749
_cell_length_b 14.7868
_cell_length_c 9.1959
_cell_angle_alpha 90.0
_cell_angle_beta 87.8432
_cell_angle_gamma 90.0
loop_
_symmetry_equiv_pos_site_id
_symmetry_equiv_pos_as_xyz
1 -x,-y,-z
2 +x,+y,+z
3 -x,1/2+y,1/2-z
4 +x,1/2-y,1/2+z
loop_
_atom_site_label
_atom_site_type_symbol
_atom_site_fract_x
_atom_site_fract_y
_atom_site_fract_z
_atom_site_occupancy
C1 C       0.096886680000       0.091499040000       0.846176520000       1.000000000000
C2 C       0.021107250000       0.022947520000       0.770177870000       1.000000000000
C3 C      -0.084258970000       0.040735790000       0.674613540000       1.000000000000
C4 C      -0.153282080000      -0.031164180000       0.604501810000       1.000000000000
C5 C      -0.260465850000      -0.017055220000       0.506940630000       1.000000000000
C6 C      -0.324573990000      -0.090874850000       0.441179690000       1.000000000000
C7 C      -0.486215390000      -0.147758610000       0.287001070000       1.000000000000
C8 C      -0.597379070000      -0.137195530000       0.185505480000       1.000000000000
C9 C      -0.521536340000      -0.308002280000       0.239976360000       1.000000000000
C10 C      -0.445815300000      -0.239413560000       0.315927090000       1.000000000000
C11 C      -0.340213560000      -0.255416640000       0.411833000000       1.000000000000
C12 C      -0.275179880000      -0.180776250000       0.478526840000       1.000000000000
C13 C      -0.112013010000      -0.124177380000       0.634108980000       1.000000000000
C14 C      -0.003417670000      -0.140076350000       0.732823850000       1.000000000000
C15 C       0.061883690000      -0.068632510000       0.799512760000       1.000000000000
C16 C       0.172844940000      -0.078726450000       0.900991180000       1.000000000000
N1 N       0.235651660000      -0.012594190000       0.964867400000       1.000000000000
N2 N       0.196131570000       0.076107450000       0.936321570000       1.000000000000
N3 N      -0.428657440000      -0.075965500000       0.346582630000       1.000000000000
N4 N      -0.660059510000      -0.203445430000       0.121754220000       1.000000000000
N5 N      -0.620755810000      -0.292210930000       0.149969500000       1.000000000000
N6 N      -0.172521740000      -0.195644020000       0.571816680000       1.000000000000
H1 H       0.071210290000       0.162312730000       0.828796820000       1.000000000000
H2 H      -0.115052650000       0.109908620000       0.652377840000       1.000000000000
H3 H      -0.295939740000       0.050438480000       0.480272360000       1.000000000000
H4 H      -0.631778050000      -0.069115970000       0.159949420000       1.000000000000
H5 H      -0.495928300000      -0.378832260000       0.257218480000       1.000000000000
H6 H      -0.305073730000      -0.323048810000       0.438163790000       1.000000000000
H7 H       0.025881380000      -0.209590240000       0.753593110000       1.000000000000
H8 H       0.208837610000      -0.146297100000       0.928184040000       1.000000000000
#END
data_mol1b_opt_14-QR-14-1372-3
_audit_creation_method 'generated by cspy2.0'
_cell_length_a 21.3064
_cell_length_b 8.559
_cell_length_c 20.5173
_cell_angle_alpha 90.0
_cell_angle_beta 19.6274
_cell_angle_gamma 90.0
loop_
_symmetry_equiv_pos_site_id
_symmetry_equiv_pos_as_xyz
1 -x,-y,-z
2 +x,+y,+z
3 -x,1/2+y,1/2-z
4 +x,1/2-y,1/2+z
loop_
_atom_site_label
_atom_site_type_symbol
_atom_site_fract_x
_atom_site_fract_y
_atom_site_fract_z
_atom_site_occupancy
C1 C       0.163945180000       0.319441360000       0.111271640000       1.000000000000
C2 C       0.179348520000       0.254268930000       0.160606600000       1.000000000000
C3 C       0.231166650000       0.102030670000       0.122708830000       1.000000000000
C4 C       0.242702300000       0.047804470000       0.176511390000       1.000000000000
C5 C       0.294334190000      -0.104884860000       0.141720500000       1.000000000000
C6 C       0.303170380000      -0.151419960000       0.198307990000       1.000000000000
C7 C       0.360098440000      -0.339131750000       0.219372880000       1.000000000000
C8 C       0.412496000000      -0.495251420000       0.187171220000       1.000000000000
C9 C       0.332948220000      -0.299672770000       0.363031720000       1.000000000000
C10 C       0.317578070000      -0.234598510000       0.313652440000       1.000000000000
C11 C       0.266173650000      -0.083029110000       0.349883350000       1.000000000000
C12 C       0.257138030000      -0.035686430000       0.292714670000       1.000000000000
C13 C       0.199427520000       0.154253860000       0.272245450000       1.000000000000
C14 C       0.146670910000       0.309833180000       0.309016540000       1.000000000000
C15 C       0.136619000000       0.359293880000       0.254943430000       1.000000000000
C16 C       0.084296170000       0.514938200000       0.286783600000       1.000000000000
N1 N       0.073972250000       0.563901700000       0.237175100000       1.000000000000
N2 N       0.115491910000       0.462097060000       0.145694320000       1.000000000000
N3 N       0.353595680000      -0.300336610000       0.163417940000       1.000000000000
N4 N       0.422710750000      -0.543971950000       0.236933880000       1.000000000000
N5 N       0.381409790000      -0.442478380000       0.328312610000       1.000000000000
N6 N       0.207356550000       0.111280720000       0.327282600000       1.000000000000
H1 H       0.194476960000       0.246110880000       0.039411990000       1.000000000000
H2 H       0.263531760000       0.022674980000       0.051375620000       1.000000000000
H3 H       0.328300720000      -0.189643540000       0.071060060000       1.000000000000
H4 H       0.446063780000      -0.578845930000       0.116240030000       1.000000000000
H5 H       0.302523800000      -0.226456890000       0.434823710000       1.000000000000
H6 H       0.232337990000       0.001345830000       0.420590940000       1.000000000000
H7 H       0.114945640000       0.387328130000       0.380316070000       1.000000000000
H8 H       0.050018340000       0.600463170000       0.357670960000       1.000000000000
#END
data_mol1b_opt_61-QR-61-2541-3
_audit_creation_method 'generated by cspy2.0'
_cell_length_a 12.9842
_cell_length_b 9.3791
_cell_length_c 20.8564
_cell_angle_alpha 90.0
_cell_angle_beta 90.0
_cell_angle_gamma 90.0
loop_
_symmetry_equiv_pos_site_id
_symmetry_equiv_pos_as_xyz
1 -x,-y,-z
2 +x,+y,+z
3 -x,1/2+y,1/2-z
4 +x,1/2-y,1/2+z
5 1/2-x,-y,1/2+z
6 1/2+x,+y,1/2-z
7 1/2-x,1/2+y,+z
8 1/2+x,1/2-y,-z
loop_
_atom_site_label
_atom_site_type_symbol
_atom_site_fract_x
_atom_site_fract_y
_atom_site_fract_z
_atom_site_occupancy
C1 C       0.890436930000       0.737866040000       0.733266310000       1.000000000000
C2 C       0.883749570000       0.790262090000       0.797953770000       1.000000000000
C3 C       0.894195240000       0.931808570000       0.814788920000       1.000000000000
C4 C       0.886431780000       0.973817160000       0.879828590000       1.000000000000
C5 C       0.896365540000       1.115378990000       0.899529870000       1.000000000000
C6 C       0.887919980000       1.150129520000       0.964489750000       1.000000000000
C7 C       0.889225790000       1.316189090000       1.044729400000       1.000000000000
C8 C       0.898842820000       1.460500220000       1.067787330000       1.000000000000
C9 C       0.863647650000       1.262787940000       1.157820060000       1.000000000000
C10 C       0.870346800000       1.210485170000       1.093123980000       1.000000000000
C11 C       0.860179540000       1.069754620000       1.075075330000       1.000000000000
C12 C       0.868706840000       1.034349930000       1.009335390000       1.000000000000
C13 C       0.867255760000       0.866209170000       0.928867300000       1.000000000000
C14 C       0.856916990000       0.721800410000       0.909942190000       1.000000000000
C15 C       0.864883880000       0.684099060000       0.846192850000       1.000000000000
C16 C       0.855423990000       0.540237030000       0.822872550000       1.000000000000
N1 N       0.862619320000       0.502431000000       0.763231360000       1.000000000000
N2 N       0.880841260000       0.605363430000       0.716526890000       1.000000000000
N3 N       0.897793740000       1.288307300000       0.982836380000       1.000000000000
N4 N       0.891627290000       1.498065150000       1.127468580000       1.000000000000
N5 N       0.873349210000       1.395447910000       1.174285840000       1.000000000000
N6 N       0.858941210000       0.897963720000       0.991344800000       1.000000000000
H1 H       0.904571760000       0.812756600000       0.694401680000       1.000000000000
H2 H       0.908404490000       1.012046130000       0.778359970000       1.000000000000
H3 H       0.910623500000       1.200381720000       0.865441300000       1.000000000000
H4 H       0.913161100000       1.544478110000       1.033023730000       1.000000000000
H5 H       0.849479690000       1.188022140000       1.196721380000       1.000000000000
H6 H       0.845912490000       0.985093960000       1.109345040000       1.000000000000
H7 H       0.842724620000       0.643249750000       0.946999630000       1.000000000000
H8 H       0.841141920000       0.454507620000       0.856865710000       1.000000000000
#END
data_mol1b_opt_33-QR-33-3655-3
_audit_creation_method 'generated by cspy2.0'
_cell_length_a 19.1248
_cell_length_b 3.9411
_cell_length_c 17.018
_cell_angle_alpha 90.0
_cell_angle_beta 90.0
_cell_angle_gamma 90.0
loop_
_symmetry_equiv_pos_site_id
_symmetry_equiv_pos_as_xyz
1 +x,+y,+z
2 -x,-y,1/2+z
3 1/2+x,1/2-y,+z
4 1/2-x,1/2+y,1/2+z
loop_
_atom_site_label
_atom_site_type_symbol
_atom_site_fract_x
_atom_site_fract_y
_atom_site_fract_z
_atom_site_occupancy
C1 C       0.992523670000       0.754864440000       0.307824110000       1.000000000000
C2 C       1.019159510000       0.573405450000       0.374778190000       1.000000000000
C3 C       1.088958260000       0.501017770000       0.386656500000       1.000000000000
C4 C       1.110493260000       0.320731070000       0.454448260000       1.000000000000
C5 C       1.180338770000       0.240746200000       0.469391290000       1.000000000000
C6 C       1.198305350000       0.062111760000       0.537414660000       1.000000000000
C7 C       1.281017850000      -0.182781700000       0.616095700000       1.000000000000
C8 C       1.352260790000      -0.272261300000       0.634499330000       1.000000000000
C9 C       1.256315630000      -0.471302600000       0.739469580000       1.000000000000
C10 C       1.229725550000      -0.289842730000       0.672501620000       1.000000000000
C11 C       1.160311020000      -0.214355850000       0.659297590000       1.000000000000
C12 C       1.142012300000      -0.033537450000       0.590466330000       1.000000000000
C13 C       1.058273950000       0.212338590000       0.511625780000       1.000000000000
C14 C       0.987039900000       0.290813030000       0.497633960000       1.000000000000
C15 C       0.967639820000       0.466769190000       0.431024560000       1.000000000000
C16 C       0.896614860000       0.556676630000       0.412290470000       1.000000000000
N1 N       0.877219180000       0.721836750000       0.350090940000       1.000000000000
N2 N       0.927171280000       0.825204710000       0.295653520000       1.000000000000
N3 N       1.266469350000      -0.013670610000       0.551046720000       1.000000000000
N4 N       1.371538630000      -0.437506560000       0.696747690000       1.000000000000
N5 N       1.321742150000      -0.541060090000       0.751321820000       1.000000000000
N6 N       1.074733740000       0.040945910000       0.577136830000       1.000000000000
H1 H       1.028800570000       0.843006150000       0.262992640000       1.000000000000
H2 H       1.127896470000       0.581650550000       0.344197600000       1.000000000000
H3 H       1.221651200000       0.314203430000       0.429222550000       1.000000000000
H4 H       1.393060770000      -0.196912290000       0.593636380000       1.000000000000
H5 H       1.220100090000      -0.559463900000       0.784352200000       1.000000000000
H6 H       1.119169050000      -0.288335840000       0.699649380000       1.000000000000
H7 H       0.948938980000       0.208266210000       0.540706000000       1.000000000000
H8 H       0.854944310000       0.483540660000       0.452376050000       1.000000000000
#END
data_mol1b_opt_15-QR-15-8883-3
_audit_creation_method 'generated by cspy2.0'
_cell_length_a 29.016
_cell_length_b 9.7214
_cell_length_c 20.5334
_cell_angle_alpha 90.0
_cell_angle_beta 26.4097
_cell_angle_gamma 90.0
loop_
_symmetry_equiv_pos_site_id
_symmetry_equiv_pos_as_xyz
1 -x,-y,-z
2 +x,+y,+z
3 -x,+y,1/2-z
4 +x,-y,1/2+z
5 1/2-x,1/2-y,-z
6 1/2+x,1/2+y,+z
7 1/2-x,1/2+y,1/2-z
8 1/2+x,1/2-y,1/2+z
loop_
_atom_site_label
_atom_site_type_symbol
_atom_site_fract_x
_atom_site_fract_y
_atom_site_fract_z
_atom_site_occupancy
C1 C       0.371191730000       0.488853460000       0.422128170000       1.000000000000
C2 C       0.373306830000       0.540901840000       0.353885430000       1.000000000000
C3 C       0.370315610000       0.678806580000       0.341860070000       1.000000000000
C4 C       0.372760620000       0.720759090000       0.272737160000       1.000000000000
C5 C       0.369922860000       0.858728340000       0.257590130000       1.000000000000
C6 C       0.372569450000       0.893622330000       0.188222270000       1.000000000000
C7 C       0.372422340000       1.056441270000       0.108067640000       1.000000000000
C8 C       0.369666170000       1.197144270000       0.089416820000       1.000000000000
C9 C       0.380207350000       1.006449220000      -0.017835100000       1.000000000000
C10 C       0.378087830000       0.954491570000       0.050423000000       1.000000000000
C11 C       0.381007970000       0.817357080000       0.063784990000       1.000000000000
C12 C       0.378333270000       0.781814130000       0.133979050000       1.000000000000
C13 C       0.378513670000       0.616969310000       0.214305100000       1.000000000000
C14 C       0.381466670000       0.476246250000       0.228485820000       1.000000000000
C15 C       0.378947550000       0.438506660000       0.296427940000       1.000000000000
C16 C       0.381609930000       0.298244010000       0.315473220000       1.000000000000
N1 N       0.379339990000       0.260470500000       0.378901450000       1.000000000000
N2 N       0.373932150000       0.359743830000       0.434461990000       1.000000000000
N3 N       0.369732940000       1.028280470000       0.174425200000       1.000000000000
N4 N       0.371935010000       1.234685270000       0.025947210000       1.000000000000
N5 N       0.377406040000       1.135712250000      -0.029808750000       1.000000000000
N6 N       0.381138090000       0.648904150000       0.147470160000       1.000000000000
H1 H       0.366992590000       0.560997630000       0.467875880000       1.000000000000
H2 H       0.366097940000       0.756191550000       0.385195760000       1.000000000000
H3 H       0.365685010000       0.940788350000       0.298608170000       1.000000000000
H4 H       0.365383440000       1.278200750000       0.131172960000       1.000000000000
H5 H       0.384443390000       0.934422310000      -0.063667690000       1.000000000000
H6 H       0.385255290000       0.735631640000       0.022572840000       1.000000000000
H7 H       0.385702610000       0.400508390000       0.184499990000       1.000000000000
H8 H       0.385834790000       0.215479280000       0.274563370000       1.000000000000
#END
data_mol1b_opt_14-QR-14-1818-3
_audit_creation_method 'generated by cspy2.0'
_cell_length_a 6.4881
_cell_length_b 20.688
_cell_length_c 11.6858
_cell_angle_alpha 90.0
_cell_angle_beta 123.97800000000001
_cell_angle_gamma 90.0
loop_
_symmetry_equiv_pos_site_id
_symmetry_equiv_pos_as_xyz
1 -x,-y,-z
2 +x,+y,+z
3 -x,1/2+y,1/2-z
4 +x,1/2-y,1/2+z
loop_
_atom_site_label
_atom_site_type_symbol
_atom_site_fract_x
_atom_site_fract_y
_atom_site_fract_z
_atom_site_occupancy
C1 C       0.004799100000       0.144287140000       0.254878270000       1.000000000000
C2 C      -0.045463160000       0.209706250000       0.204580500000       1.000000000000
C3 C      -0.183371330000       0.226233330000       0.066622000000       1.000000000000
C4 C      -0.223533040000       0.292051840000       0.026473130000       1.000000000000
C5 C      -0.361410200000       0.311486170000      -0.111463300000       1.000000000000
C6 C      -0.394498920000       0.377252370000      -0.144526900000       1.000000000000
C7 C      -0.555525720000       0.458007640000      -0.305575560000       1.000000000000
C8 C      -0.695991330000       0.480834560000      -0.446156300000       1.000000000000
C9 C      -0.502019650000       0.572947580000      -0.251942280000       1.000000000000
C10 C      -0.451846100000       0.507519260000      -0.201735920000       1.000000000000
C11 C      -0.314783800000       0.489759220000      -0.064586830000       1.000000000000
C12 C      -0.281061330000       0.423204020000      -0.030895440000       1.000000000000
C13 C      -0.117985370000       0.342224280000       0.132179940000       1.000000000000
C14 C       0.022692020000       0.323588000000       0.272904750000       1.000000000000
C15 C       0.058714660000       0.259059900000       0.308861430000       1.000000000000
C16 C       0.198859310000       0.235960410000       0.448989030000       1.000000000000
N1 N       0.235003580000       0.175601670000       0.485105350000       1.000000000000
N2 N       0.133892890000       0.127821530000       0.384008300000       1.000000000000
N3 N      -0.529059710000       0.395324390000      -0.279180600000       1.000000000000
N4 N      -0.731881720000       0.541234180000      -0.482038380000       1.000000000000
N5 N      -0.631195820000       0.589132090000      -0.381236500000       1.000000000000
N6 N      -0.148241070000       0.405486070000       0.102013670000       1.000000000000
H1 H      -0.068840210000       0.104569560000       0.181259510000       1.000000000000
H2 H      -0.262187360000       0.188965500000      -0.012185310000       1.000000000000
H3 H      -0.444813880000       0.276572800000      -0.194894500000       1.000000000000
H4 H      -0.778338870000       0.445237860000      -0.528601980000       1.000000000000
H5 H      -0.428570870000       0.612704570000      -0.178438430000       1.000000000000
H6 H      -0.231727670000       0.524855640000       0.018514330000       1.000000000000
H7 H       0.099815500000       0.361488970000       0.350078650000       1.000000000000
H8 H       0.283021190000       0.270777870000       0.533123710000       1.000000000000
#END
data_mol1b_opt_33-QR-33-760-3
_audit_creation_method 'generated by cspy2.0'
_cell_length_a 28.5316
_cell_length_b 4.41
_cell_length_c 10.3649
_cell_angle_alpha 90.0
_cell_angle_beta 90.0
_cell_angle_gamma 90.0
loop_
_symmetry_equiv_pos_site_id
_symmetry_equiv_pos_as_xyz
1 +x,+y,+z
2 -x,-y,1/2+z
3 1/2+x,1/2-y,+z
4 1/2-x,1/2+y,1/2+z
loop_
_atom_site_label
_atom_site_type_symbol
_atom_site_fract_x
_atom_site_fract_y
_atom_site_fract_z
_atom_site_occupancy
C1 C       0.022204630000       0.392025990000       0.271144410000       1.000000000000
C2 C       0.057195160000       0.530031150000       0.190299390000       1.000000000000
C3 C       0.047345770000       0.728823640000       0.091124900000       1.000000000000
C4 C       0.084110790000       0.854037480000       0.016378460000       1.000000000000
C5 C       0.076153100000       1.055999500000      -0.084972780000       1.000000000000
C6 C       0.113941510000       1.171893660000      -0.155221140000       1.000000000000
C7 C       0.142369620000       1.471829950000      -0.317216280000       1.000000000000
C8 C       0.136220320000       1.680935000000      -0.422804270000       1.000000000000
C9 C       0.225038470000       1.528607770000      -0.369918040000       1.000000000000
C10 C       0.190028270000       1.390709090000      -0.289124630000       1.000000000000
C11 C       0.198956540000       1.191656580000      -0.189516830000       1.000000000000
C12 C       0.160749160000       1.074063050000      -0.118282670000       1.000000000000
C13 C       0.132477300000       0.771200520000       0.045146330000       1.000000000000
C14 C       0.141369260000       0.566455450000       0.147645250000       1.000000000000
C15 C       0.104816160000       0.448094160000       0.218764460000       1.000000000000
C16 C       0.110718730000       0.239132710000       0.324219730000       1.000000000000
N1 N       0.076898430000       0.125206580000       0.392317980000       1.000000000000
N2 N       0.030776440000       0.204843360000       0.364717370000       1.000000000000
N3 N       0.105588150000       1.368016760000      -0.253497490000       1.000000000000
N4 N       0.170101820000       1.794577460000      -0.490793930000       1.000000000000
N5 N       0.216258280000       1.715603040000      -0.463415520000       1.000000000000
N6 N       0.169072150000       0.880610100000      -0.021370960000       1.000000000000
H1 H      -0.014579870000       0.444595010000       0.254754240000       1.000000000000
H2 H       0.011378250000       0.790875580000       0.069625570000       1.000000000000
H3 H       0.041024540000       1.126662440000      -0.111164470000       1.000000000000
H4 H       0.100793830000       1.749474090000      -0.447890710000       1.000000000000
H5 H       0.261832600000       1.476317820000      -0.353599450000       1.000000000000
H6 H       0.234155030000       1.121647470000      -0.163663300000       1.000000000000
H7 H       0.177505260000       0.507307250000       0.167665240000       1.000000000000
H8 H       0.145889090000       0.167381360000       0.350903820000       1.000000000000
#END
data_mol1b_opt_14-QR-14-10404-3
_audit_creation_method 'generated by cspy2.0'
_cell_length_a 11.404
_cell_length_b 9.7301
_cell_length_c 13.1168
_cell_angle_alpha 90.0
_cell_angle_beta 63.359399999999994
_cell_angle_gamma 90.0
loop_
_symmetry_equiv_pos_site_id
_symmetry_equiv_pos_as_xyz
1 -x,-y,-z
2 +x,+y,+z
3 -x,1/2+y,1/2-z
4 +x,1/2-y,1/2+z
loop_
_atom_site_label
_atom_site_type_symbol
_atom_site_fract_x
_atom_site_fract_y
_atom_site_fract_z
_atom_site_occupancy
C1 C       0.266145240000       0.244714360000       0.741101960000       1.000000000000
C2 C       0.397348750000       0.295362530000       0.675145140000       1.000000000000
C3 C       0.430480110000       0.432857610000       0.660900290000       1.000000000000
C4 C       0.562490280000       0.473404160000       0.594359260000       1.000000000000
C5 C       0.601451840000       0.610902840000       0.577136060000       1.000000000000
C6 C       0.733358920000       0.644394710000       0.510516220000       1.000000000000
C7 C       0.895313780000       0.805438730000       0.431032300000       1.000000000000
C8 C       0.941074230000       0.945600800000       0.410364990000       1.000000000000
C9 C       1.125866410000       0.753043990000       0.312470370000       1.000000000000
C10 C       0.994644170000       0.702486800000       0.378437190000       1.000000000000
C11 C       0.959043340000       0.565786060000       0.393975430000       1.000000000000
C12 C       0.825553210000       0.531662400000       0.461387480000       1.000000000000
C13 C       0.663146160000       0.368599120000       0.541051460000       1.000000000000
C14 C       0.625784310000       0.228331570000       0.557398720000       1.000000000000
C15 C       0.496356780000       0.191971060000       0.622677380000       1.000000000000
C16 C       0.450036720000       0.052260400000       0.643572800000       1.000000000000
N1 N       0.328975420000       0.015776580000       0.704600490000       1.000000000000
N2 N       0.233135020000       0.116009630000       0.755449320000       1.000000000000
N3 N       0.769585150000       0.778613930000       0.494607510000       1.000000000000
N4 N       1.062215630000       0.981852170000       0.349282040000       1.000000000000
N5 N       1.158304850000       0.881911390000       0.298376890000       1.000000000000
N6 N       0.790036610000       0.399183250000       0.476966080000       1.000000000000
H1 H       0.186479010000       0.317660720000       0.783171870000       1.000000000000
H2 H       0.355725760000       0.510991250000       0.700559890000       1.000000000000
H3 H       0.531415920000       0.693661290000       0.614460800000       1.000000000000
H4 H       0.869660970000       1.027373540000       0.448337720000       1.000000000000
H5 H       1.205619010000       0.680210840000       0.270396490000       1.000000000000
H6 H       1.029448090000       0.483357450000       0.356477740000       1.000000000000
H7 H       0.701814160000       0.151828460000       0.517149910000       1.000000000000
H8 H       0.519875040000      -0.031198140000       0.606307800000       1.000000000000
#END
data_mol1b_opt_15-QR-15-13360-3
_audit_creation_method 'generated by cspy2.0'
_cell_length_a 26.5012
_cell_length_b 9.4458
_cell_length_c 13.307
_cell_angle_alpha 90.0
_cell_angle_beta 128.8183
_cell_angle_gamma 90.0
loop_
_symmetry_equiv_pos_site_id
_symmetry_equiv_pos_as_xyz
1 -x,-y,-z
2 +x,+y,+z
3 -x,+y,1/2-z
4 +x,-y,1/2+z
5 1/2-x,1/2-y,-z
6 1/2+x,1/2+y,+z
7 1/2-x,1/2+y,1/2-z
8 1/2+x,1/2-y,1/2+z
loop_
_atom_site_label
_atom_site_type_symbol
_atom_site_fract_x
_atom_site_fract_y
_atom_site_fract_z
_atom_site_occupancy
C1 C       0.285139610000       1.241182670000       0.399920020000       1.000000000000
C2 C       0.220781290000       1.292205480000       0.339609010000       1.000000000000
C3 C       0.203131770000       1.433039850000       0.314462050000       1.000000000000
C4 C       0.138493370000       1.473690390000       0.254584800000       1.000000000000
C5 C       0.118009380000       1.614486910000       0.226940750000       1.000000000000
C6 C       0.053499950000       1.647899480000       0.167663610000       1.000000000000
C7 C      -0.027048350000       1.811967000000       0.085353180000       1.000000000000
C8 C      -0.050866460000       1.955449790000       0.054608940000       1.000000000000
C9 C      -0.138558250000       1.756545220000      -0.009456060000       1.000000000000
C10 C      -0.074191780000       1.705616000000       0.050857130000       1.000000000000
C11 C      -0.055351400000       1.565612740000       0.076981320000       1.000000000000
C12 C       0.009934940000       1.531563600000       0.136991130000       1.000000000000
C13 C       0.090726280000       1.365428590000       0.219668200000       1.000000000000
C14 C       0.110463850000       1.221780230000       0.246852740000       1.000000000000
C15 C       0.173800910000       1.185408400000       0.305315990000       1.000000000000
C16 C       0.197889280000       1.042398790000       0.336333290000       1.000000000000
N1 N       0.257159130000       1.005838560000       0.391196990000       1.000000000000
N2 N       0.302631990000       1.109366970000       0.424321770000       1.000000000000
N3 N       0.034383470000       1.785352480000       0.141472070000       1.000000000000
N4 N      -0.110172170000       1.991771840000      -0.000260350000       1.000000000000
N5 N      -0.155772460000       1.888535610000      -0.033582790000       1.000000000000
N6 N       0.028686970000       1.395890990000       0.162741640000       1.000000000000
H1 H       0.323054510000       1.316598150000       0.428276380000       1.000000000000
H2 H       0.238600610000       1.513742710000       0.340303710000       1.000000000000
H3 H       0.151133140000       1.699902540000       0.250408310000       1.000000000000
H4 H      -0.017060250000       2.039867190000       0.078782820000       1.000000000000
H5 H      -0.176518290000       1.681241830000      -0.037897960000       1.000000000000
H6 H      -0.088658630000       1.480532070000       0.053320090000       1.000000000000
H7 H       0.074355110000       1.142738440000       0.220303020000       1.000000000000
H8 H       0.164870790000       0.956268770000       0.313034890000       1.000000000000
#END
data_mol1b_opt_14-QR-14-8470-3
_audit_creation_method 'generated by cspy2.0'
_cell_length_a 11.7447
_cell_length_b 5.3837
_cell_length_c 19.9321
_cell_angle_alpha 90.0
_cell_angle_beta 75.3098
_cell_angle_gamma 90.0
loop_
_symmetry_equiv_pos_site_id
_symmetry_equiv_pos_as_xyz
1 -x,-y,-z
2 +x,+y,+z
3 -x,1/2+y,1/2-z
4 +x,1/2-y,1/2+z
loop_
_atom_site_label
_atom_site_type_symbol
_atom_site_fract_x
_atom_site_fract_y
_atom_site_fract_z
_atom_site_occupancy
C1 C       0.605104130000       0.704104480000       0.753804060000       1.000000000000
C2 C       0.665767850000       0.508011720000       0.779490270000       1.000000000000
C3 C       0.613527020000       0.352255230000       0.833518850000       1.000000000000
C4 C       0.680195470000       0.163797770000       0.855383410000       1.000000000000
C5 C       0.631869360000       0.001247300000       0.909698490000       1.000000000000
C6 C       0.702288390000      -0.181086550000       0.928866380000       1.000000000000
C7 C       0.723782680000      -0.507111520000       0.998122430000       1.000000000000
C8 C       0.678590450000      -0.679820370000       1.053795070000       1.000000000000
C9 C       0.906952600000      -0.731326770000       0.989322960000       1.000000000000
C10 C       0.846227560000      -0.535287900000       0.963671100000       1.000000000000
C11 C       0.896372160000      -0.377353740000       0.909817450000       1.000000000000
C12 C       0.825233730000      -0.192632010000       0.890333140000       1.000000000000
C13 C       0.804534640000       0.135655830000       0.820290290000       1.000000000000
C14 C       0.855437650000       0.298708720000       0.765000080000       1.000000000000
C15 C       0.788246450000       0.480623750000       0.744868050000       1.000000000000
C16 C       0.832846200000       0.653688670000       0.689368910000       1.000000000000
N1 N       0.771331420000       0.825930000000       0.669588050000       1.000000000000
N2 N       0.652666480000       0.852238520000       0.703134990000       1.000000000000
N3 N       0.653909570000      -0.337631090000       0.981805870000       1.000000000000
N4 N       0.740289110000      -0.851943870000       1.073495480000       1.000000000000
N5 N       0.858935430000      -0.878878180000       1.040043980000       1.000000000000
N6 N       0.873147100000      -0.038394830000       0.838092250000       1.000000000000
H1 H       0.512082690000       0.734804750000       0.777734420000       1.000000000000
H2 H       0.520995640000       0.372816810000       0.859667590000       1.000000000000
H3 H       0.540008050000       0.012391390000       0.937847100000       1.000000000000
H4 H       0.586353290000      -0.666183390000       1.081516330000       1.000000000000
H5 H       0.999954750000      -0.762274780000       0.965423570000       1.000000000000
H6 H       0.988298730000      -0.389220600000       0.881808700000       1.000000000000
H7 H       0.947929550000       0.275231170000       0.739521990000       1.000000000000
H8 H       0.924965690000       0.643408120000       0.660955720000       1.000000000000
#END
data_mol1b_opt_9-QR-9-49-3
_audit_creation_method 'generated by cspy2.0'
_cell_length_a 7.562
_cell_length_b 9.5072
_cell_length_c 20.8763
_cell_angle_alpha 90.0
_cell_angle_beta 121.90060000000001
_cell_angle_gamma 90.0
loop_
_symmetry_equiv_pos_site_id
_symmetry_equiv_pos_as_xyz
1 +x,+y,+z
2 +x,-y,1/2+z
3 1/2+x,1/2+y,+z
4 1/2+x,1/2-y,1/2+z
loop_
_atom_site_label
_atom_site_type_symbol
_atom_site_fract_x
_atom_site_fract_y
_atom_site_fract_z
_atom_site_occupancy
C1 C       0.063230070000       0.993798390000       0.972139910000       1.000000000000
C2 C       0.069893870000       1.044318880000       0.908497110000       1.000000000000
C3 C       0.061284960000       1.184556470000       0.890012730000       1.000000000000
C4 C       0.068894130000       1.224745390000       0.826191650000       1.000000000000
C5 C       0.060758710000       1.364930460000       0.804920640000       1.000000000000
C6 C       0.068951440000       1.397909260000       0.741287850000       1.000000000000
C7 C       0.069100620000       1.560990960000       0.660835720000       1.000000000000
C8 C       0.061253420000       1.703830650000       0.636252270000       1.000000000000
C9 C       0.092621700000       1.505233760000       0.551774390000       1.000000000000
C10 C       0.085946190000       1.454806300000       0.615423710000       1.000000000000
C11 C       0.094321730000       1.315406370000       0.635081400000       1.000000000000
C12 C       0.086043920000       1.281796490000       0.699480860000       1.000000000000
C13 C       0.086000880000       1.116653630000       0.780182120000       1.000000000000
C14 C       0.094484500000       0.973622100000       0.800739500000       1.000000000000
C15 C       0.086692050000       0.937684780000       0.863233020000       1.000000000000
C16 C       0.094323900000       0.795304530000       0.888041340000       1.000000000000
N1 N       0.087272180000       0.759163370000       0.946551520000       1.000000000000
N2 N       0.071112410000       0.862544950000       0.990393480000       1.000000000000
N3 N       0.060825540000       1.534766100000       0.721377740000       1.000000000000
N4 N       0.068311240000       1.739732330000       0.577703300000       1.000000000000
N5 N       0.084597000000       1.636654380000       0.533769920000       1.000000000000
N6 N       0.094081500000       1.146711470000       0.719017500000       1.000000000000
H1 H       0.050659110000       1.069131490000       1.008785230000       1.000000000000
H2 H       0.048682480000       1.265144780000       0.924209350000       1.000000000000
H3 H       0.048130510000       1.450199460000       0.836765550000       1.000000000000
H4 H       0.048521700000       1.788101210000       0.668755940000       1.000000000000
H5 H       0.105266020000       1.430019790000       0.515104940000       1.000000000000
H6 H       0.106970840000       1.230471990000       0.603058450000       1.000000000000
H7 H       0.107117610000       0.894691740000       0.765917420000       1.000000000000
H8 H       0.106938630000       0.709318670000       0.856290330000       1.000000000000
#END
data_mol1b_opt_4-QR-4-1989-3
_audit_creation_method 'generated by cspy2.0'
_cell_length_a 4.1455
_cell_length_b 14.2936
_cell_length_c 11.5951
_cell_angle_alpha 90.0
_cell_angle_beta 108.4118
_cell_angle_gamma 90.0
loop_
_symmetry_equiv_pos_site_id
_symmetry_equiv_pos_as_xyz
1 +x,+y,+z
2 -x,1/2+y,-z
loop_
_atom_site_label
_atom_site_type_symbol
_atom_site_fract_x
_atom_site_fract_y
_atom_site_fract_z
_atom_site_occupancy
C1 C       0.887268080000       0.748866710000       0.367224380000       1.000000000000
C2 C       0.856980230000       0.679270200000       0.452824820000       1.000000000000
C3 C       0.753986490000       0.698048790000       0.552579490000       1.000000000000
C4 C       0.731402200000       0.624988650000       0.632165560000       1.000000000000
C5 C       0.628793420000       0.640019630000       0.734318920000       1.000000000000
C6 C       0.611580550000       0.564969220000       0.809438770000       1.000000000000
C7 C       0.498778310000       0.507781560000       0.976817360000       1.000000000000
C8 C       0.394656060000       0.519217730000       1.083449940000       1.000000000000
C9 C       0.553434830000       0.344266790000       1.038589050000       1.000000000000
C10 C       0.583656160000       0.413901890000       0.953038870000       1.000000000000
C11 C       0.685826080000       0.396942470000       0.852755200000       1.000000000000
C12 C       0.703430340000       0.472826640000       0.776591830000       1.000000000000
C13 C       0.817784180000       0.529716510000       0.607770560000       1.000000000000
C14 C       0.922632710000       0.512849850000       0.504543480000       1.000000000000
C15 C       0.942264080000       0.585469960000       0.428658830000       1.000000000000
C16 C       1.046214920000       0.574525930000       0.322126160000       1.000000000000
N1 N       1.066416290000       0.641730600000       0.249585060000       1.000000000000
N2 N       0.983566520000       0.732572760000       0.273031320000       1.000000000000
N3 N       0.511359030000       0.580803140000       0.908426720000       1.000000000000
N4 N       0.374668870000       0.451893890000       1.155885260000       1.000000000000
N5 N       0.457105160000       0.360976240000       1.132678300000       1.000000000000
N6 N       0.802372480000       0.457043670000       0.678986720000       1.000000000000
H1 H       0.826320480000       0.821354850000       0.380213300000       1.000000000000
H2 H       0.689403600000       0.768890910000       0.570838580000       1.000000000000
H3 H       0.561032030000       0.709176280000       0.757425050000       1.000000000000
H4 H       0.327672710000       0.588973000000       1.105398190000       1.000000000000
H5 H       0.614181270000       0.271755700000       1.025679700000       1.000000000000
H6 H       0.753330930000       0.327644720000       0.830000900000       1.000000000000
H7 H       0.985955880000       0.441662610000       0.487808490000       1.000000000000
H8 H       1.114586190000       0.505292570000       0.298519730000       1.000000000000
#END
data_mol1b_opt_61-QR-61-3233-3
_audit_creation_method 'generated by cspy2.0'
_cell_length_a 20.6221
_cell_length_b 12.8811
_cell_length_c 9.6234
_cell_angle_alpha 90.0
_cell_angle_beta 90.0
_cell_angle_gamma 90.0
loop_
_symmetry_equiv_pos_site_id
_symmetry_equiv_pos_as_xyz
1 -x,-y,-z
2 +x,+y,+z
3 -x,1/2+y,1/2-z
4 +x,1/2-y,1/2+z
5 1/2-x,-y,1/2+z
6 1/2+x,+y,1/2-z
7 1/2-x,1/2+y,+z
8 1/2+x,1/2-y,-z
loop_
_atom_site_label
_atom_site_type_symbol
_atom_site_fract_x
_atom_site_fract_y
_atom_site_fract_z
_atom_site_occupancy
C1 C       0.640401140000       0.629639590000       0.757783680000       1.000000000000
C2 C       0.574967910000       0.626260740000       0.706186710000       1.000000000000
C3 C       0.558619200000       0.632800930000       0.567414270000       1.000000000000
C4 C       0.492772150000       0.628761600000       0.525996600000       1.000000000000
C5 C       0.473512140000       0.635022440000       0.387197650000       1.000000000000
C6 C       0.407707380000       0.630564960000       0.352893100000       1.000000000000
C7 C       0.327079450000       0.632208360000       0.189854200000       1.000000000000
C8 C       0.304425130000       0.638323160000       0.048346130000       1.000000000000
C9 C       0.211911180000       0.617817500000       0.241748410000       1.000000000000
C10 C       0.277353710000       0.621203970000       0.293253910000       1.000000000000
C11 C       0.294938900000       0.614812970000       0.431232800000       1.000000000000
C12 C       0.361532690000       0.619313140000       0.466181210000       1.000000000000
C13 C       0.442381970000       0.617583510000       0.631259610000       1.000000000000
C14 C       0.460838600000       0.611086930000       0.772844900000       1.000000000000
C15 C       0.525398620000       0.615274260000       0.810034900000       1.000000000000
C16 C       0.548324020000       0.609278890000       0.951099240000       1.000000000000
N1 N       0.608709630000       0.613032570000       0.988377190000       1.000000000000
N2 N       0.656700920000       0.623620200000       0.887692910000       1.000000000000
N3 N       0.389806010000       0.636781810000       0.217414350000       1.000000000000
N4 N       0.243997850000       0.634561560000       0.011303590000       1.000000000000
N5 N       0.195891540000       0.623914880000       0.111683150000       1.000000000000
N6 N       0.379081960000       0.613166630000       0.599902790000       1.000000000000
H1 H       0.680279240000       0.637822690000       0.684548130000       1.000000000000
H2 H       0.596051620000       0.641057320000       0.488929180000       1.000000000000
H3 H       0.508593010000       0.643340380000       0.304032680000       1.000000000000
H4 H       0.340187450000       0.646684900000      -0.033814440000       1.000000000000
H5 H       0.171995240000       0.609599400000       0.314864190000       1.000000000000
H6 H       0.259675530000       0.606487880000       0.514062480000       1.000000000000
H7 H       0.422775710000       0.602835500000       0.849676590000       1.000000000000
H8 H       0.513337090000       0.600956280000       1.034974740000       1.000000000000
#END
data_mol1b_opt_29-QR-29-3916-3
_audit_creation_method 'generated by cspy2.0'
_cell_length_a 26.2877
_cell_length_b 3.6924
_cell_length_c 13.2132
_cell_angle_alpha 90.0
_cell_angle_beta 90.0
_cell_angle_gamma 90.0
loop_
_symmetry_equiv_pos_site_id
_symmetry_equiv_pos_as_xyz
1 +x,+y,+z
2 -x,-y,1/2+z
3 1/2+x,-y,+z
4 1/2-x,+y,1/2+z
loop_
_atom_site_label
_atom_site_type_symbol
_atom_site_fract_x
_atom_site_fract_y
_atom_site_fract_z
_atom_site_occupancy
C1 C       0.202603130000       0.590780360000       0.990521340000       1.000000000000
C2 C       0.240565540000       0.478056610000       1.062323850000       1.000000000000
C3 C       0.292270840000       0.492021940000       1.044726660000       1.000000000000
C4 C       0.326949560000       0.375140200000       1.119959200000       1.000000000000
C5 C       0.379582840000       0.383317950000       1.106195490000       1.000000000000
C6 C       0.411862460000       0.264155180000       1.183382560000       1.000000000000
C7 C       0.491998970000       0.158628310000       1.243792530000       1.000000000000
C8 C       0.546612710000       0.160884610000       1.233732210000       1.000000000000
C9 C       0.510951000000      -0.087313230000       1.410491540000       1.000000000000
C10 C       0.473016340000       0.025455460000       1.338650330000       1.000000000000
C11 C       0.421186700000       0.014269270000       1.354399590000       1.000000000000
C12 C       0.388442080000       0.134774080000       1.276351360000       1.000000000000
C13 C       0.307551730000       0.240021680000       1.216219780000       1.000000000000
C14 C       0.254237590000       0.229295610000       1.231827730000       1.000000000000
C15 C       0.221383350000       0.344954680000       1.157088930000       1.000000000000
C16 C       0.166833450000       0.343177780000       1.166636510000       1.000000000000
N1 N       0.135267370000       0.450575950000       1.097441370000       1.000000000000
N2 N       0.153886060000       0.579666600000       1.005678480000       1.000000000000
N3 N       0.462953390000       0.273865700000       1.168754900000       1.000000000000
N4 N       0.578113070000       0.053293910000       1.303044360000       1.000000000000
N5 N       0.559632320000      -0.075719290000       1.394902190000       1.000000000000
N6 N       0.338051660000       0.124946810000       1.290946940000       1.000000000000
H1 H       0.214576820000       0.694566730000       0.917216570000       1.000000000000
H2 H       0.306777340000       0.592691770000       0.973165940000       1.000000000000
H3 H       0.396401500000       0.480828860000       1.036409870000       1.000000000000
H4 H       0.562879670000       0.259301310000       1.163314690000       1.000000000000
H5 H       0.499029080000      -0.191015670000       1.483829460000       1.000000000000
H6 H       0.404538040000      -0.083464160000       1.424335390000       1.000000000000
H7 H       0.240484390000       0.128020750000       1.303767310000       1.000000000000
H8 H       0.149747070000       0.245529260000       1.236486360000       1.000000000000
#END
data_mol1b_opt_15-QR-15-1432-3
_audit_creation_method 'generated by cspy2.0'
_cell_length_a 15.3181
_cell_length_b 9.6869
_cell_length_c 18.0319
_cell_angle_alpha 90.0
_cell_angle_beta 76.0987
_cell_angle_gamma 90.0
loop_
_symmetry_equiv_pos_site_id
_symmetry_equiv_pos_as_xyz
1 -x,-y,-z
2 +x,+y,+z
3 -x,+y,1/2-z
4 +x,-y,1/2+z
5 1/2-x,1/2-y,-z
6 1/2+x,1/2+y,+z
7 1/2-x,1/2+y,1/2-z
8 1/2+x,1/2-y,1/2+z
loop_
_atom_site_label
_atom_site_type_symbol
_atom_site_fract_x
_atom_site_fract_y
_atom_site_fract_z
_atom_site_occupancy
C1 C       0.067585460000       0.255829060000       0.306671420000       1.000000000000
C2 C       0.132859260000       0.205289810000       0.241104080000       1.000000000000
C3 C       0.150572900000       0.067256270000       0.225473700000       1.000000000000
C4 C       0.216129240000       0.026865070000       0.159419350000       1.000000000000
C5 C       0.236724090000      -0.111156760000       0.140859870000       1.000000000000
C6 C       0.302156410000      -0.144461860000       0.074803490000       1.000000000000
C7 C       0.383682030000      -0.305820380000      -0.005407270000       1.000000000000
C8 C       0.407678840000      -0.446498370000      -0.027356310000       1.000000000000
C9 C       0.496936040000      -0.252597240000      -0.121694350000       1.000000000000
C10 C       0.431654830000      -0.202149340000      -0.056116530000       1.000000000000
C11 C       0.412717010000      -0.064921310000      -0.039244320000       1.000000000000
C12 C       0.346499180000      -0.030985450000       0.027603940000       1.000000000000
C13 C       0.264738590000       0.132401110000       0.108030310000       1.000000000000
C14 C       0.244910630000       0.273208920000       0.125766990000       1.000000000000
C15 C       0.180688810000       0.309403440000       0.190561820000       1.000000000000
C16 C       0.156466980000       0.449630870000       0.212814550000       1.000000000000
N1 N       0.096360400000       0.485969550000       0.273397890000       1.000000000000
N2 N       0.050022350000       0.385033040000       0.322307830000       1.000000000000
N3 N       0.321380930000      -0.279195250000       0.057599510000       1.000000000000
N4 N       0.467829670000      -0.482602690000      -0.087978780000       1.000000000000
N5 N       0.514247460000      -0.381963410000      -0.137030360000       1.000000000000
N6 N       0.327643360000       0.102001950000       0.044464670000       1.000000000000
H1 H       0.028963110000       0.182344840000       0.347249350000       1.000000000000
H2 H       0.114430010000      -0.011425790000       0.263622790000       1.000000000000
H3 H       0.202968360000      -0.194471320000       0.176676730000       1.000000000000
H4 H       0.373258620000      -0.528823950000       0.009155760000       1.000000000000
H5 H       0.535575340000      -0.179229000000      -0.162325790000       1.000000000000
H6 H       0.446651820000       0.018062280000      -0.075246670000       1.000000000000
H7 H       0.281678090000       0.350254370000       0.086980300000       1.000000000000
H8 H       0.190137730000       0.533650000000       0.177099760000       1.000000000000
#END
data_mol1b_opt_15-QR-15-1443-3
_audit_creation_method 'generated by cspy2.0'
_cell_length_a 14.949
_cell_length_b 9.6233
_cell_length_c 20.6983
_cell_angle_alpha 90.0
_cell_angle_beta 61.8465
_cell_angle_gamma 90.0
loop_
_symmetry_equiv_pos_site_id
_symmetry_equiv_pos_as_xyz
1 -x,-y,-z
2 +x,+y,+z
3 -x,+y,1/2-z
4 +x,-y,1/2+z
5 1/2-x,1/2-y,-z
6 1/2+x,1/2+y,+z
7 1/2-x,1/2+y,1/2-z
8 1/2+x,1/2-y,1/2+z
loop_
_atom_site_label
_atom_site_type_symbol
_atom_site_fract_x
_atom_site_fract_y
_atom_site_fract_z
_atom_site_occupancy
C1 C       0.375509330000       1.005943940000       0.595571710000       1.000000000000
C2 C       0.373333070000       0.955173470000       0.530961590000       1.000000000000
C3 C       0.377621980000       0.816393400000       0.512945730000       1.000000000000
C4 C       0.375006340000       0.775826130000       0.448090650000       1.000000000000
C5 C       0.379115300000       0.637060050000       0.427232560000       1.000000000000
C6 C       0.376224370000       0.603617570000       0.362526140000       1.000000000000
C7 C       0.377334070000       0.441428870000       0.281441620000       1.000000000000
C8 C       0.381358090000       0.299995540000       0.257222700000       1.000000000000
C9 C       0.367954430000       0.495023060000       0.169868380000       1.000000000000
C10 C       0.370136100000       0.545701740000       0.234485780000       1.000000000000
C11 C       0.365938240000       0.683670250000       0.253702120000       1.000000000000
C12 C       0.368857740000       0.717746550000       0.319186940000       1.000000000000
C13 C       0.367695250000       0.881974710000       0.400514020000       1.000000000000
C14 C       0.363434490000       1.023542870000       0.420627650000       1.000000000000
C15 C       0.366156050000       1.059892380000       0.484155810000       1.000000000000
C16 C       0.362231600000       1.200875110000       0.508611200000       1.000000000000
N1 N       0.364665220000       1.237371740000       0.568074090000       1.000000000000
N2 N       0.371563090000       1.135846210000       0.613406130000       1.000000000000
N3 N       0.380309550000       0.468157730000       0.343037400000       1.000000000000
N4 N       0.378922550000       0.263734970000       0.197719470000       1.000000000000
N5 N       0.371964910000       0.364959150000       0.152291720000       1.000000000000
N6 N       0.364819320000       0.851451100000       0.338305460000       1.000000000000
H1 H       0.380837900000       0.932027210000       0.633396170000       1.000000000000
H2 H       0.383001350000       0.737252210000       0.548304370000       1.000000000000
H3 H       0.384541780000       0.553263270000       0.460221670000       1.000000000000
H4 H       0.386824490000       0.217194090000       0.290880100000       1.000000000000
H5 H       0.362590620000       0.568821700000       0.132017490000       1.000000000000
H6 H       0.360504300000       0.767134040000       0.220532840000       1.000000000000
H7 H       0.358048920000       1.101037730000       0.384639000000       1.000000000000
H8 H       0.356811000000       1.285381350000       0.475715420000       1.000000000000
#END
data_mol1b_opt_15-QR-15-14606-3
_audit_creation_method 'generated by cspy2.0'
_cell_length_a 13.4218
_cell_length_b 9.7026
_cell_length_c 22.166
_cell_angle_alpha 90.0
_cell_angle_beta 114.5091
_cell_angle_gamma 90.0
loop_
_symmetry_equiv_pos_site_id
_symmetry_equiv_pos_as_xyz
1 -x,-y,-z
2 +x,+y,+z
3 -x,+y,1/2-z
4 +x,-y,1/2+z
5 1/2-x,1/2-y,-z
6 1/2+x,1/2+y,+z
7 1/2-x,1/2+y,1/2-z
8 1/2+x,1/2-y,1/2+z
loop_
_atom_site_label
_atom_site_type_symbol
_atom_site_fract_x
_atom_site_fract_y
_atom_site_fract_z
_atom_site_occupancy
C1 C       0.311162960000       0.757766140000       0.432323850000       1.000000000000
C2 C       0.376182620000       0.706778740000       0.497952510000       1.000000000000
C3 C       0.392345090000       0.568802430000       0.514206760000       1.000000000000
C4 C       0.457803130000       0.527946840000       0.580260380000       1.000000000000
C5 C       0.476856360000       0.389959120000       0.599437570000       1.000000000000
C6 C       0.542281470000       0.356180570000       0.665456400000       1.000000000000
C7 C       0.622358810000       0.194404390000       0.746209460000       1.000000000000
C8 C       0.644760640000       0.053736470000       0.768793460000       1.000000000000
C9 C       0.736957210000       0.246649150000       0.861877760000       1.000000000000
C10 C       0.671927040000       0.297545360000       0.796239780000       1.000000000000
C11 C       0.654551070000       0.434727550000       0.778741730000       1.000000000000
C12 C       0.588339050000       0.469142160000       0.711931820000       1.000000000000
C13 C       0.508032580000       0.632945010000       0.630959910000       1.000000000000
C14 C       0.489774280000       0.773708420000       0.612592980000       1.000000000000
C15 C       0.425569980000       0.810362040000       0.547828850000       1.000000000000
C16 C       0.402839060000       0.950580070000       0.524978130000       1.000000000000
N1 N       0.342802590000       0.987345330000       0.464402970000       1.000000000000
N2 N       0.295038320000       0.886924240000       0.416109170000       1.000000000000
N3 N       0.559970360000       0.221487030000       0.683275010000       1.000000000000
N4 N       0.704829830000       0.017204610000       0.829411590000       1.000000000000
N5 N       0.752766510000       0.117330010000       0.877814700000       1.000000000000
N6 N       0.570997530000       0.602089220000       0.694464830000       1.000000000000
H1 H       0.271482970000       0.684696260000       0.392206010000       1.000000000000
H2 H       0.355088910000       0.490522300000       0.476538510000       1.000000000000
H3 H       0.441919690000       0.307033660000       0.564126200000       1.000000000000
H4 H       0.609115210000      -0.028197100000       0.732802350000       1.000000000000
H5 H       0.776708710000       0.319604080000       0.902030070000       1.000000000000
H6 H       0.689676880000       0.517321350000       0.814235130000       1.000000000000
H7 H       0.527683070000       0.850350110000       0.650889560000       1.000000000000
H8 H       0.437658090000       1.034209030000       0.560198440000       1.000000000000
#END
data_mol1b_opt_15-QR-15-3027-3
_audit_creation_method 'generated by cspy2.0'
_cell_length_a 20.7749
_cell_length_b 9.6523
_cell_length_c 20.7241
_cell_angle_alpha 90.0
_cell_angle_beta 39.3651
_cell_angle_gamma 90.0
loop_
_symmetry_equiv_pos_site_id
_symmetry_equiv_pos_as_xyz
1 -x,-y,-z
2 +x,+y,+z
3 -x,+y,1/2-z
4 +x,-y,1/2+z
5 1/2-x,1/2-y,-z
6 1/2+x,1/2+y,+z
7 1/2-x,1/2+y,1/2-z
8 1/2+x,1/2-y,1/2+z
loop_
_atom_site_label
_atom_site_type_symbol
_atom_site_fract_x
_atom_site_fract_y
_atom_site_fract_z
_atom_site_occupancy
C1 C       0.375989120000       1.005256560000       0.044056420000       1.000000000000
C2 C       0.374633090000       0.954957970000       0.110440320000       1.000000000000
C3 C       0.375794300000       0.816519740000       0.126143990000       1.000000000000
C4 C       0.374326670000       0.776410730000       0.193005290000       1.000000000000
C5 C       0.375396540000       0.638003060000       0.211681360000       1.000000000000
C6 C       0.373850280000       0.605006400000       0.278545890000       1.000000000000
C7 C       0.373391380000       0.443578630000       0.359628450000       1.000000000000
C8 C       0.374364780000       0.302525740000       0.381767100000       1.000000000000
C9 C       0.369374150000       0.497756130000       0.477419790000       1.000000000000
C10 C       0.370730240000       0.547962900000       0.411026730000       1.000000000000
C11 C       0.369633580000       0.685585500000       0.394043310000       1.000000000000
C12 C       0.371192800000       0.719209940000       0.326380680000       1.000000000000
C13 C       0.371622670000       0.882671200000       0.245094870000       1.000000000000
C14 C       0.370489230000       1.023880080000       0.227262330000       1.000000000000
C15 C       0.371943280000       1.059783920000       0.161702470000       1.000000000000
C16 C       0.370918470000       1.200379290000       0.139331170000       1.000000000000
N1 N       0.372264950000       1.236456180000       0.078016120000       1.000000000000
N2 N       0.374926570000       1.134832530000       0.028344520000       1.000000000000
N3 N       0.374904260000       0.469889550000       0.295871800000       1.000000000000
N4 N       0.373004560000       0.266683830000       0.443133300000       1.000000000000
N5 N       0.370406830000       0.368013360000       0.492873950000       1.000000000000
N6 N       0.370147490000       0.852576520000       0.309402810000       1.000000000000
H1 H       0.378079340000       0.931240020000       0.002853140000       1.000000000000
H2 H       0.377868810000       0.737301840000       0.087401950000       1.000000000000
H3 H       0.377439260000       0.554149990000       0.175317330000       1.000000000000
H4 H       0.376381120000       0.219658950000       0.344740300000       1.000000000000
H5 H       0.367321380000       0.571658500000       0.518633930000       1.000000000000
H6 H       0.367598030000       0.769108060000       0.430584830000       1.000000000000
H7 H       0.368444850000       1.101461010000       0.266614570000       1.000000000000
H8 H       0.368843100000       1.284937470000       0.175623890000       1.000000000000
#END
data_mol1b_opt_14-QR-14-1597-3
_audit_creation_method 'generated by cspy2.0'
_cell_length_a 7.6954
_cell_length_b 13.4542
_cell_length_c 14.81
_cell_angle_alpha 90.0
_cell_angle_beta 56.7588
_cell_angle_gamma 90.0
loop_
_symmetry_equiv_pos_site_id
_symmetry_equiv_pos_as_xyz
1 -x,-y,-z
2 +x,+y,+z
3 -x,1/2+y,1/2-z
4 +x,1/2-y,1/2+z
loop_
_atom_site_label
_atom_site_type_symbol
_atom_site_fract_x
_atom_site_fract_y
_atom_site_fract_z
_atom_site_occupancy
C1 C       0.717126330000       0.151018340000       0.961746260000       1.000000000000
C2 C       0.728754380000       0.227063150000       0.890345250000       1.000000000000
C3 C       0.721581860000       0.327663930000       0.910264900000       1.000000000000
C4 C       0.734170220000       0.397378890000       0.835248100000       1.000000000000
C5 C       0.727688550000       0.499892260000       0.851312580000       1.000000000000
C6 C       0.740846190000       0.564968570000       0.774215410000       1.000000000000
C7 C       0.747267180000       0.723145440000       0.716052480000       1.000000000000
C8 C       0.741331420000       0.829625450000       0.728438360000       1.000000000000
C9 C       0.779303150000       0.764479320000       0.547531970000       1.000000000000
C10 C       0.767662830000       0.688487800000       0.618973530000       1.000000000000
C11 C       0.774510830000       0.587595960000       0.600923180000       1.000000000000
C12 C       0.761208220000       0.521588700000       0.678876690000       1.000000000000
C13 C       0.754873740000       0.361945950000       0.736728410000       1.000000000000
C14 C       0.761759270000       0.258149560000       0.718765040000       1.000000000000
C15 C       0.749090440000       0.192013710000       0.793355920000       1.000000000000
C16 C       0.754791630000       0.085646710000       0.781501030000       1.000000000000
N1 N       0.743174860000       0.022170870000       0.850511750000       1.000000000000
N2 N       0.723589760000       0.056195030000       0.944423450000       1.000000000000
N3 N       0.734267540000       0.664445640000       0.791098000000       1.000000000000
N4 N       0.752957110000       0.892976070000       0.659307380000       1.000000000000
N5 N       0.772676900000       0.859222520000       0.565297060000       1.000000000000
N6 N       0.767727570000       0.423479940000       0.662054670000       1.000000000000
H1 H       0.701692860000       0.172530940000       1.036652140000       1.000000000000
H2 H       0.706307630000       0.354171770000       0.983500950000       1.000000000000
H3 H       0.712571480000       0.530965120000       0.922839980000       1.000000000000
H4 H       0.726058610000       0.859604580000       0.800589710000       1.000000000000
H5 H       0.794812790000       0.743067940000       0.472590020000       1.000000000000
H6 H       0.789662900000       0.556859000000       0.529248970000       1.000000000000
H7 H       0.777113630000       0.233123130000       0.645170660000       1.000000000000
H8 H       0.769887260000       0.054052850000       0.709901050000       1.000000000000
#END
