# Supplementary material for: Evolutionary chemical space exploration for functional materials: computational organic semiconductor discovery
Source: Chem Sci. 2020 Apr 22;11(19):4922–33. doi: 10.1039/d0sc00554a (PMC8159259; doi:10.1039/d0sc00554a)
Supplement: SC-011-D0SC00554A-s022 [file SC-011-D0SC00554A-s022.csv]

id	spacegroup	density	energy	minimization_step	trial_number	minimization_time	metadata
7b_opt-QR-9-2527-3	9	1.601	-199.8098	3	2527	80.14790415763855
7b_opt-QR-2-6921-3	2	1.5994	-199.771	3	6921	118.15085816383362
7b_opt-QR-2-14847-3	2	1.601	-199.7285	3	14847	97.39133524894714
7b_opt-QR-2-6556-3	2	1.5909	-199.7135	3	6556	315.43580889701843
7b_opt-QR-2-6772-3	2	1.5894	-199.4511	3	6772	371.4352796077728
7b_opt-QR-1-535-3	1	1.6107	-199.4346	3	535	142.70422649383545
7b_opt-QR-2-7881-3	2	1.5954	-199.2548	3	7881	146.19877123832703
7b_opt-QR-2-6485-3	2	1.5937	-198.9079	3	6485	492.736359834671
7b_opt-QR-1-502-3	1	1.6012	-198.8841	3	502	48.67641735076904
7b_opt-QR-1-1472-3	1	1.6086	-198.8508	3	1472	32.675124406814575
7b_opt-QR-9-1928-3	9	1.6002	-198.6394	3	1928	70.82101345062256
7b_opt-QR-4-6968-3	4	1.5858	-198.5042	3	6968	184.2085897922516
7b_opt-QR-15-8440-3	15	1.5869	-198.4376	3	8440	64.5834596157074
7b_opt-QR-9-402-3	9	1.6023	-198.3818	3	402	87.06413078308105
7b_opt-QR-2-12272-3	2	1.5896	-198.2232	3	12272	199.6851270198822
7b_opt-QR-2-12598-3	2	1.5837	-197.8706	3	12598	95.76309990882874
7b_opt-QR-14-3744-3	14	1.5881	-196.2182	3	3744	71.32094717025757
7b_opt-QR-9-2708-3	9	1.5978	-196.1343	3	2708	295.71731305122375
7b_opt-QR-2-17135-3	2	1.5842	-196.1209	3	17135	140.1029269695282
7b_opt-QR-9-1924-3	9	1.5833	-196.1112	3	1924	36.071697473526
7b_opt-QR-15-13576-3	15	1.5881	-195.9771	3	13576	55.20167636871338
7b_opt-QR-14-2359-3	14	1.5836	-195.9567	3	2359	246.09968209266663
7b_opt-QR-14-9637-3	14	1.5866	-195.6773	3	9637	180.14533281326294
7b_opt-QR-14-414-3	14	1.5826	-195.6749	3	414	52.056678771972656
7b_opt-QR-2-1082-3	2	1.5788	-195.5983	3	1082	176.15482139587402
7b_opt-QR-15-18210-3	15	1.5829	-195.5817	3	18210	140.9784059524536
7b_opt-QR-14-1508-3	14	1.5837	-195.5539	3	1508	55.88154458999634
7b_opt-QR-14-8816-3	14	1.594	-195.4281	3	8816	290.12354731559753
7b_opt-QR-2-8680-3	2	1.5778	-195.2139	3	8680	332.4223439693451
7b_opt-QR-14-5010-3	14	1.5883	-195.2084	3	5010	241.25681400299072
7b_opt-QR-15-8098-3	15	1.5808	-195.1829	3	8098	174.01597833633423
7b_opt-QR-15-505-3	15	1.5837	-195.1045	3	505	272.8857088088989
7b_opt-QR-15-18385-3	15	1.5814	-194.8196	3	18385	103.8230516910553
7b_opt-QR-15-10758-3	15	1.5762	-194.7821	3	10758	109.7583839893341
7b_opt-QR-14-3235-3	14	1.5795	-194.7109	3	3235	50.289284467697144
7b_opt-QR-15-5047-3	15	1.5784	-194.4811	3	5047	144.4276156425476
7b_opt-QR-14-10706-3	14	1.5804	-194.2627	3	10706	47.532089948654175
7b_opt-QR-2-10854-3	2	1.5736	-194.1772	3	10854	103.95718598365784
7b_opt-QR-2-3575-3	2	1.5702	-193.8456	3	3575	137.4643702507019
7b_opt-QR-15-4403-3	15	1.5794	-193.7817	3	4403	231.1073498725891
7b_opt-QR-2-8652-3	2	1.5693	-193.7621	3	8652	523.1214809417725
7b_opt-QR-15-12478-3	15	1.5784	-193.7388	3	12478	249.61666536331177
7b_opt-QR-9-665-3	9	1.5994	-193.6368	3	665	51.17390704154968
7b_opt-QR-2-14057-3	2	1.5895	-193.5224	3	14057	201.6301531791687
7b_opt-QR-9-866-3	9	1.5767	-193.2698	3	866	78.65672969818115
7b_opt-QR-9-2484-3	9	1.5785	-193.2109	3	2484	17.680282592773438
7b_opt-QR-15-12633-3	15	1.5631	-193.2056	3	12633	59.93318176269531
7b_opt-QR-2-15947-3	2	1.5648	-193.1397	3	15947	207.31921768188477
7b_opt-QR-14-7655-3	14	1.5905	-192.8868	3	7655	208.05038356781006
