# Supplementary material for: Evolutionary chemical space exploration for functional materials: computational organic semiconductor discovery
Source: Chem Sci. 2020 Apr 22;11(19):4922–33. doi: 10.1039/d0sc00554a (PMC8159259; doi:10.1039/d0sc00554a)
Supplement: SC-011-D0SC00554A-s023 [file SC-011-D0SC00554A-s023.csv]

id	spacegroup	density	energy
mol4_opt_14-QR-14-3255-3	14	1.338	-125.6872
mol4_opt_61-QR-61-546-3	61	1.3186	-125.5994
mol4_opt_14-QR-14-1526-3	14	1.3174	-125.5475
mol4_opt_33-QR-33-2959-3	33	1.3276	-125.231
mol4_opt_14-QR-14-4328-3	14	1.3192	-125.1949
mol4_opt_33-QR-33-707-3	33	1.3268	-125.1254
mol4_opt_14-QR-14-3367-3	14	1.3264	-125.0565
mol4_opt_14-QR-14-3512-3	14	1.3254	-124.9849
mol4_opt_14-QR-14-159-3	14	1.3267	-124.9653
mol4_opt_14-QR-14-1647-3	14	1.3154	-124.7454
mol4_opt_14-QR-14-4519-3	14	1.3148	-124.735
mol4_opt_61-QR-61-3851-3	61	1.3163	-124.0999
mol4_opt_61-QR-61-4525-3	61	1.3159	-124.0677
mol4_opt_14-QR-14-1773-3	14	1.3234	-123.9642
mol4_opt_19-QR-19-3602-3	19	1.2965	-123.6202
mol4_opt_14-QR-14-2743-3	14	1.3431	-123.5757
mol4_opt_15-QR-15-7852-3	15	1.3123	-123.5719
mol4_opt_15-QR-15-5362-3	15	1.3135	-123.566
mol4_opt_14-QR-14-2475-3	14	1.3126	-123.5427
mol4_opt_14-QR-14-383-3	14	1.3113	-123.5216
mol4_opt_15-QR-15-8950-3	15	1.3206	-123.4816
mol4_opt_19-QR-19-4048-3	19	1.2965	-123.2716
mol4_opt_14-QR-14-623-3	14	1.3296	-123.2637
mol4_opt_14-QR-14-7277-3	14	1.2964	-123.1783
mol4_opt_14-QR-14-3489-3	14	1.3286	-123.1233
mol4_opt_14-QR-14-3077-3	14	1.329	-122.9985
mol4_opt_14-QR-14-1997-3	14	1.3053	-122.9607
mol4_opt_14-QR-14-2889-3	14	1.3269	-122.9034
mol4_opt_14-QR-14-5126-3	14	1.309	-122.9005
mol4_opt_61-QR-61-1283-3	61	1.303	-122.7324
mol4_opt_15-QR-15-11609-3	15	1.3285	-122.5355
mol4_opt_14-QR-14-799-3	14	1.3397	-122.5349
mol4_opt_15-QR-15-6673-3	15	1.3098	-122.466
mol4_opt_61-QR-61-1278-3	61	1.2859	-122.4413
mol4_opt_19-QR-19-6540-3	19	1.309	-122.3984
mol4_opt_14-QR-14-6793-3	14	1.325	-122.3442
mol4_opt_14-QR-14-5334-3	14	1.3187	-122.2176
mol4_opt_14-QR-14-7183-3	14	1.313	-122.0778
mol4_opt_14-QR-14-2512-3	14	1.3329	-122.0147
mol4_opt_19-QR-19-5633-3	19	1.3047	-121.9636
mol4_opt_14-QR-14-1323-3	14	1.3076	-121.959
mol4_opt_14-QR-14-1023-3	14	1.2967	-121.7924
mol4_opt_29-QR-29-876-3	29	1.2911	-121.6808
mol4_opt_19-QR-19-6642-3	19	1.3356	-121.6563
mol4_opt_14-QR-14-4038-3	14	1.3104	-121.5485
mol4_opt_61-QR-61-4462-3	61	1.2886	-121.491
mol4_opt_2-QR-2-7130-3	2	1.2995	-121.4431
mol4_opt_19-QR-19-785-3	19	1.3347	-121.4305
mol4_opt_14-QR-14-2098-3	14	1.2981	-121.3813
mol4_opt_15-QR-15-5578-3	15	1.3041	-121.2915
mol4_opt_4-QR-4-5023-3	4	1.3038	-121.2845
mol4_opt_14-QR-14-6349-3	14	1.3069	-121.211
mol4_opt_4-QR-4-3281-3	4	1.3311	-121.1939
mol4_opt_4-QR-4-4264-3	4	1.3202	-121.1463
mol4_opt_15-QR-15-6107-3	15	1.3174	-121.1432
mol4_opt_14-QR-14-4364-3	14	1.3342	-121.1353
mol4_opt_15-QR-15-3653-3	15	1.3028	-121.0874
mol4_opt_15-QR-15-3624-3	15	1.3175	-121.0624
mol4_opt_14-QR-14-1013-3	14	1.3134	-121.0556
mol4_opt_19-QR-19-1746-3	19	1.3112	-121.0369
mol4_opt_14-QR-14-6075-3	14	1.2904	-121.0132
mol4_opt_9-QR-9-1788-3	9	1.2945	-120.9786
mol4_opt_15-QR-15-3962-3	15	1.3001	-120.9118
mol4_opt_33-QR-33-1519-3	33	1.2789	-120.8778
mol4_opt_14-QR-14-1614-3	14	1.306	-120.877
mol4_opt_19-QR-19-2201-3	19	1.3294	-120.8474
mol4_opt_33-QR-33-2425-3	33	1.3305	-120.7941
mol4_opt_15-QR-15-740-3	15	1.3194	-120.783
mol4_opt_14-QR-14-3815-3	14	1.3013	-120.7748
mol4_opt_14-QR-14-506-3	14	1.3055	-120.7631
mol4_opt_14-QR-14-2411-3	14	1.3185	-120.7483
mol4_opt_4-QR-4-2583-3	4	1.3195	-120.7393
mol4_opt_9-QR-9-2349-3	9	1.293	-120.7362
mol4_opt_14-QR-14-5872-3	14	1.2979	-120.7263
mol4_opt_4-QR-4-1714-3	4	1.3062	-120.6992
mol4_opt_14-QR-14-131-3	14	1.3144	-120.6534
mol4_opt_33-QR-33-882-3	33	1.2994	-120.64
mol4_opt_15-QR-15-3206-3	15	1.2961	-120.6359
mol4_opt_33-QR-33-2760-3	33	1.2738	-120.6031
mol4_opt_4-QR-4-1219-3	4	1.3063	-120.586
mol4_opt_14-QR-14-3899-3	14	1.333	-120.5772
mol4_opt_15-QR-15-1122-3	15	1.2967	-120.5726
mol4_opt_14-QR-14-802-3	14	1.3294	-120.5693
mol4_opt_33-QR-33-2641-3	33	1.2888	-120.5526
mol4_opt_33-QR-33-1170-3	33	1.2897	-120.5492
mol4_opt_14-QR-14-2114-3	14	1.3068	-120.5363
mol4_opt_14-QR-14-718-3	14	1.3238	-120.519
mol4_opt_14-QR-14-3498-3	14	1.3211	-120.4737
mol4_opt_14-QR-14-7015-3	14	1.3267	-120.4671
mol4_opt_4-QR-4-598-3	4	1.2869	-120.4636
mol4_opt_19-QR-19-3687-3	19	1.2622	-120.4515
mol4_opt_14-QR-14-2859-3	14	1.2735	-120.4193
mol4_opt_9-QR-9-2418-3	9	1.2768	-120.4089
mol4_opt_19-QR-19-1700-3	19	1.3025	-120.3807
mol4_opt_14-QR-14-6456-3	14	1.2977	-120.3789
mol4_opt_14-QR-14-5341-3	14	1.3194	-120.3628
mol4_opt_14-QR-14-2532-3	14	1.3178	-120.3559
mol4_opt_14-QR-14-3254-3	14	1.2972	-120.3451
mol4_opt_9-QR-9-1846-3	9	1.2784	-120.3315
mol4_opt_14-QR-14-1039-3	14	1.3127	-120.3237
mol4_opt_14-QR-14-4822-3	14	1.294	-120.3111
mol4_opt_14-QR-14-2542-3	14	1.3189	-120.306
mol4_opt_4-QR-4-1157-3	4	1.287	-120.303
mol4_opt_2-QR-2-911-3	2	1.3118	-120.2979
mol4_opt_19-QR-19-2662-3	19	1.2821	-120.2904
mol4_opt_14-QR-14-5420-3	14	1.2984	-120.2878
mol4_opt_14-QR-14-1933-3	14	1.3196	-120.2765
mol4_opt_33-QR-33-279-3	33	1.2767	-120.2594
mol4_opt_4-QR-4-626-3	4	1.3128	-120.246
mol4_opt_19-QR-19-820-3	19	1.3045	-120.2322
mol4_opt_33-QR-33-2514-3	33	1.2941	-120.2321
mol4_opt_14-QR-14-5207-3	14	1.3136	-120.2234
mol4_opt_14-QR-14-659-3	14	1.2915	-120.2118
mol4_opt_14-QR-14-1735-3	14	1.2862	-120.2065
mol4_opt_2-QR-2-9780-3	2	1.2904	-120.1482
mol4_opt_19-QR-19-5645-3	19	1.2944	-120.1391
mol4_opt_14-QR-14-7013-3	14	1.3159	-120.1275
mol4_opt_15-QR-15-5584-3	15	1.2966	-120.1273
mol4_opt_14-QR-14-3409-3	14	1.3224	-120.1272
mol4_opt_19-QR-19-6624-3	19	1.2976	-120.1185
mol4_opt_4-QR-4-2616-3	4	1.2831	-120.102
mol4_opt_14-QR-14-4855-3	14	1.2768	-120.0998
mol4_opt_14-QR-14-5113-3	14	1.2834	-120.0822
mol4_opt_29-QR-29-827-3	29	1.3003	-120.0758
mol4_opt_4-QR-4-4567-3	4	1.2842	-120.0719
mol4_opt_14-QR-14-5604-3	14	1.3226	-120.0701
mol4_opt_14-QR-14-1666-3	14	1.3127	-120.0568
mol4_opt_14-QR-14-3038-3	14	1.3186	-120.0511
mol4_opt_14-QR-14-1964-3	14	1.3094	-119.9969
mol4_opt_2-QR-2-2042-3	2	1.2966	-119.9936
mol4_opt_14-QR-14-6642-3	14	1.311	-119.9678
mol4_opt_14-QR-14-1208-3	14	1.3266	-119.9433
mol4_opt_15-QR-15-3536-3	15	1.3084	-119.9365
mol4_opt_2-QR-2-5010-3	2	1.3089	-119.914
mol4_opt_19-QR-19-816-3	19	1.26	-119.8826
mol4_opt_15-QR-15-6456-3	15	1.3086	-119.8799
mol4_opt_14-QR-14-6213-3	14	1.3124	-119.8744
mol4_opt_33-QR-33-647-3	33	1.317	-119.8503
mol4_opt_4-QR-4-144-3	4	1.3129	-119.8489
mol4_opt_4-QR-4-3388-3	4	1.3013	-119.8207
mol4_opt_14-QR-14-3986-3	14	1.3066	-119.813
mol4_opt_14-QR-14-4157-3	14	1.2884	-119.8128
mol4_opt_19-QR-19-1928-3	19	1.3138	-119.7608
mol4_opt_14-QR-14-3971-3	14	1.3126	-119.7512
mol4_opt_14-QR-14-856-3	14	1.3252	-119.743
mol4_opt_33-QR-33-609-3	33	1.2846	-119.7155
mol4_opt_14-QR-14-6838-3	14	1.3137	-119.7053
mol4_opt_19-QR-19-5703-3	19	1.304	-119.6985
mol4_opt_2-QR-2-2008-3	2	1.2989	-119.6811
mol4_opt_15-QR-15-2264-3	15	1.3114	-119.6519
mol4_opt_14-QR-14-3817-3	14	1.3107	-119.6495
mol4_opt_4-QR-4-1958-3	4	1.3022	-119.6489
mol4_opt_33-QR-33-2724-3	33	1.2833	-119.6346
mol4_opt_2-QR-2-3750-3	2	1.306	-119.6238
mol4_opt_14-QR-14-3917-3	14	1.2779	-119.6134
mol4_opt_2-QR-2-2876-3	2	1.2929	-119.6087
mol4_opt_19-QR-19-389-3	19	1.3148	-119.607
mol4_opt_14-QR-14-3716-3	14	1.3064	-119.6008
mol4_opt_33-QR-33-1823-4	33	1.2907	-119.589
mol4_opt_14-QR-14-3975-3	14	1.3045	-119.5673
mol4_opt_2-QR-2-3235-3	2	1.3047	-119.5439
mol4_opt_33-QR-33-2155-3	33	1.326	-119.5109
mol4_opt_14-QR-14-5256-3	14	1.3096	-119.5021
mol4_opt_33-QR-33-733-3	33	1.327	-119.4872
mol4_opt_14-QR-14-3595-3	14	1.3214	-119.477
mol4_opt_2-QR-2-155-3	2	1.2994	-119.4758
mol4_opt_33-QR-33-2355-3	33	1.3087	-119.4746
mol4_opt_14-QR-14-5659-3	14	1.2716	-119.4624
mol4_opt_14-QR-14-3384-3	14	1.2817	-119.4585
mol4_opt_19-QR-19-3518-3	19	1.2955	-119.4547
mol4_opt_14-QR-14-2213-3	14	1.3155	-119.4533
mol4_opt_19-QR-19-158-3	19	1.2916	-119.4476
mol4_opt_9-QR-9-1851-3	9	1.2758	-119.447
mol4_opt_15-QR-15-7510-3	15	1.3148	-119.4443
mol4_opt_14-QR-14-6560-3	14	1.2865	-119.4407
mol4_opt_5-QR-5-433-3	5	1.294	-119.4347
mol4_opt_4-QR-4-4301-3	4	1.3282	-119.4276
mol4_opt_14-QR-14-5744-3	14	1.277	-119.4228
mol4_opt_33-QR-33-757-3	33	1.3183	-119.4178
mol4_opt_19-QR-19-228-3	19	1.2915	-119.4157
mol4_opt_19-QR-19-3205-3	19	1.3123	-119.4024
mol4_opt_19-QR-19-1764-3	19	1.2903	-119.4003
mol4_opt_19-QR-19-3031-3	19	1.3294	-119.3848
mol4_opt_2-QR-2-8090-3	2	1.3008	-119.3827
mol4_opt_2-QR-2-4564-3	2	1.2882	-119.361
mol4_opt_14-QR-14-4281-3	14	1.3233	-119.3512
mol4_opt_15-QR-15-3503-3	15	1.3111	-119.351
mol4_opt_29-QR-29-2544-3	29	1.2752	-119.3362
mol4_opt_14-QR-14-231-3	14	1.2752	-119.3338
mol4_opt_19-QR-19-1084-3	19	1.2992	-119.321
mol4_opt_33-QR-33-1909-3	33	1.2944	-119.3207
mol4_opt_19-QR-19-806-3	19	1.2988	-119.3203
mol4_opt_14-QR-14-5770-3	14	1.3062	-119.3186
mol4_opt_19-QR-19-1375-3	19	1.2894	-119.3158
mol4_opt_61-QR-61-249-3	61	1.2944	-119.3041
mol4_opt_19-QR-19-3048-3	19	1.3088	-119.3016
mol4_opt_19-QR-19-703-3	19	1.3147	-119.2774
mol4_opt_15-QR-15-2734-3	15	1.2935	-119.2768
mol4_opt_14-QR-14-6682-3	14	1.2986	-119.262
mol4_opt_14-QR-14-1691-3	14	1.2822	-119.2616
mol4_opt_33-QR-33-1348-3	33	1.2963	-119.2561
mol4_opt_14-QR-14-2888-3	14	1.3222	-119.2553
mol4_opt_19-QR-19-4984-3	19	1.302	-119.252
mol4_opt_33-QR-33-364-3	33	1.2935	-119.2464
mol4_opt_19-QR-19-6109-3	19	1.3108	-119.227
mol4_opt_19-QR-19-6065-3	19	1.276	-119.2231
mol4_opt_19-QR-19-4092-3	19	1.2888	-119.2185
mol4_opt_19-QR-19-1599-3	19	1.3126	-119.2122
mol4_opt_33-QR-33-1801-3	33	1.298	-119.2082
mol4_opt_14-QR-14-6239-3	14	1.3132	-119.2053
mol4_opt_14-QR-14-1908-3	14	1.3274	-119.1851
mol4_opt_29-QR-29-16-3	29	1.2931	-119.1844
mol4_opt_14-QR-14-5542-3	14	1.3277	-119.15
mol4_opt_33-QR-33-1222-3	33	1.2598	-119.1418
mol4_opt_14-QR-14-4955-3	14	1.2959	-119.1382
mol4_opt_14-QR-14-6955-3	14	1.3028	-119.1272
mol4_opt_2-QR-2-8919-3	2	1.302	-119.1247
mol4_opt_14-QR-14-4653-3	14	1.2777	-119.1231
mol4_opt_14-QR-14-3688-3	14	1.3209	-119.1195
mol4_opt_4-QR-4-4518-3	4	1.2711	-119.1171
mol4_opt_14-QR-14-5538-3	14	1.322	-119.1079
mol4_opt_9-QR-9-610-3	9	1.2611	-119.1013
mol4_opt_19-QR-19-5494-3	19	1.3047	-119.1012
mol4_opt_19-QR-19-506-3	19	1.3056	-119.0738
mol4_opt_2-QR-2-229-3	2	1.2988	-119.0725
mol4_opt_14-QR-14-185-3	14	1.312	-119.0543
mol4_opt_15-QR-15-1658-3	15	1.3213	-119.0532
mol4_opt_14-QR-14-2866-3	14	1.3226	-119.041
mol4_opt_4-QR-4-2928-3	4	1.316	-119.0404
mol4_opt_61-QR-61-172-3	61	1.2937	-119.0198
mol4_opt_14-QR-14-5405-3	14	1.2849	-119.0154
mol4_opt_15-QR-15-9658-3	15	1.2749	-119.0039
mol4_opt_19-QR-19-3745-3	19	1.2966	-119.0008
mol4_opt_19-QR-19-3697-3	19	1.305	-118.9954
mol4_opt_19-QR-19-6315-3	19	1.2947	-118.9792
mol4_opt_4-QR-4-1606-3	4	1.3271	-118.9697
mol4_opt_14-QR-14-2620-3	14	1.304	-118.9588
mol4_opt_33-QR-33-2533-3	33	1.3002	-118.9304
mol4_opt_33-QR-33-270-3	33	1.3269	-118.9229
mol4_opt_29-QR-29-739-3	29	1.2987	-118.9166
mol4_opt_14-QR-14-7188-3	14	1.2601	-118.9135
mol4_opt_15-QR-15-8218-3	15	1.2955	-118.9062
mol4_opt_4-QR-4-4838-3	4	1.3354	-118.9002
mol4_opt_29-QR-29-2384-3	29	1.2997	-118.8918
mol4_opt_61-QR-61-3694-3	61	1.3178	-118.8895
mol4_opt_14-QR-14-4834-3	14	1.3163	-118.8771
mol4_opt_19-QR-19-2011-3	19	1.3334	-118.8369
mol4_opt_14-QR-14-6361-3	14	1.2889	-118.8348
mol4_opt_19-QR-19-2426-3	19	1.2839	-118.8341
mol4_opt_14-QR-14-227-3	14	1.2947	-118.824
mol4_opt_5-QR-5-2339-3	5	1.305	-118.8189
mol4_opt_19-QR-19-1969-3	19	1.3276	-118.8166
mol4_opt_29-QR-29-280-3	29	1.2674	-118.8138
mol4_opt_14-QR-14-1683-3	14	1.3093	-118.8117
mol4_opt_33-QR-33-2185-3	33	1.2737	-118.8074
mol4_opt_14-QR-14-2567-3	14	1.2917	-118.7932
mol4_opt_2-QR-2-256-3	2	1.2844	-118.7859
mol4_opt_14-QR-14-2487-3	14	1.2878	-118.7832
mol4_opt_5-QR-5-280-3	5	1.3108	-118.7779
mol4_opt_5-QR-5-615-3	5	1.3031	-118.7751
mol4_opt_14-QR-14-5925-3	14	1.2818	-118.763
mol4_opt_15-QR-15-9526-3	15	1.2919	-118.7626
mol4_opt_14-QR-14-2672-3	14	1.3043	-118.7621
mol4_opt_14-QR-14-4062-3	14	1.2948	-118.755
mol4_opt_15-QR-15-1914-3	15	1.3118	-118.7444
mol4_opt_19-QR-19-4869-3	19	1.2764	-118.7361
mol4_opt_14-QR-14-6700-3	14	1.2972	-118.7342
mol4_opt_29-QR-29-30-3	29	1.2743	-118.7314
mol4_opt_14-QR-14-6093-3	14	1.2859	-118.705
mol4_opt_33-QR-33-293-3	33	1.2846	-118.6961
mol4_opt_15-QR-15-8799-3	15	1.2946	-118.6952
mol4_opt_14-QR-14-617-3	14	1.2679	-118.6908
mol4_opt_4-QR-4-1986-3	4	1.2786	-118.6908
mol4_opt_14-QR-14-5042-3	14	1.2765	-118.6907
