# Supplementary material for: Evolutionary chemical space exploration for functional materials: computational organic semiconductor discovery
Source: Chem Sci. 2020 Apr 22;11(19):4922–33. doi: 10.1039/d0sc00554a (PMC8159259; doi:10.1039/d0sc00554a)
Supplement: SC-011-D0SC00554A-s024 [file SC-011-D0SC00554A-s024.cif]

data_mol8b_opt_2-QR-2-4136-3
_audit_creation_method 'generated by cspy2.0'
_cell_length_a 14.6584
_cell_length_b 5.6088
_cell_length_c 13.8769
_cell_angle_alpha 88.5426
_cell_angle_beta 32.0996
_cell_angle_gamma 93.2919
loop_
_symmetry_equiv_pos_site_id
_symmetry_equiv_pos_as_xyz
1 -x,-y,-z
2 +x,+y,+z
loop_
_atom_site_label
_atom_site_type_symbol
_atom_site_fract_x
_atom_site_fract_y
_atom_site_fract_z
_atom_site_occupancy
C1 C       0.341370130000       0.443965710000       0.357707180000       1.000000000000
C2 C       0.294762580000       0.421810140000       0.500251170000       1.000000000000
C3 C       0.300808900000       0.568362870000       0.647072670000       1.000000000000
C4 C       0.308107350000       0.717558260000       0.792090190000       1.000000000000
C5 C       0.362778700000       0.902423460000       0.808614520000       1.000000000000
C6 C       0.313243720000       0.870078920000       0.948393560000       1.000000000000
C7 C       0.316822960000       1.012499150000       1.098603520000       1.000000000000
C8 C       0.210857500000       0.797041930000       1.229851530000       1.000000000000
C9 C       0.156235630000       0.616141210000       1.217663480000       1.000000000000
C10 C       0.205784070000       0.644654150000       1.073548870000       1.000000000000
C11 C       0.200555220000       0.498633780000       0.925183750000       1.000000000000
C12 C       0.193536530000       0.349562570000       0.779938110000       1.000000000000
C13 C       0.138875250000       0.164105920000       0.763522100000       1.000000000000
C14 C       0.189184810000       0.199032680000       0.623380940000       1.000000000000
C15 C       0.144782140000       0.029133490000       0.587949050000       1.000000000000
N1 N       0.192954130000       0.064684830000       0.455536150000       1.000000000000
N2 N       0.294961540000       0.280292040000       0.336158970000       1.000000000000
N3 N       0.348969810000       0.599542180000       0.510149530000       1.000000000000
N4 N       0.355895240000       0.748510140000       0.656799970000       1.000000000000
N5 N       0.366364260000       1.050032420000       0.964948330000       1.000000000000
N6 N       0.152346330000       0.467997720000       1.061923280000       1.000000000000
N7 N       0.145582300000       0.318442080000       0.915397420000       1.000000000000
H1 H       0.420977740000       0.609198500000       0.261069410000       1.000000000000
H2 H       0.442525480000       1.066834330000       0.712030890000       1.000000000000
H3 H       0.359844370000       1.156232070000       1.109677710000       1.000000000000
H4 H       0.176512090000       0.783024090000       1.336401720000       1.000000000000
H5 H       0.076372420000       0.449377090000       1.311829300000       1.000000000000
H6 H       0.059330450000       0.000856860000       0.861620830000       1.000000000000
H7 H       0.065238350000      -0.143002320000       0.676382960000       1.000000000000
#END
data_mol8b_opt_2-QR-2-7844-3
_audit_creation_method 'generated by cspy2.0'
_cell_length_a 39.2216
_cell_length_b 47.5653
_cell_length_c 27.9922
_cell_angle_alpha 172.9868
_cell_angle_beta 16.7786
_cell_angle_gamma 169.6011
loop_
_symmetry_equiv_pos_site_id
_symmetry_equiv_pos_as_xyz
1 -x,-y,-z
2 +x,+y,+z
loop_
_atom_site_label
_atom_site_type_symbol
_atom_site_fract_x
_atom_site_fract_y
_atom_site_fract_z
_atom_site_occupancy
C1 C       0.824720580000       0.701106360000       0.551642850000       1.000000000000
C2 C       0.757110590000       0.807215960000       0.804327470000       1.000000000000
C3 C       0.484446390000       0.558880670000       0.700481690000       1.000000000000
C4 C       0.209748960000       0.304001120000       0.588118190000       1.000000000000
C5 C      -0.022601700000      -0.078860360000       0.215151920000       1.000000000000
C6 C      -0.076448110000       0.046581150000       0.484596400000       1.000000000000
C7 C      -0.346527410000      -0.192103710000       0.393959620000       1.000000000000
C8 C      -0.175467750000       0.315589640000       1.043834440000       1.000000000000
C9 C       0.049258020000       0.691854820000       1.414481780000       1.000000000000
C10 C       0.110582550000       0.572777720000       1.147126330000       1.000000000000
C11 C       0.383765420000       0.819857670000       1.248185410000       1.000000000000
C12 C       0.658575100000       1.074791980000       1.360419790000       1.000000000000
C13 C       0.891706050000       1.459480480000       1.735416470000       1.000000000000
C14 C       0.942602820000       1.328086710000       1.459504790000       1.000000000000
C15 C       1.169659640000       1.672056300000       1.773752430000       1.000000000000
N1 N       1.214581530000       1.542109970000       1.507105990000       1.000000000000
N2 N       1.035054500000       1.037379020000       0.872105530000       1.000000000000
N3 N       0.537671720000       0.436598850000       0.437096900000       1.000000000000
N4 N       0.262263390000       0.183234370000       0.327973210000       1.000000000000
N5 N      -0.302915600000      -0.325838190000       0.122299090000       1.000000000000
N6 N       0.329840170000       0.940281700000       1.509420610000       1.000000000000
N7 N       0.606110110000       1.195832250000       1.620997520000       1.000000000000
H1 H       0.690544250000       0.312166230000       0.057603750000       1.000000000000
H2 H      -0.155568460000      -0.465072290000      -0.275944770000       1.000000000000
H3 H      -0.525994690000      -0.490464790000       0.101485840000       1.000000000000
H4 H      -0.229252850000       0.388793940000       1.226407360000       1.000000000000
H5 H       0.186620340000       1.081945320000       1.907064280000       1.000000000000
H6 H       1.022436310000       1.844455630000       2.226857720000       1.000000000000
H7 H       1.317524740000       2.072137310000       2.270806940000       1.000000000000
#END
data_mol8b_opt_9-QR-9-2367-3
_audit_creation_method 'generated by cspy2.0'
_cell_length_a 7.4301
_cell_length_b 15.0437
_cell_length_c 10.7931
_cell_angle_alpha 90.0
_cell_angle_beta 83.8261
_cell_angle_gamma 90.0
loop_
_symmetry_equiv_pos_site_id
_symmetry_equiv_pos_as_xyz
1 +x,+y,+z
2 +x,-y,1/2+z
3 1/2+x,1/2+y,+z
4 1/2+x,1/2-y,1/2+z
loop_
_atom_site_label
_atom_site_type_symbol
_atom_site_fract_x
_atom_site_fract_y
_atom_site_fract_z
_atom_site_occupancy
C1 C       0.420237280000       1.094539250000       0.915264520000       1.000000000000
C2 C       0.467244490000       1.179653950000       0.859128240000       1.000000000000
C3 C       0.464723460000       1.331476080000       0.861496320000       1.000000000000
C4 C       0.460994080000       1.483046760000       0.865449840000       1.000000000000
C5 C       0.409799580000       1.564102060000       0.925449100000       1.000000000000
C6 C       0.459557220000       1.643210280000       0.866799870000       1.000000000000
C7 C       0.459458720000       1.795532900000       0.866632980000       1.000000000000
C8 C       0.562253400000       1.799416750000       0.745940200000       1.000000000000
C9 C       0.613496590000       1.722697830000       0.685886590000       1.000000000000
C10 C       0.563628530000       1.639319660000       0.744629090000       1.000000000000
C11 C       0.565320240000       1.486851890000       0.742887720000       1.000000000000
C12 C       0.568760510000       1.335311790000       0.738986990000       1.000000000000
C13 C       0.619921250000       1.254275910000       0.678652110000       1.000000000000
C14 C       0.569443250000       1.175795270000       0.738399720000       1.000000000000
C15 C       0.610522570000       1.088192550000       0.690024350000       1.000000000000
N1 N       0.562248720000       1.014872470000       0.747452210000       1.000000000000
N2 N       0.463523900000       1.018295210000       0.864455690000       1.000000000000
N3 N       0.416346960000       1.253641690000       0.918845970000       1.000000000000
N4 N       0.412986710000       1.406312250000       0.922106660000       1.000000000000
N5 N       0.409821950000       1.722444060000       0.925033670000       1.000000000000
N6 N       0.613769660000       1.564566480000       0.685898890000       1.000000000000
N7 N       0.616935920000       1.412043910000       0.682238460000       1.000000000000
H1 H       0.343115910000       1.093785960000       1.006674030000       1.000000000000
H2 H       0.332499800000       1.563386660000       1.016386670000       1.000000000000
H3 H       0.419129220000       1.857407040000       0.913874250000       1.000000000000
H4 H       0.596962980000       1.863762630000       0.705006110000       1.000000000000
H5 H       0.690857960000       1.720908680000       0.594945380000       1.000000000000
H6 H       0.697034240000       1.256614620000       0.587516910000       1.000000000000
H7 H       0.687407310000       1.080943040000       0.598942830000       1.000000000000
#END
data_mol8b_opt_14-QR-14-315-3
_audit_creation_method 'generated by cspy2.0'
_cell_length_a 8.1517
_cell_length_b 5.0545
_cell_length_c 30.9023
_cell_angle_alpha 90.0
_cell_angle_beta 69.6552
_cell_angle_gamma 90.0
loop_
_symmetry_equiv_pos_site_id
_symmetry_equiv_pos_as_xyz
1 -x,-y,-z
2 +x,+y,+z
3 -x,1/2+y,1/2-z
4 +x,1/2-y,1/2+z
loop_
_atom_site_label
_atom_site_type_symbol
_atom_site_fract_x
_atom_site_fract_y
_atom_site_fract_z
_atom_site_occupancy
C1 C       0.040657830000       0.613417420000       0.150673250000       1.000000000000
C2 C       0.088893600000       0.537658850000       0.102827250000       1.000000000000
C3 C       0.248015390000       0.594273340000       0.026355920000       1.000000000000
C4 C       0.408062140000       0.653603630000      -0.049851310000       1.000000000000
C5 C       0.534736430000       0.794165950000      -0.085593140000       1.000000000000
C6 C       0.575219140000       0.710851110000      -0.130623760000       1.000000000000
C7 C       0.733178310000       0.762523150000      -0.207567610000       1.000000000000
C8 C       0.651636770000       0.536644870000      -0.219978370000       1.000000000000
C9 C       0.529428220000       0.397448270000      -0.186431310000       1.000000000000
C10 C       0.484563890000       0.479530130000      -0.139236060000       1.000000000000
C11 C       0.325087000000       0.424258080000      -0.062384100000       1.000000000000
C12 C       0.165002900000       0.365352940000       0.013812490000       1.000000000000
C13 C       0.037971380000       0.224578280000       0.049515770000       1.000000000000
C14 C      -0.000986970000       0.309895760000       0.094324320000       1.000000000000
C15 C      -0.126312690000       0.189271170000       0.134379470000       1.000000000000
N1 N      -0.161457020000       0.271677570000       0.176380650000       1.000000000000
N2 N      -0.074538880000       0.491891440000       0.184780940000       1.000000000000
N3 N       0.208053760000       0.675219690000       0.070630430000       1.000000000000
N4 N       0.368655040000       0.733904290000      -0.006192060000       1.000000000000
N5 N       0.698730640000       0.847529490000      -0.165598450000       1.000000000000
N6 N       0.365345990000       0.343459190000      -0.106567250000       1.000000000000
N7 N       0.204381730000       0.284762650000      -0.029853590000       1.000000000000
H1 H       0.105007290000       0.784287670000       0.158966960000       1.000000000000
H2 H       0.598537370000       0.964910330000      -0.077358860000       1.000000000000
H3 H       0.830887240000       0.872563580000      -0.234726660000       1.000000000000
H4 H       0.689367260000       0.481617770000      -0.256019680000       1.000000000000
H5 H       0.463049320000       0.225771820000      -0.193401060000       1.000000000000
H6 H      -0.024438900000       0.054471280000       0.040444870000       1.000000000000
H7 H      -0.198721640000       0.016248230000       0.130155870000       1.000000000000
#END
data_mol8b_opt_2-QR-2-227-3
_audit_creation_method 'generated by cspy2.0'
_cell_length_a 8.8543
_cell_length_b 5.9111
_cell_length_c 13.2167
_cell_angle_alpha 95.9666
_cell_angle_beta 118.08580000000002
_cell_angle_gamma 79.8031
loop_
_symmetry_equiv_pos_site_id
_symmetry_equiv_pos_as_xyz
1 -x,-y,-z
2 +x,+y,+z
loop_
_atom_site_label
_atom_site_type_symbol
_atom_site_fract_x
_atom_site_fract_y
_atom_site_fract_z
_atom_site_occupancy
C1 C       0.150428570000       0.738601720000       0.028191620000       1.000000000000
C2 C       0.199471890000       0.732373160000       0.148730080000       1.000000000000
C3 C       0.197295060000       0.581121210000       0.300116930000       1.000000000000
C4 C       0.193851850000       0.427899690000       0.450297830000       1.000000000000
C5 C       0.140975420000       0.266976970000       0.494575900000       1.000000000000
C6 C       0.192801890000       0.269812690000       0.610777840000       1.000000000000
C7 C       0.193115570000       0.121431650000       0.764313220000       1.000000000000
C8 C       0.299735560000       0.282248380000       0.843411280000       1.000000000000
C9 C       0.352673510000       0.439011110000       0.803537330000       1.000000000000
C10 C       0.300724190000       0.440228050000       0.682966920000       1.000000000000
C11 C       0.302065330000       0.591365280000       0.530466080000       1.000000000000
C12 C       0.305230290000       0.744575610000       0.380222870000       1.000000000000
C13 C       0.358099930000       0.906055770000       0.336094550000       1.000000000000
C14 C       0.305509030000       0.901029490000       0.219893880000       1.000000000000
C15 C       0.347896860000       1.052570310000       0.161724100000       1.000000000000
N1 N       0.297585130000       1.045585230000       0.052225030000       1.000000000000
N2 N       0.195123180000       0.882323020000      -0.016983190000       1.000000000000
N3 N       0.146880100000       0.578712560000       0.186075860000       1.000000000000
N4 N       0.143842060000       0.425444320000       0.337742110000       1.000000000000
N5 N       0.141438040000       0.113092520000       0.654309210000       1.000000000000
N6 N       0.352522060000       0.593257560000       0.644255570000       1.000000000000
N7 N       0.355406430000       0.747125000000       0.492855520000       1.000000000000
H1 H       0.070378280000       0.614395220000      -0.029329280000       1.000000000000
H2 H       0.060791360000       0.143592650000       0.437243890000       1.000000000000
H3 H       0.151457790000      -0.003365790000       0.797210200000       1.000000000000
H4 H       0.335913690000       0.275319300000       0.933712070000       1.000000000000
H5 H       0.432909810000       0.564823640000       0.858362270000       1.000000000000
H6 H       0.438125790000       1.028256830000       0.395097760000       1.000000000000
H7 H       0.427677230000       1.184125990000       0.210987070000       1.000000000000
#END
data_mol8b_opt_2-QR-2-754-4
_audit_creation_method 'generated by cspy2.0'
_cell_length_a 14.3755
_cell_length_b 4.4281
_cell_length_c 17.5809
_cell_angle_alpha 130.1966
_cell_angle_beta 59.6484
_cell_angle_gamma 134.7448
loop_
_symmetry_equiv_pos_site_id
_symmetry_equiv_pos_as_xyz
1 -x,-y,-z
2 +x,+y,+z
loop_
_atom_site_label
_atom_site_type_symbol
_atom_site_fract_x
_atom_site_fract_y
_atom_site_fract_z
_atom_site_occupancy
C1 C       0.855116310000       0.742758690000       0.797703950000       1.000000000000
C2 C       0.801981480000       0.431315310000       0.703311050000       1.000000000000
C3 C       0.807254310000       0.278823400000       0.550326910000       1.000000000000
C4 C       0.814082570000       0.132593710000       0.397803830000       1.000000000000
C5 C       0.874193230000       0.282807790000       0.325032750000       1.000000000000
C6 C       0.818550160000      -0.033274170000       0.236179840000       1.000000000000
C7 C       0.821387450000      -0.196812870000       0.082239340000       1.000000000000
C8 C       0.703766150000      -0.677626960000       0.059927230000       1.000000000000
C9 C       0.643688850000      -0.832710120000       0.128306040000       1.000000000000
C10 C       0.699334960000      -0.511622480000       0.221496950000       1.000000000000
C11 C       0.694630640000      -0.355403710000       0.375301300000       1.000000000000
C12 C       0.687829790000      -0.208536130000       0.527861020000       1.000000000000
C13 C       0.627359960000      -0.359491440000       0.600639270000       1.000000000000
C14 C       0.684108370000      -0.040151860000       0.688972670000       1.000000000000
C15 C       0.635181490000      -0.137032130000       0.770185360000       1.000000000000
N1 N       0.689793220000       0.167180090000       0.852893170000       1.000000000000
N2 N       0.804055480000       0.623833110000       0.867031260000       1.000000000000
N3 N       0.861683030000       0.587887870000       0.637627330000       1.000000000000
N4 N       0.867835200000       0.438160840000       0.483940780000       1.000000000000
N5 N       0.876898480000       0.112004900000       0.164991920000       1.000000000000
N6 N       0.640589800000      -0.663634510000       0.288084220000       1.000000000000
N7 N       0.633996790000      -0.514633160000       0.441690590000       1.000000000000
H1 H       0.944316960000       1.103181220000       0.812211980000       1.000000000000
H2 H       0.962875810000       0.642424530000       0.339572090000       1.000000000000
H3 H       0.868675680000      -0.076413710000       0.026914080000       1.000000000000
H4 H       0.665109650000      -0.907993030000      -0.011314390000       1.000000000000
H5 H       0.554958880000      -1.189766370000       0.116283570000       1.000000000000
H6 H       0.538481030000      -0.720957120000       0.584515510000       1.000000000000
H7 H       0.546146100000      -0.487658830000       0.763806430000       1.000000000000
#END
data_mol8b_opt_2-QR-2-91-3
_audit_creation_method 'generated by cspy2.0'
_cell_length_a 12.2087
_cell_length_b 17.6195
_cell_length_c 14.1913
_cell_angle_alpha 131.9431
_cell_angle_beta 17.2522
_cell_angle_gamma 122.67579999999998
loop_
_symmetry_equiv_pos_site_id
_symmetry_equiv_pos_as_xyz
1 -x,-y,-z
2 +x,+y,+z
loop_
_atom_site_label
_atom_site_type_symbol
_atom_site_fract_x
_atom_site_fract_y
_atom_site_fract_z
_atom_site_occupancy
C1 C       0.242952070000       0.302916220000       0.124401360000       1.000000000000
C2 C       0.187685570000       0.206640490000       0.123391450000       1.000000000000
C3 C       0.355059110000       0.053560780000      -0.043758420000       1.000000000000
C4 C       0.526015470000      -0.098939650000      -0.212920690000       1.000000000000
C5 C       0.768514330000      -0.170082040000      -0.397681170000       1.000000000000
C6 C       0.699074370000      -0.260565140000      -0.386848800000       1.000000000000
C7 C       0.859801840000      -0.414529030000      -0.549823060000       1.000000000000
C8 C       0.548459140000      -0.440097080000      -0.356901580000       1.000000000000
C9 C       0.310387060000      -0.373344040000      -0.176679700000       1.000000000000
C10 C       0.375631590000      -0.278539970000      -0.183169980000       1.000000000000
C11 C       0.209830330000      -0.124780920000      -0.016994210000       1.000000000000
C12 C       0.039552560000       0.027627640000       0.151520010000       1.000000000000
C13 C      -0.203137500000       0.098598020000       0.336115030000       1.000000000000
C14 C      -0.130612830000       0.188706240000       0.323285030000       1.000000000000
C15 C      -0.349189980000       0.268484900000       0.495594190000       1.000000000000
N1 N      -0.277760590000       0.353030180000       0.481533970000       1.000000000000
N2 N       0.029715020000       0.370823660000       0.288841480000       1.000000000000
N3 N       0.421875040000       0.142603220000      -0.053235160000       1.000000000000
N4 N       0.592640810000      -0.011196210000      -0.222920070000       1.000000000000
N5 N       0.935130270000      -0.330196990000      -0.566876920000       1.000000000000
N6 N       0.143039400000      -0.213527980000      -0.007154550000       1.000000000000
N7 N      -0.027502240000      -0.060103880000       0.161866600000       1.000000000000
H1 H       0.479537480000       0.320281720000      -0.022462160000       1.000000000000
H2 H       1.005114670000      -0.153006860000      -0.545072430000       1.000000000000
H3 H       1.048727610000      -0.468584390000      -0.693263130000       1.000000000000
H4 H       0.509665010000      -0.512479860000      -0.359137730000       1.000000000000
H5 H       0.071013770000      -0.387873100000      -0.026480150000       1.000000000000
H6 H      -0.437802760000       0.079745220000       0.481325140000       1.000000000000
H7 H      -0.593448070000       0.259274340000       0.650564030000       1.000000000000
#END
data_mol8b_opt_15-QR-15-4543-3
_audit_creation_method 'generated by cspy2.0'
_cell_length_a 19.9047
_cell_length_b 15.0567
_cell_length_c 12.4107
_cell_angle_alpha 90.0
_cell_angle_beta 40.437
_cell_angle_gamma 90.0
loop_
_symmetry_equiv_pos_site_id
_symmetry_equiv_pos_as_xyz
1 -x,-y,-z
2 +x,+y,+z
3 -x,+y,1/2-z
4 +x,-y,1/2+z
5 1/2-x,1/2-y,-z
6 1/2+x,1/2+y,+z
7 1/2-x,1/2+y,1/2-z
8 1/2+x,1/2-y,1/2+z
loop_
_atom_site_label
_atom_site_type_symbol
_atom_site_fract_x
_atom_site_fract_y
_atom_site_fract_z
_atom_site_occupancy
C1 C       0.122115200000       0.344672150000       0.895225650000       1.000000000000
C2 C       0.124140530000       0.429680660000       0.946451550000       1.000000000000
C3 C       0.123022570000       0.581370640000       0.945600010000       1.000000000000
C4 C       0.121768930000       0.732809860000       0.943434160000       1.000000000000
C5 C       0.118642210000       0.813828630000       0.889810470000       1.000000000000
C6 C       0.120513230000       0.892832470000       0.943799180000       1.000000000000
C7 C       0.119362890000       1.045020130000       0.945492780000       1.000000000000
C8 C       0.124345210000       1.048829400000       1.055120130000       1.000000000000
C9 C       0.127436560000       0.972143110000       1.108845410000       1.000000000000
C10 C       0.125613220000       0.888873270000       1.054694750000       1.000000000000
C11 C       0.126860310000       0.736539580000       1.054703150000       1.000000000000
C12 C       0.128235240000       0.585131790000       1.056601090000       1.000000000000
C13 C       0.131537690000       0.504133310000       1.110241320000       1.000000000000
C14 C       0.129506750000       0.425756400000       1.055456720000       1.000000000000
C15 C       0.132314450000       0.338203600000       1.098256890000       1.000000000000
N1 N       0.130220800000       0.264980540000       1.045844210000       1.000000000000
N2 N       0.124860340000       0.268466040000       0.940488000000       1.000000000000
N3 N       0.121055890000       0.503637800000       0.893053440000       1.000000000000
N4 N       0.119933740000       0.656176260000       0.891329980000       1.000000000000
N5 N       0.117497670000       0.972030450000       0.891717310000       1.000000000000
N6 N       0.128620350000       0.814151670000       1.107263810000       1.000000000000
N7 N       0.130028680000       0.661762640000       1.108869660000       1.000000000000
H1 H       0.117952110000       0.343970910000       0.812883140000       1.000000000000
H2 H       0.114792510000       0.813166950000       0.807373190000       1.000000000000
H3 H       0.116927900000       1.106867310000       0.903230170000       1.000000000000
H4 H       0.125583830000       1.113094350000       1.092890060000       1.000000000000
H5 H       0.131277800000       0.970302280000       1.191309860000       1.000000000000
H6 H       0.135561930000       0.506417940000       1.192556340000       1.000000000000
H7 H       0.136509460000       0.330909230000       1.180247730000       1.000000000000
#END
data_mol8b_opt_2-QR-2-11742-3
_audit_creation_method 'generated by cspy2.0'
_cell_length_a 10.6519
_cell_length_b 7.284
_cell_length_c 54.566
_cell_angle_alpha 103.5488
_cell_angle_beta 28.0262
_cell_angle_gamma 129.8699
loop_
_symmetry_equiv_pos_site_id
_symmetry_equiv_pos_as_xyz
1 -x,-y,-z
2 +x,+y,+z
loop_
_atom_site_label
_atom_site_type_symbol
_atom_site_fract_x
_atom_site_fract_y
_atom_site_fract_z
_atom_site_occupancy
C1 C       0.067732520000       0.589926490000       0.432561800000       1.000000000000
C2 C       0.145012680000       0.637132100000       0.394369370000       1.000000000000
C3 C       0.909679240000       1.095946530000       0.241912350000       1.000000000000
C4 C       1.682416280000       1.559454440000       0.088450960000       1.000000000000
C5 C       2.450917940000       2.020070040000      -0.041410360000       1.000000000000
C6 C       2.481303280000       2.038564970000      -0.071335400000       1.000000000000
C7 C       3.232070700000       2.488790340000      -0.222087440000       1.000000000000
C8 C       2.509841630000       2.056094150000      -0.126193550000       1.000000000000
C9 C       1.762380620000       1.608087300000      -0.000579220000       1.000000000000
C10 C       1.711607600000       1.577403360000       0.033483430000       1.000000000000
C11 C       0.948499370000       1.119816130000       0.185943270000       1.000000000000
C12 C       0.176974600000       0.657277760000       0.339232890000       1.000000000000
C13 C      -0.592527910000       0.196380880000       0.469224220000       1.000000000000
C14 C      -0.613721350000       0.183179480000       0.497706550000       1.000000000000
C15 C      -1.342455510000      -0.253404520000       0.624357550000       1.000000000000
N1 N      -1.353142450000      -0.260532470000       0.649739640000       1.000000000000
N2 N      -0.620349410000       0.177577770000       0.550033120000       1.000000000000
N3 N       0.876763900000       1.075664210000       0.271760230000       1.000000000000
N4 N       1.651335330000       1.540492550000       0.117694000000       1.000000000000
N5 N       3.230112810000       2.487424700000      -0.197952330000       1.000000000000
N6 N       0.981892620000       1.140005910000       0.156068180000       1.000000000000
N7 N       0.207208870000       0.675642790000       0.310104050000       1.000000000000
H1 H       0.623307480000       0.922051250000       0.358061670000       1.000000000000
H2 H       3.005532960000       2.352197800000      -0.115790610000       1.000000000000
H3 H       3.827629310000       2.845770070000      -0.322417550000       1.000000000000
H4 H       2.576135440000       2.096044540000      -0.156127940000       1.000000000000
H5 H       1.195217330000       1.268380320000       0.076306890000       1.000000000000
H6 H      -1.139280650000      -0.130680710000       0.542018440000       1.000000000000
H7 H      -1.935604530000      -0.608092950000       0.706526220000       1.000000000000
#END
data_mol8b_opt_14-QR-14-2646-3
_audit_creation_method 'generated by cspy2.0'
_cell_length_a 10.082
_cell_length_b 4.0698
_cell_length_c 32.6622
_cell_angle_alpha 90.0
_cell_angle_beta 116.66500000000002
_cell_angle_gamma 90.0
loop_
_symmetry_equiv_pos_site_id
_symmetry_equiv_pos_as_xyz
1 -x,-y,-z
2 +x,+y,+z
3 -x,1/2+y,1/2-z
4 +x,1/2-y,1/2+z
loop_
_atom_site_label
_atom_site_type_symbol
_atom_site_fract_x
_atom_site_fract_y
_atom_site_fract_z
_atom_site_occupancy
C1 C       0.554761480000       0.897696920000       0.849465360000       1.000000000000
C2 C       0.596648770000       0.965389090000       0.897076590000       1.000000000000
C3 C       0.753573870000       0.911517090000       0.973328780000       1.000000000000
C4 C       0.911534240000       0.855253310000       1.049321770000       1.000000000000
C5 C       1.042364080000       0.725794100000       1.085056910000       1.000000000000
C6 C       1.076201410000       0.800833910000       1.129863730000       1.000000000000
C7 C       1.231650930000       0.751631650000       1.206586040000       1.000000000000
C8 C       1.138995410000       0.957949860000       1.218768700000       1.000000000000
C9 C       1.012552780000       1.086110200000       1.185222040000       1.000000000000
C10 C       0.974422670000       1.012229800000       1.138256540000       1.000000000000
C11 C       0.817291980000       1.064703350000       1.061622410000       1.000000000000
C12 C       0.659365740000       1.120429760000       0.985637340000       1.000000000000
C13 C       0.528235530000       1.249888250000       0.949936450000       1.000000000000
C14 C       0.495953390000       1.173142110000       0.905355290000       1.000000000000
C15 C       0.367705410000       1.284334510000       0.865335200000       1.000000000000
N1 N       0.338875340000       1.210324370000       0.823552350000       1.000000000000
N2 N       0.436191770000       1.009657040000       0.815373480000       1.000000000000
N3 N       0.720041790000       0.838792610000       0.929277000000       1.000000000000
N4 N       0.878535550000       0.782970960000       1.005879860000       1.000000000000
N5 N       1.203749700000       0.674918180000       1.164830570000       1.000000000000
N6 N       0.851051880000       1.137525930000       1.105588030000       1.000000000000
N7 N       0.692303070000       1.193031490000       1.029086930000       1.000000000000
H1 H       0.627290090000       0.742042520000       0.841349660000       1.000000000000
H2 H       1.114459960000       0.569901110000       1.076993070000       1.000000000000
H3 H       1.332670240000       0.650289630000       1.233742370000       1.000000000000
H4 H       1.171939390000       1.007349050000       1.254640480000       1.000000000000
H5 H       0.937904610000       1.242920720000       1.192025600000       1.000000000000
H6 H       0.457582600000       1.404963160000       0.958830150000       1.000000000000
H7 H       0.287270120000       1.442078690000       0.869393360000       1.000000000000
#END
data_mol8b_opt_14-QR-14-2679-3
_audit_creation_method 'generated by cspy2.0'
_cell_length_a 6.5987
_cell_length_b 15.0513
_cell_length_c 12.4091
_cell_angle_alpha 90.0
_cell_angle_beta 79.58290000000001
_cell_angle_gamma 90.0
loop_
_symmetry_equiv_pos_site_id
_symmetry_equiv_pos_as_xyz
1 -x,-y,-z
2 +x,+y,+z
3 -x,1/2+y,1/2-z
4 +x,1/2-y,1/2+z
loop_
_atom_site_label
_atom_site_type_symbol
_atom_site_fract_x
_atom_site_fract_y
_atom_site_fract_z
_atom_site_occupancy
C1 C       0.255277370000       0.595711720000       0.225440070000       1.000000000000
C2 C       0.252262980000       0.680912110000       0.172382550000       1.000000000000
C3 C       0.252546180000       0.832651760000       0.175289950000       1.000000000000
C4 C       0.253045750000       0.984136420000       0.179658080000       1.000000000000
C5 C       0.256076660000       1.065012900000       0.237239930000       1.000000000000
C6 C       0.253541100000       1.144215490000       0.181537810000       1.000000000000
C7 C       0.253978470000       1.296461150000       0.181927890000       1.000000000000
C8 C       0.248447740000       1.300619920000       0.066671450000       1.000000000000
C9 C       0.245436440000       1.224077740000       0.009049910000       1.000000000000
C10 C       0.247925360000       1.140607140000       0.064839710000       1.000000000000
C11 C       0.247366990000       0.988220800000       0.062638600000       1.000000000000
C12 C       0.246621250000       0.836766650000       0.058411610000       1.000000000000
C13 C       0.243249410000       0.755910430000       0.000627920000       1.000000000000
C14 C       0.246057470000       0.677332510000       0.057301090000       1.000000000000
C15 C       0.243312180000       0.589885320000       0.010880720000       1.000000000000
N1 N       0.246269680000       0.516470620000       0.065269230000       1.000000000000
N2 N       0.252608900000       0.519622990000       0.176679920000       1.000000000000
N3 N       0.255307180000       0.754725250000       0.229652960000       1.000000000000
N4 N       0.255554790000       0.907310880000       0.233444730000       1.000000000000
N5 N       0.256437330000       1.223275440000       0.237444530000       1.000000000000
N6 N       0.245009380000       1.066026680000       0.008478710000       1.000000000000
N7 N       0.244199590000       0.913590010000       0.004503990000       1.000000000000
H1 H       0.260222380000       0.594748930000       0.312466900000       1.000000000000
H2 H       0.260408930000       1.064089200000       0.324031590000       1.000000000000
H3 H       0.256334880000       1.358195480000       0.227267610000       1.000000000000
H4 H       0.246700450000       1.365027040000       0.027828800000       1.000000000000
H5 H       0.241152230000       1.222498170000      -0.077774500000       1.000000000000
H6 H       0.238553640000       0.758457150000      -0.086215770000       1.000000000000
H7 H       0.238389480000       0.582848600000      -0.075872900000       1.000000000000
#END
data_mol8b_opt_14-QR-14-2716-3
_audit_creation_method 'generated by cspy2.0'
_cell_length_a 6.5281
_cell_length_b 12.4073
_cell_length_c 15.9902
_cell_angle_alpha 90.0
_cell_angle_beta 110.103
_cell_angle_gamma 90.0
loop_
_symmetry_equiv_pos_site_id
_symmetry_equiv_pos_as_xyz
1 -x,-y,-z
2 +x,+y,+z
3 -x,1/2+y,1/2-z
4 +x,1/2-y,1/2+z
loop_
_atom_site_label
_atom_site_type_symbol
_atom_site_fract_x
_atom_site_fract_y
_atom_site_fract_z
_atom_site_occupancy
C1 C       0.651782580000       0.219563280000       0.404253100000       1.000000000000
C2 C       0.566838400000       0.166211890000       0.319034420000       1.000000000000
C3 C       0.415071890000       0.169197780000       0.167298540000       1.000000000000
C4 C       0.263679720000       0.173668260000       0.015814290000       1.000000000000
C5 C       0.182154350000       0.231596090000      -0.065028310000       1.000000000000
C6 C       0.103833160000       0.175653540000      -0.144269120000       1.000000000000
C7 C      -0.048138960000       0.176140740000      -0.296520810000       1.000000000000
C8 C      -0.050618110000       0.060304550000      -0.300756610000       1.000000000000
C9 C       0.026590680000       0.002340610000      -0.224248810000       1.000000000000
C10 C       0.109133210000       0.058364190000      -0.140738610000       1.000000000000
C11 C       0.261239830000       0.056052920000       0.011653560000       1.000000000000
C12 C       0.412356500000       0.051695630000       0.163114880000       1.000000000000
C13 C       0.493546440000      -0.006472610000       0.243946880000       1.000000000000
C14 C       0.571445210000       0.050471710000       0.322557010000       1.000000000000
C15 C       0.659143560000       0.003731220000       0.409984930000       1.000000000000
N1 N       0.732157100000       0.058410320000       0.483422850000       1.000000000000
N2 N       0.728329060000       0.170496220000       0.480315870000       1.000000000000
N3 N       0.492413750000       0.223827700000       0.245253840000       1.000000000000
N4 N       0.339712750000       0.227693840000       0.092674920000       1.000000000000
N5 N       0.024098110000       0.231891090000      -0.223294760000       1.000000000000
N6 N       0.184393780000       0.001671710000      -0.066192610000       1.000000000000
N7 N       0.336416950000      -0.002440970000       0.086253610000       1.000000000000
H1 H       0.652213810000       0.307115720000       0.405251400000       1.000000000000
H2 H       0.181972300000       0.318844000000      -0.064051470000       1.000000000000
H3 H      -0.110411550000       0.221748880000      -0.358227640000       1.000000000000
H4 H      -0.114398010000       0.021299480000      -0.365190610000       1.000000000000
H5 H       0.029326190000      -0.084935370000      -0.222723970000       1.000000000000
H6 H       0.491758230000      -0.093813210000       0.241357740000       1.000000000000
H7 H       0.666723110000      -0.083548080000       0.416985710000       1.000000000000
#END
data_mol8b_opt_2-QR-2-11890-3
_audit_creation_method 'generated by cspy2.0'
_cell_length_a 11.4681
_cell_length_b 8.7446
_cell_length_c 9.695
_cell_angle_alpha 130.1172
_cell_angle_beta 89.8874
_cell_angle_gamma 63.0368
loop_
_symmetry_equiv_pos_site_id
_symmetry_equiv_pos_as_xyz
1 -x,-y,-z
2 +x,+y,+z
loop_
_atom_site_label
_atom_site_type_symbol
_atom_site_fract_x
_atom_site_fract_y
_atom_site_fract_z
_atom_site_occupancy
C1 C       0.101835310000       0.225852430000       0.485827050000       1.000000000000
C2 C       0.039830050000       0.113202430000       0.357506840000       1.000000000000
C3 C      -0.112291550000       0.116720740000       0.206144380000       1.000000000000
C4 C      -0.264724100000       0.123267620000       0.056109200000       1.000000000000
C5 C      -0.369959520000       0.242686670000       0.020077530000       1.000000000000
C6 C      -0.424575440000       0.124415340000      -0.104690650000       1.000000000000
C7 C      -0.575984410000       0.122564090000      -0.258760910000       1.000000000000
C8 C      -0.530252880000      -0.119400640000      -0.355064590000       1.000000000000
C9 C      -0.429301560000      -0.238981710000      -0.323466180000       1.000000000000
C10 C      -0.370501780000      -0.120440440000      -0.194273870000       1.000000000000
C11 C      -0.218185020000      -0.122378100000      -0.041485430000       1.000000000000
C12 C      -0.065960530000      -0.128557690000       0.108801070000       1.000000000000
C13 C       0.039189330000      -0.248306900000       0.144872830000       1.000000000000
C14 C       0.092867920000      -0.128071980000       0.269633320000       1.000000000000
C15 C       0.199694490000      -0.223884920000       0.321401670000       1.000000000000
N1 N       0.249345360000      -0.108604820000       0.438936920000       1.000000000000
N2 N       0.198463570000       0.124884990000       0.524102260000       1.000000000000
N3 N      -0.058231950000       0.232078210000       0.328356850000       1.000000000000
N4 N      -0.211613620000       0.237460490000       0.176896990000       1.000000000000
N5 N      -0.527304270000       0.240364500000      -0.140185750000       1.000000000000
N6 N      -0.272031030000      -0.237418690000      -0.163677180000       1.000000000000
N7 N      -0.118973500000      -0.243030800000      -0.012143610000       1.000000000000
H1 H       0.065493540000       0.408298940000       0.555824220000       1.000000000000
H2 H      -0.406515760000       0.424809170000       0.090250100000       1.000000000000
H3 H      -0.656923130000       0.216635340000      -0.285140710000       1.000000000000
H4 H      -0.577456450000      -0.202034240000      -0.451371680000       1.000000000000
H5 H      -0.390218350000      -0.421145060000      -0.391164390000       1.000000000000
H6 H       0.073987260000      -0.430463620000       0.073257700000       1.000000000000
H7 H       0.243879090000      -0.405626560000       0.259713660000       1.000000000000
#END
data_mol8b_opt_14-QR-14-1997-3
_audit_creation_method 'generated by cspy2.0'
_cell_length_a 15.0609
_cell_length_b 12.406
_cell_length_c 14.3379
_cell_angle_alpha 90.0
_cell_angle_beta 152.9676
_cell_angle_gamma 90.0
loop_
_symmetry_equiv_pos_site_id
_symmetry_equiv_pos_as_xyz
1 -x,-y,-z
2 +x,+y,+z
3 -x,1/2+y,1/2-z
4 +x,1/2-y,1/2+z
loop_
_atom_site_label
_atom_site_type_symbol
_atom_site_fract_x
_atom_site_fract_y
_atom_site_fract_z
_atom_site_occupancy
C1 C       0.365313170000       0.771589520000       0.772860020000       1.000000000000
C2 C       0.445788660000       0.825123800000       0.767465290000       1.000000000000
C3 C       0.597977130000       0.822601160000       0.768102340000       1.000000000000
C4 C       0.749934180000       0.818591690000       0.768763760000       1.000000000000
C5 C       0.836456230000       0.760999890000       0.775359620000       1.000000000000
C6 C       0.910159010000       0.817086290000       0.769051610000       1.000000000000
C7 C       1.062376910000       0.817052250000       0.769132130000       1.000000000000
C8 C       1.055097230000       0.932707170000       0.755891120000       1.000000000000
C9 C       0.972895730000       0.990347630000       0.749282340000       1.000000000000
C10 C       0.894967880000       0.934168730000       0.755637620000       1.000000000000
C11 C       0.742457400000       0.936024280000       0.755381760000       1.000000000000
C12 C       0.590754250000       0.939927710000       0.754983740000       1.000000000000
C13 C       0.504506550000       0.997768560000       0.748688260000       1.000000000000
C14 C       0.431339110000       0.940677850000       0.754889100000       1.000000000000
C15 C       0.339549560000       0.987087790000       0.749801650000       1.000000000000
N1 N       0.271113560000       0.932267200000       0.755501820000       1.000000000000
N2 N       0.284514140000       0.820351610000       0.767352000000       1.000000000000
N3 N       0.525180080000       0.767821220000       0.773977130000       1.000000000000
N4 N       0.678368470000       0.764424520000       0.774794570000       1.000000000000
N5 N       0.994739750000       0.761177900000       0.775502600000       1.000000000000
N6 N       0.814828040000       0.990544870000       0.749145490000       1.000000000000
N7 N       0.662228610000       0.994203180000       0.748847980000       1.000000000000
H1 H       0.372354960000       0.684159860000       0.782113230000       1.000000000000
H2 H       0.844011510000       0.673890700000       0.785173390000       1.000000000000
H3 H       1.128577850000       0.771703590000       0.774349410000       1.000000000000
H4 H       1.115668830000       0.971839950000       0.751498830000       1.000000000000
H5 H       0.962788240000       1.077475870000       0.739409010000       1.000000000000
H6 H       0.498870830000       1.084985040000       0.739225860000       1.000000000000
H7 H       0.324513100000       1.074220160000       0.740547510000       1.000000000000
#END
data_mol8b_opt_2-QR-2-334-3
_audit_creation_method 'generated by cspy2.0'
_cell_length_a 10.8237
_cell_length_b 5.7222
_cell_length_c 19.804
_cell_angle_alpha 59.5155
_cell_angle_beta 131.114
_cell_angle_gamma 84.7778
loop_
_symmetry_equiv_pos_site_id
_symmetry_equiv_pos_as_xyz
1 -x,-y,-z
2 +x,+y,+z
loop_
_atom_site_label
_atom_site_type_symbol
_atom_site_fract_x
_atom_site_fract_y
_atom_site_fract_z
_atom_site_occupancy
C1 C       0.922382750000       0.161842520000       0.287010180000       1.000000000000
C2 C       0.887098140000       0.207473880000       0.195619280000       1.000000000000
C3 C       0.733300920000       0.209177070000       0.043518300000       1.000000000000
C4 C       0.578271250000       0.209889210000      -0.108230620000       1.000000000000
C5 C       0.444318030000       0.164436600000      -0.182984810000       1.000000000000
C6 C       0.416884060000       0.213077100000      -0.268949830000       1.000000000000
C7 C       0.264655590000       0.217325800000      -0.421980290000       1.000000000000
C8 C       0.367074140000       0.313418160000      -0.439336630000       1.000000000000
C9 C       0.496731570000       0.359049250000      -0.368949570000       1.000000000000
C10 C       0.528378180000       0.310145490000      -0.278664290000       1.000000000000
C11 C       0.682452590000       0.307347300000      -0.125683100000       1.000000000000
C12 C       0.837556110000       0.306117210000       0.026174150000       1.000000000000
C13 C       0.971983070000       0.351213080000       0.101045760000       1.000000000000
C14 C       0.997688160000       0.302138220000       0.186384890000       1.000000000000
C15 C       1.128091960000       0.337730340000       0.269134590000       1.000000000000
N1 N       1.150531670000       0.291101620000       0.348902180000       1.000000000000
N2 N       1.043472960000       0.199974800000       0.357995330000       1.000000000000
N3 N       0.760434470000       0.162144040000       0.127908150000       1.000000000000
N4 N       0.605050320000       0.163008710000      -0.024903250000       1.000000000000
N5 N       0.286337330000       0.168886760000      -0.342045210000       1.000000000000
N6 N       0.654886100000       0.354832400000      -0.210119750000       1.000000000000
N7 N       0.810804600000       0.353246230000      -0.057210100000       1.000000000000
H1 H       0.842169650000       0.090561400000       0.297555740000       1.000000000000
H2 H       0.364841480000       0.092398400000      -0.172213330000       1.000000000000
H3 H       0.161146990000       0.181438830000      -0.478871310000       1.000000000000
H4 H       0.338793610000       0.347605210000      -0.508507230000       1.000000000000
H5 H       0.578683050000       0.431129170000      -0.377235330000       1.000000000000
H6 H       1.050227790000       0.422763700000       0.088813940000       1.000000000000
H7 H       1.216003160000       0.408593090000       0.266648200000       1.000000000000
#END
data_mol8b_opt_2-QR-2-3888-3
_audit_creation_method 'generated by cspy2.0'
_cell_length_a 24.8921
_cell_length_b 11.4892
_cell_length_c 10.3634
_cell_angle_alpha 88.2138
_cell_angle_beta 108.006
_cell_angle_gamma 23.2336
loop_
_symmetry_equiv_pos_site_id
_symmetry_equiv_pos_as_xyz
1 -x,-y,-z
2 +x,+y,+z
loop_
_atom_site_label
_atom_site_type_symbol
_atom_site_fract_x
_atom_site_fract_y
_atom_site_fract_z
_atom_site_occupancy
C1 C       0.242228620000       0.135346680000       0.769547290000       1.000000000000
C2 C       0.235470790000       0.079525340000       0.882500560000       1.000000000000
C3 C       0.082227910000       0.234248450000       0.881271550000       1.000000000000
C4 C      -0.072779630000       0.392282180000       0.877041320000       1.000000000000
C5 C      -0.235978830000       0.621662050000       0.759834960000       1.000000000000
C6 C      -0.232516430000       0.551899830000       0.878297240000       1.000000000000
C7 C      -0.382373440000       0.699968800000       0.882411140000       1.000000000000
C8 C      -0.218467240000       0.401055560000       1.122410100000       1.000000000000
C9 C      -0.059452840000       0.175739140000       1.239842360000       1.000000000000
C10 C      -0.058888380000       0.241684840000       1.121047010000       1.000000000000
C11 C       0.093720030000       0.088784540000       1.120686830000       1.000000000000
C12 C       0.248295020000      -0.068362130000       1.124543330000       1.000000000000
C13 C       0.411510710000      -0.297615840000       1.242064360000       1.000000000000
C14 C       0.406194850000      -0.225128990000       1.121673120000       1.000000000000
C15 C       0.559388130000      -0.431071080000       1.215363750000       1.000000000000
N1 N       0.552529970000      -0.360073620000       1.099972720000       1.000000000000
N2 N       0.387817280000      -0.066078740000       0.868525390000       1.000000000000
N3 N       0.079688780000       0.301172900000       0.765729100000       1.000000000000
N4 N      -0.075735180000       0.459192160000       0.762661240000       1.000000000000
N5 N      -0.391531140000       0.775216960000       0.764502560000       1.000000000000
N6 N       0.096388010000       0.021519820000       1.235928760000       1.000000000000
N7 N       0.251501580000      -0.135771470000       1.239204960000       1.000000000000
H1 H       0.116926410000       0.361683280000       0.588645570000       1.000000000000
H2 H      -0.361444750000       0.848575090000       0.579231450000       1.000000000000
H3 H      -0.508985440000       0.878748250000       0.790052380000       1.000000000000
H4 H      -0.225054920000       0.361280280000       1.205312640000       1.000000000000
H5 H       0.068559450000      -0.053786450000       1.420451150000       1.000000000000
H6 H       0.535176540000      -0.522395250000       1.422711710000       1.000000000000
H7 H       0.692160510000      -0.664475700000       1.395448010000       1.000000000000
#END
data_mol8b_opt_14-QR-14-341-3
_audit_creation_method 'generated by cspy2.0'
_cell_length_a 7.8047
_cell_length_b 29.0358
_cell_length_c 9.7095
_cell_angle_alpha 90.0
_cell_angle_beta 146.8962
_cell_angle_gamma 90.0
loop_
_symmetry_equiv_pos_site_id
_symmetry_equiv_pos_as_xyz
1 -x,-y,-z
2 +x,+y,+z
3 -x,1/2+y,1/2-z
4 +x,1/2-y,1/2+z
loop_
_atom_site_label
_atom_site_type_symbol
_atom_site_fract_x
_atom_site_fract_y
_atom_site_fract_z
_atom_site_occupancy
C1 C       0.649707200000       0.349302040000       0.901186430000       1.000000000000
C2 C       0.739597730000       0.397084890000       0.972692130000       1.000000000000
C3 C       0.620801610000       0.473674250000       0.905544800000       1.000000000000
C4 C       0.497958470000       0.550003670000       0.835636200000       1.000000000000
C5 C       0.274345430000       0.585938470000       0.687810500000       1.000000000000
C6 C       0.375932430000       0.630899650000       0.767275510000       1.000000000000
C7 C       0.263861620000       0.707957980000       0.705069850000       1.000000000000
C8 C       0.590407550000       0.720106920000       0.933999490000       1.000000000000
C9 C       0.810971650000       0.686370110000       1.080159710000       1.000000000000
C10 C       0.712259270000       0.639241060000       1.002225660000       1.000000000000
C11 C       0.829624050000       0.562270110000       1.068098270000       1.000000000000
C12 C       0.952137700000       0.485949960000       1.137611340000       1.000000000000
C13 C       1.176439250000       0.450051010000       1.285700730000       1.000000000000
C14 C       1.071534920000       0.405316130000       1.204130050000       1.000000000000
C15 C       1.268109010000       0.365087180000       1.332181820000       1.000000000000
N1 N       1.165881510000       0.323159950000       1.253196850000       1.000000000000
N2 N       0.844633740000       0.315024730000       1.029399960000       1.000000000000
N3 N       0.522004810000       0.429469030000       0.828358360000       1.000000000000
N4 N       0.400093930000       0.506411640000       0.759068210000       1.000000000000
N5 N       0.158452030000       0.666061750000       0.623514760000       1.000000000000
N6 N       0.927778010000       0.606387040000       1.145083980000       1.000000000000
N7 N       1.050314320000       0.529549160000       1.214459440000       1.000000000000
H1 H       0.401264420000       0.341212850000       0.727753700000       1.000000000000
H2 H       0.026775670000       0.577904090000       0.514592880000       1.000000000000
H3 H       0.089218310000       0.735267330000       0.589448330000       1.000000000000
H4 H       0.654560630000       0.756106610000       0.985708380000       1.000000000000
H5 H       1.060437910000       0.693138400000       1.254475360000       1.000000000000
H6 H       1.423114070000       0.458920590000       1.458222010000       1.000000000000
H7 H       1.521588610000       0.369101120000       1.508307770000       1.000000000000
#END
data_mol8b_opt_14-QR-14-3372-3
_audit_creation_method 'generated by cspy2.0'
_cell_length_a 4.9934
_cell_length_b 8.2551
_cell_length_c 29.4859
_cell_angle_alpha 90.0
_cell_angle_beta 78.9528
_cell_angle_gamma 90.0
loop_
_symmetry_equiv_pos_site_id
_symmetry_equiv_pos_as_xyz
1 -x,-y,-z
2 +x,+y,+z
3 -x,1/2+y,1/2-z
4 +x,1/2-y,1/2+z
loop_
_atom_site_label
_atom_site_type_symbol
_atom_site_fract_x
_atom_site_fract_y
_atom_site_fract_z
_atom_site_occupancy
C1 C       0.805536660000       0.233993190000       0.350605330000       1.000000000000
C2 C       0.669204100000       0.220920870000       0.398262420000       1.000000000000
C3 C       0.628076050000       0.283189270000       0.474765930000       1.000000000000
C4 C       0.589982600000       0.346734020000       0.551010150000       1.000000000000
C5 C       0.684275170000       0.428873060000       0.586983180000       1.000000000000
C6 C       0.543996150000       0.411570440000       0.631810680000       1.000000000000
C7 C       0.497341200000       0.472040170000       0.708775690000       1.000000000000
C8 C       0.256796700000       0.373265080000       0.720744710000       1.000000000000
C9 C       0.161065420000       0.292810130000       0.686966820000       1.000000000000
C10 C       0.302877570000       0.308475670000       0.639974680000       1.000000000000
C11 C       0.345834660000       0.246348660000       0.563094760000       1.000000000000
C12 C       0.384344380000       0.182758960000       0.486863060000       1.000000000000
C13 C       0.289800390000       0.100216510000       0.450929560000       1.000000000000
C14 C       0.431782760000       0.118771240000       0.406326760000       1.000000000000
C15 C       0.362829860000       0.043595860000       0.366083620000       1.000000000000
N1 N       0.498331400000       0.062373590000       0.324278810000       1.000000000000
N2 N       0.728102760000       0.161377760000       0.316301310000       1.000000000000
N3 N       0.765027240000       0.300032790000       0.430688070000       1.000000000000
N4 N       0.725513410000       0.363348600000       0.507546660000       1.000000000000
N5 N       0.635403620000       0.491497620000       0.667010160000       1.000000000000
N6 N       0.209135950000       0.229914600000       0.607079950000       1.000000000000
N7 N       0.248514190000       0.166104410000       0.530332410000       1.000000000000
H1 H       0.986085700000       0.309977940000       0.342641430000       1.000000000000
H2 H       0.864639530000       0.504240570000       0.579080970000       1.000000000000
H3 H       0.572206960000       0.535929350000       0.736116640000       1.000000000000
H4 H       0.156117490000       0.364820790000       0.756645590000       1.000000000000
H5 H      -0.018616180000       0.216465600000       0.693603750000       1.000000000000
H6 H       0.109013810000       0.025184790000       0.459670310000       1.000000000000
H7 H       0.185325560000      -0.035288110000       0.369977260000       1.000000000000
#END
data_mol8b_opt_14-QR-14-7859-3
_audit_creation_method 'generated by cspy2.0'
_cell_length_a 3.9124
_cell_length_b 29.4495
_cell_length_c 10.996
_cell_angle_alpha 90.0
_cell_angle_beta 72.7565
_cell_angle_gamma 90.0
loop_
_symmetry_equiv_pos_site_id
_symmetry_equiv_pos_as_xyz
1 -x,-y,-z
2 +x,+y,+z
3 -x,1/2+y,1/2-z
4 +x,1/2-y,1/2+z
loop_
_atom_site_label
_atom_site_type_symbol
_atom_site_fract_x
_atom_site_fract_y
_atom_site_fract_z
_atom_site_occupancy
C1 C       0.223570450000       0.351735270000       0.705264570000       1.000000000000
C2 C       0.246541270000       0.398702930000       0.739509060000       1.000000000000
C3 C       0.210977340000       0.474665650000       0.703068520000       1.000000000000
C4 C       0.174090130000       0.550383650000       0.665250450000       1.000000000000
C5 C       0.111795830000       0.586454250000       0.589702900000       1.000000000000
C6 C       0.137035980000       0.630611990000       0.628049900000       1.000000000000
C7 C       0.102808990000       0.707024160000       0.594077590000       1.000000000000
C8 C       0.190355800000       0.718194080000       0.708686370000       1.000000000000
C9 C       0.251697770000       0.684302780000       0.783319660000       1.000000000000
C10 C       0.227410380000       0.637995570000       0.745818100000       1.000000000000
C11 C       0.263118050000       0.561655830000       0.781629760000       1.000000000000
C12 C       0.300336190000       0.485944800000       0.819247300000       1.000000000000
C13 C       0.363364880000       0.449903890000       0.894924170000       1.000000000000
C14 C       0.336845100000       0.405980840000       0.855512410000       1.000000000000
C15 C       0.392446590000       0.365734130000       0.921273500000       1.000000000000
N1 N       0.366097920000       0.324580890000       0.883063580000       1.000000000000
N2 N       0.278158130000       0.317374320000       0.770898230000       1.000000000000
N3 N       0.185976020000       0.431251030000       0.665841530000       1.000000000000
N4 N       0.149686520000       0.507569700000       0.628311320000       1.000000000000
N5 N       0.076518980000       0.665903030000       0.554571910000       1.000000000000
N6 N       0.287295900000       0.604989590000       0.818761260000       1.000000000000
N7 N       0.324668840000       0.528766150000       0.856327460000       1.000000000000
H1 H       0.155636210000       0.344386130000       0.618404280000       1.000000000000
H2 H       0.045093820000       0.579149810000       0.502945320000       1.000000000000
H3 H       0.054236320000       0.734448440000       0.535016190000       1.000000000000
H4 H       0.205919190000       0.753594330000       0.733401710000       1.000000000000
H5 H       0.318883150000       0.690352270000       0.870673920000       1.000000000000
H6 H       0.430389390000       0.458031320000       0.981300330000       1.000000000000
H7 H       0.461898820000       0.369044830000       1.009630830000       1.000000000000
#END
data_mol8b_opt_14-QR-14-6466-3
_audit_creation_method 'generated by cspy2.0'
_cell_length_a 21.3891
_cell_length_b 15.0377
_cell_length_c 12.4392
_cell_angle_alpha 90.0
_cell_angle_beta 17.6151
_cell_angle_gamma 90.0
loop_
_symmetry_equiv_pos_site_id
_symmetry_equiv_pos_as_xyz
1 -x,-y,-z
2 +x,+y,+z
3 -x,1/2+y,1/2-z
4 +x,1/2-y,1/2+z
loop_
_atom_site_label
_atom_site_type_symbol
_atom_site_fract_x
_atom_site_fract_y
_atom_site_fract_z
_atom_site_occupancy
C1 C       0.750099040000       0.903664840000       0.114254450000       1.000000000000
C2 C       0.748655950000       0.818376420000       0.063408780000       1.000000000000
C3 C       0.751719650000       0.666504600000       0.061327870000       1.000000000000
C4 C       0.754732560000       0.514887900000       0.060812250000       1.000000000000
C5 C       0.759973970000       0.433956480000       0.109950130000       1.000000000000
C6 C       0.757633180000       0.354668130000       0.058002740000       1.000000000000
C7 C       0.760264200000       0.202288140000       0.054143940000       1.000000000000
C8 C       0.752534920000       0.198092420000      -0.048659470000       1.000000000000
C9 C       0.747355480000       0.274685650000      -0.097935680000       1.000000000000
C10 C       0.749667870000       0.358245940000      -0.045860660000       1.000000000000
C11 C       0.746945090000       0.510766340000      -0.043670200000       1.000000000000
C12 C       0.744192710000       0.662353470000      -0.043472280000       1.000000000000
C13 C       0.739265830000       0.743265760000      -0.093369960000       1.000000000000
C14 C       0.741461240000       0.821928350000      -0.040182720000       1.000000000000
C15 C       0.737093430000       0.909440350000      -0.079602220000       1.000000000000
N1 N       0.738979960000       0.982933600000      -0.028164450000       1.000000000000
N2 N       0.745610700000       0.979807100000       0.072713040000       1.000000000000
N3 N       0.753708240000       0.744514310000       0.112547730000       1.000000000000
N4 N       0.756925890000       0.591796330000       0.111090680000       1.000000000000
N5 N       0.762778820000       0.275554540000       0.105612350000       1.000000000000
N6 N       0.744578290000       0.432876000000      -0.094016690000       1.000000000000
N7 N       0.741898880000       0.585446860000      -0.093695380000       1.000000000000
H1 H       0.755217330000       0.904650830000       0.193152700000       1.000000000000
H2 H       0.765672390000       0.434905470000       0.187585570000       1.000000000000
H3 H       0.764382460000       0.140512380000       0.092845410000       1.000000000000
H4 H       0.751064020000       0.133617420000      -0.085145120000       1.000000000000
H5 H       0.741556060000       0.276241930000      -0.175432270000       1.000000000000
H6 H       0.733953370000       0.740693630000      -0.171735860000       1.000000000000
H7 H       0.731825890000       0.916460870000      -0.157981470000       1.000000000000
#END
data_mol8b_opt_2-QR-2-5762-3
_audit_creation_method 'generated by cspy2.0'
_cell_length_a 12.0481
_cell_length_b 15.0916
_cell_length_c 9.1648
_cell_angle_alpha 100.7144
_cell_angle_beta 67.7515
_cell_angle_gamma 40.274300000000004
loop_
_symmetry_equiv_pos_site_id
_symmetry_equiv_pos_as_xyz
1 -x,-y,-z
2 +x,+y,+z
loop_
_atom_site_label
_atom_site_type_symbol
_atom_site_fract_x
_atom_site_fract_y
_atom_site_fract_z
_atom_site_occupancy
C1 C       0.120520240000       0.578796850000       0.229184030000       1.000000000000
C2 C       0.182556410000       0.612924980000       0.117018910000       1.000000000000
C3 C       0.184650010000       0.763099930000       0.117944520000       1.000000000000
C4 C       0.185267500000       0.914264530000       0.121832320000       1.000000000000
C5 C       0.123582850000       1.046023090000       0.237933910000       1.000000000000
C6 C       0.189116680000       1.071395410000       0.120249230000       1.000000000000
C7 C       0.194389750000       1.219517340000       0.115843710000       1.000000000000
C8 C       0.324183270000       1.116876700000      -0.122263320000       1.000000000000
C9 C       0.386086730000       0.989280520000      -0.238599310000       1.000000000000
C10 C       0.320247150000       0.959877680000      -0.120570900000       1.000000000000
C11 C       0.316965500000       0.809969220000      -0.119885440000       1.000000000000
C12 C       0.315886290000       0.659162810000      -0.123375310000       1.000000000000
C13 C       0.377400620000       0.527496240000      -0.239753490000       1.000000000000
C14 C       0.311067310000       0.503453690000      -0.120180580000       1.000000000000
C15 C       0.359671270000       0.375830880000      -0.212913610000       1.000000000000
N1 N       0.296395970000       0.354493110000      -0.098338680000       1.000000000000
N2 N       0.172372070000       0.459908640000       0.131164170000       1.000000000000
N3 N       0.121014370000       0.737502700000       0.232698960000       1.000000000000
N4 N       0.122048340000       0.889380150000       0.235455720000       1.000000000000
N5 N       0.129188960000       1.199878940000       0.232975330000       1.000000000000
N6 N       0.380841600000       0.835329200000      -0.234383890000       1.000000000000
N7 N       0.379353500000       0.683860160000      -0.237288050000       1.000000000000
H1 H       0.023515440000       0.657814290000       0.408572960000       1.000000000000
H2 H       0.026121120000       1.125331350000       0.417091680000       1.000000000000
H3 H       0.145716670000       1.321392740000       0.207338840000       1.000000000000
H4 H       0.370220840000       1.143479580000      -0.204640350000       1.000000000000
H5 H       0.483559320000       0.907468200000      -0.417763040000       1.000000000000
H6 H       0.474542570000       0.450000910000      -0.418918870000       1.000000000000
H7 H       0.456106130000       0.289278080000      -0.391477910000       1.000000000000
#END
data_mol8b_opt_15-QR-15-15539-3
_audit_creation_method 'generated by cspy2.0'
_cell_length_a 13.3716
_cell_length_b 15.0459
_cell_length_c 12.4483
_cell_angle_alpha 90.0
_cell_angle_beta 105.5519
_cell_angle_gamma 90.0
loop_
_symmetry_equiv_pos_site_id
_symmetry_equiv_pos_as_xyz
1 -x,-y,-z
2 +x,+y,+z
3 -x,+y,1/2-z
4 +x,-y,1/2+z
5 1/2-x,1/2-y,-z
6 1/2+x,1/2+y,+z
7 1/2-x,1/2+y,1/2-z
8 1/2+x,1/2-y,1/2+z
loop_
_atom_site_label
_atom_site_type_symbol
_atom_site_fract_x
_atom_site_fract_y
_atom_site_fract_z
_atom_site_occupancy
C1 C       0.377165700000       1.345256280000       0.007267750000       1.000000000000
C2 C       0.375572410000       1.430310010000       0.060398020000       1.000000000000
C3 C       0.377055990000       1.582107780000       0.058689810000       1.000000000000
C4 C       0.378536810000       1.733655780000       0.055498340000       1.000000000000
C5 C       0.381997310000       1.814745540000      -0.000725910000       1.000000000000
C6 C       0.379917740000       1.893793320000       0.054796910000       1.000000000000
C7 C       0.381145640000       2.046090170000       0.055498980000       1.000000000000
C8 C       0.375497930000       2.049876830000       0.169201210000       1.000000000000
C9 C       0.372065130000       1.973122730000       0.225492880000       1.000000000000
C10 C       0.374134510000       1.889805680000       0.169863980000       1.000000000000
C11 C       0.372832850000       1.737362080000       0.170956370000       1.000000000000
C12 C       0.371484550000       1.585844080000       0.174079140000       1.000000000000
C13 C       0.368178350000       1.504772680000       0.230594610000       1.000000000000
C14 C       0.370199750000       1.426353780000       0.174056300000       1.000000000000
C15 C       0.367352620000       1.338726430000       0.219290270000       1.000000000000
N1 N       0.369181000000       1.265465990000       0.164974000000       1.000000000000
N2 N       0.374215110000       1.268984160000       0.054846510000       1.000000000000
N3 N       0.378937860000       1.504333260000       0.004417280000       1.000000000000
N4 N       0.380511590000       1.656979850000       0.001865230000       1.000000000000
N5 N       0.383305600000       1.973060310000       0.000225460000       1.000000000000
N6 N       0.370764900000       1.815018110000       0.224918280000       1.000000000000
N7 N       0.369457630000       1.662517790000       0.227805660000       1.000000000000
H1 H       0.381069520000       1.344578120000      -0.078781930000       1.000000000000
H2 H       0.386187800000       1.814103380000      -0.086376270000       1.000000000000
H3 H       0.383867230000       2.107991680000       0.011221210000       1.000000000000
H4 H       0.374122840000       2.114178990000       0.207985560000       1.000000000000
H5 H       0.367825160000       1.971260900000       0.311141970000       1.000000000000
H6 H       0.364179200000       1.507036790000       0.316409380000       1.000000000000
H7 H       0.363383310000       1.331403480000       0.305004710000       1.000000000000
#END
data_mol8b_opt_2-QR-2-8760-3
_audit_creation_method 'generated by cspy2.0'
_cell_length_a 13.2843
_cell_length_b 20.5888
_cell_length_c 24.3148
_cell_angle_alpha 107.1465
_cell_angle_beta 75.7991
_cell_angle_gamma 31.835400000000003
loop_
_symmetry_equiv_pos_site_id
_symmetry_equiv_pos_as_xyz
1 -x,-y,-z
2 +x,+y,+z
loop_
_atom_site_label
_atom_site_type_symbol
_atom_site_fract_x
_atom_site_fract_y
_atom_site_fract_z
_atom_site_occupancy
C1 C       0.166438020000       0.919237090000       0.388571220000       1.000000000000
C2 C      -0.132375670000       1.055928650000       0.429836750000       1.000000000000
C3 C       0.169834900000       0.752467690000       0.279803240000       1.000000000000
C4 C       0.483898200000       0.441396510000       0.126742990000       1.000000000000
C5 C       1.125523800000      -0.035273160000      -0.082050710000       1.000000000000
C6 C       0.792153490000       0.128145220000      -0.028640710000       1.000000000000
C7 C       1.073281300000      -0.161890070000      -0.173182850000       1.000000000000
C8 C       0.091832180000       0.478356990000       0.088130410000       1.000000000000
C9 C      -0.542240020000       0.947063210000       0.292932180000       1.000000000000
C10 C      -0.215846750000       0.791188610000       0.243322180000       1.000000000000
C11 C      -0.512722500000       1.091645880000       0.392143220000       1.000000000000
C12 C      -0.825145260000       1.401655980000       0.544687470000       1.000000000000
C13 C      -1.467976660000       1.879147760000       0.753713940000       1.000000000000
C14 C      -1.125464710000       1.709273620000       0.697623690000       1.000000000000
C15 C      -1.682956020000       2.135409780000       0.886781670000       1.000000000000
N1 N      -1.350990650000       1.968824110000       0.831234860000       1.000000000000
N2 N      -0.390640650000       1.337186510000       0.572498370000       1.000000000000
N3 N       0.493619460000       0.594404080000       0.228454680000       1.000000000000
N4 N       0.805081250000       0.284304050000       0.075536190000       1.000000000000
N5 N       1.416162640000      -0.335711130000      -0.231897090000       1.000000000000
N6 N      -0.835566020000       1.249121940000       0.443391030000       1.000000000000
N7 N      -1.147508190000       1.559510180000       0.596234600000       1.000000000000
H1 H       0.910348190000       0.432320520000       0.189696330000       1.000000000000
H2 H       1.868375480000      -0.521439690000      -0.280807320000       1.000000000000
H3 H       1.574978020000      -0.533556400000      -0.335764600000       1.000000000000
H4 H      -0.123885950000       0.574959290000       0.116713400000       1.000000000000
H5 H      -1.290023630000       1.438193580000       0.494162300000       1.000000000000
H6 H      -2.207773830000       2.362235450000       0.950824400000       1.000000000000
H7 H      -2.439163170000       2.635939970000       1.092595360000       1.000000000000
#END
data_mol8b_opt_14-QR-14-578-3
_audit_creation_method 'generated by cspy2.0'
_cell_length_a 4.1065
_cell_length_b 9.9734
_cell_length_c 29.5679
_cell_angle_alpha 90.0
_cell_angle_beta 83.2176
_cell_angle_gamma 90.0
loop_
_symmetry_equiv_pos_site_id
_symmetry_equiv_pos_as_xyz
1 -x,-y,-z
2 +x,+y,+z
3 -x,1/2+y,1/2-z
4 +x,1/2-y,1/2+z
loop_
_atom_site_label
_atom_site_type_symbol
_atom_site_fract_x
_atom_site_fract_y
_atom_site_fract_z
_atom_site_occupancy
C1 C       0.496304380000       0.275841090000       0.148582480000       1.000000000000
C2 C       0.461602450000       0.248192050000       0.101477650000       1.000000000000
C3 C       0.571499950000       0.293437770000       0.025478270000       1.000000000000
C4 C       0.683988180000       0.339991950000      -0.050275060000       1.000000000000
C5 C       0.840797100000       0.418568930000      -0.086240460000       1.000000000000
C6 C       0.798218610000       0.386497280000      -0.130548390000       1.000000000000
C7 C       0.904464270000       0.429357620000      -0.207006990000       1.000000000000
C8 C       0.705839250000       0.318385080000      -0.218440230000       1.000000000000
C9 C       0.551980210000       0.240976160000      -0.184655700000       1.000000000000
C10 C       0.591695740000       0.271953290000      -0.138196220000       1.000000000000
C11 C       0.482137410000       0.227301210000      -0.061813650000       1.000000000000
C12 C       0.369548840000       0.180964440000       0.013936650000       1.000000000000
C13 C       0.211918990000       0.102290460000       0.049876610000       1.000000000000
C14 C       0.256954460000       0.135417760000       0.093948680000       1.000000000000
C15 C       0.114764640000       0.065932280000       0.134120930000       1.000000000000
N1 N       0.159742470000       0.098208180000       0.175412870000       1.000000000000
N2 N       0.358129590000       0.207203860000       0.182857860000       1.000000000000
N3 N       0.613038680000       0.324481660000       0.069035570000       1.000000000000
N4 N       0.724951880000       0.370846580000      -0.007316880000       1.000000000000
N5 N       0.950767750000       0.462951560000      -0.165736770000       1.000000000000
N6 N       0.441443420000       0.196309830000      -0.105295190000       1.000000000000
N7 N       0.328507730000       0.149965120000      -0.029030550000       1.000000000000
H1 H       0.648900480000       0.360025030000       0.156118880000       1.000000000000
H2 H       0.992133710000       0.502705120000      -0.078740740000       1.000000000000
H3 H       1.026548630000       0.490692430000      -0.234347470000       1.000000000000
H4 H       0.682504730000       0.298582490000      -0.253947990000       1.000000000000
H5 H       0.398932890000       0.156093630000      -0.190900590000       1.000000000000
H6 H       0.061084930000       0.018659900000       0.041558470000       1.000000000000
H7 H      -0.042855080000      -0.020226730000       0.130625610000       1.000000000000
#END
data_mol8b_opt_2-QR-2-4354-3
_audit_creation_method 'generated by cspy2.0'
_cell_length_a 4.6545
_cell_length_b 13.0506
_cell_length_c 13.186
_cell_angle_alpha 61.58330000000001
_cell_angle_beta 104.5933
_cell_angle_gamma 120.935
loop_
_symmetry_equiv_pos_site_id
_symmetry_equiv_pos_as_xyz
1 -x,-y,-z
2 +x,+y,+z
loop_
_atom_site_label
_atom_site_type_symbol
_atom_site_fract_x
_atom_site_fract_y
_atom_site_fract_z
_atom_site_occupancy
C1 C       0.394062380000       0.141854070000       0.473598470000       1.000000000000
C2 C       0.461370780000       0.196057660000       0.352909110000       1.000000000000
C3 C       0.605757110000       0.192776390000       0.201658180000       1.000000000000
C4 C       0.750067920000       0.187937670000       0.051617550000       1.000000000000
C5 C       0.841694420000       0.128939090000       0.007649130000       1.000000000000
C6 C       0.901684370000       0.185570090000      -0.108727100000       1.000000000000
C7 C       1.045457320000       0.184728770000      -0.262140110000       1.000000000000
C8 C       1.018623130000       0.302300620000      -0.341727260000       1.000000000000
C9 C       0.931061490000       0.361322630000      -0.302159810000       1.000000000000
C10 C       0.867127240000       0.304632720000      -0.181417660000       1.000000000000
C11 C       0.722789560000       0.307337580000      -0.029046650000       1.000000000000
C12 C       0.578932510000       0.312149310000       0.121059930000       1.000000000000
C13 C       0.487778290000       0.371507050000       0.164881640000       1.000000000000
C14 C       0.428294000000       0.313779880000       0.281258620000       1.000000000000
C15 C       0.333802280000       0.361518540000       0.339163950000       1.000000000000
N1 N       0.278205480000       0.305993700000       0.448830790000       1.000000000000
N2 N       0.309422850000       0.191873510000       0.518506010000       1.000000000000
N3 N       0.546175750000       0.137375330000       0.315865490000       1.000000000000
N4 N       0.691719510000       0.133226590000       0.164340570000       1.000000000000
N5 N       0.991224830000       0.128308500000      -0.151956830000       1.000000000000
N6 N       0.781708330000       0.362349440000      -0.143006210000       1.000000000000
N7 N       0.637103860000       0.366940690000       0.008258370000       1.000000000000
H1 H       0.415211090000       0.052719490000       0.531481440000       1.000000000000
H2 H       0.863737960000       0.040322740000       0.065349290000       1.000000000000
H3 H       1.115803770000       0.138290640000      -0.294794530000       1.000000000000
H4 H       1.069122520000       0.341766310000      -0.432142270000       1.000000000000
H5 H       0.906560450000       0.449953520000      -0.357355710000       1.000000000000
H6 H       0.467811820000       0.460340910000       0.105515640000       1.000000000000
H7 H       0.305129930000       0.450383250000       0.289533410000       1.000000000000
#END
data_mol8b_opt_2-QR-2-4808-3
_audit_creation_method 'generated by cspy2.0'
_cell_length_a 11.1186
_cell_length_b 10.3448
_cell_length_c 16.3346
_cell_angle_alpha 125.46780000000001
_cell_angle_beta 116.8961
_cell_angle_gamma 23.8343
loop_
_symmetry_equiv_pos_site_id
_symmetry_equiv_pos_as_xyz
1 -x,-y,-z
2 +x,+y,+z
loop_
_atom_site_label
_atom_site_type_symbol
_atom_site_fract_x
_atom_site_fract_y
_atom_site_fract_z
_atom_site_occupancy
C1 C       0.809805800000       0.175839350000       0.118987780000       1.000000000000
C2 C       0.641982240000       0.219688190000       0.050948880000       1.000000000000
C3 C       0.495959770000       0.213396060000      -0.102011210000       1.000000000000
C4 C       0.352658860000       0.205610450000      -0.255222520000       1.000000000000
C5 C       0.362273800000       0.154372170000      -0.354949820000       1.000000000000
C6 C       0.197101930000       0.199529330000      -0.416262030000       1.000000000000
C7 C       0.047026760000       0.194872530000      -0.568975780000       1.000000000000
C8 C      -0.136449390000       0.292572630000      -0.535793270000       1.000000000000
C9 C      -0.150403100000       0.343704390000      -0.440399330000       1.000000000000
C10 C       0.019077170000       0.298663610000      -0.374829060000       1.000000000000
C11 C       0.166428510000       0.304921060000      -0.221379780000       1.000000000000
C12 C       0.309581100000       0.313035860000      -0.068187240000       1.000000000000
C13 C       0.299189780000       0.365033750000       0.031660510000       1.000000000000
C14 C       0.465553670000       0.318636360000       0.091980980000       1.000000000000
C15 C       0.479500210000       0.361002780000       0.194729700000       1.000000000000
N1 N       0.637525710000       0.315961980000       0.250559970000       1.000000000000
N2 N       0.809080440000       0.219587780000       0.211074820000       1.000000000000
N3 N       0.658166980000       0.168830160000      -0.041609140000       1.000000000000
N4 N       0.512576090000       0.161906420000      -0.195685400000       1.000000000000
N5 N       0.205842330000       0.149851700000      -0.513614690000       1.000000000000
N6 N       0.005182700000       0.348617700000      -0.281816390000       1.000000000000
N7 N       0.149602200000       0.356676910000      -0.127704150000       1.000000000000
H1 H       0.947206830000       0.100650670000       0.091576810000       1.000000000000
H2 H       0.498467140000       0.080451330000      -0.382186930000       1.000000000000
H3 H       0.056492000000       0.154627040000      -0.645543160000       1.000000000000
H4 H      -0.260716940000       0.323809090000      -0.587744510000       1.000000000000
H5 H      -0.284094390000       0.417623680000      -0.410655570000       1.000000000000
H6 H       0.160821230000       0.439602320000       0.057370950000       1.000000000000
H7 H       0.350483290000       0.436131460000       0.230062480000       1.000000000000
#END
data_mol8b_opt_9-QR-9-3454-3
_audit_creation_method 'generated by cspy2.0'
_cell_length_a 10.5
_cell_length_b 15.033
_cell_length_c 7.693
_cell_angle_alpha 90.0
_cell_angle_beta 84.9393
_cell_angle_gamma 90.0
loop_
_symmetry_equiv_pos_site_id
_symmetry_equiv_pos_as_xyz
1 +x,+y,+z
2 +x,-y,1/2+z
3 1/2+x,1/2+y,+z
4 1/2+x,1/2-y,1/2+z
loop_
_atom_site_label
_atom_site_type_symbol
_atom_site_fract_x
_atom_site_fract_y
_atom_site_fract_z
_atom_site_occupancy
C1 C       0.412856320000       1.096782110000       0.025047150000       1.000000000000
C2 C       0.467009320000       1.182203310000      -0.025220900000       1.000000000000
C3 C       0.463490800000       1.334119500000      -0.022014350000       1.000000000000
C4 C       0.458500470000       1.485777130000      -0.017313850000       1.000000000000
C5 C       0.399044410000       1.566623070000       0.037448640000       1.000000000000
C6 C       0.456060580000       1.646045100000      -0.014852140000       1.000000000000
C7 C       0.455184010000       1.798473500000      -0.013804220000       1.000000000000
C8 C       0.573689280000       1.802893670000      -0.122613510000       1.000000000000
C9 C       0.633174560000       1.726387360000      -0.177386570000       1.000000000000
C10 C       0.576073720000       1.642692000000      -0.125052910000       1.000000000000
C11 C       0.578806270000       1.490126750000      -0.127837930000       1.000000000000
C12 C       0.583600570000       1.338499370000      -0.132604700000       1.000000000000
C13 C       0.643197610000       1.257674170000      -0.187819050000       1.000000000000
C14 C       0.585225940000       1.178875420000      -0.134421770000       1.000000000000
C15 C       0.633178390000       1.091426030000      -0.178858500000       1.000000000000
N1 N       0.577589150000       1.017801780000      -0.127402050000       1.000000000000
N2 N       0.463211020000       1.020710080000      -0.021423410000       1.000000000000
N3 N       0.407905160000       1.255978080000       0.029253610000       1.000000000000
N4 N       0.403458440000       1.408739290000       0.033235510000       1.000000000000
N5 N       0.398322860000       1.725076030000       0.038281760000       1.000000000000
N6 N       0.634262520000       1.568146940000      -0.178603830000       1.000000000000
N7 N       0.638785730000       1.415535290000      -0.183194740000       1.000000000000
H1 H       0.323522740000       1.095624560000       0.107817620000       1.000000000000
H2 H       0.309831790000       1.565505190000       0.119522600000       1.000000000000
H3 H       0.408369640000       1.860181420000       0.029287320000       1.000000000000
H4 H       0.613418700000       1.867464870000      -0.159046840000       1.000000000000
H5 H       0.722440040000       1.724999020000      -0.259458030000       1.000000000000
H6 H       0.732385310000       1.260417160000      -0.270223240000       1.000000000000
H7 H       0.722262270000       1.084573830000      -0.261382110000       1.000000000000
#END
data_mol8b_opt_2-QR-2-11365-4
_audit_creation_method 'generated by cspy2.0'
_cell_length_a 5.616
_cell_length_b 11.7391
_cell_length_c 23.5206
_cell_angle_alpha 154.5443
_cell_angle_beta 112.6218
_cell_angle_gamma 64.7121
loop_
_symmetry_equiv_pos_site_id
_symmetry_equiv_pos_as_xyz
1 -x,-y,-z
2 +x,+y,+z
loop_
_atom_site_label
_atom_site_type_symbol
_atom_site_fract_x
_atom_site_fract_y
_atom_site_fract_z
_atom_site_occupancy
C1 C       0.734819780000       0.759544500000       0.365025060000       1.000000000000
C2 C       0.751896770000       0.767655880000       0.309047520000       1.000000000000
C3 C       0.905104610000       0.921537060000       0.310291040000       1.000000000000
C4 C       1.060053730000       1.077148420000       0.313020750000       1.000000000000
C5 C       1.211927210000       1.239687240000       0.371836320000       1.000000000000
C6 C       1.220488920000       1.237566610000       0.313040510000       1.000000000000
C7 C       1.371365460000       1.388094690000       0.311599920000       1.000000000000
C8 C       1.231482270000       1.226245630000       0.191842690000       1.000000000000
C9 C       1.083851670000       1.067911130000       0.132931130000       1.000000000000
C10 C       1.071138710000       1.065986330000       0.191878800000       1.000000000000
C11 C       0.917822220000       0.912739970000       0.191447910000       1.000000000000
C12 C       0.762789600000       0.757571750000       0.188923060000       1.000000000000
C13 C       0.610304370000       0.595037040000       0.129974390000       1.000000000000
C14 C       0.603829650000       0.598985260000       0.189719230000       1.000000000000
C15 C       0.459142740000       0.446237580000       0.142629790000       1.000000000000
N1 N       0.455194910000       0.451778990000       0.199882370000       1.000000000000
N2 N       0.598610900000       0.614485330000       0.315331160000       1.000000000000
N3 N       0.896458590000       0.922749130000       0.367614200000       1.000000000000
N4 N       1.051514750000       1.078803620000       0.369784610000       1.000000000000
N5 N       1.368418920000       1.395945010000       0.370149670000       1.000000000000
N6 N       0.927054290000       0.911374770000       0.134245890000       1.000000000000
N7 N       0.771282090000       0.755662870000       0.132011970000       1.000000000000
H1 H       0.843466690000       0.883264090000       0.455247130000       1.000000000000
H2 H       1.319629580000       1.363605640000       0.461953040000       1.000000000000
H3 H       1.488997910000       1.514179310000       0.357940410000       1.000000000000
H4 H       1.246512570000       1.233810070000       0.150732500000       1.000000000000
H5 H       0.973700390000       0.941432880000       0.042797630000       1.000000000000
H6 H       0.503721430000       0.472945560000       0.039868630000       1.000000000000
H7 H       0.342970950000       0.315005780000       0.052781240000       1.000000000000
#END
data_mol8b_opt_2-QR-2-12142-3
_audit_creation_method 'generated by cspy2.0'
_cell_length_a 11.1866
_cell_length_b 13.3562
_cell_length_c 7.596
_cell_angle_alpha 66.1199
_cell_angle_beta 74.8382
_cell_angle_gamma 35.7084
loop_
_symmetry_equiv_pos_site_id
_symmetry_equiv_pos_as_xyz
1 -x,-y,-z
2 +x,+y,+z
loop_
_atom_site_label
_atom_site_type_symbol
_atom_site_fract_x
_atom_site_fract_y
_atom_site_fract_z
_atom_site_occupancy
C1 C       0.270507980000       0.593139880000       0.371604790000       1.000000000000
C2 C       0.403030130000       0.404604530000       0.444674380000       1.000000000000
C3 C       0.708307170000       0.101096890000       0.596355210000       1.000000000000
C4 C       1.014077520000      -0.201399870000       0.748217410000       1.000000000000
C5 C       1.216732170000      -0.344647800000       0.841141540000       1.000000000000
C6 C       1.335215690000      -0.521950520000       0.908197490000       1.000000000000
C7 C       1.639632340000      -0.827272640000       1.060080080000       1.000000000000
C8 C       1.565673960000      -0.873667390000       1.039705210000       1.000000000000
C9 C       1.371646940000      -0.739127400000       0.951102410000       1.000000000000
C10 C       1.244710550000      -0.553237380000       0.879776360000       1.000000000000
C11 C       0.938729310000      -0.248234780000       0.727339670000       1.000000000000
C12 C       0.633189460000       0.054217970000       0.575322780000       1.000000000000
C13 C       0.430521300000       0.197320130000       0.482094250000       1.000000000000
C14 C       0.313917870000       0.373716170000       0.416058270000       1.000000000000
C15 C       0.106167110000       0.533804740000       0.318759220000       1.000000000000
N1 N      -0.001819240000       0.699115990000       0.257593640000       1.000000000000
N2 N       0.083734760000       0.729685830000       0.285267560000       1.000000000000
N3 N       0.591339200000       0.275430540000       0.530530140000       1.000000000000
N4 N       0.898959330000      -0.029491770000       0.683174220000       1.000000000000
N5 N       1.533059200000      -0.662112660000       0.998912240000       1.000000000000
N6 N       1.055494120000      -0.422213580000       0.793422620000       1.000000000000
N7 N       0.748191560000      -0.117714840000       0.640417290000       1.000000000000
H1 H       0.330494090000       0.623891370000       0.389808940000       1.000000000000
H2 H       1.276792070000      -0.314122260000       0.858823180000       1.000000000000
H3 H       1.795318070000      -0.936161100000       1.131285330000       1.000000000000
H4 H       1.666629610000      -1.015717760000       1.095611510000       1.000000000000
H5 H       1.306547550000      -0.764634860000       0.930965930000       1.000000000000
H6 H       0.373765940000       0.163478680000       0.465709080000       1.000000000000
H7 H       0.030387130000       0.519196470000       0.292663650000       1.000000000000
#END
data_mol8b_opt_2-QR-2-7479-3
_audit_creation_method 'generated by cspy2.0'
_cell_length_a 106.7499
_cell_length_b 91.3714
_cell_length_c 40.4005
_cell_angle_alpha 177.558
_cell_angle_beta 2.1634
_cell_angle_gamma 177.3018
loop_
_symmetry_equiv_pos_site_id
_symmetry_equiv_pos_as_xyz
1 -x,-y,-z
2 +x,+y,+z
loop_
_atom_site_label
_atom_site_type_symbol
_atom_site_fract_x
_atom_site_fract_y
_atom_site_fract_z
_atom_site_occupancy
C1 C       0.057885840000       0.585183330000       0.589849460000       1.000000000000
C2 C      -0.246115200000       0.267565250000       0.678081140000       1.000000000000
C3 C      -0.701450060000      -0.185854430000       0.833738430000       1.000000000000
C4 C      -1.154581760000      -0.636940410000       0.988464530000       1.000000000000
C5 C      -1.348154020000      -0.813706490000       1.072400820000       1.000000000000
C6 C      -1.635703340000      -1.116884230000       1.151390720000       1.000000000000
C7 C      -2.094465350000      -1.574994980000       1.306132890000       1.000000000000
C8 C      -2.207628980000      -1.721367090000       1.306485370000       1.000000000000
C9 C      -2.027151270000      -1.557710590000       1.226905630000       1.000000000000
C10 C      -1.726697430000      -1.241541020000       1.143773170000       1.000000000000
C11 C      -1.269128570000      -0.785079780000       0.988991890000       1.000000000000
C12 C      -0.816239620000      -0.333696660000       0.835544300000       1.000000000000
C13 C      -0.623263320000      -0.156931240000       0.753248810000       1.000000000000
C14 C      -0.336507380000       0.145293260000       0.673825900000       1.000000000000
C15 C      -0.113628830000       0.355019330000       0.584731270000       1.000000000000
N1 N       0.155828000000       0.638820960000       0.509275220000       1.000000000000
N2 N       0.244641000000       0.757839900000       0.511443470000       1.000000000000
N3 N      -0.418607960000       0.111669840000       0.754594190000       1.000000000000
N4 N      -0.875808870000      -0.343199330000       0.911536030000       1.000000000000
N5 N      -1.825313410000      -1.290080480000       1.233665880000       1.000000000000
N6 N      -1.551003060000      -1.082355370000       1.066085540000       1.000000000000
N7 N      -1.095010570000      -0.627654550000       0.912008690000       1.000000000000
H1 H       0.137592490000       0.688467620000       0.588049150000       1.000000000000
H2 H      -1.269421830000      -0.710277820000       1.073586740000       1.000000000000
H3 H      -2.241037420000      -1.708292000000       1.370366300000       1.000000000000
H4 H      -2.435823330000      -1.960418400000       1.370915520000       1.000000000000
H5 H      -2.098302140000      -1.653687730000       1.222896920000       1.000000000000
H6 H      -0.707330900000      -0.264983700000       0.755505570000       1.000000000000
H7 H      -0.168940430000       0.276119060000       0.578257700000       1.000000000000
#END
data_mol8b_opt_14-QR-14-4157-3
_audit_creation_method 'generated by cspy2.0'
_cell_length_a 7.9303
_cell_length_b 15.0337
_cell_length_c 12.404
_cell_angle_alpha 90.0
_cell_angle_beta 125.18880000000001
_cell_angle_gamma 90.0
loop_
_symmetry_equiv_pos_site_id
_symmetry_equiv_pos_as_xyz
1 -x,-y,-z
2 +x,+y,+z
3 -x,1/2+y,1/2-z
4 +x,1/2-y,1/2+z
loop_
_atom_site_label
_atom_site_type_symbol
_atom_site_fract_x
_atom_site_fract_y
_atom_site_fract_z
_atom_site_occupancy
C1 C       0.742474790000       0.595469950000       0.147591340000       1.000000000000
C2 C       0.747145510000       0.680806340000       0.202563440000       1.000000000000
C3 C       0.745965850000       0.832721250000       0.199065010000       1.000000000000
C4 C       0.744512810000       0.984379750000       0.193986580000       1.000000000000
C5 C       0.738793220000       1.065311540000       0.133957330000       1.000000000000
C6 C       0.743117310000       1.144644280000       0.191411120000       1.000000000000
C7 C       0.741878810000       1.297067230000       0.190395200000       1.000000000000
C8 C       0.751933860000       1.301308850000       0.309847150000       1.000000000000
C9 C       0.757612970000       1.224716440000       0.369895770000       1.000000000000
C10 C       0.753354290000       1.141110710000       0.312386050000       1.000000000000
C11 C       0.754786110000       0.988548170000       0.315295040000       1.000000000000
C12 C       0.756480850000       0.836920370000       0.320342370000       1.000000000000
C13 C       0.762550850000       0.756009340000       0.380731720000       1.000000000000
C14 C       0.757911640000       0.677301110000       0.322166750000       1.000000000000
C15 C       0.762940440000       0.589783640000       0.370759180000       1.000000000000
N1 N       0.758214060000       0.516245950000       0.314429950000       1.000000000000
N2 N       0.747459650000       0.519325610000       0.198491380000       1.000000000000
N3 N       0.741461150000       0.754666710000       0.142863660000       1.000000000000
N4 N       0.740278230000       0.907428060000       0.138481800000       1.000000000000
N5 N       0.737608100000       1.223758600000       0.133147920000       1.000000000000
N6 N       0.758878110000       1.066481400000       0.371106820000       1.000000000000
N7 N       0.760632380000       0.913869850000       0.375930070000       1.000000000000
H1 H       0.734098610000       0.594446380000       0.057040160000       1.000000000000
H2 H       0.731041820000       1.064327870000       0.043923900000       1.000000000000
H3 H       0.737415530000       1.358842860000       0.143147500000       1.000000000000
H4 H       0.754881000000       1.365817440000       0.349876440000       1.000000000000
H5 H       0.765330260000       1.223193900000       0.459947450000       1.000000000000
H6 H       0.770661240000       0.758618330000       0.470979090000       1.000000000000
H7 H       0.771324680000       0.582798170000       0.461045080000       1.000000000000
#END
data_mol8b_opt_14-QR-14-1207-3
_audit_creation_method 'generated by cspy2.0'
_cell_length_a 7.9161
_cell_length_b 15.0338
_cell_length_c 26.5669
_cell_angle_alpha 90.0
_cell_angle_beta 157.5169
_cell_angle_gamma 90.0
loop_
_symmetry_equiv_pos_site_id
_symmetry_equiv_pos_as_xyz
1 -x,-y,-z
2 +x,+y,+z
3 -x,1/2+y,1/2-z
4 +x,1/2-y,1/2+z
loop_
_atom_site_label
_atom_site_type_symbol
_atom_site_fract_x
_atom_site_fract_y
_atom_site_fract_z
_atom_site_occupancy
C1 C       0.848916970000       0.595477390000       0.648060330000       1.000000000000
C2 C       1.063788590000       0.680809100000       0.702721230000       1.000000000000
C3 C       1.050915260000       0.832722290000       0.699129920000       1.000000000000
C4 C       1.032100960000       0.984379520000       0.694055560000       1.000000000000
C5 C       0.797718770000       1.065313250000       0.633989110000       1.000000000000
C6 C       1.023320980000       1.144642860000       0.691557460000       1.000000000000
C7 C       1.020642830000       1.297064690000       0.690640760000       1.000000000000
C8 C       1.488584740000       1.301301430000       0.810330420000       1.000000000000
C9 C       1.723096100000       1.224707070000       0.870425680000       1.000000000000
C10 C       1.497171780000       1.141104390000       0.812771780000       1.000000000000
C11 C       1.507206840000       0.988542800000       0.815562260000       1.000000000000
C12 C       1.525468410000       0.836915640000       0.820432800000       1.000000000000
C13 C       1.760696740000       0.756001790000       0.880633960000       1.000000000000
C14 C       1.531129150000       0.677297330000       0.822105600000       1.000000000000
C15 C       1.720258840000       0.589777820000       0.870549340000       1.000000000000
N1 N       1.499910700000       0.516244400000       0.814431840000       1.000000000000
N2 N       1.047452300000       0.519331240000       0.698931670000       1.000000000000
N3 N       0.830717910000       0.754671560000       0.643012780000       1.000000000000
N4 N       0.814254240000       0.907431030000       0.638481950000       1.000000000000
N5 N       0.795757340000       1.223758930000       0.633225800000       1.000000000000
N6 N       1.726548550000       1.066473260000       0.871557900000       1.000000000000
N7 N       1.743798810000       0.913862160000       0.876153120000       1.000000000000
H1 H       0.495510050000       0.594459460000       0.557851150000       1.000000000000
H2 H       0.445315190000       1.064333660000       0.543888170000       1.000000000000
H3 H       0.836107270000       1.358841790000       0.643345640000       1.000000000000
H4 H       1.645837820000       1.365807740000       0.850442600000       1.000000000000
H5 H       2.075646120000       1.223180590000       0.960581830000       1.000000000000
H6 H       2.113329500000       0.758605750000       0.970700920000       1.000000000000
H7 H       2.072611380000       0.582786860000       0.960508670000       1.000000000000
#END
data_mol8b_opt_15-QR-15-15455-3
_audit_creation_method 'generated by cspy2.0'
_cell_length_a 22.6513
_cell_length_b 3.8065
_cell_length_c 29.5543
_cell_angle_alpha 90.0
_cell_angle_beta 106.4037
_cell_angle_gamma 90.0
loop_
_symmetry_equiv_pos_site_id
_symmetry_equiv_pos_as_xyz
1 -x,-y,-z
2 +x,+y,+z
3 -x,+y,1/2-z
4 +x,-y,1/2+z
5 1/2-x,1/2-y,-z
6 1/2+x,1/2+y,+z
7 1/2-x,1/2+y,1/2-z
8 1/2+x,1/2-y,1/2+z
loop_
_atom_site_label
_atom_site_type_symbol
_atom_site_fract_x
_atom_site_fract_y
_atom_site_fract_z
_atom_site_occupancy
C1 C       0.177902260000       0.189177510000       0.149112540000       1.000000000000
C2 C       0.151382510000       0.061468750000       0.101729360000       1.000000000000
C3 C       0.154607610000      -0.028895980000       0.026058590000       1.000000000000
C4 C       0.158611020000      -0.117224220000      -0.049344610000       1.000000000000
C5 C       0.189286890000      -0.086027690000      -0.084687920000       1.000000000000
C6 C       0.161447610000      -0.214585150000      -0.129261800000       1.000000000000
C7 C       0.163430170000      -0.309212760000      -0.205390040000       1.000000000000
C8 C       0.103986450000      -0.475570490000      -0.217705580000       1.000000000000
C9 C       0.073342610000      -0.509546120000      -0.184533400000       1.000000000000
C10 C       0.101169920000      -0.378142950000      -0.137819370000       1.000000000000
C11 C       0.098244670000      -0.285955210000      -0.061783910000       1.000000000000
C12 C       0.094267440000      -0.197103670000       0.013598800000       1.000000000000
C13 C       0.063426050000      -0.228152120000       0.048890800000       1.000000000000
C14 C       0.091815520000      -0.098908230000       0.093254130000       1.000000000000
C15 C       0.066780730000      -0.109823710000       0.132859360000       1.000000000000
N1 N       0.094096890000       0.012615030000       0.174454020000       1.000000000000
N2 N       0.151822020000       0.167622940000       0.182838860000       1.000000000000
N3 N       0.181823830000       0.096574240000       0.069895260000       1.000000000000
N4 N       0.185500370000       0.007045810000      -0.006125820000       1.000000000000
N5 N       0.191228420000      -0.184566610000      -0.163848580000       1.000000000000
N6 N       0.071205140000      -0.411593620000      -0.105514560000       1.000000000000
N7 N       0.067332950000      -0.321670150000      -0.029623090000       1.000000000000
H1 H       0.222953810000       0.312397550000       0.157375930000       1.000000000000
H2 H       0.234105670000       0.037646370000      -0.076507190000       1.000000000000
H3 H       0.187556830000      -0.283397750000      -0.232246690000       1.000000000000
H4 H       0.084679890000      -0.570948520000      -0.253379370000       1.000000000000
H5 H       0.028488130000      -0.631778070000      -0.191460790000       1.000000000000
H6 H       0.018531440000      -0.352421090000       0.039867860000       1.000000000000
H7 H       0.021782400000      -0.227696480000       0.128624270000       1.000000000000
#END
data_mol8b_opt_14-QR-14-5522-3
_audit_creation_method 'generated by cspy2.0'
_cell_length_a 3.9064
_cell_length_b 30.2158
_cell_length_c 10.5443
_cell_angle_alpha 90.0
_cell_angle_beta 93.6659
_cell_angle_gamma 90.0
loop_
_symmetry_equiv_pos_site_id
_symmetry_equiv_pos_as_xyz
1 -x,-y,-z
2 +x,+y,+z
3 -x,1/2+y,1/2-z
4 +x,1/2-y,1/2+z
loop_
_atom_site_label
_atom_site_type_symbol
_atom_site_fract_x
_atom_site_fract_y
_atom_site_fract_z
_atom_site_occupancy
C1 C       0.379375670000       0.855553370000       0.718279400000       1.000000000000
C2 C       0.453610010000       0.901286340000       0.748461770000       1.000000000000
C3 C       0.408766770000       0.975231620000       0.705549870000       1.000000000000
C4 C       0.361129130000       1.048939980000       0.661282680000       1.000000000000
C5 C       0.235953850000       1.084034980000       0.582725280000       1.000000000000
C6 C       0.315565710000       1.127041170000       0.617245540000       1.000000000000
C7 C       0.274698700000       1.201428270000       0.576760230000       1.000000000000
C8 C       0.481323320000       1.212342630000       0.690286900000       1.000000000000
C9 C       0.605411730000       1.179369300000       0.767744210000       1.000000000000
C10 C       0.526828810000       1.134270100000       0.734252770000       1.000000000000
C11 C       0.571049190000       1.059953730000       0.776569300000       1.000000000000
C12 C       0.618819130000       0.986248950000       0.820635990000       1.000000000000
C13 C       0.744869590000       0.951178800000       0.899320570000       1.000000000000
C14 C       0.662993290000       0.908403530000       0.863716210000       1.000000000000
C15 C       0.770149610000       0.869236260000       0.932856130000       1.000000000000
N1 N       0.690646420000       0.829161260000       0.898214480000       1.000000000000
N2 N       0.487505770000       0.822118660000       0.786787250000       1.000000000000
N3 N       0.330785050000       0.932952890000       0.672084220000       1.000000000000
N4 N       0.284250240000       1.007243390000       0.628053450000       1.000000000000
N5 N       0.193965340000       1.161377260000       0.540822370000       1.000000000000
N6 N       0.648082160000       1.102158540000       0.809945850000       1.000000000000
N7 N       0.695771240000       1.027953950000       0.854005300000       1.000000000000
H1 H       0.221594800000       0.848377920000       0.632142270000       1.000000000000
H2 H       0.079524880000       1.076895670000       0.496687900000       1.000000000000
H3 H       0.176688560000       1.228109970000       0.515412270000       1.000000000000
H4 H       0.534424810000       1.246817700000       0.711940990000       1.000000000000
H5 H       0.762471950000       1.185287640000       0.854485110000       1.000000000000
H6 H       0.901534250000       0.959114770000       0.984906990000       1.000000000000
H7 H       0.929499800000       0.872480580000       1.020834800000       1.000000000000
#END
data_mol8b_opt_2-QR-2-3695-3
_audit_creation_method 'generated by cspy2.0'
_cell_length_a 15.1959
_cell_length_b 44.0098
_cell_length_c 18.3033
_cell_angle_alpha 172.2955
_cell_angle_beta 52.5149
_cell_angle_gamma 120.5868
loop_
_symmetry_equiv_pos_site_id
_symmetry_equiv_pos_as_xyz
1 -x,-y,-z
2 +x,+y,+z
loop_
_atom_site_label
_atom_site_type_symbol
_atom_site_fract_x
_atom_site_fract_y
_atom_site_fract_z
_atom_site_occupancy
C1 C       0.717721320000       0.613511380000       0.648915510000       1.000000000000
C2 C       0.804038090000       0.683507040000       0.757854710000       1.000000000000
C3 C       0.956185550000       0.678511870000       0.592856070000       1.000000000000
C4 C       1.107912460000       0.671851450000       0.423445980000       1.000000000000
C5 C       1.188494700000       0.593820700000       0.126960660000       1.000000000000
C6 C       1.268156820000       0.668721000000       0.255193230000       1.000000000000
C7 C       1.420531650000       0.667703860000       0.100581920000       1.000000000000
C8 C       1.425337590000       0.823524040000       0.527428960000       1.000000000000
C9 C       1.349083360000       0.901614680000       0.819754480000       1.000000000000
C10 C       1.265190960000       0.826527270000       0.695275710000       1.000000000000
C11 C       1.112721330000       0.829922920000       0.856619810000       1.000000000000
C12 C       0.961295060000       0.835860040000       1.024101650000       1.000000000000
C13 C       0.881088900000       0.913466660000       1.319528180000       1.000000000000
C14 C       0.801806660000       0.837722870000       1.188248700000       1.000000000000
C15 C       0.714835200000       0.900193530000       1.448341320000       1.000000000000
N1 N       0.640471000000       0.828037800000       1.321738710000       1.000000000000
N2 N       0.641961910000       0.679441630000       0.907187980000       1.000000000000
N3 N       0.877501560000       0.606020440000       0.469897700000       1.000000000000
N4 N       1.030576910000       0.599657610000       0.300305330000       1.000000000000
N5 N       1.346982910000       0.592857600000      -0.033466100000       1.000000000000
N6 N       1.190861680000       0.902968960000       0.981072440000       1.000000000000
N7 N       1.038529310000       0.908413600000       1.148201540000       1.000000000000
H1 H       0.715454940000       0.497454160000       0.328555030000       1.000000000000
H2 H       1.186912770000       0.476815760000      -0.195815790000       1.000000000000
H3 H       1.482059110000       0.606216920000      -0.131044350000       1.000000000000
H4 H       1.490077790000       0.875715290000       0.607593620000       1.000000000000
H5 H       1.348099520000       1.018790880000       1.145477620000       1.000000000000
H6 H       0.884686800000       1.029767820000       1.638888220000       1.000000000000
H7 H       0.709060270000       1.015972640000       1.775895880000       1.000000000000
#END
data_mol8b_opt_15-QR-15-5560-3
_audit_creation_method 'generated by cspy2.0'
_cell_length_a 57.3443
_cell_length_b 3.7688
_cell_length_c 31.7468
_cell_angle_alpha 90.0
_cell_angle_beta 159.1485
_cell_angle_gamma 90.0
loop_
_symmetry_equiv_pos_site_id
_symmetry_equiv_pos_as_xyz
1 -x,-y,-z
2 +x,+y,+z
3 -x,+y,1/2-z
4 +x,-y,1/2+z
5 1/2-x,1/2-y,-z
6 1/2+x,1/2+y,+z
7 1/2-x,1/2+y,1/2-z
8 1/2+x,1/2-y,1/2+z
loop_
_atom_site_label
_atom_site_type_symbol
_atom_site_fract_x
_atom_site_fract_y
_atom_site_fract_z
_atom_site_occupancy
C1 C       0.032964960000       0.328611660000       0.715117200000       1.000000000000
C2 C       0.052185710000       0.445900460000       0.706085760000       1.000000000000
C3 C       0.128410720000       0.519637410000       0.782808880000       1.000000000000
C4 C       0.205136160000       0.590993670000       0.860787250000       1.000000000000
C5 C       0.269930780000       0.553175090000       0.955104740000       1.000000000000
C6 C       0.285031670000       0.669981330000       0.940570690000       1.000000000000
C7 C       0.360413720000       0.746963050000       1.015113760000       1.000000000000
C8 C       0.312747640000       0.907067380000       0.907211770000       1.000000000000
C9 C       0.250076920000       0.947131000000       0.814967110000       1.000000000000
C10 C       0.232906360000       0.828097700000       0.827509170000       1.000000000000
C11 C       0.156674390000       0.753583590000       0.751173380000       1.000000000000
C12 C       0.080031380000       0.682477810000       0.673368180000       1.000000000000
C13 C       0.015168160000       0.721144220000       0.578899050000       1.000000000000
C14 C       0.000789070000       0.602945580000       0.594642640000       1.000000000000
C15 C      -0.062430760000       0.622513670000       0.507791300000       1.000000000000
N1 N      -0.075250940000       0.509660590000       0.523848320000       1.000000000000
N2 N      -0.025656860000       0.356902460000       0.631553090000       1.000000000000
N3 N       0.113355260000       0.404831730000       0.796660630000       1.000000000000
N4 N       0.190381770000       0.477923300000       0.874646900000       1.000000000000
N5 N       0.348207490000       0.633617210000       1.032410110000       1.000000000000
N6 N       0.171747800000       0.867382580000       0.737419720000       1.000000000000
N7 N       0.094730110000       0.795555100000       0.659383350000       1.000000000000
H1 H       0.070012440000       0.207538420000       0.797580300000       1.000000000000
H2 H       0.306911490000       0.433462540000       1.037418850000       1.000000000000
H3 H       0.410471270000       0.716235150000       1.088432520000       1.000000000000
H4 H       0.327811690000       0.993199620000       0.901547980000       1.000000000000
H5 H       0.211843950000       1.065518210000       0.731396910000       1.000000000000
H6 H      -0.021023830000       0.842373200000       0.497360220000       1.000000000000
H7 H      -0.103313160000       0.739086570000       0.421688690000       1.000000000000
#END
data_mol8b_opt_14-QR-14-6497-3
_audit_creation_method 'generated by cspy2.0'
_cell_length_a 5.2497
_cell_length_b 30.0056
_cell_length_c 7.9223
_cell_angle_alpha 90.0
_cell_angle_beta 86.1402
_cell_angle_gamma 90.0
loop_
_symmetry_equiv_pos_site_id
_symmetry_equiv_pos_as_xyz
1 -x,-y,-z
2 +x,+y,+z
3 -x,1/2+y,1/2-z
4 +x,1/2-y,1/2+z
loop_
_atom_site_label
_atom_site_type_symbol
_atom_site_fract_x
_atom_site_fract_y
_atom_site_fract_z
_atom_site_occupancy
C1 C       0.644961330000       0.143451740000       0.271901450000       1.000000000000
C2 C       0.558314290000       0.097831790000       0.283094420000       1.000000000000
C3 C       0.601134300000       0.023928440000       0.218101540000       1.000000000000
C4 C       0.646962970000      -0.049743000000       0.152013780000       1.000000000000
C5 C       0.782870530000      -0.084900150000       0.068308670000       1.000000000000
C6 C       0.689963170000      -0.127803150000       0.084633080000       1.000000000000
C7 C       0.728071400000      -0.202149850000       0.021794820000       1.000000000000
C8 C       0.496810510000      -0.212896670000       0.121225080000       1.000000000000
C9 C       0.361893810000      -0.179860150000       0.203191190000       1.000000000000
C10 C       0.453897680000      -0.134864670000       0.188519920000       1.000000000000
C11 C       0.412076040000      -0.060585470000       0.252986320000       1.000000000000
C12 C       0.366319860000       0.013087090000       0.318795940000       1.000000000000
C13 C       0.229723250000       0.048226090000       0.402484270000       1.000000000000
C14 C       0.324935050000       0.090892600000       0.385176860000       1.000000000000
C15 C       0.209708800000       0.130108640000       0.461654500000       1.000000000000
N1 N       0.301794500000       0.170074840000       0.444369730000       1.000000000000
N2 N       0.527941200000       0.176938590000       0.345858220000       1.000000000000
N3 N       0.691903980000       0.066100710000       0.202588780000       1.000000000000
N4 N       0.736643920000      -0.008147340000       0.136427540000       1.000000000000
N5 N       0.822006840000      -0.162198500000       0.003116030000       1.000000000000
N6 N       0.322027720000      -0.102691790000       0.268591060000       1.000000000000
N7 N       0.276475380000      -0.028518620000       0.334541480000       1.000000000000
H1 H       0.820775150000       0.150486500000       0.196358110000       1.000000000000
H2 H       0.957698330000      -0.077889540000      -0.007381330000       1.000000000000
H3 H       0.834585590000      -0.228880520000      -0.043328690000       1.000000000000
H4 H       0.434269460000      -0.247297220000       0.128839000000       1.000000000000
H5 H       0.186435330000      -0.185651530000       0.279969170000       1.000000000000
H6 H       0.054871540000       0.040426380000       0.477348960000       1.000000000000
H7 H       0.032511600000       0.127001850000       0.540259300000       1.000000000000
#END
data_mol8b_opt_15-QR-15-9445-3
_audit_creation_method 'generated by cspy2.0'
_cell_length_a 13.4251
_cell_length_b 15.0637
_cell_length_c 12.44
_cell_angle_alpha 90.0
_cell_angle_beta 75.5377
_cell_angle_gamma 90.0
loop_
_symmetry_equiv_pos_site_id
_symmetry_equiv_pos_as_xyz
1 -x,-y,-z
2 +x,+y,+z
3 -x,+y,1/2-z
4 +x,-y,1/2+z
5 1/2-x,1/2-y,-z
6 1/2+x,1/2+y,+z
7 1/2-x,1/2+y,1/2-z
8 1/2+x,1/2-y,1/2+z
loop_
_atom_site_label
_atom_site_type_symbol
_atom_site_fract_x
_atom_site_fract_y
_atom_site_fract_z
_atom_site_occupancy
C1 C       0.369005020000       0.654822890000       0.267268110000       1.000000000000
C2 C       0.370925890000       0.569683660000       0.319929920000       1.000000000000
C3 C       0.371906090000       0.418071950000       0.316664330000       1.000000000000
C4 C       0.372912940000       0.266715630000       0.311909810000       1.000000000000
C5 C       0.371848090000       0.185917350000       0.254432200000       1.000000000000
C6 C       0.374107740000       0.106771930000       0.309579450000       1.000000000000
C7 C       0.375302440000      -0.045345120000       0.308743630000       1.000000000000
C8 C       0.378788740000      -0.049520050000       0.423282140000       1.000000000000
C9 C       0.379893840000       0.026947610000       0.480783950000       1.000000000000
C10 C       0.377578460000       0.110357330000       0.425572220000       1.000000000000
C11 C       0.376420360000       0.262614570000       0.428217060000       1.000000000000
C12 C       0.375284710000       0.413939810000       0.432896510000       1.000000000000
C13 C       0.376192350000       0.494717000000       0.490660140000       1.000000000000
C14 C       0.374019100000       0.573238980000       0.434488110000       1.000000000000
C15 C       0.374582500000       0.660603760000       0.480952040000       1.000000000000
N1 N       0.372639540000       0.733967080000       0.426972250000       1.000000000000
N2 N       0.369806520000       0.730838780000       0.315983260000       1.000000000000
N3 N       0.369837930000       0.495942820000       0.262770340000       1.000000000000
N4 N       0.370758660000       0.343485800000       0.258644060000       1.000000000000
N5 N       0.373054450000       0.027788240000       0.253784750000       1.000000000000
N6 N       0.378675810000       0.184865220000       0.481807870000       1.000000000000
N7 N       0.377488560000       0.337172040000       0.486258450000       1.000000000000
H1 H       0.366766210000       0.655801580000       0.180580060000       1.000000000000
H2 H       0.369319930000       0.186855460000       0.168133030000       1.000000000000
H3 H       0.374436350000      -0.107019580000       0.263498100000       1.000000000000
H4 H       0.380434990000      -0.113879550000       0.461711990000       1.000000000000
H5 H       0.382431050000       0.028510770000       0.567108480000       1.000000000000
H6 H       0.378554660000       0.492156330000       0.577100570000       1.000000000000
H7 H       0.376765110000       0.667617930000       0.567384040000       1.000000000000
#END
data_mol8b_opt_2-QR-2-3432-3
_audit_creation_method 'generated by cspy2.0'
_cell_length_a 8.0547
_cell_length_b 11.4605
_cell_length_c 8.2763
_cell_angle_alpha 81.4522
_cell_angle_beta 85.3574
_cell_angle_gamma 125.6456
loop_
_symmetry_equiv_pos_site_id
_symmetry_equiv_pos_as_xyz
1 -x,-y,-z
2 +x,+y,+z
loop_
_atom_site_label
_atom_site_type_symbol
_atom_site_fract_x
_atom_site_fract_y
_atom_site_fract_z
_atom_site_occupancy
C1 C       0.268107520000       0.057614300000       0.827880120000       1.000000000000
C2 C       0.259606600000       0.099735350000       0.982492850000       1.000000000000
C3 C       0.259741220000       0.252413900000       1.131313060000       1.000000000000
C4 C       0.259975370000       0.405963560000       1.277975120000       1.000000000000
C5 C       0.269200620000       0.532132520000       1.284511460000       1.000000000000
C6 C       0.259669140000       0.566003910000       1.436508980000       1.000000000000
C7 C       0.259111990000       0.717083610000       1.589099400000       1.000000000000
C8 C       0.239889670000       0.628947680000       1.742984350000       1.000000000000
C9 C       0.230630630000       0.507036190000       1.740857830000       1.000000000000
C10 C       0.240232770000       0.469020570000       1.584455740000       1.000000000000
C11 C       0.240521830000       0.316362360000       1.434077140000       1.000000000000
C12 C       0.240560810000       0.163034460000       1.287270120000       1.000000000000
C13 C       0.231628820000       0.036826860000       1.281026350000       1.000000000000
C14 C       0.241098380000       0.004281780000       1.128388940000       1.000000000000
C15 C       0.233989810000      -0.119387810000       1.100754910000       1.000000000000
N1 N       0.242815670000      -0.148724610000       0.956269640000       1.000000000000
N2 N       0.260406610000      -0.056729000000       0.814702350000       1.000000000000
N3 N       0.268761740000       0.218645460000       0.982329430000       1.000000000000
N4 N       0.269119660000       0.372894610000       1.130854100000       1.000000000000
N5 N       0.268671190000       0.689048410000       1.443395880000       1.000000000000
N6 N       0.231146810000       0.350051610000       1.582663710000       1.000000000000
N7 N       0.231304370000       0.195975450000       1.434543230000       1.000000000000
H1 H       0.281859830000       0.126082580000       0.713852440000       1.000000000000
H2 H       0.283507300000       0.600638040000       1.170846780000       1.000000000000
H3 H       0.266408310000       0.814507650000       1.592288440000       1.000000000000
H4 H       0.233209970000       0.661656340000       1.858204860000       1.000000000000
H5 H       0.216272950000       0.436007930000       1.852046060000       1.000000000000
H6 H       0.217667550000      -0.029999550000       1.396401780000       1.000000000000
H7 H       0.220284960000      -0.195568890000       1.206382550000       1.000000000000
#END
data_mol8b_opt_2-QR-2-783-3
_audit_creation_method 'generated by cspy2.0'
_cell_length_a 16.7629
_cell_length_b 11.3057
_cell_length_c 11.2589
_cell_angle_alpha 51.9181
_cell_angle_beta 26.7758
_cell_angle_gamma 70.4191
loop_
_symmetry_equiv_pos_site_id
_symmetry_equiv_pos_as_xyz
1 -x,-y,-z
2 +x,+y,+z
loop_
_atom_site_label
_atom_site_type_symbol
_atom_site_fract_x
_atom_site_fract_y
_atom_site_fract_z
_atom_site_occupancy
C1 C       0.412374330000       0.773166860000       0.859589540000       1.000000000000
C2 C       0.268442610000       0.824674800000       0.992966880000       1.000000000000
C3 C       0.119124670000       0.976741900000       1.142526400000       1.000000000000
C4 C      -0.028209740000       1.129568210000       1.290259070000       1.000000000000
C5 C      -0.046574100000       1.245025760000       1.320069030000       1.000000000000
C6 C      -0.186792440000       1.289472540000       1.448603940000       1.000000000000
C7 C      -0.339106730000       1.440724670000       1.600372350000       1.000000000000
C8 C      -0.468855040000       1.374386370000       1.706450440000       1.000000000000
C9 C      -0.454873390000       1.263211560000       1.680987810000       1.000000000000
C10 C      -0.310313970000       1.214553210000       1.548185760000       1.000000000000
C11 C      -0.159862830000       1.062027130000       1.397942340000       1.000000000000
C12 C      -0.012640030000       0.909112130000       1.250598470000       1.000000000000
C13 C       0.005176750000       0.793282580000       1.221619750000       1.000000000000
C14 C       0.146034300000       0.750230850000       1.092422410000       1.000000000000
C15 C       0.182935340000       0.634890450000       1.046622090000       1.000000000000
N1 N       0.316351070000       0.595762200000       0.924135880000       1.000000000000
N2 N       0.435477490000       0.667790790000       0.826905040000       1.000000000000
N3 N       0.256869400000       0.932974460000       1.015904000000       1.000000000000
N4 N       0.107591660000       1.086356100000       1.165680280000       1.000000000000
N5 N      -0.205205090000       1.402064290000       1.478174100000       1.000000000000
N6 N      -0.296899760000       1.106118640000       1.523512430000       1.000000000000
N7 N      -0.148484560000       0.952323700000       1.375104080000       1.000000000000
H1 H       0.508866960000       0.826035600000       0.780211820000       1.000000000000
H2 H       0.049064980000       1.297301580000       1.242086870000       1.000000000000
H3 H      -0.351635910000       1.529683680000       1.621946040000       1.000000000000
H4 H      -0.575843990000       1.414479440000       1.805258800000       1.000000000000
H5 H      -0.547984320000       1.208478560000       1.756389920000       1.000000000000
H6 H      -0.092486360000       0.742288410000       1.301967310000       1.000000000000
H7 H       0.094794730000       0.574279270000       1.117706130000       1.000000000000
#END
data_mol8b_opt_2-QR-2-7890-3
_audit_creation_method 'generated by cspy2.0'
_cell_length_a 13.5206
_cell_length_b 15.09
_cell_length_c 11.0229
_cell_angle_alpha 70.6807
_cell_angle_beta 25.5097
_cell_angle_gamma 52.9919
loop_
_symmetry_equiv_pos_site_id
_symmetry_equiv_pos_as_xyz
1 -x,-y,-z
2 +x,+y,+z
loop_
_atom_site_label
_atom_site_type_symbol
_atom_site_fract_x
_atom_site_fract_y
_atom_site_fract_z
_atom_site_occupancy
C1 C       0.300206060000       0.062786840000       0.336901090000       1.000000000000
C2 C       0.402015660000       0.104057170000       0.289937510000       1.000000000000
C3 C       0.396190430000       0.257629470000       0.293772090000       1.000000000000
C4 C       0.387354700000       0.412202440000       0.299149030000       1.000000000000
C5 C       0.277166030000       0.539966460000       0.350859860000       1.000000000000
C6 C       0.383079390000       0.573347250000       0.302596330000       1.000000000000
C7 C       0.381625350000       0.725476840000       0.304703220000       1.000000000000
C8 C       0.601282060000       0.635342930000       0.203261670000       1.000000000000
C9 C       0.711511270000       0.511872270000       0.151583020000       1.000000000000
C10 C       0.605511360000       0.474291420000       0.199805320000       1.000000000000
C11 C       0.610469810000       0.320526380000       0.196042910000       1.000000000000
C12 C       0.619428600000       0.165995880000       0.190344160000       1.000000000000
C13 C       0.730515330000       0.037951550000       0.137871380000       1.000000000000
C14 C       0.622400930000       0.006079600000       0.187392560000       1.000000000000
C15 C       0.711707910000      -0.119201420000       0.145022840000       1.000000000000
N1 N       0.607544040000      -0.147693620000       0.193024480000       1.000000000000
N2 N       0.393674520000      -0.053017500000       0.292881550000       1.000000000000
N3 N       0.292379670000       0.224542760000       0.341376390000       1.000000000000
N4 N       0.284989570000       0.379649170000       0.345857610000       1.000000000000
N5 N       0.276168120000       0.697909560000       0.352724360000       1.000000000000
N6 N       0.713283430000       0.353819970000       0.149311100000       1.000000000000
N7 N       0.721879860000       0.198486090000       0.143693490000       1.000000000000
H1 H       0.133156870000       0.133327380000       0.414867970000       1.000000000000
H2 H       0.111497300000       0.610107720000       0.427558790000       1.000000000000
H3 H       0.294910680000       0.824125690000       0.345353900000       1.000000000000
H4 H       0.675102410000       0.667769170000       0.169704670000       1.000000000000
H5 H       0.877166520000       0.439231200000       0.074925970000       1.000000000000
H6 H       0.896842130000      -0.030763270000       0.060500630000       1.000000000000
H7 H       0.878225360000      -0.197482360000       0.067258880000       1.000000000000
#END
data_mol8b_opt_2-QR-2-4138-3
_audit_creation_method 'generated by cspy2.0'
_cell_length_a 10.7262
_cell_length_b 15.6156
_cell_length_c 7.5849
_cell_angle_alpha 49.7118
_cell_angle_beta 128.1907
_cell_angle_gamma 91.8911
loop_
_symmetry_equiv_pos_site_id
_symmetry_equiv_pos_as_xyz
1 -x,-y,-z
2 +x,+y,+z
loop_
_atom_site_label
_atom_site_type_symbol
_atom_site_fract_x
_atom_site_fract_y
_atom_site_fract_z
_atom_site_occupancy
C1 C       0.242746900000       0.137392820000       0.732371630000       1.000000000000
C2 C       0.439780470000       0.091801440000       1.013392310000       1.000000000000
C3 C       0.740560910000      -0.059453090000       1.617993180000       1.000000000000
C4 C       1.040122690000      -0.211569780000       2.223179700000       1.000000000000
C5 C       1.171482370000      -0.332314710000       2.605222070000       1.000000000000
C6 C       1.358127680000      -0.370408170000       2.859810110000       1.000000000000
C7 C       1.661305290000      -0.520490870000       3.463805820000       1.000000000000
C8 C       1.729270690000      -0.442223040000       3.357402440000       1.000000000000
C9 C       1.606571550000      -0.325719060000       2.992503740000       1.000000000000
C10 C       1.411363800000      -0.283470260000       2.721078260000       1.000000000000
C11 C       1.108833090000      -0.131939190000       2.114584870000       1.000000000000
C12 C       0.809180080000       0.020165910000       1.509602520000       1.000000000000
C13 C       0.677861950000       0.141191310000       1.127337190000       1.000000000000
C14 C       0.492028540000       0.177870580000       0.876320660000       1.000000000000
C15 C       0.341723480000       0.297214920000       0.480067480000       1.000000000000
N1 N       0.167438240000       0.330330780000       0.247149780000       1.000000000000
N2 N       0.116336640000       0.247158290000       0.378696500000       1.000000000000
N3 N       0.557241180000      -0.021793360000       1.367112560000       1.000000000000
N4 N       0.859224370000      -0.174474330000       1.975988870000       1.000000000000
N5 N       1.486719570000      -0.488145510000       3.232851620000       1.000000000000
N6 N       1.291930160000      -0.169811100000       2.365308550000       1.000000000000
N7 N       0.990165750000      -0.016884880000       1.756680430000       1.000000000000
H1 H       0.196005040000       0.075792860000       0.821548900000       1.000000000000
H2 H       1.124752520000      -0.393501470000       2.694143580000       1.000000000000
H3 H       1.760848880000      -0.613637020000       3.756897000000       1.000000000000
H4 H       1.877709150000      -0.477814330000       3.571314680000       1.000000000000
H5 H       1.648347710000      -0.262072420000       2.893638070000       1.000000000000
H6 H       0.727738910000       0.200990560000       1.044697510000       1.000000000000
H7 H       0.372393010000       0.366476140000       0.359475740000       1.000000000000
#END
data_mol8b_opt_2-QR-2-6203-4
_audit_creation_method 'generated by cspy2.0'
_cell_length_a 13.5809
_cell_length_b 5.8512
_cell_length_c 11.4271
_cell_angle_alpha 118.062
_cell_angle_beta 119.71449999999999
_cell_angle_gamma 52.7469
loop_
_symmetry_equiv_pos_site_id
_symmetry_equiv_pos_as_xyz
1 -x,-y,-z
2 +x,+y,+z
loop_
_atom_site_label
_atom_site_type_symbol
_atom_site_fract_x
_atom_site_fract_y
_atom_site_fract_z
_atom_site_occupancy
C1 C       0.136104800000       0.229168220000       0.937425270000       1.000000000000
C2 C       0.191385100000       0.315841380000       0.896037650000       1.000000000000
C3 C       0.189691710000       0.464773420000       0.742397090000       1.000000000000
C4 C       0.186435640000       0.613552640000       0.587838930000       1.000000000000
C5 C       0.128087020000       0.689303870000       0.459891770000       1.000000000000
C6 C       0.185752040000       0.771096920000       0.426783180000       1.000000000000
C7 C       0.186517890000       0.921074090000       0.274765310000       1.000000000000
C8 C       0.304544560000       0.933155040000       0.365438370000       1.000000000000
C9 C       0.362962720000       0.861690100000       0.489101470000       1.000000000000
C10 C       0.305192660000       0.775632650000       0.526382520000       1.000000000000
C11 C       0.306294710000       0.625596700000       0.680023600000       1.000000000000
C12 C       0.309519040000       0.476493790000       0.834383520000       1.000000000000
C13 C       0.368221780000       0.400326180000       0.962408840000       1.000000000000
C14 C       0.309467750000       0.319385960000       0.994141930000       1.000000000000
C15 C       0.356443030000       0.236070880000       1.119406400000       1.000000000000
N1 N       0.299958500000       0.160709310000       1.147924490000       1.000000000000
N2 N       0.185492090000       0.157421360000       1.053329370000       1.000000000000
N3 N       0.133280060000       0.384719670000       0.775394330000       1.000000000000
N4 N       0.130723530000       0.534314600000       0.620166880000       1.000000000000
N5 N       0.129126300000       0.845107580000       0.302014030000       1.000000000000
N6 N       0.362322320000       0.706053050000       0.647059990000       1.000000000000
N7 N       0.365313530000       0.555864740000       0.802176340000       1.000000000000
H1 H       0.046663640000       0.223228700000       0.866947070000       1.000000000000
H2 H       0.039154420000       0.682601420000       0.389445120000       1.000000000000
H3 H       0.140570520000       0.978767840000       0.175955640000       1.000000000000
H4 H       0.344828190000       0.999227440000       0.333206080000       1.000000000000
H5 H       0.451884560000       0.866005240000       0.562080860000       1.000000000000
H6 H       0.457382570000       0.408134540000       1.031206400000       1.000000000000
H7 H       0.445529410000       0.234152140000       1.197636880000       1.000000000000
#END
data_mol8b_opt_15-QR-15-13927-3
_audit_creation_method 'generated by cspy2.0'
_cell_length_a 13.3732
_cell_length_b 15.0395
_cell_length_c 12.4143
_cell_angle_alpha 90.0
_cell_angle_beta 76.2495
_cell_angle_gamma 90.0
loop_
_symmetry_equiv_pos_site_id
_symmetry_equiv_pos_as_xyz
1 -x,-y,-z
2 +x,+y,+z
3 -x,+y,1/2-z
4 +x,-y,1/2+z
5 1/2-x,1/2-y,-z
6 1/2+x,1/2+y,+z
7 1/2-x,1/2+y,1/2-z
8 1/2+x,1/2-y,1/2+z
loop_
_atom_site_label
_atom_site_type_symbol
_atom_site_fract_x
_atom_site_fract_y
_atom_site_fract_z
_atom_site_occupancy
C1 C       0.130750180000       0.346405060000       0.476633880000       1.000000000000
C2 C       0.128238040000       0.431585490000       0.423790020000       1.000000000000
C3 C       0.127437120000       0.583447260000       0.426607720000       1.000000000000
C4 C       0.126758760000       0.735056540000       0.430874370000       1.000000000000
C5 C       0.128259110000       0.816087880000       0.488151570000       1.000000000000
C6 C       0.126001890000       0.895263190000       0.432655420000       1.000000000000
C7 C       0.125253040000       1.047628040000       0.432956660000       1.000000000000
C8 C       0.121459070000       1.051606360000       0.318212120000       1.000000000000
C9 C       0.119940550000       0.974912670000       0.260892570000       1.000000000000
C10 C       0.122202400000       0.891466080000       0.316479870000       1.000000000000
C11 C       0.122875880000       0.738957450000       0.314377000000       1.000000000000
C12 C       0.123432090000       0.587378300000       0.310260150000       1.000000000000
C13 C       0.121759270000       0.506366080000       0.252794170000       1.000000000000
C14 C       0.124157270000       0.427818030000       0.309248440000       1.000000000000
C15 C       0.122938590000       0.340228070000       0.263095250000       1.000000000000
N1 N       0.125358640000       0.266844240000       0.317263080000       1.000000000000
N2 N       0.129477210000       0.270179060000       0.428139040000       1.000000000000
N3 N       0.129787390000       0.505547610000       0.480759460000       1.000000000000
N4 N       0.128970920000       0.658257210000       0.484460030000       1.000000000000
N5 N       0.127431890000       0.974473790000       0.488267810000       1.000000000000
N6 N       0.120730010000       0.816737680000       0.260413040000       1.000000000000
N7 N       0.121262620000       0.664175470000       0.256550590000       1.000000000000
H1 H       0.133985800000       0.345582130000       0.563244910000       1.000000000000
H2 H       0.131185800000       0.815302190000       0.574550550000       1.000000000000
H3 H       0.126431760000       1.109482730000       0.478058530000       1.000000000000
H4 H       0.119836940000       1.116001590000       0.279508010000       1.000000000000
H5 H       0.117053590000       0.973193230000       0.174460320000       1.000000000000
H6 H       0.118639860000       0.508775040000       0.166355900000       1.000000000000
H7 H       0.119767540000       0.333045780000       0.176759660000       1.000000000000
#END
data_mol8b_opt_1-QR-1-1063-3
_audit_creation_method 'generated by cspy2.0'
_cell_length_a 12.6414
_cell_length_b 12.1017
_cell_length_c 4.5124
_cell_angle_alpha 29.924300000000002
_cell_angle_beta 61.89280000000001
_cell_angle_gamma 62.8922
loop_
_symmetry_equiv_pos_site_id
_symmetry_equiv_pos_as_xyz
1 +x,+y,+z
loop_
_atom_site_label
_atom_site_type_symbol
_atom_site_fract_x
_atom_site_fract_y
_atom_site_fract_z
_atom_site_occupancy
C1 C       0.932915710000       0.035754380000       0.417061140000       1.000000000000
C2 C       0.975569600000       0.191009000000       0.208082450000       1.000000000000
C3 C       1.127062600000       0.342261570000      -0.100848110000       1.000000000000
C4 C       1.279451520000       0.491451690000      -0.408661100000       1.000000000000
C5 C       1.403605910000       0.499799610000      -0.535935370000       1.000000000000
C6 C       1.438377860000       0.652697800000      -0.736053090000       1.000000000000
C7 C       1.588448420000       0.807878140000      -1.048458830000       1.000000000000
C8 C       1.503288480000       0.961007000000      -1.134921520000       1.000000000000
C9 C       1.383368170000       0.957148110000      -1.016601260000       1.000000000000
C10 C       1.344461420000       0.799749600000      -0.807554150000       1.000000000000
C11 C       1.192846470000       0.646745250000      -0.495993920000       1.000000000000
C12 C       1.040569960000       0.497257360000      -0.187469800000       1.000000000000
C13 C       0.916243980000       0.488998860000      -0.059485470000       1.000000000000
C14 C       0.882862340000       0.335615030000       0.139405090000       1.000000000000
C15 C       0.760862480000       0.305995700000       0.288344400000       1.000000000000
N1 N       0.730816930000       0.160984860000       0.474429450000       1.000000000000
N2 N       0.820294470000       0.020863960000       0.540667670000       1.000000000000
N3 N       1.092539470000       0.192563990000       0.094975880000       1.000000000000
N4 N       1.245540950000       0.343492680000      -0.214878530000       1.000000000000
N5 N       1.559442860000       0.661323450000      -0.860597450000       1.000000000000
N6 N       1.227450110000       0.796285470000      -0.692489020000       1.000000000000
N7 N       1.074394600000       0.645424420000      -0.381579550000       1.000000000000
H1 H       0.999440600000      -0.077200070000       0.475829500000       1.000000000000
H2 H       1.469923180000       0.386840260000      -0.475793560000       1.000000000000
H3 H       1.684288640000       0.812445430000      -1.144608120000       1.000000000000
H4 H       1.536563080000       1.077008830000      -1.293304180000       1.000000000000
H5 H       1.314569000000       1.067622740000      -1.071775730000       1.000000000000
H6 H       0.851444170000       0.603473280000      -0.122015880000       1.000000000000
H7 H       0.686683140000       0.410435150000       0.246105860000       1.000000000000
#END
data_mol8b_opt_14-QR-14-1896-3
_audit_creation_method 'generated by cspy2.0'
_cell_length_a 20.7382
_cell_length_b 12.2842
_cell_length_c 8.0141
_cell_angle_alpha 90.0
_cell_angle_beta 36.5251
_cell_angle_gamma 90.0
loop_
_symmetry_equiv_pos_site_id
_symmetry_equiv_pos_as_xyz
1 -x,-y,-z
2 +x,+y,+z
3 -x,1/2+y,1/2-z
4 +x,1/2-y,1/2+z
loop_
_atom_site_label
_atom_site_type_symbol
_atom_site_fract_x
_atom_site_fract_y
_atom_site_fract_z
_atom_site_occupancy
C1 C       0.655584230000       0.025534320000       0.093868870000       1.000000000000
C2 C       0.575041970000       0.079087820000       0.159826680000       1.000000000000
C3 C       0.423153310000       0.076549790000       0.312895750000       1.000000000000
C4 C       0.271352490000       0.072538080000       0.466415860000       1.000000000000
C5 C       0.185651990000       0.014870370000       0.567994340000       1.000000000000
C6 C       0.111137920000       0.071045040000       0.627811020000       1.000000000000
C7 C      -0.041129870000       0.071028460000       0.780859520000       1.000000000000
C8 C      -0.035645740000       0.186863420000       0.744410580000       1.000000000000
C9 C       0.045721130000       0.244581390000       0.647183900000       1.000000000000
C10 C       0.124507530000       0.188309440000       0.583060270000       1.000000000000
C11 C       0.277077790000       0.190146820000       0.429188200000       1.000000000000
C12 C       0.428913710000       0.194025580000       0.275417180000       1.000000000000
C13 C       0.514712190000       0.251907730000       0.173354150000       1.000000000000
C14 C       0.588451820000       0.194750940000       0.114800560000       1.000000000000
C15 C       0.679860060000       0.241194060000       0.010251770000       1.000000000000
N1 N       0.748552990000       0.186337390000      -0.043600430000       1.000000000000
N2 N       0.735782170000       0.074351260000       0.000110450000       1.000000000000
N3 N       0.496415800000       0.021714000000       0.254263620000       1.000000000000
N4 N       0.343631850000       0.018292140000       0.408388760000       1.000000000000
N5 N       0.027409030000       0.015057940000       0.726910240000       1.000000000000
N6 N       0.203798400000       0.244764460000       0.488286570000       1.000000000000
N7 N       0.356618150000       0.248389860000       0.333521470000       1.000000000000
H1 H       0.649032660000      -0.061950560000       0.124576250000       1.000000000000
H2 H       0.179265060000      -0.072357120000       0.597870470000       1.000000000000
H3 H      -0.106655170000       0.025617170000       0.858853610000       1.000000000000
H4 H      -0.096781430000       0.226058390000       0.795333680000       1.000000000000
H5 H       0.054596620000       0.331833660000       0.614856030000       1.000000000000
H6 H       0.519592380000       0.339204230000       0.144611280000       1.000000000000
H7 H       0.694378180000       0.328383580000      -0.028352960000       1.000000000000
#END
data_mol8b_opt_2-QR-2-5261-3
_audit_creation_method 'generated by cspy2.0'
_cell_length_a 10.5738
_cell_length_b 14.762
_cell_length_c 6.7921
_cell_angle_alpha 133.6896
_cell_angle_beta 126.43399999999998
_cell_angle_gamma 58.5002
loop_
_symmetry_equiv_pos_site_id
_symmetry_equiv_pos_as_xyz
1 -x,-y,-z
2 +x,+y,+z
loop_
_atom_site_label
_atom_site_type_symbol
_atom_site_fract_x
_atom_site_fract_y
_atom_site_fract_z
_atom_site_occupancy
C1 C       0.347241120000       0.825384030000       0.413225370000       1.000000000000
C2 C       0.497731840000       0.868722070000       0.611713480000       1.000000000000
C3 C       0.647191680000       1.020003530000       0.911056960000       1.000000000000
C4 C       0.794582500000       1.172185650000       1.209219200000       1.000000000000
C5 C       0.806135090000       1.295331660000       1.337226810000       1.000000000000
C6 C       0.953633660000       1.330958420000       1.525949930000       1.000000000000
C7 C       1.106590810000       1.480912730000       1.828007780000       1.000000000000
C8 C       1.250781320000       1.397667130000       1.901539730000       1.000000000000
C9 C       1.243642540000       1.278754610000       1.782170190000       1.000000000000
C10 C       1.091746280000       1.238986980000       1.584882880000       1.000000000000
C11 C       0.940855780000       1.087511900000       1.283536560000       1.000000000000
C12 C       0.793389310000       0.935390100000       0.985092490000       1.000000000000
C13 C       0.782187450000       0.812010760000       0.856895780000       1.000000000000
C14 C       0.634081310000       0.777801730000       0.669095440000       1.000000000000
C15 C       0.602409140000       0.656583520000       0.521478950000       1.000000000000
N1 N       0.462218560000       0.625793040000       0.345478160000       1.000000000000
N2 N       0.329817280000       0.713606250000       0.289649860000       1.000000000000
N3 N       0.502532140000       0.984703210000       0.725922890000       1.000000000000
N4 N       0.651791000000       1.137462020000       1.026361740000       1.000000000000
N5 N       0.965402940000       1.451034560000       1.651248590000       1.000000000000
N6 N       1.085045790000       1.122966850000       1.468724720000       1.000000000000
N7 N       0.936301590000       0.970048130000       1.168110800000       1.000000000000
H1 H       0.240365250000       0.890611840000       0.362818000000       1.000000000000
H2 H       0.699738880000       1.360237510000       1.286406280000       1.000000000000
H3 H       1.113730980000       1.575955530000       1.924908090000       1.000000000000
H4 H       1.362885710000       1.431530330000       2.051357550000       1.000000000000
H5 H       1.347541250000       1.211380310000       1.828097740000       1.000000000000
H6 H       0.890376450000       0.748550240000       0.910589150000       1.000000000000
H7 H       0.700883370000       0.583708610000       0.555881200000       1.000000000000
#END
data_mol8b_opt_14-QR-14-2693-3
_audit_creation_method 'generated by cspy2.0'
_cell_length_a 15.0725
_cell_length_b 12.2786
_cell_length_c 8.0154
_cell_angle_alpha 90.0
_cell_angle_beta 124.97580000000002
_cell_angle_gamma 90.0
loop_
_symmetry_equiv_pos_site_id
_symmetry_equiv_pos_as_xyz
1 -x,-y,-z
2 +x,+y,+z
3 -x,1/2+y,1/2-z
4 +x,1/2-y,1/2+z
loop_
_atom_site_label
_atom_site_type_symbol
_atom_site_fract_x
_atom_site_fract_y
_atom_site_fract_z
_atom_site_occupancy
C1 C       0.155722610000       0.524552270000       0.751002630000       1.000000000000
C2 C       0.075062330000       0.578155480000       0.765221870000       1.000000000000
C3 C      -0.076887590000       0.575626990000       0.763844080000       1.000000000000
C4 C      -0.228669330000       0.571603490000       0.762190890000       1.000000000000
C5 C      -0.314536540000       0.513952170000       0.745746120000       1.000000000000
C6 C      -0.388793220000       0.570080910000       0.761312860000       1.000000000000
C7 C      -0.540948920000       0.570030120000       0.760905520000       1.000000000000
C8 C      -0.534959930000       0.685782530000       0.793572690000       1.000000000000
C9 C      -0.453417250000       0.743481620000       0.810029310000       1.000000000000
C10 C      -0.374914960000       0.687262620000       0.794409200000       1.000000000000
C11 C      -0.222468880000       0.689138050000       0.795298660000       1.000000000000
C12 C      -0.070802370000       0.693067380000       0.796673540000       1.000000000000
C13 C       0.014967680000       0.750983600000       0.812863610000       1.000000000000
C14 C       0.088578780000       0.693839050000       0.797231340000       1.000000000000
C15 C       0.179962350000       0.740310770000       0.810305250000       1.000000000000
N1 N       0.248685580000       0.685426110000       0.795541370000       1.000000000000
N2 N       0.236008130000       0.573369410000       0.764866580000       1.000000000000
N3 N      -0.003706250000       0.520792150000       0.748924070000       1.000000000000
N4 N      -0.156602290000       0.517392550000       0.747218180000       1.000000000000
N5 N      -0.472711990000       0.514116940000       0.745300280000       1.000000000000
N6 N      -0.295434940000       0.743694730000       0.810532230000       1.000000000000
N7 N      -0.142829920000       0.747382300000       0.811768330000       1.000000000000
H1 H       0.149242970000       0.437012640000       0.727050620000       1.000000000000
H2 H      -0.321206480000       0.426761690000       0.721294380000       1.000000000000
H3 H      -0.606621590000       0.524635970000       0.747937470000       1.000000000000
H4 H      -0.595911890000       0.724944040000       0.804405770000       1.000000000000
H5 H      -0.444227040000       0.830688780000       0.834548430000       1.000000000000
H6 H       0.019916050000       0.838298550000       0.836982890000       1.000000000000
H7 H       0.194419810000       0.827552290000       0.834224750000       1.000000000000
#END
data_mol8b_opt_14-QR-14-2-3
_audit_creation_method 'generated by cspy2.0'
_cell_length_a 8.5501
_cell_length_b 12.3855
_cell_length_c 11.6305
_cell_angle_alpha 90.0
_cell_angle_beta 84.5418
_cell_angle_gamma 90.0
loop_
_symmetry_equiv_pos_site_id
_symmetry_equiv_pos_as_xyz
1 -x,-y,-z
2 +x,+y,+z
3 -x,1/2+y,1/2-z
4 +x,1/2-y,1/2+z
loop_
_atom_site_label
_atom_site_type_symbol
_atom_site_fract_x
_atom_site_fract_y
_atom_site_fract_z
_atom_site_occupancy
C1 C       0.157377490000       0.061561930000       0.901486460000       1.000000000000
C2 C       0.075567810000       0.114169580000       0.814058190000       1.000000000000
C3 C      -0.075885790000       0.109832830000       0.662585040000       1.000000000000
C4 C      -0.227254710000       0.104017270000       0.511477660000       1.000000000000
C5 C      -0.311053430000       0.045343360000       0.433045190000       1.000000000000
C6 C      -0.387129660000       0.100615030000       0.351723780000       1.000000000000
C7 C      -0.539128540000       0.098782010000       0.199743750000       1.000000000000
C8 C      -0.537196730000       0.214646300000       0.190994350000       1.000000000000
C9 C      -0.457728680000       0.273318290000       0.265101490000       1.000000000000
C10 C      -0.377371870000       0.218002130000       0.350673280000       1.000000000000
C11 C      -0.225115760000       0.221660490000       0.502709450000       1.000000000000
C12 C      -0.073624820000       0.227355060000       0.653700790000       1.000000000000
C13 C       0.010373680000       0.286259520000       0.731985550000       1.000000000000
C14 C       0.085633470000       0.229986640000       0.812802810000       1.000000000000
C15 C       0.175549490000       0.277518090000       0.898156410000       1.000000000000
N1 N       0.245620810000       0.223473310000       0.973816150000       1.000000000000
N2 N       0.235978610000       0.111325570000       0.975463910000       1.000000000000
N3 N      -0.001193670000       0.055871720000       0.742682240000       1.000000000000
N4 N      -0.153487590000       0.050644390000       0.590370790000       1.000000000000
N5 N      -0.468995560000       0.043646990000       0.275020350000       1.000000000000
N6 N      -0.299947120000       0.275385470000       0.422882790000       1.000000000000
N7 N      -0.147442260000       0.280841810000       0.574838620000       1.000000000000
H1 H       0.153263140000      -0.026008460000       0.906194110000       1.000000000000
H2 H      -0.314814240000      -0.041940450000       0.437487590000       1.000000000000
H3 H      -0.603151600000       0.052602910000       0.139921720000       1.000000000000
H4 H      -0.599404850000       0.253102300000       0.125123210000       1.000000000000
H5 H      -0.451502990000       0.360654010000       0.263177320000       1.000000000000
H6 H       0.012748010000       0.373610940000       0.725788980000       1.000000000000
H7 H       0.187615180000       0.364886830000       0.901457240000       1.000000000000
#END
data_mol8b_opt_2-QR-2-11810-3
_audit_creation_method 'generated by cspy2.0'
_cell_length_a 15.1637
_cell_length_b 11.2343
_cell_length_c 6.7739
_cell_angle_alpha 93.4499
_cell_angle_beta 77.125
_cell_angle_gamma 36.1877
loop_
_symmetry_equiv_pos_site_id
_symmetry_equiv_pos_as_xyz
1 -x,-y,-z
2 +x,+y,+z
loop_
_atom_site_label
_atom_site_type_symbol
_atom_site_fract_x
_atom_site_fract_y
_atom_site_fract_z
_atom_site_occupancy
C1 C       0.310688410000       0.965100150000       0.448938550000       1.000000000000
C2 C       0.460248820000       0.858453950000       0.293869240000       1.000000000000
C3 C       0.609087410000       0.861480970000       0.146197420000       1.000000000000
C4 C       0.755928200000       0.867394430000       0.000820540000       1.000000000000
C5 C       0.767591540000       0.980046510000      -0.004282930000       1.000000000000
C6 C       0.914421340000       0.868211190000      -0.156305790000       1.000000000000
C7 C       1.066852550000       0.866214790000      -0.307546470000       1.000000000000
C8 C       1.210277890000       0.637701460000      -0.462766670000       1.000000000000
C9 C       1.203017020000       0.524890980000      -0.462027270000       1.000000000000
C10 C       1.051788720000       0.636981280000      -0.305668910000       1.000000000000
C11 C       0.901398970000       0.635393850000      -0.156690640000       1.000000000000
C12 C       0.754378480000       0.629782580000      -0.011376470000       1.000000000000
C13 C       0.742927210000       0.516760210000      -0.006842260000       1.000000000000
C14 C       0.595586850000       0.630488410000       0.146023220000       1.000000000000
C15 C       0.563802900000       0.540099040000       0.172106130000       1.000000000000
N1 N       0.424446860000       0.649182830000       0.317040940000       1.000000000000
N2 N       0.293163620000       0.869852360000       0.460768690000       1.000000000000
N3 N       0.465202120000       0.970612900000       0.295438930000       1.000000000000
N4 N       0.613809210000       0.975384660000       0.148014010000       1.000000000000
N5 N       0.926276420000       0.977580700000      -0.161836520000       1.000000000000
N6 N       1.044979680000       0.526630840000      -0.305207380000       1.000000000000
N7 N       0.896656090000       0.521544130000      -0.158646290000       1.000000000000
H1 H       0.204698870000       1.137535020000       0.564625750000       1.000000000000
H2 H       0.661830750000       1.152069260000       0.110540460000       1.000000000000
H3 H       1.074076410000       0.954954290000      -0.309644990000       1.000000000000
H4 H       1.321882240000       0.559549020000      -0.577927440000       1.000000000000
H5 H       1.306312210000       0.352843710000      -0.574349890000       1.000000000000
H6 H       0.850323410000       0.344638060000      -0.123665460000       1.000000000000
H7 H       0.661433260000       0.368348370000       0.064777370000       1.000000000000
#END
data_mol8b_opt_14-QR-14-268-3
_audit_creation_method 'generated by cspy2.0'
_cell_length_a 6.8841
_cell_length_b 15.0248
_cell_length_c 12.4459
_cell_angle_alpha 90.0
_cell_angle_beta 69.9762
_cell_angle_gamma 90.0
loop_
_symmetry_equiv_pos_site_id
_symmetry_equiv_pos_as_xyz
1 -x,-y,-z
2 +x,+y,+z
3 -x,1/2+y,1/2-z
4 +x,1/2-y,1/2+z
loop_
_atom_site_label
_atom_site_type_symbol
_atom_site_fract_x
_atom_site_fract_y
_atom_site_fract_z
_atom_site_occupancy
C1 C       0.236710610000       0.096132170000       0.019574020000       1.000000000000
C2 C       0.243571600000       0.181519190000       0.071281520000       1.000000000000
C3 C       0.243271210000       0.333523780000       0.068260080000       1.000000000000
C4 C       0.242649890000       0.485271940000       0.063827660000       1.000000000000
C5 C       0.235662420000       0.566250800000       0.007460080000       1.000000000000
C6 C       0.242217610000       0.645631400000       0.061830070000       1.000000000000
C7 C       0.241938350000       0.798144690000       0.061300460000       1.000000000000
C8 C       0.255590190000       0.802390730000       0.173973780000       1.000000000000
C9 C       0.262566040000       0.725753830000       0.230377040000       1.000000000000
C10 C       0.256046470000       0.642097660000       0.175921010000       1.000000000000
C11 C       0.256574420000       0.489444680000       0.178217430000       1.000000000000
C12 C       0.257434400000       0.337726930000       0.182482900000       1.000000000000
C13 C       0.264780180000       0.256768450000       0.239009890000       1.000000000000
C14 C       0.257882750000       0.178013000000       0.183715590000       1.000000000000
C15 C       0.263792820000       0.090444080000       0.229151190000       1.000000000000
N1 N       0.256910810000       0.016862570000       0.176113450000       1.000000000000
N2 N       0.242720970000       0.019943360000       0.067304060000       1.000000000000
N3 N       0.236583710000       0.255422490000       0.015230760000       1.000000000000
N4 N       0.236258420000       0.408273910000       0.011334720000       1.000000000000
N5 N       0.235481040000       0.724791680000       0.007096300000       1.000000000000
N6 N       0.262840350000       0.567425050000       0.231093380000       1.000000000000
N7 N       0.263746120000       0.414722850000       0.235104790000       1.000000000000
H1 H       0.225628990000       0.095107460000      -0.065417240000       1.000000000000
H2 H       0.225215860000       0.565265300000      -0.077370080000       1.000000000000
H3 H       0.236464410000       0.859956190000       0.016915920000       1.000000000000
H4 H       0.260151720000       0.866938120000       0.211878060000       1.000000000000
H5 H       0.272963260000       0.724231690000       0.315248150000       1.000000000000
H6 H       0.275599330000       0.259379800000       0.323847540000       1.000000000000
H7 H       0.274822820000       0.083455050000       0.313886680000       1.000000000000
#END
data_mol8b_opt_14-QR-14-7722-3
_audit_creation_method 'generated by cspy2.0'
_cell_length_a 16.1701
_cell_length_b 3.7951
_cell_length_c 22.1313
_cell_angle_alpha 90.0
_cell_angle_beta 63.039300000000004
_cell_angle_gamma 90.0
loop_
_symmetry_equiv_pos_site_id
_symmetry_equiv_pos_as_xyz
1 -x,-y,-z
2 +x,+y,+z
3 -x,1/2+y,1/2-z
4 +x,1/2-y,1/2+z
loop_
_atom_site_label
_atom_site_type_symbol
_atom_site_fract_x
_atom_site_fract_y
_atom_site_fract_z
_atom_site_occupancy
C1 C       0.302002450000       0.220305040000       0.280512530000       1.000000000000
C2 C       0.206711160000       0.316728970000       0.300743290000       1.000000000000
C3 C       0.053979420000       0.340269500000       0.378590340000       1.000000000000
C4 C      -0.098228420000       0.361716720000       0.456955890000       1.000000000000
C5 C      -0.169898910000       0.288519450000       0.522447310000       1.000000000000
C6 C      -0.259537480000       0.388712280000       0.538611970000       1.000000000000
C7 C      -0.413192360000       0.416576490000       0.615679410000       1.000000000000
C8 C      -0.437381580000       0.594237150000       0.568472400000       1.000000000000
C9 C      -0.370093480000       0.668318470000       0.505154750000       1.000000000000
C10 C      -0.276133780000       0.567140910000       0.486865830000       1.000000000000
C11 C      -0.122653940000       0.541984970000       0.408947440000       1.000000000000
C12 C       0.029525040000       0.519988820000       0.330619150000       1.000000000000
C13 C       0.101110580000       0.593057120000       0.265001140000       1.000000000000
C14 C       0.190306770000       0.491790150000       0.249601570000       1.000000000000
C15 C       0.270526820000       0.546318280000       0.185530690000       1.000000000000
N1 N       0.354135280000       0.449850280000       0.171799060000       1.000000000000
N2 N       0.370362110000       0.280758720000       0.221202020000       1.000000000000
N3 N       0.142122760000       0.242752870000       0.362540980000       1.000000000000
N4 N      -0.011316930000       0.264986860000       0.441181430000       1.000000000000
N5 N      -0.329668720000       0.317680570000       0.602461730000       1.000000000000
N6 N      -0.210605170000       0.639693580000       0.425082790000       1.000000000000
N7 N      -0.057396910000       0.617028460000       0.346354930000       1.000000000000
H1 H       0.318136460000       0.087584790000       0.317373240000       1.000000000000
H2 H      -0.153898710000       0.155363890000       0.559135520000       1.000000000000
H3 H      -0.467661220000       0.358544090000       0.666259630000       1.000000000000
H4 H      -0.509155410000       0.665814160000       0.584379140000       1.000000000000
H5 H      -0.383566770000       0.801131810000       0.467196720000       1.000000000000
H6 H       0.083430050000       0.726107770000       0.229054800000       1.000000000000
H7 H       0.262520060000       0.677165350000       0.144751000000       1.000000000000
#END
