# Supplementary material for: Evolutionary chemical space exploration for functional materials: computational organic semiconductor discovery
Source: Chem Sci. 2020 Apr 22;11(19):4922–33. doi: 10.1039/d0sc00554a (PMC8159259; doi:10.1039/d0sc00554a)
Supplement: SC-011-D0SC00554A-s025 [file SC-011-D0SC00554A-s025.csv]

id	spacegroup	density	energy
mol6_opt_33-QR-33-71-3	33	1.4403	-138.6696
mol6_opt_33-QR-33-562-3	33	1.4307	-137.5865
mol6_opt_33-QR-33-1041-3	33	1.4311	-136.5626
mol6_opt_14-QR-14-2949-3	14	1.4429	-136.4241
mol6_opt_14-QR-14-6887-3	14	1.4375	-136.2224
mol6_opt_14-QR-14-7527-3	14	1.4465	-136.138
mol6_opt_14-QR-14-2729-3	14	1.395	-135.8626
mol6_opt_14-QR-14-3514-3	14	1.4555	-135.7011
mol6_opt_14-QR-14-1830-3	14	1.4172	-135.0898
mol6_opt_33-QR-33-2382-3	33	1.4296	-134.946
mol6_opt_61-QR-61-1836-3	61	1.4156	-134.8209
mol6_opt_14-QR-14-615-3	14	1.4542	-134.3425
mol6_opt_19-QR-19-705-3	19	1.4529	-134.2165
mol6_opt_14-QR-14-173-3	14	1.4513	-134.0216
mol6_opt_14-QR-14-754-3	14	1.4496	-133.9446
mol6_opt_33-QR-33-601-3	33	1.435	-133.9059
mol6_opt_14-QR-14-3083-3	14	1.4614	-133.8451
mol6_opt_14-QR-14-1314-3	14	1.4083	-133.8036
mol6_opt_14-QR-14-7-3	14	1.4357	-133.7623
mol6_opt_14-QR-14-4443-3	14	1.4503	-133.7408
mol6_opt_33-QR-33-683-3	33	1.4456	-133.7283
mol6_opt_14-QR-14-1219-3	14	1.4421	-133.6495
mol6_opt_14-QR-14-654-3	14	1.4467	-133.5519
mol6_opt_19-QR-19-2549-3	19	1.4211	-133.5443
mol6_opt_14-QR-14-3441-3	14	1.4319	-133.4712
mol6_opt_15-QR-15-7312-3	15	1.4595	-133.4428
mol6_opt_19-QR-19-2538-3	19	1.4214	-133.385
mol6_opt_2-QR-2-2173-3	2	1.4129	-133.3756
mol6_opt_15-QR-15-6702-3	15	1.4556	-133.3314
mol6_opt_14-QR-14-7192-3	14	1.4586	-133.0199
mol6_opt_14-QR-14-6555-3	14	1.4145	-132.9867
mol6_opt_14-QR-14-307-3	14	1.4321	-132.9785
mol6_opt_2-QR-2-915-3	2	1.451	-132.9492
mol6_opt_14-QR-14-7502-3	14	1.4305	-132.9358
mol6_opt_14-QR-14-764-3	14	1.4587	-132.8951
mol6_opt_14-QR-14-2634-3	14	1.426	-132.8874
mol6_opt_4-QR-4-4183-3	4	1.4541	-132.8427
mol6_opt_15-QR-15-7432-3	15	1.4424	-132.7205
mol6_opt_61-QR-61-3757-3	61	1.3977	-132.7147
mol6_opt_14-QR-14-1734-3	14	1.4502	-132.7117
mol6_opt_5-QR-5-263-3	5	1.4383	-132.6801
mol6_opt_14-QR-14-2746-3	14	1.4165	-132.6564
mol6_opt_4-QR-4-185-3	4	1.408	-132.6457
mol6_opt_2-QR-2-1735-3	2	1.4233	-132.6073
mol6_opt_14-QR-14-947-3	14	1.4329	-132.5519
mol6_opt_14-QR-14-3290-3	14	1.4306	-132.5349
mol6_opt_14-QR-14-4321-3	14	1.4511	-132.5279
mol6_opt_14-QR-14-2948-3	14	1.4242	-132.4383
mol6_opt_15-QR-15-6406-3	15	1.4535	-132.4095
mol6_opt_19-QR-19-37-3	19	1.4368	-132.3479
mol6_opt_33-QR-33-854-3	33	1.4192	-132.3358
mol6_opt_14-QR-14-1651-3	14	1.451	-132.3332
mol6_opt_15-QR-15-10322-3	15	1.4372	-132.2953
mol6_opt_15-QR-15-10051-3	15	1.4228	-132.2805
mol6_opt_14-QR-14-2987-3	14	1.4449	-132.2278
mol6_opt_19-QR-19-3216-3	19	1.4084	-132.0536
mol6_opt_14-QR-14-220-3	14	1.4259	-131.759
mol6_opt_15-QR-15-239-3	15	1.4415	-131.7519
mol6_opt_4-QR-4-2914-3	4	1.4154	-131.7058
mol6_opt_33-QR-33-533-3	33	1.3987	-131.699
mol6_opt_15-QR-15-8538-3	15	1.4	-131.6847
