# Supplementary material for: Evolutionary chemical space exploration for functional materials: computational organic semiconductor discovery
Source: Chem Sci. 2020 Apr 22;11(19):4922–33. doi: 10.1039/d0sc00554a (PMC8159259; doi:10.1039/d0sc00554a)
Supplement: SC-011-D0SC00554A-s026 [file SC-011-D0SC00554A-s026.cif]

data_mol3_opt_33-QR-33-2562-3
_audit_creation_method 'generated by cspy2.0'
_cell_length_a 18.9987
_cell_length_b 12.6447
_cell_length_c 5.3718
_cell_angle_alpha 90.0
_cell_angle_beta 90.0
_cell_angle_gamma 90.0
loop_
_symmetry_equiv_pos_site_id
_symmetry_equiv_pos_as_xyz
1 +x,+y,+z
2 -x,-y,1/2+z
3 1/2+x,1/2-y,+z
4 1/2-x,1/2+y,1/2+z
loop_
_atom_site_label
_atom_site_type_symbol
_atom_site_fract_x
_atom_site_fract_y
_atom_site_fract_z
_atom_site_occupancy
C1 C       0.015635140000       0.335650580000       0.555922020000       1.000000000000
C2 C      -0.108242800000      -0.073876830000      -0.626565830000       1.000000000000
C3 C      -0.005402110000       0.270428860000       0.367386330000       1.000000000000
C4 C      -0.180498830000      -0.073417060000      -0.618714000000       1.000000000000
C5 C      -0.296579250000       0.224475620000       0.266871950000       1.000000000000
C6 C      -0.326755320000       0.163221110000       0.090350200000       1.000000000000
C7 C      -0.071987370000      -0.012419380000      -0.449364640000       1.000000000000
C8 C      -0.036863460000       0.384727020000       0.705962610000       1.000000000000
C9 C      -0.105102800000       0.188661160000       0.139928540000       1.000000000000
C10 C      -0.289789750000      -0.008756920000      -0.418724330000       1.000000000000
C11 C      -0.078622620000       0.254048470000       0.328209300000       1.000000000000
C12 C      -0.215099070000      -0.012378560000      -0.436502700000       1.000000000000
C13 C      -0.177516500000       0.175597590000       0.110259930000       1.000000000000
C14 C      -0.221417380000       0.233191010000       0.283926250000       1.000000000000
C15 C      -0.285113520000       0.104949620000      -0.085268990000       1.000000000000
C16 C      -0.210819960000       0.109603300000      -0.079384550000       1.000000000000
C17 C      -0.174190520000       0.047501340000      -0.264753120000       1.000000000000
C18 C      -0.127130770000       0.307258850000       0.489846330000       1.000000000000
N1 N      -0.102752620000       0.045528280000      -0.276773100000       1.000000000000
N2 N      -0.104797550000       0.372286960000       0.677635730000       1.000000000000
N3 N      -0.323426200000       0.046506870000      -0.253017180000       1.000000000000
N4 N      -0.196791940000       0.295714330000       0.464227900000       1.000000000000
H1 H       0.070769200000       0.350684040000       0.593326330000       1.000000000000
H2 H      -0.079367410000      -0.119533940000      -0.763154490000       1.000000000000
H3 H       0.032305400000       0.231009950000       0.247319660000       1.000000000000
H4 H      -0.211515720000      -0.119097410000      -0.749919670000       1.000000000000
H5 H      -0.327052240000       0.269029320000       0.401049850000       1.000000000000
H6 H      -0.383288800000       0.155247920000       0.073154810000       1.000000000000
H7 H      -0.014752670000      -0.011057240000      -0.450365260000       1.000000000000
H8 H      -0.020512740000       0.436819360000       0.856536880000       1.000000000000
H9 H      -0.069432630000       0.147919770000       0.016476640000       1.000000000000
H10 H      -0.321198810000      -0.054458750000      -0.549901720000       1.000000000000
#END
data_mol3_opt_19-QR-19-81-3
_audit_creation_method 'generated by cspy2.0'
_cell_length_a 9.8456
_cell_length_b 26.5194
_cell_length_c 5.0565
_cell_angle_alpha 90.0
_cell_angle_beta 90.0
_cell_angle_gamma 90.0
loop_
_symmetry_equiv_pos_site_id
_symmetry_equiv_pos_as_xyz
1 +x,+y,+z
2 -x,1/2+y,1/2-z
3 1/2-x,-y,1/2+z
4 1/2+x,1/2-y,-z
loop_
_atom_site_label
_atom_site_type_symbol
_atom_site_fract_x
_atom_site_fract_y
_atom_site_fract_z
_atom_site_occupancy
C1 C       0.967120000000       0.498748640000       0.944845560000       1.000000000000
C2 C       0.472328640000       0.640318870000      -0.223106360000       1.000000000000
C3 C       0.889749700000       0.521913580000       0.756399290000       1.000000000000
C4 C       0.556202710000       0.675231070000      -0.339637230000       1.000000000000
C5 C       1.154980790000       0.672460940000       0.180707050000       1.000000000000
C6 C       1.094217550000       0.699245480000      -0.013602120000       1.000000000000
C7 C       0.526555990000       0.610578700000      -0.017829210000       1.000000000000
C8 C       1.104435730000       0.514513840000       0.977304170000       1.000000000000
C9 C       0.877666040000       0.586585560000       0.402933700000       1.000000000000
C10 C       0.782998660000       0.715377450000      -0.363403720000       1.000000000000
C11 C       0.948973570000       0.560739260000       0.600399860000       1.000000000000
C12 C       0.691289680000       0.679892430000      -0.250828870000       1.000000000000
C13 C       0.941103730000       0.624355780000       0.255993150000       1.000000000000
C14 C       1.081683090000       0.634239790000       0.322147600000       1.000000000000
C15 C       0.955141800000       0.690582460000      -0.085201850000       1.000000000000
C16 C       0.876656620000       0.653618590000       0.045792580000       1.000000000000
C17 C       0.737607680000       0.648191870000      -0.042105080000       1.000000000000
C18 C       1.088109280000       0.573743650000       0.649021410000       1.000000000000
N1 N       0.652358530000       0.613985340000       0.069680980000       1.000000000000
N2 N       1.163671880000       0.549986390000       0.839059510000       1.000000000000
N3 N       0.908083520000       0.720741440000      -0.286265780000       1.000000000000
N4 N       1.150713760000       0.609871830000       0.510024950000       1.000000000000
H1 H       0.926734620000       0.468977610000       1.068714600000       1.000000000000
H2 H       0.367831410000       0.635380500000      -0.284683780000       1.000000000000
H3 H       0.784599360000       0.511413590000       0.723111080000       1.000000000000
H4 H       0.520610650000       0.699314070000      -0.498710280000       1.000000000000
H5 H       1.259750180000       0.678424080000       0.237697610000       1.000000000000
H6 H       1.147088630000       0.728265100000      -0.123552650000       1.000000000000
H7 H       0.462847970000       0.582589410000       0.078724060000       1.000000000000
H8 H       1.166739710000       0.496228590000       1.127034390000       1.000000000000
H9 H       0.772867360000       0.577349330000       0.363475410000       1.000000000000
H10 H       0.747837180000       0.739657330000      -0.523113990000       1.000000000000
#END
data_mol3_opt_33-QR-33-435-3
_audit_creation_method 'generated by cspy2.0'
_cell_length_a 7.1572
_cell_length_b 23.0495
_cell_length_c 7.922
_cell_angle_alpha 90.0
_cell_angle_beta 90.0
_cell_angle_gamma 90.0
loop_
_symmetry_equiv_pos_site_id
_symmetry_equiv_pos_as_xyz
1 +x,+y,+z
2 -x,-y,1/2+z
3 1/2+x,1/2-y,+z
4 1/2-x,1/2+y,1/2+z
loop_
_atom_site_label
_atom_site_type_symbol
_atom_site_fract_x
_atom_site_fract_y
_atom_site_fract_z
_atom_site_occupancy
C1 C       0.338250910000       0.560072850000       0.747577520000       1.000000000000
C2 C       0.379668600000       0.926881460000       0.613248960000       1.000000000000
C3 C       0.345656060000       0.618689810000       0.723184650000       1.000000000000
C4 C       0.433134510000       0.934205440000       0.448113260000       1.000000000000
C5 C       0.558707590000       0.688194190000       0.075328670000       1.000000000000
C6 C       0.573174690000       0.744429160000       0.028618110000       1.000000000000
C7 C       0.361037880000       0.869708080000       0.673789920000       1.000000000000
C8 C       0.384153910000       0.522906820000       0.610007300000       1.000000000000
C9 C       0.410244280000       0.699601730000       0.525277690000       1.000000000000
C10 C       0.522641380000       0.889759130000       0.175206270000       1.000000000000
C11 C       0.398717550000       0.640304350000       0.562027970000       1.000000000000
C12 C       0.466752870000       0.884992610000       0.347028500000       1.000000000000
C13 C       0.463074090000       0.718281860000       0.364757060000       1.000000000000
C14 C       0.503461340000       0.672919610000       0.243711980000       1.000000000000
C15 C       0.534287800000       0.790650420000       0.144744480000       1.000000000000
C16 C       0.479469500000       0.778869820000       0.312640580000       1.000000000000
C17 C       0.444281090000       0.828761600000       0.418748650000       1.000000000000
C18 C       0.442132420000       0.599159460000       0.432065870000       1.000000000000
N1 N       0.391315730000       0.822801380000       0.582571620000       1.000000000000
N2 N       0.433714340000       0.540582820000       0.459485320000       1.000000000000
N3 N       0.555039070000       0.845354960000       0.078431640000       1.000000000000
N4 N       0.493051550000       0.616257090000       0.277273870000       1.000000000000
H1 H       0.298644640000       0.541460350000       0.867948930000       1.000000000000
H2 H       0.352297210000       0.963377220000       0.695696150000       1.000000000000
H3 H       0.312105080000       0.649010450000       0.823501800000       1.000000000000
H4 H       0.450056440000       0.977111540000       0.393829840000       1.000000000000
H5 H       0.587442270000       0.652703620000      -0.010340860000       1.000000000000
H6 H       0.614441940000       0.757184200000      -0.097527300000       1.000000000000
H7 H       0.318988280000       0.862382780000       0.803976610000       1.000000000000
H8 H       0.378549690000       0.476146720000       0.628456710000       1.000000000000
H9 H       0.378174490000       0.731230790000       0.621433730000       1.000000000000
H10 H       0.539877240000       0.932715760000       0.120037370000       1.000000000000
#END
data_mol3_opt_19-QR-19-1247-3
_audit_creation_method 'generated by cspy2.0'
_cell_length_a 14.8461
_cell_length_b 3.8925
_cell_length_c 22.8891
_cell_angle_alpha 90.0
_cell_angle_beta 90.0
_cell_angle_gamma 90.0
loop_
_symmetry_equiv_pos_site_id
_symmetry_equiv_pos_as_xyz
1 +x,+y,+z
2 -x,1/2+y,1/2-z
3 1/2-x,-y,1/2+z
4 1/2+x,1/2-y,-z
loop_
_atom_site_label
_atom_site_type_symbol
_atom_site_fract_x
_atom_site_fract_y
_atom_site_fract_z
_atom_site_occupancy
C1 C       0.835504460000       0.473160320000       0.170242000000       1.000000000000
C2 C       0.733432200000       0.031953810000      -0.188587210000       1.000000000000
C3 C       0.820567140000       0.399699710000       0.112700690000       1.000000000000
C4 C       0.810338950000      -0.128859920000      -0.207673160000       1.000000000000
C5 C       1.104735730000      -0.261557760000      -0.001298600000       1.000000000000
C6 C       1.101675940000      -0.354096230000      -0.058194190000       1.000000000000
C7 C       0.730292230000       0.138657350000      -0.129813390000       1.000000000000
C8 C       0.919644960000       0.377894440000       0.195400390000       1.000000000000
C9 C       0.880101960000       0.146161480000       0.021112840000       1.000000000000
C10 C       0.963481770000      -0.344882800000      -0.185492480000       1.000000000000
C11 C       0.889308450000       0.231607840000       0.080219790000       1.000000000000
C12 C       0.882087030000      -0.180334690000      -0.168326180000       1.000000000000
C13 C       0.949860300000      -0.018867870000      -0.008525660000       1.000000000000
C14 C       1.029647710000      -0.091899460000       0.025662700000       1.000000000000
C15 C       1.023860560000      -0.286523970000      -0.093552390000       1.000000000000
C16 C       0.947501620000      -0.119939590000      -0.069978330000       1.000000000000
C17 C       0.873021030000      -0.064266430000      -0.109608400000       1.000000000000
C18 C       0.971553400000       0.146822110000       0.109726170000       1.000000000000
N1 N       0.796154730000       0.094256740000      -0.091924090000       1.000000000000
N2 N       0.984992000000       0.223037200000       0.167454250000       1.000000000000
N3 N       1.031002070000      -0.396189220000      -0.150423280000       1.000000000000
N4 N       1.039230950000      -0.011570690000       0.082019600000       1.000000000000
H1 H       0.785289800000       0.600851260000       0.196849650000       1.000000000000
H2 H       0.676583200000       0.077108750000      -0.217215900000       1.000000000000
H3 H       0.757724970000       0.466319710000       0.091298270000       1.000000000000
H4 H       0.817017770000      -0.217119930000      -0.252436620000       1.000000000000
H5 H       1.162788820000      -0.310158560000       0.026106670000       1.000000000000
H6 H       1.157296320000      -0.482476550000      -0.079629920000       1.000000000000
H7 H       0.670397050000       0.266893940000      -0.113299530000       1.000000000000
H8 H       0.932044130000       0.435519200000       0.241230630000       1.000000000000
H9 H       0.818726770000       0.207950030000      -0.001852980000       1.000000000000
H10 H       0.970575960000      -0.433978360000      -0.230371570000       1.000000000000
#END
data_mol3_opt_19-QR-19-5245-3
_audit_creation_method 'generated by cspy2.0'
_cell_length_a 22.9162
_cell_length_b 3.8799
_cell_length_c 14.881
_cell_angle_alpha 90.0
_cell_angle_beta 90.0
_cell_angle_gamma 90.0
loop_
_symmetry_equiv_pos_site_id
_symmetry_equiv_pos_as_xyz
1 +x,+y,+z
2 -x,1/2+y,1/2-z
3 1/2-x,-y,1/2+z
4 1/2+x,1/2-y,-z
loop_
_atom_site_label
_atom_site_type_symbol
_atom_site_fract_x
_atom_site_fract_y
_atom_site_fract_z
_atom_site_occupancy
C1 C       0.920483200000       0.782317750000       0.914318870000       1.000000000000
C2 C       0.561891310000       1.212125120000       1.018277800000       1.000000000000
C3 C       0.862946810000       0.853402410000       0.929499670000       1.000000000000
C4 C       0.542343610000       1.370114220000       0.941367580000       1.000000000000
C5 C       0.747741170000       1.513617980000       0.646779740000       1.000000000000
C6 C       0.690754570000       1.602909340000       0.650000080000       1.000000000000
C7 C       0.620841680000       1.109892920000       1.021366340000       1.000000000000
C8 C       0.945352430000       0.879812590000       0.830342780000       1.000000000000
C9 C       0.771068790000       1.104641280000       0.870666200000       1.000000000000
C10 C       0.563790060000       1.585475730000       0.788214050000       1.000000000000
C11 C       0.830186680000       1.021404940000       0.861172840000       1.000000000000
C12 C       0.581405010000       1.423037980000       0.869541980000       1.000000000000
C13 C       0.741141430000       1.269532350000       0.801292110000       1.000000000000
C14 C       0.775042590000       1.344610700000       0.721556710000       1.000000000000
C15 C       0.655657500000       1.532912620000       0.727735420000       1.000000000000
C16 C       0.679620260000       1.367793110000       0.803904110000       1.000000000000
C17 C       0.640300660000       1.310927140000       0.878488830000       1.000000000000
C18 C       0.859412070000       1.108498100000       0.779057200000       1.000000000000
N1 N       0.658457900000       1.155433490000       0.955394790000       1.000000000000
N2 N       0.917139100000       1.034605940000       0.765364760000       1.000000000000
N3 N       0.598625150000       1.638816950000       0.720714490000       1.000000000000
N4 N       0.831420780000       1.266684860000       0.711734600000       1.000000000000
H1 H       0.947297080000       0.654794430000       0.964215370000       1.000000000000
H2 H       0.533493520000       1.165966870000       1.075180740000       1.000000000000
H3 H       0.841751630000       0.784888650000       0.992217680000       1.000000000000
H4 H       0.497433260000       1.455105330000       0.934750860000       1.000000000000
H5 H       0.774957320000       1.564164100000       0.588792140000       1.000000000000
H6 H       0.669049080000       1.730413730000       0.594579540000       1.000000000000
H7 H       0.637730910000       0.984210600000       1.081288680000       1.000000000000
H8 H       0.991172190000       0.823991770000       0.817740630000       1.000000000000
H9 H       0.748321810000       1.041299700000       0.931972710000       1.000000000000
H10 H       0.518765780000       1.671372540000       0.781191660000       1.000000000000
#END
data_mol3_opt_4-QR-4-1151-3
_audit_creation_method 'generated by cspy2.0'
_cell_length_a 9.824
_cell_length_b 4.9774
_cell_length_c 15.4462
_cell_angle_alpha 90.0
_cell_angle_beta 60.8973
_cell_angle_gamma 90.0
loop_
_symmetry_equiv_pos_site_id
_symmetry_equiv_pos_as_xyz
1 +x,+y,+z
2 -x,1/2+y,-z
loop_
_atom_site_label
_atom_site_type_symbol
_atom_site_fract_x
_atom_site_fract_y
_atom_site_fract_z
_atom_site_occupancy
C1 C       0.779530570000       0.090864620000       0.501038050000       1.000000000000
C2 C       1.498080180000       1.261460410000       0.224141930000       1.000000000000
C3 C       0.893533640000       0.279730100000       0.455687480000       1.000000000000
C4 C       1.470380090000       1.377580640000       0.153532960000       1.000000000000
C5 C       0.870021020000       0.854037010000       0.152339990000       1.000000000000
C6 C       0.973281680000       1.048687840000       0.099577380000       1.000000000000
C7 C       1.396598280000       1.055863520000       0.282879520000       1.000000000000
C8 C       0.668045970000       0.057671870000       0.468043830000       1.000000000000
C9 C       1.008854290000       0.633269790000       0.326791560000       1.000000000000
C10 C       1.308797840000       1.400176010000       0.070876100000       1.000000000000
C11 C       0.896603150000       0.435417820000       0.377559410000       1.000000000000
C12 C       1.343383280000       1.288059550000       0.142713660000       1.000000000000
C13 C       1.006044850000       0.779877550000       0.250721460000       1.000000000000
C14 C       0.881920510000       0.712975020000       0.229422970000       1.000000000000
C15 C       1.097861290000       1.121031470000       0.118421590000       1.000000000000
C16 C       1.116927660000       0.990433960000       0.193057810000       1.000000000000
C17 C       1.246643900000       1.079062360000       0.205449710000       1.000000000000
C18 C       0.778897810000       0.386052480000       0.350052880000       1.000000000000
N1 N       1.276838550000       0.967691840000       0.274667150000       1.000000000000
N2 N       0.665747970000       0.195605100000       0.396605380000       1.000000000000
N3 N       1.192874510000       1.322370900000       0.058770150000       1.000000000000
N4 N       0.774295400000       0.524721440000       0.277267890000       1.000000000000
H1 H       0.772174040000      -0.032792380000       0.560889270000       1.000000000000
H2 H       1.594190550000       1.323588250000       0.235170180000       1.000000000000
H3 H       0.981415530000       0.313582060000       0.477815480000       1.000000000000
H4 H       1.544276580000       1.536866120000       0.105875810000       1.000000000000
H5 H       0.775272400000       0.796484940000       0.139267720000       1.000000000000
H6 H       0.967015730000       1.158369140000       0.041081700000       1.000000000000
H7 H       1.415287140000       0.959618290000       0.339448310000       1.000000000000
H8 H       0.576832150000      -0.092394910000       0.503827160000       1.000000000000
H9 H       1.098403060000       0.673286350000       0.346395600000       1.000000000000
H10 H       1.382579950000       1.560095730000       0.022821590000       1.000000000000
#END
data_mol3_opt_33-QR-33-588-3
_audit_creation_method 'generated by cspy2.0'
_cell_length_a 16.1803
_cell_length_b 21.8747
_cell_length_c 3.7439
_cell_angle_alpha 90.0
_cell_angle_beta 90.0
_cell_angle_gamma 90.0
loop_
_symmetry_equiv_pos_site_id
_symmetry_equiv_pos_as_xyz
1 +x,+y,+z
2 -x,-y,1/2+z
3 1/2+x,1/2-y,+z
4 1/2-x,1/2+y,1/2+z
loop_
_atom_site_label
_atom_site_type_symbol
_atom_site_fract_x
_atom_site_fract_y
_atom_site_fract_z
_atom_site_occupancy
C1 C       0.341389000000       0.435654150000       0.293635410000       1.000000000000
C2 C       0.208922980000       0.089265180000      -0.579912650000       1.000000000000
C3 C       0.321561340000       0.379847310000       0.154223420000       1.000000000000
C4 C       0.282262900000       0.057890730000      -0.602452830000       1.000000000000
C5 C       0.588194460000       0.220775500000      -0.036831840000       1.000000000000
C6 C       0.580041790000       0.163712720000      -0.170987540000       1.000000000000
C7 C       0.211160800000       0.149268490000      -0.443629740000       1.000000000000
C8 C       0.425717020000       0.448075100000       0.375509090000       1.000000000000
C9 C       0.371211330000       0.278175470000      -0.045322500000       1.000000000000
C10 C       0.433717860000       0.056387520000      -0.507078750000       1.000000000000
C11 C       0.385600130000       0.336438540000       0.096296180000       1.000000000000
C12 C       0.355846740000       0.086476180000      -0.489979770000       1.000000000000
C13 C       0.436507550000       0.237468490000      -0.096203140000       1.000000000000
C14 C       0.517433720000       0.259649560000       0.005968110000       1.000000000000
C15 C       0.500943480000       0.140020540000      -0.275198600000       1.000000000000
C16 C       0.428600940000       0.175736520000      -0.241187790000       1.000000000000
C17 C       0.352316770000       0.147308330000      -0.355216890000       1.000000000000
C18 C       0.468480030000       0.353539450000       0.187916280000       1.000000000000
N1 N       0.278879260000       0.177278840000      -0.336091070000       1.000000000000
N2 N       0.486864990000       0.409763650000       0.327382070000       1.000000000000
N3 N       0.502760970000       0.081361540000      -0.406212850000       1.000000000000
N4 N       0.531928250000       0.315097250000       0.141073930000       1.000000000000
H1 H       0.294873280000       0.470272690000       0.342731050000       1.000000000000
H2 H       0.150850850000       0.069192020000      -0.663060480000       1.000000000000
H3 H       0.258344560000       0.367923050000       0.086993270000       1.000000000000
H4 H       0.284735680000       0.011534020000      -0.705128520000       1.000000000000
H5 H       0.647295250000       0.239494510000       0.043280350000       1.000000000000
H6 H       0.632334370000       0.133414730000      -0.205968290000       1.000000000000
H7 H       0.154184420000       0.175389380000      -0.422339510000       1.000000000000
H8 H       0.442001910000       0.492439710000       0.486730360000       1.000000000000
H9 H       0.309268680000       0.264472010000      -0.116022790000       1.000000000000
H10 H       0.436582660000       0.009854650000      -0.609948390000       1.000000000000
#END
data_mol3_opt_14-QR-14-6464-3
_audit_creation_method 'generated by cspy2.0'
_cell_length_a 4.0027
_cell_length_b 21.6989
_cell_length_c 18.9124
_cell_angle_alpha 90.0
_cell_angle_beta 127.08429999999998
_cell_angle_gamma 90.0
loop_
_symmetry_equiv_pos_site_id
_symmetry_equiv_pos_as_xyz
1 -x,-y,-z
2 +x,+y,+z
3 -x,1/2+y,1/2-z
4 +x,1/2-y,1/2+z
loop_
_atom_site_label
_atom_site_type_symbol
_atom_site_fract_x
_atom_site_fract_y
_atom_site_fract_z
_atom_site_occupancy
C1 C       0.042788810000       0.437017100000       0.430130300000       1.000000000000
C2 C      -0.640114660000       0.096632990000       0.536500250000       1.000000000000
C3 C      -0.068881270000       0.382120870000       0.445767010000       1.000000000000
C4 C      -0.814309730000       0.062679100000       0.460499920000       1.000000000000
C5 C      -0.821110750000       0.213852820000       0.165604040000       1.000000000000
C6 C      -0.950867050000       0.157275910000       0.169450000000       1.000000000000
C7 C      -0.495961680000       0.156359820000       0.538779110000       1.000000000000
C8 C      -0.039859150000       0.446320070000       0.346332930000       1.000000000000
C9 C      -0.387849810000       0.278979560000       0.388042630000       1.000000000000
C10 C      -1.019165670000       0.055645030000       0.308308140000       1.000000000000
C11 C      -0.262681640000       0.336521820000       0.378065990000       1.000000000000
C12 C      -0.841672460000       0.088481100000       0.388784700000       1.000000000000
C13 C      -0.576528100000       0.236026870000       0.319291840000       1.000000000000
C14 C      -0.630097420000       0.255180030000       0.239680420000       1.000000000000
C15 C      -0.903254860000       0.136549020000       0.247121510000       1.000000000000
C16 C      -0.718594900000       0.174789150000       0.322509650000       1.000000000000
C17 C      -0.687419690000       0.149243260000       0.396939550000       1.000000000000
C18 C      -0.331743000000       0.350541690000       0.296085860000       1.000000000000
N1 N      -0.516748080000       0.181802170000       0.472920620000       1.000000000000
N2 N      -0.217072430000       0.405906420000       0.281932530000       1.000000000000
N3 N      -1.049923610000       0.078015660000       0.240849080000       1.000000000000
N4 N      -0.512247660000       0.309913300000       0.229370440000       1.000000000000
H1 H       0.191217380000       0.473216220000       0.479543770000       1.000000000000
H2 H      -0.612392680000       0.078748310000       0.593286890000       1.000000000000
H3 H      -0.013311630000       0.372542420000       0.508389940000       1.000000000000
H4 H      -0.931395490000       0.016382970000       0.454513010000       1.000000000000
H5 H      -0.854232420000       0.230353090000       0.107643860000       1.000000000000
H6 H      -1.095687080000       0.125169340000       0.114598940000       1.000000000000
H7 H      -0.356506360000       0.184479600000       0.597945640000       1.000000000000
H8 H       0.048277360000       0.489941440000       0.333380600000       1.000000000000
H9 H      -0.338660720000       0.267582470000       0.449234380000       1.000000000000
H10 H      -1.137261760000       0.009159220000       0.301911200000       1.000000000000
#END
data_mol3_opt_33-QR-33-569-3
_audit_creation_method 'generated by cspy2.0'
_cell_length_a 14.9745
_cell_length_b 23.8441
_cell_length_c 3.6809
_cell_angle_alpha 90.0
_cell_angle_beta 90.0
_cell_angle_gamma 90.0
loop_
_symmetry_equiv_pos_site_id
_symmetry_equiv_pos_as_xyz
1 +x,+y,+z
2 -x,-y,1/2+z
3 1/2+x,1/2-y,+z
4 1/2-x,1/2+y,1/2+z
loop_
_atom_site_label
_atom_site_type_symbol
_atom_site_fract_x
_atom_site_fract_y
_atom_site_fract_z
_atom_site_occupancy
C1 C       0.153581350000       0.924218370000       0.871144180000       1.000000000000
C2 C       0.289739350000       0.578381180000       1.072025540000       1.000000000000
C3 C       0.173981270000       0.868575320000       0.900900640000       1.000000000000
C4 C       0.214588510000       0.550245710000       0.960061850000       1.000000000000
C5 C      -0.099526910000       0.721594590000       0.500205830000       1.000000000000
C6 C      -0.091076620000       0.665172570000       0.511813450000       1.000000000000
C7 C       0.287319570000       0.637440630000       1.070025090000       1.000000000000
C8 C       0.067013710000       0.939467340000       0.744620390000       1.000000000000
C9 C       0.123100550000       0.770268930000       0.826542650000       1.000000000000
C10 C       0.059248760000       0.554333020000       0.730573390000       1.000000000000
C11 C       0.108285270000       0.828139700000       0.804865960000       1.000000000000
C12 C       0.139069210000       0.581061070000       0.848998890000       1.000000000000
C13 C       0.056116750000       0.732543960000       0.728520860000       1.000000000000
C14 C      -0.026953770000       0.757294470000       0.606834140000       1.000000000000
C15 C      -0.009869860000       0.639013280000       0.630544100000       1.000000000000
C16 C       0.064300360000       0.671513300000       0.740109430000       1.000000000000
C17 C       0.142581800000       0.640744830000       0.855404990000       1.000000000000
C18 C       0.023201670000       0.847945340000       0.680482100000       1.000000000000
N1 N       0.217826220000       0.667485570000       0.967665910000       1.000000000000
N2 N       0.004283310000       0.903948840000       0.652868420000       1.000000000000
N3 N      -0.011631370000       0.581401610000       0.626799230000       1.000000000000
N4 N      -0.041883960000       0.812387310000       0.585169310000       1.000000000000
H1 H       0.201298320000       0.956629140000       0.940897100000       1.000000000000
H2 H       0.349335170000       0.556507280000       1.159706980000       1.000000000000
H3 H       0.238883270000       0.854576720000       0.995672810000       1.000000000000
H4 H       0.212142310000       0.504765320000       0.955359880000       1.000000000000
H5 H      -0.160206980000       0.742137500000       0.411550070000       1.000000000000
H6 H      -0.144696830000       0.637257180000       0.432814940000       1.000000000000
H7 H       0.345692220000       0.661007050000       1.157182940000       1.000000000000
H8 H       0.050263000000       0.983723930000       0.720124550000       1.000000000000
H9 H       0.186684780000       0.754551130000       0.919624410000       1.000000000000
H10 H       0.056398270000       0.508690830000       0.725323260000       1.000000000000
#END
data_mol3_opt_14-QR-14-5928-3
_audit_creation_method 'generated by cspy2.0'
_cell_length_a 3.8948
_cell_length_b 21.5887
_cell_length_c 15.7367
_cell_angle_alpha 90.0
_cell_angle_beta 97.1764
_cell_angle_gamma 90.0
loop_
_symmetry_equiv_pos_site_id
_symmetry_equiv_pos_as_xyz
1 -x,-y,-z
2 +x,+y,+z
3 -x,1/2+y,1/2-z
4 +x,1/2-y,1/2+z
loop_
_atom_site_label
_atom_site_type_symbol
_atom_site_fract_x
_atom_site_fract_y
_atom_site_fract_z
_atom_site_occupancy
C1 C       0.210248600000       0.439056700000       0.168891260000       1.000000000000
C2 C      -0.731333330000       0.098353620000       0.286936910000       1.000000000000
C3 C       0.059890190000       0.384123760000       0.186398330000       1.000000000000
C4 C      -0.758632060000       0.065263470000       0.211854350000       1.000000000000
C5 C      -0.156795630000       0.219159610000      -0.088759270000       1.000000000000
C6 C      -0.301956240000       0.162670690000      -0.083029870000       1.000000000000
C7 C      -0.583563720000       0.157923780000       0.287260680000       1.000000000000
C8 C       0.295942150000       0.449211390000       0.084601620000       1.000000000000
C9 C      -0.158109410000       0.281821450000       0.132003200000       1.000000000000
C10 C      -0.660999810000       0.059824110000       0.059506190000       1.000000000000
C11 C      -0.005174550000       0.339335100000       0.120077690000       1.000000000000
C12 C      -0.639476760000       0.091751290000       0.139102630000       1.000000000000
C13 C      -0.215595920000       0.239683680000       0.064539200000       1.000000000000
C14 C      -0.107818510000       0.259621460000      -0.015892390000       1.000000000000
C15 C      -0.412036380000       0.141182320000      -0.004495670000       1.000000000000
C16 C      -0.372456210000       0.178552340000       0.069804780000       1.000000000000
C17 C      -0.493178140000       0.152292350000       0.145273540000       1.000000000000
C18 C       0.091128410000       0.354176830000       0.037450510000       1.000000000000
N1 N      -0.469556990000       0.183991420000       0.220387670000       1.000000000000
N2 N       0.241594200000       0.409561650000       0.021413770000       1.000000000000
N3 N      -0.554199910000       0.082845620000      -0.008852090000       1.000000000000
N4 N       0.038076310000       0.314336600000      -0.028053250000       1.000000000000
H1 H       0.265115240000       0.474657610000       0.217199530000       1.000000000000
H2 H      -0.819281290000       0.079920150000       0.344459930000       1.000000000000
H3 H      -0.010702690000       0.373914590000       0.249474830000       1.000000000000
H4 H      -0.870107320000       0.019132960000       0.207375470000       1.000000000000
H5 H      -0.072103010000       0.236225910000      -0.147396150000       1.000000000000
H6 H      -0.341807190000       0.131207700000      -0.136940530000       1.000000000000
H7 H      -0.558238690000       0.185367800000       0.345661110000       1.000000000000
H8 H       0.415872570000       0.492867250000       0.070160380000       1.000000000000
H9 H      -0.232480710000       0.269813440000       0.193712460000       1.000000000000
H10 H      -0.772694320000       0.013508760000       0.054623850000       1.000000000000
#END
data_mol3_opt_14-QR-14-6599-3
_audit_creation_method 'generated by cspy2.0'
_cell_length_a 3.7174
_cell_length_b 23.2282
_cell_length_c 16.8741
_cell_angle_alpha 90.0
_cell_angle_beta 114.4493
_cell_angle_gamma 90.0
loop_
_symmetry_equiv_pos_site_id
_symmetry_equiv_pos_as_xyz
1 -x,-y,-z
2 +x,+y,+z
3 -x,1/2+y,1/2-z
4 +x,1/2-y,1/2+z
loop_
_atom_site_label
_atom_site_type_symbol
_atom_site_fract_x
_atom_site_fract_y
_atom_site_fract_z
_atom_site_occupancy
C1 C       0.681335640000       0.929912540000       0.839571570000       1.000000000000
C2 C      -0.101305490000       0.583972060000       0.705541880000       1.000000000000
C3 C       0.560246800000       0.874201870000       0.819523370000       1.000000000000
C4 C       0.119899470000       0.552587400000       0.778535080000       1.000000000000
C5 C       1.325586020000       0.714600000000       1.083887770000       1.000000000000
C6 C       1.243061360000       0.657655860000       1.075519330000       1.000000000000
C7 C      -0.035885080000       0.643809230000       0.707958100000       1.000000000000
C8 C       0.983010790000       0.942099400000       0.923523560000       1.000000000000
C9 C       0.634575750000       0.772466940000       0.868301170000       1.000000000000
C10 C       0.637778720000       0.550869490000       0.929439870000       1.000000000000
C11 C       0.739248770000       0.830653070000       0.882963200000       1.000000000000
C12 C       0.399574980000       0.581009390000       0.851971570000       1.000000000000
C13 C       0.820402600000       0.731622790000       0.933019270000       1.000000000000
C14 C       1.119480230000       0.753593310000       1.013675690000       1.000000000000
C15 C       0.948705850000       0.634188320000       0.996697310000       1.000000000000
C16 C       0.734505520000       0.669983380000       0.924827290000       1.000000000000
C17 C       0.445805090000       0.641710670000       0.848684510000       1.000000000000
C18 C       1.040364870000       0.847522750000       0.965505870000       1.000000000000
N1 N       0.223023510000       0.671680200000       0.775568340000       1.000000000000
N2 N       1.156876950000       0.903656110000       0.984124050000       1.000000000000
N3 N       0.898705170000       0.575655410000       0.998282870000       1.000000000000
N4 N       1.221948700000       0.808951830000       1.028406470000       1.000000000000
H1 H       0.554240900000       0.964630660000       0.793509310000       1.000000000000
H2 H      -0.319647660000       0.564023370000       0.647596900000       1.000000000000
H3 H       0.331570610000       0.862461560000       0.756582280000       1.000000000000
H4 H       0.083835670000       0.506343160000       0.780841050000       1.000000000000
H5 H       1.546521890000       0.733145550000       1.142781290000       1.000000000000
H6 H       1.393765780000       0.627287570000       1.127420710000       1.000000000000
H7 H      -0.205973000000       0.669922090000       0.651240640000       1.000000000000
H8 H       1.081034930000       0.986390860000       0.939987610000       1.000000000000
H9 H       0.408725030000       0.758927050000       0.806591100000       1.000000000000
H10 H       0.602919520000       0.504444860000       0.932130050000       1.000000000000
#END
data_mol3_opt_33-QR-33-1737-3
_audit_creation_method 'generated by cspy2.0'
_cell_length_a 16.1651
_cell_length_b 3.6574
_cell_length_c 22.5946
_cell_angle_alpha 90.0
_cell_angle_beta 90.0
_cell_angle_gamma 90.0
loop_
_symmetry_equiv_pos_site_id
_symmetry_equiv_pos_as_xyz
1 +x,+y,+z
2 -x,-y,1/2+z
3 1/2+x,1/2-y,+z
4 1/2-x,1/2+y,1/2+z
loop_
_atom_site_label
_atom_site_type_symbol
_atom_site_fract_x
_atom_site_fract_y
_atom_site_fract_z
_atom_site_occupancy
C1 C       0.516339160000       0.639219440000       0.077885100000       1.000000000000
C2 C       0.599401390000       0.820026450000      -0.293630360000       1.000000000000
C3 C       0.531010840000       0.666022090000       0.018510430000       1.000000000000
C4 C       0.680784000000       0.722321360000      -0.301026230000       1.000000000000
C5 C       0.853027480000       0.317905160000      -0.051671530000       1.000000000000
C6 C       0.878497000000       0.328770660000      -0.108637230000       1.000000000000
C7 C       0.567174490000       0.817621730000      -0.235704560000       1.000000000000
C8 C       0.582377890000       0.528440420000       0.115589490000       1.000000000000
C9 C       0.632133360000       0.602477970000      -0.063382820000       1.000000000000
C10 C       0.812830520000       0.521411260000      -0.255940030000       1.000000000000
C11 C       0.611336840000       0.582692240000      -0.003325100000       1.000000000000
C12 C       0.728229030000       0.624735420000      -0.251144350000       1.000000000000
C13 C       0.712000070000       0.517358550000      -0.082247800000       1.000000000000
C14 C       0.769496890000       0.410631980000      -0.036251500000       1.000000000000
C15 C       0.823433290000       0.432904180000      -0.155506180000       1.000000000000
C16 C       0.740373570000       0.528323170000      -0.143614420000       1.000000000000
C17 C       0.690509600000       0.629632610000      -0.194182400000       1.000000000000
C18 C       0.673445140000       0.473713030000       0.038406690000       1.000000000000
N1 N       0.609854550000       0.727638800000      -0.188164650000       1.000000000000
N2 N       0.657282480000       0.448774520000       0.097738930000       1.000000000000
N3 N       0.858433120000       0.430315650000      -0.210921880000       1.000000000000
N4 N       0.750411560000       0.390920620000       0.021141490000       1.000000000000
H1 H       0.456229520000       0.699700250000       0.096694920000       1.000000000000
H2 H       0.560540340000       0.897037190000      -0.330623870000       1.000000000000
H3 H       0.482991270000       0.749026840000      -0.012246450000       1.000000000000
H4 H       0.709329240000       0.718725880000      -0.344493110000       1.000000000000
H5 H       0.893593580000       0.240142690000      -0.015683790000       1.000000000000
H6 H       0.941109020000       0.260064400000      -0.121522300000       1.000000000000
H7 H       0.502964760000       0.893680470000      -0.228299230000       1.000000000000
H8 H       0.571163620000       0.506390480000       0.162953300000       1.000000000000
H9 H       0.586250140000       0.684061630000      -0.095459240000       1.000000000000
H10 H       0.841819120000       0.517344760000      -0.299456980000       1.000000000000
#END
data_mol3_opt_19-QR-19-3738-3
_audit_creation_method 'generated by cspy2.0'
_cell_length_a 30.7163
_cell_length_b 10.0408
_cell_length_c 4.2773
_cell_angle_alpha 90.0
_cell_angle_beta 90.0
_cell_angle_gamma 90.0
loop_
_symmetry_equiv_pos_site_id
_symmetry_equiv_pos_as_xyz
1 +x,+y,+z
2 -x,1/2+y,1/2-z
3 1/2-x,-y,1/2+z
4 1/2+x,1/2-y,-z
loop_
_atom_site_label
_atom_site_type_symbol
_atom_site_fract_x
_atom_site_fract_y
_atom_site_fract_z
_atom_site_occupancy
C1 C       0.750920970000       0.252336610000       0.151928670000       1.000000000000
C2 C       0.885571970000      -0.490060630000       0.192162480000       1.000000000000
C3 C       0.773050760000       0.134356670000       0.155290940000       1.000000000000
C4 C       0.921660000000      -0.469795480000       0.008649090000       1.000000000000
C5 C       0.926298570000       0.127574620000      -0.548780280000       1.000000000000
C6 C       0.952333570000       0.019452680000      -0.571703240000       1.000000000000
C7 C       0.856399460000      -0.383000390000       0.229795040000       1.000000000000
C8 C       0.768287490000       0.360040740000      -0.025418400000       1.000000000000
C9 C       0.837289110000       0.006799740000      -0.028208400000       1.000000000000
C10 C       0.964745380000      -0.317504600000      -0.325617150000       1.000000000000
C11 C       0.812428020000       0.123560210000      -0.017717410000       1.000000000000
C12 C       0.928044550000      -0.344555310000      -0.132796250000       1.000000000000
C13 C       0.875682110000       0.002043560000      -0.201969670000       1.000000000000
C14 C       0.887273010000       0.123447370000      -0.364545880000       1.000000000000
C15 C       0.942010290000      -0.102681640000      -0.414118030000       1.000000000000
C16 C       0.904085650000      -0.114096270000      -0.229055840000       1.000000000000
C17 C       0.896862460000      -0.241858720000      -0.081650980000       1.000000000000
C18 C       0.827072300000       0.237995760000      -0.188450360000       1.000000000000
N1 N       0.861436900000      -0.264721130000       0.100959210000       1.000000000000
N2 N       0.804334100000       0.355242110000      -0.188307410000       1.000000000000
N3 N       0.971633760000      -0.203339470000      -0.459965700000       1.000000000000
N4 N       0.863829870000       0.235340080000      -0.356443590000       1.000000000000
H1 H       0.720788240000       0.265589410000       0.279836810000       1.000000000000
H2 H       0.879299650000      -0.584551570000       0.305572020000       1.000000000000
H3 H       0.761330110000       0.049057780000       0.286397630000       1.000000000000
H4 H       0.945367490000      -0.548239120000      -0.029747620000       1.000000000000
H5 H       0.933505650000       0.220597670000      -0.665826900000       1.000000000000
H6 H       0.981959980000       0.019802880000      -0.708857170000       1.000000000000
H7 H       0.827490410000      -0.395728250000       0.373511270000       1.000000000000
H8 H       0.750843100000       0.454377740000      -0.029208140000       1.000000000000
H9 H       0.826796660000      -0.080373610000       0.098644470000       1.000000000000
H10 H       0.988647900000      -0.395867440000      -0.365034710000       1.000000000000
#END
data_mol3_opt_19-QR-19-383-3
_audit_creation_method 'generated by cspy2.0'
_cell_length_a 10.0322
_cell_length_b 4.2934
_cell_length_c 30.6339
_cell_angle_alpha 90.0
_cell_angle_beta 90.0
_cell_angle_gamma 90.0
loop_
_symmetry_equiv_pos_site_id
_symmetry_equiv_pos_as_xyz
1 +x,+y,+z
2 -x,1/2+y,1/2-z
3 1/2-x,-y,1/2+z
4 1/2+x,1/2-y,-z
loop_
_atom_site_label
_atom_site_type_symbol
_atom_site_fract_x
_atom_site_fract_y
_atom_site_fract_z
_atom_site_occupancy
C1 C       0.252680860000       0.155165930000       0.249056360000       1.000000000000
C2 C      -0.490893540000       0.195912830000       0.114363270000       1.000000000000
C3 C       0.134433940000       0.158153040000       0.226960400000       1.000000000000
C4 C      -0.471283220000       0.010024580000       0.078445500000       1.000000000000
C5 C       0.126481830000      -0.545926710000       0.073542810000       1.000000000000
C6 C       0.017934030000      -0.570037440000       0.047608760000       1.000000000000
C7 C      -0.383221790000       0.235729160000       0.143348420000       1.000000000000
C8 C       0.360380930000      -0.021604000000       0.231595540000       1.000000000000
C9 C       0.006349720000      -0.025332840000       0.162675450000       1.000000000000
C10 C      -0.319630420000      -0.326443780000       0.035479200000       1.000000000000
C11 C       0.123375790000      -0.014600490000       0.187518140000       1.000000000000
C12 C      -0.346105500000      -0.131750040000       0.072057360000       1.000000000000
C13 C       0.001321850000      -0.198958510000       0.124228090000       1.000000000000
C14 C       0.122713620000      -0.361303450000       0.112577820000       1.000000000000
C15 C      -0.104245790000      -0.412976240000       0.058016620000       1.000000000000
C16 C      -0.115188510000      -0.226766290000       0.095882330000       1.000000000000
C17 C      -0.242844550000      -0.078796300000       0.103089210000       1.000000000000
C18 C       0.237824880000      -0.184788700000       0.172784140000       1.000000000000
N1 N      -0.265025060000       0.106391100000       0.138326020000       1.000000000000
N2 N       0.355336530000      -0.184307800000       0.195492720000       1.000000000000
N3 N      -0.205434690000      -0.460504920000       0.028533170000       1.000000000000
N4 N       0.234896100000      -0.352735540000       0.135981690000       1.000000000000
H1 H       0.266138670000       0.282898590000       0.279236010000       1.000000000000
H2 H      -0.585315540000       0.309636930000       0.120633950000       1.000000000000
H3 H       0.049107360000       0.288707940000       0.238762010000       1.000000000000
H4 H      -0.550189840000      -0.029954700000       0.054871080000       1.000000000000
H5 H       0.219557100000      -0.662496920000       0.066265040000       1.000000000000
H6 H       0.017965700000      -0.707763600000       0.018000830000       1.000000000000
H7 H      -0.395392310000       0.381542360000       0.172102750000       1.000000000000
H8 H       0.454916980000      -0.025170710000       0.249019550000       1.000000000000
H9 H      -0.080811300000       0.101275230000       0.173220090000       1.000000000000
H10 H      -0.398448380000      -0.367386730000       0.011704360000       1.000000000000
#END
data_mol3_opt_14-QR-14-929-3
_audit_creation_method 'generated by cspy2.0'
_cell_length_a 11.5065
_cell_length_b 20.8592
_cell_length_c 6.9635
_cell_angle_alpha 90.0
_cell_angle_beta 125.12450000000001
_cell_angle_gamma 90.0
loop_
_symmetry_equiv_pos_site_id
_symmetry_equiv_pos_as_xyz
1 -x,-y,-z
2 +x,+y,+z
3 -x,1/2+y,1/2-z
4 +x,1/2-y,1/2+z
loop_
_atom_site_label
_atom_site_type_symbol
_atom_site_fract_x
_atom_site_fract_y
_atom_site_fract_z
_atom_site_occupancy
C1 C       0.020243000000       0.867107280000       0.933967480000       1.000000000000
C2 C      -0.272457620000       0.481665110000       0.556936910000       1.000000000000
C3 C      -0.028872620000       0.805749090000       0.870384020000       1.000000000000
C4 C      -0.411903830000       0.487321960000       0.368722460000       1.000000000000
C5 C      -0.597631710000       0.783961900000       0.108379810000       1.000000000000
C6 C      -0.663843700000       0.727008170000       0.021364080000       1.000000000000
C7 C      -0.194532070000       0.538504310000       0.660067570000       1.000000000000
C8 C      -0.074882730000       0.918615860000       0.804555330000       1.000000000000
C9 C      -0.232204080000       0.734581910000       0.600499540000       1.000000000000
C10 C      -0.614595910000       0.557816440000       0.093162690000       1.000000000000
C11 C      -0.172538420000       0.795656750000       0.678191290000       1.000000000000
C12 C      -0.470823320000       0.548839510000       0.287111200000       1.000000000000
C13 C      -0.373871760000       0.727607990000       0.410814790000       1.000000000000
C14 C      -0.451250820000       0.786612300000       0.304768750000       1.000000000000
C15 C      -0.590900630000       0.667477410000       0.121363860000       1.000000000000
C16 C      -0.446773990000       0.666398560000       0.315181940000       1.000000000000
C17 C      -0.384085590000       0.603735820000       0.401988550000       1.000000000000
C18 C      -0.259411970000       0.850839560000       0.559688300000       1.000000000000
N1 N      -0.246430180000       0.596714890000       0.587936460000       1.000000000000
N2 N      -0.207814310000       0.911904570000       0.626597640000       1.000000000000
N3 N      -0.672442300000       0.613787190000       0.013458930000       1.000000000000
N4 N      -0.395556440000       0.845103710000       0.377326690000       1.000000000000
H1 H       0.128771260000       0.877313590000       1.079057950000       1.000000000000
H2 H      -0.222602620000       0.435428770000       0.625775260000       1.000000000000
H3 H       0.038918800000       0.764707850000       0.962726060000       1.000000000000
H4 H      -0.477691380000       0.445395930000       0.281518990000       1.000000000000
H5 H      -0.650768020000       0.829384830000       0.035489660000       1.000000000000
H6 H      -0.774111670000       0.723601600000      -0.126630450000       1.000000000000
H7 H      -0.083864630000       0.535723840000       0.809455480000       1.000000000000
H8 H      -0.036522380000       0.967645040000       0.854143190000       1.000000000000
H9 H      -0.168541750000       0.692471980000       0.687468900000       1.000000000000
H10 H      -0.681147870000       0.515909270000       0.004956110000       1.000000000000
#END
data_mol3_opt_4-QR-4-2787-3
_audit_creation_method 'generated by cspy2.0'
_cell_length_a 5.107
_cell_length_b 9.5859
_cell_length_c 23.3029
_cell_angle_alpha 90.0
_cell_angle_beta 144.10820000000004
_cell_angle_gamma 90.0
loop_
_symmetry_equiv_pos_site_id
_symmetry_equiv_pos_as_xyz
1 +x,+y,+z
2 -x,1/2+y,-z
loop_
_atom_site_label
_atom_site_type_symbol
_atom_site_fract_x
_atom_site_fract_y
_atom_site_fract_z
_atom_site_occupancy
C1 C       0.753469480000       0.723746080000       0.988880630000       1.000000000000
C2 C      -1.498851530000       0.252293100000       0.700903730000       1.000000000000
C3 C       0.388032430000       0.650173130000       0.941744740000       1.000000000000
C4 C      -1.850180750000       0.344124000000       0.635521010000       1.000000000000
C5 C      -1.212682050000       0.949990030000       0.659626400000       1.000000000000
C6 C      -1.607214700000       0.893865900000       0.605800480000       1.000000000000
C7 C      -1.073140670000       0.301329310000       0.760498250000       1.000000000000
C8 C       0.696519080000       0.866129910000       0.962853870000       1.000000000000
C9 C      -0.426182530000       0.651381190000       0.816692530000       1.000000000000
C10 C      -2.122659690000       0.581767860000       0.564476950000       1.000000000000
C11 C      -0.033726770000       0.718239380000       0.868775700000       1.000000000000
C12 C      -1.772644840000       0.481813160000       0.630587340000       1.000000000000
C13 C      -0.830748290000       0.723477180000       0.745855230000       1.000000000000
C14 C      -0.811856480000       0.867893180000       0.731173270000       1.000000000000
C15 C      -1.640058620000       0.751183750000       0.618094990000       1.000000000000
C16 C      -1.259209380000       0.664205570000       0.687265020000       1.000000000000
C17 C      -1.330975720000       0.522380100000       0.693616880000       1.000000000000
C18 C      -0.054643430000       0.861887450000       0.848118680000       1.000000000000
N1 N      -0.989558870000       0.429332780000       0.757651940000       1.000000000000
N2 N       0.316283250000       0.933501730000       0.896331000000       1.000000000000
N3 N      -2.063212980000       0.709565310000       0.558049500000       1.000000000000
N4 N      -0.439778230000       0.932785760000       0.780397380000       1.000000000000
H1 H       1.081940520000       0.676645860000       1.044991910000       1.000000000000
H2 H      -1.542237670000       0.145514660000       0.707305570000       1.000000000000
H3 H       0.412022230000       0.541452760000       0.958613690000       1.000000000000
H4 H      -2.186351760000       0.312865940000       0.587568200000       1.000000000000
H5 H      -1.180868890000       1.057370970000       0.651472170000       1.000000000000
H6 H      -1.914639310000       0.953343250000       0.551317600000       1.000000000000
H7 H      -0.787716860000       0.231314030000       0.813076820000       1.000000000000
H8 H       0.986134560000       0.925441230000       1.000078510000       1.000000000000
H9 H      -0.417178160000       0.543323750000       0.831219220000       1.000000000000
H10 H      -2.460777420000       0.550994880000       0.516173310000       1.000000000000
#END
data_mol3_opt_9-QR-9-796-3
_audit_creation_method 'generated by cspy2.0'
_cell_length_a 9.5354
_cell_length_b 23.1642
_cell_length_c 16.9083
_cell_angle_alpha 90.0
_cell_angle_beta 20.9668
_cell_angle_gamma 90.0
loop_
_symmetry_equiv_pos_site_id
_symmetry_equiv_pos_as_xyz
1 +x,+y,+z
2 +x,-y,1/2+z
3 1/2+x,1/2+y,+z
4 1/2+x,1/2-y,1/2+z
loop_
_atom_site_label
_atom_site_type_symbol
_atom_site_fract_x
_atom_site_fract_y
_atom_site_fract_z
_atom_site_occupancy
C1 C       0.116529410000       0.684253070000       0.086240780000       1.000000000000
C2 C       0.196477310000       0.320233020000      -0.028927350000       1.000000000000
C3 C       0.131033920000       0.626101310000       0.065559250000       1.000000000000
C4 C       0.277374470000       0.314065060000      -0.150649150000       1.000000000000
C5 C       0.443465270000       0.561346380000      -0.411058050000       1.000000000000
C6 C       0.469110130000       0.505715300000      -0.448181430000       1.000000000000
C7 C       0.163465690000       0.376704530000       0.018647770000       1.000000000000
C8 C       0.180164240000       0.722162240000      -0.012360170000       1.000000000000
C9 C       0.229095560000       0.546945690000      -0.082827390000       1.000000000000
C10 C       0.407325850000       0.360133450000      -0.348638090000       1.000000000000
C11 C       0.208757110000       0.605690510000      -0.053125630000       1.000000000000
C12 C       0.323712050000       0.363711380000      -0.222302980000       1.000000000000
C13 C       0.306471950000       0.529449880000      -0.200946340000       1.000000000000
C14 C       0.362104780000       0.575401060000      -0.287194340000       1.000000000000
C15 C       0.416075910000       0.458942700000      -0.365656460000       1.000000000000
C16 C       0.334552630000       0.469525020000      -0.242081820000       1.000000000000
C17 C       0.285675500000       0.419169300000      -0.166717820000       1.000000000000
C18 C       0.268606940000       0.647506550000      -0.145991170000       1.000000000000
N1 N       0.205318820000       0.423989510000      -0.045957590000       1.000000000000
N2 N       0.252685910000       0.705597640000      -0.123111430000       1.000000000000
N3 N       0.451370790000       0.404966850000      -0.417180550000       1.000000000000
N4 N       0.343242620000       0.631546250000      -0.259877450000       1.000000000000
H1 H       0.058356690000       0.701953860000       0.175009160000       1.000000000000
H2 H       0.158489290000       0.283365080000       0.029699820000       1.000000000000
H3 H       0.084867730000       0.595255160000       0.137269220000       1.000000000000
H4 H       0.306333590000       0.271745740000      -0.192801500000       1.000000000000
H5 H       0.482463620000       0.597236620000      -0.471846470000       1.000000000000
H6 H       0.530323120000       0.493880700000      -0.541121460000       1.000000000000
H7 H       0.099458290000       0.383110660000       0.114749510000       1.000000000000
H8 H       0.169130830000       0.768558030000       0.003377330000       1.000000000000
H9 H       0.184751760000       0.514826230000      -0.014125750000       1.000000000000
H10 H       0.436668590000       0.317769900000      -0.391422410000       1.000000000000
#END
data_mol3_opt_33-QR-33-2601-3
_audit_creation_method 'generated by cspy2.0'
_cell_length_a 15.6019
_cell_length_b 16.6603
_cell_length_c 5.1705
_cell_angle_alpha 90.0
_cell_angle_beta 90.0
_cell_angle_gamma 90.0
loop_
_symmetry_equiv_pos_site_id
_symmetry_equiv_pos_as_xyz
1 +x,+y,+z
2 -x,-y,1/2+z
3 1/2+x,1/2-y,+z
4 1/2-x,1/2+y,1/2+z
loop_
_atom_site_label
_atom_site_type_symbol
_atom_site_fract_x
_atom_site_fract_y
_atom_site_fract_z
_atom_site_occupancy
C1 C       0.537795170000       0.432570720000       0.197189810000       1.000000000000
C2 C       0.458060840000       0.099457560000      -1.031433690000       1.000000000000
C3 C       0.526497770000       0.378882070000       0.000481640000       1.000000000000
C4 C       0.538299260000       0.069884930000      -1.084890690000       1.000000000000
C5 C       0.825556160000       0.228889500000      -0.346418050000       1.000000000000
C6 C       0.826423860000       0.174042980000      -0.539106860000       1.000000000000
C7 C       0.450661410000       0.157142850000      -0.833490050000       1.000000000000
C8 C       0.622232030000       0.445289840000       0.293726330000       1.000000000000
C9 C       0.593844450000       0.281907920000      -0.301353990000       1.000000000000
C10 C       0.693779210000       0.069666270000      -0.988271430000       1.000000000000
C11 C       0.599168180000       0.337890390000      -0.100098240000       1.000000000000
C12 C       0.609100380000       0.097927320000      -0.941799480000       1.000000000000
C13 C       0.667365770000       0.243507830000      -0.392143840000       1.000000000000
C14 C       0.746733700000       0.265522620000      -0.265552960000       1.000000000000
C15 C       0.749172030000       0.150574790000      -0.669312640000       1.000000000000
C16 C       0.669244580000       0.184224350000      -0.600278740000       1.000000000000
C17 C       0.595651690000       0.156325720000      -0.744762480000       1.000000000000
C18 C       0.681363100000       0.355078500000       0.010903120000       1.000000000000
N1 N       0.515541860000       0.184567330000      -0.696095200000       1.000000000000
N2 N       0.691113840000       0.409151080000       0.208047440000       1.000000000000
N3 N       0.760514560000       0.094252830000      -0.860394670000       1.000000000000
N4 N       0.752623000000       0.318825040000      -0.073610380000       1.000000000000
H1 H       0.484510140000       0.465305470000       0.280409760000       1.000000000000
H2 H       0.401782900000       0.079713370000      -1.136201940000       1.000000000000
H3 H       0.463621310000       0.366834310000      -0.080429910000       1.000000000000
H4 H       0.548323600000       0.025365420000      -1.235081950000       1.000000000000
H5 H       0.883113420000       0.247405130000      -0.245826290000       1.000000000000
H6 H       0.884926060000       0.145445050000      -0.603891330000       1.000000000000
H7 H       0.388044900000       0.181810070000      -0.786336790000       1.000000000000
H8 H       0.631748190000       0.487969670000       0.450487520000       1.000000000000
H9 H       0.532564190000       0.268190020000      -0.387433900000       1.000000000000
H10 H       0.704234310000       0.024985870000      -1.138811630000       1.000000000000
#END
data_mol3_opt_33-QR-33-591-3
_audit_creation_method 'generated by cspy2.0'
_cell_length_a 18.1376
_cell_length_b 17.7572
_cell_length_c 4.1284
_cell_angle_alpha 90.0
_cell_angle_beta 90.0
_cell_angle_gamma 90.0
loop_
_symmetry_equiv_pos_site_id
_symmetry_equiv_pos_as_xyz
1 +x,+y,+z
2 -x,-y,1/2+z
3 1/2+x,1/2-y,+z
4 1/2-x,1/2+y,1/2+z
loop_
_atom_site_label
_atom_site_type_symbol
_atom_site_fract_x
_atom_site_fract_y
_atom_site_fract_z
_atom_site_occupancy
C1 C       0.980339670000       0.862640060000       0.206329760000       1.000000000000
C2 C       1.265161810000       1.156164500000       1.257952870000       1.000000000000
C3 C       1.026984870000       0.908914610000       0.373205210000       1.000000000000
C4 C       1.333890520000       1.124598430000       1.225290080000       1.000000000000
C5 C       1.322612230000       0.820205490000       0.371460510000       1.000000000000
C6 C       1.376400280000       0.859279880000       0.523609450000       1.000000000000
C7 C       1.205422790000       1.119363530000       1.107973310000       1.000000000000
C8 C       1.010188450000       0.797774660000       0.051283090000       1.000000000000
C9 C       1.155146940000       0.934647480000       0.550793530000       1.000000000000
C10 C       1.411629070000       1.022190500000       1.003410810000       1.000000000000
C11 C       1.103270270000       0.890650150000       0.385809440000       1.000000000000
C12 C       1.341919190000       1.057623250000       1.045610880000       1.000000000000
C13 C       1.229322470000       0.913945110000       0.554785060000       1.000000000000
C14 C       1.247551410000       0.845691820000       0.380437160000       1.000000000000
C15 C       1.360621790000       0.927183260000       0.698784570000       1.000000000000
C16 C       1.287977110000       0.955571180000       0.718416210000       1.000000000000
C17 C       1.278432030000       1.024287920000       0.901863100000       1.000000000000
C18 C       1.127640880000       0.824030070000       0.221327970000       1.000000000000
N1 N       1.211080900000       1.056735920000       0.938274700000       1.000000000000
N2 N       1.079845600000       0.778496940000       0.055531220000       1.000000000000
N3 N       1.421043070000       0.960408020000       0.839787070000       1.000000000000
N4 N       1.198587130000       0.803264460000       0.222400970000       1.000000000000
H1 H       0.921795170000       0.874095640000       0.189556790000       1.000000000000
H2 H       1.256303140000       1.207560850000       1.393653190000       1.000000000000
H3 H       1.007258770000       0.959078110000       0.495806760000       1.000000000000
H4 H       1.382159040000       1.150157730000       1.335014150000       1.000000000000
H5 H       1.333370880000       0.768869800000       0.238120490000       1.000000000000
H6 H       1.433460730000       0.841377200000       0.520657830000       1.000000000000
H7 H       1.150258910000       1.142852350000       1.129207330000       1.000000000000
H8 H       0.973369320000       0.760634220000      -0.082201820000       1.000000000000
H9 H       1.137870740000       0.984972520000       0.676112060000       1.000000000000
H10 H       1.460274250000       1.047583250000       1.113028770000       1.000000000000
#END
data_mol3_opt_14-QR-14-820-3
_audit_creation_method 'generated by cspy2.0'
_cell_length_a 9.9582
_cell_length_b 4.5698
_cell_length_c 30.2222
_cell_angle_alpha 90.0
_cell_angle_beta 104.8866
_cell_angle_gamma 90.0
loop_
_symmetry_equiv_pos_site_id
_symmetry_equiv_pos_as_xyz
1 -x,-y,-z
2 +x,+y,+z
3 -x,1/2+y,1/2-z
4 +x,1/2-y,1/2+z
loop_
_atom_site_label
_atom_site_type_symbol
_atom_site_fract_x
_atom_site_fract_y
_atom_site_fract_z
_atom_site_occupancy
C1 C       0.279478000000       0.251151210000       0.252032800000       1.000000000000
C2 C       0.700565410000       1.422877170000       0.113821210000       1.000000000000
C3 C       0.344775380000       0.440111060000       0.229386270000       1.000000000000
C4 C       0.597786500000       1.532510970000       0.078302910000       1.000000000000
C5 C      -0.001632490000       0.989017830000       0.077031100000       1.000000000000
C6 C       0.045069670000       1.182861640000       0.050640060000       1.000000000000
C7 C       0.661997850000       1.218564910000       0.143227090000       1.000000000000
C8 C       0.133274260000       0.211573230000       0.235343380000       1.000000000000
C9 C       0.322432920000       0.786980140000       0.164793250000       1.000000000000
C10 C       0.348790510000       1.543224980000       0.036582700000       1.000000000000
C11 C       0.264648840000       0.589540140000       0.190160450000       1.000000000000
C12 C       0.459737210000       1.437954530000       0.072719610000       1.000000000000
C13 C       0.238640140000       0.927310790000       0.126592590000       1.000000000000
C14 C       0.092295690000       0.854579560000       0.115757390000       1.000000000000
C15 C       0.189254390000       1.260869120000       0.060239680000       1.000000000000
C16 C       0.287718470000       1.136882220000       0.097755060000       1.000000000000
C17 C       0.430151710000       1.230747480000       0.104134120000       1.000000000000
C18 C       0.118090100000       0.534032530000       0.176219140000       1.000000000000
N1 N       0.533934570000       1.125819100000       0.138959050000       1.000000000000
N2 N       0.054922510000       0.343618900000       0.199469740000       1.000000000000
N3 N       0.220404450000       1.460603570000       0.030373740000       1.000000000000
N4 N       0.036008630000       0.666637980000       0.139664940000       1.000000000000
H1 H       0.335873530000       0.132122750000       0.282076850000       1.000000000000
H2 H       0.808064380000       1.489041990000       0.119473690000       1.000000000000
H3 H       0.455893750000       0.478687770000       0.240592290000       1.000000000000
H4 H       0.620668200000       1.690463870000       0.054436880000       1.000000000000
H5 H      -0.109950510000       0.927255250000       0.070363620000       1.000000000000
H6 H      -0.023455440000       1.287625760000       0.021251700000       1.000000000000
H7 H       0.740849570000       1.127388160000       0.171681170000       1.000000000000
H8 H       0.080495670000       0.061395350000       0.253210000000       1.000000000000
H9 H       0.432524900000       0.831551050000       0.174737600000       1.000000000000
H10 H       0.371135210000       1.701772310000       0.012517720000       1.000000000000
#END
data_mol3_opt_29-QR-29-2039-3
_audit_creation_method 'generated by cspy2.0'
_cell_length_a 16.3084
_cell_length_b 3.6807
_cell_length_c 22.323
_cell_angle_alpha 90.0
_cell_angle_beta 90.0
_cell_angle_gamma 90.0
loop_
_symmetry_equiv_pos_site_id
_symmetry_equiv_pos_as_xyz
1 +x,+y,+z
2 -x,-y,1/2+z
3 1/2+x,-y,+z
4 1/2-x,+y,1/2+z
loop_
_atom_site_label
_atom_site_type_symbol
_atom_site_fract_x
_atom_site_fract_y
_atom_site_fract_z
_atom_site_occupancy
C1 C       0.759790320000       0.814877420000       0.400933430000       1.000000000000
C2 C       0.856008910000       1.211373680000       0.031229040000       1.000000000000
C3 C       0.776556040000       0.876213270000       0.341844720000       1.000000000000
C4 C       0.937126530000       1.121320270000       0.023951650000       1.000000000000
C5 C       1.099019380000       0.581667810000       0.272428790000       1.000000000000
C6 C       1.126423440000       0.626149260000       0.215743480000       1.000000000000
C7 C       0.821855450000       1.174513370000       0.088872500000       1.000000000000
C8 C       0.823997220000       0.685321170000       0.438564820000       1.000000000000
C9 C       0.880027590000       0.863681650000       0.260464440000       1.000000000000
C10 C       1.066633830000       0.900202990000       0.068989990000       1.000000000000
C11 C       0.857152790000       0.808717220000       0.320223000000       1.000000000000
C12 C       0.982415500000       0.997230140000       0.073668610000       1.000000000000
C13 C       0.960058700000       0.792680970000       0.241797710000       1.000000000000
C14 C       1.015475100000       0.662085940000       0.287667360000       1.000000000000
C15 C       1.073456630000       0.754754020000       0.169005070000       1.000000000000
C16 C       0.990509100000       0.839893170000       0.180741040000       1.000000000000
C17 C       0.942842240000       0.967995480000       0.130340520000       1.000000000000
C18 C       0.917306870000       0.678495970000       0.361857650000       1.000000000000
N1 N       0.862497860000       1.059165970000       0.136249480000       1.000000000000
N2 N       0.899061710000       0.618986400000       0.420901600000       1.000000000000
N3 N       1.110271150000       0.785299200000       0.113870090000       1.000000000000
N4 N       0.994398090000       0.608787830000       0.344778330000       1.000000000000
H1 H       0.699386880000       0.862098520000       0.419572180000       1.000000000000
H2 H       0.818771180000       1.307886060000      -0.005646430000       1.000000000000
H3 H       0.729991960000       0.974780940000       0.311154570000       1.000000000000
H4 H       0.967088310000       1.143762050000      -0.019296650000       1.000000000000
H5 H       1.137986680000       0.485043000000       0.308314800000       1.000000000000
H6 H       1.189095120000       0.567429360000       0.202997130000       1.000000000000
H7 H       0.757796500000       1.243636310000       0.096179860000       1.000000000000
H8 H       0.811109370000       0.635744890000       0.485700270000       1.000000000000
H9 H       0.835633860000       0.961668870000       0.228467330000       1.000000000000
H10 H       1.097037780000       0.922220450000       0.025693150000       1.000000000000
#END
data_mol3_opt_33-QR-33-1232-3
_audit_creation_method 'generated by cspy2.0'
_cell_length_a 16.5091
_cell_length_b 3.8102
_cell_length_c 21.0257
_cell_angle_alpha 90.0
_cell_angle_beta 90.0
_cell_angle_gamma 90.0
loop_
_symmetry_equiv_pos_site_id
_symmetry_equiv_pos_as_xyz
1 +x,+y,+z
2 -x,-y,1/2+z
3 1/2+x,1/2-y,+z
4 1/2-x,1/2+y,1/2+z
loop_
_atom_site_label
_atom_site_type_symbol
_atom_site_fract_x
_atom_site_fract_y
_atom_site_fract_z
_atom_site_occupancy
C1 C       0.021114930000       0.793768740000       0.899974660000       1.000000000000
C2 C       0.085608400000       1.714824180000       0.533869950000       1.000000000000
C3 C       0.032858880000       0.940389730000       0.841416820000       1.000000000000
C4 C       0.167996420000       1.716224620000       0.524812660000       1.000000000000
C5 C       0.356306610000       1.055489910000       0.765828650000       1.000000000000
C6 C       0.379182180000       1.193410210000       0.709374020000       1.000000000000
C7 C       0.055880150000       1.576459580000       0.591448530000       1.000000000000
C8 C       0.090213950000       0.686421570000       0.935593850000       1.000000000000
C9 C       0.131226180000       1.127448190000       0.758975500000       1.000000000000
C10 C       0.304667340000       1.575697560000       0.566174530000       1.000000000000
C11 C       0.113300360000       0.980190030000       0.818326290000       1.000000000000
C12 C       0.218888490000       1.581128650000       0.572728600000       1.000000000000
C13 C       0.211364530000       1.159766170000       0.738803270000       1.000000000000
C14 C       0.272241030000       1.032918190000       0.782720260000       1.000000000000
C15 C       0.320742390000       1.321791580000       0.664538200000       1.000000000000
C16 C       0.236937560000       1.308542040000       0.677990270000       1.000000000000
C17 C       0.183541900000       1.445993050000       0.629461740000       1.000000000000
C18 C       0.178622450000       0.863421760000       0.857976660000       1.000000000000
N1 N       0.101811690000       1.448065240000       0.637160340000       1.000000000000
N2 N       0.165362650000       0.717168680000       0.916522650000       1.000000000000
N3 N       0.353403510000       1.453637910000       0.609383860000       1.000000000000
N4 N       0.255902810000       0.892202560000       0.839430690000       1.000000000000
H1 H      -0.038949500000       0.757768820000       0.919676820000       1.000000000000
H2 H       0.044129090000       1.815767960000       0.498414360000       1.000000000000
H3 H      -0.017559740000       1.026778130000       0.812234920000       1.000000000000
H4 H       0.194734850000       1.819252420000       0.481517120000       1.000000000000
H5 H       0.399434560000       0.957293420000       0.800294250000       1.000000000000
H6 H       0.442134860000       1.213482760000       0.695399950000       1.000000000000
H7 H      -0.009047270000       1.571548310000       0.600143650000       1.000000000000
H8 H       0.081345930000       0.569314510000       0.982292690000       1.000000000000
H9 H       0.082896010000       1.216962370000       0.728467100000       1.000000000000
H10 H       0.331851420000       1.678805390000       0.522822920000       1.000000000000
#END
