# Supplementary material for: Evolutionary chemical space exploration for functional materials: computational organic semiconductor discovery
Source: Chem Sci. 2020 Apr 22;11(19):4922–33. doi: 10.1039/d0sc00554a (PMC8159259; doi:10.1039/d0sc00554a)
Supplement: SC-011-D0SC00554A-s027 [file SC-011-D0SC00554A-s027.txt]

mol7_opt_33-QR-33-2767-3 [ 2.0092411  12.34315563 12.57285065]
mol7_opt_2-QR-2-3559-3 [ 0.0649407  12.89130938 53.1532451 ]
mol7_opt_2-QR-2-2334-3 [2.53767370e-02 1.88630393e+01 6.30711820e+01]
mol7_opt_14-QR-14-2158-3 [ 0.72597318 11.17756927 13.41897104]
mol7_opt_14-QR-14-3584-3 [ 0.08195171  2.10754437 63.79664449]
mol7_opt_14-QR-14-8150-3 [ 0.45786915 11.90608513 13.23001903]
mol7_opt_29-QR-29-757-3 [ 1.23179028 11.79848975 13.04410231]
mol7_opt_14-QR-14-239-3 [1.65478133 2.96569344 9.86458565]
mol7_opt_14-QR-14-6934-3 [ 0.26485277  1.53022658 51.19703965]
mol7_opt_19-QR-19-9509-3 [1.09101753 3.65840308 5.56260531]
mol7_opt_33-QR-33-4057-3 [ 1.37541197 12.05794209 14.06926939]
mol7_opt_2-QR-2-10670-3 [ 0.41338622 20.10301942 79.34108976]
mol7_opt_19-QR-19-7565-3 [ 1.51199329 10.13545066 13.08403358]
mol7_opt_33-QR-33-333-3 [ 1.03002519  9.28885781 15.11558561]
mol7_opt_4-QR-4-1730-3 [2.10551893 6.09465985 6.45983665]
mol7_opt_14-QR-14-7429-3 [3.37495655 5.87417488 8.72615487]
mol7_opt_19-QR-19-5551-3 [0.49340788 2.12817085 5.22310542]
mol7_opt_33-QR-33-208-3 [ 0.11959359  0.61624126 61.23058163]
mol7_opt_14-QR-14-7911-3 [ 0.87965147 12.38740145 13.7835429 ]
mol7_opt_19-QR-19-4155-3 [ 0.51104364  2.13455416 58.87580749]
mol7_opt_1-QR-1-1741-3 [ 0.0678883  13.19521492 55.51787009]
mol7_opt_15-QR-15-6009-3 [ 0.76989695 12.33359808 13.39035588]
mol7_opt_33-QR-33-2322-3 [ 1.29279182 10.21225556 10.58733431]
mol7_opt_14-QR-14-4400-3 [ 0.53758887 12.4984025  12.7626796 ]
mol7_opt_14-QR-14-6589-3 [ 4.19385385  5.82311044 11.06194749]
mol7_opt_4-QR-4-510-3 [1.28740687 3.37381455 5.21231632]
mol7_opt_4-QR-4-4890-3 [4.58867078e-02 9.07802079e-02 5.35026268e+01]
mol7_opt_14-QR-14-1016-3 [ 1.55987684  4.99248282 12.05377287]
mol7_opt_19-QR-19-2139-3 [ 0.08032589  0.19766375 67.7470099 ]
mol7_opt_19-QR-19-1310-3 [0.23646614 5.13396106 6.51977813]
mol7_opt_14-QR-14-4827-3 [ 1.70610159  6.38432735 18.52111356]
mol7_opt_14-QR-14-578-3 [4.69887512e-02 5.61757673e-02 5.37077592e+01]
mol7_opt_14-QR-14-1225-3 [ 1.1494388   8.81008705 14.55285525]
mol7_opt_15-QR-15-11629-3 [ 0.66117576 12.41068343 13.34163783]
mol7_opt_5-QR-5-1187-3 [0.77370951 4.58864033 7.15542058]
mol7_opt_14-QR-14-6971-3 [ 1.94204538  6.44050108 10.13564858]
mol7_opt_14-QR-14-3214-3 [6.29174569e-02 6.51786224e+00 7.87808402e+01]
mol7_opt_2-QR-2-8793-3 [6.21803169e-02 1.40433704e+01 6.82181829e+01]
mol7_opt_2-QR-2-7371-3 [2.70193158e-02 2.01892100e+01 5.37438232e+01]
mol7_opt_19-QR-19-3601-3 [ 0.10647069  0.1299886  53.25827888]
mol7_opt_2-QR-2-2290-3 [ 0.12930327  1.21632251 55.06141593]
mol7_opt_4-QR-4-4855-3 [ 0.1370593   0.25317952 54.52896097]
mol7_opt_29-QR-29-2069-3 [0.832599   5.8677299  9.22625194]
mol7_opt_14-QR-14-1864-3 [ 0.09420922  0.23620814 58.55939345]
mol7_opt_14-QR-14-8752-3 [ 0.63266764  3.86789373 10.28764805]
mol7_opt_14-QR-14-2230-3 [1.19787367 3.6634419  7.74684975]
mol7_opt_14-QR-14-5668-3 [ 1.55005411 10.23165513 11.97055216]
mol7_opt_14-QR-14-217-3 [2.23203907 2.79372856 5.47700289]
mol7_opt_14-QR-14-5218-3 [ 0.14223463  0.70069197 59.11523903]
mol7_opt_19-QR-19-6827-3 [2.29835238 7.00476886 8.43734531]
mol7_opt_2-QR-2-5445-3 [ 0.14519075 21.75720979 36.83492354]
mol7_opt_14-QR-14-2104-3 [ 4.35477267  6.44831572 13.25372901]
mol7_opt_14-QR-14-8736-3 [1.93381778e-02 1.79988085e+00 4.19719392e+01]
mol7_opt_14-QR-14-2416-3 [ 2.8368507   6.83882143 10.31720509]
mol7_opt_14-QR-14-276-3 [ 3.01875428  4.66615818 10.28850952]
mol7_opt_19-QR-19-6860-3 [ 0.16897513  2.07794205 12.33900189]
mol7_opt_14-QR-14-580-3 [ 0.41235607  4.11773434 10.73988768]
mol7_opt_33-QR-33-2245-3 [0.3922301  5.09599837 6.17955367]
mol7_opt_14-QR-14-5577-3 [4.34440557e-02 1.17617736e-01 5.77223410e+01]
mol7_opt_14-QR-14-4975-3 [ 0.37663292  4.52386562 20.16330514]
mol7_opt_14-QR-14-268-3 [ 8.34376462 13.6424407  17.22119429]
mol7_opt_14-QR-14-2865-3 [0.983587   3.26598964 6.12754563]
mol7_opt_14-QR-14-5603-3 [0.25202035 0.35541336 1.25689126]
mol7_opt_61-QR-61-12307-3 [ 1.13866886  9.1347793  10.02944064]
mol7_opt_14-QR-14-2967-3 [ 0.78565515 11.1422707  11.97375214]
mol7_opt_19-QR-19-6149-3 [ 2.38925911  3.94490012 10.06757428]
mol7_opt_4-QR-4-631-3 [ 0.4175306   8.87590041 13.0739274 ]
mol7_opt_33-QR-33-2584-3 [ 0.47807745  9.72944303 14.71221404]
mol7_opt_15-QR-15-2072-3 [ 0.83610585 11.73034039 13.35435259]
mol7_opt_14-QR-14-2355-3 [ 5.98547404  6.57403644 12.88422706]
mol7_opt_4-QR-4-3820-3 [5.39625733e-02 6.34210002e+00 8.42049032e+01]
mol7_opt_4-QR-4-231-3 [2.88817010e-02 1.75982257e-01 5.94502536e+01]
mol7_opt_2-QR-2-2337-3 [ 0.38177709  8.59591456 64.39129808]
mol7_opt_4-QR-4-2855-3 [4.46517532e-03 1.59220157e+00 6.40330649e+01]
mol7_opt_61-QR-61-11078-3 [1.11583303 1.22074872 5.67195071]
mol7_opt_14-QR-14-2844-3 [1.02108949 1.74447278 8.01463236]
mol7_opt_4-QR-4-4477-3 [5.15626982e-02 5.56363728e-01 6.06958054e+01]
mol7_opt_61-QR-61-10078-3 [1.09024097 6.11561344 9.93055837]
mol7_opt_15-QR-15-5746-3 [0.27435415 8.10677647 9.24342572]
mol7_opt_19-QR-19-8880-3 [2.22108622e-02 4.64153092e-02 5.79264566e+01]
mol7_opt_14-QR-14-1615-3 [ 0.27463205 10.62431466 12.68720472]
mol7_opt_19-QR-19-6873-3 [1.06018529 5.62339551 6.52931512]
mol7_opt_19-QR-19-7089-3 [1.36810264 3.14864179 6.19300119]
mol7_opt_33-QR-33-70-3 [2.21691636e-02 2.68649150e-02 5.61135623e+01]
mol7_opt_14-QR-14-2864-3 [ 0.06206892  0.2080757  58.1776579 ]
mol7_opt_19-QR-19-2531-3 [ 1.10824769  9.16518547 10.82779271]
mol7_opt_19-QR-19-5022-3 [ 1.96683202  3.44213194 11.02607646]
mol7_opt_14-QR-14-6543-3 [2.14845246 6.89733892 7.52629865]
mol7_opt_14-QR-14-818-3 [ 0.04750136  2.99195059 44.15102134]
mol7_opt_15-QR-15-11345-3 [ 0.32632514 10.5867785  18.22746994]
mol7_opt_14-QR-14-8637-3 [1.58824645e-02 1.75678104e-01 5.83155346e+01]
mol7_opt_14-QR-14-7919-3 [3.63431892e-02 4.03929053e-01 5.77936858e+01]
mol7_opt_14-QR-14-7046-3 [ 3.98133103 12.31755785 12.47736876]
