# Supplementary material for: Evolutionary chemical space exploration for functional materials: computational organic semiconductor discovery
Source: Chem Sci. 2020 Apr 22;11(19):4922–33. doi: 10.1039/d0sc00554a (PMC8159259; doi:10.1039/d0sc00554a)
Supplement: SC-011-D0SC00554A-s028 [file SC-011-D0SC00554A-s028.txt]

mol8_opt_14-QR-14-6843-3 [1.06928749 1.40104639 7.24470732]
mol8_opt_4-QR-4-6254-3 [ 1.27928374  1.91349507 24.82964314]
mol8_opt_19-QR-19-5288-3 [0.14012367 1.12388841 1.83131276]
mol8_opt_14-QR-14-385-3 [0.57311959 1.41346054 2.37961783]
mol8_opt_14-QR-14-6905-3 [0.03646307 1.90031271 2.08223233]
mol8_opt_33-QR-33-2738-3 [ 0.34897432  0.65273864 20.2204329 ]
mol8_opt_4-QR-4-5565-3 [ 0.81089331  1.26194822 37.03692089]
mol8_opt_14-QR-14-6236-3 [0.02863739 2.30443499 2.63450557]
mol8_opt_14-QR-14-273-3 [0.41426334 2.77406379 8.73851576]
mol8_opt_4-QR-4-3836-3 [0.10094995 2.10238532 8.13257854]
mol8_opt_14-QR-14-2034-3 [ 0.92009629 13.05721    15.49461571]
mol8_opt_33-QR-33-116-3 [0.59026048 7.00109286 9.43392223]
mol8_opt_14-QR-14-7438-3 [0.02303621 0.99484826 4.42950644]
mol8_opt_14-QR-14-88-3 [0.14231832 3.28207385 3.57298101]
mol8_opt_14-QR-14-3308-3 [ 0.10166174  2.9032844  14.09129249]
mol8_opt_14-QR-14-7149-3 [ 0.59719742  1.37040443 22.24867109]
mol8_opt_19-QR-19-38-3 [0.66811734 0.90270454 1.16328559]
mol8_opt_9-QR-9-2011-3 [ 1.52891346  6.46735154 34.52370825]
mol8_opt_33-QR-33-433-3 [ 0.88896985  1.04064933 30.88001262]
mol8_opt_14-QR-14-5846-3 [1.50713178 4.10706704 7.22377421]
mol8_opt_61-QR-61-276-3 [0.22933583 1.03168044 4.26745906]
mol8_opt_4-QR-4-1527-3 [1.01483538 2.1249534  9.37488198]
mol8_opt_19-QR-19-120-3 [ 1.2892943   1.58585839 38.56877038]
mol8_opt_14-QR-14-650-3 [0.05629655 1.48709714 4.54511138]
mol8_opt_19-QR-19-3493-3 [ 0.8625883   2.43347896 11.41702263]
mol8_opt_14-QR-14-269-3 [0.03647486 1.65352401 1.8290582 ]
mol8_opt_19-QR-19-417-3 [0.01688672 0.60533764 1.18280796]
mol8_opt_19-QR-19-5150-3 [ 1.11764923  2.43449154 37.80472661]
mol8_opt_14-QR-14-282-3 [0.76425391 2.76660952 3.92967997]
mol8_opt_14-QR-14-2744-3 [ 2.25524756  4.86779421 18.82699284]
mol8_opt_4-QR-4-5933-3 [ 1.65497669  1.68288945 31.48457479]
mol8_opt_33-QR-33-1125-3 [ 0.2169083   8.56013908 11.98869194]
mol8_opt_19-QR-19-1326-3 [0.76407752 3.49227573 9.04405051]
mol8_opt_14-QR-14-3157-3 [ 0.7342736   1.81796111 11.33372825]
mol8_opt_33-QR-33-1036-3 [0.37338935 0.94629343 1.33054868]
mol8_opt_33-QR-33-2551-3 [ 1.34231995  2.55853377 54.07771428]
mol8_opt_14-QR-14-4978-3 [ 1.32511557  3.77876976 13.99258978]
mol8_opt_14-QR-14-1787-3 [ 0.21993785  0.38630133 47.90583531]
mol8_opt_4-QR-4-791-3 [ 0.90871266  2.62194514 30.00991993]
mol8_opt_19-QR-19-6372-3 [0.03838775 1.88870214 3.89404109]
mol8_opt_14-QR-14-6001-3 [2.12613589 2.6604381  8.49712767]
mol8_opt_14-QR-14-7611-3 [ 2.74296253  6.36287192 12.45120916]
