# Supplementary material for: Evolutionary chemical space exploration for functional materials: computational organic semiconductor discovery
Source: Chem Sci. 2020 Apr 22;11(19):4922–33. doi: 10.1039/d0sc00554a (PMC8159259; doi:10.1039/d0sc00554a)
Supplement: SC-011-D0SC00554A-s029 [file SC-011-D0SC00554A-s029.csv]

id	spacegroup	density	energy
mol10_opt_33-QR-33-197-3	33	1.3604	-129.4974
mol10_opt_19-QR-19-5221-3	19	1.3765	-129.3417
mol10_opt_14-QR-14-706-3	14	1.3887	-129.2304
mol10_opt_15-QR-15-2312-3	15	1.3523	-129.1261
mol10_opt_14-QR-14-7277-3	14	1.3408	-128.7195
mol10_opt_14-QR-14-7099-3	14	1.3665	-128.3807
mol10_opt_14-QR-14-6543-3	14	1.3307	-128.2518
mol10_opt_14-QR-14-616-3	14	1.3655	-128.0765
mol10_opt_4-QR-4-5352-3	4	1.3685	-127.9867
mol10_opt_19-QR-19-4973-3	19	1.3484	-127.7439
mol10_opt_14-QR-14-3522-3	14	1.3551	-127.573
mol10_opt_14-QR-14-3823-3	14	1.3469	-127.4515
mol10_opt_14-QR-14-4579-3	14	1.3698	-127.4078
mol10_opt_14-QR-14-3941-3	14	1.333	-127.3984
mol10_opt_33-QR-33-1025-3	33	1.346	-127.2633
mol10_opt_14-QR-14-1549-3	14	1.3474	-127.2269
mol10_opt_33-QR-33-2708-3	33	1.3531	-127.1522
mol10_opt_2-QR-2-8609-3	2	1.3562	-127.0776
mol10_opt_19-QR-19-1893-3	19	1.3411	-126.969
mol10_opt_14-QR-14-767-3	14	1.3586	-126.9473
mol10_opt_14-QR-14-5347-3	14	1.3602	-126.9408
mol10_opt_2-QR-2-10758-3	2	1.3481	-126.8849
mol10_opt_14-QR-14-4570-3	14	1.3611	-126.8841
mol10_opt_15-QR-15-793-3	15	1.3314	-126.701
mol10_opt_14-QR-14-1761-3	14	1.3415	-126.6531
mol10_opt_19-QR-19-6324-3	19	1.3638	-126.6081
mol10_opt_14-QR-14-2261-3	14	1.3703	-126.4923
mol10_opt_4-QR-4-229-3	4	1.3573	-126.4917
mol10_opt_61-QR-61-4968-3	61	1.3374	-126.2839
mol10_opt_2-QR-2-6890-3	2	1.3422	-126.0315
mol10_opt_14-QR-14-4633-3	14	1.3541	-126.0266
mol10_opt_19-QR-19-2718-3	19	1.3607	-125.9929
mol10_opt_14-QR-14-4911-3	14	1.3557	-125.892
mol10_opt_19-QR-19-335-3	19	1.3365	-125.8406
mol10_opt_14-QR-14-7432-3	14	1.341	-125.7892
mol10_opt_15-QR-15-199-3	15	1.3681	-125.7831
mol10_opt_14-QR-14-2334-3	14	1.3602	-125.7236
mol10_opt_14-QR-14-2137-3	14	1.3536	-125.5396
mol10_opt_15-QR-15-1386-3	15	1.314	-125.4661
mol10_opt_4-QR-4-1683-3	4	1.3236	-125.3971
mol10_opt_4-QR-4-684-3	4	1.3235	-125.3437
mol10_opt_33-QR-33-1697-3	33	1.3442	-125.2154
mol10_opt_14-QR-14-5000-3	14	1.3166	-125.1884
mol10_opt_19-QR-19-3180-3	19	1.3515	-125.1771
mol10_opt_14-QR-14-3913-3	14	1.3497	-125.162
mol10_opt_14-QR-14-4906-3	14	1.3573	-125.1615
mol10_opt_14-QR-14-6164-3	14	1.3554	-125.1544
mol10_opt_14-QR-14-2013-3	14	1.349	-125.1313
mol10_opt_4-QR-4-4503-3	4	1.3514	-125.1183
mol10_opt_14-QR-14-2077-3	14	1.3321	-125.0951
mol10_opt_14-QR-14-7259-3	14	1.35	-125.0397
mol10_opt_19-QR-19-4003-3	19	1.3531	-125.0343
mol10_opt_14-QR-14-654-3	14	1.3498	-125.0154
mol10_opt_14-QR-14-6170-3	14	1.3511	-125.0152
mol10_opt_15-QR-15-687-3	15	1.3505	-124.8726
mol10_opt_61-QR-61-2225-3	61	1.2826	-124.8398
mol10_opt_19-QR-19-3094-3	19	1.353	-124.8385
mol10_opt_4-QR-4-6009-3	4	1.3538	-124.7923
mol10_opt_14-QR-14-2541-3	14	1.3673	-124.7867
mol10_opt_2-QR-2-1482-3	2	1.3263	-124.7722
mol10_opt_14-QR-14-6321-3	14	1.3398	-124.7574
mol10_opt_33-QR-33-337-3	33	1.3456	-124.7203
mol10_opt_14-QR-14-6572-3	14	1.3457	-124.5996
mol10_opt_14-QR-14-2677-3	14	1.3332	-124.5994
mol10_opt_14-QR-14-1169-3	14	1.3391	-124.597
mol10_opt_19-QR-19-1638-3	19	1.3463	-124.5787
mol10_opt_14-QR-14-4485-3	14	1.3377	-124.5532
mol10_opt_19-QR-19-1259-3	19	1.3364	-124.5399
mol10_opt_14-QR-14-5923-3	14	1.345	-124.4902
mol10_opt_33-QR-33-915-3	33	1.3518	-124.4763
mol10_opt_14-QR-14-7131-3	14	1.3414	-124.3696
mol10_opt_61-QR-61-1342-3	61	1.3305	-124.3082
mol10_opt_14-QR-14-6887-3	14	1.3481	-124.3022
mol10_opt_14-QR-14-6995-3	14	1.3243	-124.2948
mol10_opt_14-QR-14-5405-3	14	1.3386	-124.2865
mol10_opt_14-QR-14-7002-3	14	1.3365	-124.2332
mol10_opt_14-QR-14-2200-3	14	1.3414	-124.1505
mol10_opt_14-QR-14-4047-3	14	1.3573	-124.1388
mol10_opt_14-QR-14-3832-3	14	1.345	-124.0076
mol10_opt_33-QR-33-2771-3	33	1.3445	-124.0065
mol10_opt_19-QR-19-3297-3	19	1.3411	-123.9501
mol10_opt_33-QR-33-126-3	33	1.3523	-123.9322
mol10_opt_33-QR-33-207-3	33	1.3435	-123.8622
mol10_opt_14-QR-14-34-3	14	1.33	-123.8381
mol10_opt_14-QR-14-4457-3	14	1.3354	-123.8282
mol10_opt_14-QR-14-1745-3	14	1.3301	-123.7868
mol10_opt_14-QR-14-6951-3	14	1.3364	-123.7735
mol10_opt_14-QR-14-2824-3	14	1.3591	-123.764
mol10_opt_33-QR-33-2005-3	33	1.3501	-123.7446
mol10_opt_14-QR-14-2116-3	14	1.3483	-123.7379
mol10_opt_14-QR-14-3929-3	14	1.3411	-123.6846
mol10_opt_14-QR-14-3626-3	14	1.3299	-123.6773
mol10_opt_14-QR-14-3255-3	14	1.3668	-123.5875
mol10_opt_4-QR-4-2662-3	4	1.3449	-123.5456
mol10_opt_14-QR-14-2014-3	14	1.3285	-123.5273
mol10_opt_19-QR-19-548-3	19	1.3475	-123.5211
mol10_opt_14-QR-14-4497-3	14	1.3274	-123.4899
mol10_opt_14-QR-14-2947-3	14	1.3469	-123.44
mol10_opt_14-QR-14-4607-3	14	1.3279	-123.3999
mol10_opt_14-QR-14-6088-3	14	1.3602	-123.3879
mol10_opt_14-QR-14-4685-3	14	1.3472	-123.3599
mol10_opt_14-QR-14-3473-3	14	1.334	-123.3596
mol10_opt_15-QR-15-2530-3	15	1.3319	-123.3404
mol10_opt_14-QR-14-5595-3	14	1.3385	-123.2935
mol10_opt_14-QR-14-7567-3	14	1.3597	-123.2437
mol10_opt_19-QR-19-5075-3	19	1.3369	-123.2124
mol10_opt_14-QR-14-2703-3	14	1.3484	-123.1957
mol10_opt_2-QR-2-9852-3	2	1.3264	-123.1931
mol10_opt_15-QR-15-10824-3	15	1.3435	-123.0423
mol10_opt_15-QR-15-4270-3	15	1.3304	-123.0142
mol10_opt_1-QR-1-2193-3	1	1.3159	-122.9674
mol10_opt_14-QR-14-4195-3	14	1.3282	-122.9515
mol10_opt_15-QR-15-4219-3	15	1.3212	-122.9198
mol10_opt_15-QR-15-3762-3	15	1.3291	-122.8984
mol10_opt_33-QR-33-401-3	33	1.3346	-122.8754
mol10_opt_14-QR-14-6650-3	14	1.3543	-122.8752
mol10_opt_19-QR-19-4337-3	19	1.3375	-122.8156
mol10_opt_4-QR-4-4519-3	4	1.3461	-122.7674
mol10_opt_29-QR-29-422-3	29	1.3075	-122.6716
mol10_opt_33-QR-33-453-3	33	1.3519	-122.6706
mol10_opt_14-QR-14-5104-3	14	1.336	-122.662
mol10_opt_4-QR-4-3457-3	4	1.3229	-122.6271
mol10_opt_14-QR-14-2749-3	14	1.3354	-122.6266
mol10_opt_33-QR-33-1298-3	33	1.2993	-122.6166
mol10_opt_2-QR-2-6269-3	2	1.3414	-122.5607
mol10_opt_14-QR-14-4852-3	14	1.3162	-122.5606
mol10_opt_4-QR-4-2915-3	4	1.3264	-122.5592
mol10_opt_14-QR-14-5401-3	14	1.3379	-122.5561
mol10_opt_33-QR-33-740-3	33	1.3406	-122.5538
mol10_opt_19-QR-19-4808-3	19	1.3273	-122.5418
mol10_opt_19-QR-19-667-3	19	1.3307	-122.5149
mol10_opt_15-QR-15-7816-3	15	1.3445	-122.5079
mol10_opt_14-QR-14-5917-3	14	1.337	-122.4974
