# Supplementary material for: Evolutionary chemical space exploration for functional materials: computational organic semiconductor discovery
Source: Chem Sci. 2020 Apr 22;11(19):4922–33. doi: 10.1039/d0sc00554a (PMC8159259; doi:10.1039/d0sc00554a)
Supplement: SC-011-D0SC00554A-s030 [file SC-011-D0SC00554A-s030.csv]

id	spacegroup	density	energy
mol6b_opt_14-QR-14-7385-3	14	1.5844	-172.613
mol6b_opt_14-QR-14-5811-3	14	1.5651	-171.7676
mol6b_opt_2-QR-2-13268-3	2	1.5647	-171.4016
mol6b_opt_2-QR-2-14133-3	2	1.5545	-170.8102
mol6b_opt_2-QR-2-8760-3	2	1.5562	-170.8043
mol6b_opt_2-QR-2-7243-3	2	1.5626	-169.9571
mol6b_opt_15-QR-15-5008-3	15	1.5563	-169.7997
mol6b_opt_2-QR-2-1395-3	2	1.5521	-169.6144
mol6b_opt_2-QR-2-317-3	2	1.5406	-168.9779
mol6b_opt_2-QR-2-12006-3	2	1.5536	-168.6252
mol6b_opt_2-QR-2-14306-4	2	1.542	-168.531
mol6b_opt_14-QR-14-7065-3	14	1.5779	-168.5131
mol6b_opt_14-QR-14-862-3	14	1.5374	-168.4151
mol6b_opt_2-QR-2-635-3	2	1.5521	-168.3797
mol6b_opt_2-QR-2-728-3	2	1.5491	-168.3358
mol6b_opt_15-QR-15-9196-3	15	1.5381	-168.1822
mol6b_opt_14-QR-14-9200-3	14	1.5573	-168.1393
mol6b_opt_2-QR-2-10709-3	2	1.5532	-168.1327
mol6b_opt_2-QR-2-7826-3	2	1.5538	-168.0303
mol6b_opt_2-QR-2-11550-3	2	1.5301	-167.988
mol6b_opt_4-QR-4-6488-3	4	1.5277	-167.8974
mol6b_opt_15-QR-15-1117-3	15	1.5333	-167.711
mol6b_opt_2-QR-2-11097-3	2	1.5436	-167.6664
mol6b_opt_15-QR-15-367-3	15	1.5586	-167.5299
mol6b_opt_1-QR-1-704-3	1	1.5535	-167.526
mol6b_opt_2-QR-2-8836-3	2	1.5589	-167.5107
mol6b_opt_2-QR-2-10532-3	2	1.5508	-167.4936
mol6b_opt_15-QR-15-2371-3	15	1.5365	-167.4486
mol6b_opt_2-QR-2-1900-4	2	1.5509	-167.3939
mol6b_opt_2-QR-2-5392-3	2	1.5473	-167.3258
mol6b_opt_14-QR-14-3093-3	14	1.5328	-166.8526
mol6b_opt_15-QR-15-8137-3	15	1.5435	-166.806
mol6b_opt_15-QR-15-4949-3	15	1.5386	-166.7822
mol6b_opt_14-QR-14-2734-3	14	1.5336	-166.683
mol6b_opt_2-QR-2-11022-3	2	1.5315	-166.6805
mol6b_opt_9-QR-9-2868-4	9	1.5501	-166.6681
mol6b_opt_2-QR-2-3283-3	2	1.553	-166.6669
mol6b_opt_14-QR-14-1416-3	14	1.5444	-166.5941
mol6b_opt_1-QR-1-1802-3	1	1.548	-166.4466
mol6b_opt_1-QR-1-1709-3	1	1.548	-166.4441
mol6b_opt_2-QR-2-6895-3	2	1.5353	-166.3859
mol6b_opt_14-QR-14-1309-3	14	1.518	-166.3262
mol6b_opt_2-QR-2-9981-3	2	1.5551	-166.2711
mol6b_opt_4-QR-4-837-3	4	1.5185	-166.0651
mol6b_opt_14-QR-14-7039-3	14	1.5344	-166.0012
mol6b_opt_14-QR-14-3354-3	14	1.5455	-165.9595
mol6b_opt_4-QR-4-3489-3	4	1.5217	-165.9388
mol6b_opt_14-QR-14-7227-3	14	1.5413	-165.9324
mol6b_opt_15-QR-15-4607-3	15	1.5576	-165.8485
mol6b_opt_14-QR-14-7413-3	14	1.5199	-165.758
mol6b_opt_15-QR-15-16477-3	15	1.5396	-165.7339
mol6b_opt_2-QR-2-11067-3	2	1.5476	-165.6816
mol6b_opt_14-QR-14-3589-3	14	1.5277	-165.657
mol6b_opt_4-QR-4-2174-3	4	1.5602	-165.632
