# Supplementary material for: Evolutionary chemical space exploration for functional materials: computational organic semiconductor discovery
Source: Chem Sci. 2020 Apr 22;11(19):4922–33. doi: 10.1039/d0sc00554a (PMC8159259; doi:10.1039/d0sc00554a)
Supplement: SC-011-D0SC00554A-s031 [file SC-011-D0SC00554A-s031.csv]

id	spacegroup	density	energy
mol1_opt_14-QR-14-7558-3	14	1.3206	-146.4319
mol1_opt_19-QR-19-11754-3	19	1.3126	-145.5975
mol1_opt_4-QR-4-5200-3	4	1.3114	-145.4498
mol1_opt_4-QR-4-5432-3	4	1.309	-144.8111
mol1_opt_14-QR-14-321-3	14	1.3088	-144.6575
mol1_opt_14-QR-14-2230-3	14	1.307	-144.539
mol1_opt_4-QR-4-8709-3	4	1.3117	-144.3305
mol1_opt_14-QR-14-7442-3	14	1.3032	-143.2612
mol1_opt_14-QR-14-2251-3	14	1.2963	-142.8422
mol1_opt_15-QR-15-10599-3	15	1.2929	-142.4039
mol1_opt_15-QR-15-21304-3	15	1.2917	-142.2352
mol1_opt_61-QR-61-13550-3	61	1.2912	-142.1951
mol1_opt_14-QR-14-9478-3	14	1.2934	-142.0144
mol1_opt_33-QR-33-2572-3	33	1.2897	-141.9749
mol1_opt_5-QR-5-1463-3	5	1.2915	-141.5809
mol1_opt_33-QR-33-1004-3	33	1.2854	-141.3156
mol1_opt_14-QR-14-2599-3	14	1.299	-140.7262
mol1_opt_61-QR-61-3729-3	61	1.277	-140.6079
mol1_opt_61-QR-61-2906-3	61	1.2797	-140.5182
mol1_opt_4-QR-4-3590-3	4	1.2847	-140.5047
mol1_opt_19-QR-19-3917-3	19	1.2938	-140.4603
mol1_opt_61-QR-61-13351-3	61	1.2962	-140.0493
mol1_opt_29-QR-29-2732-3	29	1.2756	-139.7661
mol1_opt_15-QR-15-729-3	15	1.2783	-139.6757
mol1_opt_15-QR-15-22406-3	15	1.2765	-139.6347
mol1_opt_14-QR-14-796-3	14	1.3149	-139.5908
mol1_opt_19-QR-19-3785-3	19	1.2759	-139.5817
mol1_opt_61-QR-61-8233-3	61	1.2685	-139.5655
mol1_opt_29-QR-29-3636-3	29	1.2932	-139.5279
mol1_opt_61-QR-61-14936-3	61	1.2711	-139.5088
