# Supplementary material for: Evolutionary chemical space exploration for functional materials: computational organic semiconductor discovery
Source: Chem Sci. 2020 Apr 22;11(19):4922–33. doi: 10.1039/d0sc00554a (PMC8159259; doi:10.1039/d0sc00554a)
Supplement: SC-011-D0SC00554A-s032 [file SC-011-D0SC00554A-s032.csv]

id	spacegroup	density	energy
mol5b_opt_14-QR-14-3232-3	14	1.5306	-181.6069
mol5b_opt_14-QR-14-4556-3	14	1.5493	-181.5724
mol5b_opt_15-QR-15-3624-3	15	1.5255	-180.3212
mol5b_opt_14-QR-14-2149-3	14	1.5369	-179.9885
mol5b_opt_14-QR-14-2290-3	14	1.5251	-179.1069
mol5b_opt_15-QR-15-13043-3	15	1.5142	-178.9698
mol5b_opt_14-QR-14-261-3	14	1.5495	-177.2288
mol5b_opt_61-QR-61-3303-3	61	1.5038	-176.7392
mol5b_opt_14-QR-14-1872-3	14	1.5232	-176.0584
mol5b_opt_14-QR-14-3007-3	14	1.5392	-175.9164
mol5b_opt_14-QR-14-2277-3	14	1.5245	-175.872
mol5b_opt_14-QR-14-4595-3	14	1.4999	-175.7635
mol5b_opt_19-QR-19-7504-3	19	1.5222	-174.7061
