# Supplementary material for: Evolutionary chemical space exploration for functional materials: computational organic semiconductor discovery
Source: Chem Sci. 2020 Apr 22;11(19):4922–33. doi: 10.1039/d0sc00554a (PMC8159259; doi:10.1039/d0sc00554a)
Supplement: SC-011-D0SC00554A-s033 [file SC-011-D0SC00554A-s033.csv]

id	spacegroup	density	energy
mol7b_opt_14-QR-14-5515-3	14	1.5397	-163.5758
mol7b_opt_14-QR-14-6944-3	14	1.5183	-162.7077
mol7b_opt_14-QR-14-8247-3	14	1.5237	-162.0021
mol7b_opt_15-QR-15-6363-3	15	1.5343	-161.833
mol7b_opt_15-QR-15-12041-3	15	1.5107	-161.7368
mol7b_opt_15-QR-15-7411-3	15	1.5028	-160.3722
mol7b_opt_14-QR-14-126-3	14	1.4967	-159.9003
mol7b_opt_15-QR-15-3955-3	15	1.518	-158.216
