# Supplementary material for: Evolutionary chemical space exploration for functional materials: computational organic semiconductor discovery
Source: Chem Sci. 2020 Apr 22;11(19):4922–33. doi: 10.1039/d0sc00554a (PMC8159259; doi:10.1039/d0sc00554a)
Supplement: SC-011-D0SC00554A-s034 [file SC-011-D0SC00554A-s034.csv]

id	spacegroup	density	energy
mol2b_opt_14-QR-14-2584-3	14	1.5741	-159.3956
