# Supplementary material for: Evolutionary chemical space exploration for functional materials: computational organic semiconductor discovery
Source: Chem Sci. 2020 Apr 22;11(19):4922–33. doi: 10.1039/d0sc00554a (PMC8159259; doi:10.1039/d0sc00554a)
Supplement: SC-011-D0SC00554A-s035 [file SC-011-D0SC00554A-s035.csv]

id	spacegroup	density	energy	minimization_step	trial_number	minimization_time	metadata
5b_opt-QR-14-1783-3	14	1.4698	-176.7401	3	1783	66.70363736152649
5b_opt-QR-14-9134-3	14	1.4519	-174.5791	3	9134	71.85868787765503
5b_opt-QR-14-9104-3	14	1.4422	-174.2766	3	9104	73.9360077381134
5b_opt-QR-14-6032-3	14	1.4762	-174.2718	3	6032	164.3870928287506
5b_opt-QR-14-8828-3	14	1.4668	-174.1056	3	8828	331.2191746234894
5b_opt-QR-14-3328-3	14	1.4511	-173.8763	3	3328	306.99548625946045
5b_opt-QR-14-7003-3	14	1.4567	-173.6309	3	7003	181.4299008846283
5b_opt-QR-33-862-3	33	1.4517	-173.4338	3	862	48.80681800842285
5b_opt-QR-14-1844-3	14	1.4509	-173.1106	3	1844	220.27481031417847
5b_opt-QR-29-1989-3	29	1.4478	-172.6072	3	1989	50.236546993255615
5b_opt-QR-9-1638-3	9	1.4568	-172.5676	3	1638	28.57890486717224
5b_opt-QR-29-936-3	29	1.4447	-172.5294	3	936	215.1051149368286
5b_opt-QR-4-252-3	4	1.4764	-172.3575	3	252	162.10259318351746
5b_opt-QR-4-92-3	4	1.4614	-172.2075	3	92	228.47346591949463
5b_opt-QR-14-8031-3	14	1.4687	-171.9491	3	8031	65.5337131023407
5b_opt-QR-14-2063-3	14	1.4636	-171.9454	3	2063	157.03357434272766
5b_opt-QR-4-1541-3	4	1.4538	-171.7386	3	1541	73.45426177978516
5b_opt-QR-4-2070-3	4	1.4603	-171.5758	3	2070	101.2531795501709
5b_opt-QR-33-1824-3	33	1.4577	-171.5654	3	1824	108.14221906661987
5b_opt-QR-14-4555-3	14	1.4419	-171.3965	3	4555	171.00345039367676
5b_opt-QR-33-4138-3	33	1.4488	-171.323	3	4138	221.86971712112427
5b_opt-QR-9-2902-3	9	1.4497	-171.3048	3	2902	77.66772198677063
5b_opt-QR-2-2829-3	2	1.452	-171.2227	3	2829	47.10507941246033
5b_opt-QR-2-2940-3	2	1.4618	-170.9893	3	2940	71.81573462486267
5b_opt-QR-15-6393-3	15	1.4535	-170.9431	3	6393	149.59786939620972
5b_opt-QR-14-8877-3	14	1.4567	-170.8312	3	8877	201.43760013580322
5b_opt-QR-14-3990-3	14	1.4216	-170.761	3	3990	255.2198281288147
5b_opt-QR-14-1647-3	14	1.4227	-170.7264	3	1647	65.65458750724792
5b_opt-QR-1-1887-3	1	1.4722	-170.7262	3	1887	40.02069115638733
5b_opt-QR-14-1369-3	14	1.4211	-170.6981	3	1369	236.62202858924866
5b_opt-QR-2-8956-3	2	1.4618	-170.6432	3	8956	110.01573753356934
5b_opt-QR-15-16280-3	15	1.4602	-170.6066	3	16280	61.25128889083862
5b_opt-QR-15-6880-3	15	1.4669	-170.5911	3	6880	322.9371871948242
5b_opt-QR-33-3425-3	33	1.4325	-170.5314	3	3425	62.62242913246155
5b_opt-QR-14-3527-3	14	1.458	-170.3713	3	3527	109.8168797492981
5b_opt-QR-2-13279-3	2	1.4711	-170.3708	3	13279	147.21488404273987
5b_opt-QR-33-773-3	33	1.4508	-170.3211	3	773	125.59942126274109
5b_opt-QR-2-2105-3	2	1.4652	-170.2921	3	2105	120.11976027488708
5b_opt-QR-15-8202-3	15	1.4685	-170.2855	3	8202	238.1292963027954
5b_opt-QR-4-5049-3	4	1.477	-170.2848	3	5049	89.92478346824646
5b_opt-QR-2-14854-3	2	1.4722	-170.2186	3	14854	122.35135769844055
5b_opt-QR-14-5241-3	14	1.4695	-170.2184	3	5241	261.61414647102356
5b_opt-QR-15-15451-3	15	1.4646	-170.0731	3	15451	82.64976525306702
5b_opt-QR-14-8469-3	14	1.4397	-170.0368	3	8469	78.1742513179779
5b_opt-QR-2-15079-3	2	1.4707	-170.0334	3	15079	212.21616744995117
5b_opt-QR-2-2402-3	2	1.4683	-170.0214	3	2402	41.041348695755005
5b_opt-QR-14-7192-3	14	1.4442	-169.9954	3	7192	190.13556480407715
5b_opt-QR-19-7599-3	19	1.4543	-169.9822	3	7599	57.94354462623596
5b_opt-QR-2-14873-3	2	1.45	-169.9392	3	14873	167.43222832679749
5b_opt-QR-19-1892-3	19	1.4438	-169.8933	3	1892	120.09247207641602
5b_opt-QR-14-473-3	14	1.4454	-169.8246	3	473	344.63130474090576
5b_opt-QR-15-8867-3	15	1.4504	-169.8143	3	8867	60.91227340698242
5b_opt-QR-2-4297-3	2	1.4775	-169.7895	3	4297	67.9846658706665
5b_opt-QR-9-2691-3	9	1.4431	-169.7586	3	2691	108.35752129554749
