# Supplementary material for: Evolutionary chemical space exploration for functional materials: computational organic semiconductor discovery
Source: Chem Sci. 2020 Apr 22;11(19):4922–33. doi: 10.1039/d0sc00554a (PMC8159259; doi:10.1039/d0sc00554a)
Supplement: SC-011-D0SC00554A-s036 [file SC-011-D0SC00554A-s036.csv]

id	spacegroup	density	energy
mol8_opt_9-QR-9-2011-3	9	1.3949	-136.393
mol8_opt_14-QR-14-650-3	14	1.3673	-133.7597
mol8_opt_19-QR-19-6372-3	19	1.3654	-133.546
mol8_opt_14-QR-14-2034-3	14	1.3919	-133.0303
mol8_opt_19-QR-19-5150-3	19	1.3512	-132.8588
mol8_opt_19-QR-19-417-3	19	1.3519	-132.5375
mol8_opt_14-QR-14-6236-3	14	1.3553	-132.3835
mol8_opt_4-QR-4-5933-3	4	1.3608	-132.3821
mol8_opt_19-QR-19-3493-3	19	1.3893	-132.321
mol8_opt_14-QR-14-6843-3	14	1.3398	-132.0624
mol8_opt_14-QR-14-6001-3	14	1.3841	-132.0239
mol8_opt_19-QR-19-5288-3	19	1.3921	-132.0076
mol8_opt_14-QR-14-88-3	14	1.3623	-131.7583
mol8_opt_19-QR-19-38-3	19	1.3497	-131.6546
mol8_opt_14-QR-14-7611-3	14	1.3735	-131.6284
mol8_opt_19-QR-19-1326-3	19	1.3858	-131.6217
mol8_opt_14-QR-14-4978-3	14	1.369	-131.2039
mol8_opt_14-QR-14-6905-3	14	1.3618	-131.1551
mol8_opt_33-QR-33-433-3	33	1.3725	-131.0888
mol8_opt_33-QR-33-2738-3	33	1.3728	-131.0684
mol8_opt_14-QR-14-269-3	14	1.3612	-130.9668
mol8_opt_14-QR-14-385-3	14	1.3467	-130.7832
mol8_opt_4-QR-4-3836-3	4	1.3734	-130.7709
mol8_opt_33-QR-33-116-3	33	1.3603	-130.7638
mol8_opt_61-QR-61-276-3	61	1.3549	-130.6979
mol8_opt_14-QR-14-7438-3	14	1.367	-130.6369
mol8_opt_33-QR-33-2551-3	33	1.3776	-130.5777
mol8_opt_14-QR-14-273-3	14	1.37	-130.5714
mol8_opt_14-QR-14-3308-3	14	1.3776	-130.5228
mol8_opt_14-QR-14-282-3	14	1.3698	-130.4032
mol8_opt_14-QR-14-1787-3	14	1.3671	-130.3635
mol8_opt_14-QR-14-7149-3	14	1.3635	-130.2592
mol8_opt_33-QR-33-1036-3	33	1.3717	-130.2144
mol8_opt_4-QR-4-6254-3	4	1.3801	-130.0895
mol8_opt_19-QR-19-120-3	19	1.3529	-130.0501
mol8_opt_14-QR-14-3157-3	14	1.3735	-130.032
mol8_opt_4-QR-4-5565-3	4	1.3463	-129.8365
mol8_opt_4-QR-4-1527-3	4	1.3511	-129.7092
mol8_opt_33-QR-33-1125-3	33	1.3877	-129.6627
mol8_opt_14-QR-14-5846-3	14	1.3434	-129.5653
mol8_opt_4-QR-4-791-3	4	1.352	-129.4784
mol8_opt_14-QR-14-2744-3	14	1.3683	-129.4752
