# Supplementary material for: Evolutionary chemical space exploration for functional materials: computational organic semiconductor discovery
Source: Chem Sci. 2020 Apr 22;11(19):4922–33. doi: 10.1039/d0sc00554a (PMC8159259; doi:10.1039/d0sc00554a)
Supplement: SC-011-D0SC00554A-s037 [file SC-011-D0SC00554A-s037.cif]

data_mol7_opt_14-QR-14-6589-3
_audit_creation_method 'generated by cspy2.0'
_cell_length_a 6.6375
_cell_length_b 7.7372
_cell_length_c 32.2976
_cell_angle_alpha 90.0
_cell_angle_beta 57.41810000000001
_cell_angle_gamma 90.0
loop_
_symmetry_equiv_pos_site_id
_symmetry_equiv_pos_as_xyz
1 -x,-y,-z
2 +x,+y,+z
3 -x,1/2+y,1/2-z
4 +x,1/2-y,1/2+z
loop_
_atom_site_label
_atom_site_type_symbol
_atom_site_fract_x
_atom_site_fract_y
_atom_site_fract_z
_atom_site_occupancy
C1 C       0.915876020000       0.864071160000       0.566489680000       1.000000000000
C2 C       0.686865840000       0.781764080000       0.589872530000       1.000000000000
C3 C       0.785995590000       0.868795210000       0.957440400000       1.000000000000
C4 C       1.015471310000       0.905085510000       0.592670090000       1.000000000000
C5 C       0.564940160000       0.743065550000       0.638668960000       1.000000000000
C6 C       0.916539030000       0.910908530000       0.908928890000       1.000000000000
C7 C       0.558084640000       0.786760620000       0.977250080000       1.000000000000
C8 C       0.991627550000       0.907278250000       0.671698600000       1.000000000000
C9 C       0.541908810000       0.745451600000       0.717613010000       1.000000000000
C10 C       0.945328740000       0.911213680000       0.829177970000       1.000000000000
C11 C       0.968429570000       0.909364890000       0.750447630000       1.000000000000
C12 C       0.518428950000       0.747525440000       0.796381600000       1.000000000000
C13 C       0.494401030000       0.749304720000       0.875153680000       1.000000000000
C14 C       0.894474310000       0.867085300000       0.644161680000       1.000000000000
C15 C       0.661982050000       0.783435350000       0.667902080000       1.000000000000
C16 C       0.824258980000       0.872688450000       0.878829500000       1.000000000000
C17 C       0.871408520000       0.869308750000       0.722395420000       1.000000000000
C18 C       0.638664470000       0.785571320000       0.746164720000       1.000000000000
C19 C       0.848287980000       0.871265920000       0.800655690000       1.000000000000
C20 C       0.615304350000       0.787536230000       0.824466250000       1.000000000000
C21 C       0.591892510000       0.789360510000       0.902567040000       1.000000000000
N1 N       0.464043350000       0.748406110000       0.951944190000       1.000000000000
H1 H       1.009577450000       0.893551870000       0.527596830000       1.000000000000
H2 H       0.611151540000       0.750454650000       0.568276160000       1.000000000000
H3 H       0.850037490000       0.895693640000       0.981352480000       1.000000000000
H4 H       1.189004980000       0.967452620000       0.574966030000       1.000000000000
H5 H       0.391360080000       0.680755220000       0.656403160000       1.000000000000
H6 H       1.089815080000       0.973050200000       0.892467410000       1.000000000000
H7 H       0.453676440000       0.753152540000       1.016082200000       1.000000000000
H8 H       1.165286960000       0.969693720000       0.653952960000       1.000000000000
H9 H       0.368262130000       0.683051080000       0.735325750000       1.000000000000
H10 H       1.119066830000       0.973510480000       0.811565130000       1.000000000000
H11 H       1.142089410000       0.971737390000       0.732724210000       1.000000000000
H12 H       0.344812100000       0.685158530000       0.814131860000       1.000000000000
H13 H       0.320790470000       0.687132210000       0.893735490000       1.000000000000
#END
data_mol7_opt_19-QR-19-6827-3
_audit_creation_method 'generated by cspy2.0'
_cell_length_a 25.5541
_cell_length_b 7.8431
_cell_length_c 6.9985
_cell_angle_alpha 90.0
_cell_angle_beta 90.0
_cell_angle_gamma 90.0
loop_
_symmetry_equiv_pos_site_id
_symmetry_equiv_pos_as_xyz
1 +x,+y,+z
2 -x,1/2+y,1/2-z
3 1/2-x,-y,1/2+z
4 1/2+x,1/2-y,-z
loop_
_atom_site_label
_atom_site_type_symbol
_atom_site_fract_x
_atom_site_fract_y
_atom_site_fract_z
_atom_site_occupancy
C1 C       0.294173470000       0.096403400000       0.573607680000       1.000000000000
C2 C       0.323879810000       0.015288510000       0.425866940000       1.000000000000
C3 C       0.682982690000       0.119659830000       1.580973790000       1.000000000000
C4 C       0.317015370000       0.138183150000       0.743071630000       1.000000000000
C5 C       0.375467760000      -0.021336410000       0.452344970000       1.000000000000
C6 C       0.631402320000       0.159455950000       1.563535950000       1.000000000000
C7 C       0.709090400000       0.038091850000       1.424196400000       1.000000000000
C8 C       0.395494540000       0.143581920000       0.949216800000       1.000000000000
C9 C       0.453853500000      -0.015591460000       0.658938360000       1.000000000000
C10 C       0.551965030000       0.155322010000       1.360497790000       1.000000000000
C11 C       0.473721870000       0.149354590000       1.154937230000       1.000000000000
C12 C       0.532096050000      -0.009973850000       0.864515440000       1.000000000000
C13 C       0.610370370000      -0.004506030000       1.069521710000       1.000000000000
C14 C       0.371232580000       0.102407820000       0.778198110000       1.000000000000
C15 C       0.401405120000       0.020114620000       0.628150290000       1.000000000000
C16 C       0.604406030000       0.119329660000       1.390060300000       1.000000000000
C17 C       0.448927050000       0.108041330000       0.982668500000       1.000000000000
C18 C       0.479135060000       0.025657990000       0.832469360000       1.000000000000
C19 C       0.526683320000       0.113808030000       1.186983020000       1.000000000000
C20 C       0.556926430000       0.031288320000       1.036744300000       1.000000000000
C21 C       0.634534450000       0.036918590000       1.240322390000       1.000000000000
N1 N       0.686883950000      -0.001735100000       1.262819670000       1.000000000000
H1 H       0.253165990000       0.124336650000       0.549186050000       1.000000000000
H2 H       0.304833330000      -0.016844030000       0.292217790000       1.000000000000
H3 H       0.704700520000       0.148084090000       1.710072040000       1.000000000000
H4 H       0.294519890000       0.199653090000       0.855062070000       1.000000000000
H5 H       0.397984700000      -0.082859880000       0.340448770000       1.000000000000
H6 H       0.610178860000       0.221235610000       1.678657450000       1.000000000000
H7 H       0.750366970000       0.006227590000       1.438288300000       1.000000000000
H8 H       0.372953480000       0.205086920000       1.061210430000       1.000000000000
H9 H       0.476359780000      -0.077106480000       0.546872270000       1.000000000000
H10 H       0.529575180000       0.216979750000       1.472828560000       1.000000000000
H11 H       0.451208980000       0.210891340000       1.266961950000       1.000000000000
H12 H       0.554636040000      -0.071481220000       0.752598400000       1.000000000000
H13 H       0.633718340000      -0.065905620000       0.960070240000       1.000000000000
#END
data_mol7_opt_33-QR-33-2322-3
_audit_creation_method 'generated by cspy2.0'
_cell_length_a 7.1128
_cell_length_b 7.6129
_cell_length_c 25.9351
_cell_angle_alpha 90.0
_cell_angle_beta 90.0
_cell_angle_gamma 90.0
loop_
_symmetry_equiv_pos_site_id
_symmetry_equiv_pos_as_xyz
1 +x,+y,+z
2 -x,-y,1/2+z
3 1/2+x,1/2-y,+z
4 1/2-x,1/2+y,1/2+z
loop_
_atom_site_label
_atom_site_type_symbol
_atom_site_fract_x
_atom_site_fract_y
_atom_site_fract_z
_atom_site_occupancy
C1 C       0.183490350000       0.967633330000       0.950233910000       1.000000000000
C2 C       0.331615120000       1.048792140000       0.979044680000       1.000000000000
C3 C      -0.790984450000       0.957425740000       1.336596490000       1.000000000000
C4 C       0.017198570000       0.926648880000       0.973315000000       1.000000000000
C5 C       0.308611100000       1.086411480000       1.029992590000       1.000000000000
C6 C      -0.776820650000       0.916417370000       1.285705080000       1.000000000000
C7 C      -0.633875200000       1.038356210000       1.361877120000       1.000000000000
C8 C      -0.182039050000       0.923351120000       1.051352790000       1.000000000000
C9 C       0.108853380000       1.082926090000       1.107927000000       1.000000000000
C10 C      -0.580181080000       0.917232660000       1.206829590000       1.000000000000
C11 C      -0.381092480000       0.920170460000       1.129101150000       1.000000000000
C12 C      -0.089992870000       1.079755480000       1.185701480000       1.000000000000
C13 C      -0.288336560000       1.076878830000       1.263493810000       1.000000000000
C14 C      -0.014224920000       0.963539060000       1.026879450000       1.000000000000
C15 C       0.136147410000       1.046024760000       1.056130570000       1.000000000000
C16 C      -0.606377200000       0.954675160000       1.258594040000       1.000000000000
C17 C      -0.211959310000       0.960226130000       1.104119050000       1.000000000000
C18 C      -0.061433090000       1.042797950000       1.133404970000       1.000000000000
C19 C      -0.409714210000       0.957182970000       1.181386890000       1.000000000000
C20 C      -0.259081110000       1.039744150000       1.210719090000       1.000000000000
C21 C      -0.456117230000       1.036834870000       1.287838180000       1.000000000000
N1 N      -0.475221030000       1.076682660000       1.339508100000       1.000000000000
H1 H       0.205071620000       0.939000960000       0.909716130000       1.000000000000
H2 H       0.462778410000       1.080098880000       0.959838520000       1.000000000000
H3 H      -0.917743700000       0.930463080000       1.358373440000       1.000000000000
H4 H      -0.095084110000       0.865151740000       0.951497620000       1.000000000000
H5 H       0.420851860000       1.147850130000       1.051840440000       1.000000000000
H6 H      -0.892342040000       0.855133660000       1.265112700000       1.000000000000
H7 H      -0.645295970000       1.071079010000       1.402611780000       1.000000000000
H8 H      -0.294322570000       0.861806520000       1.029491410000       1.000000000000
H9 H       0.221217070000       1.144455990000       1.129755760000       1.000000000000
H10 H      -0.692908430000       0.855808000000       1.185096850000       1.000000000000
H11 H      -0.493438150000       0.858669300000       1.107261680000       1.000000000000
H12 H       0.022237660000       1.141251120000       1.207566180000       1.000000000000
H13 H      -0.178443230000       1.138168160000       1.286172770000       1.000000000000
#END
data_mol7_opt_4-QR-4-631-3
_audit_creation_method 'generated by cspy2.0'
_cell_length_a 9.2475
_cell_length_b 5.8394
_cell_length_c 12.9638
_cell_angle_alpha 90.0
_cell_angle_beta 92.0704
_cell_angle_gamma 90.0
loop_
_symmetry_equiv_pos_site_id
_symmetry_equiv_pos_as_xyz
1 +x,+y,+z
2 -x,1/2+y,-z
loop_
_atom_site_label
_atom_site_type_symbol
_atom_site_fract_x
_atom_site_fract_y
_atom_site_fract_z
_atom_site_occupancy
C1 C       0.943886980000       0.804680850000       0.901775400000       1.000000000000
C2 C       0.885508200000       0.586002160000       0.872625640000       1.000000000000
C3 C       1.621716900000       0.835344750000       0.113224220000       1.000000000000
C4 C       1.037893400000       0.914667340000       0.840240190000       1.000000000000
C5 C       0.922971100000       0.484461430000       0.782866830000       1.000000000000
C6 C       1.588757800000       0.945589860000       0.201750450000       1.000000000000
C7 C       1.557354390000       0.616294620000       0.091401560000       1.000000000000
C8 C       1.176233910000       0.923265250000       0.680752060000       1.000000000000
C9 C       1.061445020000       0.493835500000       0.623453330000       1.000000000000
C10 C       1.451808320000       0.941617900000       0.362555360000       1.000000000000
C11 C       1.314114690000       0.932395570000       0.521682510000       1.000000000000
C12 C       1.199301140000       0.502691930000       0.464395840000       1.000000000000
C13 C       1.336853710000       0.511004520000       0.305346550000       1.000000000000
C14 C       1.080833820000       0.815156210000       0.744891820000       1.000000000000
C15 C       1.021505270000       0.593154310000       0.715265020000       1.000000000000
C16 C       1.491074610000       0.841283230000       0.270893960000       1.000000000000
C17 C       1.217917110000       0.824205600000       0.586915820000       1.000000000000
C18 C       1.158532260000       0.601964540000       0.557251270000       1.000000000000
C19 C       1.354846410000       0.833213900000       0.428809280000       1.000000000000
C20 C       1.295497970000       0.610750000000       0.399109560000       1.000000000000
C21 C       1.431995060000       0.619402650000       0.241351970000       1.000000000000
N1 N       1.467813650000       0.512197100000       0.150848390000       1.000000000000
H1 H       0.912425260000       0.882146740000       0.973579150000       1.000000000000
H2 H       0.810927540000       0.501693610000       0.922900250000       1.000000000000
H3 H       1.695172300000       0.908971630000       0.059047100000       1.000000000000
H4 H       1.082154830000       1.080378200000       0.862298000000       1.000000000000
H5 H       0.878795990000       0.318715910000       0.760773910000       1.000000000000
H6 H       1.635028360000       1.111556000000       0.221192700000       1.000000000000
H7 H       1.583826690000       0.528133640000       0.020554120000       1.000000000000
H8 H       1.220478380000       1.089084330000       0.702886910000       1.000000000000
H9 H       1.017154840000       0.328015470000       0.601389460000       1.000000000000
H10 H       1.496218480000       1.107571540000       0.384358520000       1.000000000000
H11 H       1.358367970000       1.098224670000       0.543756970000       1.000000000000
H12 H       1.155107430000       0.336916830000       0.442258460000       1.000000000000
H13 H       1.294284850000       0.345575410000       0.281534440000       1.000000000000
#END
data_mol7_opt_4-QR-4-1730-3
_audit_creation_method 'generated by cspy2.0'
_cell_length_a 14.0066
_cell_length_b 7.6338
_cell_length_c 6.6493
_cell_angle_alpha 90.0
_cell_angle_beta 98.0979
_cell_angle_gamma 90.0
loop_
_symmetry_equiv_pos_site_id
_symmetry_equiv_pos_as_xyz
1 +x,+y,+z
2 -x,1/2+y,-z
loop_
_atom_site_label
_atom_site_type_symbol
_atom_site_fract_x
_atom_site_fract_y
_atom_site_fract_z
_atom_site_occupancy
C1 C       0.138291150000       0.290374120000       0.442903590000       1.000000000000
C2 C       0.182634480000       0.372670300000       0.626029850000       1.000000000000
C3 C       0.914001220000       0.288241600000      -0.187541700000       1.000000000000
C4 C       0.191185710000       0.250055030000       0.292353470000       1.000000000000
C5 C       0.278438030000       0.411896360000       0.652706700000       1.000000000000
C6 C       0.818811100000       0.245866420000      -0.223513830000       1.000000000000
C7 C       0.951182270000       0.370805300000       0.001128550000       1.000000000000
C8 C       0.347944010000       0.248934520000       0.162209630000       1.000000000000
C9 C       0.435056260000       0.410423270000       0.522002570000       1.000000000000
C10 C       0.660508690000       0.245701000000      -0.097560280000       1.000000000000
C11 C       0.504216540000       0.247418540000       0.032235820000       1.000000000000
C12 C       0.591346560000       0.409065250000       0.392193330000       1.000000000000
C13 C       0.747657320000       0.407855050000       0.263003740000       1.000000000000
C14 C       0.292356900000       0.288577440000       0.312876730000       1.000000000000
C15 C       0.337397380000       0.372068030000       0.498863910000       1.000000000000
C16 C       0.758073520000       0.284335420000      -0.073169880000       1.000000000000
C17 C       0.447574210000       0.287176180000       0.183634520000       1.000000000000
C18 C       0.492669260000       0.370758440000       0.369814560000       1.000000000000
C19 C       0.602895090000       0.285637750000       0.054614270000       1.000000000000
C20 C       0.648051050000       0.369360510000       0.240872900000       1.000000000000
C21 C       0.803052770000       0.367949720000       0.112455630000       1.000000000000
N1 N       0.899980860000       0.409231110000       0.144024480000       1.000000000000
H1 H       0.061912750000       0.260364970000       0.425170300000       1.000000000000
H2 H       0.139036780000       0.403602900000       0.743684950000       1.000000000000
H3 H       0.962168480000       0.261130400000      -0.297724500000       1.000000000000
H4 H       0.157613660000       0.187690630000       0.153563620000       1.000000000000
H5 H       0.312055110000       0.474317380000       0.791422860000       1.000000000000
H6 H       0.787767390000       0.183253080000      -0.364200550000       1.000000000000
H7 H       1.027365820000       0.404735570000       0.029774200000       1.000000000000
H8 H       0.314289030000       0.186533050000       0.023368910000       1.000000000000
H9 H       0.468642940000       0.472833320000       0.660881690000       1.000000000000
H10 H       0.627152590000       0.183150400000      -0.236592020000       1.000000000000
H11 H       0.470615220000       0.184985520000      -0.106608030000       1.000000000000
H12 H       0.625004510000       0.471470060000       0.530954490000       1.000000000000
H13 H       0.782951610000       0.470198830000       0.400072690000       1.000000000000
#END
data_mol7_opt_14-QR-14-8150-3
_audit_creation_method 'generated by cspy2.0'
_cell_length_a 27.9184
_cell_length_b 5.8639
_cell_length_c 9.1648
_cell_angle_alpha 90.0
_cell_angle_beta 68.7036
_cell_angle_gamma 90.0
loop_
_symmetry_equiv_pos_site_id
_symmetry_equiv_pos_as_xyz
1 -x,-y,-z
2 +x,+y,+z
3 -x,1/2+y,1/2-z
4 +x,1/2-y,1/2+z
loop_
_atom_site_label
_atom_site_type_symbol
_atom_site_fract_x
_atom_site_fract_y
_atom_site_fract_z
_atom_site_occupancy
C1 C       0.952291050000       0.088506980000       0.855937180000       1.000000000000
C2 C       0.938065100000      -0.129916960000       0.928655280000       1.000000000000
C3 C       0.558454090000       0.116591550000       0.572183280000       1.000000000000
C4 C       0.921394410000       0.198122680000       0.792792460000       1.000000000000
C5 C       0.893394340000      -0.231582820000       0.935938780000       1.000000000000
C6 C       0.602495900000       0.226945050000       0.561019800000       1.000000000000
C7 C       0.547887220000      -0.102177360000       0.647220810000       1.000000000000
C8 C       0.841734920000       0.206197400000       0.734155670000       1.000000000000
C9 C       0.813771100000      -0.222733600000       0.877132820000       1.000000000000
C10 C       0.682804840000       0.223498260000       0.617606860000       1.000000000000
C11 C       0.762284130000       0.214802920000       0.675772250000       1.000000000000
C12 C       0.734326610000      -0.214400880000       0.818767090000       1.000000000000
C13 C       0.654887170000      -0.206611750000       0.760700920000       1.000000000000
C14 C       0.873929260000       0.098465170000       0.797393790000       1.000000000000
C15 C       0.859470250000      -0.123278860000       0.871297300000       1.000000000000
C16 C       0.637182520000       0.123028650000       0.624040880000       1.000000000000
C17 C       0.795024460000       0.106994460000       0.739260160000       1.000000000000
C18 C       0.780546960000      -0.114988440000       0.813238570000       1.000000000000
C19 C       0.716054890000       0.115480610000       0.681347550000       1.000000000000
C20 C       0.701560030000      -0.106724270000       0.755306220000       1.000000000000
C21 C       0.622765280000      -0.098592090000       0.697651110000       1.000000000000
N1 N       0.577731330000      -0.205916970000       0.706946100000       1.000000000000
H1 H       0.988031810000       0.166078510000       0.851599980000       1.000000000000
H2 H       0.963299250000      -0.213930630000       0.978026680000       1.000000000000
H3 H       0.531287790000       0.189925510000       0.525878910000       1.000000000000
H4 H       0.932158930000       0.363640390000       0.737680610000       1.000000000000
H5 H       0.882612230000      -0.397134760000       0.990981300000       1.000000000000
H6 H       0.611954310000       0.392707180000       0.505208300000       1.000000000000
H7 H       0.512640400000      -0.190424720000       0.656059340000       1.000000000000
H8 H       0.852537740000       0.371823450000       0.679022340000       1.000000000000
H9 H       0.803003710000      -0.388360260000       0.932276260000       1.000000000000
H10 H       0.693442060000       0.389256450000       0.562474950000       1.000000000000
H11 H       0.773056850000       0.380438460000       0.620660650000       1.000000000000
H12 H       0.723522410000      -0.379982820000       0.873850730000       1.000000000000
H13 H       0.643246010000      -0.371853070000       0.814996360000       1.000000000000
#END
data_mol7_opt_14-QR-14-6543-3
_audit_creation_method 'generated by cspy2.0'
_cell_length_a 6.9508
_cell_length_b 7.5948
_cell_length_c 26.4851
_cell_angle_alpha 90.0
_cell_angle_beta 94.29260000000001
_cell_angle_gamma 90.0
loop_
_symmetry_equiv_pos_site_id
_symmetry_equiv_pos_as_xyz
1 -x,-y,-z
2 +x,+y,+z
3 -x,1/2+y,1/2-z
4 +x,1/2-y,1/2+z
loop_
_atom_site_label
_atom_site_type_symbol
_atom_site_fract_x
_atom_site_fract_y
_atom_site_fract_z
_atom_site_occupancy
C1 C       0.695494810000       0.084707660000       0.455889620000       1.000000000000
C2 C       0.845183430000       0.007390820000       0.428889810000       1.000000000000
C3 C      -0.353370320000       0.101125920000       0.066140250000       1.000000000000
C4 C       0.521273100000       0.124409750000       0.431597380000       1.000000000000
C5 C       0.815764400000      -0.027794710000       0.378482070000       1.000000000000
C6 C      -0.333085450000       0.139568640000       0.116410440000       1.000000000000
C7 C      -0.194021330000       0.023982660000       0.042703880000       1.000000000000
C8 C       0.306926160000       0.128925730000       0.352854540000       1.000000000000
C9 C       0.600893920000      -0.023104930000       0.299835750000       1.000000000000
C10 C      -0.121340790000       0.137451150000       0.195957780000       1.000000000000
C11 C       0.092807240000       0.133310970000       0.274397120000       1.000000000000
C12 C       0.386984300000      -0.018724950000       0.221354960000       1.000000000000
C13 C       0.173593090000      -0.014630480000       0.142860870000       1.000000000000
C14 C       0.482872470000       0.089967520000       0.378533070000       1.000000000000
C15 C       0.634833720000       0.011382090000       0.351120010000       1.000000000000
C16 C      -0.154140770000       0.102437680000       0.144714530000       1.000000000000
C17 C       0.270168800000       0.094477740000       0.300589950000       1.000000000000
C18 C       0.422284960000       0.015810450000       0.273144050000       1.000000000000
C19 C       0.057445420000       0.098718880000       0.222617660000       1.000000000000
C20 C       0.209665050000       0.020066580000       0.195127580000       1.000000000000
C21 C      -0.002299790000       0.024176700000       0.117308560000       1.000000000000
N1 N      -0.027771090000      -0.013138410000       0.066225380000       1.000000000000
H1 H       0.722284840000       0.111454650000       0.496008240000       1.000000000000
H2 H       0.982710890000      -0.022958960000       0.449036970000       1.000000000000
H3 H      -0.486631250000       0.127338790000       0.043499850000       1.000000000000
H4 H       0.407802610000       0.182995760000       0.452042310000       1.000000000000
H5 H       0.929186960000      -0.086321080000       0.358007040000       1.000000000000
H6 H      -0.450029840000       0.197958000000       0.135616870000       1.000000000000
H7 H      -0.210345540000      -0.006687680000       0.002466000000       1.000000000000
H8 H       0.193459560000       0.187556810000       0.373342850000       1.000000000000
H9 H       0.714446650000      -0.081721820000       0.279380400000       1.000000000000
H10 H      -0.235276760000       0.195962160000       0.216314420000       1.000000000000
H11 H      -0.020725100000       0.191898760000       0.294863060000       1.000000000000
H12 H       0.500395240000      -0.077307620000       0.200863030000       1.000000000000
H13 H       0.284499470000      -0.072997900000       0.121545250000       1.000000000000
#END
data_mol7_opt_14-QR-14-7046-3
_audit_creation_method 'generated by cspy2.0'
_cell_length_a 8.3547
_cell_length_b 5.8427
_cell_length_c 28.9636
_cell_angle_alpha 90.0
_cell_angle_beta 95.5759
_cell_angle_gamma 90.0
loop_
_symmetry_equiv_pos_site_id
_symmetry_equiv_pos_as_xyz
1 -x,-y,-z
2 +x,+y,+z
3 -x,1/2+y,1/2-z
4 +x,1/2-y,1/2+z
loop_
_atom_site_label
_atom_site_type_symbol
_atom_site_fract_x
_atom_site_fract_y
_atom_site_fract_z
_atom_site_occupancy
C1 C       0.018088800000       0.502556670000       0.927948770000       1.000000000000
C2 C       0.086798010000       0.721329600000       0.919525890000       1.000000000000
C3 C      -0.658753320000       0.517694730000       0.535883560000       1.000000000000
C4 C      -0.080908260000       0.396931610000       0.894365650000       1.000000000000
C5 C       0.054347550000       0.827322850000       0.877787850000       1.000000000000
C6 C      -0.631227440000       0.403134360000       0.576759950000       1.000000000000
C7 C      -0.584102640000       0.736418810000       0.531084670000       1.000000000000
C8 C      -0.219197210000       0.397620520000       0.814981730000       1.000000000000
C9 C      -0.084100890000       0.827235260000       0.798425570000       1.000000000000
C10 C      -0.494630180000       0.397789780000       0.656623340000       1.000000000000
C11 C      -0.357019680000       0.397751450000       0.735809750000       1.000000000000
C12 C      -0.221895500000       0.827638910000       0.719261620000       1.000000000000
C13 C      -0.359351450000       0.828580470000       0.640122320000       1.000000000000
C14 C      -0.118912480000       0.501232850000       0.849799390000       1.000000000000
C15 C      -0.049086620000       0.723330830000       0.841237230000       1.000000000000
C16 C      -0.528906660000       0.502691240000       0.613924200000       1.000000000000
C17 C      -0.255953850000       0.501383570000       0.771162500000       1.000000000000
C18 C      -0.186060650000       0.723721220000       0.762588060000       1.000000000000
C19 C      -0.392812310000       0.501578420000       0.692477320000       1.000000000000
C20 C      -0.322954720000       0.724140870000       0.683885960000       1.000000000000
C21 C      -0.459365110000       0.724668560000       0.605383860000       1.000000000000
N1 N      -0.489890510000       0.836326370000       0.563440350000       1.000000000000
H1 H       0.045723860000       0.421500460000       0.961445560000       1.000000000000
H2 H       0.165183670000       0.802117180000       0.946803040000       1.000000000000
H3 H      -0.735462160000       0.447730410000       0.506987920000       1.000000000000
H4 H      -0.132997470000       0.231151080000       0.900733020000       1.000000000000
H5 H       0.106344690000       0.993141000000       0.871399700000       1.000000000000
H6 H      -0.685297870000       0.237246530000       0.581840940000       1.000000000000
H7 H      -0.606237330000       0.828034960000       0.498365190000       1.000000000000
H8 H      -0.271275500000       0.231728220000       0.821383900000       1.000000000000
H9 H      -0.031978620000       0.993124650000       0.792057740000       1.000000000000
H10 H      -0.546861750000       0.231780240000       0.662867440000       1.000000000000
H11 H      -0.409102150000       0.231851920000       0.742184530000       1.000000000000
H12 H      -0.169873420000       0.993488240000       0.712855020000       1.000000000000
H13 H      -0.308973700000       0.994184440000       0.632870450000       1.000000000000
#END
data_mol7_opt_14-QR-14-4975-3
_audit_creation_method 'generated by cspy2.0'
_cell_length_a 6.0734
_cell_length_b 7.4814
_cell_length_c 30.6463
_cell_angle_alpha 90.0
_cell_angle_beta 93.7028
_cell_angle_gamma 90.0
loop_
_symmetry_equiv_pos_site_id
_symmetry_equiv_pos_as_xyz
1 -x,-y,-z
2 +x,+y,+z
3 -x,1/2+y,1/2-z
4 +x,1/2-y,1/2+z
loop_
_atom_site_label
_atom_site_type_symbol
_atom_site_fract_x
_atom_site_fract_y
_atom_site_fract_z
_atom_site_occupancy
C1 C       0.448605190000       0.752197700000       0.626313450000       1.000000000000
C2 C       0.654261160000       0.831091550000       0.616388080000       1.000000000000
C3 C       1.053292410000       0.761312460000       1.013210500000       1.000000000000
C4 C       0.406126400000       0.714176810000       0.668408500000       1.000000000000
C5 C       0.810714080000       0.869485130000       0.648879680000       1.000000000000
C6 C       0.890599310000       0.719675910000       0.982303660000       1.000000000000
C7 C       1.253474860000       0.839794000000       0.999737360000       1.000000000000
C8 C       0.526499930000       0.714816410000       0.746979350000       1.000000000000
C9 C       0.930360080000       0.869946740000       0.727483740000       1.000000000000
C10 C       0.765472820000       0.716577960000       0.903724410000       1.000000000000
C11 C       0.646030150000       0.715573170000       0.825354940000       1.000000000000
C12 C       1.050127870000       0.870708710000       0.805837910000       1.000000000000
C13 C       1.170323690000       0.871757920000       0.884113390000       1.000000000000
C14 C       0.565351160000       0.752002890000       0.703839870000       1.000000000000
C15 C       0.774140450000       0.832190880000       0.693765290000       1.000000000000
C16 C       0.922385640000       0.754859110000       0.937231530000       1.000000000000
C17 C       0.684107860000       0.752598590000       0.781700350000       1.000000000000
C18 C       0.893127300000       0.832870350000       0.771618190000       1.000000000000
C19 C       0.802950910000       0.753468960000       0.859579150000       1.000000000000
C20 C       1.012203470000       0.833727050000       0.849504450000       1.000000000000
C21 C       1.131063670000       0.834718150000       0.927173940000       1.000000000000
N1 N       1.292809900000       0.875282420000       0.959383270000       1.000000000000
H1 H       0.326573030000       0.722895580000       0.599896070000       1.000000000000
H2 H       0.684361920000       0.860051200000       0.582626990000       1.000000000000
H3 H       1.035141040000       0.736649150000       1.047632180000       1.000000000000
H4 H       0.250308270000       0.654396800000       0.675944470000       1.000000000000
H5 H       0.966603850000       0.929206370000       0.641368390000       1.000000000000
H6 H       0.736596310000       0.660178280000       0.991091230000       1.000000000000
H7 H       1.383635770000       0.873019820000       1.024490920000       1.000000000000
H8 H       0.370531450000       0.654988490000       0.754490920000       1.000000000000
H9 H       1.086275690000       0.929758100000       0.719939930000       1.000000000000
H10 H       0.609622430000       0.656881310000       0.911385080000       1.000000000000
H11 H       0.490091920000       0.655790700000       0.832889460000       1.000000000000
H12 H       1.206068410000       0.930488030000       0.798337630000       1.000000000000
H13 H       1.327330770000       0.931375030000       0.877478610000       1.000000000000
#END
data_mol7_opt_33-QR-33-2767-3
_audit_creation_method 'generated by cspy2.0'
_cell_length_a 9.0728
_cell_length_b 5.9065
_cell_length_c 26.4019
_cell_angle_alpha 90.0
_cell_angle_beta 90.0
_cell_angle_gamma 90.0
loop_
_symmetry_equiv_pos_site_id
_symmetry_equiv_pos_as_xyz
1 +x,+y,+z
2 -x,-y,1/2+z
3 1/2+x,1/2-y,+z
4 1/2-x,1/2+y,1/2+z
loop_
_atom_site_label
_atom_site_type_symbol
_atom_site_fract_x
_atom_site_fract_y
_atom_site_fract_z
_atom_site_occupancy
C1 C       0.466931570000       0.928219370000       0.002217170000       1.000000000000
C2 C       0.522071760000       1.146136540000      -0.012109820000       1.000000000000
C3 C      -0.247904010000       0.860147240000      -0.388166630000       1.000000000000
C4 C       0.370947880000       0.814999200000      -0.028298980000       1.000000000000
C5 C       0.479499490000       1.243709390000      -0.056497390000       1.000000000000
C6 C      -0.209822690000       0.753781010000      -0.344394150000       1.000000000000
C7 C      -0.186443510000       1.078770400000      -0.398867910000       1.000000000000
C8 C       0.225136860000       0.798815660000      -0.107258720000       1.000000000000
C9 C       0.333567030000       1.226754780000      -0.135420050000       1.000000000000
C10 C      -0.065315190000       0.765359280000      -0.264788430000       1.000000000000
C11 C       0.079815660000       0.782129770000      -0.186009950000       1.000000000000
C12 C       0.188267040000       1.210340700000      -0.214165640000       1.000000000000
C13 C       0.043268090000       1.194475880000      -0.292906470000       1.000000000000
C14 C       0.322651500000       0.910272740000      -0.075454520000       1.000000000000
C15 C       0.378692350000       1.131503440000      -0.090015660000       1.000000000000
C16 C      -0.109765580000       0.861642610000      -0.310117150000       1.000000000000
C17 C       0.178175820000       0.893713780000      -0.153665150000       1.000000000000
C18 C       0.234269130000       1.115182410000      -0.168244870000       1.000000000000
C19 C       0.033852320000       0.877199350000      -0.231939160000       1.000000000000
C20 C       0.089903940000       1.098886310000      -0.246536620000       1.000000000000
C21 C      -0.053973830000       1.082745140000      -0.324637700000       1.000000000000
N1 N      -0.094982890000       1.185968300000      -0.369390680000       1.000000000000
H1 H       0.502449780000       0.853940750000       0.037727700000       1.000000000000
H2 H       0.598312910000       1.233066900000       0.012818850000       1.000000000000
H3 H      -0.323288290000       0.783758110000      -0.415020370000       1.000000000000
H4 H       0.329139170000       0.649864050000      -0.017457750000       1.000000000000
H5 H       0.521218600000       1.408874960000      -0.067356340000       1.000000000000
H6 H      -0.253756360000       0.588277460000      -0.334846400000       1.000000000000
H7 H      -0.217015830000       1.163824270000      -0.433899350000       1.000000000000
H8 H       0.183349540000       0.633575340000      -0.096379430000       1.000000000000
H9 H       0.375403120000       1.391998820000      -0.146264280000       1.000000000000
H10 H      -0.107279620000       0.599974660000      -0.254072580000       1.000000000000
H11 H       0.038017640000       0.616878330000      -0.175160350000       1.000000000000
H12 H       0.230003270000       1.375535560000      -0.225046360000       1.000000000000
H13 H       0.083301770000       1.359241480000      -0.304616800000       1.000000000000
#END
data_mol7_opt_14-QR-14-2158-3
_audit_creation_method 'generated by cspy2.0'
_cell_length_a 9.1648
_cell_length_b 5.8531
_cell_length_c 27.3716
_cell_angle_alpha 90.0
_cell_angle_beta 72.42270000000002
_cell_angle_gamma 90.0
loop_
_symmetry_equiv_pos_site_id
_symmetry_equiv_pos_as_xyz
1 -x,-y,-z
2 +x,+y,+z
3 -x,1/2+y,1/2-z
4 +x,1/2-y,1/2+z
loop_
_atom_site_label
_atom_site_type_symbol
_atom_site_fract_x
_atom_site_fract_y
_atom_site_fract_z
_atom_site_occupancy
C1 C       0.238459780000       0.082997010000       0.451849860000       1.000000000000
C2 C       0.194215120000      -0.135723480000       0.437631390000       1.000000000000
C3 C       1.309679360000       0.114478170000       0.058595030000       1.000000000000
C4 C       0.363367430000       0.193084430000       0.421005270000       1.000000000000
C5 C       0.276263580000      -0.237204350000       0.393020030000       1.000000000000
C6 C       1.232767460000       0.224668650000       0.102578770000       1.000000000000
C7 C       1.255799370000      -0.104618910000       0.048029910000       1.000000000000
C8 C       0.581281040000       0.201850810000       0.341463360000       1.000000000000
C9 C       0.494273710000      -0.227662330000       0.313514450000       1.000000000000
C10 C       1.015605000000       0.220533680000       0.182768770000       1.000000000000
C11 C       0.798523660000       0.211147160000       0.262130170000       1.000000000000
C12 C       0.711486170000      -0.218639310000       0.234187450000       1.000000000000
C13 C       0.928388950000      -0.210161020000       0.154865530000       1.000000000000
C14 C       0.453685090000       0.093639450000       0.373603770000       1.000000000000
C15 C       0.408721430000      -0.128405490000       0.359152460000       1.000000000000
C16 C       1.100405190000       0.120259370000       0.137207560000       1.000000000000
C17 C       0.669586370000       0.102854830000       0.294815600000       1.000000000000
C18 C       0.624584810000      -0.119429280000       0.280345810000       1.000000000000
C19 C       0.885395920000       0.112027490000       0.215963000000       1.000000000000
C20 C       0.840448920000      -0.110478870000       0.201475780000       1.000000000000
C21 C       1.055651500000      -0.101662350000       0.122797700000       1.000000000000
N1 N       1.136415260000      -0.208810010000       0.077823470000       1.000000000000
H1 H       0.171323550000       0.160413320000       0.487542930000       1.000000000000
H2 H       0.094399600000      -0.220111850000       0.462823260000       1.000000000000
H3 H       1.410292300000       0.188182770000       0.031473540000       1.000000000000
H4 H       0.396933890000       0.358826980000       0.431764140000       1.000000000000
H5 H       0.242801680000      -0.402981010000       0.382243520000       1.000000000000
H6 H       1.269644830000       0.390667120000       0.112033750000       1.000000000000
H7 H       1.317447960000      -0.192735660000       0.012829510000       1.000000000000
H8 H       0.614792370000       0.367701590000       0.352260480000       1.000000000000
H9 H       0.460681420000      -0.393514000000       0.302752700000       1.000000000000
H10 H       1.049445900000       0.386518240000       0.193400690000       1.000000000000
H11 H       0.832073430000       0.377007690000       0.272897270000       1.000000000000
H12 H       0.678027280000      -0.384445880000       0.223388920000       1.000000000000
H13 H       0.897391800000      -0.375619180000       0.143231230000       1.000000000000
#END
data_mol7_opt_4-QR-4-510-3
_audit_creation_method 'generated by cspy2.0'
_cell_length_a 5.9479
_cell_length_b 7.6669
_cell_length_c 15.5166
_cell_angle_alpha 90.0
_cell_angle_beta 94.0394
_cell_angle_gamma 90.0
loop_
_symmetry_equiv_pos_site_id
_symmetry_equiv_pos_as_xyz
1 +x,+y,+z
2 -x,1/2+y,-z
loop_
_atom_site_label
_atom_site_type_symbol
_atom_site_fract_x
_atom_site_fract_y
_atom_site_fract_z
_atom_site_occupancy
C1 C       0.879105720000       0.967155130000       0.817094340000       1.000000000000
C2 C       1.087627990000       1.048307770000       0.799281670000       1.000000000000
C3 C       0.316081990000       0.968662910000       0.046740070000       1.000000000000
C4 C       0.722582570000       0.927746430000       0.751694810000       1.000000000000
C5 C       1.132908120000       1.087337930000       0.716648510000       1.000000000000
C6 C       0.260696310000       0.926540060000       0.127711560000       1.000000000000
C7 C       0.529500830000       1.050049650000       0.036007330000       1.000000000000
C8 C       0.605796360000       0.927377000000       0.595691040000       1.000000000000
C9 C       1.015482500000       1.086619860000       0.560703120000       1.000000000000
C10 C       0.372627850000       0.925646620000       0.284597680000       1.000000000000
C11 C       0.489113780000       0.926612550000       0.440142610000       1.000000000000
C12 C       0.898984250000       1.086011950000       0.405158520000       1.000000000000
C13 C       0.783169360000       1.085548440000       0.249669660000       1.000000000000
C14 C       0.761999490000       0.966109270000       0.663516730000       1.000000000000
C15 C       0.973779570000       1.048438850000       0.645421820000       1.000000000000
C16 C       0.415688800000       0.964099830000       0.200112930000       1.000000000000
C17 C       0.645945480000       0.965454660000       0.509001240000       1.000000000000
C18 C       0.857946490000       1.047874710000       0.490880520000       1.000000000000
C19 C       0.530150840000       0.964662590000       0.354419400000       1.000000000000
C20 C       0.742248930000       1.047222220000       0.336253550000       1.000000000000
C21 C       0.627063290000       1.046554180000       0.182029760000       1.000000000000
N1 N       0.677903000000       1.087609680000       0.098974470000       1.000000000000
H1 H       0.846888140000       0.937280650000       0.883395670000       1.000000000000
H2 H       1.209574670000       1.078529160000       0.852416640000       1.000000000000
H3 H       0.203101780000       0.942217000000      -0.009594650000       1.000000000000
H4 H       0.564551190000       0.866248730000       0.765163160000       1.000000000000
H5 H       1.290866570000       1.148892410000       0.703131040000       1.000000000000
H6 H       0.101001320000       0.864805590000       0.138687740000       1.000000000000
H7 H       0.573670040000       1.083778550000      -0.028813810000       1.000000000000
H8 H       0.447695290000       0.865842510000       0.609227610000       1.000000000000
H9 H       1.173614450000       1.148162630000       0.547232350000       1.000000000000
H10 H       0.214365740000       0.863964830000       0.297843530000       1.000000000000
H11 H       0.331017940000       0.865046730000       0.453630700000       1.000000000000
H12 H       1.056998640000       1.147550120000       0.391609800000       1.000000000000
H13 H       0.939598660000       1.147035140000       0.234452600000       1.000000000000
#END
data_mol7_opt_19-QR-19-6149-3
_audit_creation_method 'generated by cspy2.0'
_cell_length_a 23.5362
_cell_length_b 7.7331
_cell_length_c 7.7561
_cell_angle_alpha 90.0
_cell_angle_beta 90.0
_cell_angle_gamma 90.0
loop_
_symmetry_equiv_pos_site_id
_symmetry_equiv_pos_as_xyz
1 +x,+y,+z
2 -x,1/2+y,1/2-z
3 1/2-x,-y,1/2+z
4 1/2+x,1/2-y,-z
loop_
_atom_site_label
_atom_site_type_symbol
_atom_site_fract_x
_atom_site_fract_y
_atom_site_fract_z
_atom_site_occupancy
C1 C       0.122200500000       0.821332870000       0.237099240000       1.000000000000
C2 C       0.085552380000       0.735275580000       0.356887390000       1.000000000000
C3 C      -0.261184230000       0.829087380000      -0.818466840000       1.000000000000
C4 C       0.103289650000       0.864042560000       0.076712200000       1.000000000000
C5 C       0.031176680000       0.694798910000       0.312435990000       1.000000000000
C6 C      -0.206519510000       0.872883610000      -0.782083890000       1.000000000000
C7 C      -0.294271930000       0.742720490000      -0.689168470000       1.000000000000
C8 C       0.026000020000       0.866354750000      -0.138861440000       1.000000000000
C9 C      -0.045998970000       0.697473920000       0.096501260000       1.000000000000
C10 C      -0.128096530000       0.871957630000      -0.568902390000       1.000000000000
C11 C      -0.051036140000       0.869058950000      -0.353951390000       1.000000000000
C12 C      -0.123055450000       0.700018160000      -0.118467890000       1.000000000000
C13 C      -0.200165310000       0.702401660000      -0.332939770000       1.000000000000
C14 C       0.046381380000       0.824341580000       0.023484900000       1.000000000000
C15 C       0.009157790000       0.737029850000       0.145143610000       1.000000000000
C16 C      -0.183286710000       0.832097750000      -0.616446930000       1.000000000000
C17 C      -0.030123900000       0.826927890000      -0.190276480000       1.000000000000
C18 C      -0.067390400000       0.739520490000      -0.068497120000       1.000000000000
C19 C      -0.106702340000       0.829643040000      -0.403921210000       1.000000000000
C20 C      -0.144007030000       0.742094460000      -0.282121640000       1.000000000000
C21 C      -0.220450840000       0.744673240000      -0.495049620000       1.000000000000
N1 N      -0.275773300000       0.702039580000      -0.536256480000       1.000000000000
H1 H       0.165313020000       0.852272340000       0.275444230000       1.000000000000
H2 H       0.101572550000       0.702494000000       0.483793610000       1.000000000000
H3 H      -0.280216810000       0.857867360000      -0.942388650000       1.000000000000
H4 H       0.131045520000       0.929257130000      -0.014098680000       1.000000000000
H5 H       0.003401440000       0.629529640000       0.403153440000       1.000000000000
H6 H      -0.180025540000       0.938358530000      -0.876198280000       1.000000000000
H7 H      -0.338011690000       0.707656540000      -0.718406800000       1.000000000000
H8 H       0.053804860000       0.931608120000      -0.229656830000       1.000000000000
H9 H      -0.073768830000       0.632212000000       0.187375180000       1.000000000000
H10 H      -0.100443820000       0.937359080000      -0.660057870000       1.000000000000
H11 H      -0.023260810000       0.934342890000      -0.444785430000       1.000000000000
H12 H      -0.150856390000       0.634763350000      -0.027740710000       1.000000000000
H13 H      -0.228750200000       0.637227560000      -0.244738940000       1.000000000000
#END
data_mol7_opt_19-QR-19-7089-3
_audit_creation_method 'generated by cspy2.0'
_cell_length_a 26.123
_cell_length_b 6.8566
_cell_length_c 7.8581
_cell_angle_alpha 90.0
_cell_angle_beta 90.0
_cell_angle_gamma 90.0
loop_
_symmetry_equiv_pos_site_id
_symmetry_equiv_pos_as_xyz
1 +x,+y,+z
2 -x,1/2+y,1/2-z
3 1/2-x,-y,1/2+z
4 1/2+x,1/2-y,-z
loop_
_atom_site_label
_atom_site_type_symbol
_atom_site_fract_x
_atom_site_fract_y
_atom_site_fract_z
_atom_site_occupancy
C1 C       0.859066470000       0.432919030000       0.058462550000       1.000000000000
C2 C       0.831373390000       0.584721540000      -0.026274910000       1.000000000000
C3 C       0.472991540000      -0.564112060000       0.066852340000       1.000000000000
C4 C       0.835464230000       0.262665460000       0.101015040000       1.000000000000
C5 C       0.780986080000       0.561310020000      -0.065784700000       1.000000000000
C6 C       0.523278190000      -0.549749780000       0.109881440000       1.000000000000
C7 C       0.448824120000      -0.403105130000      -0.017652610000       1.000000000000
C8 C       0.757470370000       0.058824890000       0.103972390000       1.000000000000
C9 C       0.703092290000       0.356933050000      -0.062623890000       1.000000000000
C10 C       0.602080910000      -0.348547090000       0.109459850000       1.000000000000
C11 C       0.679765030000      -0.144838410000       0.106832470000       1.000000000000
C12 C       0.625361610000       0.153485100000      -0.059781130000       1.000000000000
C13 C       0.547616410000      -0.049451140000      -0.057238060000       1.000000000000
C14 C       0.782453360000       0.230637010000       0.062250950000       1.000000000000
C15 C       0.754337510000       0.384739770000      -0.023864880000       1.000000000000
C16 C       0.550873720000      -0.375234820000       0.070149140000       1.000000000000
C17 C       0.705255570000       0.028328720000       0.065240060000       1.000000000000
C18 C       0.677106130000       0.182589260000      -0.020965900000       1.000000000000
C19 C       0.628031400000      -0.174009040000       0.067966510000       1.000000000000
C20 C       0.599836220000      -0.019635770000      -0.018235470000       1.000000000000
C21 C       0.522762430000      -0.221237780000      -0.015647490000       1.000000000000
N1 N       0.471682830000      -0.240656590000      -0.057474400000       1.000000000000
H1 H       0.899155170000       0.454901920000       0.088549210000       1.000000000000
H2 H       0.850976650000       0.719010570000      -0.058777870000       1.000000000000
H3 H       0.450875840000      -0.693895440000       0.094841220000       1.000000000000
H4 H       0.856434680000       0.147594920000       0.165224030000       1.000000000000
H5 H       0.759984890000       0.676340110000      -0.129938160000       1.000000000000
H6 H       0.543025750000      -0.668144380000       0.173883170000       1.000000000000
H7 H       0.408572670000      -0.414684430000      -0.051993770000       1.000000000000
H8 H       0.778484220000      -0.056246400000       0.168230570000       1.000000000000
H9 H       0.682110940000       0.472086890000      -0.126867640000       1.000000000000
H10 H       0.622966660000      -0.464078290000       0.173604680000       1.000000000000
H11 H       0.700757230000      -0.259974880000       0.171048700000       1.000000000000
H12 H       0.604344040000       0.268503220000      -0.123990690000       1.000000000000
H13 H       0.525783270000       0.063178060000      -0.121243250000       1.000000000000
#END
data_mol7_opt_33-QR-33-2245-3
_audit_creation_method 'generated by cspy2.0'
_cell_length_a 7.0109
_cell_length_b 26.3041
_cell_length_c 7.688
_cell_angle_alpha 90.0
_cell_angle_beta 90.0
_cell_angle_gamma 90.0
loop_
_symmetry_equiv_pos_site_id
_symmetry_equiv_pos_as_xyz
1 +x,+y,+z
2 -x,-y,1/2+z
3 1/2+x,1/2-y,+z
4 1/2-x,1/2+y,1/2+z
loop_
_atom_site_label
_atom_site_type_symbol
_atom_site_fract_x
_atom_site_fract_y
_atom_site_fract_z
_atom_site_occupancy
C1 C       0.345351660000       0.300704780000       0.043844220000       1.000000000000
C2 C       0.194494240000       0.328648020000      -0.037515290000       1.000000000000
C3 C       1.319565840000       0.684274280000       0.055395050000       1.000000000000
C4 C       0.513151110000       0.323907560000       0.084612010000       1.000000000000
C5 C       0.216292980000       0.378890650000      -0.075386900000       1.000000000000
C6 C       1.306828090000       0.634093770000       0.096408390000       1.000000000000
C7 C       1.159975030000       0.708668950000      -0.026316960000       1.000000000000
C8 C       0.712607800000       0.401346020000       0.087633220000       1.000000000000
C9 C       0.416208900000       0.456241180000      -0.072016750000       1.000000000000
C10 C       1.110565250000       0.555743630000       0.094649810000       1.000000000000
C11 C       0.911665700000       0.478537570000       0.091041410000       1.000000000000
C12 C       0.615120580000       0.533446570000      -0.068765330000       1.000000000000
C13 C       0.813458130000       0.610679400000      -0.065661000000       1.000000000000
C14 C       0.543379060000       0.376755160000       0.047505820000       1.000000000000
C15 C       0.390166810000       0.405137040000      -0.035034050000       1.000000000000
C16 C       1.135381290000       0.606833240000       0.057387770000       1.000000000000
C17 C       0.741230750000       0.453421750000       0.050787370000       1.000000000000
C18 C       0.587863490000       0.481837130000      -0.031843070000       1.000000000000
C19 C       0.938923550000       0.530147500000       0.054206120000       1.000000000000
C20 C       0.785512250000       0.558596680000      -0.028563180000       1.000000000000
C21 C       0.982480390000       0.635174050000      -0.025275340000       1.000000000000
N1 N       1.000219520000       0.686131900000      -0.065178970000       1.000000000000
H1 H       0.324641650000       0.260746280000       0.072779510000       1.000000000000
H2 H       0.062251400000       0.309347010000      -0.068828570000       1.000000000000
H3 H       1.447004790000       0.706141260000       0.082960110000       1.000000000000
H4 H       0.627502000000       0.302747900000       0.146266950000       1.000000000000
H5 H       0.102033700000       0.400071690000      -0.137097530000       1.000000000000
H6 H       1.424204900000       0.614188130000       0.158341140000       1.000000000000
H7 H       1.170305220000       0.748826130000      -0.059157070000       1.000000000000
H8 H       0.826966020000       0.380142120000       0.149324100000       1.000000000000
H9 H       0.301781060000       0.477410850000      -0.133716930000       1.000000000000
H10 H       1.225249640000       0.534688660000       0.156492330000       1.000000000000
H11 H       1.026053080000       0.457361230000       0.152764210000       1.000000000000
H12 H       0.500838840000       0.554649890000      -0.130459420000       1.000000000000
H13 H       0.701573070000       0.632682030000      -0.127274260000       1.000000000000
#END
data_mol7_opt_2-QR-2-3559-3
_audit_creation_method 'generated by cspy2.0'
_cell_length_a 24.1486
_cell_length_b 17.3751
_cell_length_c 9.5822
_cell_angle_alpha 126.22759999999998
_cell_angle_beta 130.3087
_cell_angle_gamma 102.0547
loop_
_symmetry_equiv_pos_site_id
_symmetry_equiv_pos_as_xyz
1 -x,-y,-z
2 +x,+y,+z
loop_
_atom_site_label
_atom_site_type_symbol
_atom_site_fract_x
_atom_site_fract_y
_atom_site_fract_z
_atom_site_occupancy
C1 C       0.253219160000       0.183938930000       0.084166200000       1.000000000000
C2 C      -0.021361320000      -0.171169200000      -0.773779030000       1.000000000000
C3 C       0.509302950000      -0.346055770000      -0.267172700000       1.000000000000
C4 C       0.412378330000       0.306871440000       0.470821810000       1.000000000000
C5 C      -0.127845610000      -0.391773910000      -1.217199770000       1.000000000000
C6 C       0.627455520000      -0.113029900000       0.209256280000       1.000000000000
C7 C       0.232410710000      -0.696291110000      -1.121567650000       1.000000000000
C8 C       0.467442680000       0.203412520000       0.409571490000       1.000000000000
C9 C      -0.071849500000      -0.494016200000      -1.275596780000       1.000000000000
C10 C       0.578393820000      -0.001374200000       0.290402750000       1.000000000000
C11 C       0.522920860000       0.101001280000       0.350068370000       1.000000000000
C12 C      -0.016682300000      -0.596816010000      -1.335986280000       1.000000000000
C13 C       0.037733250000      -0.700460790000      -1.398622050000       1.000000000000
C14 C       0.310043280000       0.085272600000       0.031850080000       1.000000000000
C15 C       0.031252170000      -0.275278060000      -0.839316100000       1.000000000000
C16 C       0.473855030000      -0.221590140000      -0.149979810000       1.000000000000
C17 C       0.365197880000      -0.016426000000      -0.027033880000       1.000000000000
C18 C       0.086109450000      -0.377368710000      -0.899137200000       1.000000000000
C19 C       0.420206700000      -0.118340250000      -0.086596050000       1.000000000000
C20 C       0.140887120000      -0.479627750000      -0.959414490000       1.000000000000
C21 C       0.195339320000      -0.581830170000      -1.020140440000       1.000000000000
N1 N       0.081675540000      -0.811654780000      -1.485999290000       1.000000000000
H1 H       0.333506790000       0.354656030000       0.424306990000       1.000000000000
H2 H      -0.144162080000      -0.263105970000      -1.068134120000       1.000000000000
H3 H       0.619181800000      -0.273362750000      -0.016854470000       1.000000000000
H4 H       0.620457400000       0.575942410000       1.120932830000       1.000000000000
H5 H      -0.335923760000      -0.660907350000      -1.867340650000       1.000000000000
H6 H       0.836428700000       0.154448800000       0.858262780000       1.000000000000
H7 H       0.137977120000      -0.882661570000      -1.502468220000       1.000000000000
H8 H       0.675644110000       0.472706660000       1.060156910000       1.000000000000
H9 H      -0.280064070000      -0.763256460000      -1.926117550000       1.000000000000
H10 H       0.786774600000       0.267844460000       0.941013330000       1.000000000000
H11 H       0.731128020000       0.370255890000       1.000574440000       1.000000000000
H12 H      -0.224809700000      -0.866037490000      -1.986347320000       1.000000000000
H13 H      -0.169446670000      -0.970360980000      -2.048509540000       1.000000000000
#END
data_mol7_opt_33-QR-33-4057-3
_audit_creation_method 'generated by cspy2.0'
_cell_length_a 9.0251
_cell_length_b 5.8428
_cell_length_c 26.9194
_cell_angle_alpha 90.0
_cell_angle_beta 90.0
_cell_angle_gamma 90.0
loop_
_symmetry_equiv_pos_site_id
_symmetry_equiv_pos_as_xyz
1 +x,+y,+z
2 -x,-y,1/2+z
3 1/2+x,1/2-y,+z
4 1/2-x,1/2+y,1/2+z
loop_
_atom_site_label
_atom_site_type_symbol
_atom_site_fract_x
_atom_site_fract_y
_atom_site_fract_z
_atom_site_occupancy
C1 C       0.317878270000       0.594644040000       0.207304970000       1.000000000000
C2 C       0.258338300000       0.375431730000       0.194392800000       1.000000000000
C3 C       1.014565490000       0.609630560000      -0.180376360000       1.000000000000
C4 C       0.414272380000       0.703384970000       0.176354240000       1.000000000000
C5 C       0.297063950000       0.272128620000       0.150939970000       1.000000000000
C6 C       0.980450110000       0.721611920000      -0.137587240000       1.000000000000
C7 C       0.948874170000       0.390192900000      -0.189689730000       1.000000000000
C8 C       0.556455210000       0.708811940000       0.097924510000       1.000000000000
C9 C       0.439382640000       0.278332970000       0.072543050000       1.000000000000
C10 C       0.839684330000       0.720836950000      -0.058549030000       1.000000000000
C11 C       0.698165540000       0.714779180000       0.019700610000       1.000000000000
C12 C       0.581067860000       0.284026730000      -0.005674190000       1.000000000000
C13 C       0.722442570000       0.289176790000      -0.083882850000       1.000000000000
C14 C       0.458624160000       0.601999940000       0.130141850000       1.000000000000
C15 C       0.398115370000       0.379455520000       0.117017790000       1.000000000000
C16 C       0.880262140000       0.618701540000      -0.102941500000       1.000000000000
C17 C       0.599514300000       0.607908190000       0.052454010000       1.000000000000
C18 C       0.538948140000       0.385123920000       0.039312930000       1.000000000000
C19 C       0.740247210000       0.613772450000      -0.025294810000       1.000000000000
C20 C       0.679718590000       0.390764800000      -0.038452820000       1.000000000000
C21 C       0.820007980000       0.396280420000      -0.116027860000       1.000000000000
N1 N       0.857056030000       0.287298740000      -0.159808650000       1.000000000000
H1 H       0.285373060000       0.673520470000       0.242090660000       1.000000000000
H2 H       0.181856620000       0.292139790000       0.219642520000       1.000000000000
H3 H       1.089914800000       0.682165090000      -0.207470500000       1.000000000000
H4 H       0.459414410000       0.869499590000       0.186123480000       1.000000000000
H5 H       0.252010460000       0.105978740000       0.141152880000       1.000000000000
H6 H       1.027657950000       0.887929420000      -0.129101440000       1.000000000000
H7 H       0.976274090000       0.300642470000      -0.223935050000       1.000000000000
H8 H       0.601579550000       0.875036300000       0.107730830000       1.000000000000
H9 H       0.394211260000       0.112109110000       0.062771450000       1.000000000000
H10 H       0.884979340000       0.887189050000      -0.048904630000       1.000000000000
H11 H       0.743299090000       0.881012290000       0.029477720000       1.000000000000
H12 H       0.535995490000       0.117846320000      -0.015482410000       1.000000000000
H13 H       0.679039360000       0.123309140000      -0.094517150000       1.000000000000
#END
data_mol7_opt_14-QR-14-2967-3
_audit_creation_method 'generated by cspy2.0'
_cell_length_a 14.8047
_cell_length_b 5.8461
_cell_length_c 28.8798
_cell_angle_alpha 90.0
_cell_angle_beta 146.4523
_cell_angle_gamma 90.0
loop_
_symmetry_equiv_pos_site_id
_symmetry_equiv_pos_as_xyz
1 -x,-y,-z
2 +x,+y,+z
3 -x,1/2+y,1/2-z
4 +x,1/2-y,1/2+z
loop_
_atom_site_label
_atom_site_type_symbol
_atom_site_fract_x
_atom_site_fract_y
_atom_site_fract_z
_atom_site_occupancy
C1 C       0.414296020000       0.121051780000       0.897714560000       1.000000000000
C2 C       0.337049730000      -0.097514890000       0.869363500000       1.000000000000
C3 C       0.148647330000       0.071095190000       0.369211110000       1.000000000000
C4 C       0.426793030000       0.223224670000       0.860822650000       1.000000000000
C5 C       0.274737490000      -0.206760500000       0.805016680000       1.000000000000
C6 C       0.213330060000       0.188792320000       0.433099890000       1.000000000000
C7 C       0.074128690000      -0.147103720000       0.345813250000       1.000000000000
C8 C       0.374076420000       0.215472200000       0.754070940000       1.000000000000
C9 C       0.222204230000      -0.213736970000       0.698333270000       1.000000000000
C10 C       0.268540070000       0.201215570000       0.541020430000       1.000000000000
C11 C       0.321415550000       0.208297120000       0.647581060000       1.000000000000
C12 C       0.169537190000      -0.221183750000       0.591852330000       1.000000000000
C13 C       0.116631990000      -0.229163010000       0.485343180000       1.000000000000
C14 C       0.363141230000       0.115412180000       0.792800260000       1.000000000000
C15 C       0.284633980000      -0.106476520000       0.763983390000       1.000000000000
C16 C       0.205718760000       0.092973970000       0.475409250000       1.000000000000
C17 C       0.310966250000       0.108263470000       0.687062510000       1.000000000000
C18 C       0.232374590000      -0.113864950000       0.658211040000       1.000000000000
C19 C       0.258528520000       0.101068930000       0.581202590000       1.000000000000
C20 C       0.179931330000      -0.121285700000       0.552330620000       1.000000000000
C21 C       0.127504240000      -0.128795300000       0.446690520000       1.000000000000
N1 N       0.063093110000      -0.243697820000       0.381599930000       1.000000000000
H1 H       0.462936250000       0.204736290000       0.949030260000       1.000000000000
H2 H       0.328637850000      -0.175521500000       0.899742330000       1.000000000000
H3 H       0.152118860000       0.138185350000       0.335733760000       1.000000000000
H4 H       0.485315120000       0.388847570000       0.882285050000       1.000000000000
H5 H       0.216249940000      -0.372423370000       0.783538500000       1.000000000000
H6 H       0.270773370000       0.354410450000       0.452776170000       1.000000000000
H7 H       0.022441090000      -0.241231710000       0.294695020000       1.000000000000
H8 H       0.432664380000       0.381209410000       0.775590380000       1.000000000000
H9 H       0.163652770000      -0.379468380000       0.676863390000       1.000000000000
H10 H       0.326917350000       0.367057020000       0.562300570000       1.000000000000
H11 H       0.379947670000       0.374039520000       0.669054250000       1.000000000000
H12 H       0.110988120000      -0.386878880000       0.570337170000       1.000000000000
H13 H       0.057669600000      -0.394689830000       0.462727250000       1.000000000000
#END
data_mol7_opt_14-QR-14-7911-3
_audit_creation_method 'generated by cspy2.0'
_cell_length_a 30.0122
_cell_length_b 5.8618
_cell_length_c 9.1296
_cell_angle_alpha 90.0
_cell_angle_beta 118.5838
_cell_angle_gamma 90.0
loop_
_symmetry_equiv_pos_site_id
_symmetry_equiv_pos_as_xyz
1 -x,-y,-z
2 +x,+y,+z
3 -x,1/2+y,1/2-z
4 +x,1/2-y,1/2+z
loop_
_atom_site_label
_atom_site_type_symbol
_atom_site_fract_x
_atom_site_fract_y
_atom_site_fract_z
_atom_site_occupancy
C1 C       0.452337430000       0.893232470000       0.623599640000       1.000000000000
C2 C       0.439316030000       1.112016670000       0.544374280000       1.000000000000
C3 C       0.062420700000       0.909325790000       0.727350460000       1.000000000000
C4 C       0.421227610000       0.787691440000       0.672625980000       1.000000000000
C5 C       0.395597540000       1.218105710000       0.516671730000       1.000000000000
C6 C       0.105474400000       0.794670750000       0.758645940000       1.000000000000
C7 C       0.053021800000       1.128049340000       0.647478520000       1.000000000000
C8 C       0.342348910000       0.788571010000       0.694854920000       1.000000000000
C9 C       0.316751120000       1.218209580000       0.539086300000       1.000000000000
C10 C       0.184972250000       0.789128160000       0.738764640000       1.000000000000
C11 C       0.263674680000       0.788894710000       0.716925480000       1.000000000000
C12 C       0.238084300000       1.218805220000       0.561142160000       1.000000000000
C13 C       0.159425260000       1.219939440000       0.582900650000       1.000000000000
C14 C       0.374733800000       0.892095560000       0.646328440000       1.000000000000
C15 C       0.361497950000       1.114205810000       0.565810980000       1.000000000000
C16 C       0.140306610000       0.894130030000       0.711476350000       1.000000000000
C17 C       0.296600050000       0.892436440000       0.668398960000       1.000000000000
C18 C       0.283347060000       1.114786320000       0.587798140000       1.000000000000
C19 C       0.218402830000       0.892823640000       0.690218540000       1.000000000000
C20 C       0.205133580000       1.115397610000       0.609629640000       1.000000000000
C21 C       0.127111070000       1.116117230000       0.631271610000       1.000000000000
N1 N       0.083060740000       1.227872140000       0.601391280000       1.000000000000
H1 H       0.487334680000       0.812099760000       0.644273790000       1.000000000000
H2 H       0.464697420000       1.192735240000       0.506534040000       1.000000000000
H3 H       0.035179410000       0.839437130000       0.761239860000       1.000000000000
H4 H       0.431079500000       0.621902430000       0.732661740000       1.000000000000
H5 H       0.385728280000       1.383931800000       0.456697350000       1.000000000000
H6 H       0.114032930000       0.628780130000       0.818784020000       1.000000000000
H7 H       0.018565340000       1.219740690000       0.622528360000       1.000000000000
H8 H       0.352238180000       0.622670080000       0.754929660000       1.000000000000
H9 H       0.306896890000       1.384107380000       0.479017640000       1.000000000000
H10 H       0.194697250000       0.623111810000       0.798762100000       1.000000000000
H11 H       0.273534180000       0.622987020000       0.776964680000       1.000000000000
H12 H       0.228193400000       1.384662910000       0.501116500000       1.000000000000
H13 H       0.148704230000       1.385553190000       0.523280760000       1.000000000000
#END
data_mol7_opt_15-QR-15-5746-3
_audit_creation_method 'generated by cspy2.0'
_cell_length_a 53.1713
_cell_length_b 7.5796
_cell_length_c 6.9895
_cell_angle_alpha 90.0
_cell_angle_beta 93.26130000000002
_cell_angle_gamma 90.0
loop_
_symmetry_equiv_pos_site_id
_symmetry_equiv_pos_as_xyz
1 -x,-y,-z
2 +x,+y,+z
3 -x,+y,1/2-z
4 +x,-y,1/2+z
5 1/2-x,1/2-y,-z
6 1/2+x,1/2+y,+z
7 1/2-x,1/2+y,1/2-z
8 1/2+x,1/2-y,1/2+z
loop_
_atom_site_label
_atom_site_type_symbol
_atom_site_fract_x
_atom_site_fract_y
_atom_site_fract_z
_atom_site_occupancy
C1 C       0.273002740000       0.714156100000       0.230759030000       1.000000000000
C2 C       0.286468670000       0.793793750000       0.391658000000       1.000000000000
C3 C       0.465831640000       0.710197330000      -0.631274340000       1.000000000000
C4 C       0.284953000000       0.674967910000       0.068833460000       1.000000000000
C5 C       0.311449390000       0.831577170000       0.385448340000       1.000000000000
C6 C       0.440905620000       0.669366970000      -0.634179520000       1.000000000000
C7 C       0.477514620000       0.790125030000      -0.462675590000       1.000000000000
C8 C       0.323890560000       0.673512690000      -0.107992160000       1.000000000000
C9 C       0.350344460000       0.829776850000       0.208130150000       1.000000000000
C10 C       0.401524750000       0.669608660000      -0.460846630000       1.000000000000
C11 C       0.362704360000       0.671663570000      -0.284498950000       1.000000000000
C12 C       0.389164810000       0.828084180000       0.031776880000       1.000000000000
C13 C       0.427997200000       0.826531250000      -0.143990560000       1.000000000000
C14 C       0.311248040000       0.712055860000       0.054940900000       1.000000000000
C15 C       0.324925320000       0.792845660000       0.218350440000       1.000000000000
C16 C       0.426933330000       0.706804420000      -0.469838150000       1.000000000000
C17 C       0.349798390000       0.710326510000      -0.120511320000       1.000000000000
C18 C       0.363491870000       0.791205110000       0.043065120000       1.000000000000
C19 C       0.388377470000       0.708454430000      -0.295789430000       1.000000000000
C20 C       0.402087680000       0.789472530000      -0.132156270000       1.000000000000
C21 C       0.440591250000       0.787724810000      -0.306750240000       1.000000000000
N1 N       0.465916040000       0.827492400000      -0.308643940000       1.000000000000
H1 H       0.253126400000       0.685255420000       0.239098070000       1.000000000000
H2 H       0.276547280000       0.823870030000       0.518955140000       1.000000000000
H3 H       0.477013030000       0.683798740000      -0.752928730000       1.000000000000
H4 H       0.274756400000       0.614617990000      -0.053122310000       1.000000000000
H5 H       0.321656880000       0.891984570000       0.507319740000       1.000000000000
H6 H       0.431338800000       0.608758180000      -0.758798750000       1.000000000000
H7 H       0.497462200000       0.822821100000      -0.460487300000       1.000000000000
H8 H       0.313672040000       0.613127290000      -0.229969060000       1.000000000000
H9 H       0.360545830000       0.890171280000       0.330166800000       1.000000000000
H10 H       0.391380830000       0.609071660000      -0.583108850000       1.000000000000
H11 H       0.352499550000       0.611245690000      -0.406497460000       1.000000000000
H12 H       0.399383260000       0.888474050000       0.153677040000       1.000000000000
H13 H       0.438618510000       0.886860990000      -0.024254860000       1.000000000000
#END
data_mol7_opt_14-QR-14-4827-3
_audit_creation_method 'generated by cspy2.0'
_cell_length_a 5.9191
_cell_length_b 7.6479
_cell_length_c 32.0674
_cell_angle_alpha 90.0
_cell_angle_beta 93.7129
_cell_angle_gamma 90.0
loop_
_symmetry_equiv_pos_site_id
_symmetry_equiv_pos_as_xyz
1 -x,-y,-z
2 +x,+y,+z
3 -x,1/2+y,1/2-z
4 +x,1/2-y,1/2+z
loop_
_atom_site_label
_atom_site_type_symbol
_atom_site_fract_x
_atom_site_fract_y
_atom_site_fract_z
_atom_site_occupancy
C1 C       0.231005490000       0.713593920000       0.098662220000       1.000000000000
C2 C       0.448386180000       0.632821420000       0.105654840000       1.000000000000
C3 C       0.023649900000       0.713383600000       0.474217160000       1.000000000000
C4 C       0.104366780000       0.752940250000       0.131375180000       1.000000000000
C5 C       0.532120930000       0.594097020000       0.145132650000       1.000000000000
C6 C      -0.069447970000       0.755189050000       0.435617360000       1.000000000000
C7 C       0.242659120000       0.632363800000       0.477760500000       1.000000000000
C8 C       0.059600130000       0.753567220000       0.207449740000       1.000000000000
C9 C       0.486685580000       0.595071710000       0.221183910000       1.000000000000
C10 C      -0.029955890000       0.755812920000       0.359154880000       1.000000000000
C11 C       0.014724930000       0.754588830000       0.283303950000       1.000000000000
C12 C       0.441993820000       0.595936850000       0.297034910000       1.000000000000
C13 C       0.397961130000       0.596658730000       0.372853800000       1.000000000000
C14 C       0.184793120000       0.714889690000       0.173570000000       1.000000000000
C15 C       0.405571450000       0.632946450000       0.180673750000       1.000000000000
C16 C       0.052410950000       0.717667850000       0.399541880000       1.000000000000
C17 C       0.140069880000       0.715799130000       0.248921660000       1.000000000000
C18 C       0.361081770000       0.633765840000       0.256036180000       1.000000000000
C19 C       0.095636460000       0.716847260000       0.324303250000       1.000000000000
C20 C       0.316767020000       0.634674440000       0.331438800000       1.000000000000
C21 C       0.272778260000       0.635598500000       0.406643170000       1.000000000000
N1 N       0.362283770000       0.594859050000       0.446281930000       1.000000000000
H1 H       0.167945060000       0.743229730000       0.066955490000       1.000000000000
H2 H       0.546038290000       0.602642170000       0.079116540000       1.000000000000
H3 H      -0.063527660000       0.739811550000       0.502228930000       1.000000000000
H4 H      -0.060363640000       0.814149940000       0.126090760000       1.000000000000
H5 H       0.696801270000       0.532830400000       0.150441320000       1.000000000000
H6 H      -0.234692200000       0.816640690000       0.431546590000       1.000000000000
H7 H       0.317018380000       0.598888560000       0.508662590000       1.000000000000
H8 H      -0.105231720000       0.814813370000       0.202132970000       1.000000000000
H9 H       0.651517970000       0.533817090000       0.226468740000       1.000000000000
H10 H      -0.194815180000       0.817207360000       0.353979410000       1.000000000000
H11 H      -0.150079430000       0.815866590000       0.278010490000       1.000000000000
H12 H       0.606744550000       0.534686820000       0.302358200000       1.000000000000
H13 H       0.561896340000       0.535462220000       0.378993230000       1.000000000000
#END
data_mol7_opt_14-QR-14-2844-3
_audit_creation_method 'generated by cspy2.0'
_cell_length_a 15.537
_cell_length_b 15.1398
_cell_length_c 5.9588
_cell_angle_alpha 90.0
_cell_angle_beta 85.7732
_cell_angle_gamma 90.0
loop_
_symmetry_equiv_pos_site_id
_symmetry_equiv_pos_as_xyz
1 -x,-y,-z
2 +x,+y,+z
3 -x,1/2+y,1/2-z
4 +x,1/2-y,1/2+z
loop_
_atom_site_label
_atom_site_type_symbol
_atom_site_fract_x
_atom_site_fract_y
_atom_site_fract_z
_atom_site_occupancy
C1 C       0.027621860000       0.141551310000       0.256022950000       1.000000000000
C2 C       0.045237920000       0.100777600000       0.464549040000       1.000000000000
C3 C       0.797726340000       0.142584350000      -0.305401080000       1.000000000000
C4 C       0.093115170000       0.161747660000       0.099916470000       1.000000000000
C5 C       0.127767000000       0.081483850000       0.510155100000       1.000000000000
C6 C       0.716878520000       0.163568180000      -0.360953400000       1.000000000000
C7 C       0.808292370000       0.101963030000      -0.091654460000       1.000000000000
C8 C       0.249097240000       0.162574080000      -0.016217090000       1.000000000000
C9 C       0.283683580000       0.082404520000       0.393286460000       1.000000000000
C10 C       0.560077930000       0.163991610000      -0.248946850000       1.000000000000
C11 C       0.404600070000       0.163343870000      -0.132548310000       1.000000000000
C12 C       0.439189470000       0.083169390000       0.277226750000       1.000000000000
C13 C       0.594631970000       0.083787100000       0.161762270000       1.000000000000
C14 C       0.181187760000       0.142789950000       0.139656380000       1.000000000000
C15 C       0.199075800000       0.101349570000       0.351351270000       1.000000000000
C16 C       0.644438170000       0.144776350000      -0.205811140000       1.000000000000
C17 C       0.335670430000       0.143631710000       0.024104720000       1.000000000000
C18 C       0.353584300000       0.102148020000       0.236023070000       1.000000000000
C19 C       0.490199640000       0.144337590000      -0.091429870000       1.000000000000
C20 C       0.508165660000       0.102859100000       0.120674610000       1.000000000000
C21 C       0.662336430000       0.103499750000       0.005745860000       1.000000000000
N1 N       0.745272760000       0.083086630000       0.056791330000       1.000000000000
H1 H      -0.038604540000       0.156253930000       0.223480840000       1.000000000000
H2 H      -0.007959720000       0.085367220000       0.586269920000       1.000000000000
H3 H       0.854084040000       0.155799940000      -0.418508950000       1.000000000000
H4 H       0.079795510000       0.192643290000      -0.058121140000       1.000000000000
H5 H       0.141141280000       0.050617350000       0.668187900000       1.000000000000
H6 H       0.706026680000       0.194343270000      -0.520939410000       1.000000000000
H7 H       0.873020090000       0.085217870000      -0.047284240000       1.000000000000
H8 H       0.235710040000       0.193493890000      -0.174317620000       1.000000000000
H9 H       0.297006160000       0.051492450000       0.551431990000       1.000000000000
H10 H       0.546968280000       0.194849560000      -0.407369240000       1.000000000000
H11 H       0.391257680000       0.194241600000      -0.290688390000       1.000000000000
H12 H       0.452591400000       0.052274100000       0.435271760000       1.000000000000
H13 H       0.609708200000       0.052986490000       0.318302400000       1.000000000000
#END
data_mol7_opt_14-QR-14-8752-3
_audit_creation_method 'generated by cspy2.0'
_cell_length_a 15.5045
_cell_length_b 5.9064
_cell_length_c 15.5296
_cell_angle_alpha 90.0
_cell_angle_beta 77.83520000000001
_cell_angle_gamma 90.0
loop_
_symmetry_equiv_pos_site_id
_symmetry_equiv_pos_as_xyz
1 -x,-y,-z
2 +x,+y,+z
3 -x,1/2+y,1/2-z
4 +x,1/2-y,1/2+z
loop_
_atom_site_label
_atom_site_type_symbol
_atom_site_fract_x
_atom_site_fract_y
_atom_site_fract_z
_atom_site_occupancy
C1 C       0.409219580000       0.917223830000       0.688223670000       1.000000000000
C2 C       0.416919170000       1.134777700000       0.726581620000       1.000000000000
C3 C      -0.378225340000       0.918081220000       1.011835370000       1.000000000000
C4 C       0.329682330000       0.810535420000       0.700670620000       1.000000000000
C5 C       0.344828240000       1.238630430000       0.776102810000       1.000000000000
C6 C      -0.308856520000       0.805498530000       0.961846870000       1.000000000000
C7 C      -0.363285820000       1.135351030000       1.047342130000       1.000000000000
C8 C       0.169928120000       0.807987120000       0.765975820000       1.000000000000
C9 C       0.185043940000       1.235413300000       0.841242760000       1.000000000000
C10 C      -0.148767240000       0.802638570000       0.895752500000       1.000000000000
C11 C       0.010581110000       0.805216270000       0.830914380000       1.000000000000
C12 C       0.025731200000       1.232819820000       0.906246650000       1.000000000000
C13 C      -0.133458600000       1.230858130000       0.971274710000       1.000000000000
C14 C       0.251710190000       0.912616580000       0.752261770000       1.000000000000
C15 C       0.259517020000       1.133573090000       0.791178530000       1.000000000000
C16 C      -0.222878800000       0.905645640000       0.945809000000       1.000000000000
C17 C       0.093420290000       0.909718970000       0.816821900000       1.000000000000
C18 C       0.101229050000       1.130910950000       0.855784120000       1.000000000000
C19 C      -0.064926800000       0.907126140000       0.881337090000       1.000000000000
C20 C      -0.057139640000       1.128445000000       0.920378860000       1.000000000000
C21 C      -0.215080370000       1.126192820000       0.984790910000       1.000000000000
N1 N      -0.286929150000       1.235809170000       1.035249880000       1.000000000000
H1 H       0.467536750000       0.837936300000       0.649033440000       1.000000000000
H2 H       0.480941460000       1.216328670000       0.715794400000       1.000000000000
H3 H      -0.444233880000       0.847637920000       1.025371150000       1.000000000000
H4 H       0.323817510000       0.645681760000       0.671615210000       1.000000000000
H5 H       0.350645640000       1.403447100000       0.805206170000       1.000000000000
H6 H      -0.317280690000       0.640805490000       0.933721930000       1.000000000000
H7 H      -0.418831260000       1.225311280000       1.087368720000       1.000000000000
H8 H       0.164119780000       0.643015960000       0.736878380000       1.000000000000
H9 H       0.190919010000       1.400367350000       0.870316970000       1.000000000000
H10 H      -0.154883630000       0.637719810000       0.866707270000       1.000000000000
H11 H       0.004723270000       0.640285510000       0.801821550000       1.000000000000
H12 H       0.031521280000       1.397714310000       0.935353220000       1.000000000000
H13 H      -0.129408620000       1.395394590000       1.001067750000       1.000000000000
#END
data_mol7_opt_1-QR-1-1741-3
_audit_creation_method 'generated by cspy2.0'
_cell_length_a 11.507
_cell_length_b 13.008
_cell_length_c 9.4225
_cell_angle_alpha 110.8436
_cell_angle_beta 83.5534
_cell_angle_gamma 159.4289
loop_
_symmetry_equiv_pos_site_id
_symmetry_equiv_pos_as_xyz
1 +x,+y,+z
loop_
_atom_site_label
_atom_site_type_symbol
_atom_site_fract_x
_atom_site_fract_y
_atom_site_fract_z
_atom_site_occupancy
C1 C       0.991541230000       0.217903750000       0.555618130000       1.000000000000
C2 C       1.205278420000       0.351448440000       0.703239880000       1.000000000000
C3 C       2.512445390000       0.953597110000      -0.155462370000       1.000000000000
C4 C       1.033671690000       0.223809590000       0.415010760000       1.000000000000
C5 C       1.454014470000       0.486360840000       0.705400590000       1.000000000000
C6 C       2.260202350000       0.815968330000      -0.165579360000       1.000000000000
C7 C       2.712811280000       1.081052970000      -0.001156400000       1.000000000000
C8 C       1.340242090000       0.372131530000       0.269304050000       1.000000000000
C9 C       1.759685220000       0.634036950000       0.559142410000       1.000000000000
C10 C       1.949244310000       0.665672720000      -0.022367330000       1.000000000000
C11 C       1.644992080000       0.519171790000       0.123533140000       1.000000000000
C12 C       2.064787900000       0.781379920000       0.413600870000       1.000000000000
C13 C       2.370082850000       0.928795130000       0.268494570000       1.000000000000
C14 C       1.291859480000       0.363029430000       0.410696890000       1.000000000000
C15 C       1.508727620000       0.498450450000       0.560530110000       1.000000000000
C16 C       2.200312170000       0.801281010000      -0.022824390000       1.000000000000
C17 C       1.594843830000       0.509386970000       0.265946330000       1.000000000000
C18 C       1.811962380000       0.644964860000       0.415935960000       1.000000000000
C19 C       1.897612850000       0.655383770000       0.121108510000       1.000000000000
C20 C       2.115143510000       0.791288270000       0.271246030000       1.000000000000
C21 C       2.417479750000       0.937120100000       0.126993460000       1.000000000000
N1 N       2.671484400000       1.075231810000       0.132984250000       1.000000000000
H1 H       0.795128440000       0.111668570000       0.556865200000       1.000000000000
H2 H       1.167113270000       0.344173310000       0.813727940000       1.000000000000
H3 H       2.565160960000       0.969008050000      -0.260907540000       1.000000000000
H4 H       0.871759800000       0.122634600000       0.303118190000       1.000000000000
H5 H       1.616160310000       0.587727750000       0.817291690000       1.000000000000
H6 H       2.102626800000       0.716555340000      -0.279959290000       1.000000000000
H7 H       2.914771790000       1.191304950000       0.006888050000       1.000000000000
H8 H       1.178116070000       0.270845140000       0.157393130000       1.000000000000
H9 H       1.921702430000       0.735285900000       0.671116240000       1.000000000000
H10 H       1.787337760000       0.564300730000      -0.134677670000       1.000000000000
H11 H       1.482884500000       0.417844620000       0.011560580000       1.000000000000
H12 H       2.226951560000       0.882712270000       0.525475590000       1.000000000000
H13 H       2.535433550000       1.031713730000       0.378638790000       1.000000000000
#END
data_mol7_opt_61-QR-61-11078-3
_audit_creation_method 'generated by cspy2.0'
_cell_length_a 11.4243
_cell_length_b 7.7559
_cell_length_c 32.2748
_cell_angle_alpha 90.0
_cell_angle_beta 90.0
_cell_angle_gamma 90.0
loop_
_symmetry_equiv_pos_site_id
_symmetry_equiv_pos_as_xyz
1 -x,-y,-z
2 +x,+y,+z
3 -x,1/2+y,1/2-z
4 +x,1/2-y,1/2+z
5 1/2-x,-y,1/2+z
6 1/2+x,+y,1/2-z
7 1/2-x,1/2+y,+z
8 1/2+x,1/2-y,-z
loop_
_atom_site_label
_atom_site_type_symbol
_atom_site_fract_x
_atom_site_fract_y
_atom_site_fract_z
_atom_site_occupancy
C1 C       0.318401440000       0.176969490000       0.883565140000       1.000000000000
C2 C       0.430487430000       0.259568890000       0.883592880000       1.000000000000
C3 C       0.329719950000       0.173328980000       0.506072540000       1.000000000000
C4 C       0.264480000000       0.136352100000       0.847220190000       1.000000000000
C5 C       0.485039330000       0.298791650000       0.847277180000       1.000000000000
C6 C       0.270703090000       0.130937730000       0.541222410000       1.000000000000
C7 C       0.441558280000       0.256203770000       0.509558340000       1.000000000000
C8 C       0.265371290000       0.134916590000       0.770664790000       1.000000000000
C9 C       0.485586430000       0.297004220000       0.770723490000       1.000000000000
C10 C       0.267015650000       0.131068660000       0.617992220000       1.000000000000
C11 C       0.266143200000       0.133091100000       0.694323700000       1.000000000000
C12 C       0.486449050000       0.295335510000       0.694391390000       1.000000000000
C13 C       0.487636080000       0.293817180000       0.618112070000       1.000000000000
C14 C       0.318199600000       0.174857860000       0.808115800000       1.000000000000
C15 C       0.432039150000       0.258657870000       0.808142210000       1.000000000000
C16 C       0.321160230000       0.169699050000       0.580735190000       1.000000000000
C17 C       0.318891020000       0.173146380000       0.732275760000       1.000000000000
C18 C       0.432851970000       0.257038340000       0.732299010000       1.000000000000
C19 C       0.319741230000       0.171302060000       0.656415560000       1.000000000000
C20 C       0.433767600000       0.255333160000       0.656421770000       1.000000000000
C21 C       0.434787870000       0.253617750000       0.580750770000       1.000000000000
N1 N       0.492309140000       0.294905950000       0.544460260000       1.000000000000
H1 H       0.276708140000       0.146970270000       0.912865930000       1.000000000000
H2 H       0.471659250000       0.290734030000       0.912915400000       1.000000000000
H3 H       0.294305010000       0.146002120000       0.475629170000       1.000000000000
H4 H       0.179546150000       0.073757960000       0.847184790000       1.000000000000
H5 H       0.569954540000       0.361441180000       0.847286990000       1.000000000000
H6 H       0.185888400000       0.068094740000       0.539972270000       1.000000000000
H7 H       0.488717630000       0.290145530000       0.481412600000       1.000000000000
H8 H       0.180376040000       0.072285190000       0.770658070000       1.000000000000
H9 H       0.570571900000       0.359644060000       0.770761760000       1.000000000000
H10 H       0.182052220000       0.068290300000       0.617845220000       1.000000000000
H11 H       0.181169620000       0.070428840000       0.694294880000       1.000000000000
H12 H       0.571404910000       0.357969610000       0.694389040000       1.000000000000
H13 H       0.572431080000       0.356385160000       0.617277670000       1.000000000000
#END
data_mol7_opt_33-QR-33-333-3
_audit_creation_method 'generated by cspy2.0'
_cell_length_a 7.7937
_cell_length_b 5.8155
_cell_length_c 30.7469
_cell_angle_alpha 90.0
_cell_angle_beta 90.0
_cell_angle_gamma 90.0
loop_
_symmetry_equiv_pos_site_id
_symmetry_equiv_pos_as_xyz
1 +x,+y,+z
2 -x,-y,1/2+z
3 1/2+x,1/2-y,+z
4 1/2-x,1/2+y,1/2+z
loop_
_atom_site_label
_atom_site_type_symbol
_atom_site_fract_x
_atom_site_fract_y
_atom_site_fract_z
_atom_site_occupancy
C1 C       0.168575550000       0.109271090000       0.453848930000       1.000000000000
C2 C       0.084788740000      -0.109840870000       0.453945500000       1.000000000000
C3 C       0.185168910000       0.084324910000       0.850073460000       1.000000000000
C4 C       0.211023680000       0.214411820000       0.491936280000       1.000000000000
C5 C       0.046247010000      -0.216751140000       0.492123580000       1.000000000000
C6 C       0.226967530000       0.199956880000       0.813114340000       1.000000000000
C7 C       0.100991280000      -0.134272600000       0.846540950000       1.000000000000
C8 C       0.215102540000       0.212101940000       0.572289670000       1.000000000000
C9 C       0.050680910000      -0.218389460000       0.572474540000       1.000000000000
C10 C       0.224219090000       0.207744140000       0.732534400000       1.000000000000
C11 C       0.219563720000       0.210023020000       0.652417300000       1.000000000000
C12 C       0.054984460000      -0.220644470000       0.652593050000       1.000000000000
C13 C       0.059131940000      -0.223534440000       0.732656330000       1.000000000000
C14 C       0.173304270000       0.109107590000       0.533040370000       1.000000000000
C15 C       0.088297880000      -0.113433520000       0.533140100000       1.000000000000
C16 C       0.186305370000       0.101619690000       0.771699460000       1.000000000000
C17 C       0.177635700000       0.107191770000       0.612642360000       1.000000000000
C18 C       0.092536210000      -0.115586630000       0.612745560000       1.000000000000
C19 C       0.182097760000       0.104962200000       0.692265150000       1.000000000000
C20 C       0.096859470000      -0.117943040000       0.692386510000       1.000000000000
C21 C       0.101184260000      -0.120503710000       0.771810920000       1.000000000000
N1 N       0.060544190000      -0.233220070000       0.809965620000       1.000000000000
H1 H       0.198000390000       0.190991840000       0.423047980000       1.000000000000
H2 H       0.052171810000      -0.190108240000       0.423214860000       1.000000000000
H3 H       0.213923600000       0.153325260000       0.881986190000       1.000000000000
H4 H       0.274518080000       0.380445130000       0.491878200000       1.000000000000
H5 H      -0.017301340000      -0.382747270000       0.492208640000       1.000000000000
H6 H       0.290750110000       0.365744310000       0.814330750000       1.000000000000
H7 H       0.067525440000      -0.226671630000       0.876135440000       1.000000000000
H8 H       0.278633890000       0.378255590000       0.572201410000       1.000000000000
H9 H      -0.012859800000      -0.384523540000       0.572529710000       1.000000000000
H10 H       0.287901110000       0.373832360000       0.732593070000       1.000000000000
H11 H       0.283126220000       0.376133530000       0.652352180000       1.000000000000
H12 H      -0.008548700000      -0.386720760000       0.652690850000       1.000000000000
H13 H      -0.004304180000      -0.389301450000       0.733627410000       1.000000000000
#END
data_mol7_opt_19-QR-19-2531-3
_audit_creation_method 'generated by cspy2.0'
_cell_length_a 5.9662
_cell_length_b 27.2468
_cell_length_c 8.8397
_cell_angle_alpha 90.0
_cell_angle_beta 90.0
_cell_angle_gamma 90.0
loop_
_symmetry_equiv_pos_site_id
_symmetry_equiv_pos_as_xyz
1 +x,+y,+z
2 -x,1/2+y,1/2-z
3 1/2-x,-y,1/2+z
4 1/2+x,1/2-y,-z
loop_
_atom_site_label
_atom_site_type_symbol
_atom_site_fract_x
_atom_site_fract_y
_atom_site_fract_z
_atom_site_occupancy
C1 C       0.065390750000       0.595057830000       0.507562220000       1.000000000000
C2 C       0.282133630000       0.607317640000       0.565939040000       1.000000000000
C3 C       0.063006190000       0.975400170000      -0.217329090000       1.000000000000
C4 C      -0.041206970000       0.625686990000       0.409348340000       1.000000000000
C5 C       0.385290520000       0.649794560000       0.524152570000       1.000000000000
C6 C      -0.048855370000       0.933628220000      -0.180004120000       1.000000000000
C7 C       0.279501700000       0.984211940000      -0.152126630000       1.000000000000
C8 C      -0.044396820000       0.702716730000       0.261862110000       1.000000000000
C9 C       0.381432680000       0.726770160000       0.376417110000       1.000000000000
C10 C      -0.051038960000       0.856188360000      -0.032998060000       1.000000000000
C11 C      -0.047811820000       0.779472090000       0.114497920000       1.000000000000
C12 C       0.378196000000       0.803539830000       0.229184510000       1.000000000000
C13 C       0.375587660000       0.880278550000       0.082155380000       1.000000000000
C14 C       0.060160770000       0.670871010000       0.361718880000       1.000000000000
C15 C       0.280292000000       0.683310720000       0.420937170000       1.000000000000
C16 C       0.051262850000       0.899526870000      -0.077014800000       1.000000000000
C17 C       0.056626480000       0.747137830000       0.215400410000       1.000000000000
C18 C       0.276992310000       0.759594440000       0.274677640000       1.000000000000
C19 C       0.053391370000       0.823405150000       0.068939350000       1.000000000000
C20 C       0.273885040000       0.835899670000       0.128285980000       1.000000000000
C21 C       0.270990900000       0.911995270000      -0.017722150000       1.000000000000
N1 N       0.379888030000       0.954754000000      -0.058007090000       1.000000000000
H1 H      -0.013353220000       0.561030940000       0.542437460000       1.000000000000
H2 H       0.363630270000       0.582367880000       0.644048290000       1.000000000000
H3 H      -0.007440100000       1.002051690000      -0.294887930000       1.000000000000
H4 H      -0.205446270000       0.616410980000       0.365082490000       1.000000000000
H5 H       0.549493940000       0.659104650000       0.568411440000       1.000000000000
H6 H      -0.212950170000       0.925540740000      -0.226782290000       1.000000000000
H7 H       0.368886440000       1.017659840000      -0.182012850000       1.000000000000
H8 H      -0.208752800000       0.693406230000       0.217625150000       1.000000000000
H9 H       0.545772140000       0.736050100000       0.420721000000       1.000000000000
H10 H      -0.215346780000       0.846997490000      -0.077614050000       1.000000000000
H11 H      -0.212128530000       0.770179280000       0.070194990000       1.000000000000
H12 H       0.542476070000       0.812859880000       0.273407350000       1.000000000000
H13 H       0.539505240000       0.890428320000       0.124742650000       1.000000000000
#END
data_mol7_opt_15-QR-15-2072-3
_audit_creation_method 'generated by cspy2.0'
_cell_length_a 56.0599
_cell_length_b 5.8505
_cell_length_c 9.1694
_cell_angle_alpha 90.0
_cell_angle_beta 109.4713
_cell_angle_gamma 90.0
loop_
_symmetry_equiv_pos_site_id
_symmetry_equiv_pos_as_xyz
1 -x,-y,-z
2 +x,+y,+z
3 -x,+y,1/2-z
4 +x,-y,1/2+z
5 1/2-x,1/2-y,-z
6 1/2+x,1/2+y,+z
7 1/2-x,1/2+y,1/2-z
8 1/2+x,1/2-y,1/2+z
loop_
_atom_site_label
_atom_site_type_symbol
_atom_site_fract_x
_atom_site_fract_y
_atom_site_fract_z
_atom_site_occupancy
C1 C       0.027178440000       0.338039610000       0.192289160000       1.000000000000
C2 C       0.034227220000       0.119524230000       0.149260180000       1.000000000000
C3 C       0.221209730000       0.367842960000       1.304970320000       1.000000000000
C4 C       0.042380710000       0.447864150000       0.320587300000       1.000000000000
C5 C       0.056254330000       0.017979240000       0.235876530000       1.000000000000
C6 C       0.199490950000       0.478083720000       1.223567720000       1.000000000000
C7 C       0.226455910000       0.148965140000       1.251920420000       1.000000000000
C8 C       0.081626140000       0.456286780000       0.546889980000       1.000000000000
C9 C       0.095481740000       0.027177160000       0.462272970000       1.000000000000
C10 C       0.159924920000       0.474286310000       0.997953290000       1.000000000000
C11 C       0.120768560000       0.465240970000       0.772500610000       1.000000000000
C12 C       0.134621130000       0.035857970000       0.687852370000       1.000000000000
C13 C       0.173758090000       0.043995160000       0.913120920000       1.000000000000
C14 C       0.065784200000       0.348341020000       0.415769380000       1.000000000000
C15 C       0.072948390000       0.126504630000       0.372041700000       1.000000000000
C16 C       0.182420550000       0.373943610000       1.087423190000       1.000000000000
C17 C       0.104657680000       0.357215930000       0.639981040000       1.000000000000
C18 C       0.111831020000       0.135140580000       0.596217110000       1.000000000000
C19 C       0.143563000000       0.366048990000       0.864107900000       1.000000000000
C20 C       0.150744960000       0.143751170000       0.820400000000       1.000000000000
C21 C       0.189564220000       0.152229260000       1.043901060000       1.000000000000
N1 N       0.211771260000       0.045023370000       1.129263720000       1.000000000000
H1 H       0.009555370000       0.415512060000       0.121493400000       1.000000000000
H2 H       0.021810130000       0.035343360000       0.046682520000       1.000000000000
H3 H       0.234580590000       0.441346530000       1.408535150000       1.000000000000
H4 H       0.037046970000       0.613451230000       0.353234200000       1.000000000000
H5 H       0.061596750000      -0.147642310000       0.203335950000       1.000000000000
H6 H       0.194800580000       0.643922270000       1.259663440000       1.000000000000
H7 H       0.243837540000       0.060807770000       1.317162970000       1.000000000000
H8 H       0.076273510000       0.621982080000       0.579477850000       1.000000000000
H9 H       0.100816900000      -0.138518960000       0.429600410000       1.000000000000
H10 H       0.154653810000       0.640115260000       1.030888430000       1.000000000000
H11 H       0.115430750000       0.630946090000       0.805130140000       1.000000000000
H12 H       0.139974430000      -0.129793310000       0.655317120000       1.000000000000
H13 H       0.179523730000      -0.121311980000       0.883135820000       1.000000000000
#END
data_mol7_opt_4-QR-4-231-3
_audit_creation_method 'generated by cspy2.0'
_cell_length_a 5.9453
_cell_length_b 3.8236
_cell_length_c 30.3732
_cell_angle_alpha 90.0
_cell_angle_beta 76.2698
_cell_angle_gamma 90.0
loop_
_symmetry_equiv_pos_site_id
_symmetry_equiv_pos_as_xyz
1 +x,+y,+z
2 -x,1/2+y,-z
loop_
_atom_site_label
_atom_site_type_symbol
_atom_site_fract_x
_atom_site_fract_y
_atom_site_fract_z
_atom_site_occupancy
C1 C       0.818491780000       0.781494320000       0.553931200000       1.000000000000
C2 C       0.617254370000       0.943379220000       0.544767790000       1.000000000000
C3 C      -0.120968710000       0.766601030000       0.956753010000       1.000000000000
C4 C       0.826834100000       0.701161010000       0.597197520000       1.000000000000
C5 C       0.430853340000       1.019516420000       0.579163520000       1.000000000000
C6 C       0.070609350000       0.684240880000       0.923967940000       1.000000000000
C7 C      -0.313349060000       0.929120490000       0.943911120000       1.000000000000
C8 C       0.638826210000       0.696797260000       0.679003980000       1.000000000000
C9 C       0.243469900000       1.014456250000       0.660996220000       1.000000000000
C10 C       0.264144930000       0.686103410000       0.842159770000       1.000000000000
C11 C       0.451561200000       0.691652480000       0.760591060000       1.000000000000
C12 C       0.056061930000       1.009625080000       0.742566260000       1.000000000000
C13 C      -0.131798210000       1.005083540000       0.824053440000       1.000000000000
C14 C       0.635138180000       0.775834640000       0.634643710000       1.000000000000
C15 C       0.430750170000       0.940066280000       0.625338860000       1.000000000000
C16 C       0.076189090000       0.761042360000       0.877595580000       1.000000000000
C17 C       0.449234300000       0.770934370000       0.715701400000       1.000000000000
C18 C       0.244620480000       0.935346330000       0.706390040000       1.000000000000
C19 C       0.263001560000       0.765756330000       0.796767790000       1.000000000000
C20 C       0.058226780000       0.930446880000       0.787469300000       1.000000000000
C21 C      -0.127850690000       0.925525200000       0.868319490000       1.000000000000
N1 N      -0.319520700000       1.005702490000       0.902446360000       1.000000000000
H1 H       0.964719470000       0.723287940000       0.525990380000       1.000000000000
H2 H       0.614708180000       1.005054350000       0.510051130000       1.000000000000
H3 H      -0.131482870000       0.712400250000       0.992199460000       1.000000000000
H4 H       0.979288050000       0.578483460000       0.604156540000       1.000000000000
H5 H       0.278369060000       1.142306750000       0.572233360000       1.000000000000
H6 H       0.219898010000       0.561030340000       0.932216580000       1.000000000000
H7 H      -0.466578650000       0.995069180000       0.970171160000       1.000000000000
H8 H       0.791460130000       0.574047760000       0.685937310000       1.000000000000
H9 H       0.090930060000       1.137223920000       0.654029940000       1.000000000000
H10 H       0.416383690000       0.563051680000       0.849240590000       1.000000000000
H11 H       0.604103380000       0.568838940000       0.767546280000       1.000000000000
H12 H      -0.096524010000       1.132381840000       0.735645820000       1.000000000000
H13 H      -0.286122830000       1.127698960000       0.818035990000       1.000000000000
#END
data_mol7_opt_14-QR-14-5668-3
_audit_creation_method 'generated by cspy2.0'
_cell_length_a 7.731
_cell_length_b 5.8625
_cell_length_c 33.1464
_cell_angle_alpha 90.0
_cell_angle_beta 107.7378
_cell_angle_gamma 90.0
loop_
_symmetry_equiv_pos_site_id
_symmetry_equiv_pos_as_xyz
1 -x,-y,-z
2 +x,+y,+z
3 -x,1/2+y,1/2-z
4 +x,1/2-y,1/2+z
loop_
_atom_site_label
_atom_site_type_symbol
_atom_site_fract_x
_atom_site_fract_y
_atom_site_fract_z
_atom_site_occupancy
C1 C       0.026235300000       0.007774050000       0.599044990000       1.000000000000
C2 C      -0.053532780000      -0.210732630000       0.601017520000       1.000000000000
C3 C       0.698030950000      -0.021846900000       0.982671250000       1.000000000000
C4 C       0.129778810000       0.112163990000       0.635005630000       1.000000000000
C5 C      -0.027097130000      -0.317806510000       0.638882140000       1.000000000000
C6 C       0.676717400000       0.093907750000       0.945915180000       1.000000000000
C7 C       0.611875760000      -0.239801930000       0.981136030000       1.000000000000
C8 C       0.266692220000       0.108893780000       0.712788670000       1.000000000000
C9 C       0.110152720000      -0.320405630000       0.716654720000       1.000000000000
C10 C       0.540684680000       0.102632460000       0.867883990000       1.000000000000
C11 C       0.403602140000       0.105860880000       0.790343840000       1.000000000000
C12 C       0.246895550000      -0.323615260000       0.794204740000       1.000000000000
C13 C       0.383399670000      -0.327456190000       0.871704560000       1.000000000000
C14 C       0.161843310000       0.006656860000       0.675687520000       1.000000000000
C15 C       0.080918690000      -0.215268230000       0.677690320000       1.000000000000
C16 C       0.569358100000      -0.003665930000       0.906690640000       1.000000000000
C17 C       0.297756400000       0.003790730000       0.752736440000       1.000000000000
C18 C       0.216748680000      -0.218371070000       0.754744690000       1.000000000000
C19 C       0.433833000000       0.000614920000       0.829802170000       1.000000000000
C20 C       0.352721290000      -0.221674870000       0.831831270000       1.000000000000
C21 C       0.488338540000      -0.225178450000       0.908707830000       1.000000000000
N1 N       0.512736000000      -0.338040370000       0.946596660000       1.000000000000
H1 H       0.003316310000       0.089640220000       0.568534250000       1.000000000000
H2 H      -0.135521510000      -0.290408450000       0.571966380000       1.000000000000
H3 H       0.778298880000       0.046584040000       1.012953990000       1.000000000000
H4 H       0.190252830000       0.277738520000       0.633525450000       1.000000000000
H5 H      -0.087579210000      -0.483345260000       0.640389800000       1.000000000000
H6 H       0.739581580000       0.259225930000       0.945663220000       1.000000000000
H7 H       0.628944670000      -0.332300700000       1.010567950000       1.000000000000
H8 H       0.327151420000       0.274588570000       0.711278430000       1.000000000000
H9 H       0.049629560000      -0.486080700000       0.718133130000       1.000000000000
H10 H       0.601533800000       0.268262550000       0.866512490000       1.000000000000
H11 H       0.464130170000       0.271513010000       0.788855250000       1.000000000000
H12 H       0.186449850000      -0.489233470000       0.795724300000       1.000000000000
H13 H       0.324490890000      -0.492777530000       0.874068430000       1.000000000000
#END
data_mol7_opt_14-QR-14-217-3
_audit_creation_method 'generated by cspy2.0'
_cell_length_a 5.8981
_cell_length_b 7.7696
_cell_length_c 30.3429
_cell_angle_alpha 90.0
_cell_angle_beta 85.8238
_cell_angle_gamma 90.0
loop_
_symmetry_equiv_pos_site_id
_symmetry_equiv_pos_as_xyz
1 -x,-y,-z
2 +x,+y,+z
3 -x,1/2+y,1/2-z
4 +x,1/2-y,1/2+z
loop_
_atom_site_label
_atom_site_type_symbol
_atom_site_fract_x
_atom_site_fract_y
_atom_site_fract_z
_atom_site_occupancy
C1 C       0.926472500000       0.679772660000       0.543285300000       1.000000000000
C2 C       1.137936910000       0.599418280000       0.551370990000       1.000000000000
C3 C       0.401893170000       0.677181310000       0.939170350000       1.000000000000
C4 C       0.772204970000       0.718688920000       0.577418310000       1.000000000000
C5 C       1.188319870000       0.560666950000       0.593326580000       1.000000000000
C6 C       0.341404900000       0.718992060000       0.898111520000       1.000000000000
C7 C       0.617897620000       0.596606390000       0.943618930000       1.000000000000
C8 C       0.663177800000       0.718833110000       0.657601910000       1.000000000000
C9 C       1.078644270000       0.561156010000       0.673483500000       1.000000000000
C10 C       0.445480970000       0.720101500000       0.817500810000       1.000000000000
C11 C       0.554230010000       0.719368010000       0.737552700000       1.000000000000
C12 C       0.969882130000       0.561536250000       0.753431430000       1.000000000000
C13 C       0.861806670000       0.561773330000       0.833347610000       1.000000000000
C14 C       0.816984670000       0.680590170000       0.622232170000       1.000000000000
C15 C       1.031753260000       0.599070120000       0.630446220000       1.000000000000
C16 C       0.493729640000       0.681917780000       0.860412180000       1.000000000000
C17 C       0.708612440000       0.681018290000       0.701652690000       1.000000000000
C18 C       0.923605460000       0.599408680000       0.709878850000       1.000000000000
C19 C       0.600506190000       0.681581630000       0.781105900000       1.000000000000
C20 C       0.815599580000       0.599834060000       0.789354610000       1.000000000000
C21 C       0.708087700000       0.600275130000       0.868622130000       1.000000000000
N1 N       0.764105930000       0.559518010000       0.910766400000       1.000000000000
H1 H       0.890198860000       0.709437860000       0.509602110000       1.000000000000
H2 H       1.258002370000       0.569579100000       0.523664210000       1.000000000000
H3 H       0.291059340000       0.703277620000       0.968467070000       1.000000000000
H4 H       0.611945590000       0.779581630000       0.571306390000       1.000000000000
H5 H       1.348508270000       0.499718160000       0.599463910000       1.000000000000
H6 H       0.179608330000       0.780114660000       0.893279650000       1.000000000000
H7 H       0.666149980000       0.563127620000       0.976489070000       1.000000000000
H8 H       0.502844250000       0.779762360000       0.651455510000       1.000000000000
H9 H       1.239005240000       0.500218700000       0.679596170000       1.000000000000
H10 H       0.285001670000       0.781175640000       0.811503600000       1.000000000000
H11 H       0.393904550000       0.780328060000       0.731431020000       1.000000000000
H12 H       1.130128830000       0.500603430000       0.759584440000       1.000000000000
H13 H       1.020548030000       0.500889340000       0.840359730000       1.000000000000
#END
data_mol7_opt_15-QR-15-6009-3
_audit_creation_method 'generated by cspy2.0'
_cell_length_a 52.9689
_cell_length_b 5.8714
_cell_length_c 9.126
_cell_angle_alpha 90.0
_cell_angle_beta 90.0433
_cell_angle_gamma 90.0
loop_
_symmetry_equiv_pos_site_id
_symmetry_equiv_pos_as_xyz
1 -x,-y,-z
2 +x,+y,+z
3 -x,+y,1/2-z
4 +x,-y,1/2+z
5 1/2-x,1/2-y,-z
6 1/2+x,1/2+y,+z
7 1/2-x,1/2+y,1/2-z
8 1/2+x,1/2-y,1/2+z
loop_
_atom_site_label
_atom_site_type_symbol
_atom_site_fract_x
_atom_site_fract_y
_atom_site_fract_z
_atom_site_occupancy
C1 C       0.226394520000       0.348739560000       0.801603840000       1.000000000000
C2 C       0.219667030000       0.130455470000       0.859617120000       1.000000000000
C3 C       0.032894780000       0.352206120000       0.078842450000       1.000000000000
C4 C       0.211086140000       0.455917840000       0.703453430000       1.000000000000
C5 C       0.197844590000       0.026487480000       0.817656450000       1.000000000000
C6 C       0.054397880000       0.464780490000       0.116175970000       1.000000000000
C7 C       0.027965130000       0.133803100000       0.143252870000       1.000000000000
C8 C       0.171944990000       0.458998970000       0.556006720000       1.000000000000
C9 C       0.158720330000       0.030342620000       0.670077320000       1.000000000000
C10 C       0.093852450000       0.466339310000       0.262269150000       1.000000000000
C11 C       0.132905770000       0.462624130000       0.409044460000       1.000000000000
C12 C       0.119684510000       0.033695850000       0.523140820000       1.000000000000
C13 C       0.080651840000       0.036509160000       0.376512740000       1.000000000000
C14 C       0.187888600000       0.353775180000       0.655686290000       1.000000000000
C15 C       0.181050590000       0.132172890000       0.714643070000       1.000000000000
C16 C       0.071561170000       0.363505150000       0.218393500000       1.000000000000
C17 C       0.149117650000       0.357357020000       0.509581960000       1.000000000000
C18 C       0.142270850000       0.135515810000       0.568594290000       1.000000000000
C19 C       0.110314970000       0.360894100000       0.363627770000       1.000000000000
C20 C       0.103459880000       0.138830060000       0.422601780000       1.000000000000
C21 C       0.064743500000       0.142025720000       0.277101750000       1.000000000000
N1 N       0.042749420000       0.032403770000       0.236778140000       1.000000000000
H1 H       0.243859020000       0.428171260000       0.836686630000       1.000000000000
H2 H       0.232163230000       0.048405630000       0.937549180000       1.000000000000
H3 H       0.019462240000       0.423509470000       0.001882050000       1.000000000000
H4 H       0.216176420000       0.621328640000       0.659467220000       1.000000000000
H5 H       0.192745690000      -0.138959090000       0.861553630000       1.000000000000
H6 H       0.058846300000       0.630355990000       0.070034660000       1.000000000000
H7 H       0.010756030000       0.043777430000       0.113278420000       1.000000000000
H8 H       0.177053960000       0.624519940000       0.512041110000       1.000000000000
H9 H       0.153628760000      -0.135176870000       0.714092460000       1.000000000000
H10 H       0.098879940000       0.631982960000       0.218120450000       1.000000000000
H11 H       0.137999950000       0.628153060000       0.365067180000       1.000000000000
H12 H       0.114574820000      -0.131781560000       0.567054830000       1.000000000000
H13 H       0.075130570000      -0.128681970000       0.418703790000       1.000000000000
#END
data_mol7_opt_4-QR-4-4855-3
_audit_creation_method 'generated by cspy2.0'
_cell_length_a 5.9427
_cell_length_b 3.8507
_cell_length_c 31.3578
_cell_angle_alpha 90.0
_cell_angle_beta 70.2017
_cell_angle_gamma 90.0
loop_
_symmetry_equiv_pos_site_id
_symmetry_equiv_pos_as_xyz
1 +x,+y,+z
2 -x,1/2+y,-z
loop_
_atom_site_label
_atom_site_type_symbol
_atom_site_fract_x
_atom_site_fract_y
_atom_site_fract_z
_atom_site_occupancy
C1 C       0.749737430000       0.468162090000       0.455543970000       1.000000000000
C2 C       0.977339990000       0.632556450000       0.446434900000       1.000000000000
C3 C       1.024247580000       0.577648320000       0.052698080000       1.000000000000
C4 C       0.664452550000       0.398563710000       0.421245660000       1.000000000000
C5 C       1.112320050000       0.721857860000       0.403322800000       1.000000000000
C6 C       0.880977260000       0.482404500000       0.094934400000       1.000000000000
C7 C       1.249043710000       0.741529240000       0.047294250000       1.000000000000
C8 C       0.717272300000       0.419387350000       0.339666180000       1.000000000000
C9 C       1.164439540000       0.741978280000       0.321772320000       1.000000000000
C10 C       0.822337600000       0.458934770000       0.176976980000       1.000000000000
C11 C       0.769706310000       0.439361550000       0.258321790000       1.000000000000
C12 C       1.217051910000       0.762263810000       0.240430930000       1.000000000000
C13 C       1.270287780000       0.782830280000       0.159118460000       1.000000000000
C14 C       0.799600480000       0.487300060000       0.375232120000       1.000000000000
C15 C       1.030764840000       0.654082420000       0.365977840000       1.000000000000
C16 C       0.957117250000       0.547342370000       0.132893440000       1.000000000000
C17 C       0.851537450000       0.507349800000       0.294429220000       1.000000000000
C18 C       1.082950450000       0.674316200000       0.285161680000       1.000000000000
C19 C       0.903809870000       0.527135800000       0.213589630000       1.000000000000
C20 C       1.135367250000       0.694386460000       0.204299460000       1.000000000000
C21 C       1.187859000000       0.714370470000       0.123647420000       1.000000000000
N1 N       1.328852190000       0.807772330000       0.080318910000       1.000000000000
H1 H       0.645544230000       0.399387470000       0.490138510000       1.000000000000
H2 H       1.041412650000       0.685516660000       0.474297330000       1.000000000000
H3 H       0.972612010000       0.532666050000       0.023169550000       1.000000000000
H4 H       0.491994860000       0.273989410000       0.428132770000       1.000000000000
H5 H       1.284757040000       0.846551890000       0.396410620000       1.000000000000
H6 H       0.709570460000       0.357703900000       0.100515700000       1.000000000000
H7 H       1.363567350000       0.817791070000       0.013482750000       1.000000000000
H8 H       0.544670820000       0.294730150000       0.346588910000       1.000000000000
H9 H       1.337000130000       0.866642830000       0.314884130000       1.000000000000
H10 H       0.649893950000       0.334024750000       0.183746230000       1.000000000000
H11 H       0.597163490000       0.314648780000       0.265218800000       1.000000000000
H12 H       1.389579490000       0.886929860000       0.233502060000       1.000000000000
H13 H       1.443043190000       0.907623780000       0.151317540000       1.000000000000
#END
data_mol7_opt_15-QR-15-11629-3
_audit_creation_method 'generated by cspy2.0'
_cell_length_a 53.8533
_cell_length_b 5.8747
_cell_length_c 9.1262
_cell_angle_alpha 90.0
_cell_angle_beta 100.5667
_cell_angle_gamma 90.0
loop_
_symmetry_equiv_pos_site_id
_symmetry_equiv_pos_as_xyz
1 -x,-y,-z
2 +x,+y,+z
3 -x,+y,1/2-z
4 +x,-y,1/2+z
5 1/2-x,1/2-y,-z
6 1/2+x,1/2+y,+z
7 1/2-x,1/2+y,1/2-z
8 1/2+x,1/2-y,1/2+z
loop_
_atom_site_label
_atom_site_type_symbol
_atom_site_fract_x
_atom_site_fract_y
_atom_site_fract_z
_atom_site_occupancy
C1 C       0.472282380000       1.161629000000       0.380717360000       1.000000000000
C2 C       0.465345090000       1.380143510000       0.316552860000       1.000000000000
C3 C       0.278766320000       1.132893840000       0.893782160000       1.000000000000
C4 C       0.457075150000       1.051904710000       0.461720310000       1.000000000000
C5 C       0.443420840000       1.481788980000       0.335408880000       1.000000000000
C6 C       0.300379440000       1.022554200000       0.879162370000       1.000000000000
C7 C       0.273626970000       1.351757220000       0.825169350000       1.000000000000
C8 C       0.417933020000       1.043695050000       0.566737180000       1.000000000000
C9 C       0.404296340000       1.472805080000       0.440572440000       1.000000000000
C10 C       0.339839560000       1.026129900000       0.775814490000       1.000000000000
C11 C       0.378893300000       1.034956580000       0.671377180000       1.000000000000
C12 C       0.365259790000       1.464339000000       0.545191810000       1.000000000000
C13 C       0.326225840000       1.456417360000       0.649508960000       1.000000000000
C14 C       0.433777420000       1.151536400000       0.484883220000       1.000000000000
C15 C       0.426726400000       1.373372900000       0.419672760000       1.000000000000
C16 C       0.317447490000       1.126578590000       0.796071520000       1.000000000000
C17 C       0.395005990000       1.142874080000       0.588956250000       1.000000000000
C18 C       0.387945950000       1.364949530000       0.523681950000       1.000000000000
C19 C       0.356202750000       1.134256380000       0.692844960000       1.000000000000
C20 C       0.349134240000       1.356553330000       0.627601180000       1.000000000000
C21 C       0.310416970000       1.348290100000       0.731131030000       1.000000000000
N1 N       0.288315650000       1.455597730000       0.748193480000       1.000000000000
H1 H       0.489824720000       1.084076140000       0.364144910000       1.000000000000
H2 H       0.477763940000       1.464242250000       0.252589860000       1.000000000000
H3 H       0.265400690000       1.059479540000       0.955814940000       1.000000000000
H4 H       0.462324420000       0.886318380000       0.510359490000       1.000000000000
H5 H       0.438162960000       1.647409100000       0.286849610000       1.000000000000
H6 H       0.304986900000       0.856723070000       0.929260230000       1.000000000000
H7 H       0.256329910000       1.439993000000       0.836965470000       1.000000000000
H8 H       0.423201080000       0.878000320000       0.615375420000       1.000000000000
H9 H       0.399045690000       1.638500380000       0.391903520000       1.000000000000
H10 H       0.345026220000       0.860303730000       0.824546900000       1.000000000000
H11 H       0.384146570000       0.869252600000       0.720011030000       1.000000000000
H12 H       0.359991050000       1.629989370000       0.496604140000       1.000000000000
H13 H       0.320545790000       1.621725100000       0.602196790000       1.000000000000
#END
data_mol7_opt_14-QR-14-7429-3
_audit_creation_method 'generated by cspy2.0'
_cell_length_a 5.986
_cell_length_b 7.7817
_cell_length_c 34.8095
_cell_angle_alpha 90.0
_cell_angle_beta 62.4745
_cell_angle_gamma 90.0
loop_
_symmetry_equiv_pos_site_id
_symmetry_equiv_pos_as_xyz
1 -x,-y,-z
2 +x,+y,+z
3 -x,1/2+y,1/2-z
4 +x,1/2-y,1/2+z
loop_
_atom_site_label
_atom_site_type_symbol
_atom_site_fract_x
_atom_site_fract_y
_atom_site_fract_z
_atom_site_occupancy
C1 C       0.416690420000       0.839194580000       0.924699570000       1.000000000000
C2 C       0.653324960000       0.920323660000       0.913688380000       1.000000000000
C3 C       0.928416100000       0.828398590000       0.542824590000       1.000000000000
C4 C       0.349806010000       0.798609220000       0.893350210000       1.000000000000
C5 C       0.815443870000       0.958155910000       0.871685340000       1.000000000000
C6 C       0.758377840000       0.787434270000       0.584091220000       1.000000000000
C7 C       1.160063030000       0.909869340000       0.535325250000       1.000000000000
C8 C       0.450623020000       0.795739890000       0.816043820000       1.000000000000
C9 C       0.915530760000       0.954939520000       0.794414750000       1.000000000000
C10 C       0.651388470000       0.789037200000       0.661888090000       1.000000000000
C11 C       0.550907410000       0.792487130000       0.738965840000       1.000000000000
C12 C       1.015996110000       0.951842240000       0.717336750000       1.000000000000
C13 C       1.117077200000       0.948892350000       0.640280190000       1.000000000000
C14 C       0.513771070000       0.835683680000       0.848616330000       1.000000000000
C15 C       0.754108900000       0.917990640000       0.837431250000       1.000000000000
C16 C       0.813860680000       0.826265820000       0.618976080000       1.000000000000
C17 C       0.613239850000       0.832554770000       0.772051410000       1.000000000000
C18 C       0.853838130000       0.914952020000       0.760851180000       1.000000000000
C19 C       0.713067040000       0.829291410000       0.695450930000       1.000000000000
C20 C       0.953826560000       0.911826320000       0.684226930000       1.000000000000
C21 C       1.053768320000       0.908693150000       0.607800520000       1.000000000000
N1 N       1.222123060000       0.948552750000       0.565530620000       1.000000000000
H1 H       0.290787430000       0.810287030000       0.958360610000       1.000000000000
H2 H       0.702365380000       0.951493180000       0.939209960000       1.000000000000
H3 H       0.892975500000       0.800972250000       0.515606070000       1.000000000000
H4 H       0.170513250000       0.737128950000       0.901679490000       1.000000000000
H5 H       0.994731120000       1.019691090000       0.863331990000       1.000000000000
H6 H       0.580903000000       0.725682060000       0.591183980000       1.000000000000
H7 H       1.296013510000       0.942669540000       0.502291110000       1.000000000000
H8 H       0.271163630000       0.734223670000       0.824408080000       1.000000000000
H9 H       1.094928870000       1.016464830000       0.786083240000       1.000000000000
H10 H       0.472175620000       0.727371570000       0.670107960000       1.000000000000
H11 H       0.371521810000       0.730939520000       0.747305740000       1.000000000000
H12 H       1.195384410000       1.013361380000       0.708967180000       1.000000000000
H13 H       1.297201980000       1.010331770000       0.631087100000       1.000000000000
#END
data_mol7_opt_14-QR-14-6971-3
_audit_creation_method 'generated by cspy2.0'
_cell_length_a 13.5904
_cell_length_b 15.1725
_cell_length_c 26.7962
_cell_angle_alpha 90.0
_cell_angle_beta 14.594600000000002
_cell_angle_gamma 90.0
loop_
_symmetry_equiv_pos_site_id
_symmetry_equiv_pos_as_xyz
1 -x,-y,-z
2 +x,+y,+z
3 -x,1/2+y,1/2-z
4 +x,1/2-y,1/2+z
loop_
_atom_site_label
_atom_site_type_symbol
_atom_site_fract_x
_atom_site_fract_y
_atom_site_fract_z
_atom_site_occupancy
C1 C       0.945930690000       0.854343140000       0.398340530000       1.000000000000
C2 C       1.246941540000       0.896186960000       0.222070450000       1.000000000000
C3 C      -1.160643440000       0.861228590000       1.065854240000       1.000000000000
C4 C       0.595458820000       0.834608290000       0.549093740000       1.000000000000
C5 C       1.187790060000       0.916897660000       0.202231510000       1.000000000000
C6 C      -1.120072400000       0.838940450000       1.094827830000       1.000000000000
C7 C      -0.840713510000       0.903133560000       0.883692370000       1.000000000000
C8 C       0.164485030000       0.835653000000       0.686669670000       1.000000000000
C9 C       0.755899980000       0.917763590000       0.340346330000       1.000000000000
C10 C      -0.695373000000       0.837233320000       0.961251640000       1.000000000000
C11 C      -0.265602990000       0.836493770000       0.824047120000       1.000000000000
C12 C       0.326108290000       0.918683990000       0.477564040000       1.000000000000
C13 C      -0.102515840000       0.919678940000       0.614176710000       1.000000000000
C14 C       0.518286370000       0.855020170000       0.535626150000       1.000000000000
C15 C       0.823994410000       0.897471840000       0.356602440000       1.000000000000
C16 C      -0.760952650000       0.857664490000       0.943764510000       1.000000000000
C17 C       0.090822280000       0.855907830000       0.672219040000       1.000000000000
C18 C       0.396838270000       0.898406170000       0.493010210000       1.000000000000
C19 C      -0.336335370000       0.856727540000       0.808601230000       1.000000000000
C20 C      -0.030238150000       0.899297170000       0.629319610000       1.000000000000
C21 C      -0.455868370000       0.900177790000       0.765090980000       1.000000000000
N1 N      -0.506909980000       0.921933660000       0.740539120000       1.000000000000
H1 H       0.999884930000       0.838467150000       0.410698690000       1.000000000000
H2 H       1.523442250000       0.911296510000       0.104109030000       1.000000000000
H3 H      -1.428045230000       0.848087750000       1.176803050000       1.000000000000
H4 H       0.367284420000       0.802899190000       0.682689650000       1.000000000000
H5 H       1.415771150000       0.948635730000       0.068710710000       1.000000000000
H6 H      -1.354810320000       0.807132030000       1.230444490000       1.000000000000
H7 H      -0.873460250000       0.920979560000       0.860644820000       1.000000000000
H8 H      -0.063691540000       0.803924390000       0.820309930000       1.000000000000
H9 H       0.984229210000       0.949495820000       0.206664050000       1.000000000000
H10 H      -0.924262130000       0.805432740000       1.095098140000       1.000000000000
H11 H      -0.493847630000       0.804749830000       0.957693890000       1.000000000000
H12 H       0.554128580000       0.950414320000       0.344001840000       1.000000000000
H13 H       0.120364330000       0.951395370000       0.482377210000       1.000000000000
#END
data_mol7_opt_19-QR-19-1310-3
_audit_creation_method 'generated by cspy2.0'
_cell_length_a 5.8984
_cell_length_b 30.5024
_cell_length_c 7.9997
_cell_angle_alpha 90.0
_cell_angle_beta 90.0
_cell_angle_gamma 90.0
loop_
_symmetry_equiv_pos_site_id
_symmetry_equiv_pos_as_xyz
1 +x,+y,+z
2 -x,1/2+y,1/2-z
3 1/2-x,-y,1/2+z
4 1/2+x,1/2-y,-z
loop_
_atom_site_label
_atom_site_type_symbol
_atom_site_fract_x
_atom_site_fract_y
_atom_site_fract_z
_atom_site_occupancy
C1 C       0.346235720000       0.178092080000       0.837136190000       1.000000000000
C2 C       0.140569820000       0.166296900000       0.920902360000       1.000000000000
C3 C       0.904514900000      -0.206468700000       0.820538140000       1.000000000000
C4 C       0.500914400000       0.146869310000       0.794690700000       1.000000000000
C5 C       0.096204580000       0.123661620000       0.959429260000       1.000000000000
C6 C       0.958864590000      -0.164546450000       0.778751040000       1.000000000000
C7 C       0.694010250000      -0.214726060000       0.904686200000       1.000000000000
C8 C       0.616720120000       0.069028420000       0.790602430000       1.000000000000
C9 C       0.212635840000       0.045858840000       0.954988560000       1.000000000000
C10 C       0.847883940000      -0.086193260000       0.781490040000       1.000000000000
C11 C       0.732406010000      -0.008582060000       0.786139840000       1.000000000000
C12 C       0.328144500000      -0.031752150000       0.950681270000       1.000000000000
C13 C       0.442974080000      -0.109343690000       0.946532320000       1.000000000000
C14 C       0.462353190000       0.101489740000       0.832395830000       1.000000000000
C15 C       0.253469430000       0.089508290000       0.917383620000       1.000000000000
C16 C       0.805701360000      -0.129741440000       0.819395810000       1.000000000000
C17 C       0.577423320000       0.024396510000       0.828058930000       1.000000000000
C18 C       0.368321800000       0.012399030000       0.913139740000       1.000000000000
C19 C       0.692224960000      -0.052733810000       0.823597820000       1.000000000000
C20 C       0.483032510000      -0.064755550000       0.908815040000       1.000000000000
C21 C       0.597231870000      -0.141711680000       0.904491240000       1.000000000000
N1 N       0.547376650000      -0.184634540000       0.945119140000       1.000000000000
H1 H       0.377770990000       0.212246950000       0.807724520000       1.000000000000
H2 H       0.020057690000       0.191732780000       0.953514650000       1.000000000000
H3 H       1.016173230000      -0.233649930000       0.791796540000       1.000000000000
H4 H       0.656780990000       0.155792580000       0.731212040000       1.000000000000
H5 H      -0.059586260000       0.114714290000       1.022960090000       1.000000000000
H6 H       1.116366170000      -0.156869250000       0.714991880000       1.000000000000
H7 H       0.650671690000      -0.248284400000       0.938141030000       1.000000000000
H8 H       0.772655550000       0.077987310000       0.727086640000       1.000000000000
H9 H       0.056670460000       0.036933030000       1.018513330000       1.000000000000
H10 H       1.003970770000      -0.077380120000       0.717827870000       1.000000000000
H11 H       0.888334100000       0.000352100000       0.722594080000       1.000000000000
H12 H       0.172296260000      -0.040716090000       1.014198040000       1.000000000000
H13 H       0.288699820000      -0.119135690000       1.009950040000       1.000000000000
#END
data_mol7_opt_19-QR-19-9509-3
_audit_creation_method 'generated by cspy2.0'
_cell_length_a 30.4331
_cell_length_b 7.8467
_cell_length_c 5.8393
_cell_angle_alpha 90.0
_cell_angle_beta 90.0
_cell_angle_gamma 90.0
loop_
_symmetry_equiv_pos_site_id
_symmetry_equiv_pos_as_xyz
1 +x,+y,+z
2 -x,1/2+y,1/2-z
3 1/2-x,-y,1/2+z
4 1/2+x,1/2-y,-z
loop_
_atom_site_label
_atom_site_type_symbol
_atom_site_fract_x
_atom_site_fract_y
_atom_site_fract_z
_atom_site_occupancy
C1 C       0.199868300000       0.071558350000       0.575630110000       1.000000000000
C2 C       0.192451750000       0.153282730000       0.791431240000       1.000000000000
C3 C      -0.194821550000       0.071703730000       0.225651650000       1.000000000000
C4 C       0.165512670000       0.031301660000       0.436318940000       1.000000000000
C5 C       0.150924380000       0.192173920000       0.860866270000       1.000000000000
C6 C      -0.154219530000       0.029437960000       0.146639690000       1.000000000000
C7 C      -0.198624660000       0.153115640000       0.444746770000       1.000000000000
C8 C       0.085551570000       0.030107480000       0.362994370000       1.000000000000
C9 C       0.070991260000       0.190787100000       0.786777680000       1.000000000000
C10 C      -0.073874170000       0.028154300000       0.215578380000       1.000000000000
C11 C       0.005832460000       0.029013790000       0.289327150000       1.000000000000
C12 C      -0.008727530000       0.189706610000       0.713387970000       1.000000000000
C13 C      -0.088409730000       0.188917350000       0.640579990000       1.000000000000
C14 C       0.121130900000       0.069535060000       0.501389420000       1.000000000000
C15 C       0.113599580000       0.152592210000       0.720468920000       1.000000000000
C16 C      -0.116348010000       0.066883650000       0.283027060000       1.000000000000
C17 C       0.041934720000       0.068300200000       0.428225840000       1.000000000000
C18 C       0.034391920000       0.151444260000       0.647538610000       1.000000000000
C19 C      -0.037284660000       0.067328280000       0.355086690000       1.000000000000
C20 C      -0.044852670000       0.150465520000       0.574604570000       1.000000000000
C21 C      -0.123885840000       0.149623100000       0.501976600000       1.000000000000
N1 N      -0.165580020000       0.190753010000       0.577023110000       1.000000000000
H1 H       0.233222020000       0.041909440000       0.524009320000       1.000000000000
H2 H       0.220320360000       0.183994270000       0.899456770000       1.000000000000
H3 H      -0.224229840000       0.045383810000       0.127218220000       1.000000000000
H4 H       0.171117710000      -0.030623770000       0.272776450000       1.000000000000
H5 H       0.145291530000       0.254043770000       1.024420990000       1.000000000000
H6 H      -0.149880030000      -0.032250100000      -0.018182330000       1.000000000000
H7 H      -0.231131970000       0.186847080000       0.507899540000       1.000000000000
H8 H       0.091190400000      -0.031866280000       0.199369360000       1.000000000000
H9 H       0.065385510000       0.252745720000       0.950430250000       1.000000000000
H10 H      -0.068378280000      -0.033700970000       0.051702420000       1.000000000000
H11 H       0.011448320000      -0.032917330000       0.125673740000       1.000000000000
H12 H      -0.014374260000       0.251632510000       0.876961780000       1.000000000000
H13 H      -0.094916730000       0.250661390000       0.803107360000       1.000000000000
#END
data_mol7_opt_14-QR-14-580-3
_audit_creation_method 'generated by cspy2.0'
_cell_length_a 15.7391
_cell_length_b 5.9006
_cell_length_c 15.4803
_cell_angle_alpha 90.0
_cell_angle_beta 105.0358
_cell_angle_gamma 90.0
loop_
_symmetry_equiv_pos_site_id
_symmetry_equiv_pos_as_xyz
1 -x,-y,-z
2 +x,+y,+z
3 -x,1/2+y,1/2-z
4 +x,1/2-y,1/2+z
loop_
_atom_site_label
_atom_site_type_symbol
_atom_site_fract_x
_atom_site_fract_y
_atom_site_fract_z
_atom_site_occupancy
C1 C       0.113287700000       0.399776190000       0.490320840000       1.000000000000
C2 C       0.118877820000       0.617548790000       0.451367790000       1.000000000000
C3 C       0.907454190000       0.418675600000       0.806359100000       1.000000000000
C4 C       0.186996190000       0.294716880000       0.539725170000       1.000000000000
C5 C       0.197984620000       0.723242170000       0.463118980000       1.000000000000
C6 C       0.830584020000       0.304299150000       0.797070810000       1.000000000000
C7 C       0.905785630000       0.635998590000       0.764394310000       1.000000000000
C8 C       0.348005110000       0.295824740000       0.604143770000       1.000000000000
C9 C       0.358965890000       0.723680460000       0.527702740000       1.000000000000
C10 C       0.669034330000       0.297767320000       0.733083040000       1.000000000000
C11 C       0.508536500000       0.296699590000       0.668570000000       1.000000000000
C12 C       0.519489050000       0.724732430000       0.592046930000       1.000000000000
C13 C       0.679911440000       0.726414310000       0.656276950000       1.000000000000
C14 C       0.271922650000       0.398770180000       0.554136440000       1.000000000000
C15 C       0.277597720000       0.619948920000       0.514619300000       1.000000000000
C16 C       0.750081750000       0.402659160000       0.745899160000       1.000000000000
C17 C       0.431407330000       0.399494200000       0.618090570000       1.000000000000
C18 C       0.437095350000       0.620908790000       0.578532710000       1.000000000000
C19 C       0.590925450000       0.400524250000       0.682125910000       1.000000000000
C20 C       0.596658790000       0.622066670000       0.642516000000       1.000000000000
C21 C       0.755787590000       0.623428680000       0.706333080000       1.000000000000
N1 N       0.834982710000       0.734890320000       0.717090750000       1.000000000000
H1 H       0.049574180000       0.319008120000       0.480063720000       1.000000000000
H2 H       0.059301180000       0.697780860000       0.412264450000       1.000000000000
H3 H       0.969652210000       0.349615990000       0.844589380000       1.000000000000
H4 H       0.182790260000       0.129698150000       0.569255960000       1.000000000000
H5 H       0.202248160000       0.888225090000       0.433582880000       1.000000000000
H6 H       0.828917580000       0.139499250000       0.827732510000       1.000000000000
H7 H       0.967338050000       0.727394980000       0.771832390000       1.000000000000
H8 H       0.343736240000       0.130687040000       0.633668190000       1.000000000000
H9 H       0.363168950000       0.888799530000       0.498147990000       1.000000000000
H10 H       0.665050710000       0.132688770000       0.762794730000       1.000000000000
H11 H       0.504312070000       0.131603390000       0.698127690000       1.000000000000
H12 H       0.523777170000       0.889793830000       0.562528570000       1.000000000000
H13 H       0.685946010000       0.891157060000       0.627482000000       1.000000000000
#END
data_mol7_opt_15-QR-15-11345-3
_audit_creation_method 'generated by cspy2.0'
_cell_length_a 52.9089
_cell_length_b 6.1396
_cell_length_c 8.9083
_cell_angle_alpha 90.0
_cell_angle_beta 76.7865
_cell_angle_gamma 90.0
loop_
_symmetry_equiv_pos_site_id
_symmetry_equiv_pos_as_xyz
1 -x,-y,-z
2 +x,+y,+z
3 -x,+y,1/2-z
4 +x,-y,1/2+z
5 1/2-x,1/2-y,-z
6 1/2+x,1/2+y,+z
7 1/2-x,1/2+y,1/2-z
8 1/2+x,1/2-y,1/2+z
loop_
_atom_site_label
_atom_site_type_symbol
_atom_site_fract_x
_atom_site_fract_y
_atom_site_fract_z
_atom_site_occupancy
C1 C       0.226715860000       0.283734480000       0.843722850000       1.000000000000
C2 C       0.219061200000       0.069093610000       0.898735850000       1.000000000000
C3 C       0.029935290000       0.431589670000       0.358706370000       1.000000000000
C4 C       0.211546720000       0.403049210000       0.769889250000       1.000000000000
C5 C       0.196480740000      -0.019223030000       0.878200170000       1.000000000000
C6 C       0.052223480000       0.528828270000       0.375447160000       1.000000000000
C7 C       0.024109670000       0.215538320000       0.417894850000       1.000000000000
C8 C       0.171751790000       0.435401290000       0.670648370000       1.000000000000
C9 C       0.156705580000       0.013881040000       0.778848370000       1.000000000000
C10 C       0.092356670000       0.501020320000       0.473171320000       1.000000000000
C11 C       0.132061610000       0.468179950000       0.571802200000       1.000000000000
C12 C       0.117018140000       0.046396540000       0.680007610000       1.000000000000
C13 C       0.077331610000       0.078353240000       0.581445710000       1.000000000000
C14 C       0.187574510000       0.317593130000       0.745329850000       1.000000000000
C15 C       0.179794820000       0.099682310000       0.801253040000       1.000000000000
C16 C       0.069302840000       0.414156340000       0.451360960000       1.000000000000
C17 C       0.148157500000       0.350150900000       0.647006260000       1.000000000000
C18 C       0.140367990000       0.132006590000       0.702983410000       1.000000000000
C19 C       0.108707310000       0.382651120000       0.548875360000       1.000000000000
C20 C       0.100908820000       0.164302030000       0.604810690000       1.000000000000
C21 C       0.061545100000       0.196393930000       0.507010450000       1.000000000000
N1 N       0.038768690000       0.102497800000       0.488033820000       1.000000000000
H1 H       0.244772750000       0.350607270000       0.861466110000       1.000000000000
H2 H       0.231464320000      -0.022812030000       0.957096020000       1.000000000000
H3 H       0.016538780000       0.513326170000       0.301921820000       1.000000000000
H4 H       0.217339460000       0.565704460000       0.728186070000       1.000000000000
H5 H       0.190679330000      -0.181897690000       0.919821380000       1.000000000000
H6 H       0.057363140000       0.692084870000       0.332392480000       1.000000000000
H7 H       0.006272730000       0.137796520000       0.404402780000       1.000000000000
H8 H       0.177563960000       0.598154460000       0.628948380000       1.000000000000
H9 H       0.150911160000      -0.148881510000       0.820576270000       1.000000000000
H10 H       0.098085930000       0.663933670000       0.431398510000       1.000000000000
H11 H       0.137858640000       0.630945500000       0.530110190000       1.000000000000
H12 H       0.111205480000      -0.116307630000       0.721658410000       1.000000000000
H13 H       0.071101680000      -0.083744340000       0.621891740000       1.000000000000
#END
data_mol7_opt_2-QR-2-2337-3
_audit_creation_method 'generated by cspy2.0'
_cell_length_a 22.0316
_cell_length_b 14.8515
_cell_length_c 10.6501
_cell_angle_alpha 130.3253
_cell_angle_beta 75.4485
_cell_angle_gamma 56.73910000000001
loop_
_symmetry_equiv_pos_site_id
_symmetry_equiv_pos_as_xyz
1 -x,-y,-z
2 +x,+y,+z
loop_
_atom_site_label
_atom_site_type_symbol
_atom_site_fract_x
_atom_site_fract_y
_atom_site_fract_z
_atom_site_occupancy
C1 C       0.651495140000       0.089831270000       0.595734590000       1.000000000000
C2 C       0.422547900000       0.472119370000       1.102071380000       1.000000000000
C3 C       0.554071640000      -0.499668640000      -0.687114880000       1.000000000000
C4 C       0.754468130000      -0.154629270000       0.223821270000       1.000000000000
C5 C       0.303958950000       0.597665590000       1.220162770000       1.000000000000
C6 C       0.681542240000      -0.642440430000      -0.829457910000       1.000000000000
C7 C       0.326290700000      -0.112600970000      -0.169601810000       1.000000000000
C8 C       0.737559190000      -0.279093820000      -0.042609480000       1.000000000000
C9 C       0.287759090000       0.472066830000       0.952162540000       1.000000000000
C10 C       0.704161460000      -0.527433840000      -0.574737480000       1.000000000000
C11 C       0.720954160000      -0.403493770000      -0.308888320000       1.000000000000
C12 C       0.270965370000       0.347957720000       0.686344330000       1.000000000000
C13 C       0.253524620000       0.225076460000       0.422158490000       1.000000000000
C14 C       0.637031280000      -0.036555850000       0.328295630000       1.000000000000
C15 C       0.404507190000       0.351744260000       0.842528060000       1.000000000000
C16 C       0.586234490000      -0.404745240000      -0.461868610000       1.000000000000
C17 C       0.620680170000      -0.160455280000       0.063457640000       1.000000000000
C18 C       0.387907340000       0.228252570000       0.578227700000       1.000000000000
C19 C       0.604015220000      -0.283753900000      -0.200787930000       1.000000000000
C20 C       0.371100070000       0.105114640000       0.314237050000       1.000000000000
C21 C       0.354125110000      -0.017288290000       0.051427630000       1.000000000000
N1 N       0.229482920000       0.118472140000       0.182992650000       1.000000000000
H1 H       0.742439370000      -0.003524720000       0.510923990000       1.000000000000
H2 H       0.344226020000       0.661354200000       1.391620970000       1.000000000000
H3 H       0.620434980000      -0.670998670000      -0.954703290000       1.000000000000
H4 H       0.927951720000      -0.444333150000      -0.159910240000       1.000000000000
H5 H       0.130504370000       0.887237220000       1.603734630000       1.000000000000
H6 H       0.854560600000      -0.933648030000      -1.217007830000       1.000000000000
H7 H       0.224415700000       0.001362970000      -0.056048250000       1.000000000000
H8 H       0.911173420000      -0.568961940000      -0.426515340000       1.000000000000
H9 H       0.114170220000       0.761948610000       1.336138800000       1.000000000000
H10 H       0.877692700000      -0.817365040000      -0.959031000000       1.000000000000
H11 H       0.894522460000      -0.693307610000      -0.692784360000       1.000000000000
H12 H       0.097427960000       0.637664540000       1.070047150000       1.000000000000
H13 H       0.080147450000       0.512820880000       0.802211420000       1.000000000000
#END
data_mol7_opt_14-QR-14-1016-3
_audit_creation_method 'generated by cspy2.0'
_cell_length_a 13.8392
_cell_length_b 14.9895
_cell_length_c 6.827
_cell_angle_alpha 90.0
_cell_angle_beta 80.8573
_cell_angle_gamma 90.0
loop_
_symmetry_equiv_pos_site_id
_symmetry_equiv_pos_as_xyz
1 -x,-y,-z
2 +x,+y,+z
3 -x,1/2+y,1/2-z
4 +x,1/2-y,1/2+z
loop_
_atom_site_label
_atom_site_type_symbol
_atom_site_fract_x
_atom_site_fract_y
_atom_site_fract_z
_atom_site_occupancy
C1 C       0.485125370000       0.360221850000       0.316747070000       1.000000000000
C2 C       0.436347250000       0.400259580000       0.495946490000       1.000000000000
C3 C      -0.285574740000       0.355653870000      -0.332740460000       1.000000000000
C4 C       0.434830210000       0.340044170000       0.166517330000       1.000000000000
C5 C       0.338872390000       0.418860610000       0.519062960000       1.000000000000
C6 C      -0.188554450000       0.335380040000      -0.364921470000       1.000000000000
C7 C      -0.327306710000       0.395569570000      -0.147528580000       1.000000000000
C8 C       0.279069850000       0.338507200000       0.032841110000       1.000000000000
C9 C       0.183287140000       0.417232530000       0.384756950000       1.000000000000
C10 C      -0.031305880000       0.335681090000      -0.234705040000       1.000000000000
C11 C       0.123864260000       0.337032260000      -0.100906680000       1.000000000000
C12 C       0.028040510000       0.415761220000       0.251245450000       1.000000000000
C13 C      -0.127220490000       0.414436180000       0.118269800000       1.000000000000
C14 C       0.332064240000       0.358289180000       0.183359090000       1.000000000000
C15 C       0.282539590000       0.398982850000       0.365281860000       1.000000000000
C16 C      -0.130455090000       0.354199900000      -0.214125000000       1.000000000000
C17 C       0.177875470000       0.356746050000       0.050501160000       1.000000000000
C18 C       0.128290930000       0.397482180000       0.232614530000       1.000000000000
C19 C       0.023631510000       0.355339690000      -0.082348270000       1.000000000000
C20 C      -0.026036240000       0.396069250000       0.099916490000       1.000000000000
C21 C      -0.179969980000       0.394728740000      -0.032328560000       1.000000000000
N1 N      -0.278660280000       0.414430920000      -0.004525460000       1.000000000000
H1 H       0.562774230000       0.346063430000       0.301752490000       1.000000000000
H2 H       0.477915240000       0.415669240000       0.613519070000       1.000000000000
H3 H      -0.331843470000       0.342394030000      -0.443403780000       1.000000000000
H4 H       0.471763720000       0.309706120000       0.030699480000       1.000000000000
H5 H       0.301879700000       0.449168830000       0.654864580000       1.000000000000
H6 H      -0.154071410000       0.305153150000      -0.502947820000       1.000000000000
H7 H      -0.404967040000       0.411746250000      -0.121857540000       1.000000000000
H8 H       0.316086760000       0.308145590000      -0.103018160000       1.000000000000
H9 H       0.146335270000       0.447586630000       0.520668700000       1.000000000000
H10 H       0.005449120000       0.305381250000      -0.370901160000       1.000000000000
H11 H       0.160837040000       0.306692770000      -0.236809210000       1.000000000000
H12 H      -0.008984660000       0.446098210000       0.387052670000       1.000000000000
H13 H      -0.165880780000       0.444671280000       0.252414770000       1.000000000000
#END
data_mol7_opt_2-QR-2-2334-3
_audit_creation_method 'generated by cspy2.0'
_cell_length_a 6.0818
_cell_length_b 13.4372
_cell_length_c 11.0693
_cell_angle_alpha 79.6041
_cell_angle_beta 51.8073
_cell_angle_gamma 74.5506
loop_
_symmetry_equiv_pos_site_id
_symmetry_equiv_pos_as_xyz
1 -x,-y,-z
2 +x,+y,+z
loop_
_atom_site_label
_atom_site_type_symbol
_atom_site_fract_x
_atom_site_fract_y
_atom_site_fract_z
_atom_site_occupancy
C1 C       0.262008050000       0.405893890000       0.070364180000       1.000000000000
C2 C       0.451301460000       0.364872880000       0.111243640000       1.000000000000
C3 C       1.094113640000      -0.382453570000      -0.615774670000       1.000000000000
C4 C       0.249603390000       0.350186030000      -0.015889090000       1.000000000000
C5 C       0.621936250000       0.269459390000       0.064611380000       1.000000000000
C6 C       0.918688300000      -0.287806290000      -0.572990120000       1.000000000000
C7 C       1.276070810000      -0.416157870000      -0.568858510000       1.000000000000
C8 C       0.416495570000       0.190864860000      -0.155739680000       1.000000000000
C9 C       0.788093650000       0.110256040000      -0.075305940000       1.000000000000
C10 C       0.747750320000      -0.126924160000      -0.434188510000       1.000000000000
C11 C       0.582254740000       0.031995240000      -0.295067680000       1.000000000000
C12 C       0.954123130000      -0.048617310000      -0.214635070000       1.000000000000
C13 C       1.120449470000      -0.207510830000      -0.353698520000       1.000000000000
C14 C       0.424814940000       0.249282510000      -0.067915250000       1.000000000000
C15 C       0.616934270000       0.207605000000      -0.026347820000       1.000000000000
C16 C       0.919325240000      -0.224175690000      -0.482542490000       1.000000000000
C17 C       0.589598530000       0.091502360000      -0.206445180000       1.000000000000
C18 C       0.781933700000       0.049774070000      -0.164840780000       1.000000000000
C19 C       0.754314690000      -0.066408080000      -0.344813580000       1.000000000000
C20 C       0.946936220000      -0.108184670000      -0.303268080000       1.000000000000
C21 C       1.111528530000      -0.265764710000      -0.441227220000       1.000000000000
N1 N       1.286937480000      -0.362229110000      -0.486662140000       1.000000000000
H1 H       0.128158630000       0.482018530000       0.108869970000       1.000000000000
H2 H       0.457543920000       0.410685220000       0.179918270000       1.000000000000
H3 H       1.099449910000      -0.432748840000      -0.684193950000       1.000000000000
H4 H       0.106190820000       0.381239640000      -0.046890120000       1.000000000000
H5 H       0.765478800000       0.238367930000       0.095519390000       1.000000000000
H6 H       0.777639710000      -0.259355990000      -0.606000850000       1.000000000000
H7 H       1.416480910000      -0.491901070000      -0.603192250000       1.000000000000
H8 H       0.272928240000       0.222001450000      -0.186714570000       1.000000000000
H9 H       0.931598780000       0.079190360000      -0.044285180000       1.000000000000
H10 H       0.604286420000      -0.096110800000      -0.465314750000       1.000000000000
H11 H       0.438701480000       0.063072350000      -0.326049120000       1.000000000000
H12 H       1.097692100000      -0.079754390000      -0.183709120000       1.000000000000
H13 H       1.265658520000      -0.240307890000      -0.324397060000       1.000000000000
#END
data_mol7_opt_61-QR-61-12307-3
_audit_creation_method 'generated by cspy2.0'
_cell_length_a 52.8524
_cell_length_b 7.552
_cell_length_c 7.0415
_cell_angle_alpha 90.0
_cell_angle_beta 90.0
_cell_angle_gamma 90.0
loop_
_symmetry_equiv_pos_site_id
_symmetry_equiv_pos_as_xyz
1 -x,-y,-z
2 +x,+y,+z
3 -x,1/2+y,1/2-z
4 +x,1/2-y,1/2+z
5 1/2-x,-y,1/2+z
6 1/2+x,+y,1/2-z
7 1/2-x,1/2+y,+z
8 1/2+x,1/2-y,-z
loop_
_atom_site_label
_atom_site_type_symbol
_atom_site_fract_x
_atom_site_fract_y
_atom_site_fract_z
_atom_site_occupancy
C1 C       0.273712700000       0.534452870000       0.405668820000       1.000000000000
C2 C       0.287441590000       0.455028660000       0.252461530000       1.000000000000
C3 C       0.466330440000       0.540701680000       1.356367700000       1.000000000000
C4 C       0.285513700000       0.573755710000       0.572352790000       1.000000000000
C5 C       0.312527510000       0.417566780000       0.270872790000       1.000000000000
C6 C       0.441288090000       0.581208410000       1.347035950000       1.000000000000
C7 C       0.478278140000       0.460964870000       1.194638300000       1.000000000000
C8 C       0.324405290000       0.575671460000       0.767063140000       1.000000000000
C9 C       0.351375760000       0.419827300000       0.466051710000       1.000000000000
C10 C       0.401947100000       0.580496870000       1.155576000000       1.000000000000
C11 C       0.363172850000       0.577980700000       0.961396720000       1.000000000000
C12 C       0.390150120000       0.421979880000       0.660235880000       1.000000000000
C13 C       0.428937270000       0.423993350000       0.853844240000       1.000000000000
C14 C       0.311910210000       0.537004560000       0.599039060000       1.000000000000
C15 C       0.325854530000       0.456431850000       0.443441960000       1.000000000000
C16 C       0.427459200000       0.543628480000       1.176960440000       1.000000000000
C17 C       0.350414510000       0.539190290000       0.792195800000       1.000000000000
C18 C       0.364375320000       0.458529040000       0.636440890000       1.000000000000
C19 C       0.388947790000       0.541520080000       0.985194190000       1.000000000000
C20 C       0.402925510000       0.460719220000       0.829390930000       1.000000000000
C21 C       0.441383790000       0.462923850000       1.021672810000       1.000000000000
N1 N       0.466820680000       0.423483770000       1.035966240000       1.000000000000
H1 H       0.253756910000       0.563098770000       0.387644540000       1.000000000000
H2 H       0.277635230000       0.424855000000       0.121165230000       1.000000000000
H3 H       0.477409450000       0.567216690000       1.482677760000       1.000000000000
H4 H       0.275117820000       0.633944030000       0.688483510000       1.000000000000
H5 H       0.322934240000       0.357320870000       0.154831080000       1.000000000000
H6 H       0.431521360000       0.641664180000       1.466121280000       1.000000000000
H7 H       0.498318650000       0.428527520000       1.202241800000       1.000000000000
H8 H       0.313987370000       0.635894930000       0.883204090000       1.000000000000
H9 H       0.361776540000       0.359594530000       0.349842980000       1.000000000000
H10 H       0.391603690000       0.640873430000       1.272037200000       1.000000000000
H11 H       0.352768650000       0.638236980000       1.077565950000       1.000000000000
H12 H       0.400567890000       0.361751820000       0.544171020000       1.000000000000
H13 H       0.439757030000       0.363829820000       0.740126510000       1.000000000000
#END
data_mol7_opt_14-QR-14-578-3
_audit_creation_method 'generated by cspy2.0'
_cell_length_a 7.6434
_cell_length_b 5.9266
_cell_length_c 32.3702
_cell_angle_alpha 90.0
_cell_angle_beta 66.7485
_cell_angle_gamma 90.0
loop_
_symmetry_equiv_pos_site_id
_symmetry_equiv_pos_as_xyz
1 -x,-y,-z
2 +x,+y,+z
3 -x,1/2+y,1/2-z
4 +x,1/2-y,1/2+z
loop_
_atom_site_label
_atom_site_type_symbol
_atom_site_fract_x
_atom_site_fract_y
_atom_site_fract_z
_atom_site_occupancy
C1 C       0.492066780000       0.806789060000       0.197624890000       1.000000000000
C2 C       0.396532010000       0.593386100000       0.207141940000       1.000000000000
C3 C       1.085230710000       0.386205280000      -0.202905760000       1.000000000000
C4 C       0.596197600000       0.870771070000       0.154414930000       1.000000000000
C5 C       0.408148100000       0.450944260000       0.173141440000       1.000000000000
C6 C       1.079370550000       0.535755980000      -0.170517550000       1.000000000000
C7 C       0.984583000000       0.176576560000      -0.189719630000       1.000000000000
C8 C       0.717879460000       0.787808520000       0.073080350000       1.000000000000
C9 C       0.530064420000       0.368738540000       0.091776130000       1.000000000000
C10 C       0.960154980000       0.623510510000      -0.089165460000       1.000000000000
C11 C       0.839144940000       0.705612700000      -0.008047180000       1.000000000000
C12 C       0.651289350000       0.286288660000       0.010668960000       1.000000000000
C13 C       0.772102150000       0.203368400000      -0.070357760000       1.000000000000
C14 C       0.612967350000       0.726981620000       0.117377470000       1.000000000000
C15 C       0.515888600000       0.510330960000       0.127038330000       1.000000000000
C16 C       0.973471950000       0.481115030000      -0.124210780000       1.000000000000
C17 C       0.733590920000       0.645309210000       0.036781530000       1.000000000000
C18 C       0.636415310000       0.428421430000       0.046449380000       1.000000000000
C19 C       0.853969540000       0.563565630000      -0.043831110000       1.000000000000
C20 C       0.756817470000       0.346442570000      -0.034172650000       1.000000000000
C21 C       0.876747690000       0.264577590000      -0.114569770000       1.000000000000
N1 N       0.885723530000       0.116633310000      -0.148296460000       1.000000000000
H1 H       0.480680990000       0.917360570000       0.225251970000       1.000000000000
H2 H       0.314571530000       0.546090310000       0.241809710000       1.000000000000
H3 H       1.163866680000       0.421727500000      -0.238291190000       1.000000000000
H4 H       0.668610690000       1.032466810000       0.147187900000       1.000000000000
H5 H       0.335831580000       0.289186120000       0.180342110000       1.000000000000
H6 H       1.153452190000       0.696242770000      -0.179036860000       1.000000000000
H7 H       0.989398050000       0.056941410000      -0.215659820000       1.000000000000
H8 H       0.790303040000       0.949644330000       0.065878900000       1.000000000000
H9 H       0.457607140000       0.206939880000       0.099010810000       1.000000000000
H10 H       1.032681000000       0.785305580000      -0.096519230000       1.000000000000
H11 H       0.911559120000       0.867430600000      -0.015271920000       1.000000000000
H12 H       0.578932000000       0.124485850000       0.017858560000       1.000000000000
H13 H       0.701255390000       0.040912520000      -0.064063950000       1.000000000000
#END
data_mol7_opt_19-QR-19-5551-3
_audit_creation_method 'generated by cspy2.0'
_cell_length_a 7.8087
_cell_length_b 5.8534
_cell_length_c 31.8559
_cell_angle_alpha 90.0
_cell_angle_beta 90.0
_cell_angle_gamma 90.0
loop_
_symmetry_equiv_pos_site_id
_symmetry_equiv_pos_as_xyz
1 +x,+y,+z
2 -x,1/2+y,1/2-z
3 1/2-x,-y,1/2+z
4 1/2+x,1/2-y,-z
loop_
_atom_site_label
_atom_site_type_symbol
_atom_site_fract_x
_atom_site_fract_y
_atom_site_fract_z
_atom_site_occupancy
C1 C       0.793093310000       0.447633130000       0.155061650000       1.000000000000
C2 C       0.875442460000       0.233118150000       0.147376500000       1.000000000000
C3 C       0.789587030000       0.825745230000      -0.221053960000       1.000000000000
C4 C       0.752609820000       0.589306720000       0.122634680000       1.000000000000
C5 C       0.914557600000       0.167188000000       0.107514450000       1.000000000000
C6 C       0.747312800000       0.901454420000      -0.182043820000       1.000000000000
C7 C       0.872208310000       0.608042840000      -0.225283730000       1.000000000000
C8 C       0.751202400000       0.668675470000       0.046455180000       1.000000000000
C9 C       0.912799680000       0.247213290000       0.031360350000       1.000000000000
C10 C       0.747416740000       0.827211130000      -0.105458660000       1.000000000000
C11 C       0.749407230000       0.748044900000      -0.029503050000       1.000000000000
C12 C       0.911160500000       0.326399860000      -0.044595190000       1.000000000000
C13 C       0.909671570000       0.404909530000      -0.120520550000       1.000000000000
C14 C       0.791011100000       0.527922520000       0.080057130000       1.000000000000
C15 C       0.874557570000       0.310053140000       0.072249990000       1.000000000000
C16 C       0.785942580000       0.763056690000      -0.146228670000       1.000000000000
C17 C       0.789328870000       0.606915760000       0.004602640000       1.000000000000
C18 C       0.872966990000       0.388817440000      -0.003216000000       1.000000000000
C19 C       0.787515130000       0.685625860000      -0.070882820000       1.000000000000
C20 C       0.871291640000       0.467420630000      -0.078722910000       1.000000000000
C21 C       0.869606370000       0.545604920000      -0.154031970000       1.000000000000
N1 N       0.910781140000       0.473965700000      -0.194073330000       1.000000000000
H1 H       0.763176190000       0.496386110000       0.187064050000       1.000000000000
H2 H       0.906504030000       0.123279220000       0.173698490000       1.000000000000
H3 H       0.762353880000       0.925753960000      -0.248886560000       1.000000000000
H4 H       0.690205330000       0.751872030000       0.128443840000       1.000000000000
H5 H       0.977017070000       0.004685660000       0.101681140000       1.000000000000
H6 H       0.684661730000       1.065077380000      -0.177450680000       1.000000000000
H7 H       0.906056120000       0.547606600000      -0.256513790000       1.000000000000
H8 H       0.688760710000       0.831327880000       0.052297100000       1.000000000000
H9 H       0.975249710000       0.084546230000       0.025550460000       1.000000000000
H10 H       0.684829220000       0.989950810000      -0.099758430000       1.000000000000
H11 H       0.686934980000       0.910679150000      -0.023684600000       1.000000000000
H12 H       0.973604750000       0.163832500000      -0.050443410000       1.000000000000
H13 H       0.972049850000       0.243531330000      -0.127185000000       1.000000000000
#END
data_mol7_opt_19-QR-19-3601-3
_audit_creation_method 'generated by cspy2.0'
_cell_length_a 59.1139
_cell_length_b 5.9264
_cell_length_c 3.8627
_cell_angle_alpha 90.0
_cell_angle_beta 90.0
_cell_angle_gamma 90.0
loop_
_symmetry_equiv_pos_site_id
_symmetry_equiv_pos_as_xyz
1 +x,+y,+z
2 -x,1/2+y,1/2-z
3 1/2-x,-y,1/2+z
4 1/2+x,1/2-y,-z
loop_
_atom_site_label
_atom_site_type_symbol
_atom_site_fract_x
_atom_site_fract_y
_atom_site_fract_z
_atom_site_occupancy
C1 C       0.727784390000       0.330244570000       0.703978980000       1.000000000000
C2 C       0.723309110000       0.118625130000       0.538776930000       1.000000000000
C3 C       0.526604130000       0.771624460000       0.594028730000       1.000000000000
C4 C       0.710619750000       0.476582000000       0.773930800000       1.000000000000
C5 C       0.701814230000       0.060162130000       0.449046690000       1.000000000000
C6 C       0.547658710000       0.839943030000       0.689733350000       1.000000000000
C7 C       0.523979180000       0.556228960000       0.429347560000       1.000000000000
C8 C       0.669878280000       0.568739910000       0.753025290000       1.000000000000
C9 C       0.661087010000       0.152968900000       0.428846260000       1.000000000000
C10 C       0.588629720000       0.752790910000       0.713310000000       1.000000000000
C11 C       0.629254090000       0.660864420000       0.732968340000       1.000000000000
C12 C       0.620464390000       0.244910030000       0.408477910000       1.000000000000
C13 C       0.579856420000       0.336175220000       0.387825780000       1.000000000000
C14 C       0.687675300000       0.423108870000       0.684768710000       1.000000000000
C15 C       0.683128630000       0.208182040000       0.517165440000       1.000000000000
C16 C       0.566649390000       0.696254160000       0.624473930000       1.000000000000
C17 C       0.647321510000       0.514769080000       0.664638310000       1.000000000000
C18 C       0.642768300000       0.299616950000       0.496850140000       1.000000000000
C19 C       0.606949470000       0.606157490000       0.644768930000       1.000000000000
C20 C       0.602385010000       0.390901550000       0.476696590000       1.000000000000
C21 C       0.562106740000       0.481737030000       0.456628150000       1.000000000000
N1 N       0.540505730000       0.417639480000       0.362775340000       1.000000000000
H1 H       0.745033940000       0.373033820000       0.773082460000       1.000000000000
H2 H       0.737251190000       0.004961420000       0.485549070000       1.000000000000
H3 H       0.511833720000       0.875799590000       0.639233730000       1.000000000000
H4 H       0.714003260000       0.636955650000       0.899117100000       1.000000000000
H5 H       0.698418190000      -0.100145840000       0.323741220000       1.000000000000
H6 H       0.550390130000       1.001584650000       0.815042010000       1.000000000000
H7 H       0.507124280000       0.501707080000       0.352717890000       1.000000000000
H8 H       0.673279540000       0.729194180000       0.878295000000       1.000000000000
H9 H       0.657702980000      -0.007505750000       0.303569370000       1.000000000000
H10 H       0.591954340000       0.913359230000       0.838831130000       1.000000000000
H11 H       0.632642520000       0.821305490000       0.858293170000       1.000000000000
H12 H       0.617060030000       0.084540800000       0.283199810000       1.000000000000
H13 H       0.576016450000       0.177128610000       0.262421060000       1.000000000000
#END
data_mol7_opt_14-QR-14-2416-3
_audit_creation_method 'generated by cspy2.0'
_cell_length_a 16.4414
_cell_length_b 5.9405
_cell_length_c 28.0803
_cell_angle_alpha 90.0
_cell_angle_beta 30.5842
_cell_angle_gamma 90.0
loop_
_symmetry_equiv_pos_site_id
_symmetry_equiv_pos_as_xyz
1 -x,-y,-z
2 +x,+y,+z
3 -x,1/2+y,1/2-z
4 +x,1/2-y,1/2+z
loop_
_atom_site_label
_atom_site_type_symbol
_atom_site_fract_x
_atom_site_fract_y
_atom_site_fract_z
_atom_site_occupancy
C1 C       0.597173460000       0.417252460000       0.518227330000       1.000000000000
C2 C       0.531289180000       0.634727350000       0.541532190000       1.000000000000
C3 C      -0.065356020000       0.430240420000       1.238588450000       1.000000000000
C4 C       0.565883220000       0.312048130000       0.576070390000       1.000000000000
C5 C       0.436192850000       0.739888480000       0.621942020000       1.000000000000
C6 C       0.030422210000       0.316552150000       1.159436700000       1.000000000000
C7 C      -0.124908900000       0.647675760000       1.255201100000       1.000000000000
C8 C       0.432520490000       0.312305580000       0.721805500000       1.000000000000
C9 C       0.302985410000       0.739376830000       0.767620020000       1.000000000000
C10 C       0.166184340000       0.311646610000       1.012574940000       1.000000000000
C11 C       0.299442820000       0.312018260000       0.867164240000       1.000000000000
C12 C       0.169915730000       0.739358130000       0.912964280000       1.000000000000
C13 C       0.036700830000       0.739876970000       1.058292150000       1.000000000000
C14 C       0.466423570000       0.415512480000       0.661613730000       1.000000000000
C15 C       0.399458770000       0.636295280000       0.685303180000       1.000000000000
C16 C       0.069558290000       0.415724720000       1.094738030000       1.000000000000
C17 C       0.334344090000       0.415243140000       0.805974060000       1.000000000000
C18 C       0.267303700000       0.636264070000       0.829694370000       1.000000000000
C19 C       0.202009080000       0.415024580000       0.950451110000       1.000000000000
C20 C       0.134947250000       0.636266310000       0.974200840000       1.000000000000
C21 C       0.002839680000       0.636379730000       1.118353920000       1.000000000000
N1 N      -0.094022590000       0.747175450000       1.199357120000       1.000000000000
H1 H       0.672502900000       0.336842950000       0.453845020000       1.000000000000
H2 H       0.557962820000       0.715198580000       0.494358900000       1.000000000000
H3 H      -0.097551360000       0.360532550000       1.289160250000       1.000000000000
H4 H       0.615780690000       0.147251240000       0.558438990000       1.000000000000
H5 H       0.386297590000       0.904720650000       0.639605510000       1.000000000000
H6 H       0.077986980000       0.151650410000       1.144194770000       1.000000000000
H7 H      -0.201509070000       0.738592320000       1.318547710000       1.000000000000
H8 H       0.482507520000       0.147397530000       0.704105440000       1.000000000000
H9 H       0.253066420000       0.904281720000       0.785255360000       1.000000000000
H10 H       0.215824260000       0.146625960000       0.995178510000       1.000000000000
H11 H       0.349355180000       0.147104210000       0.849519120000       1.000000000000
H12 H       0.119952440000       0.904222500000       0.930667540000       1.000000000000
H13 H      -0.014573260000       0.904490690000       1.077530140000       1.000000000000
#END
data_mol7_opt_29-QR-29-757-3
_audit_creation_method 'generated by cspy2.0'
_cell_length_a 7.1964
_cell_length_b 7.5233
_cell_length_c 26.135
_cell_angle_alpha 90.0
_cell_angle_beta 90.0
_cell_angle_gamma 90.0
loop_
_symmetry_equiv_pos_site_id
_symmetry_equiv_pos_as_xyz
1 +x,+y,+z
2 -x,-y,1/2+z
3 1/2+x,-y,+z
4 1/2-x,+y,1/2+z
loop_
_atom_site_label
_atom_site_type_symbol
_atom_site_fract_x
_atom_site_fract_y
_atom_site_fract_z
_atom_site_occupancy
C1 C       0.419350160000       0.718517170000       0.315735100000       1.000000000000
C2 C       0.565976370000       0.798085780000       0.344833580000       1.000000000000
C3 C      -0.554712210000       0.708439140000       0.697045440000       1.000000000000
C4 C       0.253828070000       0.678320340000       0.338188440000       1.000000000000
C5 C       0.542293710000       0.834955670000       0.395432310000       1.000000000000
C6 C      -0.539811550000       0.668241350000       0.646475910000       1.000000000000
C7 C      -0.399110410000       0.787773480000       0.722659340000       1.000000000000
C8 C       0.054686050000       0.675062220000       0.415197680000       1.000000000000
C9 C       0.342638180000       0.831516720000       0.472337430000       1.000000000000
C10 C      -0.343245660000       0.669041930000       0.568623860000       1.000000000000
C11 C      -0.144264260000       0.671928720000       0.491920410000       1.000000000000
C12 C       0.143892010000       0.828390220000       0.549086540000       1.000000000000
C13 C      -0.054354220000       0.825554820000       0.625855110000       1.000000000000
C14 C       0.221741540000       0.714475350000       0.391364080000       1.000000000000
C15 C       0.370593720000       0.795347740000       0.420907480000       1.000000000000
C16 C      -0.370108240000       0.705746600000       0.620025720000       1.000000000000
C17 C       0.024107420000       0.711207260000       0.467584410000       1.000000000000
C18 C       0.173111800000       0.792164020000       0.497162880000       1.000000000000
C19 C      -0.173544280000       0.708211580000       0.543833370000       1.000000000000
C20 C      -0.024435720000       0.789154990000       0.573457970000       1.000000000000
C21 C      -0.221371130000       0.786290680000       0.649561180000       1.000000000000
N1 N      -0.241190830000       0.825349300000       0.700890010000       1.000000000000
H1 H       0.441449200000       0.690457770000       0.275505050000       1.000000000000
H2 H       0.696547550000       0.828787930000       0.326127780000       1.000000000000
H3 H      -0.680947210000       0.682007420000       0.718322100000       1.000000000000
H4 H       0.142681030000       0.618028270000       0.316152860000       1.000000000000
H5 H       0.653397700000       0.895188190000       0.417497910000       1.000000000000
H6 H      -0.654191060000       0.608167750000       0.625649570000       1.000000000000
H7 H      -0.411121290000       0.819847260000       0.763135940000       1.000000000000
H8 H      -0.056461190000       0.614723400000       0.393118310000       1.000000000000
H9 H       0.453865390000       0.891840670000       0.494384570000       1.000000000000
H10 H      -0.454833570000       0.608825930000       0.546671520000       1.000000000000
H11 H      -0.255472980000       0.611633930000       0.469862750000       1.000000000000
H12 H       0.254986150000       0.888680040000       0.571168960000       1.000000000000
H13 H       0.054404530000       0.885639700000       0.648740110000       1.000000000000
#END
data_mol7_opt_14-QR-14-818-3
_audit_creation_method 'generated by cspy2.0'
_cell_length_a 6.0603
_cell_length_b 7.6579
_cell_length_c 32.7594
_cell_angle_alpha 90.0
_cell_angle_beta 63.43580000000001
_cell_angle_gamma 90.0
loop_
_symmetry_equiv_pos_site_id
_symmetry_equiv_pos_as_xyz
1 -x,-y,-z
2 +x,+y,+z
3 -x,1/2+y,1/2-z
4 +x,1/2-y,1/2+z
loop_
_atom_site_label
_atom_site_type_symbol
_atom_site_fract_x
_atom_site_fract_y
_atom_site_fract_z
_atom_site_occupancy
C1 C       0.036960090000       0.582487950000       0.747618230000       1.000000000000
C2 C       0.211344350000       0.519904030000       0.762580400000       1.000000000000
C3 C       1.408412290000       0.111200070000       0.360848100000       1.000000000000
C4 C       0.083636240000       0.568024820000       0.703048630000       1.000000000000
C5 C       0.426679730000       0.444812930000       0.732493950000       1.000000000000
C6 C       1.190464180000       0.187454620000       0.389139340000       1.000000000000
C7 C       1.570352810000       0.053243990000       0.379331490000       1.000000000000
C8 C       0.359913840000       0.473455310000       0.624422110000       1.000000000000
C9 C       0.702318260000       0.350372790000       0.653824090000       1.000000000000
C10 C       0.909804530000       0.284345580000       0.467608160000       1.000000000000
C11 C       0.634932100000       0.379012290000       0.546002460000       1.000000000000
C12 C       0.977534040000       0.255949440000       0.575425090000       1.000000000000
C13 C       1.252976290000       0.161350130000       0.497124290000       1.000000000000
C14 C       0.307662360000       0.489953820000       0.669983020000       1.000000000000
C15 C       0.484690710000       0.426328080000       0.685178160000       1.000000000000
C16 C       1.127622830000       0.208149150000       0.436501190000       1.000000000000
C17 C       0.580913790000       0.396277000000       0.592066820000       1.000000000000
C18 C       0.758145050000       0.332581240000       0.607274850000       1.000000000000
C19 C       0.854238640000       0.302321890000       0.514152950000       1.000000000000
C20 C       1.031723170000       0.238629060000       0.529351470000       1.000000000000
C21 C       1.304631870000       0.144810360000       0.451654870000       1.000000000000
N1 N       1.524377380000       0.068009740000       0.421990860000       1.000000000000
H1 H      -0.133229450000       0.641735500000       0.772202790000       1.000000000000
H2 H       0.170169980000       0.532950020000       0.798227010000       1.000000000000
H3 H       1.462204300000       0.093313770000       0.324818450000       1.000000000000
H4 H      -0.048456370000       0.615428170000       0.691696180000       1.000000000000
H5 H       0.558904110000       0.397434740000       0.743817060000       1.000000000000
H6 H       1.062619340000       0.233098080000       0.376555580000       1.000000000000
H7 H       1.744788210000      -0.007715280000       0.356664190000       1.000000000000
H8 H       0.227629730000       0.520932970000       0.613090930000       1.000000000000
H9 H       0.834488450000       0.302949140000       0.665186300000       1.000000000000
H10 H       0.777909250000       0.331522940000       0.456138190000       1.000000000000
H11 H       0.502715490000       0.426420110000       0.534651780000       1.000000000000
H12 H       1.109820920000       0.208503790000       0.586741460000       1.000000000000
H13 H       1.388074600000       0.113021610000       0.507562810000       1.000000000000
#END
data_mol7_opt_61-QR-61-10078-3
_audit_creation_method 'generated by cspy2.0'
_cell_length_a 7.5446
_cell_length_b 8.1469
_cell_length_c 45.9464
_cell_angle_alpha 90.0
_cell_angle_beta 90.0
_cell_angle_gamma 90.0
loop_
_symmetry_equiv_pos_site_id
_symmetry_equiv_pos_as_xyz
1 -x,-y,-z
2 +x,+y,+z
3 -x,1/2+y,1/2-z
4 +x,1/2-y,1/2+z
5 1/2-x,-y,1/2+z
6 1/2+x,+y,1/2-z
7 1/2-x,1/2+y,+z
8 1/2+x,1/2-y,-z
loop_
_atom_site_label
_atom_site_type_symbol
_atom_site_fract_x
_atom_site_fract_y
_atom_site_fract_z
_atom_site_occupancy
C1 C       0.537161500000       0.750609500000       0.478541520000       1.000000000000
C2 C       0.455537580000       0.864590540000       0.458970490000       1.000000000000
C3 C       0.542105410000      -0.278843310000       0.286181260000       1.000000000000
C4 C       0.577418010000       0.595593670000       0.469632690000       1.000000000000
C5 C       0.416900670000       0.819887430000       0.431122840000       1.000000000000
C6 C       0.583871250000      -0.241890340000       0.314220750000       1.000000000000
C7 C       0.460183220000      -0.155573680000       0.268396700000       1.000000000000
C8 C       0.579096220000       0.385398320000       0.430866630000       1.000000000000
C9 C       0.418930560000       0.609345830000       0.392418030000       1.000000000000
C10 C       0.583451720000      -0.033935710000       0.353581750000       1.000000000000
C11 C       0.581171300000       0.175668710000       0.392230230000       1.000000000000
C12 C       0.420847110000       0.399734310000       0.353770100000       1.000000000000
C13 C       0.422618450000       0.190596880000       0.315092330000       1.000000000000
C14 C       0.539500160000       0.542354560000       0.440524080000       1.000000000000
C15 C       0.456693460000       0.658112790000       0.420646180000       1.000000000000
C16 C       0.545413950000      -0.081651900000       0.325331160000       1.000000000000
C17 C       0.541454550000       0.333926840000       0.402154080000       1.000000000000
C18 C       0.458556890000       0.449799720000       0.382253360000       1.000000000000
C19 C       0.543550150000       0.125601720000       0.363746750000       1.000000000000
C20 C       0.460511430000       0.241495280000       0.343825810000       1.000000000000
C21 C       0.462479080000       0.033864660000       0.305484170000       1.000000000000
N1 N       0.421805920000      -0.007753060000       0.277130680000       1.000000000000
H1 H       0.566709980000       0.789035510000       0.500604560000       1.000000000000
H2 H       0.424640140000       0.987287370000       0.466565050000       1.000000000000
H3 H       0.569228500000      -0.398785320000       0.277016350000       1.000000000000
H4 H       0.639273130000       0.509184080000       0.484455520000       1.000000000000
H5 H       0.354988140000       0.906208390000       0.416290210000       1.000000000000
H6 H       0.645988410000      -0.331532350000       0.328410810000       1.000000000000
H7 H       0.426739460000      -0.185261390000       0.245961380000       1.000000000000
H8 H       0.640987780000       0.299005580000       0.445714640000       1.000000000000
H9 H       0.357029970000       0.695815820000       0.377587590000       1.000000000000
H10 H       0.645495570000      -0.120685090000       0.368353850000       1.000000000000
H11 H       0.643095250000       0.089236430000       0.407063420000       1.000000000000
H12 H       0.358951660000       0.486062450000       0.338924330000       1.000000000000
H13 H       0.360788200000       0.274468150000       0.299854850000       1.000000000000
#END
data_mol7_opt_19-QR-19-8880-3
_audit_creation_method 'generated by cspy2.0'
_cell_length_a 59.1628
_cell_length_b 3.8324
_cell_length_c 5.9322
_cell_angle_alpha 90.0
_cell_angle_beta 90.0
_cell_angle_gamma 90.0
loop_
_symmetry_equiv_pos_site_id
_symmetry_equiv_pos_as_xyz
1 +x,+y,+z
2 -x,1/2+y,1/2-z
3 1/2-x,-y,1/2+z
4 1/2+x,1/2-y,-z
loop_
_atom_site_label
_atom_site_type_symbol
_atom_site_fract_x
_atom_site_fract_y
_atom_site_fract_z
_atom_site_occupancy
C1 C       0.026954350000       0.149394790000       0.866155350000       1.000000000000
C2 C       0.022311140000       0.311814270000       1.078530810000       1.000000000000
C3 C       0.227886990000       0.164993140000       1.316404160000       1.000000000000
C4 C       0.048571360000       0.071732510000       0.805261470000       1.000000000000
C5 C       0.039433420000       0.391140080000       1.223163010000       1.000000000000
C6 C       0.211570830000       0.079516260000       1.164637500000       1.000000000000
C7 C       0.221408580000       0.327765580000       1.524387840000       1.000000000000
C8 C       0.089377980000       0.073544200000       0.893916390000       1.000000000000
C9 C       0.080253460000       0.392254000000       1.311162180000       1.000000000000
C10 C       0.170764300000       0.075169270000       1.070452270000       1.000000000000
C11 C       0.130075600000       0.074558400000       0.982096710000       1.000000000000
C12 C       0.120942420000       0.393581140000       1.399505620000       1.000000000000
C13 C       0.161589950000       0.395195590000       1.488402420000       1.000000000000
C14 C       0.067215880000       0.149815690000       0.951483890000       1.000000000000
C15 C       0.062501070000       0.314590830000       1.167182440000       1.000000000000
C16 C       0.188405980000       0.153371990000       1.215377640000       1.000000000000
C17 C       0.107649280000       0.151032920000       1.038945060000       1.000000000000
C18 C       0.102931160000       0.315989200000       1.254877300000       1.000000000000
C19 C       0.148087230000       0.151975890000       1.126726020000       1.000000000000
C20 C       0.143375360000       0.317212040000       1.342803060000       1.000000000000
C21 C       0.183705350000       0.318396920000       1.430691370000       1.000000000000
N1 N       0.200691750000       0.401775580000       1.580920050000       1.000000000000
H1 H       0.013043710000       0.088627120000       0.753858500000       1.000000000000
H2 H       0.004966980000       0.371322780000       1.123243260000       1.000000000000
H3 H       0.245591890000       0.113078620000       1.283868450000       1.000000000000
H4 H       0.052097480000      -0.051348930000       0.644348910000       1.000000000000
H5 H       0.035921650000       0.514335970000       1.384070400000       1.000000000000
H6 H       0.215740520000      -0.043998300000       1.005325850000       1.000000000000
H7 H       0.234477410000       0.396209160000       1.645729010000       1.000000000000
H8 H       0.092891310000      -0.049611840000       0.732855010000       1.000000000000
H9 H       0.076723690000       0.515425560000       1.472169400000       1.000000000000
H10 H       0.174351380000      -0.048276780000       0.909607890000       1.000000000000
H11 H       0.133599890000      -0.048659580000       0.821100770000       1.000000000000
H12 H       0.117435530000       0.516744830000       1.560503150000       1.000000000000
H13 H       0.158533480000       0.518283910000       1.650041510000       1.000000000000
#END
data_mol7_opt_14-QR-14-2230-3
_audit_creation_method 'generated by cspy2.0'
_cell_length_a 22.9233
_cell_length_b 15.0153
_cell_length_c 6.0312
_cell_angle_alpha 90.0
_cell_angle_beta 41.9654
_cell_angle_gamma 90.0
loop_
_symmetry_equiv_pos_site_id
_symmetry_equiv_pos_as_xyz
1 -x,-y,-z
2 +x,+y,+z
3 -x,1/2+y,1/2-z
4 +x,1/2-y,1/2+z
loop_
_atom_site_label
_atom_site_type_symbol
_atom_site_fract_x
_atom_site_fract_y
_atom_site_fract_z
_atom_site_occupancy
C1 C       0.309093200000       0.144693820000       0.391779110000       1.000000000000
C2 C       0.326839290000       0.105095070000       0.130422010000       1.000000000000
C3 C      -0.467295490000       0.139447040000       2.152882620000       1.000000000000
C4 C       0.225683690000       0.163711760000       0.689215770000       1.000000000000
C5 C       0.260600740000       0.085759080000       0.175031850000       1.000000000000
C6 C      -0.404151560000       0.160408100000       2.124006130000       1.000000000000
C7 C      -0.442430830000       0.100060100000       1.875305480000       1.000000000000
C8 C       0.068038870000       0.163253220000       1.049229650000       1.000000000000
C9 C       0.102896950000       0.085390260000       0.535959130000       1.000000000000
C10 C      -0.246443450000       0.162098130000       1.768583930000       1.000000000000
C11 C      -0.089208790000       0.162737400000       1.408881950000       1.000000000000
C12 C      -0.054310390000       0.084871510000       0.895248610000       1.000000000000
C13 C      -0.211365270000       0.084209020000       1.253641800000       1.000000000000
C14 C       0.153563840000       0.144655710000       0.748988640000       1.000000000000
C15 C       0.171576290000       0.104407730000       0.483662230000       1.000000000000
C16 C      -0.314708680000       0.142817890000       1.818919010000       1.000000000000
C17 C      -0.002650490000       0.144221030000       1.106264800000       1.000000000000
C18 C       0.015374790000       0.103931010000       0.840667340000       1.000000000000
C19 C      -0.158902130000       0.143649400000       1.463568960000       1.000000000000
C20 C      -0.140894020000       0.103365860000       1.197788640000       1.000000000000
C21 C      -0.296729000000       0.102733980000       1.553803530000       1.000000000000
N1 N      -0.362457360000       0.082308970000       1.591523830000       1.000000000000
H1 H       0.362897820000       0.159454210000       0.350453710000       1.000000000000
H2 H       0.393774350000       0.090612090000      -0.104250170000       1.000000000000
H3 H      -0.535663340000       0.151772980000       2.379892710000       1.000000000000
H4 H       0.212206540000       0.193716790000       0.887333100000       1.000000000000
H5 H       0.274028050000       0.055783240000      -0.023005790000       1.000000000000
H6 H      -0.420138930000       0.190270350000       2.327959730000       1.000000000000
H7 H      -0.493001960000       0.083332830000       1.898570780000       1.000000000000
H8 H       0.054611780000       0.193282330000       1.247345600000       1.000000000000
H9 H       0.116388770000       0.055369470000       0.337698810000       1.000000000000
H10 H      -0.260168580000       0.192061710000       1.967491540000       1.000000000000
H11 H      -0.102681880000       0.192743830000       1.607108070000       1.000000000000
H12 H      -0.040905510000       0.054866670000       0.697228490000       1.000000000000
H13 H      -0.199694380000       0.054283820000       1.059840720000       1.000000000000
#END
data_mol7_opt_14-QR-14-2865-3
_audit_creation_method 'generated by cspy2.0'
_cell_length_a 5.9495
_cell_length_b 7.6418
_cell_length_c 31.7969
_cell_angle_alpha 90.0
_cell_angle_beta 72.8525
_cell_angle_gamma 90.0
loop_
_symmetry_equiv_pos_site_id
_symmetry_equiv_pos_as_xyz
1 -x,-y,-z
2 +x,+y,+z
3 -x,1/2+y,1/2-z
4 +x,1/2-y,1/2+z
loop_
_atom_site_label
_atom_site_type_symbol
_atom_site_fract_x
_atom_site_fract_y
_atom_site_fract_z
_atom_site_occupancy
C1 C       0.258750330000       0.608259070000       0.549985710000       1.000000000000
C2 C       0.485704840000       0.687351100000       0.541916620000       1.000000000000
C3 C       0.034313930000       0.622970510000       0.943433280000       1.000000000000
C4 C       0.126051410000       0.570685640000       0.591802580000       1.000000000000
C5 C       0.572543960000       0.726381700000       0.575925620000       1.000000000000
C6 C      -0.062160440000       0.580709780000       0.910956160000       1.000000000000
C7 C       0.263402660000       0.701606470000       0.931757150000       1.000000000000
C8 C       0.078051360000       0.572465290000       0.671681630000       1.000000000000
C9 C       0.523743730000       0.727980530000       0.655831260000       1.000000000000
C10 C      -0.018885530000       0.576480370000       0.831025490000       1.000000000000
C11 C       0.029622060000       0.574351830000       0.751357060000       1.000000000000
C12 C       0.475599200000       0.729874310000       0.735487420000       1.000000000000
C13 C       0.428050120000       0.732053120000       0.815068590000       1.000000000000
C14 C       0.209362000000       0.609188150000       0.628784420000       1.000000000000
C15 C       0.439768730000       0.689575400000       0.620594370000       1.000000000000
C16 C       0.066233480000       0.615405890000       0.866056750000       1.000000000000
C17 C       0.161265250000       0.610909600000       0.707936370000       1.000000000000
C18 C       0.391918440000       0.691380920000       0.699740840000       1.000000000000
C19 C       0.113212120000       0.612900730000       0.787107390000       1.000000000000
C20 C       0.344083760000       0.693360800000       0.778921510000       1.000000000000
C21 C       0.296496350000       0.695470110000       0.857882830000       1.000000000000
N1 N       0.389232720000       0.736673550000       0.891657200000       1.000000000000
H1 H       0.193317630000       0.578445660000       0.522381940000       1.000000000000
H2 H       0.588165040000       0.715948140000       0.508342350000       1.000000000000
H3 H      -0.057616310000       0.598688320000       0.977779110000       1.000000000000
H4 H      -0.045937920000       0.510755600000       0.597932150000       1.000000000000
H5 H       0.744553020000       0.786254870000       0.569821470000       1.000000000000
H6 H      -0.235021010000       0.521073620000       0.918357130000       1.000000000000
H7 H       0.340529380000       0.735333470000       0.957767080000       1.000000000000
H8 H      -0.094035970000       0.512486960000       0.677785360000       1.000000000000
H9 H       0.695847460000       0.787942140000       0.649694730000       1.000000000000
H10 H      -0.191176590000       0.516631740000       0.837279720000       1.000000000000
H11 H      -0.142484840000       0.514418280000       0.757484080000       1.000000000000
H12 H       0.647634820000       0.789804800000       0.729394770000       1.000000000000
H13 H       0.599298550000       0.791835160000       0.809853500000       1.000000000000
#END
data_mol7_opt_5-QR-5-1187-3
_audit_creation_method 'generated by cspy2.0'
_cell_length_a 47.493
_cell_length_b 7.606
_cell_length_c 6.9031
_cell_angle_alpha 90.0
_cell_angle_beta 34.7346
_cell_angle_gamma 90.0
loop_
_symmetry_equiv_pos_site_id
_symmetry_equiv_pos_as_xyz
1 -x,+y,-z
2 +x,+y,+z
3 1/2-x,1/2+y,-z
4 1/2+x,1/2+y,+z
loop_
_atom_site_label
_atom_site_type_symbol
_atom_site_fract_x
_atom_site_fract_y
_atom_site_fract_z
_atom_site_occupancy
C1 C       0.448483430000       0.728941910000       0.519482970000       1.000000000000
C2 C       0.422522820000       0.650140440000       0.824773800000       1.000000000000
C3 C       0.066735400000       0.740236890000       1.742012080000       1.000000000000
C4 C       0.424482130000       0.768426770000       0.487326660000       1.000000000000
C5 C       0.373400650000       0.613462520000       1.088054910000       1.000000000000
C6 C       0.115721010000       0.779951410000       1.470256250000       1.000000000000
C7 C       0.044303130000       0.661078360000       2.035732970000       1.000000000000
C8 C       0.347387260000       0.771360540000       0.731450520000       1.000000000000
C9 C       0.296387900000       0.616738400000       1.331229550000       1.000000000000
C10 C       0.193675030000       0.778208940000       1.217883530000       1.000000000000
C11 C       0.270537160000       0.774682060000       0.974553600000       1.000000000000
C12 C       0.219525270000       0.619904300000       1.574556930000       1.000000000000
C13 C       0.142640950000       0.622931550000       1.818595930000       1.000000000000
C14 C       0.372752280000       0.732491630000       0.757142720000       1.000000000000
C15 C       0.346384320000       0.652550780000       1.067209670000       1.000000000000
C16 C       0.143703480000       0.742132750000       1.483010410000       1.000000000000
C17 C       0.296423120000       0.735683750000       0.998454450000       1.000000000000
C18 C       0.270023810000       0.655655070000       1.308862300000       1.000000000000
C19 C       0.220038390000       0.739019220000       1.240247060000       1.000000000000
C20 C       0.193606250000       0.658852200000       1.550892590000       1.000000000000
C21 C       0.117372110000       0.662060950000       1.792551180000       1.000000000000
N1 N       0.067587490000       0.623420090000       2.063835240000       1.000000000000
H1 H       0.487579140000       0.756967730000       0.313378380000       1.000000000000
H2 H       0.442426510000       0.619807830000       0.844372790000       1.000000000000
H3 H       0.044373440000       0.766954990000       1.741613330000       1.000000000000
H4 H       0.444139510000       0.828143360000       0.256035820000       1.000000000000
H5 H       0.353721480000       0.553689070000       1.319380010000       1.000000000000
H6 H       0.134132560000       0.839949980000       1.243106540000       1.000000000000
H7 H       0.005100840000       0.629275330000       2.253075920000       1.000000000000
H8 H       0.367087650000       0.831111620000       0.499902260000       1.000000000000
H9 H       0.276721370000       0.556977680000       1.562652460000       1.000000000000
H10 H       0.213228150000       0.838113940000       0.986854650000       1.000000000000
H11 H       0.290210610000       0.834466020000       0.743131330000       1.000000000000
H12 H       0.199824710000       0.560148770000       1.806028430000       1.000000000000
H13 H       0.122141590000       0.563251210000       2.052260670000       1.000000000000
#END
data_mol7_opt_14-QR-14-7919-3
_audit_creation_method 'generated by cspy2.0'
_cell_length_a 7.5435
_cell_length_b 6.9815
_cell_length_c 28.1486
_cell_angle_alpha 90.0
_cell_angle_beta 112.9886
_cell_angle_gamma 90.0
loop_
_symmetry_equiv_pos_site_id
_symmetry_equiv_pos_as_xyz
1 -x,-y,-z
2 +x,+y,+z
3 -x,1/2+y,1/2-z
4 +x,1/2-y,1/2+z
loop_
_atom_site_label
_atom_site_type_symbol
_atom_site_fract_x
_atom_site_fract_y
_atom_site_fract_z
_atom_site_occupancy
C1 C       0.593467090000       0.909118720000       0.214905690000       1.000000000000
C2 C       0.477311730000       1.067053480000       0.187523830000       1.000000000000
C3 C       0.022720950000      -0.018845260000      -0.183302210000       1.000000000000
C4 C       0.595261420000       0.742307320000       0.190016970000       1.000000000000
C5 C       0.366799010000       1.053088060000       0.136139190000       1.000000000000
C6 C       0.135970810000      -0.014076300000      -0.132048310000       1.000000000000
C7 C      -0.088418800000       0.147403220000      -0.207004150000       1.000000000000
C8 C       0.480618880000       0.552154130000       0.109600870000       1.000000000000
C9 C       0.252618100000       0.862450020000       0.055809940000       1.000000000000
C10 C       0.253050490000       0.172708710000      -0.050730500000       1.000000000000
C11 C       0.366738600000       0.362354760000       0.029441230000       1.000000000000
C12 C       0.138563840000       0.672804890000      -0.024363280000       1.000000000000
C13 C       0.024345440000       0.483744580000      -0.104559720000       1.000000000000
C14 C       0.481497610000       0.720195930000       0.135914720000       1.000000000000
C15 C       0.363617670000       0.880592990000       0.108103470000       1.000000000000
C16 C       0.141838840000       0.155803940000      -0.102999280000       1.000000000000
C17 C       0.368279050000       0.531543160000       0.056298230000       1.000000000000
C18 C       0.250265870000       0.692103390000       0.028453930000       1.000000000000
C19 C       0.255125180000       0.343052350000      -0.023375980000       1.000000000000
C20 C       0.136923830000       0.503666270000      -0.051254950000       1.000000000000
C21 C       0.023876350000       0.315887950000      -0.130772540000       1.000000000000
N1 N      -0.089548880000       0.306162050000      -0.182855870000       1.000000000000
H1 H       0.680292340000       0.923652770000       0.255797580000       1.000000000000
H2 H       0.478162660000       1.198356180000       0.208172730000       1.000000000000
H3 H       0.014625430000      -0.144859090000      -0.206529800000       1.000000000000
H4 H       0.683261170000       0.622595110000       0.210750700000       1.000000000000
H5 H       0.278707970000       1.172713180000       0.115382590000       1.000000000000
H6 H       0.222358140000      -0.136671570000      -0.112613550000       1.000000000000
H7 H      -0.179073050000       0.143450360000      -0.248021710000       1.000000000000
H8 H       0.568717430000       0.432427550000       0.130379620000       1.000000000000
H9 H       0.164561190000       0.982242360000       0.035066510000       1.000000000000
H10 H       0.341080860000       0.052668640000      -0.030105030000       1.000000000000
H11 H       0.454829890000       0.242601310000       0.050191920000       1.000000000000
H12 H       0.050459440000       0.792454800000      -0.045142160000       1.000000000000
H13 H      -0.064906300000       0.601091000000      -0.126171570000       1.000000000000
#END
data_mol7_opt_14-QR-14-1615-3
_audit_creation_method 'generated by cspy2.0'
_cell_length_a 16.9571
_cell_length_b 5.8691
_cell_length_c 15.5823
_cell_angle_alpha 90.0
_cell_angle_beta 63.649
_cell_angle_gamma 90.0
loop_
_symmetry_equiv_pos_site_id
_symmetry_equiv_pos_as_xyz
1 -x,-y,-z
2 +x,+y,+z
3 -x,1/2+y,1/2-z
4 +x,1/2-y,1/2+z
loop_
_atom_site_label
_atom_site_type_symbol
_atom_site_fract_x
_atom_site_fract_y
_atom_site_fract_z
_atom_site_occupancy
C1 C       0.400210710000       0.077885070000       0.210227480000       1.000000000000
C2 C       0.392816860000      -0.140386730000       0.254201770000       1.000000000000
C3 C      -0.395806980000       0.119331990000       0.501893240000       1.000000000000
C4 C       0.327235790000       0.188712590000       0.216631450000       1.000000000000
C5 C       0.312688600000      -0.240693770000       0.303191140000       1.000000000000
C6 C      -0.317833200000       0.228362050000       0.451988760000       1.000000000000
C7 C      -0.395888980000      -0.099406800000       0.543030550000       1.000000000000
C8 C       0.165906900000       0.199495810000       0.275124740000       1.000000000000
C9 C       0.151383330000      -0.229136750000       0.361578710000       1.000000000000
C10 C      -0.155844620000       0.222196560000       0.392001030000       1.000000000000
C11 C       0.005028360000       0.210801610000       0.333504470000       1.000000000000
C12 C      -0.009479670000      -0.218103800000       0.419959240000       1.000000000000
C13 C      -0.170255710000      -0.207616020000       0.478455140000       1.000000000000
C14 C       0.241287460000       0.090511310000       0.267420690000       1.000000000000
C15 C       0.233771520000      -0.131078260000       0.312112870000       1.000000000000
C16 C      -0.237936660000       0.123118070000       0.441628620000       1.000000000000
C17 C       0.081474470000       0.101723320000       0.325338470000       1.000000000000
C18 C       0.073943860000      -0.120104870000       0.370079910000       1.000000000000
C19 C      -0.078398880000       0.112892680000       0.383411690000       1.000000000000
C20 C      -0.085967050000      -0.109156630000       0.428163220000       1.000000000000
C21 C      -0.245453210000      -0.098347690000       0.486160000000       1.000000000000
N1 N      -0.325729500000      -0.204310800000       0.536334280000       1.000000000000
H1 H       0.464704840000       0.154363330000       0.171631950000       1.000000000000
H2 H       0.451850230000      -0.225381070000       0.248084710000       1.000000000000
H3 H      -0.457595240000       0.193693510000       0.511237770000       1.000000000000
H4 H       0.332808120000       0.354115500000       0.183321690000       1.000000000000
H5 H       0.307065670000      -0.406129930000       0.336491230000       1.000000000000
H6 H      -0.314836690000       0.394052020000       0.419743070000       1.000000000000
H7 H      -0.458316780000      -0.186594450000       0.582930830000       1.000000000000
H8 H       0.171543990000       0.365006000000       0.241766830000       1.000000000000
H9 H       0.145813810000      -0.394648630000       0.394904190000       1.000000000000
H10 H      -0.150510120000       0.387843610000       0.358814150000       1.000000000000
H11 H       0.010616060000       0.376322000000       0.300186290000       1.000000000000
H12 H      -0.015132260000      -0.383569540000       0.453298590000       1.000000000000
H13 H      -0.177648160000      -0.372711810000       0.512339820000       1.000000000000
#END
data_mol7_opt_4-QR-4-3820-3
_audit_creation_method 'generated by cspy2.0'
_cell_length_a 17.1549
_cell_length_b 6.0772
_cell_length_c 6.5755
_cell_angle_alpha 90.0
_cell_angle_beta 86.6756
_cell_angle_gamma 90.0
loop_
_symmetry_equiv_pos_site_id
_symmetry_equiv_pos_as_xyz
1 +x,+y,+z
2 -x,1/2+y,-z
loop_
_atom_site_label
_atom_site_type_symbol
_atom_site_fract_x
_atom_site_fract_y
_atom_site_fract_z
_atom_site_occupancy
C1 C       0.074000700000       0.026263030000       0.481238480000       1.000000000000
C2 C       0.044464870000       0.025663150000       0.689415200000       1.000000000000
C3 C       0.457985270000      -1.608216010000       0.812203640000       1.000000000000
C4 C       0.125516870000      -0.130570030000       0.411127870000       1.000000000000
C5 C       0.067371800000      -0.131804610000       0.820695630000       1.000000000000
C6 C       0.437486240000      -1.455661380000       0.673707760000       1.000000000000
C7 C       0.425051840000      -1.593610440000       1.017346360000       1.000000000000
C8 C       0.203838040000      -0.461808320000       0.475896550000       1.000000000000
C9 C       0.145758630000      -0.463098680000       0.884748650000       1.000000000000
C10 C       0.359857980000      -1.122978240000       0.604140020000       1.000000000000
C11 C       0.281898140000      -0.792323490000       0.540032230000       1.000000000000
C12 C       0.223806780000      -0.793515850000       0.949113770000       1.000000000000
C13 C       0.301694110000      -1.123766700000       1.013969280000       1.000000000000
C14 C       0.151498030000      -0.300116580000       0.543140410000       1.000000000000
C15 C       0.121480320000      -0.300794410000       0.754505670000       1.000000000000
C16 C       0.383775300000      -1.284693660000       0.735236870000       1.000000000000
C17 C       0.229102810000      -0.628357080000       0.606835150000       1.000000000000
C18 C       0.199057000000      -0.629047680000       0.818430470000       1.000000000000
C19 C       0.306627710000      -0.956851710000       0.670651500000       1.000000000000
C20 C       0.276603710000      -0.957555640000       0.882452030000       1.000000000000
C21 C       0.353889320000      -1.285233860000       0.946427090000       1.000000000000
N1 N       0.375959630000      -1.442693930000       1.083108330000       1.000000000000
H1 H       0.054892580000       0.153256550000       0.379579930000       1.000000000000
H2 H       0.003542870000       0.152284160000       0.741735760000       1.000000000000
H3 H       0.498453830000      -1.739972040000       0.771215970000       1.000000000000
H4 H       0.147911780000      -0.130180080000       0.253389810000       1.000000000000
H5 H       0.045024530000      -0.132258670000       0.978473340000       1.000000000000
H6 H       0.461024750000      -1.460730010000       0.516961310000       1.000000000000
H7 H       0.441508150000      -1.715719360000       1.128116640000       1.000000000000
H8 H       0.226221340000      -0.461289040000       0.318026270000       1.000000000000
H9 H       0.123348990000      -0.463471560000       1.042586000000       1.000000000000
H10 H       0.382337610000      -1.123177020000       0.446317610000       1.000000000000
H11 H       0.304287540000      -0.791930740000       0.382185230000       1.000000000000
H12 H       0.201450650000      -0.794052810000       1.106942700000       1.000000000000
H13 H       0.280251840000      -1.127852620000       1.172242610000       1.000000000000
#END
data_mol7_opt_33-QR-33-2584-3
_audit_creation_method 'generated by cspy2.0'
_cell_length_a 7.7458
_cell_length_b 5.8441
_cell_length_c 30.967
_cell_angle_alpha 90.0
_cell_angle_beta 90.0
_cell_angle_gamma 90.0
loop_
_symmetry_equiv_pos_site_id
_symmetry_equiv_pos_as_xyz
1 +x,+y,+z
2 -x,-y,1/2+z
3 1/2+x,1/2-y,+z
4 1/2-x,1/2+y,1/2+z
loop_
_atom_site_label
_atom_site_type_symbol
_atom_site_fract_x
_atom_site_fract_y
_atom_site_fract_z
_atom_site_occupancy
C1 C       0.104929890000       0.114821940000       0.493654960000       1.000000000000
C2 C       0.187992140000      -0.104052090000       0.493485810000       1.000000000000
C3 C       0.083578890000       0.090854350000       0.100257970000       1.000000000000
C4 C       0.062381160000       0.219937340000       0.455875190000       1.000000000000
C5 C       0.225731460000      -0.210756460000       0.455545090000       1.000000000000
C6 C       0.042598030000       0.206272270000       0.136991250000       1.000000000000
C7 C       0.167078600000      -0.127518010000       0.103691830000       1.000000000000
C8 C       0.057348620000       0.217819540000       0.376095910000       1.000000000000
C9 C       0.220345530000      -0.212202450000       0.375768500000       1.000000000000
C10 C       0.046325540000       0.213853440000       0.216996780000       1.000000000000
C11 C       0.051935280000       0.215935000000       0.296541030000       1.000000000000
C12 C       0.215089900000      -0.214263800000       0.296222580000       1.000000000000
C13 C       0.209988340000      -0.216958640000       0.216731350000       1.000000000000
C14 C       0.099268870000       0.114844440000       0.415029950000       1.000000000000
C15 C       0.183538770000      -0.107454090000       0.414856570000       1.000000000000
C16 C       0.083426200000       0.107939060000       0.178076590000       1.000000000000
C17 C       0.093992990000       0.113120010000       0.335996910000       1.000000000000
C18 C       0.178355170000      -0.109415580000       0.335820010000       1.000000000000
C19 C       0.088583670000       0.111084700000       0.256943310000       1.000000000000
C20 C       0.173084580000      -0.111578480000       0.256748270000       1.000000000000
C21 C       0.167813740000      -0.113944970000       0.177891510000       1.000000000000
N1 N       0.207631780000      -0.226447930000       0.139972140000       1.000000000000
H1 H       0.076137040000       0.196382120000       0.524262950000       1.000000000000
H2 H       0.220705990000      -0.184305120000       0.523969730000       1.000000000000
H3 H       0.054673830000       0.159859110000       0.068596920000       1.000000000000
H4 H      -0.000564390000       0.385790440000       0.455988380000       1.000000000000
H5 H       0.288731200000      -0.376573040000       0.455405070000       1.000000000000
H6 H      -0.020653380000       0.371885790000       0.135839230000       1.000000000000
H7 H       0.199890700000      -0.219746560000       0.074278190000       1.000000000000
H8 H      -0.005633100000       0.383792690000       0.376239090000       1.000000000000
H9 H       0.283337130000      -0.378156270000       0.375658160000       1.000000000000
H10 H      -0.016809810000       0.379763250000       0.216994190000       1.000000000000
H11 H      -0.011078280000       0.381865590000       0.296661280000       1.000000000000
H12 H       0.278073750000      -0.380159970000       0.296069920000       1.000000000000
H13 H       0.272866360000      -0.382544580000       0.215711700000       1.000000000000
#END
data_mol7_opt_14-QR-14-8736-3
_audit_creation_method 'generated by cspy2.0'
_cell_length_a 6.0804
_cell_length_b 7.6705
_cell_length_c 30.956
_cell_angle_alpha 90.0
_cell_angle_beta 72.1919
_cell_angle_gamma 90.0
loop_
_symmetry_equiv_pos_site_id
_symmetry_equiv_pos_as_xyz
1 -x,-y,-z
2 +x,+y,+z
3 -x,1/2+y,1/2-z
4 +x,1/2-y,1/2+z
loop_
_atom_site_label
_atom_site_type_symbol
_atom_site_fract_x
_atom_site_fract_y
_atom_site_fract_z
_atom_site_occupancy
C1 C       0.248938490000       0.965447620000       0.739982290000       1.000000000000
C2 C       0.015347090000       0.904119170000       0.754482750000       1.000000000000
C3 C       0.034110860000       1.440119310000       1.126346440000       1.000000000000
C4 C       0.342650790000       1.041410520000       0.770046830000       1.000000000000
C5 C      -0.116910420000       0.920663270000       0.798579340000       1.000000000000
C6 C       0.174933760000       1.427606540000       1.082857480000       1.000000000000
C7 C      -0.197540680000       1.374750710000       1.137283910000       1.000000000000
C8 C       0.301692070000       1.138664080000       0.848214540000       1.000000000000
C9 C      -0.157058240000       1.018038000000       0.876702080000       1.000000000000
C10 C       0.221122590000       1.332102640000       1.004097950000       1.000000000000
C11 C       0.261381780000       1.235506370000       0.926152680000       1.000000000000
C12 C      -0.197637520000       1.114878370000       0.954641540000       1.000000000000
C13 C      -0.238781010000       1.211414490000       1.032570520000       1.000000000000
C14 C       0.210729450000       1.061952140000       0.816879160000       1.000000000000
C15 C      -0.026430990000       0.999606090000       0.831609600000       1.000000000000
C16 C       0.089484390000       1.349895720000       1.049105340000       1.000000000000
C17 C       0.170692380000       1.158303940000       0.894293730000       1.000000000000
C18 C      -0.066725120000       1.095897270000       0.909043100000       1.000000000000
C19 C       0.130549050000       1.254430350000       0.971753030000       1.000000000000
C20 C      -0.107099640000       1.192069880000       0.986526920000       1.000000000000
C21 C      -0.147499300000       1.287860700000       1.063815390000       1.000000000000
N1 N      -0.285816250000       1.302667540000       1.108272980000       1.000000000000
H1 H       0.350870710000       0.950788210000       0.704705350000       1.000000000000
H2 H      -0.055507030000       0.844183060000       0.729923330000       1.000000000000
H3 H       0.092746220000       1.498092210000       1.152800170000       1.000000000000
H4 H       0.519652120000       1.087898590000       0.759073740000       1.000000000000
H5 H      -0.293951760000       0.874264090000       0.809575110000       1.000000000000
H6 H       0.351352310000       1.475380350000       1.073142680000       1.000000000000
H7 H      -0.310164730000       1.384869220000       1.172093380000       1.000000000000
H8 H       0.478829240000       1.185153820000       0.837204120000       1.000000000000
H9 H      -0.334172830000       0.971523090000       0.887678850000       1.000000000000
H10 H       0.398278790000       1.378644310000       0.993237090000       1.000000000000
H11 H       0.438506050000       1.281982030000       0.915168290000       1.000000000000
H12 H      -0.374727350000       1.068442790000       0.965655620000       1.000000000000
H13 H      -0.416031370000       1.166178730000       1.044410990000       1.000000000000
#END
data_mol7_opt_2-QR-2-7371-3
_audit_creation_method 'generated by cspy2.0'
_cell_length_a 14.5091
_cell_length_b 7.9393
_cell_length_c 6.0518
_cell_angle_alpha 87.589
_cell_angle_beta 82.7094
_cell_angle_gamma 83.3451
loop_
_symmetry_equiv_pos_site_id
_symmetry_equiv_pos_as_xyz
1 -x,-y,-z
2 +x,+y,+z
loop_
_atom_site_label
_atom_site_type_symbol
_atom_site_fract_x
_atom_site_fract_y
_atom_site_fract_z
_atom_site_occupancy
C1 C       0.874284160000       0.468346800000       0.315098900000       1.000000000000
C2 C       0.842539390000       0.417891100000       0.115907450000       1.000000000000
C3 C       0.088750790000       1.134630650000       0.923528610000       1.000000000000
C4 C       0.814271920000       0.557406980000       0.471142020000       1.000000000000
C5 C       0.751806810000       0.458056410000       0.079273660000       1.000000000000
C6 C       0.178340280000       1.098646700000       0.969875430000       1.000000000000
C7 C       0.064256200000       1.078355320000       0.718666360000       1.000000000000
C8 C       0.655377290000       0.693373160000       0.596683890000       1.000000000000
C9 C       0.593009640000       0.594112340000       0.205523900000       1.000000000000
C10 C       0.338501350000       0.964028430000       0.848184910000       1.000000000000
C11 C       0.496948830000       0.828817360000       0.722394160000       1.000000000000
C12 C       0.434577500000       0.729556270000       0.330967130000       1.000000000000
C13 C       0.276159250000       0.864703490000       0.455837710000       1.000000000000
C14 C       0.717995550000       0.602896780000       0.440645660000       1.000000000000
C15 C       0.685746990000       0.551597170000       0.238433690000       1.000000000000
C16 C       0.245923410000       1.005885910000       0.814108190000       1.000000000000
C17 C       0.560634360000       0.737585200000       0.565505030000       1.000000000000
C18 C       0.528344880000       0.686238270000       0.363080040000       1.000000000000
C19 C       0.403176780000       0.872081150000       0.690368530000       1.000000000000
C20 C       0.370836920000       0.820792680000       0.487762920000       1.000000000000
C21 C       0.213723090000       0.954874130000       0.612011720000       1.000000000000
N1 N       0.122195420000       0.993581500000       0.570185550000       1.000000000000
H1 H       0.946829430000       0.434856270000       0.340596620000       1.000000000000
H2 H       0.891622110000       0.347158570000      -0.005959040000       1.000000000000
H3 H       0.035697680000       1.204535590000       1.037406610000       1.000000000000
H4 H       0.838296760000       0.595663510000       0.622108070000       1.000000000000
H5 H       0.727736910000       0.419897810000      -0.071687570000       1.000000000000
H6 H       0.199802410000       1.138822350000       1.122954610000       1.000000000000
H7 H      -0.007450880000       1.107256510000       0.681657650000       1.000000000000
H8 H       0.679479300000       0.731610700000       0.747704080000       1.000000000000
H9 H       0.568976360000       0.555832320000       0.054453720000       1.000000000000
H10 H       0.362297210000       1.002396660000       0.999550430000       1.000000000000
H11 H       0.520997110000       0.867055460000       0.873459420000       1.000000000000
H12 H       0.410469110000       0.691372690000       0.179999560000       1.000000000000
H13 H       0.250375190000       0.828121700000       0.306461410000       1.000000000000
#END
data_mol7_opt_4-QR-4-4890-3
_audit_creation_method 'generated by cspy2.0'
_cell_length_a 3.8697
_cell_length_b 5.9119
_cell_length_c 29.8306
_cell_angle_alpha 90.0
_cell_angle_beta 84.0029
_cell_angle_gamma 90.0
loop_
_symmetry_equiv_pos_site_id
_symmetry_equiv_pos_as_xyz
1 +x,+y,+z
2 -x,1/2+y,-z
loop_
_atom_site_label
_atom_site_type_symbol
_atom_site_fract_x
_atom_site_fract_y
_atom_site_fract_z
_atom_site_occupancy
C1 C       0.290105610000       0.077966000000       0.545557110000       1.000000000000
C2 C       0.117652290000      -0.134092580000       0.554424610000       1.000000000000
C3 C      -0.114850330000       0.509555820000       0.947006350000       1.000000000000
C4 C       0.335226190000       0.223577880000       0.579840060000       1.000000000000
C5 C      -0.003925690000      -0.193706480000       0.597287430000       1.000000000000
C6 C       0.012084350000       0.579013370000       0.905025020000       1.000000000000
C7 C      -0.284067910000       0.293812860000       0.952182430000       1.000000000000
C8 C       0.254587690000       0.313757290000       0.661140000000       1.000000000000
C9 C      -0.083836310000      -0.102877240000       0.678558920000       1.000000000000
C10 C       0.095749160000       0.493859410000       0.823270270000       1.000000000000
C11 C       0.174969840000       0.403907990000       0.742205270000       1.000000000000
C12 C      -0.163763670000      -0.012909650000       0.759621220000       1.000000000000
C13 C      -0.243955480000       0.076381700000       0.840653900000       1.000000000000
C14 C       0.212096330000       0.168885050000       0.625595960000       1.000000000000
C15 C       0.037126190000      -0.046488250000       0.634604730000       1.000000000000
C16 C      -0.025644350000       0.436147950000       0.867101460000       1.000000000000
C17 C       0.132802220000       0.258585360000       0.706122060000       1.000000000000
C18 C      -0.042363150000       0.042986240000       0.715143800000       1.000000000000
C19 C       0.053740920000       0.348011710000       0.786683930000       1.000000000000
C20 C      -0.121725350000       0.132308450000       0.795728300000       1.000000000000
C21 C      -0.200849270000       0.221186070000       0.876102930000       1.000000000000
N1 N      -0.326723990000       0.155926080000       0.919175610000       1.000000000000
H1 H       0.384753830000       0.121674500000       0.511158560000       1.000000000000
H2 H       0.084610140000      -0.247161290000       0.526579800000       1.000000000000
H3 H      -0.091081570000       0.613082870000       0.976500070000       1.000000000000
H4 H       0.465895950000       0.384283910000       0.573135950000       1.000000000000
H5 H      -0.134732730000      -0.354347140000       0.604016720000       1.000000000000
H6 H       0.141919160000       0.740954300000       0.899621440000       1.000000000000
H7 H      -0.385697650000       0.238379600000       0.985790110000       1.000000000000
H8 H       0.385367260000       0.474544940000       0.654400510000       1.000000000000
H9 H      -0.214597680000      -0.263684370000       0.685264060000       1.000000000000
H10 H       0.226667260000       0.654756670000       0.816683350000       1.000000000000
H11 H       0.305785480000       0.564681610000       0.735491290000       1.000000000000
H12 H      -0.294555840000      -0.173612220000       0.766366960000       1.000000000000
H13 H      -0.375511770000      -0.083018790000       0.848269180000       1.000000000000
#END
data_mol7_opt_19-QR-19-7565-3
_audit_creation_method 'generated by cspy2.0'
_cell_length_a 30.3614
_cell_length_b 8.0258
_cell_length_c 5.922
_cell_angle_alpha 90.0
_cell_angle_beta 90.0
_cell_angle_gamma 90.0
loop_
_symmetry_equiv_pos_site_id
_symmetry_equiv_pos_as_xyz
1 +x,+y,+z
2 -x,1/2+y,1/2-z
3 1/2-x,-y,1/2+z
4 1/2+x,1/2-y,-z
loop_
_atom_site_label
_atom_site_type_symbol
_atom_site_fract_x
_atom_site_fract_y
_atom_site_fract_z
_atom_site_occupancy
C1 C       0.609205720000       0.603476450000       0.489278780000       1.000000000000
C2 C       0.616098360000       0.530694620000       0.271381550000       1.000000000000
C3 C       0.988264750000       1.101886090000       0.480802210000       1.000000000000
C4 C       0.642327610000       0.686917470000       0.595399340000       1.000000000000
C5 C       0.655880250000       0.543785090000       0.166629810000       1.000000000000
C6 C       0.949388910000       1.093110240000       0.594272380000       1.000000000000
C7 C       0.991705100000       1.024313960000       0.263255330000       1.000000000000
C8 C       0.719142100000       0.788597810000       0.596402960000       1.000000000000
C9 C       0.732663570000       0.645776330000       0.168304470000       1.000000000000
C10 C       0.872249280000       0.992273050000       0.598681440000       1.000000000000
C11 C       0.795708700000       0.890350590000       0.597637290000       1.000000000000
C12 C       0.809234230000       0.747376290000       0.169360310000       1.000000000000
C13 C       0.885764490000       0.848777520000       0.169785460000       1.000000000000
C14 C       0.684851950000       0.704298180000       0.492365860000       1.000000000000
C15 C       0.691846560000       0.630463720000       0.271061620000       1.000000000000
C16 C       0.912927670000       1.007128700000       0.494760660000       1.000000000000
C17 C       0.760924500000       0.805288090000       0.493735480000       1.000000000000
C18 C       0.767930000000       0.731376720000       0.272195310000       1.000000000000
C19 C       0.837006270000       0.906429590000       0.494802280000       1.000000000000
C20 C       0.844040520000       0.832415030000       0.273133630000       1.000000000000
C21 C       0.919942970000       0.933194900000       0.273863070000       1.000000000000
N1 N       0.959872670000       0.944437340000       0.163340490000       1.000000000000
H1 H       0.577246300000       0.591466050000       0.569285250000       1.000000000000
H2 H       0.589241660000       0.464784920000       0.190294590000       1.000000000000
H3 H       1.016569610000       1.165897790000       0.550745480000       1.000000000000
H4 H       0.637118810000       0.742090820000       0.760512930000       1.000000000000
H5 H       0.661119380000       0.488594260000       0.001551960000       1.000000000000
H6 H       0.945380160000       1.150106030000       0.759203960000       1.000000000000
H7 H       1.022834090000       1.031340910000       0.172583940000       1.000000000000
H8 H       0.713901340000       0.843766100000       0.761634730000       1.000000000000
H9 H       0.737873330000       0.590558740000       0.003090300000       1.000000000000
H10 H       0.867137250000       1.047760240000       0.763859760000       1.000000000000
H11 H       0.790487590000       0.945576530000       0.762828670000       1.000000000000
H12 H       0.814484320000       0.692216480000       0.004204790000       1.000000000000
H13 H       0.891845160000       0.794764860000       0.004970860000       1.000000000000
#END
data_mol7_opt_14-QR-14-2355-3
_audit_creation_method 'generated by cspy2.0'
_cell_length_a 8.8701
_cell_length_b 6.1733
_cell_length_c 25.9277
_cell_angle_alpha 90.0
_cell_angle_beta 93.6506
_cell_angle_gamma 90.0
loop_
_symmetry_equiv_pos_site_id
_symmetry_equiv_pos_as_xyz
1 -x,-y,-z
2 +x,+y,+z
3 -x,1/2+y,1/2-z
4 +x,1/2-y,1/2+z
loop_
_atom_site_label
_atom_site_type_symbol
_atom_site_fract_x
_atom_site_fract_y
_atom_site_fract_z
_atom_site_occupancy
C1 C       0.552751120000       0.723422380000       0.054043260000       1.000000000000
C2 C       0.598628930000       0.937525050000       0.069380340000       1.000000000000
C3 C      -0.122134050000       0.556001530000       0.446963460000       1.000000000000
C4 C       0.465487490000       0.602256770000       0.084376820000       1.000000000000
C5 C       0.555695130000       1.023552840000       0.114538200000       1.000000000000
C6 C      -0.083003880000       0.460877560000       0.402428280000       1.000000000000
C7 C      -0.069868730000       0.771397750000       0.458738660000       1.000000000000
C8 C       0.328302820000       0.565655740000       0.163923950000       1.000000000000
C9 C       0.418298260000       0.986285450000       0.194020180000       1.000000000000
C10 C       0.053991640000       0.492320180000       0.322398740000       1.000000000000
C11 C       0.191220900000       0.528903120000       0.243181740000       1.000000000000
C12 C       0.281337600000       0.949719550000       0.273295840000       1.000000000000
C13 C       0.144536090000       0.913790700000       0.352546370000       1.000000000000
C14 C       0.417182050000       0.685296780000       0.132309300000       1.000000000000
C15 C       0.463704980000       0.902738990000       0.147873090000       1.000000000000
C16 C       0.008997870000       0.577072320000       0.368433560000       1.000000000000
C17 C       0.281088550000       0.648657110000       0.211062480000       1.000000000000
C18 C       0.327657370000       0.866329850000       0.226646630000       1.000000000000
C19 C       0.144834700000       0.612285670000       0.289817330000       1.000000000000
C20 C       0.191468970000       0.830084010000       0.305443160000       1.000000000000
C21 C       0.055623370000       0.794131910000       0.384024790000       1.000000000000
N1 N       0.013855260000       0.885831580000       0.429543300000       1.000000000000
H1 H       0.588292610000       0.658439150000       0.017916070000       1.000000000000
H2 H       0.668164850000       1.030838340000       0.044606790000       1.000000000000
H3 H      -0.191613230000       0.473085940000       0.473627670000       1.000000000000
H4 H       0.430694750000       0.440011560000       0.072769400000       1.000000000000
H5 H       0.590487220000       1.185756600000       0.126181100000       1.000000000000
H6 H      -0.120160590000       0.298221830000       0.392047580000       1.000000000000
H7 H      -0.101188790000       0.847387530000       0.494397590000       1.000000000000
H8 H       0.293541990000       0.403308340000       0.152279520000       1.000000000000
H9 H       0.453122960000       1.148631400000       0.205632960000       1.000000000000
H10 H       0.018865440000       0.329946720000       0.310876830000       1.000000000000
H11 H       0.156394170000       0.366581440000       0.231555620000       1.000000000000
H12 H       0.316090270000       1.111990370000       0.284949520000       1.000000000000
H13 H       0.177785030000       1.075345460000       0.365053600000       1.000000000000
#END
data_mol7_opt_14-QR-14-4400-3
_audit_creation_method 'generated by cspy2.0'
_cell_length_a 8.7289
_cell_length_b 5.9071
_cell_length_c 28.169
_cell_angle_alpha 90.0
_cell_angle_beta 107.4232
_cell_angle_gamma 90.0
loop_
_symmetry_equiv_pos_site_id
_symmetry_equiv_pos_as_xyz
1 -x,-y,-z
2 +x,+y,+z
3 -x,1/2+y,1/2-z
4 +x,1/2-y,1/2+z
loop_
_atom_site_label
_atom_site_type_symbol
_atom_site_fract_x
_atom_site_fract_y
_atom_site_fract_z
_atom_site_occupancy
C1 C       0.804919560000       0.159026680000       0.941157070000       1.000000000000
C2 C       0.758578660000      -0.059140180000       0.954259850000       1.000000000000
C3 C      -0.264567720000       0.058655060000       0.547535170000       1.000000000000
C4 C       0.724844780000       0.256158540000       0.896821740000       1.000000000000
C5 C       0.633623050000      -0.173042210000       0.922614970000       1.000000000000
C6 C      -0.140985370000       0.180841260000       0.577427330000       1.000000000000
C7 C      -0.300907110000      -0.158673370000       0.564200190000       1.000000000000
C8 C       0.508674830000       0.238186000000       0.816805560000       1.000000000000
C9 C       0.417559620000      -0.190242390000       0.842568030000       1.000000000000
C10 C       0.077258770000       0.203523460000       0.657284020000       1.000000000000
C11 C       0.293030460000       0.220810790000       0.737023460000       1.000000000000
C12 C       0.201940290000      -0.207885330000       0.762799010000       1.000000000000
C13 C      -0.013702050000      -0.226055020000       0.683130000000       1.000000000000
C14 C       0.592361440000       0.143313540000       0.862163330000       1.000000000000
C15 C       0.545252520000      -0.078171800000       0.875476320000       1.000000000000
C16 C      -0.050292460000       0.090491160000       0.624626960000       1.000000000000
C17 C       0.378229150000       0.126035620000       0.782883940000       1.000000000000
C18 C       0.331062100000      -0.095689360000       0.796207570000       1.000000000000
C19 C       0.163870680000       0.108703040000       0.703621160000       1.000000000000
C20 C       0.116666480000      -0.113247750000       0.716927540000       1.000000000000
C21 C      -0.097229790000      -0.130869570000       0.637882730000       1.000000000000
N1 N      -0.223395480000      -0.250417950000       0.606620040000       1.000000000000
H1 H       0.904750600000       0.246474670000       0.966964890000       1.000000000000
H2 H       0.824194360000      -0.133084940000       0.989748270000       1.000000000000
H3 H      -0.335882290000       0.121544020000       0.511573970000       1.000000000000
H4 H       0.759917850000       0.421476470000       0.886878230000       1.000000000000
H5 H       0.598514600000      -0.338401730000       0.932524150000       1.000000000000
H6 H      -0.109512030000       0.345984480000       0.566249770000       1.000000000000
H7 H      -0.399794520000      -0.256394410000       0.540247780000       1.000000000000
H8 H       0.543857210000       0.403622050000       0.806884380000       1.000000000000
H9 H       0.382476370000      -0.355668030000       0.852519960000       1.000000000000
H10 H       0.111963260000       0.369040670000       0.647232530000       1.000000000000
H11 H       0.328122330000       0.386247940000       0.727085220000       1.000000000000
H12 H       0.166761970000      -0.373279800000       0.772703660000       1.000000000000
H13 H      -0.051127950000      -0.391390830000       0.692139320000       1.000000000000
#END
data_mol7_opt_14-QR-14-3584-3
_audit_creation_method 'generated by cspy2.0'
_cell_length_a 4.4816
_cell_length_b 50.8657
_cell_length_c 7.8743
_cell_angle_alpha 90.0
_cell_angle_beta 49.7347
_cell_angle_gamma 90.0
loop_
_symmetry_equiv_pos_site_id
_symmetry_equiv_pos_as_xyz
1 -x,-y,-z
2 +x,+y,+z
3 -x,1/2+y,1/2-z
4 +x,1/2-y,1/2+z
loop_
_atom_site_label
_atom_site_type_symbol
_atom_site_fract_x
_atom_site_fract_y
_atom_site_fract_z
_atom_site_occupancy
C1 C       0.600759420000       0.273587630000       0.140868430000       1.000000000000
C2 C       0.731755690000       0.284425030000      -0.065201790000       1.000000000000
C3 C       1.762994060000       0.469809270000       0.443307420000       1.000000000000
C4 C       0.648903380000       0.287144830000       0.270827600000       1.000000000000
C5 C       0.906460280000       0.308472300000      -0.134570960000       1.000000000000
C6 C       1.586953720000       0.445927060000       0.521715700000       1.000000000000
C7 C       1.883914740000       0.478823680000       0.234365200000       1.000000000000
C8 C       0.883679210000       0.326791380000       0.334388370000       1.000000000000
C9 C       1.140619390000       0.348087910000      -0.070275540000       1.000000000000
C10 C       1.349846790000       0.405874090000       0.462323600000       1.000000000000
C11 C       1.117007030000       0.366325850000       0.398309830000       1.000000000000
C12 C       1.374216470000       0.387623540000      -0.006622810000       1.000000000000
C13 C       1.607840250000       0.427166290000       0.056483400000       1.000000000000
C14 C       0.831090600000       0.312553490000       0.205392340000       1.000000000000
C15 C       0.963947080000       0.323564390000      -0.003803960000       1.000000000000
C16 C       1.526382960000       0.430377210000       0.394785180000       1.000000000000
C17 C       1.063133650000       0.351815950000       0.268867160000       1.000000000000
C18 C       1.196147240000       0.362840160000       0.059447690000       1.000000000000
C19 C       1.294894350000       0.391112460000       0.332329420000       1.000000000000
C20 C       1.428230620000       0.402148780000       0.122708080000       1.000000000000
C21 C       1.659609190000       0.441364060000       0.185698250000       1.000000000000
N1 N       1.837447270000       0.465689900000       0.110978900000       1.000000000000
H1 H       0.462381410000       0.254412260000       0.192637710000       1.000000000000
H2 H       0.690428890000       0.273257830000      -0.165884910000       1.000000000000
H3 H       1.813682050000       0.482125430000       0.534755030000       1.000000000000
H4 H       0.549676540000       0.278940270000       0.426994590000       1.000000000000
H5 H       1.005891760000       0.316685950000      -0.290755290000       1.000000000000
H6 H       1.490930380000       0.438371840000       0.679017300000       1.000000000000
H7 H       2.024909880000       0.497935240000       0.171687150000       1.000000000000
H8 H       0.784308230000       0.318565820000       0.490636200000       1.000000000000
H9 H       1.239914010000       0.356295730000      -0.226547800000       1.000000000000
H10 H       1.250587520000       0.397729630000       0.618807600000       1.000000000000
H11 H       1.017630730000       0.358115340000       0.554585250000       1.000000000000
H12 H       1.473636920000       0.395848920000      -0.162824130000       1.000000000000
H13 H       1.709772570000       0.435803560000      -0.098792620000       1.000000000000
#END
data_mol7_opt_14-QR-14-5218-3
_audit_creation_method 'generated by cspy2.0'
_cell_length_a 12.6302
_cell_length_b 3.8109
_cell_length_c 31.7331
_cell_angle_alpha 90.0
_cell_angle_beta 62.6675
_cell_angle_gamma 90.0
loop_
_symmetry_equiv_pos_site_id
_symmetry_equiv_pos_as_xyz
1 -x,-y,-z
2 +x,+y,+z
3 -x,1/2+y,1/2-z
4 +x,1/2-y,1/2+z
loop_
_atom_site_label
_atom_site_type_symbol
_atom_site_fract_x
_atom_site_fract_y
_atom_site_fract_z
_atom_site_occupancy
C1 C       0.857419720000       0.567676140000       0.305985560000       1.000000000000
C2 C       0.742061980000       0.409929540000       0.323416950000       1.000000000000
C3 C       0.748199980000       0.587507560000       0.707950970000       1.000000000000
C4 C       0.903378410000       0.647350660000       0.336138140000       1.000000000000
C5 C       0.676433770000       0.336818350000       0.370429030000       1.000000000000
C6 C       0.818037120000       0.667214570000       0.661491580000       1.000000000000
C7 C       0.633803930000       0.430223810000       0.721704650000       1.000000000000
C8 C       0.882492570000       0.653776980000       0.417464040000       1.000000000000
C9 C       0.655955450000       0.343604020000       0.451691860000       1.000000000000
C10 C       0.841453910000       0.665654110000       0.579560830000       1.000000000000
C11 C       0.861950870000       0.659958940000       0.498520200000       1.000000000000
C12 C       0.635274540000       0.349771320000       0.532759590000       1.000000000000
C13 C       0.614321930000       0.355362330000       0.613814870000       1.000000000000
C14 C       0.837894210000       0.575655790000       0.385975850000       1.000000000000
C15 C       0.720780440000       0.415325190000       0.403674730000       1.000000000000
C16 C       0.776142550000       0.592872320000       0.627487110000       1.000000000000
C17 C       0.817480290000       0.582103410000       0.466500490000       1.000000000000
C18 C       0.700239380000       0.421605550000       0.484221830000       1.000000000000
C19 C       0.797031600000       0.588013130000       0.547051920000       1.000000000000
C20 C       0.679669820000       0.427540920000       0.564808610000       1.000000000000
C21 C       0.659096290000       0.433190280000       0.645185770000       1.000000000000
N1 N       0.590484720000       0.355740960000       0.692624160000       1.000000000000
H1 H       0.908015920000       0.623317810000       0.268411210000       1.000000000000
H2 H       0.707321570000       0.349074240000       0.298735960000       1.000000000000
H3 H       0.776923320000       0.639899320000       0.734688490000       1.000000000000
H4 H       0.990789610000       0.766881090000       0.322944380000       1.000000000000
H5 H       0.588997580000       0.217405380000       0.383652430000       1.000000000000
H6 H       0.905171820000       0.786313940000       0.649581130000       1.000000000000
H7 H       0.577945950000       0.366625040000       0.758896490000       1.000000000000
H8 H       0.969970580000       0.773400060000       0.404230830000       1.000000000000
H9 H       0.568487800000       0.224010320000       0.464891220000       1.000000000000
H10 H       0.928952060000       0.785035020000       0.566468460000       1.000000000000
H11 H       0.949425640000       0.779495100000       0.485310250000       1.000000000000
H12 H       0.547817540000       0.230245140000       0.545998730000       1.000000000000
H13 H       0.526773100000       0.236241430000       0.627917160000       1.000000000000
#END
data_mol7_opt_14-QR-14-1225-3
_audit_creation_method 'generated by cspy2.0'
_cell_length_a 7.8091
_cell_length_b 5.8168
_cell_length_c 33.2609
_cell_angle_alpha 90.0
_cell_angle_beta 113.0176
_cell_angle_gamma 90.0
loop_
_symmetry_equiv_pos_site_id
_symmetry_equiv_pos_as_xyz
1 -x,-y,-z
2 +x,+y,+z
3 -x,1/2+y,1/2-z
4 +x,1/2-y,1/2+z
loop_
_atom_site_label
_atom_site_type_symbol
_atom_site_fract_x
_atom_site_fract_y
_atom_site_fract_z
_atom_site_occupancy
C1 C       0.487432650000       0.368133310000       0.551667170000       1.000000000000
C2 C       0.401586100000       0.587274880000       0.550131570000       1.000000000000
C3 C       1.088589020000       0.421944560000       0.949243160000       1.000000000000
C4 C       0.587583170000       0.266051680000       0.590685090000       1.000000000000
C5 C       0.418595920000       0.697167250000       0.587660820000       1.000000000000
C6 C       1.076973990000       0.303590940000       0.913002210000       1.000000000000
C7 C       0.997550800000       0.640685480000       0.944067460000       1.000000000000
C8 C       0.710771200000       0.274581710000       0.671332290000       1.000000000000
C9 C       0.541986690000       0.704918630000       0.668310820000       1.000000000000
C10 C       0.956021400000       0.290380360000       0.832166740000       1.000000000000
C11 C       0.833522460000       0.282528800000       0.751755260000       1.000000000000
C12 C       0.664706830000       0.713138580000       0.748723130000       1.000000000000
C13 C       0.787040110000       0.721891360000       0.829075430000       1.000000000000
C14 C       0.609726220000       0.374534560000       0.631163710000       1.000000000000
C15 C       0.522485500000       0.597006370000       0.629605920000       1.000000000000
C16 C       0.974709170000       0.399273720000       0.870693250000       1.000000000000
C17 C       0.731822410000       0.382451250000       0.711059870000       1.000000000000
C18 C       0.644495420000       0.605163440000       0.709503790000       1.000000000000
C19 C       0.853682800000       0.390412540000       0.790975110000       1.000000000000
C20 C       0.766387140000       0.613352280000       0.789436120000       1.000000000000
C21 C       0.887810280000       0.621627590000       0.869149750000       1.000000000000
N1 N       0.902433610000       0.737190750000       0.906612550000       1.000000000000
H1 H       0.471894380000       0.283938300000       0.521356050000       1.000000000000
H2 H       0.322637600000       0.665196920000       0.518683870000       1.000000000000
H3 H       1.164724190000       0.354976480000       0.981794380000       1.000000000000
H4 H       0.652655130000       0.099993240000       0.591863870000       1.000000000000
H5 H       0.353620780000       0.863266440000       0.586509250000       1.000000000000
H6 H       1.143741480000       0.137547420000       0.915459240000       1.000000000000
H7 H       1.006966910000       0.735339280000       0.973088140000       1.000000000000
H8 H       0.775847970000       0.108408420000       0.672481650000       1.000000000000
H9 H       0.476875080000       0.871085850000       0.667128340000       1.000000000000
H10 H       1.021202660000       0.124102890000       0.833463500000       1.000000000000
H11 H       0.898591190000       0.116350230000       0.752927630000       1.000000000000
H12 H       0.599693720000       0.879269970000       0.747583830000       1.000000000000
H13 H       0.723540700000       0.887862680000       0.828814960000       1.000000000000
#END
data_mol7_opt_14-QR-14-2864-3
_audit_creation_method 'generated by cspy2.0'
_cell_length_a 15.0717
_cell_length_b 3.8284
_cell_length_c 25.2083
_cell_angle_alpha 90.0
_cell_angle_beta 110.4601
_cell_angle_gamma 90.0
loop_
_symmetry_equiv_pos_site_id
_symmetry_equiv_pos_as_xyz
1 -x,-y,-z
2 +x,+y,+z
3 -x,1/2+y,1/2-z
4 +x,1/2-y,1/2+z
loop_
_atom_site_label
_atom_site_type_symbol
_atom_site_fract_x
_atom_site_fract_y
_atom_site_fract_z
_atom_site_occupancy
C1 C       0.616066020000       0.593638730000       0.984287640000       1.000000000000
C2 C       0.650748960000       0.431086810000       0.944215230000       1.000000000000
C3 C       1.416003100000       0.571979540000       1.332618910000       1.000000000000
C4 C       0.676032490000       0.670782170000       1.037478050000       1.000000000000
C5 C       0.744275590000       0.351114190000       0.958623090000       1.000000000000
C6 C       1.323551880000       0.658089530000       1.320893680000       1.000000000000
C7 C       1.443312910000       0.409129660000       1.289405100000       1.000000000000
C8 C       0.837823760000       0.667742330000       1.108619370000       1.000000000000
C9 C       0.905956700000       0.348772760000       1.029886300000       1.000000000000
C10 C       1.160440340000       0.663669920000       1.250547150000       1.000000000000
C11 C       0.999126380000       0.665504170000       1.179604960000       1.000000000000
C12 C       1.067268340000       0.346221530000       1.100830600000       1.000000000000
C13 C       1.228569300000       0.343383620000       1.171610230000       1.000000000000
C14 C       0.775184730000       0.592008510000       1.054786510000       1.000000000000
C15 C       0.810414140000       0.427099000000       1.014089320000       1.000000000000
C16 C       1.255827180000       0.584806320000       1.265980680000       1.000000000000
C17 C       0.935405040000       0.589575150000       1.125332280000       1.000000000000
C18 C       0.970678760000       0.424484290000       1.084594670000       1.000000000000
C19 C       1.095717490000       0.587416020000       1.195841510000       1.000000000000
C20 C       1.131047290000       0.422044780000       1.155095920000       1.000000000000
C21 C       1.291013300000       0.419646550000       1.225367790000       1.000000000000
N1 N       1.385407390000       0.335618210000       1.238691920000       1.000000000000
H1 H       0.541324950000       0.654925640000       0.971833920000       1.000000000000
H2 H       0.601646210000       0.371999440000       0.902134290000       1.000000000000
H3 H       1.469255550000       0.623448880000       1.373691280000       1.000000000000
H4 H       0.649781650000       0.793963740000       1.067856630000       1.000000000000
H5 H       0.770574530000       0.227817640000       0.928274670000       1.000000000000
H6 H       1.299901320000       0.781685220000       1.352365240000       1.000000000000
H7 H       1.517311470000       0.340179100000       1.298828350000       1.000000000000
H8 H       0.811493320000       0.790999020000       1.138993050000       1.000000000000
H9 H       0.932217520000       0.225501030000       0.999486570000       1.000000000000
H10 H       1.134416040000       0.787214660000       1.281041330000       1.000000000000
H11 H       0.972849380000       0.788822530000       1.209991780000       1.000000000000
H12 H       1.093605620000       0.222957020000       1.070479280000       1.000000000000
H13 H       1.256612040000       0.220181180000       1.142092630000       1.000000000000
#END
data_mol7_opt_29-QR-29-2069-3
_audit_creation_method 'generated by cspy2.0'
_cell_length_a 7.5317
_cell_length_b 22.9964
_cell_length_c 8.177
_cell_angle_alpha 90.0
_cell_angle_beta 90.0
_cell_angle_gamma 90.0
loop_
_symmetry_equiv_pos_site_id
_symmetry_equiv_pos_as_xyz
1 +x,+y,+z
2 -x,-y,1/2+z
3 1/2+x,-y,+z
4 1/2-x,+y,1/2+z
loop_
_atom_site_label
_atom_site_type_symbol
_atom_site_fract_x
_atom_site_fract_y
_atom_site_fract_z
_atom_site_occupancy
C1 C       0.963130870000       0.954812050000       0.838633370000       1.000000000000
C2 C       1.044053860000       0.915411520000       0.951890650000       1.000000000000
C3 C       0.958352490000       0.572388650000      -0.192662090000       1.000000000000
C4 C       0.923234760000       0.937341990000       0.683796300000       1.000000000000
C5 C       1.082372660000       0.859813830000       0.906665570000       1.000000000000
C6 C       0.916933680000       0.628387300000      -0.155163250000       1.000000000000
C7 C       1.039573710000       0.536539970000      -0.070097260000       1.000000000000
C8 C       0.921599450000       0.860278580000       0.473237450000       1.000000000000
C9 C       1.080387670000       0.782873800000       0.695762370000       1.000000000000
C10 C       0.917328880000       0.706644900000       0.053176420000       1.000000000000
C11 C       0.919567370000       0.783473810000       0.263145090000       1.000000000000
C12 C       1.078513710000       0.706045610000       0.485787850000       1.000000000000
C13 C       1.076782730000       0.629156750000       0.276285280000       1.000000000000
C14 C       0.960841400000       0.879241470000       0.630027480000       1.000000000000
C15 C       1.042936080000       0.839223290000       0.745050320000       1.000000000000
C16 C       0.955051250000       0.650248320000       0.004935610000       1.000000000000
C17 C       0.958930490000       0.802966400000       0.421240400000       1.000000000000
C18 C       1.041115340000       0.762902350000       0.536377090000       1.000000000000
C19 C       0.956876940000       0.726616740000       0.212553970000       1.000000000000
C20 C       1.039202620000       0.686512040000       0.327711140000       1.000000000000
C21 C       1.037275870000       0.610292230000       0.119719000000       1.000000000000
N1 N       1.077612110000       0.553675970000       0.077559840000       1.000000000000
H1 H       0.933824420000       0.998854100000       0.877465330000       1.000000000000
H2 H       1.074675310000       0.930325440000       1.074458690000       1.000000000000
H3 H       0.931469500000       0.554328120000      -0.312518950000       1.000000000000
H4 H       0.861910780000       0.967183590000       0.597935070000       1.000000000000
H5 H       1.143754290000       0.829952760000       0.992438410000       1.000000000000
H6 H       0.855347190000       0.656970890000      -0.244264350000       1.000000000000
H7 H       1.072740320000       0.491733800000      -0.100221200000       1.000000000000
H8 H       0.860239410000       0.890170510000       0.387393610000       1.000000000000
H9 H       1.141756800000       0.753016870000       0.781683710000       1.000000000000
H10 H       0.855816160000       0.736385940000      -0.033025460000       1.000000000000
H11 H       0.858174740000       0.813336220000       0.177261320000       1.000000000000
H12 H       1.139877940000       0.676158270000       0.571567420000       1.000000000000
H13 H       1.138083420000       0.598491410000       0.359605350000       1.000000000000
#END
data_mol7_opt_14-QR-14-268-3
_audit_creation_method 'generated by cspy2.0'
_cell_length_a 28.1595
_cell_length_b 5.8551
_cell_length_c 9.1559
_cell_angle_alpha 90.0
_cell_angle_beta 109.7033
_cell_angle_gamma 90.0
loop_
_symmetry_equiv_pos_site_id
_symmetry_equiv_pos_as_xyz
1 -x,-y,-z
2 +x,+y,+z
3 -x,1/2+y,1/2-z
4 +x,1/2-y,1/2+z
loop_
_atom_site_label
_atom_site_type_symbol
_atom_site_fract_x
_atom_site_fract_y
_atom_site_fract_z
_atom_site_occupancy
C1 C       0.051822420000       0.379819080000       0.622626610000       1.000000000000
C2 C       0.064342630000       0.598785670000       0.695049830000       1.000000000000
C3 C       0.439165100000       0.419127190000       0.308448770000       1.000000000000
C4 C       0.082930020000       0.276423210000       0.556701660000       1.000000000000
C5 C       0.107574040000       0.707196070000       0.699266790000       1.000000000000
C6 C       0.396610380000       0.302215300000       0.300271630000       1.000000000000
C7 C       0.448086430000       0.637820700000       0.383474530000       1.000000000000
C8 C       0.161292420000       0.282008880000       0.491902550000       1.000000000000
C9 C       0.185905880000       0.712005240000       0.634298410000       1.000000000000
C10 C       0.317641510000       0.291949880000       0.363054420000       1.000000000000
C11 C       0.239452830000       0.287024910000       0.427370790000       1.000000000000
C12 C       0.264058390000       0.717292920000       0.569785860000       1.000000000000
C13 C       0.342202160000       0.723116340000       0.505575220000       1.000000000000
C14 C       0.128921870000       0.383318660000       0.558013950000       1.000000000000
C15 C       0.141648820000       0.605614110000       0.631616750000       1.000000000000
C16 C       0.361816050000       0.399329920000       0.366344120000       1.000000000000
C17 C       0.206545240000       0.388321160000       0.493774380000       1.000000000000
C18 C       0.219288770000       0.610856640000       0.567451520000       1.000000000000
C19 C       0.284231670000       0.393371140000       0.429750860000       1.000000000000
C20 C       0.296990910000       0.616131970000       0.503407790000       1.000000000000
C21 C       0.374503120000       0.621503020000       0.439656540000       1.000000000000
N1 N       0.418053450000       0.735582460000       0.445877710000       1.000000000000
H1 H       0.017207900000       0.296817150000       0.620756720000       1.000000000000
H2 H       0.038973270000       0.677769880000       0.746671770000       1.000000000000
H3 H       0.466361750000       0.351050680000       0.259784050000       1.000000000000
H4 H       0.073457820000       0.110496880000       0.501812070000       1.000000000000
H5 H       0.117063420000       0.873161100000       0.754085870000       1.000000000000
H6 H       0.388423380000       0.136261790000       0.244580790000       1.000000000000
H7 H       0.482143660000       0.731319110000       0.389922850000       1.000000000000
H8 H       0.151783280000       0.115968790000       0.436994040000       1.000000000000
H9 H       0.195380190000       0.878040280000       0.689219780000       1.000000000000
H10 H       0.308295850000       0.125802790000       0.308133990000       1.000000000000
H11 H       0.229973300000       0.120979380000       0.372481630000       1.000000000000
H12 H       0.273569200000       0.883290320000       0.624644440000       1.000000000000
H13 H       0.352538130000       0.888920770000       0.559579950000       1.000000000000
#END
data_mol7_opt_2-QR-2-5445-3
_audit_creation_method 'generated by cspy2.0'
_cell_length_a 14.4591
_cell_length_b 11.8864
_cell_length_c 9.4115
_cell_angle_alpha 41.3155
_cell_angle_beta 40.6249
_cell_angle_gamma 51.837
loop_
_symmetry_equiv_pos_site_id
_symmetry_equiv_pos_as_xyz
1 -x,-y,-z
2 +x,+y,+z
loop_
_atom_site_label
_atom_site_type_symbol
_atom_site_fract_x
_atom_site_fract_y
_atom_site_fract_z
_atom_site_occupancy
C1 C       0.349189060000       0.387298420000       0.730920580000       1.000000000000
C2 C       0.278168100000       0.487394700000       0.830370110000       1.000000000000
C3 C      -0.432666770000       1.175641850000       0.030691620000       1.000000000000
C4 C       0.308618660000       0.413947760000       0.615112320000       1.000000000000
C5 C       0.168934270000       0.610943930000       0.810670180000       1.000000000000
C6 C      -0.323097940000       1.050449440000       0.044468230000       1.000000000000
C7 C      -0.496662040000       1.268262950000       0.136931450000       1.000000000000
C8 C       0.150727970000       0.572447980000       0.472348970000       1.000000000000
C9 C       0.011329750000       0.769168310000       0.667462630000       1.000000000000
C10 C      -0.163484520000       0.888740160000       0.186238740000       1.000000000000
C11 C      -0.006445060000       0.730510430000       0.329436410000       1.000000000000
C12 C      -0.145941070000       0.927261150000       0.524777090000       1.000000000000
C13 C      -0.303250100000       1.085567430000       0.382347860000       1.000000000000
C14 C       0.194199670000       0.542507830000       0.589405370000       1.000000000000
C15 C       0.122123920000       0.644206550000       0.690275000000       1.000000000000
C16 C      -0.274220110000       1.013960120000       0.164027070000       1.000000000000
C17 C       0.038002870000       0.699408970000       0.447591830000       1.000000000000
C18 C      -0.034158060000       0.801221750000       0.548566910000       1.000000000000
C19 C      -0.118172860000       0.856582880000       0.305520810000       1.000000000000
C20 C      -0.190470110000       0.958456460000       0.406654110000       1.000000000000
C21 C      -0.346363840000       1.115393180000       0.265086370000       1.000000000000
N1 N      -0.457348100000       1.241588050000       0.247888370000       1.000000000000
H1 H       0.435892370000       0.289711240000       0.748781920000       1.000000000000
H2 H       0.312303610000       0.463770750000       0.921899350000       1.000000000000
H3 H      -0.472511850000       1.206852590000      -0.058374210000       1.000000000000
H4 H       0.362408000000       0.338130090000       0.539721710000       1.000000000000
H5 H       0.115058480000       0.686772610000       0.886097240000       1.000000000000
H6 H      -0.271681910000       0.977349430000      -0.033533360000       1.000000000000
H7 H      -0.584381230000       1.368396840000       0.125914020000       1.000000000000
H8 H       0.204610500000       0.496513750000       0.396968140000       1.000000000000
H9 H      -0.042491400000       0.845023490000       0.742915330000       1.000000000000
H10 H      -0.109801440000       0.813183100000       0.110382160000       1.000000000000
H11 H       0.047408540000       0.654657680000       0.253966510000       1.000000000000
H12 H      -0.199838160000       1.003167370000       0.600152220000       1.000000000000
H13 H      -0.358804270000       1.163016970000       0.456128800000       1.000000000000
#END
data_mol7_opt_33-QR-33-70-3
_audit_creation_method 'generated by cspy2.0'
_cell_length_a 13.5589
_cell_length_b 3.8946
_cell_length_c 26.1035
_cell_angle_alpha 90.0
_cell_angle_beta 90.0
_cell_angle_gamma 90.0
loop_
_symmetry_equiv_pos_site_id
_symmetry_equiv_pos_as_xyz
1 +x,+y,+z
2 -x,-y,1/2+z
3 1/2+x,1/2-y,+z
4 1/2-x,1/2+y,1/2+z
loop_
_atom_site_label
_atom_site_type_symbol
_atom_site_fract_x
_atom_site_fract_y
_atom_site_fract_z
_atom_site_occupancy
C1 C       0.841439070000       0.078949880000       0.868680030000       1.000000000000
C2 C       0.919359420000      -0.096465580000       0.894863400000       1.000000000000
C3 C       0.362785940000       0.099400940000       1.263706530000       1.000000000000
C4 C       0.757124320000       0.166469060000       0.893847170000       1.000000000000
C5 C       0.910458350000      -0.178515070000       0.945367920000       1.000000000000
C6 C       0.367079180000       0.188239750000       1.213368970000       1.000000000000
C7 C       0.444984900000      -0.076669430000       1.286236090000       1.000000000000
C8 C       0.659072000000       0.172142190000       0.973628660000       1.000000000000
C9 C       0.812170820000      -0.172107710000       1.025067530000       1.000000000000
C10 C       0.463451740000       0.185429800000       1.132707530000       1.000000000000
C11 C       0.561218370000       0.178595140000       1.053160770000       1.000000000000
C12 C       0.714390210000      -0.165976100000       1.104611140000       1.000000000000
C13 C       0.616904650000      -0.160177650000       1.184176140000       1.000000000000
C14 C       0.744051060000       0.086034180000       0.947055780000       1.000000000000
C15 C       0.823189770000      -0.091943140000       0.973651000000       1.000000000000
C16 C       0.453059020000       0.104635050000       1.184096370000       1.000000000000
C17 C       0.646784490000       0.092249110000       1.026047590000       1.000000000000
C18 C       0.726003430000      -0.085923010000       1.052674490000       1.000000000000
C19 C       0.549606660000       0.098713560000       1.105098540000       1.000000000000
C20 C       0.628847490000      -0.079741280000       1.131758070000       1.000000000000
C21 C       0.532031720000      -0.073557260000       1.210652140000       1.000000000000
N1 N       0.525228570000      -0.160010420000       1.261825430000       1.000000000000
H1 H       0.850234740000       0.141643920000       0.828474260000       1.000000000000
H2 H       0.985761420000      -0.163652470000       0.874013310000       1.000000000000
H3 H       0.298946130000       0.158425140000       1.287069520000       1.000000000000
H4 H       0.698061210000       0.299399590000       0.874021510000       1.000000000000
H5 H       0.969474280000      -0.311553030000       0.965215510000       1.000000000000
H6 H       0.306538530000       0.321699890000       1.194835100000       1.000000000000
H7 H       0.441478200000      -0.147791400000       1.326520030000       1.000000000000
H8 H       0.600003090000       0.305151850000       0.953758780000       1.000000000000
H9 H       0.871273320000      -0.305134380000       1.044902260000       1.000000000000
H10 H       0.404227050000       0.318734110000       1.112991650000       1.000000000000
H11 H       0.502136830000       0.311664890000       1.033319140000       1.000000000000
H12 H       0.773419520000      -0.298986870000       1.124481080000       1.000000000000
H13 H       0.674748430000      -0.293009430000       1.204872960000       1.000000000000
#END
data_mol7_opt_14-QR-14-5603-3
_audit_creation_method 'generated by cspy2.0'
_cell_length_a 15.835
_cell_length_b 7.8594
_cell_length_c 11.7199
_cell_angle_alpha 90.0
_cell_angle_beta 107.7286
_cell_angle_gamma 90.0
loop_
_symmetry_equiv_pos_site_id
_symmetry_equiv_pos_as_xyz
1 -x,-y,-z
2 +x,+y,+z
3 -x,1/2+y,1/2-z
4 +x,1/2-y,1/2+z
loop_
_atom_site_label
_atom_site_type_symbol
_atom_site_fract_x
_atom_site_fract_y
_atom_site_fract_z
_atom_site_occupancy
C1 C       0.343962670000       0.801463340000       0.501259550000       1.000000000000
C2 C       0.327900530000       0.916765700000       0.402350230000       1.000000000000
C3 C      -0.449183640000       0.761515740000       0.370323690000       1.000000000000
C4 C       0.275513050000       0.741291070000       0.537242340000       1.000000000000
C5 C       0.243910570000       0.968086390000       0.342597880000       1.000000000000
C6 C      -0.366994400000       0.705595640000       0.433666760000       1.000000000000
C7 C      -0.457955970000       0.877370980000       0.272793080000       1.000000000000
C8 C       0.114868400000       0.732070180000       0.511978340000       1.000000000000
C9 C       0.083318070000       0.958417020000       0.317623430000       1.000000000000
C10 C      -0.205490760000       0.712690540000       0.461579440000       1.000000000000
C11 C      -0.045312710000       0.722458540000       0.486842050000       1.000000000000
C12 C      -0.076856370000       0.948986230000       0.292423410000       1.000000000000
C13 C      -0.236967660000       0.939809390000       0.266940450000       1.000000000000
C14 C       0.185795350000       0.791359910000       0.477328770000       1.000000000000
C15 C       0.169477340000       0.908377760000       0.376857740000       1.000000000000
C16 C      -0.291398490000       0.763211120000       0.401845630000       1.000000000000
C17 C       0.026677940000       0.781885470000       0.452447650000       1.000000000000
C18 C       0.010335840000       0.899030250000       0.351868860000       1.000000000000
C19 C      -0.132506990000       0.772331800000       0.427382570000       1.000000000000
C20 C      -0.148893330000       0.889629580000       0.326754310000       1.000000000000
C21 C      -0.307706060000       0.880274350000       0.301599390000       1.000000000000
N1 N      -0.392071500000       0.934534070000       0.239216060000       1.000000000000
H1 H       0.411394320000       0.762382650000       0.547411940000       1.000000000000
H2 H       0.383460990000       0.963023050000       0.375394180000       1.000000000000
H3 H      -0.507925780000       0.720672460000       0.391784810000       1.000000000000
H4 H       0.287654040000       0.653914670000       0.612186370000       1.000000000000
H5 H       0.231719290000       1.055507410000       0.267672600000       1.000000000000
H6 H      -0.357420510000       0.617888940000       0.508071730000       1.000000000000
H7 H      -0.523753040000       0.922114690000       0.222168540000       1.000000000000
H8 H       0.127078460000       0.644641340000       0.586986820000       1.000000000000
H9 H       0.071175730000       1.045854180000       0.242635910000       1.000000000000
H10 H      -0.193581060000       0.625115570000       0.536489970000       1.000000000000
H11 H      -0.033152570000       0.635004600000       0.561817380000       1.000000000000
H12 H      -0.089079450000       1.036404100000       0.217451610000       1.000000000000
H13 H      -0.250911460000       1.027023920000       0.191855850000       1.000000000000
#END
data_mol7_opt_2-QR-2-8793-3
_audit_creation_method 'generated by cspy2.0'
_cell_length_a 7.1404
_cell_length_b 29.1514
_cell_length_c 6.0402
_cell_angle_alpha 110.4961
_cell_angle_beta 38.3605
_cell_angle_gamma 118.54380000000002
loop_
_symmetry_equiv_pos_site_id
_symmetry_equiv_pos_as_xyz
1 -x,-y,-z
2 +x,+y,+z
loop_
_atom_site_label
_atom_site_type_symbol
_atom_site_fract_x
_atom_site_fract_y
_atom_site_fract_z
_atom_site_occupancy
C1 C       0.744761930000       0.953592530000       0.464603670000       1.000000000000
C2 C       0.620595880000       0.931979350000       0.754297340000       1.000000000000
C3 C       1.338271690000       0.560248620000      -1.169761590000       1.000000000000
C4 C       0.863154270000       0.926360050000       0.165113510000       1.000000000000
C5 C       0.618702160000       0.883826770000       0.735179210000       1.000000000000
C6 C       1.347174830000       0.608065150000      -1.167324210000       1.000000000000
C7 C       1.209251980000       0.542288110000      -0.865485480000       1.000000000000
C8 C       0.985483690000       0.846882070000      -0.169979760000       1.000000000000
C9 C       0.741290170000       0.804410910000       0.399209330000       1.000000000000
C10 C       1.228509680000       0.688351710000      -0.838547430000       1.000000000000
C11 C       1.107225200000       0.767630030000      -0.504421430000       1.000000000000
C12 C       0.863026020000       0.725156240000       0.065037050000       1.000000000000
C13 C       0.984207830000       0.645888020000      -0.268059910000       1.000000000000
C14 C       0.866640900000       0.875477570000       0.131556110000       1.000000000000
C15 C       0.740423640000       0.853518750000       0.425778800000       1.000000000000
C16 C       1.228258910000       0.639286060000      -0.862853210000       1.000000000000
C17 C       0.987858820000       0.796770040000      -0.200893290000       1.000000000000
C18 C       0.861515370000       0.774784650000       0.093628930000       1.000000000000
C19 C       1.108629860000       0.717995510000      -0.533008780000       1.000000000000
C20 C       0.982352670000       0.695985510000      -0.238397220000       1.000000000000
C21 C       1.102628690000       0.617374010000      -0.569239450000       1.000000000000
N1 N       1.097255930000       0.568666510000      -0.580569160000       1.000000000000
H1 H       0.743642380000       0.991991640000       0.486028580000       1.000000000000
H2 H       0.527798480000       0.954407240000       0.989893180000       1.000000000000
H3 H       1.426044860000       0.535524870000      -1.395405660000       1.000000000000
H4 H       0.957260750000       0.942722450000      -0.054466930000       1.000000000000
H5 H       0.524742560000       0.867445800000       0.954595200000       1.000000000000
H6 H       1.442736630000       0.623127310000      -1.391935220000       1.000000000000
H7 H       1.202315460000       0.504022890000      -0.867692530000       1.000000000000
H8 H       1.079620680000       0.863286500000      -0.389592710000       1.000000000000
H9 H       0.647131200000       0.788041980000       0.618935280000       1.000000000000
H10 H       1.322634610000       0.704594300000      -1.058688100000       1.000000000000
H11 H       1.201317550000       0.784004500000      -0.724073510000       1.000000000000
H12 H       0.768986140000       0.708752020000       0.284506730000       1.000000000000
H13 H       0.891777860000       0.628657590000      -0.052676620000       1.000000000000
#END
data_mol7_opt_19-QR-19-4155-3
_audit_creation_method 'generated by cspy2.0'
_cell_length_a 52.4338
_cell_length_b 5.7627
_cell_length_c 4.538
_cell_angle_alpha 90.0
_cell_angle_beta 90.0
_cell_angle_gamma 90.0
loop_
_symmetry_equiv_pos_site_id
_symmetry_equiv_pos_as_xyz
1 +x,+y,+z
2 -x,1/2+y,1/2-z
3 1/2-x,-y,1/2+z
4 1/2+x,1/2-y,-z
loop_
_atom_site_label
_atom_site_type_symbol
_atom_site_fract_x
_atom_site_fract_y
_atom_site_fract_z
_atom_site_occupancy
C1 C       0.475842390000       0.207201610000       0.863161130000       1.000000000000
C2 C       0.473149090000      -0.010791020000       1.011316380000       1.000000000000
C3 C       0.274210680000      -0.136911150000      -0.397877700000       1.000000000000
C4 C       0.457774450000       0.280779690000       0.668869800000       1.000000000000
C5 C       0.452470220000      -0.148073180000       0.960488520000       1.000000000000
C6 C       0.294384920000       0.007890520000      -0.357011650000       1.000000000000
C7 C       0.273388410000      -0.351845120000      -0.238630630000       1.000000000000
C8 C       0.416937370000       0.213362570000       0.411014970000       1.000000000000
C9 C       0.411636590000      -0.214713820000       0.702261160000       1.000000000000
C10 C       0.335448000000       0.080125220000      -0.102706620000       1.000000000000
C11 C       0.376199310000       0.146691950000       0.153966370000       1.000000000000
C12 C       0.370906420000      -0.281649440000       0.445293160000       1.000000000000
C13 C       0.330191240000      -0.349074020000       0.189002260000       1.000000000000
C14 C       0.435627260000       0.142753220000       0.607527930000       1.000000000000
C15 C       0.432885500000      -0.078553040000       0.758066100000       1.000000000000
C16 C       0.314261410000      -0.056886310000      -0.157051030000       1.000000000000
C17 C       0.395167690000       0.076497720000       0.351944550000       1.000000000000
C18 C       0.392421450000      -0.145050150000       0.502630370000       1.000000000000
C19 C       0.354678860000       0.010183650000       0.096696040000       1.000000000000
C20 C       0.351927340000      -0.211604180000       0.247339750000       1.000000000000
C21 C       0.311535170000      -0.278085020000      -0.007042730000       1.000000000000
N1 N       0.290790720000      -0.420988760000      -0.053767280000       1.000000000000
H1 H       0.492467040000       0.313519000000       0.907286090000       1.000000000000
H2 H       0.487789040000      -0.065740260000       1.164900190000       1.000000000000
H3 H       0.258812090000      -0.093720350000      -0.547359740000       1.000000000000
H4 H       0.459807430000       0.445956430000       0.556558270000       1.000000000000
H5 H       0.450428150000      -0.313310530000       1.072634690000       1.000000000000
H6 H       0.295749530000       0.172118910000      -0.473040670000       1.000000000000
H7 H       0.257240630000      -0.467677750000      -0.271536130000       1.000000000000
H8 H       0.418987550000       0.378675610000       0.298713870000       1.000000000000
H9 H       0.409604320000      -0.379996620000       0.814644610000       1.000000000000
H10 H       0.337412820000       0.245434780000      -0.215311200000       1.000000000000
H11 H       0.378234490000       0.311993480000       0.041654900000       1.000000000000
H12 H       0.368854230000      -0.446927930000       0.557486810000       1.000000000000
H13 H       0.327703760000      -0.514834170000       0.298109830000       1.000000000000
#END
data_mol7_opt_14-QR-14-1864-3
_audit_creation_method 'generated by cspy2.0'
_cell_length_a 11.8941
_cell_length_b 3.8328
_cell_length_c 37.1999
_cell_angle_alpha 90.0
_cell_angle_beta 52.2995
_cell_angle_gamma 90.0
loop_
_symmetry_equiv_pos_site_id
_symmetry_equiv_pos_as_xyz
1 -x,-y,-z
2 +x,+y,+z
3 -x,1/2+y,1/2-z
4 +x,1/2-y,1/2+z
loop_
_atom_site_label
_atom_site_type_symbol
_atom_site_fract_x
_atom_site_fract_y
_atom_site_fract_z
_atom_site_occupancy
C1 C       0.038963380000       0.552546290000       0.197029030000       1.000000000000
C2 C      -0.084601850000       0.389021780000       0.206342000000       1.000000000000
C3 C       0.576056320000       0.597650980000      -0.205973080000       1.000000000000
C4 C       0.151298870000       0.636593280000       0.153671190000       1.000000000000
C5 C      -0.091852080000       0.315010830000       0.171999790000       1.000000000000
C6 C       0.589923780000       0.678044680000      -0.173248520000       1.000000000000
C7 C       0.447728280000       0.433218920000      -0.192981120000       1.000000000000
C8 C       0.261767260000       0.647106020000       0.071825360000       1.000000000000
C9 C       0.018993480000       0.326224410000       0.090127530000       1.000000000000
C10 C       0.482221840000       0.670060350000      -0.091406670000       1.000000000000
C11 C       0.372056400000       0.658382810000      -0.009800290000       1.000000000000
C12 C       0.129169230000       0.337185960000       0.008518800000       1.000000000000
C13 C       0.238910970000       0.347848490000      -0.073006370000       1.000000000000
C14 C       0.149025820000       0.564282390000       0.116276000000       1.000000000000
C15 C       0.023530360000       0.398385180000       0.125733020000       1.000000000000
C16 C       0.476791950000       0.597328080000      -0.126789280000       1.000000000000
C17 C       0.258673620000       0.575276270000       0.035179460000       1.000000000000
C18 C       0.133048980000       0.409197250000       0.044643130000       1.000000000000
C19 C       0.368176720000       0.586546040000      -0.045924880000       1.000000000000
C20 C       0.242504440000       0.420189270000      -0.036474250000       1.000000000000
C21 C       0.351544700000       0.431184970000      -0.117362060000       1.000000000000
N1 N       0.340985880000       0.353087930000      -0.151431120000       1.000000000000
H1 H       0.042255390000       0.609002930000       0.224929960000       1.000000000000
H2 H      -0.172663750000       0.324385110000       0.241129100000       1.000000000000
H3 H       0.659407010000       0.654817620000      -0.241481830000       1.000000000000
H4 H       0.244952160000       0.760514380000       0.146598840000       1.000000000000
H5 H      -0.185447850000       0.190979600000       0.179043040000       1.000000000000
H6 H       0.685215380000       0.802593370000      -0.181610150000       1.000000000000
H7 H       0.436731290000       0.368846590000      -0.219193050000       1.000000000000
H8 H       0.355446410000       0.771097710000       0.064778610000       1.000000000000
H9 H      -0.074720870000       0.202212220000       0.097207190000       1.000000000000
H10 H       0.576070790000       0.794364290000      -0.098600500000       1.000000000000
H11 H       0.465744040000       0.782439780000      -0.016868780000       1.000000000000
H12 H       0.035546550000       0.213188470000       0.015552510000       1.000000000000
H13 H       0.146676590000       0.224062010000      -0.066876510000       1.000000000000
#END
data_mol7_opt_19-QR-19-2139-3
_audit_creation_method 'generated by cspy2.0'
_cell_length_a 6.2607
_cell_length_b 49.7333
_cell_length_c 4.4119
_cell_angle_alpha 90.0
_cell_angle_beta 90.0
_cell_angle_gamma 90.0
loop_
_symmetry_equiv_pos_site_id
_symmetry_equiv_pos_as_xyz
1 +x,+y,+z
2 -x,1/2+y,1/2-z
3 1/2-x,-y,1/2+z
4 1/2+x,1/2-y,-z
loop_
_atom_site_label
_atom_site_type_symbol
_atom_site_fract_x
_atom_site_fract_y
_atom_site_fract_z
_atom_site_occupancy
C1 C       0.831054170000       0.774172610000       0.136194200000       1.000000000000
C2 C       0.620768970000       0.784072080000       0.198039040000       1.000000000000
C3 C       1.167768210000       0.970694770000      -1.442066320000       1.000000000000
C4 C       0.966422580000       0.788215720000      -0.046355020000       1.000000000000
C5 C       0.552714760000       0.807698750000       0.075458010000       1.000000000000
C6 C       1.245160900000       0.947269770000      -1.327011920000       1.000000000000
C7 C       0.954355930000       0.978765430000      -1.366224950000       1.000000000000
C8 C       1.037038930000       0.827930850000      -0.367569520000       1.000000000000
C9 C       0.624063450000       0.847387010000      -0.245830860000       1.000000000000
C10 C       1.178913690000       0.907162270000      -1.007259550000       1.000000000000
C11 C       1.107953340000       0.867538440000      -0.687611260000       1.000000000000
C12 C       0.694718660000       0.886993910000      -0.565883380000       1.000000000000
C13 C       0.764796400000       0.926606250000      -0.885436450000       1.000000000000
C14 C       0.902587580000       0.813213880000      -0.181083170000       1.000000000000
C15 C       0.689096440000       0.823273290000      -0.118177630000       1.000000000000
C16 C       1.112751760000       0.931252400000      -1.133728230000       1.000000000000
C17 C       0.973036470000       0.852547680000      -0.499238890000       1.000000000000
C18 C       0.759318300000       0.862619360000      -0.436282660000       1.000000000000
C19 C       1.043430430000       0.891917290000      -0.817118280000       1.000000000000
C20 C       0.829523530000       0.901999420000      -0.754297920000       1.000000000000
C21 C       0.899421240000       0.941286190000      -1.071286860000       1.000000000000
N1 N       0.825883960000       0.965168070000      -1.191991350000       1.000000000000
H1 H       0.881665520000       0.755317940000       0.236444770000       1.000000000000
H2 H       0.515826820000       0.772530970000       0.343908480000       1.000000000000
H3 H       1.263304900000       0.983342340000      -1.589065490000       1.000000000000
H4 H       1.125784280000       0.780721950000      -0.093274930000       1.000000000000
H5 H       0.393349510000       0.815200960000       0.122183480000       1.000000000000
H6 H       1.405718590000       0.940429270000      -1.378637860000       1.000000000000
H7 H       0.892505420000       0.997510850000      -1.458482920000       1.000000000000
H8 H       1.196482240000       0.820416460000      -0.414410550000       1.000000000000
H9 H       0.464595440000       0.854883530000      -0.198878880000       1.000000000000
H10 H       1.338579350000       0.899730890000      -1.054489790000       1.000000000000
H11 H       1.267418360000       0.860039520000      -0.734482560000       1.000000000000
H12 H       0.535329080000       0.894508050000      -0.519137180000       1.000000000000
H13 H       0.606426780000       0.934533540000      -0.842357800000       1.000000000000
#END
data_mol7_opt_14-QR-14-239-3
_audit_creation_method 'generated by cspy2.0'
_cell_length_a 15.3499
_cell_length_b 5.8903
_cell_length_c 15.5666
_cell_angle_alpha 90.0
_cell_angle_beta 92.8005
_cell_angle_gamma 90.0
loop_
_symmetry_equiv_pos_site_id
_symmetry_equiv_pos_as_xyz
1 -x,-y,-z
2 +x,+y,+z
3 -x,1/2+y,1/2-z
4 +x,1/2-y,1/2+z
loop_
_atom_site_label
_atom_site_type_symbol
_atom_site_fract_x
_atom_site_fract_y
_atom_site_fract_z
_atom_site_occupancy
C1 C       0.595286880000       0.562890220000       0.701418780000       1.000000000000
C2 C       0.589461690000       0.344952930000       0.660805780000       1.000000000000
C3 C       1.374641150000       0.600792890000       0.586473800000       1.000000000000
C4 C       0.673171740000       0.673214380000       0.710369380000       1.000000000000
C5 C       0.661697730000       0.244465560000       0.630424210000       1.000000000000
C6 C       1.305053970000       0.709980010000       0.618178400000       1.000000000000
C7 C       1.361706850000       0.382423060000       0.547069410000       1.000000000000
C8 C       0.831319000000       0.683277010000       0.687667760000       1.000000000000
C9 C       0.819852680000       0.255300300000       0.607818590000       1.000000000000
C10 C       1.146656800000       0.704534070000       0.642179020000       1.000000000000
C11 C       0.989009330000       0.693861710000       0.664980520000       1.000000000000
C12 C       0.977525680000       0.265613150000       0.585127780000       1.000000000000
C13 C       1.135066980000       0.275381660000       0.562308020000       1.000000000000
C14 C       0.751211340000       0.574803770000       0.679466120000       1.000000000000
C15 C       0.745292620000       0.353553250000       0.638190000000       1.000000000000
C16 C       1.220841490000       0.605263280000       0.611590710000       1.000000000000
C17 C       0.907880940000       0.585300300000       0.657001980000       1.000000000000
C18 C       0.901962700000       0.363811540000       0.615681690000       1.000000000000
C19 C       1.064567630000       0.595752730000       0.634400290000       1.000000000000
C20 C       1.058687230000       0.374043520000       0.593078470000       1.000000000000
C21 C       1.214974140000       0.384137790000       0.570469980000       1.000000000000
N1 N       1.286997240000       0.278002600000       0.538982960000       1.000000000000
H1 H       0.536880670000       0.639520450000       0.725071670000       1.000000000000
H2 H       0.526752810000       0.260358550000       0.654463140000       1.000000000000
H3 H       1.439345310000       0.674758420000       0.590291430000       1.000000000000
H4 H       0.677615320000       0.838363670000       0.741138890000       1.000000000000
H5 H       0.657312560000       0.079283220000       0.599674740000       1.000000000000
H6 H       1.311981620000       0.875403110000       0.648459420000       1.000000000000
H7 H       1.417437290000       0.295109840000       0.521738410000       1.000000000000
H8 H       0.835706930000       0.848533710000       0.718470030000       1.000000000000
H9 H       0.815401040000       0.090042280000       0.577033480000       1.000000000000
H10 H       1.151322050000       0.869925240000       0.672879250000       1.000000000000
H11 H       0.993438790000       0.859128160000       0.695754760000       1.000000000000
H12 H       0.973160610000       0.100400920000       0.554346620000       1.000000000000
H13 H       1.132434440000       0.110531570000       0.531364280000       1.000000000000
#END
data_mol7_opt_19-QR-19-6873-3
_audit_creation_method 'generated by cspy2.0'
_cell_length_a 5.854
_cell_length_b 30.5756
_cell_length_c 7.7637
_cell_angle_alpha 90.0
_cell_angle_beta 90.0
_cell_angle_gamma 90.0
loop_
_symmetry_equiv_pos_site_id
_symmetry_equiv_pos_as_xyz
1 +x,+y,+z
2 -x,1/2+y,1/2-z
3 1/2-x,-y,1/2+z
4 1/2+x,1/2-y,-z
loop_
_atom_site_label
_atom_site_type_symbol
_atom_site_fract_x
_atom_site_fract_y
_atom_site_fract_z
_atom_site_occupancy
C1 C       0.251254210000       0.192650110000       0.063944920000       1.000000000000
C2 C       0.468356220000       0.198617210000       0.145568370000       1.000000000000
C3 C       0.558099370000      -0.201482030000       0.074570610000       1.000000000000
C4 C       0.174518680000       0.151796720000       0.024743420000       1.000000000000
C5 C       0.601622080000       0.163538260000       0.185418080000       1.000000000000
C6 C       0.417230270000      -0.167854000000       0.031380950000       1.000000000000
C7 C       0.772475350000      -0.191901850000       0.155781840000       1.000000000000
C8 C       0.234379520000       0.071802350000       0.025672170000       1.000000000000
C9 C       0.660712130000       0.083524560000       0.186155510000       1.000000000000
C10 C       0.352573890000      -0.087761590000       0.027962620000       1.000000000000
C11 C       0.293524700000      -0.007983320000       0.026698980000       1.000000000000
C12 C       0.720119940000       0.003755730000       0.187194200000       1.000000000000
C13 C       0.780021880000      -0.075943370000       0.188523340000       1.000000000000
C14 C       0.308261260000       0.113757180000       0.064013740000       1.000000000000
C15 C       0.528665420000       0.119813100000       0.146969450000       1.000000000000
C16 C       0.485487110000      -0.123854140000       0.067679920000       1.000000000000
C17 C       0.367036830000       0.034495800000       0.064883790000       1.000000000000
C18 C       0.587681250000       0.040554910000       0.147926350000       1.000000000000
C19 C       0.425874820000      -0.044785550000       0.066019940000       1.000000000000
C20 C       0.646754400000      -0.038738110000       0.149055070000       1.000000000000
C21 C       0.705776500000      -0.117812690000       0.150315350000       1.000000000000
N1 N       0.844646260000      -0.152711630000       0.192401780000       1.000000000000
H1 H       0.148160620000       0.221074170000       0.033521290000       1.000000000000
H2 H       0.525868180000       0.231456920000       0.175429420000       1.000000000000
H3 H       0.512200090000      -0.235199590000       0.049131270000       1.000000000000
H4 H       0.010015490000       0.147259970000      -0.037105080000       1.000000000000
H5 H       0.766181520000       0.168049320000       0.247210940000       1.000000000000
H6 H       0.253563330000      -0.173663420000      -0.030193230000       1.000000000000
H7 H       0.885157830000      -0.218832110000       0.190252390000       1.000000000000
H8 H       0.069743110000       0.067292550000      -0.036225490000       1.000000000000
H9 H       0.825321050000       0.088067250000       0.248037000000       1.000000000000
H10 H       0.187931650000      -0.092421250000      -0.033810830000       1.000000000000
H11 H       0.128898780000      -0.012516440000      -0.035154940000       1.000000000000
H12 H       0.884720290000       0.008254890000       0.249043930000       1.000000000000
H13 H       0.945020980000      -0.072320470000       0.250213600000       1.000000000000
#END
data_mol7_opt_2-QR-2-10670-3
_audit_creation_method 'generated by cspy2.0'
_cell_length_a 8.7948
_cell_length_b 16.257
_cell_length_c 9.9642
_cell_angle_alpha 118.1406
_cell_angle_beta 36.7057
_cell_angle_gamma 126.1236
loop_
_symmetry_equiv_pos_site_id
_symmetry_equiv_pos_as_xyz
1 -x,-y,-z
2 +x,+y,+z
loop_
_atom_site_label
_atom_site_type_symbol
_atom_site_fract_x
_atom_site_fract_y
_atom_site_fract_z
_atom_site_occupancy
C1 C       0.722349280000       0.614007290000       0.503884270000       1.000000000000
C2 C       0.869513370000       0.605187360000       0.276043740000       1.000000000000
C3 C       0.648445210000       1.390738670000       0.695588090000       1.000000000000
C4 C       0.643447010000       0.693162620000       0.633910320000       1.000000000000
C5 C       0.932876460000       0.675776740000       0.185659280000       1.000000000000
C6 C       0.579201310000       1.322941320000       0.795567220000       1.000000000000
C7 C       0.796656980000       1.374905520000       0.465968800000       1.000000000000
C8 C       0.627158470000       0.850881410000       0.675336180000       1.000000000000
C9 C       0.915978310000       0.833493210000       0.227872770000       1.000000000000
C10 C       0.593073700000       1.165195000000       0.759024480000       1.000000000000
C11 C       0.610267060000       1.008087440000       0.717162390000       1.000000000000
C12 C       0.899352270000       0.990697060000       0.269428310000       1.000000000000
C13 C       0.883019270000       1.147743200000       0.310376280000       1.000000000000
C14 C       0.705037280000       0.769557710000       0.546817480000       1.000000000000
C15 C       0.854356070000       0.760579500000       0.315496350000       1.000000000000
C16 C       0.655258900000       1.237686880000       0.670240920000       1.000000000000
C17 C       0.688411130000       0.925778980000       0.588379750000       1.000000000000
C18 C       0.837892700000       0.916798500000       0.356811340000       1.000000000000
C19 C       0.671588060000       1.081964320000       0.629856420000       1.000000000000
C20 C       0.821298570000       1.073037690000       0.398081890000       1.000000000000
C21 C       0.804739350000       1.228819380000       0.439107450000       1.000000000000
N1 N       0.871808210000       1.299092500000       0.342785060000       1.000000000000
H1 H       0.674171210000       0.556855280000       0.572149180000       1.000000000000
H2 H       0.930292480000       0.541537970000       0.175776200000       1.000000000000
H3 H       0.594368310000       1.456150680000       0.785125400000       1.000000000000
H4 H       0.531923530000       0.699874720000       0.806569260000       1.000000000000
H5 H       1.044481880000       0.669137060000       0.012989460000       1.000000000000
H6 H       0.467069400000       1.332068610000       0.968944790000       1.000000000000
H7 H       0.852086640000       1.429218950000       0.386047300000       1.000000000000
H8 H       0.515572480000       0.857541030000       0.848097190000       1.000000000000
H9 H       1.027582400000       0.826773170000       0.055100450000       1.000000000000
H10 H       0.481229690000       1.172097830000       0.931950880000       1.000000000000
H11 H       0.498630200000       1.014778890000       0.889933680000       1.000000000000
H12 H       1.010935840000       0.984067510000       0.096723560000       1.000000000000
H13 H       0.994322730000       1.142860790000       0.138400380000       1.000000000000
#END
data_mol7_opt_14-QR-14-6934-3
_audit_creation_method 'generated by cspy2.0'
_cell_length_a 14.6909
_cell_length_b 3.908
_cell_length_c 31.7089
_cell_angle_alpha 90.0
_cell_angle_beta 48.3775
_cell_angle_gamma 90.0
loop_
_symmetry_equiv_pos_site_id
_symmetry_equiv_pos_as_xyz
1 -x,-y,-z
2 +x,+y,+z
3 -x,1/2+y,1/2-z
4 +x,1/2-y,1/2+z
loop_
_atom_site_label
_atom_site_type_symbol
_atom_site_fract_x
_atom_site_fract_y
_atom_site_fract_z
_atom_site_occupancy
C1 C       0.859136930000       0.851930430000       0.764940290000       1.000000000000
C2 C       0.745877920000       1.029101140000       0.804645320000       1.000000000000
C3 C       0.745594520000       1.017253540000       0.418189380000       1.000000000000
C4 C       0.903637580000       0.780582720000       0.712133230000       1.000000000000
C5 C       0.680827080000       1.129321780000       0.790247080000       1.000000000000
C6 C       0.814749720000       0.910251910000       0.429954380000       1.000000000000
C7 C       0.633318820000       1.192291520000       0.461087000000       1.000000000000
C8 C       0.881833980000       0.811511850000       0.641380210000       1.000000000000
C9 C       0.659428900000       1.159816560000       0.719354870000       1.000000000000
C10 C       0.839001560000       0.873978200000       0.500061130000       1.000000000000
C11 C       0.860388430000       0.842515190000       0.570724560000       1.000000000000
C12 C       0.637842020000       1.190859130000       0.648756960000       1.000000000000
C13 C       0.615994110000       1.222495340000       0.578305520000       1.000000000000
C14 C       0.838682330000       0.880593770000       0.694846230000       1.000000000000
C15 C       0.723704150000       1.060639750000       0.735153150000       1.000000000000
C16 C       0.774260170000       0.974216990000       0.484593470000       1.000000000000
C17 C       0.817362160000       0.911097510000       0.624657990000       1.000000000000
C18 C       0.702258950000       1.091333730000       0.665005430000       1.000000000000
C19 C       0.796020910000       0.942139800000       0.554459200000       1.000000000000
C20 C       0.680793830000       1.122383450000       0.594831600000       1.000000000000
C21 C       0.659333290000       1.153623420000       0.524868350000       1.000000000000
N1 N       0.591360410000       1.258666730000       0.511520870000       1.000000000000
H1 H       0.909313510000       0.774809110000       0.777366780000       1.000000000000
H2 H       0.712265210000       1.082850940000       0.846445870000       1.000000000000
H3 H       0.773300690000       0.973455340000       0.377314320000       1.000000000000
H4 H       0.989458420000       0.646340000000       0.682032460000       1.000000000000
H5 H       0.594977520000       1.263466500000       0.820330960000       1.000000000000
H6 H       0.900294800000       0.777006570000       0.398709600000       1.000000000000
H7 H       0.578002030000       1.277739350000       0.451645240000       1.000000000000
H8 H       0.967720520000       0.677152940000       0.611285730000       1.000000000000
H9 H       0.573552280000       1.294131220000       0.749478040000       1.000000000000
H10 H       0.924914450000       0.739910650000       0.469815570000       1.000000000000
H11 H       0.946273900000       0.708250930000       0.540608320000       1.000000000000
H12 H       0.551974250000       1.325123390000       0.678835260000       1.000000000000
H13 H       0.530018030000       1.356741790000       0.607568930000       1.000000000000
#END
data_mol7_opt_19-QR-19-6860-3
_audit_creation_method 'generated by cspy2.0'
_cell_length_a 5.8344
_cell_length_b 7.8392
_cell_length_c 31.5145
_cell_angle_alpha 90.0
_cell_angle_beta 90.0
_cell_angle_gamma 90.0
loop_
_symmetry_equiv_pos_site_id
_symmetry_equiv_pos_as_xyz
1 +x,+y,+z
2 -x,1/2+y,1/2-z
3 1/2-x,-y,1/2+z
4 1/2+x,1/2-y,-z
loop_
_atom_site_label
_atom_site_type_symbol
_atom_site_fract_x
_atom_site_fract_y
_atom_site_fract_z
_atom_site_occupancy
C1 C       0.705318500000       0.447727930000       0.149470890000       1.000000000000
C2 C       0.486629020000       0.365870850000       0.146250060000       1.000000000000
C3 C       0.689194970000       0.687345490000      -0.232519020000       1.000000000000
C4 C       0.811100030000       0.510698330000       0.114277310000       1.000000000000
C5 C       0.380768730000       0.349715880000       0.107945520000       1.000000000000
C6 C       0.803786670000       0.707370750000      -0.195269680000       1.000000000000
C7 C       0.470937360000       0.603058080000      -0.232249440000       1.000000000000
C8 C       0.810572910000       0.559987880000       0.036837930000       1.000000000000
C9 C       0.380912140000       0.399351770000       0.030521540000       1.000000000000
C10 C       0.809772990000       0.659249410000      -0.117560500000       1.000000000000
C11 C       0.810272380000       0.609525850000      -0.040369760000       1.000000000000
C12 C       0.380435340000       0.448729920000      -0.046683060000       1.000000000000
C13 C       0.379323910000       0.497924920000      -0.123840300000       1.000000000000
C14 C       0.706907540000       0.496997060000       0.073177960000       1.000000000000
C15 C       0.484795900000       0.413950090000       0.069908380000       1.000000000000
C16 C       0.704719820000       0.644266490000      -0.156795150000       1.000000000000
C17 C       0.706757620000       0.546110840000      -0.003526700000       1.000000000000
C18 C       0.484409200000       0.462974770000      -0.006803090000       1.000000000000
C19 C       0.706295880000       0.595365600000      -0.080247020000       1.000000000000
C20 C       0.483820920000       0.512103510000      -0.083545960000       1.000000000000
C21 C       0.483024350000       0.561112250000      -0.160079840000       1.000000000000
N1 N       0.371369010000       0.542893480000      -0.198440380000       1.000000000000
H1 H       0.786201060000       0.459129540000       0.180311450000       1.000000000000
H2 H       0.405835450000       0.316658360000       0.174707020000       1.000000000000
H3 H       0.758770620000       0.733450990000      -0.262262270000       1.000000000000
H4 H       0.976813570000       0.572738870000       0.116703510000       1.000000000000
H5 H       0.215092670000       0.287637350000       0.105491380000       1.000000000000
H6 H       0.969284050000       0.770413450000      -0.194063950000       1.000000000000
H7 H       0.379370690000       0.587026430000      -0.262076050000       1.000000000000
H8 H       0.976405820000       0.622047500000       0.039294660000       1.000000000000
H9 H       0.215097980000       0.337264260000       0.028096450000       1.000000000000
H10 H       0.975544470000       0.721540210000      -0.115240340000       1.000000000000
H11 H       0.976062920000       0.671629250000      -0.037934300000       1.000000000000
H12 H       0.214679740000       0.386673720000      -0.049149000000       1.000000000000
H13 H       0.213896030000       0.436455450000      -0.127145750000       1.000000000000
#END
data_mol7_opt_14-QR-14-2104-3
_audit_creation_method 'generated by cspy2.0'
_cell_length_a 11.8845
_cell_length_b 5.8622
_cell_length_c 20.0118
_cell_angle_alpha 90.0
_cell_angle_beta 91.8204
_cell_angle_gamma 90.0
loop_
_symmetry_equiv_pos_site_id
_symmetry_equiv_pos_as_xyz
1 -x,-y,-z
2 +x,+y,+z
3 -x,1/2+y,1/2-z
4 +x,1/2-y,1/2+z
loop_
_atom_site_label
_atom_site_type_symbol
_atom_site_fract_x
_atom_site_fract_y
_atom_site_fract_z
_atom_site_occupancy
C1 C       0.888802920000       0.246235920000       0.231512690000       1.000000000000
C2 C       0.867752950000       0.463511470000       0.200915070000       1.000000000000
C3 C       0.075371760000       0.526828020000       0.577858150000       1.000000000000
C4 C       0.820926250000       0.166888430000       0.279908870000       1.000000000000
C5 C       0.779481450000       0.594333510000       0.219681320000       1.000000000000
C6 C       0.162025320000       0.388314710000       0.561415470000       1.000000000000
C7 C       0.061902750000       0.741617690000       0.544185310000       1.000000000000
C8 C       0.656326250000       0.221422880000       0.350587100000       1.000000000000
C9 C       0.614921060000       0.648096820000       0.290435370000       1.000000000000
C10 C       0.327832880000       0.328995090000       0.491426810000       1.000000000000
C11 C       0.492118560000       0.275256520000       0.421047820000       1.000000000000
C12 C       0.450741940000       0.702193810000       0.360878040000       1.000000000000
C13 C       0.286588640000       0.756789140000       0.431168230000       1.000000000000
C14 C       0.726813640000       0.297991850000       0.301481020000       1.000000000000
C15 C       0.705403650000       0.518572190000       0.270390980000       1.000000000000
C16 C       0.237537890000       0.459398450000       0.511131630000       1.000000000000
C17 C       0.563744220000       0.351490560000       0.371526230000       1.000000000000
C18 C       0.542305330000       0.572311110000       0.340406460000       1.000000000000
C19 C       0.400528360000       0.405050640000       0.441505080000       1.000000000000
C20 C       0.379067390000       0.626105220000       0.410398550000       1.000000000000
C21 C       0.216225400000       0.679862830000       0.480155480000       1.000000000000
N1 N       0.127412460000       0.816295120000       0.498067840000       1.000000000000
H1 H       0.959567750000       0.145117670000       0.215727720000       1.000000000000
H2 H       0.922987180000       0.523127120000       0.162524620000       1.000000000000
H3 H       0.016536180000       0.478756010000       0.615654220000       1.000000000000
H4 H       0.836845060000       0.002252740000       0.303107160000       1.000000000000
H5 H       0.763531730000       0.759023630000       0.196523500000       1.000000000000
H6 H       0.175223380000       0.224431030000       0.585655810000       1.000000000000
H7 H      -0.007444990000       0.852413630000       0.557389740000       1.000000000000
H8 H       0.672320360000       0.056655890000       0.373776760000       1.000000000000
H9 H       0.599000900000       0.812838510000       0.267221620000       1.000000000000
H10 H       0.343470720000       0.164212590000       0.514709880000       1.000000000000
H11 H       0.508047530000       0.110498530000       0.444244310000       1.000000000000
H12 H       0.434745180000       0.866924060000       0.337712860000       1.000000000000
H13 H       0.268857120000       0.921859950000       0.408830330000       1.000000000000
#END
data_mol7_opt_14-QR-14-3214-3
_audit_creation_method 'generated by cspy2.0'
_cell_length_a 12.1004
_cell_length_b 18.9274
_cell_length_c 12.8082
_cell_angle_alpha 90.0
_cell_angle_beta 28.1595
_cell_angle_gamma 90.0
loop_
_symmetry_equiv_pos_site_id
_symmetry_equiv_pos_as_xyz
1 -x,-y,-z
2 +x,+y,+z
3 -x,1/2+y,1/2-z
4 +x,1/2-y,1/2+z
loop_
_atom_site_label
_atom_site_type_symbol
_atom_site_fract_x
_atom_site_fract_y
_atom_site_fract_z
_atom_site_occupancy
C1 C       0.075788330000       0.745863550000       0.309022040000       1.000000000000
C2 C      -0.055265000000       0.751102320000       0.323189980000       1.000000000000
C3 C       1.580420200000       1.124886530000      -1.319979230000       1.000000000000
C4 C       0.284987960000       0.779693780000       0.145115520000       1.000000000000
C5 C       0.027071210000       0.790027640000       0.173066460000       1.000000000000
C6 C       1.508027560000       1.086875210000      -1.175550790000       1.000000000000
C7 C       1.435839170000       1.126547600000      -1.291126420000       1.000000000000
C8 C       0.591852050000       0.856397740000      -0.185634570000       1.000000000000
C9 C       0.334305720000       0.866741610000      -0.157657220000       1.000000000000
C10 C       1.203756170000       1.009612170000      -0.844698070000       1.000000000000
C11 C       0.897916240000       0.932968890000      -0.515279010000       1.000000000000
C12 C       0.640250380000       0.943282560000      -0.487308110000       1.000000000000
C13 C       0.945581070000       1.019811490000      -0.816633290000       1.000000000000
C14 C       0.379505730000       0.821380370000      -0.017147380000       1.000000000000
C15 C       0.246386170000       0.826728870000      -0.002707550000       1.000000000000
C16 C       1.290287340000       1.049536670000      -0.998772770000       1.000000000000
C17 C       0.683688850000       0.897400660000      -0.344737210000       1.000000000000
C18 C       0.550440870000       0.902757310000      -0.330297500000       1.000000000000
C19 C       0.987704900000       0.973519380000      -0.672236880000       1.000000000000
C20 C       0.854471980000       0.978870210000      -0.657920310000       1.000000000000
C21 C       1.157528010000       1.054807930000      -0.984580000000       1.000000000000
N1 N       1.236263050000       1.093882600000      -1.134144630000       1.000000000000
H1 H       0.006629030000       0.714584280000       0.430477950000       1.000000000000
H2 H      -0.221292160000       0.723666850000       0.455063350000       1.000000000000
H3 H       1.744136140000       1.153820940000      -1.455739390000       1.000000000000
H4 H       0.384351420000       0.775739480000       0.134319710000       1.000000000000
H5 H      -0.072150010000       0.793986860000       0.183705270000       1.000000000000
H6 H       1.612061250000       1.084229130000      -1.191390060000       1.000000000000
H7 H       1.493937830000       1.156960270000      -1.406831350000       1.000000000000
H8 H       0.691173640000       0.852409780000      -0.196318590000       1.000000000000
H9 H       0.234872410000       0.870693330000      -0.146847400000       1.000000000000
H10 H       1.303562960000       1.005813490000      -0.855879260000       1.000000000000
H11 H       0.997289810000       0.929017200000      -0.526026700000       1.000000000000
H12 H       0.541019280000       0.947268680000      -0.476688350000       1.000000000000
H13 H       0.849903270000       1.024601900000      -0.809677120000       1.000000000000
#END
data_mol7_opt_14-QR-14-276-3
_audit_creation_method 'generated by cspy2.0'
_cell_length_a 15.3531
_cell_length_b 5.915
_cell_length_c 15.4153
_cell_angle_alpha 90.0
_cell_angle_beta 90.3415
_cell_angle_gamma 90.0
loop_
_symmetry_equiv_pos_site_id
_symmetry_equiv_pos_as_xyz
1 -x,-y,-z
2 +x,+y,+z
3 -x,1/2+y,1/2-z
4 +x,1/2-y,1/2+z
loop_
_atom_site_label
_atom_site_type_symbol
_atom_site_fract_x
_atom_site_fract_y
_atom_site_fract_z
_atom_site_occupancy
C1 C       0.882566770000       0.607430680000       0.913143390000       1.000000000000
C2 C       0.877922340000       0.389560400000       0.953332230000       1.000000000000
C3 C       0.096851740000       0.564427020000       0.798464420000       1.000000000000
C4 C       0.809240250000       0.709938020000       0.882299720000       1.000000000000
C5 C       0.800100990000       0.281320580000       0.961412150000       1.000000000000
C6 C       0.172443660000       0.681115930000       0.788369210000       1.000000000000
C7 C       0.099429200000       0.346868880000       0.839546950000       1.000000000000
C8 C       0.649974000000       0.703595600000       0.858437490000       1.000000000000
C9 C       0.640847630000       0.275749420000       0.937456820000       1.000000000000
C10 C       0.332312400000       0.692127220000       0.811070060000       1.000000000000
C11 C       0.491142410000       0.697817930000       0.834693240000       1.000000000000
C12 C       0.482035600000       0.269702800000       0.913720800000       1.000000000000
C13 C       0.323315070000       0.263122390000       0.890145000000       1.000000000000
C14 C       0.725652110000       0.603176620000       0.889208700000       1.000000000000
C15 C       0.720926560000       0.381992840000       0.930053410000       1.000000000000
C16 C       0.252536290000       0.584899280000       0.818787180000       1.000000000000
C17 C       0.567874390000       0.597419760000       0.865545610000       1.000000000000
C18 C       0.563137300000       0.375997140000       0.906432040000       1.000000000000
C19 C       0.410035050000       0.591611980000       0.842008420000       1.000000000000
C20 C       0.405264540000       0.369966230000       0.882885310000       1.000000000000
C21 C       0.247811500000       0.363840920000       0.859469330000       1.000000000000
N1 N       0.169911480000       0.249959020000       0.868658980000       1.000000000000
H1 H       0.945255110000       0.690316480000       0.907475440000       1.000000000000
H2 H       0.937184770000       0.311272390000       0.977346430000       1.000000000000
H3 H       0.034997040000       0.631845270000       0.776272770000       1.000000000000
H4 H       0.812729470000       0.875033430000       0.851842910000       1.000000000000
H5 H       0.796562960000       0.116187370000       0.991833080000       1.000000000000
H6 H       0.173385460000       0.846221750000       0.757663150000       1.000000000000
H7 H       0.038907850000       0.253549390000       0.847574590000       1.000000000000
H8 H       0.653525870000       0.868804590000       0.827965550000       1.000000000000
H9 H       0.637362540000       0.110546000000       0.967930730000       1.000000000000
H10 H       0.335562430000       0.857438930000       0.780615580000       1.000000000000
H11 H       0.494644970000       0.863031460000       0.804236060000       1.000000000000
H12 H       0.478468210000       0.104536640000       0.944166080000       1.000000000000
H13 H       0.318027760000       0.098140750000       0.920247070000       1.000000000000
#END
data_mol7_opt_2-QR-2-2290-3
_audit_creation_method 'generated by cspy2.0'
_cell_length_a 9.8095
_cell_length_b 28.2757
_cell_length_c 6.0499
_cell_angle_alpha 36.9415
_cell_angle_beta 130.7367
_cell_angle_gamma 137.1303
loop_
_symmetry_equiv_pos_site_id
_symmetry_equiv_pos_as_xyz
1 -x,-y,-z
2 +x,+y,+z
loop_
_atom_site_label
_atom_site_type_symbol
_atom_site_fract_x
_atom_site_fract_y
_atom_site_fract_z
_atom_site_occupancy
C1 C       0.239427290000       0.612025250000       0.871089750000       1.000000000000
C2 C       0.293578350000       0.592966190000       1.212687800000       1.000000000000
C3 C       1.213340260000       1.403733200000      -0.670502070000       1.000000000000
C4 C       0.306384930000       0.697562870000       0.555170790000       1.000000000000
C5 C       0.413006400000       0.660058730000       1.227330150000       1.000000000000
C6 C       1.094627090000       1.339840670000      -0.703554720000       1.000000000000
C7 C       1.258245830000       1.377428860000      -0.315089030000       1.000000000000
C8 C       0.502968550000       0.858342440000       0.238386210000       1.000000000000
C9 C       0.609490920000       0.820897880000       0.909467050000       1.000000000000
C10 C       0.895593760000       1.179047450000      -0.394110450000       1.000000000000
C11 C       0.699170110000       1.018706890000      -0.077984000000       1.000000000000
C12 C       0.805647830000       0.981223650000       0.593444560000       1.000000000000
C13 C       1.001892240000       1.141387890000       0.278596660000       1.000000000000
C14 C       0.432575660000       0.770660120000       0.555628550000       1.000000000000
C15 C       0.487645290000       0.751311080000       0.902528830000       1.000000000000
C16 C       1.017431280000       1.248201020000      -0.384738470000       1.000000000000
C17 C       0.627337920000       0.929977070000       0.241164590000       1.000000000000
C18 C       0.682472510000       0.910613990000       0.588422430000       1.000000000000
C19 C       0.822410650000       1.089321750000      -0.072994030000       1.000000000000
C20 C       0.877553830000       1.069978900000       0.274426600000       1.000000000000
C21 C       1.072225250000       1.228897120000      -0.038424890000       1.000000000000
N1 N       1.193115380000       1.295439470000      -0.014677640000       1.000000000000
H1 H       0.144237610000       0.557502240000       0.866323320000       1.000000000000
H2 H       0.238347360000       0.524345360000       1.460507120000       1.000000000000
H3 H       1.274500670000       1.473752660000      -0.905601400000       1.000000000000
H4 H       0.265391080000       0.712035420000       0.296261320000       1.000000000000
H5 H       0.454005800000       0.645639710000       1.486102400000       1.000000000000
H6 H       1.057024930000       1.356861540000      -0.967285560000       1.000000000000
H7 H       1.353205690000       1.428602930000      -0.288893390000       1.000000000000
H8 H       0.461866220000       0.872764720000      -0.020587790000       1.000000000000
H9 H       0.650496870000       0.806410210000       1.168548500000       1.000000000000
H10 H       0.854987910000       1.193767460000      -0.653636000000       1.000000000000
H11 H       0.658168660000       1.033174250000      -0.337001740000       1.000000000000
H12 H       0.846730980000       0.966825510000       0.852272850000       1.000000000000
H13 H       1.044974580000       1.128762410000       0.533490780000       1.000000000000
#END
data_mol7_opt_33-QR-33-208-3
_audit_creation_method 'generated by cspy2.0'
_cell_length_a 49.0801
_cell_length_b 6.264
_cell_length_c 4.4705
_cell_angle_alpha 90.0
_cell_angle_beta 90.0
_cell_angle_gamma 90.0
loop_
_symmetry_equiv_pos_site_id
_symmetry_equiv_pos_as_xyz
1 +x,+y,+z
2 -x,-y,1/2+z
3 1/2+x,1/2-y,+z
4 1/2-x,1/2+y,1/2+z
loop_
_atom_site_label
_atom_site_type_symbol
_atom_site_fract_x
_atom_site_fract_y
_atom_site_fract_z
_atom_site_occupancy
C1 C       0.225352860000       0.088929790000       0.155148150000       1.000000000000
C2 C       0.215321060000      -0.121691140000       0.213070120000       1.000000000000
C3 C       0.029457430000       0.419876030000      -1.453503890000       1.000000000000
C4 C       0.211435970000       0.223908790000      -0.028394040000       1.000000000000
C5 C       0.191692180000      -0.190459950000       0.085697500000       1.000000000000
C6 C       0.052892420000       0.497979560000      -1.333590240000       1.000000000000
C7 C       0.021250080000       0.206182510000      -1.381293290000       1.000000000000
C8 C       0.171850780000       0.293360850000      -0.355714370000       1.000000000000
C9 C       0.152133920000      -0.120274870000      -0.241687440000       1.000000000000
C10 C       0.092875550000       0.432910930000      -1.007598470000       1.000000000000
C11 C       0.132371830000       0.363113470000      -0.681848430000       1.000000000000
C12 C       0.112655850000      -0.050781260000      -0.567832500000       1.000000000000
C13 C       0.073171560000       0.018134390000      -0.893487510000       1.000000000000
C14 C       0.186441280000       0.159319290000      -0.168106570000       1.000000000000
C15 C       0.176247140000      -0.054513190000      -0.109187690000       1.000000000000
C16 C       0.068784380000       0.366020410000      -1.138925780000       1.000000000000
C17 C       0.147235920000       0.228614820000      -0.492308070000       1.000000000000
C18 C       0.137029370000       0.014554900000      -0.433342910000       1.000000000000
C19 C       0.107993710000       0.297853740000      -0.816246540000       1.000000000000
C20 C       0.097776990000       0.083604980000      -0.757418640000       1.000000000000
C21 C       0.058617100000       0.152350000000      -1.080457670000       1.000000000000
N1 N       0.034729030000       0.078089160000      -1.206058780000       1.000000000000
H1 H       0.244206350000       0.140110500000       0.259181860000       1.000000000000
H2 H       0.226763480000      -0.226311750000       0.359825120000       1.000000000000
H3 H       0.016902370000       0.515055600000      -1.601688390000       1.000000000000
H4 H       0.219030040000       0.383524670000      -0.072342600000       1.000000000000
H5 H       0.184089990000      -0.350079460000       0.129452010000       1.000000000000
H6 H       0.059834110000       0.658771580000      -1.382352920000       1.000000000000
H7 H       0.002497010000       0.143763360000      -1.477437090000       1.000000000000
H8 H       0.179465520000       0.453058970000      -0.399579460000       1.000000000000
H9 H       0.144537060000      -0.279997130000      -0.197708180000       1.000000000000
H10 H       0.100406880000       0.592828610000      -1.051869150000       1.000000000000
H11 H       0.139970940000       0.522832750000      -0.725747420000       1.000000000000
H12 H       0.105041540000      -0.210425540000      -0.524060790000       1.000000000000
H13 H       0.065145970000      -0.140501820000      -0.853441870000       1.000000000000
#END
data_mol7_opt_4-QR-4-2855-3
_audit_creation_method 'generated by cspy2.0'
_cell_length_a 6.9439
_cell_length_b 26.0033
_cell_length_c 4.4453
_cell_angle_alpha 90.0
_cell_angle_beta 59.7943
_cell_angle_gamma 90.0
loop_
_symmetry_equiv_pos_site_id
_symmetry_equiv_pos_as_xyz
1 +x,+y,+z
2 -x,1/2+y,-z
loop_
_atom_site_label
_atom_site_type_symbol
_atom_site_fract_x
_atom_site_fract_y
_atom_site_fract_z
_atom_site_occupancy
C1 C       0.666733250000       0.732889890000       0.190598520000       1.000000000000
C2 C       0.894853340000       0.729774180000       0.103923010000       1.000000000000
C3 C       0.921153380000       0.346546910000      -1.521740560000       1.000000000000
C4 C       0.579494870000       0.697275150000       0.067882680000       1.000000000000
C5 C       1.028297360000       0.691132650000      -0.102502050000       1.000000000000
C6 C       0.779473000000       0.384144450000      -1.317383630000       1.000000000000
C7 C       1.146949930000       0.347024600000      -1.593198670000       1.000000000000
C8 C       0.628524280000       0.619012950000      -0.278854370000       1.000000000000
C9 C       1.076540400000       0.612867680000      -0.448800850000       1.000000000000
C10 C       0.725266800000       0.462812370000      -0.968762170000       1.000000000000
C11 C       0.676913130000       0.540928710000      -0.624017110000       1.000000000000
C12 C       1.125185660000       0.534803010000      -0.794142770000       1.000000000000
C13 C       1.174380950000       0.456770210000      -1.139347040000       1.000000000000
C14 C       0.712941090000       0.655803020000      -0.150457640000       1.000000000000
C15 C       0.944552190000       0.652623570000      -0.238344450000       1.000000000000
C16 C       0.858232600000       0.423181790000      -1.178682750000       1.000000000000
C17 C       0.760994720000       0.578256130000      -0.493559250000       1.000000000000
C18 C       0.992857080000       0.575070410000      -0.581558700000       1.000000000000
C19 C       0.809169040000       0.500648230000      -0.836459440000       1.000000000000
C20 C       1.041253870000       0.497456450000      -0.924738900000       1.000000000000
C21 C       1.089656290000       0.420036900000      -1.266912970000       1.000000000000
N1 N       1.229022150000       0.381319990000      -1.475318030000       1.000000000000
H1 H       0.563735560000       0.763993020000       0.355457700000       1.000000000000
H2 H       0.960589020000       0.758589370000       0.204544270000       1.000000000000
H3 H       0.867504440000       0.316370940000      -1.631264050000       1.000000000000
H4 H       0.406641250000       0.699620860000       0.133502440000       1.000000000000
H5 H       1.201188990000       0.688771360000      -0.168339390000       1.000000000000
H6 H       0.607349530000       0.385201640000      -1.256841340000       1.000000000000
H7 H       1.260259760000       0.316931690000      -1.756874620000       1.000000000000
H8 H       0.455534200000       0.621390750000      -0.213069340000       1.000000000000
H9 H       1.249503830000       0.610524510000      -0.514460340000       1.000000000000
H10 H       0.552284440000       0.465021890000      -0.903358330000       1.000000000000
H11 H       0.503940960000       0.543276660000      -0.558271790000       1.000000000000
H12 H       1.298128690000       0.532421670000      -0.859991490000       1.000000000000
H13 H       1.347574510000       0.453553880000      -1.208957470000       1.000000000000
#END
data_mol7_opt_19-QR-19-5022-3
_audit_creation_method 'generated by cspy2.0'
_cell_length_a 8.1397
_cell_length_b 30.1792
_cell_length_c 5.8713
_cell_angle_alpha 90.0
_cell_angle_beta 90.0
_cell_angle_gamma 90.0
loop_
_symmetry_equiv_pos_site_id
_symmetry_equiv_pos_as_xyz
1 +x,+y,+z
2 -x,1/2+y,1/2-z
3 1/2-x,-y,1/2+z
4 1/2+x,1/2-y,-z
loop_
_atom_site_label
_atom_site_type_symbol
_atom_site_fract_x
_atom_site_fract_y
_atom_site_fract_z
_atom_site_occupancy
C1 C       0.324448780000       0.831479430000       0.338554560000       1.000000000000
C2 C       0.249936160000       0.838669790000       0.556348380000       1.000000000000
C3 C       0.811594740000       1.213230120000       0.344080020000       1.000000000000
C4 C       0.407658390000       0.864714200000       0.232194200000       1.000000000000
C5 C       0.261119150000       0.878852690000       0.660762550000       1.000000000000
C6 C       0.804762980000       1.173949580000       0.230938640000       1.000000000000
C7 C       0.732401330000       1.216943060000       0.561542240000       1.000000000000
C8 C       0.507080110000       0.942070760000       0.230585240000       1.000000000000
C9 C       0.360855990000       0.956177160000       0.658485250000       1.000000000000
C10 C       0.706242710000       1.096258780000       0.227121100000       1.000000000000
C11 C       0.606578780000       1.019177670000       0.228754810000       1.000000000000
C12 C       0.460201760000       1.033288290000       0.656831140000       1.000000000000
C13 C       0.559344290000       1.110359510000       0.655810000000       1.000000000000
C14 C       0.423062380000       0.907657010000       0.334869520000       1.000000000000
C15 C       0.347468920000       0.914954040000       0.556070900000       1.000000000000
C16 C       0.719166420000       1.137343790000       0.330703680000       1.000000000000
C17 C       0.521816000000       0.984266060000       0.332903970000       1.000000000000
C18 C       0.446143700000       0.991574320000       0.554341080000       1.000000000000
C19 C       0.620715230000       1.060884980000       0.331246980000       1.000000000000
C20 C       0.544939320000       1.068222260000       0.552810140000       1.000000000000
C21 C       0.643479820000       1.144660970000       0.551491880000       1.000000000000
N1 N       0.652768200000       1.184999410000       0.661677310000       1.000000000000
H1 H       0.313940800000       0.799202660000       0.258819840000       1.000000000000
H2 H       0.184250510000       0.811715800000       0.637628240000       1.000000000000
H3 H       0.875256210000       1.241655540000       0.273938700000       1.000000000000
H4 H       0.464142780000       0.859279900000       0.067158950000       1.000000000000
H5 H       0.204617630000       0.884317430000       0.825760180000       1.000000000000
H6 H       0.863028780000       1.169724270000       0.066083040000       1.000000000000
H7 H       0.737873910000       1.248395840000       0.651948760000       1.000000000000
H8 H       0.563561320000       0.936604120000       0.065431930000       1.000000000000
H9 H       0.304326740000       0.961612550000       0.823620870000       1.000000000000
H10 H       0.763036230000       1.090921990000       0.062024110000       1.000000000000
H11 H       0.663116140000       1.013730890000       0.063642810000       1.000000000000
H12 H       0.403729740000       1.038764200000       0.821907390000       1.000000000000
H13 H       0.503998400000       1.116671430000       0.820537100000       1.000000000000
#END
data_mol7_opt_14-QR-14-5577-3
_audit_creation_method 'generated by cspy2.0'
_cell_length_a 5.9501
_cell_length_b 3.8264
_cell_length_c 60.2094
_cell_angle_alpha 90.0
_cell_angle_beta 96.84630000000001
_cell_angle_gamma 90.0
loop_
_symmetry_equiv_pos_site_id
_symmetry_equiv_pos_as_xyz
1 -x,-y,-z
2 +x,+y,+z
3 -x,1/2+y,1/2-z
4 +x,1/2-y,1/2+z
loop_
_atom_site_label
_atom_site_type_symbol
_atom_site_fract_x
_atom_site_fract_y
_atom_site_fract_z
_atom_site_occupancy
C1 C       0.698513480000       0.172083710000       0.272091390000       1.000000000000
C2 C       0.916140310000       0.333867820000       0.276612930000       1.000000000000
C3 C       0.510023000000       0.230465020000       0.471354380000       1.000000000000
C4 C       0.573843860000       0.097962470000       0.289056250000       1.000000000000
C5 C       1.001984400000       0.416436520000       0.297950110000       1.000000000000
C6 C       0.415024260000       0.141384010000       0.450454050000       1.000000000000
C7 C       0.729456250000       0.391074000000       0.474052580000       1.000000000000
C8 C       0.533240270000       0.107356140000       0.329417540000       1.000000000000
C9 C       0.960612070000       0.425455430000       0.338294340000       1.000000000000
C10 C       0.451091790000       0.126999670000       0.409883620000       1.000000000000
C11 C       0.492205740000       0.116937360000       0.369654140000       1.000000000000
C12 C       0.919851170000       0.435055140000       0.378531910000       1.000000000000
C13 C       0.879656300000       0.445229520000       0.418752770000       1.000000000000
C14 C       0.656501610000       0.179659200000       0.311828060000       1.000000000000
C15 C       0.877437690000       0.344088350000       0.316419190000       1.000000000000
C16 C       0.535349540000       0.209411200000       0.431694150000       1.000000000000
C17 C       0.615752630000       0.188872830000       0.351801100000       1.000000000000
C18 C       0.836925290000       0.353474340000       0.356398860000       1.000000000000
C19 C       0.575043520000       0.198627500000       0.391785540000       1.000000000000
C20 C       0.796428080000       0.363211710000       0.396396990000       1.000000000000
C21 C       0.756152140000       0.373193820000       0.436288620000       1.000000000000
N1 N       0.847647720000       0.460199260000       0.457729930000       1.000000000000
H1 H       0.633692400000       0.108893390000       0.254968280000       1.000000000000
H2 H       1.012313120000       0.390161800000       0.262834170000       1.000000000000
H3 H       0.424021860000       0.183063300000       0.485948050000       1.000000000000
H4 H       0.408924140000      -0.024624530000       0.285637520000       1.000000000000
H5 H       1.166925800000       0.538912550000       0.301383140000       1.000000000000
H6 H       0.249351060000       0.019474660000       0.447673150000       1.000000000000
H7 H       0.805407410000       0.462177230000       0.490785810000       1.000000000000
H8 H       0.368224640000      -0.015331460000       0.325981370000       1.000000000000
H9 H       1.125641380000       0.548107170000       0.341713820000       1.000000000000
H10 H       0.285888500000       0.004579810000       0.406518880000       1.000000000000
H11 H       0.327172290000      -0.005659220000       0.366229460000       1.000000000000
H12 H       1.084818290000       0.557647120000       0.381971970000       1.000000000000
H13 H       1.043928540000       0.567584050000       0.422626300000       1.000000000000
#END
data_mol7_opt_14-QR-14-8637-3
_audit_creation_method 'generated by cspy2.0'
_cell_length_a 5.9399
_cell_length_b 3.8046
_cell_length_c 60.181
_cell_angle_alpha 90.0
_cell_angle_beta 83.5212
_cell_angle_gamma 90.0
loop_
_symmetry_equiv_pos_site_id
_symmetry_equiv_pos_as_xyz
1 -x,-y,-z
2 +x,+y,+z
3 -x,1/2+y,1/2-z
4 +x,1/2-y,1/2+z
loop_
_atom_site_label
_atom_site_type_symbol
_atom_site_fract_x
_atom_site_fract_y
_atom_site_fract_z
_atom_site_occupancy
C1 C       0.501265460000       0.284755890000       0.529248370000       1.000000000000
C2 C       0.720067820000       0.125928870000       0.524624500000       1.000000000000
C3 C       0.700294280000       0.191165080000       0.728461740000       1.000000000000
C4 C       0.413043540000       0.353145170000       0.550689470000       1.000000000000
C5 C       0.843591720000       0.040808490000       0.541589960000       1.000000000000
C6 C       0.568605500000       0.282049580000       0.712295800000       1.000000000000
C7 C       0.917003860000       0.032690390000       0.722017230000       1.000000000000
C8 C       0.450676530000       0.335467270000       0.591146030000       1.000000000000
C9 C       0.880548780000       0.023819000000       0.582060230000       1.000000000000
C10 C       0.525438030000       0.302207980000       0.671837250000       1.000000000000
C11 C       0.487965880000       0.318631570000       0.631495610000       1.000000000000
C12 C       0.918013940000       0.006673960000       0.622400890000       1.000000000000
C13 C       0.956084700000      -0.010735870000       0.662700730000       1.000000000000
C14 C       0.536249150000       0.268662150000       0.569164350000       1.000000000000
C15 C       0.758472430000       0.107536490000       0.564469510000       1.000000000000
C16 C       0.648599310000       0.218005720000       0.689318650000       1.000000000000
C17 C       0.573151710000       0.251722790000       0.609251460000       1.000000000000
C18 C       0.795613550000       0.090419200000       0.604553280000       1.000000000000
C19 C       0.610365480000       0.235061850000       0.649343860000       1.000000000000
C20 C       0.832966050000       0.073475750000       0.644651580000       1.000000000000
C21 C       0.870423070000       0.056617630000       0.684636940000       1.000000000000
N1 N       0.999727920000      -0.032453730000       0.701467570000       1.000000000000
H1 H       0.406131190000       0.350273930000       0.515464870000       1.000000000000
H2 H       0.786696750000       0.073825600000       0.507421460000       1.000000000000
H3 H       0.645417190000       0.235630790000       0.746022680000       1.000000000000
H4 H       0.247251290000       0.473501450000       0.554200870000       1.000000000000
H5 H       1.009361850000      -0.079669070000       0.538092540000       1.000000000000
H6 H       0.403605430000       0.402594590000       0.716446260000       1.000000000000
H7 H       1.022263580000      -0.040087300000       0.734965540000       1.000000000000
H8 H       0.284751220000       0.455902060000       0.594644750000       1.000000000000
H9 H       1.046440670000      -0.096625270000       0.578545170000       1.000000000000
H10 H       0.359635130000       0.422906860000       0.675409650000       1.000000000000
H11 H       0.322091720000       0.439125020000       0.635005330000       1.000000000000
H12 H       1.083867650000      -0.113772040000       0.618908450000       1.000000000000
H13 H       1.122016950000      -0.131285400000       0.659654640000       1.000000000000
#END
data_mol7_opt_4-QR-4-4477-3
_audit_creation_method 'generated by cspy2.0'
_cell_length_a 24.5558
_cell_length_b 4.4729
_cell_length_c 6.2714
_cell_angle_alpha 90.0
_cell_angle_beta 93.7595
_cell_angle_gamma 90.0
loop_
_symmetry_equiv_pos_site_id
_symmetry_equiv_pos_as_xyz
1 +x,+y,+z
2 -x,1/2+y,-z
loop_
_atom_site_label
_atom_site_type_symbol
_atom_site_fract_x
_atom_site_fract_y
_atom_site_fract_z
_atom_site_occupancy
C1 C       0.548987080000       0.136486670000       0.800705730000       1.000000000000
C2 C       0.569224570000       0.079141640000       1.016138340000       1.000000000000
C3 C       0.940991600000       1.744701800000       0.564971790000       1.000000000000
C4 C       0.576756200000       0.319703940000       0.672521610000       1.000000000000
C5 C       0.616585880000       0.206747630000       1.096360570000       1.000000000000
C6 C       0.894011800000       1.624530470000       0.475511210000       1.000000000000
C7 C       0.957578100000       1.673071850000       0.782589400000       1.000000000000
C8 C       0.655967830000       0.646928900000       0.622309320000       1.000000000000
C9 C       0.695743080000       0.534035290000       1.045402610000       1.000000000000
C10 C       0.814000070000       1.298620950000       0.521146310000       1.000000000000
C11 C       0.734966600000       0.972966800000       0.571745710000       1.000000000000
C12 C       0.774740230000       0.860084810000       0.995097290000       1.000000000000
C13 C       0.853750330000       1.185645920000       0.945372990000       1.000000000000
C14 C       0.626849280000       0.459641910000       0.749228960000       1.000000000000
C15 C       0.647414120000       0.401308890000       0.967951230000       1.000000000000
C16 C       0.862285730000       1.430177970000       0.599715900000       1.000000000000
C17 C       0.705300540000       0.783747700000       0.698989080000       1.000000000000
C18 C       0.725890370000       0.725369050000       0.917944740000       1.000000000000
C19 C       0.783825640000       1.107590990000       0.648824280000       1.000000000000
C20 C       0.804435980000       1.049350010000       0.867973470000       1.000000000000
C21 C       0.882796630000       1.372294960000       0.818262460000       1.000000000000
N1 N       0.930680850000       1.498144600000       0.904101330000       1.000000000000
H1 H       0.511200150000       0.032276500000       0.740385430000       1.000000000000
H2 H       0.546388320000      -0.067363080000       1.115173700000       1.000000000000
H3 H       0.966062530000       1.892663760000       0.475915910000       1.000000000000
H4 H       0.561436310000       0.363215300000       0.509263380000       1.000000000000
H5 H       0.631922000000       0.163430320000       1.259626220000       1.000000000000
H6 H       0.879997390000       1.672854590000       0.311394650000       1.000000000000
H7 H       0.995172060000       1.769421590000       0.854096500000       1.000000000000
H8 H       0.640606510000       0.690356490000       0.458958810000       1.000000000000
H9 H       0.711068620000       0.490493550000       1.208768550000       1.000000000000
H10 H       0.798805610000       1.342453890000       0.357617200000       1.000000000000
H11 H       0.719636530000       1.016428340000       0.408381730000       1.000000000000
H12 H       0.790100660000       0.816750420000       1.158393700000       1.000000000000
H13 H       0.869933510000       1.146035780000       1.107861140000       1.000000000000
#END
