# Supplementary material for: Evolutionary chemical space exploration for functional materials: computational organic semiconductor discovery
Source: Chem Sci. 2020 Apr 22;11(19):4922–33. doi: 10.1039/d0sc00554a (PMC8159259; doi:10.1039/d0sc00554a)
Supplement: SC-011-D0SC00554A-s038 [file SC-011-D0SC00554A-s038.cif]

data_mol5_opt_14-QR-14-5587-3
_audit_creation_method 'generated by cspy2.0'
_cell_length_a 21.9556
_cell_length_b 9.2767
_cell_length_c 15.4981
_cell_angle_alpha 90.0
_cell_angle_beta 155.2132
_cell_angle_gamma 90.0
loop_
_symmetry_equiv_pos_site_id
_symmetry_equiv_pos_as_xyz
1 -x,-y,-z
2 +x,+y,+z
3 -x,1/2+y,1/2-z
4 +x,1/2-y,1/2+z
loop_
_atom_site_label
_atom_site_type_symbol
_atom_site_fract_x
_atom_site_fract_y
_atom_site_fract_z
_atom_site_occupancy
C1 C       0.747177050000       0.474566490000       0.875941130000       1.000000000000
C2 C       0.115956300000      -0.149444490000       0.197740230000       1.000000000000
C3 C       0.643301380000       0.373255040000       0.759515130000       1.000000000000
C4 C       0.055611710000      -0.193220330000       0.043437810000       1.000000000000
C5 C       0.341139980000       0.137033340000       0.085845790000       1.000000000000
C6 C       0.236570280000       0.036002590000      -0.038899430000       1.000000000000
C7 C       0.773317380000       0.514560700000       0.822209430000       1.000000000000
C8 C       0.225788110000      -0.043886800000       0.335641750000       1.000000000000
C9 C       0.456350880000       0.206132800000       0.462073590000       1.000000000000
C10 C       0.523292790000       0.298899890000       0.381078730000       1.000000000000
C11 C       0.046523420000      -0.173143060000      -0.127307680000       1.000000000000
C12 C       0.415949280000       0.195001360000       0.255341850000       1.000000000000
C13 C       0.564422800000       0.310739350000       0.588509250000       1.000000000000
C14 C       0.105116840000      -0.131926020000       0.029295470000       1.000000000000
C15 C       0.379634280000       0.145375890000       0.294582910000       1.000000000000
C16 C       0.197087470000      -0.016530870000      -0.005916230000       1.000000000000
C17 C       0.599506930000       0.358891050000       0.548330900000       1.000000000000
C18 C       0.266143430000       0.035751280000       0.158210060000       1.000000000000
C19 C       0.216893830000      -0.025672830000       0.175636990000       1.000000000000
N1 N       0.704104410000       0.460684690000       0.666801780000       1.000000000000
N2 N       0.274417140000       0.015495950000       0.326537310000       1.000000000000
N3 N       0.089330890000      -0.119107360000      -0.145281600000       1.000000000000
H1 H       0.809599270000       0.524682050000       1.007352560000       1.000000000000
H2 H       0.081441450000      -0.193471610000       0.214730110000       1.000000000000
H3 H       0.619746480000       0.339481170000       0.794775140000       1.000000000000
H4 H      -0.029525250000      -0.274085570000      -0.068036430000       1.000000000000
H5 H       0.370568240000       0.176281090000       0.060139310000       1.000000000000
H6 H       0.178415090000      -0.009591390000      -0.167925170000       1.000000000000
H7 H       0.855867960000       0.595134070000       0.914242920000       1.000000000000
H8 H       0.275930820000      -0.006634700000       0.459644200000       1.000000000000
H9 H       0.431656450000       0.171454270000       0.495064090000       1.000000000000
H10 H       0.550009210000       0.335584200000       0.350970090000       1.000000000000
H11 H      -0.038976940000      -0.254271890000      -0.239365970000       1.000000000000
#END
data_mol5_opt_9-QR-9-1056-3
_audit_creation_method 'generated by cspy2.0'
_cell_length_a 4.4667
_cell_length_b 22.8487
_cell_length_c 13.5951
_cell_angle_alpha 90.0
_cell_angle_beta 73.7796
_cell_angle_gamma 90.0
loop_
_symmetry_equiv_pos_site_id
_symmetry_equiv_pos_as_xyz
1 +x,+y,+z
2 +x,-y,1/2+z
3 1/2+x,1/2+y,+z
4 1/2+x,1/2-y,1/2+z
loop_
_atom_site_label
_atom_site_type_symbol
_atom_site_fract_x
_atom_site_fract_y
_atom_site_fract_z
_atom_site_occupancy
C1 C       0.012186210000       0.392143780000       0.270171480000       1.000000000000
C2 C       0.673041460000       0.733028500000       0.085141350000       1.000000000000
C3 C       0.123962000000       0.447436910000       0.244767410000       1.000000000000
C4 C       0.811204200000       0.752120430000       0.157757500000       1.000000000000
C5 C       0.731783040000       0.557884930000       0.508671550000       1.000000000000
C6 C       0.851366940000       0.612465930000       0.490577940000       1.000000000000
C7 C       0.054111210000       0.365738660000       0.360290550000       1.000000000000
C8 C       0.540383670000       0.676640850000       0.097431790000       1.000000000000
C9 C       0.399561750000       0.533747300000       0.287639190000       1.000000000000
C10 C       0.458717250000       0.474608450000       0.461423130000       1.000000000000
C11 C       0.954691920000       0.732671460000       0.317752160000       1.000000000000
C12 C       0.579096500000       0.530953930000       0.440587840000       1.000000000000
C13 C       0.278542580000       0.476999770000       0.308763290000       1.000000000000
C14 C       0.815023160000       0.715168720000       0.240371730000       1.000000000000
C15 C       0.551204030000       0.562347050000       0.351007600000       1.000000000000
C16 C       0.829733500000       0.645180880000       0.402852210000       1.000000000000
C17 C       0.307767520000       0.446357250000       0.397528670000       1.000000000000
C18 C       0.682106430000       0.621457900000       0.332313090000       1.000000000000
C19 C       0.675201870000       0.658703330000       0.246788060000       1.000000000000
N1 N       0.194184030000       0.390866710000       0.421861000000       1.000000000000
N2 N       0.540077800000       0.641061950000       0.173759440000       1.000000000000
N3 N       0.962781340000       0.699850260000       0.394993080000       1.000000000000
H1 H      -0.106758020000       0.368165380000       0.223463070000       1.000000000000
H2 H       0.664456360000       0.759870750000       0.020336750000       1.000000000000
H3 H       0.097348560000       0.469255940000       0.176817820000       1.000000000000
H4 H       0.917588960000       0.795117500000       0.152902710000       1.000000000000
H5 H       0.749056400000       0.533347450000       0.575153520000       1.000000000000
H6 H       0.967856000000       0.633821050000       0.540726570000       1.000000000000
H7 H      -0.034254610000       0.321726770000       0.380965610000       1.000000000000
H8 H       0.428859170000       0.660121950000       0.041389870000       1.000000000000
H9 H       0.374946670000       0.556018700000       0.220423130000       1.000000000000
H10 H       0.480362630000       0.451332540000       0.528561830000       1.000000000000
H11 H       1.061500170000       0.775826560000       0.313007470000       1.000000000000
#END
data_mol5_opt_14-QR-14-3985-3
_audit_creation_method 'generated by cspy2.0'
_cell_length_a 4.3884
_cell_length_b 23.0168
_cell_length_c 13.4869
_cell_angle_alpha 90.0
_cell_angle_beta 85.84290000000001
_cell_angle_gamma 90.0
loop_
_symmetry_equiv_pos_site_id
_symmetry_equiv_pos_as_xyz
1 -x,-y,-z
2 +x,+y,+z
3 -x,1/2+y,1/2-z
4 +x,1/2-y,1/2+z
loop_
_atom_site_label
_atom_site_type_symbol
_atom_site_fract_x
_atom_site_fract_y
_atom_site_fract_z
_atom_site_occupancy
C1 C       0.307404660000       0.416426720000       0.099813930000       1.000000000000
C2 C      -0.297524000000       0.764385280000       0.066876690000       1.000000000000
C3 C       0.199401320000       0.472106520000       0.098686270000       1.000000000000
C4 C      -0.507356790000       0.771579450000       0.146534230000       1.000000000000
C5 C      -0.683425840000       0.536784490000       0.405782340000       1.000000000000
C6 C      -0.804768820000       0.590767870000       0.411749420000       1.000000000000
C7 C       0.193638530000       0.378300470000       0.177023390000       1.000000000000
C8 C      -0.158726740000       0.709464900000       0.054029280000       1.000000000000
C9 C      -0.144125670000       0.546832990000       0.178141300000       1.000000000000
C10 C      -0.339496380000       0.465557840000       0.323346860000       1.000000000000
C11 C      -0.789819180000       0.729513650000       0.294899690000       1.000000000000
C12 C      -0.460235140000       0.521572690000       0.327255630000       1.000000000000
C13 C      -0.022817520000       0.490401310000       0.174356800000       1.000000000000
C14 C      -0.574515520000       0.724532430000       0.211307290000       1.000000000000
C15 C      -0.362161640000       0.564340000000       0.252874700000       1.000000000000
C16 C      -0.714436030000       0.634545590000       0.339935890000       1.000000000000
C17 C      -0.121319880000       0.448488680000       0.248377540000       1.000000000000
C18 C      -0.495454300000       0.622692410000       0.260310750000       1.000000000000
C19 C      -0.423014230000       0.670424220000       0.192716300000       1.000000000000
N1 N      -0.010465100000       0.392782950000       0.248370010000       1.000000000000
N2 N      -0.216574620000       0.664637820000       0.113217490000       1.000000000000
N3 N      -0.857659710000       0.687152810000       0.356222100000       1.000000000000
H1 H       0.476633180000       0.400825080000       0.043573460000       1.000000000000
H2 H      -0.238573610000       0.799273270000       0.015126790000       1.000000000000
H3 H       0.279597410000       0.502651750000       0.041313780000       1.000000000000
H4 H      -0.622800400000       0.812767670000       0.160684120000       1.000000000000
H5 H      -0.752607550000       0.503864170000       0.460381580000       1.000000000000
H6 H      -0.973599550000       0.603406030000       0.470275720000       1.000000000000
H7 H       0.278648940000       0.333917380000       0.178382440000       1.000000000000
H8 H       0.008406940000       0.702215380000      -0.008302920000       1.000000000000
H9 H      -0.066815940000       0.577689510000       0.121665060000       1.000000000000
H10 H      -0.413730950000       0.433748400000       0.379229390000       1.000000000000
H11 H      -0.905971270000       0.770825010000       0.309190110000       1.000000000000
#END
data_mol5_opt_33-QR-33-970-3
_audit_creation_method 'generated by cspy2.0'
_cell_length_a 16.0697
_cell_length_b 3.6618
_cell_length_c 22.9322
_cell_angle_alpha 90.0
_cell_angle_beta 90.0
_cell_angle_gamma 90.0
loop_
_symmetry_equiv_pos_site_id
_symmetry_equiv_pos_as_xyz
1 +x,+y,+z
2 -x,-y,1/2+z
3 1/2+x,1/2-y,+z
4 1/2-x,1/2+y,1/2+z
loop_
_atom_site_label
_atom_site_type_symbol
_atom_site_fract_x
_atom_site_fract_y
_atom_site_fract_z
_atom_site_occupancy
C1 C       0.522582610000       0.152366980000       0.990530240000       1.000000000000
C2 C       0.593874940000       0.326347470000       0.626107800000       1.000000000000
C3 C       0.538322670000       0.175603880000       0.932072350000       1.000000000000
C4 C       0.675083040000       0.226426470000       0.616431590000       1.000000000000
C5 C       0.862664310000      -0.194885570000       0.855950080000       1.000000000000
C6 C       0.884779660000      -0.181962760000       0.799107970000       1.000000000000
C7 C       0.587662040000       0.037947860000       1.028521880000       1.000000000000
C8 C       0.564927800000       0.322859780000       0.684075400000       1.000000000000
C9 C       0.639743210000       0.102249170000       0.851468510000       1.000000000000
C10 C       0.759335880000      -0.116353160000       0.932958490000       1.000000000000
C11 C       0.809967830000       0.020039900000       0.656607780000       1.000000000000
C12 C       0.780111320000      -0.099690390000       0.874024090000       1.000000000000
C13 C       0.618955180000       0.085230750000       0.910838910000       1.000000000000
C14 C       0.725479790000       0.125747600000       0.664071070000       1.000000000000
C15 C       0.719139860000       0.012550900000       0.831097680000       1.000000000000
C16 C       0.826538930000      -0.073045840000       0.755070280000       1.000000000000
C17 C       0.679745070000      -0.026488680000       0.952889620000       1.000000000000
C18 C       0.743960940000       0.025039560000       0.769638300000       1.000000000000
C19 C       0.691032660000       0.129826400000       0.721345490000       1.000000000000
N1 N       0.662868020000      -0.048281250000       1.011405390000       1.000000000000
N2 N       0.610451770000       0.230238560000       0.729532170000       1.000000000000
N3 N       0.858323300000      -0.074477870000       0.699422070000       1.000000000000
H1 H       0.462029890000       0.218692360000       1.008419710000       1.000000000000
H2 H       0.552809830000       0.405782660000       0.590880170000       1.000000000000
H3 H       0.490620340000       0.261445880000       0.901517550000       1.000000000000
H4 H       0.701329220000       0.223411770000       0.572829290000       1.000000000000
H5 H       0.907007020000      -0.277709810000       0.889056830000       1.000000000000
H6 H       0.946678750000      -0.252476220000       0.784274250000       1.000000000000
H7 H       0.575561480000       0.018796920000       1.075108770000       1.000000000000
H8 H       0.500952590000       0.400617500000       0.693339690000       1.000000000000
H9 H       0.593038710000       0.187105150000       0.820560720000       1.000000000000
H10 H       0.805222340000      -0.200617520000       0.964874100000       1.000000000000
H11 H       0.836416110000       0.016976970000       0.612868560000       1.000000000000
#END
data_mol5_opt_14-QR-14-6028-3
_audit_creation_method 'generated by cspy2.0'
_cell_length_a 3.8729
_cell_length_b 16.3892
_cell_length_c 21.8126
_cell_angle_alpha 90.0
_cell_angle_beta 103.9638
_cell_angle_gamma 90.0
loop_
_symmetry_equiv_pos_site_id
_symmetry_equiv_pos_as_xyz
1 -x,-y,-z
2 +x,+y,+z
3 -x,1/2+y,1/2-z
4 +x,1/2-y,1/2+z
loop_
_atom_site_label
_atom_site_type_symbol
_atom_site_fract_x
_atom_site_fract_y
_atom_site_fract_z
_atom_site_occupancy
C1 C       0.862031080000       0.483436420000       0.255354700000       1.000000000000
C2 C       2.178086340000       0.365898780000       0.613695820000       1.000000000000
C3 C       1.068402240000       0.460378620000       0.312799360000       1.000000000000
C4 C       2.136389320000       0.283512130000       0.620891730000       1.000000000000
C5 C       1.043686660000       0.126670970000       0.378695620000       1.000000000000
C6 C       1.238177150000       0.097376360000       0.434292170000       1.000000000000
C7 C       0.655174310000       0.423154010000       0.215814810000       1.000000000000
C8 C       1.985189000000       0.402286960000       0.557296610000       1.000000000000
C9 C       1.276112210000       0.348886090000       0.389647050000       1.000000000000
C10 C       0.851472980000       0.239615410000       0.305461390000       1.000000000000
C11 C       1.852822450000       0.153906220000       0.577295270000       1.000000000000
C12 C       1.054956590000       0.211436720000       0.363204810000       1.000000000000
C13 C       1.071013820000       0.377127710000       0.331468240000       1.000000000000
C14 C       1.906193840000       0.239273680000       0.572369520000       1.000000000000
C15 C       1.276825550000       0.266948560000       0.407470760000       1.000000000000
C16 C       1.461945770000       0.149964980000       0.479529650000       1.000000000000
C17 C       0.852858330000       0.321650750000       0.288041900000       1.000000000000
C18 C       1.486401590000       0.234337690000       0.467531700000       1.000000000000
C19 C       1.721357120000       0.281051560000       0.516799720000       1.000000000000
N1 N       0.647372590000       0.345851030000       0.230572180000       1.000000000000
N2 N       1.767979560000       0.362643980000       0.511078260000       1.000000000000
N3 N       1.642981750000       0.111087320000       0.533598190000       1.000000000000
H1 H       0.852748610000       0.546191320000       0.239402520000       1.000000000000
H2 H       2.351989450000       0.402405750000       0.649685520000       1.000000000000
H3 H       1.230324230000       0.504219290000       0.344457880000       1.000000000000
H4 H       2.277012490000       0.251696840000       0.663206190000       1.000000000000
H5 H       0.875041830000       0.086557570000       0.344652380000       1.000000000000
H6 H       1.234642490000       0.033647760000       0.447168080000       1.000000000000
H7 H       0.490310800000       0.441081830000       0.170018160000       1.000000000000
H8 H       2.011655800000       0.467423320000       0.550026070000       1.000000000000
H9 H       1.438371030000       0.391691530000       0.421631630000       1.000000000000
H10 H       0.686026670000       0.197780400000       0.272526360000       1.000000000000
H11 H       1.993702360000       0.121883050000       0.619749570000       1.000000000000
#END
data_mol5_opt_33-QR-33-1480-3
_audit_creation_method 'generated by cspy2.0'
_cell_length_a 15.0303
_cell_length_b 4.0016
_cell_length_c 22.5923
_cell_angle_alpha 90.0
_cell_angle_beta 90.0
_cell_angle_gamma 90.0
loop_
_symmetry_equiv_pos_site_id
_symmetry_equiv_pos_as_xyz
1 +x,+y,+z
2 -x,-y,1/2+z
3 1/2+x,1/2-y,+z
4 1/2-x,1/2+y,1/2+z
loop_
_atom_site_label
_atom_site_type_symbol
_atom_site_fract_x
_atom_site_fract_y
_atom_site_fract_z
_atom_site_occupancy
C1 C       0.044203880000       0.031077510000       0.793173780000       1.000000000000
C2 C       0.070542750000       0.539686450000       0.430166910000       1.000000000000
C3 C       0.052429810000       0.122160910000       0.735120020000       1.000000000000
C4 C       0.148222730000       0.716577610000       0.423617290000       1.000000000000
C5 C       0.358090690000       0.866510000000       0.671355080000       1.000000000000
C6 C       0.372821690000       0.968666930000       0.615164610000       1.000000000000
C7 C       0.111960240000       0.126980200000       0.833835230000       1.000000000000
C8 C       0.049091730000       0.423131280000       0.487232860000       1.000000000000
C9 C       0.141200250000       0.411761680000       0.658175060000       1.000000000000
C10 C       0.267042270000       0.576560280000       0.744617070000       1.000000000000
C11 C       0.283696900000       0.955144420000       0.469205610000       1.000000000000
C12 C       0.280150020000       0.678308260000       0.686278430000       1.000000000000
C13 C       0.128140660000       0.309522420000       0.716950360000       1.000000000000
C14 C       0.202602100000       0.773590440000       0.473404730000       1.000000000000
C15 C       0.215869400000       0.595519720000       0.640820070000       1.000000000000
C16 C       0.311156290000       0.892265270000       0.568692070000       1.000000000000
C17 C       0.192205720000       0.392578670000       0.761519250000       1.000000000000
C18 C       0.232729820000       0.707668310000       0.580098000000       1.000000000000
C19 C       0.175765350000       0.646272410000       0.529558920000       1.000000000000
N1 N       0.182885140000       0.299088290000       0.819586730000       1.000000000000
N2 N       0.098479720000       0.472292030000       0.534639960000       1.000000000000
N3 N       0.335541240000       1.012693440000       0.514069620000       1.000000000000
H1 H      -0.012404300000      -0.111626380000       0.808768630000       1.000000000000
H2 H       0.026647930000       0.489690180000       0.393202800000       1.000000000000
H3 H       0.002449810000       0.054542850000       0.702598030000       1.000000000000
H4 H       0.168653530000       0.813623810000       0.380869810000       1.000000000000
H5 H       0.405027960000       0.924967590000       0.706312110000       1.000000000000
H6 H       0.431125350000       1.111006000000       0.602687790000       1.000000000000
H7 H       0.105843440000       0.055275330000       0.880116860000       1.000000000000
H8 H      -0.011954640000       0.282304030000       0.494042480000       1.000000000000
H9 H       0.092134940000       0.346593380000       0.625338280000       1.000000000000
H10 H       0.315387320000       0.639203270000       0.778435970000       1.000000000000
H11 H       0.304287060000       1.052816830000       0.426329680000       1.000000000000
#END
data_mol5_opt_14-QR-14-5198-3
_audit_creation_method 'generated by cspy2.0'
_cell_length_a 10.3609
_cell_length_b 7.4715
_cell_length_c 22.8833
_cell_angle_alpha 90.0
_cell_angle_beta 49.9189
_cell_angle_gamma 90.0
loop_
_symmetry_equiv_pos_site_id
_symmetry_equiv_pos_as_xyz
1 -x,-y,-z
2 +x,+y,+z
3 -x,1/2+y,1/2-z
4 +x,1/2-y,1/2+z
loop_
_atom_site_label
_atom_site_type_symbol
_atom_site_fract_x
_atom_site_fract_y
_atom_site_fract_z
_atom_site_occupancy
C1 C       0.385795370000       0.204489590000       0.751797190000       1.000000000000
C2 C       1.062768480000       0.528342730000       0.819904070000       1.000000000000
C3 C       0.489078180000       0.254226860000       0.766676240000       1.000000000000
C4 C       0.984226850000       0.487333020000       0.894591830000       1.000000000000
C5 C       0.253847760000       0.128821190000       1.065242440000       1.000000000000
C6 C       0.346040440000       0.172591170000       1.085968520000       1.000000000000
C7 C       0.227034810000       0.125035050000       0.811325580000       1.000000000000
C8 C       0.976436540000       0.488310070000       0.792891480000       1.000000000000
C9 C       0.534505920000       0.272791070000       0.860441420000       1.000000000000
C10 C       0.218275250000       0.115094700000       0.969749790000       1.000000000000
C11 C       0.735820580000       0.362796530000       1.018244550000       1.000000000000
C12 C       0.316450720000       0.162026590000       0.989259250000       1.000000000000
C13 C       0.435435880000       0.225401500000       0.840917310000       1.000000000000
C14 C       0.823003410000       0.408016830000       0.940558900000       1.000000000000
C15 C       0.480583600000       0.243713480000       0.933541030000       1.000000000000
C16 C       0.509219780000       0.253434080000       1.032767810000       1.000000000000
C17 C       0.273386210000       0.144540610000       0.896475240000       1.000000000000
C18 C       0.579179860000       0.290333570000       0.956786450000       1.000000000000
C19 C       0.744831320000       0.372032950000       0.908497710000       1.000000000000
N1 N       0.171366530000       0.095450340000       0.880551070000       1.000000000000
N2 N       0.825714770000       0.414262900000       0.834396680000       1.000000000000
N3 N       0.587199100000       0.289598580000       1.062370450000       1.000000000000
H1 H       0.422014130000       0.224117290000       0.696030490000       1.000000000000
H2 H       1.186611140000       0.589360520000       0.782422770000       1.000000000000
H3 H       0.611122780000       0.315195470000       0.723062080000       1.000000000000
H4 H       1.043702550000       0.514770500000       0.919019750000       1.000000000000
H5 H       0.130508390000       0.067596840000       1.105751000000       1.000000000000
H6 H       0.301791780000       0.148952090000       1.142950710000       1.000000000000
H7 H       0.144189920000       0.085097440000       0.799875260000       1.000000000000
H8 H       1.034852690000       0.519076180000       0.734041030000       1.000000000000
H9 H       0.656070830000       0.333525770000       0.817746590000       1.000000000000
H10 H       0.095574680000       0.053974500000       1.011685570000       1.000000000000
H11 H       0.795328500000       0.390302280000       1.042859070000       1.000000000000
#END
data_mol5_opt_4-QR-4-4097-3
_audit_creation_method 'generated by cspy2.0'
_cell_length_a 4.429
_cell_length_b 13.721
_cell_length_c 12.5916
_cell_angle_alpha 90.0
_cell_angle_beta 62.550799999999995
_cell_angle_gamma 90.0
loop_
_symmetry_equiv_pos_site_id
_symmetry_equiv_pos_as_xyz
1 +x,+y,+z
2 -x,1/2+y,-z
loop_
_atom_site_label
_atom_site_type_symbol
_atom_site_fract_x
_atom_site_fract_y
_atom_site_fract_z
_atom_site_occupancy
C1 C       0.446363570000       0.905698570000       0.210584810000       1.000000000000
C2 C       2.066671080000       0.759566070000      -0.464643200000       1.000000000000
C3 C       0.715632610000       0.886661100000       0.101435160000       1.000000000000
C4 C       2.291139030000       0.836070160000      -0.494960950000       1.000000000000
C5 C       1.761491110000       1.169800720000      -0.088113610000       1.000000000000
C6 C       2.039240630000       1.158162350000      -0.195197270000       1.000000000000
C7 C       0.443674840000       0.994392530000       0.269767020000       1.000000000000
C8 C       1.768171260000       0.765007950000      -0.354645570000       1.000000000000
C9 C       1.269436080000       0.941190040000      -0.061463630000       1.000000000000
C10 C       1.217690450000       1.111184370000       0.068528060000       1.000000000000
C11 C       2.438592950000       0.996888710000      -0.442968290000       1.000000000000
C12 C       1.500526110000       1.096952500000      -0.042229780000       1.000000000000
C13 C       0.984853670000       0.955668250000       0.050099090000       1.000000000000
C14 C       2.215551250000       0.915727460000      -0.416144350000       1.000000000000
C15 C       1.532538520000       1.009448160000      -0.110982820000       1.000000000000
C16 C       2.082211320000       1.072736790000      -0.266313920000       1.000000000000
C17 C       0.956106030000       1.042448590000       0.117343290000       1.000000000000
C18 C       1.835070610000       0.997773960000      -0.226860570000       1.000000000000
C19 C       1.907336050000       0.915171750000      -0.306519580000       1.000000000000
N1 N       0.684010210000       1.060367950000       0.226777930000       1.000000000000
N2 N       1.690149220000       0.838420040000      -0.279050310000       1.000000000000
N3 N       2.377667910000       1.071582410000      -0.372613300000       1.000000000000
H1 H       0.236469590000       0.855036230000       0.252697200000       1.000000000000
H2 H       2.113885480000       0.696811840000      -0.522328630000       1.000000000000
H3 H       0.728437740000       0.820026480000       0.053124240000       1.000000000000
H4 H       2.525770770000       0.836520560000      -0.578439740000       1.000000000000
H5 H       1.730565800000       1.234579340000      -0.034703070000       1.000000000000
H6 H       2.240077940000       1.212013410000      -0.231924370000       1.000000000000
H7 H       0.230123860000       1.010011170000       0.356690400000       1.000000000000
H8 H       1.584651130000       0.705732580000      -0.327810420000       1.000000000000
H9 H       1.285901020000       0.875358110000      -0.110584960000       1.000000000000
H10 H       1.195198600000       1.176801900000       0.119572430000       1.000000000000
H11 H       2.674176480000       0.997466840000      -0.526747200000       1.000000000000
#END
data_mol5_opt_33-QR-33-733-3
_audit_creation_method 'generated by cspy2.0'
_cell_length_a 16.6369
_cell_length_b 3.8224
_cell_length_c 20.9637
_cell_angle_alpha 90.0
_cell_angle_beta 90.0
_cell_angle_gamma 90.0
loop_
_symmetry_equiv_pos_site_id
_symmetry_equiv_pos_as_xyz
1 +x,+y,+z
2 -x,-y,1/2+z
3 1/2+x,1/2-y,+z
4 1/2-x,1/2+y,1/2+z
loop_
_atom_site_label
_atom_site_type_symbol
_atom_site_fract_x
_atom_site_fract_y
_atom_site_fract_z
_atom_site_occupancy
C1 C       0.977346310000       0.699749180000       0.137239190000       1.000000000000
C2 C       0.911750190000      -0.219857090000       0.500557780000       1.000000000000
C3 C       0.962563420000       0.554043720000       0.195615920000       1.000000000000
C4 C       0.830139360000      -0.225024080000       0.510360500000       1.000000000000
C5 C       0.637326340000       0.437851750000       0.272206030000       1.000000000000
C6 C       0.616043060000       0.297294120000       0.328921850000       1.000000000000
C7 C       0.911114600000       0.812677100000       0.099443230000       1.000000000000
C8 C       0.939986190000      -0.077101040000       0.442816840000       1.000000000000
C9 C       0.861882110000       0.372240370000       0.276236190000       1.000000000000
C10 C       0.739991400000       0.609963270000       0.195166870000       1.000000000000
C11 C       0.693698380000      -0.088278040000       0.470668290000       1.000000000000
C12 C       0.720124940000       0.464034680000       0.254003240000       1.000000000000
C13 C       0.881750050000       0.519247280000       0.216960770000       1.000000000000
C14 C       0.778637670000      -0.089721600000       0.463050240000       1.000000000000
C15 C       0.782275100000       0.339116890000       0.296690990000       1.000000000000
C16 C       0.675422510000       0.169767040000       0.372675060000       1.000000000000
C17 C       0.819771080000       0.641592980000       0.175113820000       1.000000000000
C18 C       0.758326390000       0.187144110000       0.357990660000       1.000000000000
C19 C       0.812409730000       0.049770230000       0.405972480000       1.000000000000
N1 N       0.835697070000       0.787162360000       0.116676130000       1.000000000000
N2 N       0.893430650000       0.051430320000       0.397674900000       1.000000000000
N3 N       0.644328580000       0.034064680000       0.428155990000       1.000000000000
H1 H       1.037993500000       0.730790990000       0.119262840000       1.000000000000
H2 H       0.953657430000      -0.320845410000       0.535532780000       1.000000000000
H3 H       1.011155170000       0.464295890000       0.226016630000       1.000000000000
H4 H       0.804415700000      -0.331120670000       0.553823550000       1.000000000000
H5 H       0.592108500000       0.533701810000       0.239296190000       1.000000000000
H6 H       0.553975910000       0.274307620000       0.343840960000       1.000000000000
H7 H       0.922445720000       0.928864610000       0.052917630000       1.000000000000
H8 H       1.004268940000      -0.068621080000       0.433480130000       1.000000000000
H9 H       0.909480170000       0.281880530000       0.306996720000       1.000000000000
H10 H       0.693218640000       0.702910360000       0.163422590000       1.000000000000
H11 H       0.667782170000      -0.194587610000       0.514278460000       1.000000000000
#END
data_mol5_opt_29-QR-29-1472-3
_audit_creation_method 'generated by cspy2.0'
_cell_length_a 16.1376
_cell_length_b 3.7206
_cell_length_c 22.5302
_cell_angle_alpha 90.0
_cell_angle_beta 90.0
_cell_angle_gamma 90.0
loop_
_symmetry_equiv_pos_site_id
_symmetry_equiv_pos_as_xyz
1 +x,+y,+z
2 -x,-y,1/2+z
3 1/2+x,-y,+z
4 1/2-x,+y,1/2+z
loop_
_atom_site_label
_atom_site_type_symbol
_atom_site_fract_x
_atom_site_fract_y
_atom_site_fract_z
_atom_site_occupancy
C1 C       0.238967930000       0.365104120000       0.627083380000       1.000000000000
C2 C       0.142934480000       0.711697450000       0.991725090000       1.000000000000
C3 C       0.219314990000       0.415503160000       0.685506440000       1.000000000000
C4 C       0.062223350000       0.607010480000       1.000370020000       1.000000000000
C5 C      -0.105699720000       0.044573230000       0.757613980000       1.000000000000
C6 C      -0.131516050000       0.083118390000       0.814342720000       1.000000000000
C7 C       0.177527460000       0.224156540000       0.588130420000       1.000000000000
C8 C       0.175554400000       0.682808770000       0.933939410000       1.000000000000
C9 C       0.113661150000       0.370210320000       0.765024320000       1.000000000000
C10 C       0.001579810000       0.097054200000       0.681727560000       1.000000000000
C11 C      -0.067863450000       0.364749560000       0.958290290000       1.000000000000
C12 C      -0.023067030000       0.140527950000       0.740566750000       1.000000000000
C13 C       0.138351590000       0.326166850000       0.705748640000       1.000000000000
C14 C       0.015924470000       0.476712290000       0.951910430000       1.000000000000
C15 C       0.033978790000       0.281272400000       0.784421720000       1.000000000000
C16 C      -0.077236200000       0.220779330000       0.859284200000       1.000000000000
C17 C       0.081425170000       0.186407790000       0.662779470000       1.000000000000
C18 C       0.005171220000       0.321363190000       0.845750540000       1.000000000000
C19 C       0.053916620000       0.456386540000       0.894894650000       1.000000000000
N1 N       0.102202740000       0.137558580000       0.604313350000       1.000000000000
N2 N       0.133902840000       0.562226200000       0.887732710000       1.000000000000
N3 N      -0.112491540000       0.243251380000       0.914698860000       1.000000000000
H1 H       0.299907400000       0.429687600000       0.609933720000       1.000000000000
H2 H       0.180914240000       0.813483160000       1.027609120000       1.000000000000
H3 H       0.264158610000       0.522135330000       0.716774640000       1.000000000000
H4 H       0.033277910000       0.622569710000       1.043773490000       1.000000000000
H5 H      -0.147055200000      -0.059921990000       0.723823300000       1.000000000000
H6 H      -0.193565030000       0.012673560000       0.828411640000       1.000000000000
H7 H       0.192753110000       0.183308000000       0.541566150000       1.000000000000
H8 H       0.239252570000       0.763500860000       0.925478990000       1.000000000000
H9 H       0.157496000000       0.475912810000       0.796632630000       1.000000000000
H10 H      -0.041379330000      -0.008465880000       0.649115470000       1.000000000000
H11 H      -0.097018520000       0.380302420000       1.001826850000       1.000000000000
#END
data_mol5_opt_29-QR-29-867-3
_audit_creation_method 'generated by cspy2.0'
_cell_length_a 23.4429
_cell_length_b 7.9616
_cell_length_c 7.2465
_cell_angle_alpha 90.0
_cell_angle_beta 90.0
_cell_angle_gamma 90.0
loop_
_symmetry_equiv_pos_site_id
_symmetry_equiv_pos_as_xyz
1 +x,+y,+z
2 -x,-y,1/2+z
3 1/2+x,-y,+z
4 1/2-x,+y,1/2+z
loop_
_atom_site_label
_atom_site_type_symbol
_atom_site_fract_x
_atom_site_fract_y
_atom_site_fract_z
_atom_site_occupancy
C1 C       0.440393110000       0.549362220000       0.202203910000       1.000000000000
C2 C       0.086116100000       0.739614920000       0.275994670000       1.000000000000
C3 C       0.383797460000       0.588201230000       0.217580150000       1.000000000000
C4 C       0.081402100000       0.902777710000       0.335570830000       1.000000000000
C5 C       0.328083050000       1.244547730000       0.458214640000       1.000000000000
C6 C       0.273468460000       1.296069650000       0.477826260000       1.000000000000
C7 C       0.481631410000       0.674260560000       0.246893840000       1.000000000000
C8 C       0.141408700000       0.673999340000       0.251871120000       1.000000000000
C9 C       0.310484420000       0.800751120000       0.296557200000       1.000000000000
C10 C       0.397745890000       1.028664370000       0.378076700000       1.000000000000
C11 C       0.128886950000       1.166114880000       0.431515990000       1.000000000000
C12 C       0.340985130000       1.077678690000       0.397020920000       1.000000000000
C13 C       0.367674380000       0.751667510000       0.277556200000       1.000000000000
C14 C       0.131233190000       0.996748360000       0.369623390000       1.000000000000
C15 C       0.295143140000       0.961722760000       0.355451530000       1.000000000000
C16 C       0.226705590000       1.185844670000       0.438084010000       1.000000000000
C17 C       0.412651320000       0.867470830000       0.318897550000       1.000000000000
C18 C       0.236151670000       1.019316450000       0.377199080000       1.000000000000
C19 C       0.185522310000       0.920310200000       0.341467000000       1.000000000000
N1 N       0.469236880000       0.826360680000       0.302687050000       1.000000000000
N2 N       0.188803690000       0.758536740000       0.282528180000       1.000000000000
N3 N       0.173852110000       1.256673650000       0.464345190000       1.000000000000
H1 H       0.454415470000       0.426376270000       0.156999600000       1.000000000000
H2 H       0.049043480000       0.662559970000       0.248046500000       1.000000000000
H3 H       0.350907280000       0.497014300000       0.184979760000       1.000000000000
H4 H       0.040071410000       0.960982050000       0.357071190000       1.000000000000
H5 H       0.363275670000       1.328579530000       0.488412600000       1.000000000000
H6 H       0.262535110000       1.421379150000       0.523755370000       1.000000000000
H7 H       0.526761410000       0.644204610000       0.234941920000       1.000000000000
H8 H       0.146732170000       0.545179780000       0.204940380000       1.000000000000
H9 H       0.277304650000       0.711581930000       0.264731700000       1.000000000000
H10 H       0.431863650000       1.116003790000       0.409352050000       1.000000000000
H11 H       0.087431210000       1.224709700000       0.453219890000       1.000000000000
#END
data_mol5_opt_33-QR-33-29-3
_audit_creation_method 'generated by cspy2.0'
_cell_length_a 7.1278
_cell_length_b 23.3465
_cell_length_c 8.0191
_cell_angle_alpha 90.0
_cell_angle_beta 90.0
_cell_angle_gamma 90.0
loop_
_symmetry_equiv_pos_site_id
_symmetry_equiv_pos_as_xyz
1 +x,+y,+z
2 -x,-y,1/2+z
3 1/2+x,1/2-y,+z
4 1/2-x,1/2+y,1/2+z
loop_
_atom_site_label
_atom_site_type_symbol
_atom_site_fract_x
_atom_site_fract_y
_atom_site_fract_z
_atom_site_occupancy
C1 C       0.830447670000       0.933891790000       0.348957240000       1.000000000000
C2 C       0.844734820000       0.572130600000       0.406837260000       1.000000000000
C3 C       0.835663200000       0.875685070000       0.366722510000       1.000000000000
C4 C       0.890935480000       0.559557480000       0.569021670000       1.000000000000
C5 C       1.017873060000       0.788525450000       1.005337900000       1.000000000000
C6 C       1.026575000000       0.731682970000       1.036570480000       1.000000000000
C7 C       0.870539870000       0.968903370000       0.489958330000       1.000000000000
C8 C       0.832718760000       0.630319240000       0.361737120000       1.000000000000
C9 C       0.888767000000       0.792449670000       0.552757070000       1.000000000000
C10 C       0.963410130000       0.868289090000       0.814580820000       1.000000000000
C11 C       0.972235030000       0.594085750000       0.851538630000       1.000000000000
C12 C       0.971373820000       0.809428660000       0.842499790000       1.000000000000
C13 C       0.880805640000       0.851740970000       0.524928320000       1.000000000000
C14 C       0.923904750000       0.604603410000       0.682224210000       1.000000000000
C15 C       0.933119440000       0.769406510000       0.708740150000       1.000000000000
C16 C       0.989579300000       0.690471600000       0.908206120000       1.000000000000
C17 C       0.918732620000       0.890912310000       0.658197720000       1.000000000000
C18 C       0.942928910000       0.707916900000       0.744418950000       1.000000000000
C19 C       0.908576050000       0.662317630000       0.625865110000       1.000000000000
N1 N       0.912859400000       0.949218800000       0.638146080000       1.000000000000
N2 N       0.862725040000       0.673396250000       0.464544780000       1.000000000000
N3 N       1.003635130000       0.634454560000       0.959479370000       1.000000000000
H1 H       0.796641040000       0.953790110000       0.230637380000       1.000000000000
H2 H       0.818152160000       0.538963210000       0.315439110000       1.000000000000
H3 H       0.806069180000       0.847354430000       0.262731710000       1.000000000000
H4 H       0.902669940000       0.515617790000       0.611943500000       1.000000000000
H5 H       1.045918140000       0.819489580000       1.103019700000       1.000000000000
H6 H       1.061312170000       0.714747790000       1.158382230000       1.000000000000
H7 H       0.866618240000       1.015274240000       0.476709760000       1.000000000000
H8 H       0.796551450000       0.641838040000       0.234300470000       1.000000000000
H9 H       0.859753810000       0.763732860000       0.450687070000       1.000000000000
H10 H       0.992136280000       0.898025850000       0.915173070000       1.000000000000
H11 H       0.984127440000       0.550001860000       0.894809520000       1.000000000000
#END
data_mol5_opt_14-QR-14-3945-3
_audit_creation_method 'generated by cspy2.0'
_cell_length_a 7.4745
_cell_length_b 20.7865
_cell_length_c 10.6438
_cell_angle_alpha 90.0
_cell_angle_beta 123.60270000000001
_cell_angle_gamma 90.0
loop_
_symmetry_equiv_pos_site_id
_symmetry_equiv_pos_as_xyz
1 -x,-y,-z
2 +x,+y,+z
3 -x,1/2+y,1/2-z
4 +x,1/2-y,1/2+z
loop_
_atom_site_label
_atom_site_type_symbol
_atom_site_fract_x
_atom_site_fract_y
_atom_site_fract_z
_atom_site_occupancy
C1 C       0.789657560000       0.230535650000       0.796833540000       1.000000000000
C2 C       0.666795710000      -0.129996940000       1.110642280000       1.000000000000
C3 C       0.769921700000       0.170799700000       0.841593320000       1.000000000000
C4 C       0.673555520000      -0.175018230000       1.018916890000       1.000000000000
C5 C       0.782767820000      -0.042790360000       0.516610900000       1.000000000000
C6 C       0.764834840000      -0.103933900000       0.551646080000       1.000000000000
C7 C       0.812032420000       0.235698840000       0.672749140000       1.000000000000
C8 C       0.683554900000      -0.064757990000       1.082790590000       1.000000000000
C9 C       0.752966700000       0.052798430000       0.802792660000       1.000000000000
C10 C       0.798169610000       0.072821320000       0.561798900000       1.000000000000
C11 C       0.704602650000      -0.199047640000       0.804105400000       1.000000000000
C12 C       0.779061710000       0.010398960000       0.600777350000       1.000000000000
C13 C       0.772260270000       0.115618540000       0.763354760000       1.000000000000
C14 C       0.696720920000      -0.154559790000       0.902444650000       1.000000000000
C15 C       0.755643740000      -0.001059250000       0.725205280000       1.000000000000
C16 C       0.741669170000      -0.117626460000       0.673941360000       1.000000000000
C17 C       0.795544580000       0.126360360000       0.640180100000       1.000000000000
C18 C       0.736531760000      -0.067581980000       0.761981880000       1.000000000000
C19 C       0.712644060000      -0.087492010000       0.882328020000       1.000000000000
N1 N       0.815164420000       0.186656430000       0.596792280000       1.000000000000
N2 N       0.705297500000      -0.044089660000       0.974879200000       1.000000000000
N3 N       0.725808110000      -0.182030320000       0.695565660000       1.000000000000
H1 H       0.788669250000       0.273725750000       0.853451870000       1.000000000000
H2 H       0.649197090000      -0.143427940000       1.201564140000       1.000000000000
H3 H       0.752550830000       0.164572970000       0.935547510000       1.000000000000
H4 H       0.661368050000      -0.226083360000       1.034185790000       1.000000000000
H5 H       0.800371720000      -0.032750530000       0.423997960000       1.000000000000
H6 H       0.767194160000      -0.144973360000       0.489968690000       1.000000000000
H7 H       0.827844280000       0.283105170000       0.636526900000       1.000000000000
H8 H       0.678682340000      -0.027804820000       1.153195730000       1.000000000000
H9 H       0.735554460000       0.045808890000       0.895868730000       1.000000000000
H10 H       0.815698000000       0.081090880000       0.468600200000       1.000000000000
H11 H       0.692324140000      -0.250324050000       0.819253460000       1.000000000000
#END
data_mol5_opt_14-QR-14-5010-3
_audit_creation_method 'generated by cspy2.0'
_cell_length_a 4.0655
_cell_length_b 21.601
_cell_length_c 19.5781
_cell_angle_alpha 90.0
_cell_angle_beta 51.2301
_cell_angle_gamma 90.0
loop_
_symmetry_equiv_pos_site_id
_symmetry_equiv_pos_as_xyz
1 -x,-y,-z
2 +x,+y,+z
3 -x,1/2+y,1/2-z
4 +x,1/2-y,1/2+z
loop_
_atom_site_label
_atom_site_type_symbol
_atom_site_fract_x
_atom_site_fract_y
_atom_site_fract_z
_atom_site_occupancy
C1 C       0.939593560000       0.433655600000       0.438928380000       1.000000000000
C2 C       1.661066440000       0.091383000000       0.519565670000       1.000000000000
C3 C       1.063153830000       0.377394600000       0.447780190000       1.000000000000
C4 C       1.844416170000       0.058380700000       0.443631340000       1.000000000000
C5 C       1.853340700000       0.212536640000       0.160169640000       1.000000000000
C6 C       1.988336320000       0.155818020000       0.161966440000       1.000000000000
C7 C       1.015253610000       0.447516550000       0.359035050000       1.000000000000
C8 C       1.508795080000       0.151078570000       0.524220670000       1.000000000000
C9 C       1.398899260000       0.275803300000       0.381464290000       1.000000000000
C10 C       1.519286670000       0.311537250000       0.229854550000       1.000000000000
C11 C       2.059363300000       0.053021400000       0.294371430000       1.000000000000
C12 C       1.654332360000       0.253355430000       0.233902870000       1.000000000000
C13 C       1.263196790000       0.334375720000       0.377240030000       1.000000000000
C14 C       1.872885410000       0.085074280000       0.374425230000       1.000000000000
C15 C       1.595371260000       0.233935050000       0.311734730000       1.000000000000
C16 C       1.937364650000       0.134627830000       0.237487160000       1.000000000000
C17 C       1.323551860000       0.353101160000       0.299894000000       1.000000000000
C18 C       1.743523530000       0.172351700000       0.312738700000       1.000000000000
C19 C       1.710527930000       0.145829270000       0.384751670000       1.000000000000
N1 N       1.197559350000       0.409756610000       0.292135660000       1.000000000000
N2 N       1.530581530000       0.177318300000       0.460719130000       1.000000000000
N3 N       2.091288880000       0.076087690000       0.229159790000       1.000000000000
H1 H       0.786428330000       0.467679120000       0.491080310000       1.000000000000
H2 H       1.632172370000       0.072790520000       0.574477200000       1.000000000000
H3 H       1.011977360000       0.364852480000       0.507458890000       1.000000000000
H4 H       1.967933240000       0.012115070000       0.435766550000       1.000000000000
H5 H       1.893039500000       0.228310790000       0.102813270000       1.000000000000
H6 H       2.139656880000       0.124088080000       0.107199040000       1.000000000000
H7 H       0.917754630000       0.492221890000       0.351537070000       1.000000000000
H8 H       1.361500800000       0.178507930000       0.583399810000       1.000000000000
H9 H       1.350269040000       0.262645540000       0.440317480000       1.000000000000
H10 H       1.564361200000       0.325813880000       0.171428470000       1.000000000000
H11 H       2.183387310000       0.006567450000       0.286382370000       1.000000000000
#END
data_mol5_opt_29-QR-29-448-3
_audit_creation_method 'generated by cspy2.0'
_cell_length_a 16.1222
_cell_length_b 3.8291
_cell_length_c 22.0547
_cell_angle_alpha 90.0
_cell_angle_beta 90.0
_cell_angle_gamma 90.0
loop_
_symmetry_equiv_pos_site_id
_symmetry_equiv_pos_as_xyz
1 +x,+y,+z
2 -x,-y,1/2+z
3 1/2+x,-y,+z
4 1/2-x,+y,1/2+z
loop_
_atom_site_label
_atom_site_type_symbol
_atom_site_fract_x
_atom_site_fract_y
_atom_site_fract_z
_atom_site_occupancy
C1 C       0.985864080000       0.679739970000       0.940089390000       1.000000000000
C2 C       0.869935580000       0.081713070000       1.299468310000       1.000000000000
C3 C       0.963153650000       0.590601160000       0.997760690000       1.000000000000
C4 C       0.788754410000       0.178200360000       1.308141840000       1.000000000000
C5 C       0.634345690000       0.904801070000       1.069511980000       1.000000000000
C6 C       0.605470510000       0.827291530000       1.125466290000       1.000000000000
C7 C       0.926458460000       0.844321750000       0.901780080000       1.000000000000
C8 C       0.905835270000       0.152576090000       1.242563980000       1.000000000000
C9 C       0.853300270000       0.580405130000       1.076384280000       1.000000000000
C10 C       0.745629080000       0.905410960000       0.994464010000       1.000000000000
C11 C       0.661088190000       0.447008120000       1.267023320000       1.000000000000
C12 C       0.717864780000       0.822292120000       1.052531090000       1.000000000000
C13 C       0.881125280000       0.664306600000       1.017882840000       1.000000000000
C14 C       0.745201250000       0.341515820000       1.260561390000       1.000000000000
C15 C       0.772557480000       0.653792400000       1.095645220000       1.000000000000
C16 C       0.657267570000       0.660152470000       1.169611080000       1.000000000000
C17 C       0.826456720000       0.830618490000       0.975611050000       1.000000000000
C18 C       0.740405990000       0.571076980000       1.156114880000       1.000000000000
C19 C       0.786406060000       0.403123840000       1.204388990000       1.000000000000
N1 N       0.850292590000       0.918249450000       0.917894180000       1.000000000000
N2 N       0.866810320000       0.304822410000       1.197196180000       1.000000000000
N3 N       0.618930110000       0.598122560000       1.224228590000       1.000000000000
H1 H       1.047694930000       0.628039210000       0.923049350000       1.000000000000
H2 H       0.905879590000      -0.044447910000       1.334692540000       1.000000000000
H3 H       1.006355410000       0.464760260000       1.028515530000       1.000000000000
H4 H       0.757378820000       0.131413060000       1.350913260000       1.000000000000
H5 H       0.594830140000       1.031100950000       1.036304240000       1.000000000000
H6 H       0.542676620000       0.886645460000       1.139460000000       1.000000000000
H7 H       0.944114680000       0.915953300000       0.855811810000       1.000000000000
H8 H       0.970025900000       0.079884340000       1.234126010000       1.000000000000
H9 H       0.895483780000       0.455349130000       1.107481890000       1.000000000000
H10 H       0.704409080000       1.031417850000       0.962397020000       1.000000000000
H11 H       0.629510960000       0.400326070000       1.309935990000       1.000000000000
#END
data_mol5_opt_19-QR-19-76-3
_audit_creation_method 'generated by cspy2.0'
_cell_length_a 13.8667
_cell_length_b 4.5965
_cell_length_c 21.5253
_cell_angle_alpha 90.0
_cell_angle_beta 90.0
_cell_angle_gamma 90.0
loop_
_symmetry_equiv_pos_site_id
_symmetry_equiv_pos_as_xyz
1 +x,+y,+z
2 -x,1/2+y,1/2-z
3 1/2-x,-y,1/2+z
4 1/2+x,1/2-y,-z
loop_
_atom_site_label
_atom_site_type_symbol
_atom_site_fract_x
_atom_site_fract_y
_atom_site_fract_z
_atom_site_occupancy
C1 C       0.656431410000       0.929524900000       0.641591990000       1.000000000000
C2 C       0.769244410000       1.593650890000       0.282361980000       1.000000000000
C3 C       0.670318090000       1.044887170000       0.583752030000       1.000000000000
C4 C       0.695910230000       1.786398760000       0.270330730000       1.000000000000
C5 C       0.396010870000       1.866125890000       0.498905720000       1.000000000000
C6 C       0.403006990000       1.993803920000       0.442505800000       1.000000000000
C7 C       0.574936250000       1.020858590000       0.676819610000       1.000000000000
C8 C       0.768177080000       1.448477350000       0.339978950000       1.000000000000
C9 C       0.612770630000       1.380173060000       0.501520440000       1.000000000000
C10 C       0.457183010000       1.531613980000       0.577673660000       1.000000000000
C11 C       0.546037890000       2.027705050000       0.305373310000       1.000000000000
C12 C       0.466480620000       1.658949760000       0.519231550000       1.000000000000
C13 C       0.603271610000       1.252238020000       0.560394160000       1.000000000000
C14 C       0.623641330000       1.830902810000       0.315352880000       1.000000000000
C15 C       0.546505770000       1.583811260000       0.479071890000       1.000000000000
C16 C       0.480994300000       1.926604720000       0.401214900000       1.000000000000
C17 C       0.523881700000       1.328436630000       0.599730440000       1.000000000000
C18 C       0.553214520000       1.724060290000       0.418084780000       1.000000000000
C19 C       0.628225110000       1.674679620000       0.372479000000       1.000000000000
N1 N       0.511061190000       1.210491480000       0.657663790000       1.000000000000
N2 N       0.701682130000       1.485237790000       0.383013660000       1.000000000000
N3 N       0.478140810000       2.074463620000       0.345739000000       1.000000000000
H1 H       0.705821440000       0.771183710000       0.661046210000       1.000000000000
H2 H       0.826341540000       1.552368540000       0.249190720000       1.000000000000
H3 H       0.731401900000       0.981716480000       0.555279750000       1.000000000000
H4 H       0.692391340000       1.905297680000       0.226831110000       1.000000000000
H5 H       0.336858080000       1.918016860000       0.529946390000       1.000000000000
H6 H       0.350811340000       2.150980960000       0.426015980000       1.000000000000
H7 H       0.563446340000       0.929934030000       0.722903990000       1.000000000000
H8 H       0.825115300000       1.294182810000       0.351045330000       1.000000000000
H9 H       0.673065160000       1.319649370000       0.472665460000       1.000000000000
H10 H       0.397156700000       1.588758940000       0.607521330000       1.000000000000
H11 H       0.542384670000       2.147161430000       0.261723870000       1.000000000000
#END
data_mol5_opt_29-QR-29-329-3
_audit_creation_method 'generated by cspy2.0'
_cell_length_a 14.8034
_cell_length_b 3.908
_cell_length_c 23.6379
_cell_angle_alpha 90.0
_cell_angle_beta 90.0
_cell_angle_gamma 90.0
loop_
_symmetry_equiv_pos_site_id
_symmetry_equiv_pos_as_xyz
1 +x,+y,+z
2 -x,-y,1/2+z
3 1/2+x,-y,+z
4 1/2-x,+y,1/2+z
loop_
_atom_site_label
_atom_site_type_symbol
_atom_site_fract_x
_atom_site_fract_y
_atom_site_fract_z
_atom_site_occupancy
C1 C       0.950898420000       0.625787140000       0.199211200000       1.000000000000
C2 C       0.909679640000       0.491649090000      -0.157032880000       1.000000000000
C3 C       0.940195260000       0.594674220000       0.142006320000       1.000000000000
C4 C       0.829930250000       0.323259460000      -0.167336940000       1.000000000000
C5 C       0.624894370000      -0.077099570000       0.064282060000       1.000000000000
C6 C       0.607610460000      -0.121052740000       0.008594840000       1.000000000000
C7 C       0.883162230000       0.489542300000       0.235586940000       1.000000000000
C8 C       0.933869760000       0.548937640000      -0.100191380000       1.000000000000
C9 C       0.846326130000       0.386320870000       0.062285090000       1.000000000000
C10 C       0.720949810000       0.135344330000       0.140516120000       1.000000000000
C11 C       0.693083750000       0.040794580000      -0.129595370000       1.000000000000
C12 C       0.705240890000       0.093972710000       0.082796520000       1.000000000000
C13 C       0.862003140000       0.427735510000       0.120430810000       1.000000000000
C14 C       0.776235900000       0.216191920000      -0.121412880000       1.000000000000
C15 C       0.769233270000       0.222125380000       0.041568370000       1.000000000000
C16 C       0.668888920000       0.001820730000      -0.033739340000       1.000000000000
C17 C       0.798197790000       0.300229010000       0.160811370000       1.000000000000
C18 C       0.749593230000       0.172897930000      -0.018648260000       1.000000000000
C19 C       0.805902300000       0.285062070000      -0.065186460000       1.000000000000
N1 N       0.810021730000       0.333710140000       0.218084990000       1.000000000000
N2 N       0.885189560000       0.452060750000      -0.056344980000       1.000000000000
N3 N       0.641790380000      -0.061795030000      -0.088355400000       1.000000000000
H1 H       1.009441250000       0.751152210000       0.217311340000       1.000000000000
H2 H       0.953148090000       0.578728430000      -0.190951290000       1.000000000000
H3 H       0.990061100000       0.694654600000       0.112702570000       1.000000000000
H4 H       0.807344860000       0.270705970000      -0.210143200000       1.000000000000
H5 H       0.578236100000      -0.170499650000       0.096104900000       1.000000000000
H6 H       0.547455800000      -0.249224810000      -0.006536670000       1.000000000000
H7 H       0.891243850000       0.513447830000       0.281171190000       1.000000000000
H8 H       0.996606760000       0.681369710000      -0.090475980000       1.000000000000
H9 H       0.895243290000       0.484195850000       0.032625470000       1.000000000000
H10 H       0.672807300000       0.038964960000       0.171164240000       1.000000000000
H11 H       0.670329770000      -0.012250090000      -0.172538870000       1.000000000000
#END
data_mol5_opt_19-QR-19-3505-3
_audit_creation_method 'generated by cspy2.0'
_cell_length_a 10.5796
_cell_length_b 3.9272
_cell_length_c 32.652
_cell_angle_alpha 90.0
_cell_angle_beta 90.0
_cell_angle_gamma 90.0
loop_
_symmetry_equiv_pos_site_id
_symmetry_equiv_pos_as_xyz
1 +x,+y,+z
2 -x,1/2+y,1/2-z
3 1/2-x,-y,1/2+z
4 1/2+x,1/2-y,-z
loop_
_atom_site_label
_atom_site_type_symbol
_atom_site_fract_x
_atom_site_fract_y
_atom_site_fract_z
_atom_site_occupancy
C1 C       0.265003110000       0.691237220000       0.742227630000       1.000000000000
C2 C       0.907985840000       0.567931100000       0.895507300000       1.000000000000
C3 C       0.365029520000       0.663805490000       0.768517000000       1.000000000000
C4 C       0.867627910000       0.406865300000       0.930476160000       1.000000000000
C5 C       0.275272620000       0.023363030000       0.921113330000       1.000000000000
C6 C       0.367602820000      -0.017491750000       0.949311990000       1.000000000000
C7 C       0.145466500000       0.559191310000       0.754479040000       1.000000000000
C8 C       0.818457630000       0.623464210000       0.864290640000       1.000000000000
C9 C       0.445227500000       0.467094970000       0.835813460000       1.000000000000
C10 C       0.203309150000       0.224069620000       0.854312340000       1.000000000000
C11 C       0.693383330000       0.137331810000       0.969210070000       1.000000000000
C12 C       0.300597690000       0.186382950000       0.882720350000       1.000000000000
C13 C       0.347117020000       0.504737510000       0.807249110000       1.000000000000
C14 C       0.740334090000       0.304886580000       0.933721530000       1.000000000000
C15 C       0.426565570000       0.310150930000       0.873759130000       1.000000000000
C16 C       0.493711350000       0.100406980000       0.941783920000       1.000000000000
C17 C       0.222949640000       0.381046630000       0.816432250000       1.000000000000
C18 C       0.525737200000       0.263909010000       0.904595560000       1.000000000000
C19 C       0.656109450000       0.371221820000       0.900596180000       1.000000000000
N1 N       0.123636140000       0.410726750000       0.789679720000       1.000000000000
N2 N       0.698852440000       0.531318040000       0.866390150000       1.000000000000
N3 N       0.576764510000       0.039589160000       0.973320080000       1.000000000000
H1 H       0.274749990000       0.810491070000       0.712468710000       1.000000000000
H2 H       1.004865400000       0.650879560000       0.891627160000       1.000000000000
H3 H       0.457808720000       0.760716110000       0.760468930000       1.000000000000
H4 H       0.931731180000       0.356429960000       0.955705590000       1.000000000000
H5 H       0.180062080000      -0.066569760000       0.926985220000       1.000000000000
H6 H       0.351056620000      -0.139731090000       0.978538910000       1.000000000000
H7 H       0.065431460000       0.580126620000       0.733699680000       1.000000000000
H8 H       0.847122830000       0.750492430000       0.836183200000       1.000000000000
H9 H       0.537957000000       0.562101740000       0.828277400000       1.000000000000
H10 H       0.109251110000       0.130870430000       0.861188910000       1.000000000000
H11 H       0.757601250000       0.086608210000       0.994568290000       1.000000000000
#END
data_mol5_opt_9-QR-9-2277-3
_audit_creation_method 'generated by cspy2.0'
_cell_length_a 9.5097
_cell_length_b 23.7845
_cell_length_c 8.4599
_cell_angle_alpha 90.0
_cell_angle_beta 135.1278
_cell_angle_gamma 90.0
loop_
_symmetry_equiv_pos_site_id
_symmetry_equiv_pos_as_xyz
1 +x,+y,+z
2 +x,-y,1/2+z
3 1/2+x,1/2+y,+z
4 1/2+x,1/2-y,1/2+z
loop_
_atom_site_label
_atom_site_type_symbol
_atom_site_fract_x
_atom_site_fract_y
_atom_site_fract_z
_atom_site_occupancy
C1 C       0.341693960000       0.429182720000       0.861351090000       1.000000000000
C2 C       0.363297810000       0.074642220000       0.801187850000       1.000000000000
C3 C       0.346758180000       0.372206770000       0.844653170000       1.000000000000
C4 C       0.403304260000       0.063609770000       0.676903000000       1.000000000000
C5 C       0.504558890000       0.291817660000       0.353015110000       1.000000000000
C6 C       0.513244960000       0.236288270000       0.326514950000       1.000000000000
C7 C       0.375874750000       0.464675260000       0.755735000000       1.000000000000
C8 C       0.350577950000       0.131382140000       0.837611230000       1.000000000000
C9 C       0.393548730000       0.292024440000       0.698445520000       1.000000000000
C10 C       0.456672760000       0.368555060000       0.502660850000       1.000000000000
C11 C       0.471383710000       0.099769040000       0.462368860000       1.000000000000
C12 C       0.464377800000       0.311019100000       0.478351520000       1.000000000000
C13 C       0.385881910000       0.349983880000       0.722734490000       1.000000000000
C14 C       0.429750920000       0.108726840000       0.592095170000       1.000000000000
C15 C       0.432263650000       0.270667480000       0.578444340000       1.000000000000
C16 C       0.482739340000       0.194812570000       0.422747640000       1.000000000000
C17 C       0.418067840000       0.389496310000       0.623183580000       1.000000000000
C18 C       0.442261600000       0.210613280000       0.548496070000       1.000000000000
C19 C       0.414374290000       0.164910370000       0.637196320000       1.000000000000
N1 N       0.412446850000       0.446551730000       0.641636830000       1.000000000000
N2 N       0.374502760000       0.174483390000       0.760629210000       1.000000000000
N3 N       0.496673970000       0.140253900000       0.381412150000       1.000000000000
H1 H       0.312448100000       0.447756480000       0.952685290000       1.000000000000
H2 H       0.341863670000       0.041357630000       0.869783560000       1.000000000000
H3 H       0.321610120000       0.343568240000       0.922446990000       1.000000000000
H4 H       0.414956670000       0.020835670000       0.642487490000       1.000000000000
H5 H       0.527881700000       0.322990130000       0.279885750000       1.000000000000
H6 H       0.543366370000       0.220650270000       0.232742800000       1.000000000000
H7 H       0.372085520000       0.510072860000       0.768375500000       1.000000000000
H8 H       0.318989690000       0.141659970000       0.935199990000       1.000000000000
H9 H       0.368845730000       0.263022470000       0.774717290000       1.000000000000
H10 H       0.480869820000       0.398546250000       0.427416810000       1.000000000000
H11 H       0.483067900000       0.056856350000       0.427613840000       1.000000000000
#END
data_mol5_opt_15-QR-15-214-3
_audit_creation_method 'generated by cspy2.0'
_cell_length_a 18.9592
_cell_length_b 7.4035
_cell_length_c 32.4832
_cell_angle_alpha 90.0
_cell_angle_beta 36.6232
_cell_angle_gamma 90.0
loop_
_symmetry_equiv_pos_site_id
_symmetry_equiv_pos_as_xyz
1 -x,-y,-z
2 +x,+y,+z
3 -x,+y,1/2-z
4 +x,-y,1/2+z
5 1/2-x,1/2-y,-z
6 1/2+x,1/2+y,+z
7 1/2-x,1/2+y,1/2-z
8 1/2+x,1/2-y,1/2+z
loop_
_atom_site_label
_atom_site_type_symbol
_atom_site_fract_x
_atom_site_fract_y
_atom_site_fract_z
_atom_site_occupancy
C1 C       0.200452960000       0.617182230000       0.299728930000       1.000000000000
C2 C       0.676310360000       0.252248130000      -0.106064320000       1.000000000000
C3 C       0.282069110000       0.560704620000       0.233258510000       1.000000000000
C4 C       0.787110720000       0.273315780000      -0.141349310000       1.000000000000
C5 C       0.764416920000       0.604883540000       0.052819290000       1.000000000000
C6 C       0.852236700000       0.552334610000      -0.013886380000       1.000000000000
C7 C       0.240620240000       0.683068230000       0.319658290000       1.000000000000
C8 C       0.578782650000       0.303854610000      -0.036120230000       1.000000000000
C9 C       0.493282000000       0.513617610000       0.116986950000       1.000000000000
C10 C       0.554666150000       0.647365090000       0.165893320000       1.000000000000
C11 C       0.911277390000       0.369271270000      -0.140766840000       1.000000000000
C12 C       0.643033890000       0.592213760000       0.097378300000       1.000000000000
C13 C       0.404437190000       0.569213430000       0.185967380000       1.000000000000
C14 C       0.798778600000       0.344483540000      -0.106791110000       1.000000000000
C15 C       0.613217060000       0.522450770000       0.071000870000       1.000000000000
C16 C       0.827005460000       0.482220340000      -0.042252920000       1.000000000000
C17 C       0.434976660000       0.637820630000       0.211495390000       1.000000000000
C18 C       0.709308390000       0.465873810000      -0.001391140000       1.000000000000
C19 C       0.695189480000       0.393134870000      -0.035868470000       1.000000000000
N1 N       0.351892250000       0.693915110000       0.278378680000       1.000000000000
N2 N       0.586739960000       0.370793290000      -0.002356140000       1.000000000000
N3 N       0.925554570000       0.434419130000      -0.110655520000       1.000000000000
H1 H       0.106495520000       0.612841840000       0.337295330000       1.000000000000
H2 H       0.662981950000       0.198141380000      -0.130444080000       1.000000000000
H3 H       0.255507560000       0.509488030000       0.215800190000       1.000000000000
H4 H       0.865993790000       0.236333620000      -0.195354140000       1.000000000000
H5 H       0.784085470000       0.657729580000       0.073981730000       1.000000000000
H6 H       0.944617580000       0.560423450000      -0.048643250000       1.000000000000
H7 H       0.176128450000       0.728229720000       0.372495910000       1.000000000000
H8 H       0.489738040000       0.289123160000      -0.006605810000       1.000000000000
H9 H       0.468327830000       0.462435070000       0.098845360000       1.000000000000
H10 H       0.577524700000       0.699416060000       0.185337280000       1.000000000000
H11 H       0.990551040000       0.332266170000      -0.194983720000       1.000000000000
#END
data_mol5_opt_29-QR-29-733-3
_audit_creation_method 'generated by cspy2.0'
_cell_length_a 16.6456
_cell_length_b 3.5812
_cell_length_c 22.5556
_cell_angle_alpha 90.0
_cell_angle_beta 90.0
_cell_angle_gamma 90.0
loop_
_symmetry_equiv_pos_site_id
_symmetry_equiv_pos_as_xyz
1 +x,+y,+z
2 -x,-y,1/2+z
3 1/2+x,-y,+z
4 1/2-x,+y,1/2+z
loop_
_atom_site_label
_atom_site_type_symbol
_atom_site_fract_x
_atom_site_fract_y
_atom_site_fract_z
_atom_site_occupancy
C1 C       0.975957750000       0.425944230000       0.139277500000       1.000000000000
C2 C       0.915492370000       0.044869480000       0.506703910000       1.000000000000
C3 C       0.961984180000       0.363796320000       0.198173140000       1.000000000000
C4 C       0.834355570000      -0.001908310000       0.514880460000       1.000000000000
C5 C       0.639103600000       0.142172650000       0.268803740000       1.000000000000
C6 C       0.618658560000       0.077920440000       0.325906990000       1.000000000000
C7 C       0.909522640000       0.431470680000       0.099499340000       1.000000000000
C8 C       0.942805880000       0.114574210000       0.448649820000       1.000000000000
C9 C       0.862768670000       0.240945410000       0.277779680000       1.000000000000
C10 C       0.740341750000       0.262489600000       0.192875080000       1.000000000000
C11 C       0.697926900000      -0.024964060000       0.471569480000       1.000000000000
C12 C       0.721321570000       0.197280260000       0.252140780000       1.000000000000
C13 C       0.881786150000       0.306526970000       0.218070780000       1.000000000000
C14 C       0.782412720000       0.021057240000       0.465691260000       1.000000000000
C15 C       0.783770540000       0.184761250000       0.296815560000       1.000000000000
C16 C       0.678380500000       0.062552020000       0.371629620000       1.000000000000
C17 C       0.819530770000       0.317943020000       0.174270950000       1.000000000000
C18 C       0.760741150000       0.114592930000       0.358527330000       1.000000000000
C19 C       0.815254210000       0.092455400000       0.408440270000       1.000000000000
N1 N       0.834642190000       0.380660430000       0.115338870000       1.000000000000
N2 N       0.895816370000       0.137736200000       0.401768110000       1.000000000000
N3 N       0.648173620000      -0.005739200000       0.427301490000       1.000000000000
H1 H       1.036120730000       0.470699030000       0.122362910000       1.000000000000
H2 H       0.957710290000       0.029623780000       0.543152330000       1.000000000000
H3 H       1.010761410000       0.357143330000       0.230069630000       1.000000000000
H4 H       0.809336630000      -0.056157200000       0.558469430000       1.000000000000
H5 H       0.593637270000       0.153268090000       0.234410590000       1.000000000000
H6 H       0.557046210000       0.035300800000       0.339695020000       1.000000000000
H7 H       0.920212220000       0.480746290000       0.052552740000       1.000000000000
H8 H       1.006685530000       0.153233390000       0.440557320000       1.000000000000
H9 H       0.910558910000       0.233561530000       0.310016460000       1.000000000000
H10 H       0.693351840000       0.271461010000       0.159645100000       1.000000000000
H11 H       0.672714300000      -0.079323220000       0.515297890000       1.000000000000
#END
data_mol5_opt_14-QR-14-4966-3
_audit_creation_method 'generated by cspy2.0'
_cell_length_a 4.3128
_cell_length_b 13.7478
_cell_length_c 26.5346
_cell_angle_alpha 90.0
_cell_angle_beta 119.5302
_cell_angle_gamma 90.0
loop_
_symmetry_equiv_pos_site_id
_symmetry_equiv_pos_as_xyz
1 -x,-y,-z
2 +x,+y,+z
3 -x,1/2+y,1/2-z
4 +x,1/2-y,1/2+z
loop_
_atom_site_label
_atom_site_type_symbol
_atom_site_fract_x
_atom_site_fract_y
_atom_site_fract_z
_atom_site_occupancy
C1 C       0.048783040000       0.105364420000       0.918982250000       1.000000000000
C2 C       0.557185050000       0.042422770000       1.268578900000       1.000000000000
C3 C       0.121718400000       0.099595380000       0.975206150000       1.000000000000
C4 C       0.394669620000       0.119154940000       1.279437200000       1.000000000000
C5 C      -0.457844030000       0.392416250000       1.054440110000       1.000000000000
C6 C      -0.402685920000       0.393487890000       1.109204460000       1.000000000000
C7 C      -0.165794890000       0.183552710000       0.883935250000       1.000000000000
C8 C       0.516301090000       0.035101860000       1.212677340000       1.000000000000
C9 C       0.045075150000       0.170418380000       1.054294420000       1.000000000000
C10 C      -0.370371860000       0.318392410000       0.978750250000       1.000000000000
C11 C       0.022717410000       0.267266200000       1.243786370000       1.000000000000
C12 C      -0.308007240000       0.317405380000       1.035512570000       1.000000000000
C13 C      -0.018107210000       0.171548800000       0.997112250000       1.000000000000
C14 C       0.196407270000       0.186469690000       1.234967620000       1.000000000000
C15 C      -0.093883700000       0.241442580000       1.075333030000       1.000000000000
C16 C      -0.193094700000       0.319777970000       1.150109090000       1.000000000000
C17 C      -0.230562530000       0.246985100000       0.958103660000       1.000000000000
C18 C      -0.036528840000       0.243479280000       1.134547190000       1.000000000000
C19 C       0.168817540000       0.173444200000       1.179607760000       1.000000000000
N1 N      -0.301091500000       0.251650570000       0.901801170000       1.000000000000
N2 N       0.332873190000       0.096802950000       1.170198150000       1.000000000000
N3 N      -0.162260500000       0.330791000000       1.203881820000       1.000000000000
H1 H       0.150127160000       0.052032770000       0.900667650000       1.000000000000
H2 H       0.712204000000      -0.011110360000       1.301385890000       1.000000000000
H3 H       0.283938410000       0.041292030000       1.003480950000       1.000000000000
H4 H       0.415735750000       0.129101580000       1.321589400000       1.000000000000
H5 H      -0.616842450000       0.448366920000       1.023687710000       1.000000000000
H6 H      -0.512762870000       0.449256960000       1.124616480000       1.000000000000
H7 H      -0.224948080000       0.188584770000       0.839134660000       1.000000000000
H8 H       0.641557690000      -0.024728240000       1.202569510000       1.000000000000
H9 H       0.205791330000       0.112977270000       1.082930370000       1.000000000000
H10 H      -0.530879190000       0.375412450000       0.949150080000       1.000000000000
H11 H       0.043694920000       0.277371090000       1.286080290000       1.000000000000
#END
data_mol5_opt_2-QR-2-5629-3
_audit_creation_method 'generated by cspy2.0'
_cell_length_a 8.0641
_cell_length_b 15.2509
_cell_length_c 19.2017
_cell_angle_alpha 121.1531
_cell_angle_beta 156.8887
_cell_angle_gamma 72.0765
loop_
_symmetry_equiv_pos_site_id
_symmetry_equiv_pos_as_xyz
1 -x,-y,-z
2 +x,+y,+z
loop_
_atom_site_label
_atom_site_type_symbol
_atom_site_fract_x
_atom_site_fract_y
_atom_site_fract_z
_atom_site_occupancy
C1 C       0.785982330000       0.221637460000       0.126188640000       1.000000000000
C2 C      -0.555033920000      -0.518199720000      -0.755496780000       1.000000000000
C3 C       0.572676350000       0.103126290000      -0.018177910000       1.000000000000
C4 C      -0.534509450000      -0.533745650000      -0.824359980000       1.000000000000
C5 C       0.510276960000      -0.035480860000      -0.380165720000       1.000000000000
C6 C       0.308545400000      -0.150326630000      -0.524120340000       1.000000000000
C7 C       0.977976400000       0.302552090000       0.176882220000       1.000000000000
C8 C      -0.355393500000      -0.401479170000      -0.605617090000       1.000000000000
C9 C       0.335378190000      -0.056144400000      -0.262767930000       1.000000000000
C10 C       0.732472530000       0.116354540000      -0.142787130000       1.000000000000
C11 C      -0.286804460000      -0.444856520000      -0.809396110000       1.000000000000
C12 C       0.521265890000      -0.002853000000      -0.291004560000       1.000000000000
C13 C       0.548304540000       0.063954870000      -0.113513200000       1.000000000000
C14 C      -0.317897870000      -0.433986160000      -0.743682950000       1.000000000000
C15 C       0.313820420000      -0.093602310000      -0.355255540000       1.000000000000
C16 C       0.099458970000      -0.243172610000      -0.592247330000       1.000000000000
C17 C       0.752724010000       0.152927770000      -0.051010180000       1.000000000000
C18 C       0.096698180000      -0.217714440000      -0.511291550000       1.000000000000
C19 C      -0.124558920000      -0.318953560000      -0.592161020000       1.000000000000
N1 N       0.965460890000       0.271498950000       0.094147000000       1.000000000000
N2 N      -0.150601940000      -0.306426410000      -0.527197880000       1.000000000000
N3 N      -0.089966090000      -0.355042970000      -0.738646410000       1.000000000000
H1 H       0.811846350000       0.255026020000       0.202320290000       1.000000000000
H2 H      -0.717874000000      -0.592163390000      -0.812968430000       1.000000000000
H3 H       0.421629680000       0.038293950000      -0.061574880000       1.000000000000
H4 H      -0.681827900000      -0.621323890000      -0.939780060000       1.000000000000
H5 H       0.668114600000       0.034359190000      -0.329172740000       1.000000000000
H6 H       0.295507860000      -0.177401980000      -0.593895270000       1.000000000000
H7 H       1.148340190000       0.397022830000       0.291701080000       1.000000000000
H8 H      -0.365600760000      -0.385896700000      -0.547695280000       1.000000000000
H9 H       0.183603930000      -0.121649150000      -0.307583620000       1.000000000000
H10 H       0.887201790000       0.183859390000      -0.095296000000       1.000000000000
H11 H      -0.434647730000      -0.532710040000      -0.925302690000       1.000000000000
#END
data_mol5_opt_14-QR-14-7477-3
_audit_creation_method 'generated by cspy2.0'
_cell_length_a 25.2605
_cell_length_b 12.0389
_cell_length_c 12.9121
_cell_angle_alpha 90.0
_cell_angle_beta 159.9127
_cell_angle_gamma 90.0
loop_
_symmetry_equiv_pos_site_id
_symmetry_equiv_pos_as_xyz
1 -x,-y,-z
2 +x,+y,+z
3 -x,1/2+y,1/2-z
4 +x,1/2-y,1/2+z
loop_
_atom_site_label
_atom_site_type_symbol
_atom_site_fract_x
_atom_site_fract_y
_atom_site_fract_z
_atom_site_occupancy
C1 C       0.488702620000       0.992732210000       0.644083170000       1.000000000000
C2 C       0.890499720000       0.612949420000       1.862872490000       1.000000000000
C3 C       0.555081190000       0.936376370000       0.846392770000       1.000000000000
C4 C       0.930077550000       0.688026200000       2.011126730000       1.000000000000
C5 C       0.752169640000       1.189245560000       1.553667100000       1.000000000000
C6 C       0.818947990000       1.141797950000       1.759980190000       1.000000000000
C7 C       0.472991910000       1.110220190000       0.622612170000       1.000000000000
C8 C       0.820518840000       0.654401880000       1.643778070000       1.000000000000
C9 C       0.675546990000       0.944281670000       1.241659770000       1.000000000000
C10 C       0.634723140000       1.174788490000       1.166619200000       1.000000000000
C11 C       0.938143190000       0.883109410000       2.085812800000       1.000000000000
C12 C       0.703325950000       1.123258300000       1.377596650000       1.000000000000
C13 C       0.606471540000       0.996347160000       1.029303920000       1.000000000000
C14 C       0.899593730000       0.801748900000       1.939450890000       1.000000000000
C15 C       0.725483390000       1.004023260000       1.419963190000       1.000000000000
C16 C       0.843053550000       1.024133190000       1.809458370000       1.000000000000
C17 C       0.585022280000       1.114310540000       0.989165730000       1.000000000000
C18 C       0.797915890000       0.953713510000       1.644217760000       1.000000000000
C19 C       0.828254460000       0.836438610000       1.714341760000       1.000000000000
N1 N       0.518165410000       1.169518720000       0.785011730000       1.000000000000
N2 N       0.790520630000       0.760157800000       1.571673690000       1.000000000000
N3 N       0.911863810000       0.988602540000       2.025873050000       1.000000000000
H1 H       0.448065130000       0.950136040000       0.500719120000       1.000000000000
H2 H       0.911649820000       0.524778230000       1.910313690000       1.000000000000
H3 H       0.569383170000       0.846869920000       0.870403330000       1.000000000000
H4 H       0.984437820000       0.661634440000       2.182592750000       1.000000000000
H5 H       0.734177430000       1.278314710000       1.517180520000       1.000000000000
H6 H       0.856865560000       1.189675310000       1.895879970000       1.000000000000
H7 H       0.420236990000       1.155610390000       0.462008090000       1.000000000000
H8 H       0.787735130000       0.597298650000       1.522090480000       1.000000000000
H9 H       0.690601490000       0.855400780000       1.268243600000       1.000000000000
H10 H       0.618421820000       1.264039080000       1.135887740000       1.000000000000
H11 H       0.992760170000       0.856756730000       2.258052960000       1.000000000000
#END
data_mol5_opt_14-QR-14-314-3
_audit_creation_method 'generated by cspy2.0'
_cell_length_a 14.6946
_cell_length_b 15.5323
_cell_length_c 7.4274
_cell_angle_alpha 90.0
_cell_angle_beta 126.8972
_cell_angle_gamma 90.0
loop_
_symmetry_equiv_pos_site_id
_symmetry_equiv_pos_as_xyz
1 -x,-y,-z
2 +x,+y,+z
3 -x,1/2+y,1/2-z
4 +x,1/2-y,1/2+z
loop_
_atom_site_label
_atom_site_type_symbol
_atom_site_fract_x
_atom_site_fract_y
_atom_site_fract_z
_atom_site_occupancy
C1 C       0.773593180000       0.308086240000       0.910531190000       1.000000000000
C2 C       1.397666470000       0.493666310000       2.066026120000       1.000000000000
C3 C       0.876041400000       0.333756570000       1.100865270000       1.000000000000
C4 C       1.459635650000       0.421674200000       2.183348970000       1.000000000000
C5 C       1.183395860000       0.072495110000       1.680552420000       1.000000000000
C6 C       1.286996940000       0.090799230000       1.872872720000       1.000000000000
C7 C       0.750124990000       0.218364470000       0.869083230000       1.000000000000
C8 C       1.288197310000       0.481295090000       1.863262790000       1.000000000000
C9 C       1.062969870000       0.291817590000       1.450296750000       1.000000000000
C10 C       1.001127470000       0.118798920000       1.339674010000       1.000000000000
C11 C       1.472422030000       0.262851480000       2.212149860000       1.000000000000
C12 C       1.107256250000       0.139897490000       1.536838100000       1.000000000000
C13 C       0.956142480000       0.270422610000       1.251815320000       1.000000000000
C14 C       1.412137660000       0.339558990000       2.097742660000       1.000000000000
C15 C       1.141022680000       0.229055310000       1.597257560000       1.000000000000
C16 C       1.324172380000       0.178044970000       1.939411270000       1.000000000000
C17 C       0.923718620000       0.182025950000       1.193687120000       1.000000000000
C18 C       1.253595180000       0.247943050000       1.806114370000       1.000000000000
C19 C       1.300653700000       0.332991760000       1.890967770000       1.000000000000
N1 N       0.820528400000       0.157416920000       1.001936590000       1.000000000000
N2 N       1.241399910000       0.405433410000       1.778796270000       1.000000000000
N3 N       1.431488040000       0.186082750000       2.138560640000       1.000000000000
H1 H       0.710342590000       0.354281160000       0.791392930000       1.000000000000
H2 H       1.430617720000       0.558069860000       2.125173910000       1.000000000000
H3 H       0.897578610000       0.401412590000       1.139247590000       1.000000000000
H4 H       1.544504730000       0.426661340000       2.340821170000       1.000000000000
H5 H       1.155793280000       0.006348380000       1.631082740000       1.000000000000
H6 H       1.346148100000       0.041150260000       1.984399600000       1.000000000000
H7 H       0.668740550000       0.197473580000       0.717870810000       1.000000000000
H8 H       1.236720510000       0.536881220000       1.766051300000       1.000000000000
H9 H       1.085634550000       0.358757850000       1.490832150000       1.000000000000
H10 H       0.976349920000       0.051966590000       1.295335230000       1.000000000000
H11 H       1.557611330000       0.267747080000       2.370280180000       1.000000000000
#END
data_mol5_opt_14-QR-14-7054-3
_audit_creation_method 'generated by cspy2.0'
_cell_length_a 16.2808
_cell_length_b 9.2084
_cell_length_c 15.5841
_cell_angle_alpha 90.0
_cell_angle_beta 144.4386
_cell_angle_gamma 90.0
loop_
_symmetry_equiv_pos_site_id
_symmetry_equiv_pos_as_xyz
1 -x,-y,-z
2 +x,+y,+z
3 -x,1/2+y,1/2-z
4 +x,1/2-y,1/2+z
loop_
_atom_site_label
_atom_site_type_symbol
_atom_site_fract_x
_atom_site_fract_y
_atom_site_fract_z
_atom_site_occupancy
C1 C       0.850466770000       0.887504170000       0.383485160000       1.000000000000
C2 C       0.154110930000       1.451571840000      -0.140873090000       1.000000000000
C3 C       0.738855350000       0.980981140000       0.295235070000       1.000000000000
C4 C       0.133672660000       1.516851840000      -0.236499230000       1.000000000000
C5 C       0.586000630000       1.295336770000      -0.132755180000       1.000000000000
C6 C       0.477168950000       1.390365880000      -0.225787790000       1.000000000000
C7 C       0.921141330000       0.874500510000       0.363245310000       1.000000000000
C8 C       0.265505060000       1.350939220000      -0.039037160000       1.000000000000
C9 C       0.582938990000       1.160343220000       0.091338800000       1.000000000000
C10 C       0.735114680000       1.119888830000       0.068663390000       1.000000000000
C11 C       0.207122340000       1.545443170000      -0.325455180000       1.000000000000
C12 C       0.622414300000       1.217161900000      -0.025448660000       1.000000000000
C13 C       0.696460490000       1.062427780000       0.185987980000       1.000000000000
C14 C       0.223390820000       1.481190600000      -0.229237040000       1.000000000000
C15 C       0.542155270000       1.239693590000      -0.015662730000       1.000000000000
C16 C       0.394617220000       1.416068640000      -0.220350690000       1.000000000000
C17 C       0.774983200000       1.040932490000       0.175198320000       1.000000000000
C18 C       0.424404330000       1.342943330000      -0.117273680000       1.000000000000
C19 C       0.333560740000       1.378005980000      -0.122650260000       1.000000000000
N1 N       0.886730580000       0.946648910000       0.264687820000       1.000000000000
N2 N       0.351188610000       1.315303210000      -0.029447230000       1.000000000000
N3 N       0.287678370000       1.515336900000      -0.322083570000       1.000000000000
H1 H       0.885986560000       0.823542790000       0.467898170000       1.000000000000
H2 H       0.087857030000       1.475527690000      -0.142336160000       1.000000000000
H3 H       0.681888140000       0.994363120000       0.306715690000       1.000000000000
H4 H       0.049824830000       1.595450450000      -0.317629650000       1.000000000000
H5 H       0.648006910000       1.276313560000      -0.137479120000       1.000000000000
H6 H       0.447407440000       1.450786510000      -0.307856120000       1.000000000000
H7 H       1.010067370000       0.800274070000       0.433103600000       1.000000000000
H8 H       0.284783880000       1.297240300000       0.038400940000       1.000000000000
H9 H       0.525288260000       1.174878970000       0.101375440000       1.000000000000
H10 H       0.794756900000       1.103466490000       0.060791900000       1.000000000000
H11 H       0.123031880000       1.624395870000      -0.406928340000       1.000000000000
#END
data_mol5_opt_9-QR-9-2437-3
_audit_creation_method 'generated by cspy2.0'
_cell_length_a 4.1832
_cell_length_b 14.1224
_cell_length_c 23.0392
_cell_angle_alpha 90.0
_cell_angle_beta 95.8533
_cell_angle_gamma 90.0
loop_
_symmetry_equiv_pos_site_id
_symmetry_equiv_pos_as_xyz
1 +x,+y,+z
2 +x,-y,1/2+z
3 1/2+x,1/2+y,+z
4 1/2+x,1/2-y,1/2+z
loop_
_atom_site_label
_atom_site_type_symbol
_atom_site_fract_x
_atom_site_fract_y
_atom_site_fract_z
_atom_site_occupancy
C1 C       0.274514060000       0.699654340000       0.666983380000       1.000000000000
C2 C       0.138259880000       0.680358800000       1.030608930000       1.000000000000
C3 C       0.241852100000       0.692652750000       0.725256450000       1.000000000000
C4 C      -0.054796750000       0.604030550000       1.039213450000       1.000000000000
C5 C      -0.526253040000       0.393039650000       0.797113570000       1.000000000000
C6 C      -0.573913090000       0.379577420000       0.853685760000       1.000000000000
C7 C       0.115901040000       0.632206380000       0.628114380000       1.000000000000
C8 C       0.201471570000       0.700461560000       0.973001320000       1.000000000000
C9 C       0.006586500000       0.606730980000       0.804549580000       1.000000000000
C10 C      -0.286105070000       0.481271170000       0.721442600000       1.000000000000
C11 C      -0.381202870000       0.469905330000       0.997234460000       1.000000000000
C12 C      -0.330598190000       0.469460560000       0.780125670000       1.000000000000
C13 C       0.051096120000       0.618484470000       0.745430500000       1.000000000000
C14 C      -0.180019880000       0.549631540000       0.990887210000       1.000000000000
C15 C      -0.181130350000       0.533562030000       0.823877020000       1.000000000000
C16 C      -0.430578970000       0.441105130000       0.898512660000       1.000000000000
C17 C      -0.097666570000       0.554598960000       0.702557610000       1.000000000000
C18 C      -0.234683820000       0.518077860000       0.885032500000       1.000000000000
C19 C      -0.103506140000       0.575044640000       0.934045890000       1.000000000000
N1 N      -0.062288250000       0.562677190000       0.644241670000       1.000000000000
N2 N       0.088074690000       0.651019230000       0.926923210000       1.000000000000
N3 N      -0.501059530000       0.418088350000       0.953762370000       1.000000000000
H1 H       0.417644310000       0.755068600000       0.649888720000       1.000000000000
H2 H       0.239940790000       0.724211750000       1.066394730000       1.000000000000
H3 H       0.358374620000       0.742450750000       0.756455440000       1.000000000000
H4 H      -0.113161030000       0.584687610000       1.082485750000       1.000000000000
H5 H      -0.635234300000       0.346207640000       0.763406100000       1.000000000000
H6 H      -0.720456830000       0.322431980000       0.867705590000       1.000000000000
H7 H       0.140897420000       0.637352450000       0.581668910000       1.000000000000
H8 H       0.353277150000       0.760423760000       0.964580660000       1.000000000000
H9 H       0.120722140000       0.655636910000       0.836088480000       1.000000000000
H10 H      -0.398514610000       0.433064850000       0.688906310000       1.000000000000
H11 H      -0.440098750000       0.450411910000       1.040641030000       1.000000000000
#END
data_mol5_opt_14-QR-14-4057-3
_audit_creation_method 'generated by cspy2.0'
_cell_length_a 16.0397
_cell_length_b 22.3479
_cell_length_c 16.0114
_cell_angle_alpha 90.0
_cell_angle_beta 13.5463
_cell_angle_gamma 90.0
loop_
_symmetry_equiv_pos_site_id
_symmetry_equiv_pos_as_xyz
1 -x,-y,-z
2 +x,+y,+z
3 -x,1/2+y,1/2-z
4 +x,1/2-y,1/2+z
loop_
_atom_site_label
_atom_site_type_symbol
_atom_site_fract_x
_atom_site_fract_y
_atom_site_fract_z
_atom_site_occupancy
C1 C       0.695005950000       0.747836600000       0.820290840000       1.000000000000
C2 C       0.148329340000       0.392540280000       1.482117990000       1.000000000000
C3 C       0.615370690000       0.690860230000       0.922635930000       1.000000000000
C4 C       0.269834850000       0.384680230000       1.443933330000       1.000000000000
C5 C       1.032568540000       0.622714460000       0.842519350000       1.000000000000
C6 C       0.966342970000       0.567495170000       0.937800160000       1.000000000000
C7 C       0.875872320000       0.786363650000       0.700881320000       1.000000000000
C8 C       0.205756290000       0.448640410000       1.388442330000       1.000000000000
C9 C       0.642058840000       0.613902920000       1.007969350000       1.000000000000
C10 C       0.996021780000       0.696113250000       0.765535840000       1.000000000000
C11 C       0.575537020000       0.426619260000       1.269877650000       1.000000000000
C12 C       0.923952510000       0.638789860000       0.865500400000       1.000000000000
C13 C       0.714871860000       0.671656340000       0.907202910000       1.000000000000
C14 C       0.444233840000       0.432259210000       1.314821100000       1.000000000000
C15 C       0.740807550000       0.595540530000       0.991973780000       1.000000000000
C16 C       0.785474160000       0.523249010000       1.064955330000       1.000000000000
C17 C       0.895853370000       0.714069370000       0.782854840000       1.000000000000
C18 C       0.670568790000       0.535873180000       1.094581490000       1.000000000000
C19 C       0.490826060000       0.487584730000       1.226518750000       1.000000000000
N1 N       0.973637110000       0.771080640000       0.681205220000       1.000000000000
N2 N       0.367812600000       0.493984140000       1.266995790000       1.000000000000
N3 N       0.737525940000       0.469439900000       1.151688260000       1.000000000000
H1 H       0.623774800000       0.764168460000       0.828173050000       1.000000000000
H2 H       0.012839960000       0.357283340000       1.580277800000       1.000000000000
H3 H       0.477817230000       0.659971380000       1.015463780000       1.000000000000
H4 H       0.234483420000       0.342553930000       1.511046470000       1.000000000000
H5 H       1.169360290000       0.656003010000       0.746697740000       1.000000000000
H6 H       1.045379410000       0.554192420000       0.923134020000       1.000000000000
H7 H       0.940063200000       0.831781960000       0.619046420000       1.000000000000
H8 H       0.113215570000       0.456422420000       1.415120780000       1.000000000000
H9 H       0.505615800000       0.582683640000       1.100730060000       1.000000000000
H10 H       1.133084120000       0.728285540000       0.671179320000       1.000000000000
H11 H       0.540360400000       0.384355010000       1.337022920000       1.000000000000
#END
data_mol5_opt_14-QR-14-2242-3
_audit_creation_method 'generated by cspy2.0'
_cell_length_a 10.4657
_cell_length_b 9.0036
_cell_length_c 14.5118
_cell_angle_alpha 90.0
_cell_angle_beta 104.0302
_cell_angle_gamma 90.0
loop_
_symmetry_equiv_pos_site_id
_symmetry_equiv_pos_as_xyz
1 -x,-y,-z
2 +x,+y,+z
3 -x,1/2+y,1/2-z
4 +x,1/2-y,1/2+z
loop_
_atom_site_label
_atom_site_type_symbol
_atom_site_fract_x
_atom_site_fract_y
_atom_site_fract_z
_atom_site_occupancy
C1 C       0.631098420000       0.769433510000       0.128660890000       1.000000000000
C2 C       1.212852550000       1.396853340000       0.080105170000       1.000000000000
C3 C       0.722044970000       0.871392990000       0.115909280000       1.000000000000
C4 C       1.179778140000       1.442862740000      -0.012889440000       1.000000000000
C5 C       0.654525630000       1.116672310000      -0.252009730000       1.000000000000
C6 C       0.738612300000       1.218527680000      -0.272292520000       1.000000000000
C7 C       0.525907210000       0.731053800000       0.049874120000       1.000000000000
C8 C       1.131339240000       1.290262940000       0.108199380000       1.000000000000
C9 C       0.798594200000       1.041567580000       0.006151860000       1.000000000000
C10 C       0.585318530000       0.951716220000      -0.139711900000       1.000000000000
C11 C       1.028559950000       1.426252420000      -0.172567010000       1.000000000000
C12 C       0.673927980000       1.056405110000      -0.158245100000       1.000000000000
C13 C       0.709230870000       0.936169320000       0.024658400000       1.000000000000
C14 C       1.067396100000       1.382724660000      -0.075576620000       1.000000000000
C15 C       0.784973150000       1.104553050000      -0.083754620000       1.000000000000
C16 C       0.849753690000       1.269670070000      -0.200863400000       1.000000000000
C17 C       0.599706110000       0.889499250000      -0.049545640000       1.000000000000
C18 C       0.875260070000       1.215098120000      -0.106740210000       1.000000000000
C19 C       0.990387180000       1.275295860000      -0.041061390000       1.000000000000
N1 N       0.509352740000       0.787026810000      -0.035484950000       1.000000000000
N2 N       1.025691600000       1.231913170000       0.051349510000       1.000000000000
N3 N       0.925686960000       1.373338600000      -0.232446560000       1.000000000000
H1 H       0.637356620000       0.717614050000       0.197005510000       1.000000000000
H2 H       1.298273590000       1.439923140000       0.130851720000       1.000000000000
H3 H       0.803790570000       0.903994710000       0.173910340000       1.000000000000
H4 H       1.238421490000       1.524621780000      -0.039189290000       1.000000000000
H5 H       0.570576530000       1.078488550000      -0.306357250000       1.000000000000
H6 H       0.726243510000       1.265852010000      -0.342480130000       1.000000000000
H7 H       0.453145420000       0.649976690000       0.059523230000       1.000000000000
H8 H       1.154642290000       1.251240840000       0.181310710000       1.000000000000
H9 H       0.880353130000       1.075101290000       0.063032960000       1.000000000000
H10 H       0.502396370000       0.916146670000      -0.195737410000       1.000000000000
H11 H       1.087345000000       1.508279290000      -0.199086220000       1.000000000000
#END
data_mol5_opt_14-QR-14-3608-3
_audit_creation_method 'generated by cspy2.0'
_cell_length_a 3.8416
_cell_length_b 14.6473
_cell_length_c 24.2952
_cell_angle_alpha 90.0
_cell_angle_beta 80.94640000000001
_cell_angle_gamma 90.0
loop_
_symmetry_equiv_pos_site_id
_symmetry_equiv_pos_as_xyz
1 -x,-y,-z
2 +x,+y,+z
3 -x,1/2+y,1/2-z
4 +x,1/2-y,1/2+z
loop_
_atom_site_label
_atom_site_type_symbol
_atom_site_fract_x
_atom_site_fract_y
_atom_site_fract_z
_atom_site_occupancy
C1 C       0.243917810000       0.388651570000       0.424403830000       1.000000000000
C2 C       0.620984040000       0.438369710000       0.756879540000       1.000000000000
C3 C       0.309212460000       0.391985880000       0.478072110000       1.000000000000
C4 C       0.736882090000       0.354019640000       0.770781820000       1.000000000000
C5 C       0.800122830000       0.068134960000       0.567380570000       1.000000000000
C6 C       0.873355770000       0.064015790000       0.619959680000       1.000000000000
C7 C       0.302074410000       0.305141250000       0.394339540000       1.000000000000
C8 C       0.536582160000       0.449486280000       0.702925650000       1.000000000000
C9 C       0.505969400000       0.310476000000       0.557152640000       1.000000000000
C10 C       0.603581810000       0.152956010000       0.491414370000       1.000000000000
C11 C       0.884999160000       0.194363760000       0.743315860000       1.000000000000
C12 C       0.676236620000       0.151014990000       0.545816410000       1.000000000000
C13 C       0.433008900000       0.312278620000       0.502354380000       1.000000000000
C14 C       0.766587210000       0.283024830000       0.731185230000       1.000000000000
C15 C       0.627748130000       0.231801210000       0.580560570000       1.000000000000
C16 C       0.829880070000       0.142234770000       0.655846150000       1.000000000000
C17 C       0.482270690000       0.231990280000       0.468365040000       1.000000000000
C18 C       0.708410850000       0.226363090000       0.637451830000       1.000000000000
C19 C       0.675559100000       0.300321660000       0.677491720000       1.000000000000
N1 N       0.415424320000       0.229863830000       0.414571220000       1.000000000000
N2 N       0.561442140000       0.384513940000       0.664983150000       1.000000000000
N3 N       0.915783820000       0.127251090000       0.707925840000       1.000000000000
H1 H       0.149552570000       0.447832680000       0.404412770000       1.000000000000
H2 H       0.593965620000       0.494970520000       0.785915580000       1.000000000000
H3 H       0.268694040000       0.454139160000       0.502544070000       1.000000000000
H4 H       0.806098200000       0.340828920000       0.811666560000       1.000000000000
H5 H       0.833745840000       0.008726630000       0.540425160000       1.000000000000
H6 H       0.967310830000       0.002316550000       0.637277310000       1.000000000000
H7 H       0.250676250000       0.302004980000       0.351595080000       1.000000000000
H8 H       0.443777030000       0.515367830000       0.690511300000       1.000000000000
H9 H       0.466990960000       0.371674760000       0.582010210000       1.000000000000
H10 H       0.640450400000       0.092292320000       0.465612780000       1.000000000000
H11 H       0.954480980000       0.181003240000       0.784343730000       1.000000000000
#END
data_mol5_opt_14-QR-14-5836-3
_audit_creation_method 'generated by cspy2.0'
_cell_length_a 11.9634
_cell_length_b 6.9822
_cell_length_c 25.5682
_cell_angle_alpha 90.0
_cell_angle_beta 140.3251
_cell_angle_gamma 90.0
loop_
_symmetry_equiv_pos_site_id
_symmetry_equiv_pos_as_xyz
1 -x,-y,-z
2 +x,+y,+z
3 -x,1/2+y,1/2-z
4 +x,1/2-y,1/2+z
loop_
_atom_site_label
_atom_site_type_symbol
_atom_site_fract_x
_atom_site_fract_y
_atom_site_fract_z
_atom_site_occupancy
C1 C       0.218156370000       0.367951730000       0.502353950000       1.000000000000
C2 C      -0.081204100000       0.329895830000       0.712909180000       1.000000000000
C3 C       0.178771570000       0.361858730000       0.540292990000       1.000000000000
C4 C       0.072203300000       0.338467100000       0.796078600000       1.000000000000
C5 C       0.745650610000       0.390766630000       0.886901940000       1.000000000000
C6 C       0.721292080000       0.386017960000       0.930485760000       1.000000000000
C7 C       0.396965130000       0.381038450000       0.551360270000       1.000000000000
C8 C      -0.069521440000       0.333324460000       0.662150020000       1.000000000000
C9 C       0.286679760000       0.363252120000       0.670592010000       1.000000000000
C10 C       0.629474270000       0.388672440000       0.756125260000       1.000000000000
C11 C       0.395489630000       0.359431070000       0.912441790000       1.000000000000
C12 C       0.599786510000       0.383272790000       0.799186890000       1.000000000000
C13 C       0.316879760000       0.368732340000       0.627351980000       1.000000000000
C14 C       0.232730550000       0.350263200000       0.826926950000       1.000000000000
C15 C       0.423363830000       0.370249310000       0.756123670000       1.000000000000
C16 C       0.549134210000       0.373457410000       0.890547990000       1.000000000000
C17 C       0.491908250000       0.381805230000       0.670592720000       1.000000000000
C18 C       0.398910550000       0.365369660000       0.804150390000       1.000000000000
C19 C       0.232401870000       0.353036310000       0.771064970000       1.000000000000
N1 N       0.529051990000       0.387774240000       0.631519760000       1.000000000000
N2 N       0.078427440000       0.344237020000       0.689074310000       1.000000000000
N3 N       0.545989300000       0.370401840000       0.943161690000       1.000000000000
H1 H       0.116824820000       0.363096210000       0.436229230000       1.000000000000
H2 H      -0.207633410000       0.320724210000       0.686383480000       1.000000000000
H3 H       0.044407520000       0.351927910000       0.505419030000       1.000000000000
H4 H       0.072484080000       0.336297950000       0.838621630000       1.000000000000
H5 H       0.876236380000       0.400381750000       0.917482140000       1.000000000000
H6 H       0.829108860000       0.391512140000       0.996754260000       1.000000000000
H7 H       0.429259450000       0.385972390000       0.521561190000       1.000000000000
H8 H      -0.188402680000       0.326656600000       0.595983950000       1.000000000000
H9 H       0.153906950000       0.353361300000       0.636827220000       1.000000000000
H10 H       0.761781570000       0.398464310000       0.788688710000       1.000000000000
H11 H       0.396000590000       0.357209170000       0.955229980000       1.000000000000
#END
data_mol5_opt_33-QR-33-588-3
_audit_creation_method 'generated by cspy2.0'
_cell_length_a 14.0896
_cell_length_b 23.5303
_cell_length_c 4.1391
_cell_angle_alpha 90.0
_cell_angle_beta 90.0
_cell_angle_gamma 90.0
loop_
_symmetry_equiv_pos_site_id
_symmetry_equiv_pos_as_xyz
1 +x,+y,+z
2 -x,-y,1/2+z
3 1/2+x,1/2-y,+z
4 1/2-x,1/2+y,1/2+z
loop_
_atom_site_label
_atom_site_type_symbol
_atom_site_fract_x
_atom_site_fract_y
_atom_site_fract_z
_atom_site_occupancy
C1 C       0.395362080000       0.922372940000       0.313562520000       1.000000000000
C2 C       0.445071500000       1.267189390000       0.866436180000       1.000000000000
C3 C       0.398920990000       0.977858490000       0.410583990000       1.000000000000
C4 C       0.366022290000       1.278512410000       1.049578230000       1.000000000000
C5 C       0.095686750000       1.058398470000       1.182493320000       1.000000000000
C6 C       0.092283990000       1.112498220000       1.291859170000       1.000000000000
C7 C       0.316742650000       0.888367760000       0.410507680000       1.000000000000
C8 C       0.454952310000       1.211913280000       0.740305000000       1.000000000000
C9 C       0.323068730000       1.056524520000       0.713938540000       1.000000000000
C10 C       0.174674380000       0.983064140000       0.879031520000       1.000000000000
C11 C       0.215850080000       1.244449940000       1.291053230000       1.000000000000
C12 C       0.173305990000       1.039119790000       0.987504940000       1.000000000000
C13 C       0.324306770000       1.000055490000       0.604999780000       1.000000000000
C14 C       0.298972160000       1.235110350000       1.103514440000       1.000000000000
C15 C       0.249435370000       1.077858560000       0.905037210000       1.000000000000
C16 C       0.166047460000       1.152327310000       1.216853050000       1.000000000000
C17 C       0.248673930000       0.962115770000       0.688338100000       1.000000000000
C18 C       0.244850200000       1.136361950000       1.025448370000       1.000000000000
C19 C       0.314668400000       1.180325540000       0.966620310000       1.000000000000
N1 N       0.246248360000       0.906544040000       0.588847380000       1.000000000000
N2 N       0.393568540000       1.170433350000       0.786271670000       1.000000000000
N3 N       0.152487220000       1.205527650000       1.346031560000       1.000000000000
H1 H       0.450750900000       0.903868620000       0.165511800000       1.000000000000
H2 H       0.498502700000       1.299178720000       0.818500320000       1.000000000000
H3 H       0.457454860000       1.005330230000       0.342520230000       1.000000000000
H4 H       0.354044180000       1.320226570000       1.153744390000       1.000000000000
H5 H       0.039678020000       1.028459560000       1.240234120000       1.000000000000
H6 H       0.034517320000       1.128155140000       1.439537800000       1.000000000000
H7 H       0.313460010000       0.844159060000       0.334168790000       1.000000000000
H8 H       0.516664150000       1.201462380000       0.594019000000       1.000000000000
H9 H       0.380705850000       1.084359480000       0.648326840000       1.000000000000
H10 H       0.117515170000       0.954272640000       0.941590260000       1.000000000000
H11 H       0.203706650000       1.286304920000       1.395704680000       1.000000000000
#END
data_mol5_opt_14-QR-14-6049-3
_audit_creation_method 'generated by cspy2.0'
_cell_length_a 8.4906
_cell_length_b 23.1227
_cell_length_c 6.9239
_cell_angle_alpha 90.0
_cell_angle_beta 98.338
_cell_angle_gamma 90.0
loop_
_symmetry_equiv_pos_site_id
_symmetry_equiv_pos_as_xyz
1 -x,-y,-z
2 +x,+y,+z
3 -x,1/2+y,1/2-z
4 +x,1/2-y,1/2+z
loop_
_atom_site_label
_atom_site_type_symbol
_atom_site_fract_x
_atom_site_fract_y
_atom_site_fract_z
_atom_site_occupancy
C1 C       0.959485230000       0.557901510000       0.782721580000       1.000000000000
C2 C       0.763203550000       0.916653570000       0.724238220000       1.000000000000
C3 C       0.919663890000       0.615194110000       0.770162430000       1.000000000000
C4 C       0.601280350000       0.921071370000       0.672475360000       1.000000000000
C5 C       0.267424490000       0.670225770000       0.561581700000       1.000000000000
C6 C       0.215130920000       0.725481290000       0.545373310000       1.000000000000
C7 C       0.836559500000       0.515816090000       0.743235870000       1.000000000000
C8 C       0.829378170000       0.860742860000       0.744243140000       1.000000000000
C9 C       0.707195750000       0.689050510000       0.702527150000       1.000000000000
C10 C       0.483118760000       0.600077440000       0.630284250000       1.000000000000
C11 C       0.341041500000       0.872347760000       0.588135080000       1.000000000000
C12 C       0.433227640000       0.657514680000       0.614650240000       1.000000000000
C13 C       0.757169370000       0.631178250000       0.718208500000       1.000000000000
C14 C       0.509081190000       0.870344050000       0.641967190000       1.000000000000
C15 C       0.547220440000       0.704247300000       0.651531960000       1.000000000000
C16 C       0.323468140000       0.773134390000       0.580731100000       1.000000000000
C17 C       0.643341360000       0.585322690000       0.681573220000       1.000000000000
C18 C       0.488834460000       0.763926530000       0.633560490000       1.000000000000
C19 C       0.585984980000       0.815474520000       0.665515560000       1.000000000000
N1 N       0.685416010000       0.528045320000       0.694859550000       1.000000000000
N2 N       0.746479860000       0.812506240000       0.716726020000       1.000000000000
N3 N       0.252128740000       0.826561130000       0.558777280000       1.000000000000
H1 H       1.081790560000       0.543957460000       0.821859920000       1.000000000000
H2 H       0.838883340000       0.954408740000       0.749211490000       1.000000000000
H3 H       1.009352270000       0.648741210000       0.799013100000       1.000000000000
H4 H       0.542711050000       0.962844000000       0.654480280000       1.000000000000
H5 H       0.184840550000       0.634360620000       0.534740350000       1.000000000000
H6 H       0.090602060000       0.736288350000       0.505570080000       1.000000000000
H7 H       0.867410550000       0.470128260000       0.752986110000       1.000000000000
H8 H       0.957231470000       0.855631290000       0.784969690000       1.000000000000
H9 H       0.794870610000       0.722886790000       0.730701700000       1.000000000000
H10 H       0.397256220000       0.565294460000       0.602549280000       1.000000000000
H11 H       0.282071830000       0.914246400000       0.569953840000       1.000000000000
#END
data_mol5_opt_61-QR-61-8158-3
_audit_creation_method 'generated by cspy2.0'
_cell_length_a 9.6242
_cell_length_b 18.2483
_cell_length_c 15.5324
_cell_angle_alpha 90.0
_cell_angle_beta 90.0
_cell_angle_gamma 90.0
loop_
_symmetry_equiv_pos_site_id
_symmetry_equiv_pos_as_xyz
1 -x,-y,-z
2 +x,+y,+z
3 -x,1/2+y,1/2-z
4 +x,1/2-y,1/2+z
5 1/2-x,-y,1/2+z
6 1/2+x,+y,1/2-z
7 1/2-x,1/2+y,+z
8 1/2+x,1/2-y,-z
loop_
_atom_site_label
_atom_site_type_symbol
_atom_site_fract_x
_atom_site_fract_y
_atom_site_fract_z
_atom_site_occupancy
C1 C       0.549472240000       0.132049260000       0.789110130000       1.000000000000
C2 C       1.133396280000       0.440755020000       0.973937530000       1.000000000000
C3 C       0.645892460000       0.182562990000       0.814663460000       1.000000000000
C4 C       1.195137990000       0.469828210000       0.901911490000       1.000000000000
C5 C       0.948511940000       0.328352320000       0.553195000000       1.000000000000
C6 C       1.046068690000       0.379359200000       0.571381020000       1.000000000000
C7 C       0.530696830000       0.119050390000       0.699450890000       1.000000000000
C8 C       1.030486740000       0.386879390000       0.961693550000       1.000000000000
C9 C       0.825233550000       0.273240470000       0.772547680000       1.000000000000
C10 C       0.773414340000       0.240030540000       0.599668720000       1.000000000000
C11 C       1.214203450000       0.473235610000       0.743150830000       1.000000000000
C12 C       0.873409430000       0.292288780000       0.620647150000       1.000000000000
C13 C       0.724569690000       0.220639220000       0.751273510000       1.000000000000
C14 C       1.153803560000       0.445082520000       0.819887640000       1.000000000000
C15 C       0.901829020000       0.310349630000       0.709729920000       1.000000000000
C16 C       1.077602660000       0.399098420000       0.658546550000       1.000000000000
C17 C       0.697260000000       0.203277620000       0.662948510000       1.000000000000
C18 C       1.007771210000       0.365778830000       0.728488550000       1.000000000000
C19 C       1.048672760000       0.390337530000       0.813446320000       1.000000000000
N1 N       0.600087980000       0.152420200000       0.638456740000       1.000000000000
N2 N       0.989567470000       0.362583530000       0.885919770000       1.000000000000
N3 N       1.178841560000       0.451802370000       0.666463680000       1.000000000000
H1 H       0.487467620000       0.101924350000       0.835350550000       1.000000000000
H2 H       1.161742390000       0.458056490000       1.038274100000       1.000000000000
H3 H       0.663680070000       0.194247340000       0.882268080000       1.000000000000
H4 H       1.275214530000       0.511494070000       0.906803290000       1.000000000000
H5 H       0.925080730000       0.313688440000       0.487107530000       1.000000000000
H6 H       1.104269970000       0.407430480000       0.521691760000       1.000000000000
H7 H       0.454103170000       0.078917860000       0.678652940000       1.000000000000
H8 H       0.979464090000       0.362635330000       1.017310860000       1.000000000000
H9 H       0.844145070000       0.285458630000       0.839435950000       1.000000000000
H10 H       0.752587700000       0.226759830000       0.532891710000       1.000000000000
H11 H       1.294630040000       0.515047230000       0.747951340000       1.000000000000
#END
data_mol5_opt_19-QR-19-1111-3
_audit_creation_method 'generated by cspy2.0'
_cell_length_a 23.4666
_cell_length_b 3.9783
_cell_length_c 14.5514
_cell_angle_alpha 90.0
_cell_angle_beta 90.0
_cell_angle_gamma 90.0
loop_
_symmetry_equiv_pos_site_id
_symmetry_equiv_pos_as_xyz
1 +x,+y,+z
2 -x,1/2+y,1/2-z
3 1/2-x,-y,1/2+z
4 1/2+x,1/2-y,-z
loop_
_atom_site_label
_atom_site_type_symbol
_atom_site_fract_x
_atom_site_fract_y
_atom_site_fract_z
_atom_site_occupancy
C1 C       0.578073170000       0.000974650000       0.347169920000       1.000000000000
C2 C       0.230765460000       0.566315930000       0.328375810000       1.000000000000
C3 C       0.522256530000       0.099055470000       0.348611460000       1.000000000000
C4 C       0.220601270000       0.733350630000       0.409328790000       1.000000000000
C5 C       0.445977570000       0.809384020000       0.662510270000       1.000000000000
C6 C       0.391659630000       0.918402280000       0.670880430000       1.000000000000
C7 C       0.613456510000       0.081626060000       0.423568780000       1.000000000000
C8 C       0.286167930000       0.441803070000       0.313319860000       1.000000000000
C9 C       0.444364500000       0.387364630000       0.432452580000       1.000000000000
C10 C       0.520473030000       0.521630920000       0.575802800000       1.000000000000
C11 C       0.257144930000       0.943821230000       0.558025210000       1.000000000000
C12 C       0.464158790000       0.630169670000       0.582284570000       1.000000000000
C13 C       0.501096140000       0.278333030000       0.426066070000       1.000000000000
C14 C       0.265252880000       0.773242930000       0.473139260000       1.000000000000
C15 C       0.424055840000       0.563532230000       0.508844160000       1.000000000000
C16 C       0.350496470000       0.858769910000       0.599943980000       1.000000000000
C17 C       0.540387840000       0.345961720000       0.499085740000       1.000000000000
C18 C       0.365329980000       0.683392930000       0.518817630000       1.000000000000
C19 C       0.320071900000       0.639168150000       0.452253110000       1.000000000000
N1 N       0.596273650000       0.245643540000       0.496490780000       1.000000000000
N2 N       0.328800720000       0.474897430000       0.371576260000       1.000000000000
N3 N       0.297237530000       0.985543180000       0.618518360000       1.000000000000
H1 H       0.595817950000      -0.135847500000       0.289490340000       1.000000000000
H2 H       0.197793420000       0.529553270000       0.277288710000       1.000000000000
H3 H       0.493747890000       0.043138030000       0.291927990000       1.000000000000
H4 H       0.178861660000       0.835360100000       0.425256130000       1.000000000000
H5 H       0.476927620000       0.855461430000       0.716404900000       1.000000000000
H6 H       0.376812820000       1.054352970000       0.730708090000       1.000000000000
H7 H       0.657935820000       0.004353460000       0.422873310000       1.000000000000
H8 H       0.295722610000       0.308071600000       0.249969070000       1.000000000000
H9 H       0.415504720000       0.333715420000       0.376707250000       1.000000000000
H10 H       0.550287190000       0.572309010000       0.630971790000       1.000000000000
H11 H       0.215266520000       1.046278610000       0.574129820000       1.000000000000
#END
data_mol5_opt_14-QR-14-2000-3
_audit_creation_method 'generated by cspy2.0'
_cell_length_a 7.9753
_cell_length_b 7.2193
_cell_length_c 24.2858
_cell_angle_alpha 90.0
_cell_angle_beta 76.2736
_cell_angle_gamma 90.0
loop_
_symmetry_equiv_pos_site_id
_symmetry_equiv_pos_as_xyz
1 -x,-y,-z
2 +x,+y,+z
3 -x,1/2+y,1/2-z
4 +x,1/2-y,1/2+z
loop_
_atom_site_label
_atom_site_type_symbol
_atom_site_fract_x
_atom_site_fract_y
_atom_site_fract_z
_atom_site_occupancy
C1 C       0.489700360000       0.508966230000       0.731423800000       1.000000000000
C2 C       0.804366760000       0.728701500000       0.379822680000       1.000000000000
C3 C       0.548632650000       0.547390180000       0.675025870000       1.000000000000
C4 C       0.973229110000       0.785196110000       0.370396780000       1.000000000000
C5 C       1.240321660000       0.791382950000       0.601238630000       1.000000000000
C6 C       1.311583210000       0.832798280000       0.546386140000       1.000000000000
C7 C       0.603814840000       0.532071400000       0.767990640000       1.000000000000
C8 C       0.718434800000       0.682920890000       0.435778810000       1.000000000000
C9 C       0.791294280000       0.651149790000       0.597169170000       1.000000000000
C10 C       0.995475260000       0.688131680000       0.675629530000       1.000000000000
C11 C       1.227167790000       0.852544430000       0.409004920000       1.000000000000
C12 C       1.064893190000       0.729876990000       0.618763890000       1.000000000000
C13 C       0.721660100000       0.609165990000       0.654454960000       1.000000000000
C14 C       1.052744130000       0.794942980000       0.416298630000       1.000000000000
C15 C       0.961498510000       0.711587560000       0.577429130000       1.000000000000
C16 C       1.214371680000       0.816553060000       0.503971930000       1.000000000000
C17 C       0.825188400000       0.627604020000       0.694942270000       1.000000000000
C18 C       1.040461120000       0.756826180000       0.518117640000       1.000000000000
C19 C       0.956054890000       0.745898750000       0.471590820000       1.000000000000
N1 N       0.763931120000       0.588421180000       0.751397250000       1.000000000000
N2 N       0.789101820000       0.690611650000       0.479581020000       1.000000000000
N3 N       1.304827640000       0.863261080000       0.450254120000       1.000000000000
H1 H       0.358881490000       0.461596990000       0.748745970000       1.000000000000
H2 H       0.737886330000       0.719059400000       0.345884100000       1.000000000000
H3 H       0.466258350000       0.531741640000       0.645611150000       1.000000000000
H4 H       1.046851690000       0.822597860000       0.328304470000       1.000000000000
H5 H       1.314585850000       0.803864430000       0.633122570000       1.000000000000
H6 H       1.443740180000       0.879495700000       0.532008630000       1.000000000000
H7 H       0.557759050000       0.501712500000       0.812934990000       1.000000000000
H8 H       0.584575920000       0.637735680000       0.444789810000       1.000000000000
H9 H       0.711086690000       0.636337000000       0.567413410000       1.000000000000
H10 H       1.073491730000       0.702048700000       0.706360440000       1.000000000000
H11 H       1.301233610000       0.890190790000       0.366781280000       1.000000000000
#END
data_mol5_opt_29-QR-29-2222-3
_audit_creation_method 'generated by cspy2.0'
_cell_length_a 15.7817
_cell_length_b 3.773
_cell_length_c 22.8119
_cell_angle_alpha 90.0
_cell_angle_beta 90.0
_cell_angle_gamma 90.0
loop_
_symmetry_equiv_pos_site_id
_symmetry_equiv_pos_as_xyz
1 +x,+y,+z
2 -x,-y,1/2+z
3 1/2+x,-y,+z
4 1/2-x,+y,1/2+z
loop_
_atom_site_label
_atom_site_type_symbol
_atom_site_fract_x
_atom_site_fract_y
_atom_site_fract_z
_atom_site_occupancy
C1 C       0.711366660000       0.843217540000       0.810143680000       1.000000000000
C2 C       0.672394790000       1.289805070000       1.172534930000       1.000000000000
C3 C       0.701014750000       0.922726380000       0.868161750000       1.000000000000
C4 C       0.593125410000       1.432734210000       1.180161710000       1.000000000000
C5 C       0.387790110000       1.528174050000       0.936068280000       1.000000000000
C6 C       0.370906070000       1.616212700000       0.992315340000       1.000000000000
C7 C       0.643803120000       0.915952210000       0.770543490000       1.000000000000
C8 C       0.696102870000       1.190414340000       1.115327810000       1.000000000000
C9 C       0.608062790000       1.163847200000       0.946155350000       1.000000000000
C10 C       0.482936100000       1.287158770000       0.861715650000       1.000000000000
C11 C       0.456757760000       1.620100310000       1.136612740000       1.000000000000
C12 C       0.467616770000       1.375200740000       0.920084850000       1.000000000000
C13 C       0.623349560000       1.075351910000       0.887351020000       1.000000000000
C14 C       0.539429090000       1.473623570000       1.131280920000       1.000000000000
C15 C       0.531496090000       1.313409920000       0.964515490000       1.000000000000
C16 C       0.432108970000       1.559526290000       1.037790920000       1.000000000000
C17 C       0.559672340000       1.137359000000       0.843802170000       1.000000000000
C18 C       0.512302330000       1.409886440000       1.025310240000       1.000000000000
C19 C       0.568594010000       1.365623520000       1.074905980000       1.000000000000
N1 N       0.571139070000       1.055910130000       0.785754920000       1.000000000000
N2 N       0.647405110000       1.225243320000       1.068750710000       1.000000000000
N3 N       0.405478820000       1.661911080000       1.092605780000       1.000000000000
H1 H       0.769507430000       0.726760810000       0.793791240000       1.000000000000
H2 H       0.715845200000       1.253276620000       1.208776160000       1.000000000000
H3 H       0.750768450000       0.871843090000       0.899893920000       1.000000000000
H4 H       0.570918100000       1.515080180000       1.223078000000       1.000000000000
H5 H       0.341198210000       1.571556170000       0.901867680000       1.000000000000
H6 H       0.311150250000       1.732011230000       1.005581090000       1.000000000000
H7 H       0.651608700000       0.853284670000       0.724296250000       1.000000000000
H8 H       0.758445410000       1.076522320000       1.107677730000       1.000000000000
H9 H       0.656872670000       1.114984080000       0.978214770000       1.000000000000
H10 H       0.434883230000       1.333953600000       0.828668190000       1.000000000000
H11 H       0.434379880000       1.702992800000       1.179660110000       1.000000000000
#END
data_mol5_opt_15-QR-15-2011-3
_audit_creation_method 'generated by cspy2.0'
_cell_length_a 21.1343
_cell_length_b 8.3286
_cell_length_c 22.1944
_cell_angle_alpha 90.0
_cell_angle_beta 43.9765
_cell_angle_gamma 90.0
loop_
_symmetry_equiv_pos_site_id
_symmetry_equiv_pos_as_xyz
1 -x,-y,-z
2 +x,+y,+z
3 -x,+y,1/2-z
4 +x,-y,1/2+z
5 1/2-x,1/2-y,-z
6 1/2+x,1/2+y,+z
7 1/2-x,1/2+y,1/2-z
8 1/2+x,1/2-y,1/2+z
loop_
_atom_site_label
_atom_site_type_symbol
_atom_site_fract_x
_atom_site_fract_y
_atom_site_fract_z
_atom_site_occupancy
C1 C       0.037499030000       0.310216920000       0.355710460000       1.000000000000
C2 C      -0.178193950000      -0.271714860000       0.225589750000       1.000000000000
C3 C      -0.001296350000       0.215041650000       0.339175270000       1.000000000000
C4 C      -0.263925860000      -0.314465570000       0.303267550000       1.000000000000
C5 C      -0.358340840000      -0.013380150000       0.628469420000       1.000000000000
C6 C      -0.403034770000      -0.108029190000       0.619402650000       1.000000000000
C7 C      -0.013259990000       0.346170630000       0.443495060000       1.000000000000
C8 C      -0.125981580000      -0.173426380000       0.228213880000       1.000000000000
C9 C      -0.135246620000       0.056484390000       0.397941310000       1.000000000000
C10 C      -0.223881790000       0.140327800000       0.565747210000       1.000000000000
C11 C      -0.383995690000      -0.299763290000       0.463568020000       1.000000000000
C12 C      -0.267986230000       0.042789690000       0.554115890000       1.000000000000
C13 C      -0.090965010000       0.154711510000       0.409806010000       1.000000000000
C14 C      -0.295852260000      -0.259212110000       0.381312690000       1.000000000000
C15 C      -0.223374930000      -0.001990830000       0.467809200000       1.000000000000
C16 C      -0.361695350000      -0.155262500000       0.535305170000       1.000000000000
C17 C      -0.135791280000       0.198339580000       0.495462420000       1.000000000000
C18 C      -0.272658100000      -0.104542860000       0.458954540000       1.000000000000
C19 C      -0.238393560000      -0.160024550000       0.377937020000       1.000000000000
N1 N      -0.095827900000       0.293998780000       0.510867590000       1.000000000000
N2 N      -0.153849590000      -0.119844690000       0.300056460000       1.000000000000
N3 N      -0.415778060000      -0.251160900000       0.536841630000       1.000000000000
H1 H       0.105588060000       0.358535130000       0.303759090000       1.000000000000
H2 H      -0.150756860000      -0.311258530000       0.163993890000       1.000000000000
H3 H       0.034838730000       0.184552590000       0.273322880000       1.000000000000
H4 H      -0.307673250000      -0.390024540000       0.305852190000       1.000000000000
H5 H      -0.390012350000       0.022007980000       0.692276930000       1.000000000000
H6 H      -0.471300540000      -0.152079500000       0.674444630000       1.000000000000
H7 H       0.017203130000       0.421882960000       0.457128940000       1.000000000000
H8 H      -0.057758890000      -0.137322310000       0.167918380000       1.000000000000
H9 H      -0.100247200000       0.025087990000       0.332908460000       1.000000000000
H10 H      -0.257621400000       0.173459570000       0.630488350000       1.000000000000
H11 H      -0.427983860000      -0.375641710000       0.466275520000       1.000000000000
#END
data_mol5_opt_2-QR-2-726-3
_audit_creation_method 'generated by cspy2.0'
_cell_length_a 10.627
_cell_length_b 8.0846
_cell_length_c 12.2808
_cell_angle_alpha 102.3343
_cell_angle_beta 106.8991
_cell_angle_gamma 42.1944
loop_
_symmetry_equiv_pos_site_id
_symmetry_equiv_pos_as_xyz
1 -x,-y,-z
2 +x,+y,+z
loop_
_atom_site_label
_atom_site_type_symbol
_atom_site_fract_x
_atom_site_fract_y
_atom_site_fract_z
_atom_site_occupancy
C1 C       0.760302940000       0.735723410000       0.040109040000       1.000000000000
C2 C       0.891410800000       0.903800190000       0.755477860000       1.000000000000
C3 C       0.779265160000       0.773369660000       0.155069640000       1.000000000000
C4 C       0.847109530000       1.114545900000       0.777294380000       1.000000000000
C5 C       0.620769340000       1.612768990000       0.315564330000       1.000000000000
C6 C       0.634740740000       1.667440670000       0.427552610000       1.000000000000
C7 C       0.702580490000       0.907149780000      -0.031927250000       1.000000000000
C8 C       0.881675810000       0.830774310000       0.641112160000       1.000000000000
C9 C       0.757216750000       1.032771750000       0.316400420000       1.000000000000
C10 C       0.645694560000       1.348223860000       0.161199560000       1.000000000000
C11 C       0.747151020000       1.466789720000       0.703556370000       1.000000000000
C12 C       0.661700370000       1.399089700000       0.277256050000       1.000000000000
C13 C       0.740983240000       0.981920170000       0.199487890000       1.000000000000
C14 C       0.794399640000       1.247491350000       0.685943040000       1.000000000000
C15 C       0.719100040000       1.238311700000       0.359070310000       1.000000000000
C16 C       0.690742370000       1.513987540000       0.511608790000       1.000000000000
C17 C       0.683922170000       1.142367990000       0.119360840000       1.000000000000
C18 C       0.733509220000       1.299934340000       0.480172480000       1.000000000000
C19 C       0.788208480000       1.160225910000       0.572727250000       1.000000000000
N1 N       0.665611140000       1.101773370000       0.004245900000       1.000000000000
N2 N       0.832959800000       0.950927350000       0.553858550000       1.000000000000
N3 N       0.697935110000       1.594235820000       0.621566600000       1.000000000000
H1 H       0.788064000000       0.579257910000       0.002944070000       1.000000000000
H2 H       0.932665860000       0.795622670000       0.822892610000       1.000000000000
H3 H       0.822859520000       0.647595950000       0.213166310000       1.000000000000
H4 H       0.851872020000       1.180976510000       0.863491300000       1.000000000000
H5 H       0.578223890000       1.729689500000       0.252381230000       1.000000000000
H6 H       0.604621830000       1.827638000000       0.458779340000       1.000000000000
H7 H       0.687176480000       0.878325630000      -0.123529720000       1.000000000000
H8 H       0.915921550000       0.664702470000       0.620727730000       1.000000000000
H9 H       0.800415000000       0.909541030000       0.375226780000       1.000000000000
H10 H       0.602640890000       1.469245660000       0.100386340000       1.000000000000
H11 H       0.751918610000       1.533679700000       0.790034530000       1.000000000000
#END
data_mol5_opt_1-QR-1-145-3
_audit_creation_method 'generated by cspy2.0'
_cell_length_a 9.8708
_cell_length_b 19.3186
_cell_length_c 14.6718
_cell_angle_alpha 20.9051
_cell_angle_beta 54.7626
_cell_angle_gamma 36.4974
loop_
_symmetry_equiv_pos_site_id
_symmetry_equiv_pos_as_xyz
1 +x,+y,+z
loop_
_atom_site_label
_atom_site_type_symbol
_atom_site_fract_x
_atom_site_fract_y
_atom_site_fract_z
_atom_site_occupancy
C1 C       0.535565510000       0.493556500000       0.995480130000       1.000000000000
C2 C       1.258857580000       0.181035870000       0.590226900000       1.000000000000
C3 C       0.636117750000       0.466886900000       0.907228640000       1.000000000000
C4 C       0.999734750000       0.605528110000       0.150384750000       1.000000000000
C5 C      -0.299082710000       2.090124620000      -0.851453880000       1.000000000000
C6 C      -0.224951200000       2.101368720000      -0.974136380000       1.000000000000
C7 C       0.205968820000       0.921819990000       0.645423800000       1.000000000000
C8 C       1.205228420000       0.134652550000       0.749978290000       1.000000000000
C9 C       0.495142300000       0.865107300000       0.354272620000       1.000000000000
C10 C      -0.141815040000       1.674571770000      -0.288368780000       1.000000000000
C11 C       0.418737940000       1.418860300000      -0.577124840000       1.000000000000
C12 C      -0.057553490000       1.674467180000      -0.403897770000       1.000000000000
C13 C       0.409779370000       0.865983620000       0.469891140000       1.000000000000
C14 C       0.695342250000       0.972214380000      -0.119664120000       1.000000000000
C15 C       0.270954610000       1.259128040000      -0.076345370000       1.000000000000
C16 C       0.097143270000       1.698802650000      -0.661437790000       1.000000000000
C17 C       0.084381190000       1.278654140000       0.143259700000       1.000000000000
C18 C       0.348022340000       1.276253500000      -0.213923810000       1.000000000000
C19 C       0.662936020000       0.894489670000       0.069796520000       1.000000000000
N1 N      -0.012331520000       1.299231350000       0.237664770000       1.000000000000
N2 N       0.923754640000       0.470547440000       0.506174450000       1.000000000000
N3 N       0.134426400000       1.765121070000      -0.836392900000       1.000000000000
H1 H       0.700388740000       0.197590540000       1.324008070000       1.000000000000
H2 H       1.497281650000      -0.110841920000       0.810466920000       1.000000000000
H3 H       0.884945960000       0.147763970000       1.163669100000       1.000000000000
H4 H       1.024283790000       0.664816480000       0.006036340000       1.000000000000
H5 H      -0.543110690000       2.395817930000      -1.089563900000       1.000000000000
H6 H      -0.402600140000       2.410567470000      -1.309790470000       1.000000000000
H7 H       0.124298480000       0.945493050000       0.713354760000       1.000000000000
H8 H       1.404887610000      -0.196605280000       1.096581000000       1.000000000000
H9 H       0.741386150000       0.550748120000       0.605298730000       1.000000000000
H10 H      -0.387974460000       1.986401810000      -0.534905310000       1.000000000000
H11 H       0.442900090000       1.478985310000      -0.722569290000       1.000000000000
#END
