# Supplementary material for: Evolutionary chemical space exploration for functional materials: computational organic semiconductor discovery
Source: Chem Sci. 2020 Apr 22;11(19):4922–33. doi: 10.1039/d0sc00554a (PMC8159259; doi:10.1039/d0sc00554a)
Supplement: SC-011-D0SC00554A-s039 [file SC-011-D0SC00554A-s039.cif]

data_mol7b_opt_14-QR-14-5515-3
_audit_creation_method 'generated by cspy2.0'
_cell_length_a 4.6248
_cell_length_b 18.4863
_cell_length_c 19.0795
_cell_angle_alpha 90.0
_cell_angle_beta 131.0259
_cell_angle_gamma 90.0
loop_
_symmetry_equiv_pos_site_id
_symmetry_equiv_pos_as_xyz
1 -x,-y,-z
2 +x,+y,+z
3 -x,1/2+y,1/2-z
4 +x,1/2-y,1/2+z
loop_
_atom_site_label
_atom_site_type_symbol
_atom_site_fract_x
_atom_site_fract_y
_atom_site_fract_z
_atom_site_occupancy
C1 C       0.563064220000       0.686605440000       0.102121190000       1.000000000000
C2 C       0.154295850000       0.677071280000       0.030406530000       1.000000000000
C3 C      -0.381328610000       0.606238510000      -0.062970780000       1.000000000000
C4 C      -0.551394950000       0.537837990000      -0.092074190000       1.000000000000
C5 C      -0.949039060000       0.531944910000      -0.161908940000       1.000000000000
C6 C      -1.488347820000       0.462118120000      -0.255891540000       1.000000000000
C7 C      -1.680358980000       0.393040830000      -0.288746300000       1.000000000000
C8 C      -2.137251260000       0.509156020000      -0.370684070000       1.000000000000
C9 C      -1.734309930000       0.524202870000      -0.299975080000       1.000000000000
C10 C      -1.573414100000       0.592270410000      -0.272506330000       1.000000000000
C11 C      -1.170822540000       0.598538220000      -0.201741180000       1.000000000000
C12 C      -0.631054530000       0.669174690000      -0.107595690000       1.000000000000
C13 C      -0.457419140000       0.738326240000      -0.077785450000       1.000000000000
C14 C      -0.064683390000       0.742707850000      -0.008780400000       1.000000000000
C15 C       0.152356640000       0.808804350000       0.028726940000       1.000000000000
N1 N       0.521999390000       0.812271340000       0.093663140000       1.000000000000
N2 N       0.734973650000       0.748752270000       0.131692340000       1.000000000000
N3 N       0.005417020000       0.611396090000       0.004951240000       1.000000000000
N4 N      -1.111663540000       0.465220040000      -0.189673440000       1.000000000000
N5 N      -2.047819320000       0.384598120000      -0.353268120000       1.000000000000
N6 N      -2.285475860000       0.444861540000      -0.395900940000       1.000000000000
N7 N      -1.012605520000       0.664531440000      -0.174668650000       1.000000000000
H1 H       0.741705860000       0.638595400000       0.133973900000       1.000000000000
H2 H      -0.375979430000       0.489667600000      -0.060677300000       1.000000000000
H3 H      -1.506937940000       0.344363870000      -0.257591230000       1.000000000000
H4 H      -2.338597930000       0.553910180000      -0.406708230000       1.000000000000
H5 H      -1.743417480000       0.641238300000      -0.303007540000       1.000000000000
H6 H      -0.638693290000       0.785828560000      -0.110136480000       1.000000000000
H7 H       0.002977000000       0.860376940000       0.001983280000       1.000000000000
#END
data_mol7b_opt_14-QR-14-6944-3
_audit_creation_method 'generated by cspy2.0'
_cell_length_a 5.9627
_cell_length_b 20.9527
_cell_length_c 10.6226
_cell_angle_alpha 90.0
_cell_angle_beta 109.8929
_cell_angle_gamma 90.0
loop_
_symmetry_equiv_pos_site_id
_symmetry_equiv_pos_as_xyz
1 -x,-y,-z
2 +x,+y,+z
3 -x,1/2+y,1/2-z
4 +x,1/2-y,1/2+z
loop_
_atom_site_label
_atom_site_type_symbol
_atom_site_fract_x
_atom_site_fract_y
_atom_site_fract_z
_atom_site_occupancy
C1 C       0.637868140000       0.593853580000       0.692807200000       1.000000000000
C2 C       0.653630280000       0.525510150000       0.681541650000       1.000000000000
C3 C       0.793981030000       0.435913990000       0.610160790000       1.000000000000
C4 C       0.932948510000       0.407437460000       0.543066210000       1.000000000000
C5 C       0.941243440000       0.340953950000       0.535328910000       1.000000000000
C6 C       1.079635810000       0.250746060000       0.464990330000       1.000000000000
C7 C       1.220047690000       0.218606810000       0.397287190000       1.000000000000
C8 C       0.976248400000       0.142278680000       0.506936270000       1.000000000000
C9 C       0.949320030000       0.209656970000       0.523642590000       1.000000000000
C10 C       0.810878180000       0.236598370000       0.590325360000       1.000000000000
C11 C       0.802034650000       0.303913560000       0.598555530000       1.000000000000
C12 C       0.662227640000       0.394204800000       0.669827910000       1.000000000000
C13 C       0.521986730000       0.423284340000       0.737809930000       1.000000000000
C14 C       0.516793450000       0.488947300000       0.744083930000       1.000000000000
C15 C       0.383333410000       0.525283490000       0.809380410000       1.000000000000
N1 N       0.379745200000       0.587083790000       0.814618870000       1.000000000000
N2 N       0.511963960000       0.622638930000       0.753971120000       1.000000000000
N3 N       0.787078900000       0.500574610000       0.617121630000       1.000000000000
N4 N       1.076972250000       0.313725980000       0.469975470000       1.000000000000
N5 N       1.233812460000       0.157166380000       0.387198900000       1.000000000000
N6 N       1.107238670000       0.117462640000       0.444081100000       1.000000000000
N7 N       0.667966640000       0.330409120000       0.663297880000       1.000000000000
H1 H       0.737981580000       0.623681450000       0.647062490000       1.000000000000
H2 H       1.033653750000       0.436733100000       0.497326110000       1.000000000000
H3 H       1.322050750000       0.247575490000       0.351212270000       1.000000000000
H4 H       0.882026090000       0.108638390000       0.549061680000       1.000000000000
H5 H       0.708461040000       0.208204990000       0.636790350000       1.000000000000
H6 H       0.422780720000       0.393013280000       0.782982870000       1.000000000000
H7 H       0.276194890000       0.500350480000       0.858734090000       1.000000000000
#END
data_mol7b_opt_14-QR-14-8247-3
_audit_creation_method 'generated by cspy2.0'
_cell_length_a 4.0442
_cell_length_b 20.6395
_cell_length_c 15.2525
_cell_angle_alpha 90.0
_cell_angle_beta 77.6261
_cell_angle_gamma 90.0
loop_
_symmetry_equiv_pos_site_id
_symmetry_equiv_pos_as_xyz
1 -x,-y,-z
2 +x,+y,+z
3 -x,1/2+y,1/2-z
4 +x,1/2-y,1/2+z
loop_
_atom_site_label
_atom_site_type_symbol
_atom_site_fract_x
_atom_site_fract_y
_atom_site_fract_z
_atom_site_occupancy
C1 C       0.191841460000       0.716210250000       0.111870570000       1.000000000000
C2 C       0.071012380000       0.748231870000       0.040698250000       1.000000000000
C3 C      -0.061827420000       0.839166490000      -0.030248790000       1.000000000000
C4 C      -0.083585320000       0.906581250000      -0.035263500000       1.000000000000
C5 C      -0.202777150000       0.934892180000      -0.105769690000       1.000000000000
C6 C      -0.336940430000       1.025199400000      -0.177807370000       1.000000000000
C7 C      -0.364662250000       1.094472840000      -0.186638490000       1.000000000000
C8 C      -0.557383630000       1.023835300000      -0.314378240000       1.000000000000
C9 C      -0.440400470000       0.987529100000      -0.246425590000       1.000000000000
C10 C      -0.421426770000       0.920932390000      -0.242945750000       1.000000000000
C11 C      -0.300583460000       0.892016950000      -0.171716620000       1.000000000000
C12 C      -0.166213090000       0.801004120000      -0.099959180000       1.000000000000
C13 C      -0.143285410000       0.732750200000      -0.094631300000       1.000000000000
C14 C      -0.024854080000       0.705996740000      -0.024455840000       1.000000000000
C15 C       0.012870250000       0.637757680000      -0.010039610000       1.000000000000
N1 N       0.124541110000       0.613128650000       0.056271660000       1.000000000000
N2 N       0.217268550000       0.653938040000       0.119565860000       1.000000000000
N3 N       0.054327220000       0.812113310000       0.038547270000       1.000000000000
N4 N      -0.222765740000       1.000463570000      -0.110092500000       1.000000000000
N5 N      -0.473583120000       1.123150460000      -0.250635440000       1.000000000000
N6 N      -0.573832780000       1.086520820000      -0.317020610000       1.000000000000
N7 N      -0.281274890000       0.827319630000      -0.167965960000       1.000000000000
H1 H       0.267354140000       0.746017440000       0.162941460000       1.000000000000
H2 H      -0.008481150000       0.936713910000       0.015212190000       1.000000000000
H3 H      -0.289466040000       1.125149160000      -0.136396580000       1.000000000000
H4 H      -0.639419430000       0.998092900000      -0.368229350000       1.000000000000
H5 H      -0.495442900000       0.889811680000      -0.292707450000       1.000000000000
H6 H      -0.219571780000       0.703523420000      -0.145965090000       1.000000000000
H7 H      -0.055229620000       0.603240500000      -0.057119840000       1.000000000000
#END
data_mol7b_opt_15-QR-15-6363-3
_audit_creation_method 'generated by cspy2.0'
_cell_length_a 29.0856
_cell_length_b 18.7608
_cell_length_c 20.163
_cell_angle_alpha 90.0
_cell_angle_beta 167.027
_cell_angle_gamma 90.0
loop_
_symmetry_equiv_pos_site_id
_symmetry_equiv_pos_as_xyz
1 -x,-y,-z
2 +x,+y,+z
3 -x,+y,1/2-z
4 +x,-y,1/2+z
5 1/2-x,1/2-y,-z
6 1/2+x,1/2+y,+z
7 1/2-x,1/2+y,1/2-z
8 1/2+x,1/2-y,1/2+z
loop_
_atom_site_label
_atom_site_type_symbol
_atom_site_fract_x
_atom_site_fract_y
_atom_site_fract_z
_atom_site_occupancy
C1 C       0.253534110000       0.645301900000       0.174849540000       1.000000000000
C2 C       0.255106120000       0.721589840000       0.168068970000       1.000000000000
C3 C       0.253764730000       0.821307220000       0.100923660000       1.000000000000
C4 C       0.250434640000       0.852768900000       0.033437250000       1.000000000000
C5 C       0.252269830000       0.926998020000       0.030370820000       1.000000000000
C6 C       0.250854250000       1.027403330000      -0.035958360000       1.000000000000
C7 C       0.247316460000       1.062951910000      -0.104369610000       1.000000000000
C8 C       0.257895750000       1.148794950000       0.016658160000       1.000000000000
C9 C       0.256459770000       1.073612220000       0.028680510000       1.000000000000
C10 C       0.259896810000       1.043863730000       0.096006140000       1.000000000000
C11 C       0.257868240000       0.968707030000       0.099147920000       1.000000000000
C12 C       0.259065230000       0.868211980000       0.165913200000       1.000000000000
C13 C       0.262165750000       0.836079850000       0.233768450000       1.000000000000
C14 C       0.260217820000       0.762759480000       0.235288010000       1.000000000000
C15 C       0.262795480000       0.722506350000       0.299634720000       1.000000000000
N1 N       0.260976220000       0.653495950000       0.300482360000       1.000000000000
N2 N       0.256255940000       0.613463160000       0.235750160000       1.000000000000
N3 N       0.251959640000       0.749110500000       0.103351450000       1.000000000000
N4 N       0.248857240000       0.957073190000      -0.035690480000       1.000000000000
N5 N       0.248891380000       1.131535460000      -0.110120770000       1.000000000000
N6 N       0.254425830000       1.176188010000      -0.047246580000       1.000000000000
N7 N       0.261043010000       0.939445650000       0.164202270000       1.000000000000
H1 H       0.249859760000       0.611744150000       0.125783610000       1.000000000000
H2 H       0.246449430000       0.819803950000      -0.016213560000       1.000000000000
H3 H       0.243010940000       1.030348780000      -0.154935240000       1.000000000000
H4 H       0.262126840000       1.186596280000       0.063506030000       1.000000000000
H5 H       0.264037240000       1.075825290000       0.146609060000       1.000000000000
H6 H       0.265943610000       0.870130370000       0.282512430000       1.000000000000
H7 H       0.266511830000       0.750614690000       0.352043390000       1.000000000000
#END
data_mol7b_opt_15-QR-15-12041-3
_audit_creation_method 'generated by cspy2.0'
_cell_length_a 19.9184
_cell_length_b 20.8895
_cell_length_c 10.0359
_cell_angle_alpha 90.0
_cell_angle_beta 36.921
_cell_angle_gamma 90.0
loop_
_symmetry_equiv_pos_site_id
_symmetry_equiv_pos_as_xyz
1 -x,-y,-z
2 +x,+y,+z
3 -x,+y,1/2-z
4 +x,-y,1/2+z
5 1/2-x,1/2-y,-z
6 1/2+x,1/2+y,+z
7 1/2-x,1/2+y,1/2-z
8 1/2+x,1/2-y,1/2+z
loop_
_atom_site_label
_atom_site_type_symbol
_atom_site_fract_x
_atom_site_fract_y
_atom_site_fract_z
_atom_site_occupancy
C1 C       0.390235340000       0.782298020000       0.324167590000       1.000000000000
C2 C       0.461121280000       0.750187060000       0.116533680000       1.000000000000
C3 C       0.532351910000       0.659828020000      -0.093200200000       1.000000000000
C4 C       0.537828070000       0.593144010000      -0.110667620000       1.000000000000
C5 C       0.608087800000       0.564704640000      -0.316297550000       1.000000000000
C6 C       0.680295920000       0.474961190000      -0.529023080000       1.000000000000
C7 C       0.689392520000       0.406419290000      -0.557374850000       1.000000000000
C8 C       0.816305250000       0.475433470000      -0.925347700000       1.000000000000
C9 C       0.748431770000       0.511763450000      -0.726643270000       1.000000000000
C10 C       0.744536180000       0.577627810000      -0.713730770000       1.000000000000
C11 C       0.673431640000       0.606672140000      -0.505806990000       1.000000000000
C12 C       0.601324890000       0.697115210000      -0.293621340000       1.000000000000
C13 C       0.595365920000       0.764634520000      -0.274976670000       1.000000000000
C14 C       0.525416850000       0.791532580000      -0.070331940000       1.000000000000
C15 C       0.510369100000       0.859096340000      -0.025257460000       1.000000000000
N1 N       0.444312210000       0.883868590000       0.168040080000       1.000000000000
N2 N       0.381999750000       0.843917650000       0.349370860000       1.000000000000
N3 N       0.463810600000       0.687012770000       0.107403170000       1.000000000000
N4 N       0.612768930000       0.499849610000      -0.331546650000       1.000000000000
N5 N       0.753230280000       0.377657860000      -0.744210280000       1.000000000000
N6 N       0.819212250000       0.413444190000      -0.935482480000       1.000000000000
N7 N       0.669185760000       0.670662410000      -0.492058090000       1.000000000000
H1 H       0.339914090000       0.753148620000       0.470643240000       1.000000000000
H2 H       0.487895080000       0.563673550000       0.034357530000       1.000000000000
H3 H       0.639502540000       0.376414070000      -0.412779140000       1.000000000000
H4 H       0.869827550000       0.500537390000      -1.080635370000       1.000000000000
H5 H       0.793839840000       0.608077770000      -0.856765960000       1.000000000000
H6 H       0.646030400000       0.793206670000      -0.422349120000       1.000000000000
H7 H       0.556679050000       0.892928100000      -0.159942720000       1.000000000000
#END
data_mol7b_opt_15-QR-15-7411-3
_audit_creation_method 'generated by cspy2.0'
_cell_length_a 11.4087
_cell_length_b 18.4501
_cell_length_c 13.3281
_cell_angle_alpha 90.0
_cell_angle_beta 115.99709999999999
_cell_angle_gamma 90.0
loop_
_symmetry_equiv_pos_site_id
_symmetry_equiv_pos_as_xyz
1 -x,-y,-z
2 +x,+y,+z
3 -x,+y,1/2-z
4 +x,-y,1/2+z
5 1/2-x,1/2-y,-z
6 1/2+x,1/2+y,+z
7 1/2-x,1/2+y,1/2-z
8 1/2+x,1/2-y,1/2+z
loop_
_atom_site_label
_atom_site_type_symbol
_atom_site_fract_x
_atom_site_fract_y
_atom_site_fract_z
_atom_site_occupancy
C1 C       0.212300140000       0.606644580000       0.775842320000       1.000000000000
C2 C       0.245479920000       0.537526640000       0.744580740000       1.000000000000
C3 C       0.336283030000       0.467821420000       0.655128030000       1.000000000000
C4 C       0.402482230000       0.462115130000       0.588670250000       1.000000000000
C5 C       0.431956130000       0.393665040000       0.561020790000       1.000000000000
C6 C       0.522255920000       0.322951750000       0.472262710000       1.000000000000
C7 C       0.590525150000       0.313603790000       0.404117480000       1.000000000000
C8 C       0.523986090000       0.190963880000       0.473894440000       1.000000000000
C9 C       0.486815380000       0.257084190000       0.509502940000       1.000000000000
C10 C       0.421414030000       0.261279670000       0.575124790000       1.000000000000
C11 C       0.391432110000       0.330480260000       0.603453980000       1.000000000000
C12 C       0.300591440000       0.400994790000       0.693030540000       1.000000000000
C13 C       0.233700590000       0.407074760000       0.760431710000       1.000000000000
C14 C       0.205785900000       0.475196250000       0.786567390000       1.000000000000
C15 C       0.138736670000       0.490074160000       0.853961160000       1.000000000000
N1 N       0.112967550000       0.554423180000       0.877990250000       1.000000000000
N2 N       0.151187770000       0.614922530000       0.837313550000       1.000000000000
N3 N       0.308075300000       0.534600260000       0.681536610000       1.000000000000
N4 N       0.496410350000       0.388684910000       0.496444650000       1.000000000000
N5 N       0.620163480000       0.251419330000       0.376051530000       1.000000000000
N6 N       0.585640440000       0.187673960000       0.412216640000       1.000000000000
N7 N       0.327965440000       0.334947710000       0.667269150000       1.000000000000
H1 H       0.240096570000       0.655507530000       0.746112690000       1.000000000000
H2 H       0.430784210000       0.510474230000       0.558767300000       1.000000000000
H3 H       0.619527460000       0.361800800000       0.373816030000       1.000000000000
H4 H       0.499899500000       0.139214540000       0.499337100000       1.000000000000
H5 H       0.392053080000       0.213590810000       0.605937580000       1.000000000000
H6 H       0.206414400000       0.357922080000       0.789534960000       1.000000000000
H7 H       0.106236030000       0.445129640000       0.888328510000       1.000000000000
#END
data_mol7b_opt_14-QR-14-126-3
_audit_creation_method 'generated by cspy2.0'
_cell_length_a 17.9082
_cell_length_b 20.3838
_cell_length_c 15.9524
_cell_angle_alpha 90.0
_cell_angle_beta 12.5561
_cell_angle_gamma 90.0
loop_
_symmetry_equiv_pos_site_id
_symmetry_equiv_pos_as_xyz
1 -x,-y,-z
2 +x,+y,+z
3 -x,1/2+y,1/2-z
4 +x,1/2-y,1/2+z
loop_
_atom_site_label
_atom_site_type_symbol
_atom_site_fract_x
_atom_site_fract_y
_atom_site_fract_z
_atom_site_occupancy
C1 C       0.773796940000       0.927408350000       0.918899280000       1.000000000000
C2 C       0.661375430000       0.993539000000       1.025179440000       1.000000000000
C3 C       0.467582370000       1.073817860000       1.149224090000       1.000000000000
C4 C       0.369120700000       1.094264860000       1.177035660000       1.000000000000
C5 C       0.262620670000       1.158977700000       1.281113370000       1.000000000000
C6 C       0.068450050000       1.239954620000       1.406669340000       1.000000000000
C7 C      -0.036613700000       1.263901730000       1.440642550000       1.000000000000
C8 C      -0.059057710000       1.351832620000       1.589975400000       1.000000000000
C9 C       0.055929410000       1.287237340000       1.487064790000       1.000000000000
C10 C       0.151895230000       1.268269870000       1.461467610000       1.000000000000
C11 C       0.259670580000       1.202763410000       1.356505930000       1.000000000000
C12 C       0.454198130000       1.121769530000       1.231504330000       1.000000000000
C13 C       0.553780860000       1.100789130000       1.203389080000       1.000000000000
C14 C       0.657740550000       1.036712010000       1.100311770000       1.000000000000
C15 C       0.765836750000       1.008251640000       1.060060170000       1.000000000000
N1 N       0.863240940000       0.947876460000       0.962779810000       1.000000000000
N2 N       0.867387810000       0.905948520000       0.889379520000       1.000000000000
N3 N       0.570726590000       1.010817420000       1.047825730000       1.000000000000
N4 N       0.167184480000       1.178368800000       1.307631780000       1.000000000000
N5 N      -0.137334690000       1.323381100000       1.535943370000       1.000000000000
N6 N      -0.149055920000       1.369108860000       1.613515360000       1.000000000000
N7 N       0.353057430000       1.183991860000       1.331354750000       1.000000000000
H1 H       0.781439530000       0.892812660000       0.858745330000       1.000000000000
H2 H       0.375317670000       1.060145620000       1.118260620000       1.000000000000
H3 H      -0.031795900000       1.230020630000       1.382798120000       1.000000000000
H4 H      -0.074148610000       1.389875090000       1.654211450000       1.000000000000
H5 H       0.147932540000       1.301602470000       1.518768740000       1.000000000000
H6 H       0.545242620000       1.135775510000       1.263900160000       1.000000000000
H7 H       0.768516020000       1.038426470000       1.113380890000       1.000000000000
#END
data_mol7b_opt_15-QR-15-3955-3
_audit_creation_method 'generated by cspy2.0'
_cell_length_a 28.4132
_cell_length_b 20.0664
_cell_length_c 11.0193
_cell_angle_alpha 90.0
_cell_angle_beta 23.4123
_cell_angle_gamma 90.0
loop_
_symmetry_equiv_pos_site_id
_symmetry_equiv_pos_as_xyz
1 -x,-y,-z
2 +x,+y,+z
3 -x,+y,1/2-z
4 +x,-y,1/2+z
5 1/2-x,1/2-y,-z
6 1/2+x,1/2+y,+z
7 1/2-x,1/2+y,1/2-z
8 1/2+x,1/2-y,1/2+z
loop_
_atom_site_label
_atom_site_type_symbol
_atom_site_fract_x
_atom_site_fract_y
_atom_site_fract_z
_atom_site_occupancy
C1 C       0.185646920000       0.598774200000       0.818086360000       1.000000000000
C2 C       0.221443360000       0.535240740000       0.782482530000       1.000000000000
C3 C       0.322459010000       0.471204320000       0.680473880000       1.000000000000
C4 C       0.397008010000       0.465999240000       0.604854050000       1.000000000000
C5 C       0.428744710000       0.403077790000       0.573269540000       1.000000000000
C6 C       0.528999160000       0.338113690000       0.472197110000       1.000000000000
C7 C       0.605490730000       0.329560650000       0.394920160000       1.000000000000
C8 C       0.528589990000       0.216752790000       0.473330380000       1.000000000000
C9 C       0.487963840000       0.277526760000       0.514100040000       1.000000000000
C10 C       0.414365170000       0.281343340000       0.588693790000       1.000000000000
C11 C       0.381866030000       0.344954060000       0.621230840000       1.000000000000
C12 C       0.280707130000       0.409734350000       0.723484460000       1.000000000000
C13 C       0.205107040000       0.415281900000       0.800419300000       1.000000000000
C14 C       0.175072390000       0.477902060000       0.830323740000       1.000000000000
C15 C       0.099388270000       0.491539010000       0.907352530000       1.000000000000
N1 N       0.071753550000       0.550691890000       0.934798930000       1.000000000000
N2 N       0.116667220000       0.606346580000       0.888232550000       1.000000000000
N3 N       0.292130700000       0.532589870000       0.710628800000       1.000000000000
N4 N       0.501182680000       0.398538950000       0.499928850000       1.000000000000
N5 N       0.637623250000       0.272400760000       0.362811320000       1.000000000000
N6 N       0.597766210000       0.213766000000       0.403411770000       1.000000000000
N7 N       0.310295270000       0.349021560000       0.693908160000       1.000000000000
H1 H       0.218422480000       0.643722280000       0.784058950000       1.000000000000
H2 H       0.429996130000       0.510483520000       0.570927780000       1.000000000000
H3 H       0.638939350000       0.373895540000       0.360821640000       1.000000000000
H4 H       0.500625300000       0.169154700000       0.501879560000       1.000000000000
H5 H       0.380344520000       0.237475030000       0.623529300000       1.000000000000
H6 H       0.173031820000       0.370068050000       0.833620310000       1.000000000000
H7 H       0.061372690000       0.450190920000       0.946680890000       1.000000000000
#END
