# Supplementary material for: Evolutionary chemical space exploration for functional materials: computational organic semiconductor discovery
Source: Chem Sci. 2020 Apr 22;11(19):4922–33. doi: 10.1039/d0sc00554a (PMC8159259; doi:10.1039/d0sc00554a)
Supplement: SC-011-D0SC00554A-s040 [file SC-011-D0SC00554A-s040.cif]

data_7a_opt-QR-2-12649-3
_audit_creation_method 'generated by cspy2.0'
_cell_length_a 6.2166
_cell_length_b 15.0104
_cell_length_c 6.8077
_cell_angle_alpha 94.519
_cell_angle_beta 71.9387
_cell_angle_gamma 101.9559
loop_
_symmetry_equiv_pos_site_id
_symmetry_equiv_pos_as_xyz
1 -x,-y,-z
2 +x,+y,+z
loop_
_atom_site_label
_atom_site_type_symbol
_atom_site_fract_x
_atom_site_fract_y
_atom_site_fract_z
_atom_site_occupancy
C1 C       0.680200420000       0.175070900000       0.262046050000       1.000000000000
C2 C       0.398891770000       0.248030550000       0.244763990000       1.000000000000
C3 C       0.550457260000       0.334501770000       0.248216930000       1.000000000000
C4 C       0.628331420000       0.490207070000       0.244807370000       1.000000000000
C5 C       0.559470780000       0.572445420000       0.237461840000       1.000000000000
C6 C       0.712503000000       0.654651410000       0.241231680000       1.000000000000
C7 C       0.793999170000       0.810348320000       0.237986720000       1.000000000000
C8 C       0.731009470000       0.896861930000       0.230641250000       1.000000000000
C9 C       1.086685460000       0.969666450000       0.245358430000       1.000000000000
C10 C       1.023950890000       0.814715550000       0.249423300000       1.000000000000
C11 C       1.094926590000       0.734007840000       0.256773560000       1.000000000000
C12 C       0.940754760000       0.650703830000       0.252881370000       1.000000000000
C13 C       0.860590090000       0.494033300000       0.256149360000       1.000000000000
C14 C       0.929557140000       0.410682560000       0.263447510000       1.000000000000
C15 C       0.776015220000       0.330022970000       0.259575120000       1.000000000000
N1 N       0.459485400000       0.170799080000       0.251343690000       1.000000000000
N2 N       0.478436490000       0.410797960000       0.241100150000       1.000000000000
N3 N       0.643941040000       0.734101330000       0.234020400000       1.000000000000
N4 N       0.870531090000       0.974053140000       0.234090630000       1.000000000000
N5 N       1.168456460000       0.897536400000       0.252902680000       1.000000000000
N6 N       1.009281100000       0.572340080000       0.259937580000       1.000000000000
N7 N       0.835835980000       0.247161170000       0.266352170000       1.000000000000
H1 H       0.725105910000       0.109330390000       0.267188140000       1.000000000000
H2 H       0.227012380000       0.248052950000       0.236231960000       1.000000000000
H3 H       0.388501790000       0.572484560000       0.228836230000       1.000000000000
H4 H       0.559266090000       0.896916840000       0.221812980000       1.000000000000
H5 H       1.198713890000       1.035374220000       0.248036740000       1.000000000000
H6 H       1.265820560000       0.733919770000       0.265492760000       1.000000000000
H7 H       1.100582670000       0.410710380000       0.271989310000       1.000000000000
#END
data_7a_opt-QR-9-2398-3
_audit_creation_method 'generated by cspy2.0'
_cell_length_a 6.2244
_cell_length_b 29.3347
_cell_length_c 6.8297
_cell_angle_alpha 90.0
_cell_angle_beta 71.291
_cell_angle_gamma 90.0
loop_
_symmetry_equiv_pos_site_id
_symmetry_equiv_pos_as_xyz
1 +x,+y,+z
2 +x,-y,1/2+z
3 1/2+x,1/2+y,+z
4 1/2+x,1/2-y,1/2+z
loop_
_atom_site_label
_atom_site_type_symbol
_atom_site_fract_x
_atom_site_fract_y
_atom_site_fract_z
_atom_site_occupancy
C1 C       0.473508270000       1.449023470000       0.640151840000       1.000000000000
C2 C       0.790735860000       1.412525610000       0.657867140000       1.000000000000
C3 C       0.683899750000       1.369226600000       0.651911210000       1.000000000000
C4 C       0.685703300000       1.291257440000       0.651974750000       1.000000000000
C5 C       0.796256600000       1.250090850000       0.658045610000       1.000000000000
C6 C       0.685763290000       1.208934530000       0.651911160000       1.000000000000
C7 C       0.683970090000       1.130965710000       0.651770900000       1.000000000000
C8 C       0.790915500000       1.087660090000       0.657545880000       1.000000000000
C9 C       0.473476870000       1.051165180000       0.640342660000       1.000000000000
C10 C       0.457018970000       1.128762640000       0.639391000000       1.000000000000
C11 C       0.345168760000       1.169157750000       0.633240430000       1.000000000000
C12 C       0.456346330000       1.210871970000       0.639289030000       1.000000000000
C13 C       0.456370290000       1.289322390000       0.639251150000       1.000000000000
C14 C       0.345247880000       1.331034540000       0.633038510000       1.000000000000
C15 C       0.457045030000       1.371431280000       0.639241470000       1.000000000000
N1 N       0.691086640000       1.451179110000       0.652306060000       1.000000000000
N2 N       0.794474430000       1.331030220000       0.658054420000       1.000000000000
N3 N       0.794596390000       1.169148410000       0.657839750000       1.000000000000
N4 N       0.691201070000       1.049002300000       0.652140890000       1.000000000000
N5 N       0.355207330000       1.087278790000       0.633900980000       1.000000000000
N6 N       0.348168500000       1.250095690000       0.633277070000       1.000000000000
N7 N       0.355306070000       1.412914410000       0.633526520000       1.000000000000
H1 H       0.395419590000       1.481924290000       0.635663610000       1.000000000000
H2 H       0.961899090000       1.412546150000       0.667400530000       1.000000000000
H3 H       0.966626850000       1.250092450000       0.667381730000       1.000000000000
H4 H       0.962195260000       1.087654960000       0.666771440000       1.000000000000
H5 H       0.395250340000       1.018261480000       0.636171800000       1.000000000000
H6 H       0.174771730000       1.169174850000       0.623989960000       1.000000000000
H7 H       0.174896600000       1.331004260000       0.623623700000       1.000000000000
#END
data_7a_opt-QR-2-3547-3
_audit_creation_method 'generated by cspy2.0'
_cell_length_a 12.3428
_cell_length_b 6.2149
_cell_length_c 7.9945
_cell_angle_alpha 104.8168
_cell_angle_beta 87.4267
_cell_angle_gamma 94.774
loop_
_symmetry_equiv_pos_site_id
_symmetry_equiv_pos_as_xyz
1 -x,-y,-z
2 +x,+y,+z
loop_
_atom_site_label
_atom_site_type_symbol
_atom_site_fract_x
_atom_site_fract_y
_atom_site_fract_z
_atom_site_occupancy
C1 C       0.897089790000       0.849774300000       0.150762690000       1.000000000000
C2 C       0.828625840000       1.134778260000       0.066710010000       1.000000000000
C3 C       0.740601740000       0.983819620000      -0.015946690000       1.000000000000
C4 C       0.584852380000       0.908561800000      -0.171566610000       1.000000000000
C5 C       0.504115650000       0.979728380000      -0.257558630000       1.000000000000
C6 C       0.420311940000       0.827182120000      -0.335850710000       1.000000000000
C7 C       0.264508480000       0.748273990000      -0.491347370000       1.000000000000
C8 C       0.179430320000       0.813660000000      -0.581417150000       1.000000000000
C9 C       0.102215380000       0.456370040000      -0.643384960000       1.000000000000
C10 C       0.257000610000       0.516422050000      -0.487933980000       1.000000000000
C11 C       0.336170210000       0.443163160000      -0.403428720000       1.000000000000
C12 C       0.421049140000       0.596927260000      -0.323966520000       1.000000000000
C13 C       0.577766290000       0.674505520000      -0.167387030000       1.000000000000
C14 C       0.659578730000       0.603262950000      -0.080183400000       1.000000000000
C15 C       0.741845540000       0.756392490000      -0.003492440000       1.000000000000
N1 N       0.904470910000       1.072137870000       0.147390250000       1.000000000000
N2 N       0.665842850000       1.058003780000      -0.096048690000       1.000000000000
N3 N       0.342337880000       0.898012350000      -0.418976410000       1.000000000000
N4 N       0.100831790000       0.674545740000      -0.655160120000       1.000000000000
N5 N       0.172750930000       0.372369530000      -0.567251210000       1.000000000000
N6 N       0.497913980000       0.526215600000      -0.241896940000       1.000000000000
N7 N       0.823288130000       0.694405420000       0.082907790000       1.000000000000
H1 H       0.961712660000       0.803226110000       0.219306150000       1.000000000000
H2 H       0.831049120000       1.308061180000       0.060710280000       1.000000000000
H3 H       0.506458530000       1.152167820000      -0.263463640000       1.000000000000
H4 H       0.181712440000       0.986985580000      -0.587257390000       1.000000000000
H5 H       0.035423320000       0.344668780000      -0.706445090000       1.000000000000
H6 H       0.333905100000       0.270734880000      -0.397542980000       1.000000000000
H7 H       0.657145980000       0.430832320000      -0.074307510000       1.000000000000
#END
data_7a_opt-QR-2-9125-3
_audit_creation_method 'generated by cspy2.0'
_cell_length_a 6.2149
_cell_length_b 13.3651
_cell_length_c 7.9948
_cell_angle_alpha 94.5577
_cell_angle_beta 75.0403
_cell_angle_gamma 112.9269
loop_
_symmetry_equiv_pos_site_id
_symmetry_equiv_pos_as_xyz
1 -x,-y,-z
2 +x,+y,+z
loop_
_atom_site_label
_atom_site_type_symbol
_atom_site_fract_x
_atom_site_fract_y
_atom_site_fract_z
_atom_site_occupancy
C1 C       0.354447190000       0.897748940000       0.643198980000       1.000000000000
C2 C       0.634134000000       0.820345420000       0.581653510000       1.000000000000
C3 C       0.483801030000       0.735334240000       0.491426570000       1.000000000000
C4 C       0.406901540000       0.579551180000       0.335857650000       1.000000000000
C5 C       0.475657430000       0.495768880000       0.257540150000       1.000000000000
C6 C       0.323814490000       0.415065550000       0.171464520000       1.000000000000
C7 C       0.243342700000       0.259350010000       0.015759820000       1.000000000000
C8 C       0.306315790000       0.171359130000      -0.067004960000       1.000000000000
C9 C      -0.047329170000       0.102792440000      -0.150766580000       1.000000000000
C10 C       0.014591640000       0.258046500000       0.003469280000       1.000000000000
C11 C      -0.056249980000       0.340316120000       0.080198690000       1.000000000000
C12 C       0.096837610000       0.422145750000       0.167319830000       1.000000000000
C13 C       0.176076830000       0.578898790000       0.323870520000       1.000000000000
C14 C       0.107294350000       0.663815430000       0.403193800000       1.000000000000
C15 C       0.259679210000       0.742971400000       0.487774450000       1.000000000000
N1 N       0.573710080000       0.898979560000       0.655287040000       1.000000000000
N2 N       0.555600820000       0.657470390000       0.419109280000       1.000000000000
N3 N       0.392292390000       0.334111510000       0.095852640000       1.000000000000
N4 N       0.167797930000       0.095492370000      -0.147624170000       1.000000000000
N5 N      -0.128930580000       0.176568530000      -0.082785290000       1.000000000000
N6 N       0.028499960000       0.502036020000       0.241794170000       1.000000000000
N7 N       0.200024650000       0.827270720000       0.566918070000       1.000000000000
H1 H       0.309751360000       0.964639670000       0.706027840000       1.000000000000
H2 H       0.804949780000       0.817955930000       0.587768760000       1.000000000000
H3 H       0.645696280000       0.493419360000       0.263485890000       1.000000000000
H4 H       0.477307560000       0.169021410000      -0.061191100000       1.000000000000
H5 H      -0.158631080000       0.038098400000      -0.219086960000       1.000000000000
H6 H      -0.226297640000       0.342694690000       0.074383830000       1.000000000000
H7 H      -0.062730120000       0.666122630000       0.397135300000       1.000000000000
#END
data_7a_opt-QR-2-12062-3
_audit_creation_method 'generated by cspy2.0'
_cell_length_a 7.7045
_cell_length_b 12.8076
_cell_length_c 6.2048
_cell_angle_alpha 75.9665
_cell_angle_beta 90.02040000000001
_cell_angle_gamma 89.4528
loop_
_symmetry_equiv_pos_site_id
_symmetry_equiv_pos_as_xyz
1 -x,-y,-z
2 +x,+y,+z
loop_
_atom_site_label
_atom_site_type_symbol
_atom_site_fract_x
_atom_site_fract_y
_atom_site_fract_z
_atom_site_occupancy
C1 C       0.138321620000       0.900954930000       0.374620770000       1.000000000000
C2 C       0.066947290000       0.827475320000       0.736349620000       1.000000000000
C3 C      -0.017500270000       0.740185750000       0.670544110000       1.000000000000
C4 C      -0.169617970000       0.583076160000       0.750950860000       1.000000000000
C5 C      -0.249932840000       0.500094100000       0.905624760000       1.000000000000
C6 C      -0.330226490000       0.417125870000       0.833929040000       1.000000000000
C7 C      -0.482332820000       0.260001950000       0.910635150000       1.000000000000
C8 C      -0.566758250000       0.172702500000       1.063775160000       1.000000000000
C9 C      -0.638160640000       0.099259120000       0.775492090000       1.000000000000
C10 C      -0.486737260000       0.255594810000       0.680445190000       1.000000000000
C11 C      -0.407912840000       0.336996490000       0.525200800000       1.000000000000
C12 C      -0.326446520000       0.421055600000       0.597010610000       1.000000000000
C13 C      -0.173331770000       0.579135700000       0.517980080000       1.000000000000
C14 C      -0.091868440000       0.663197600000       0.362095600000       1.000000000000
C15 C      -0.013064120000       0.744606810000       0.435925730000       1.000000000000
N1 N       0.142429580000       0.905351610000       0.595318680000       1.000000000000
N2 N      -0.092067910000       0.663232110000       0.822315750000       1.000000000000
N3 N      -0.407795000000       0.336954720000       0.985455970000       1.000000000000
N4 N      -0.642244700000       0.094817920000       1.000611860000       1.000000000000
N5 N      -0.567746860000       0.172042450000       0.618000050000       1.000000000000
N6 N      -0.249870370000       0.500088510000       0.446680760000       1.000000000000
N7 N       0.067946870000       0.828170500000       0.289900790000       1.000000000000
H1 H       0.202671770000       0.967220360000       0.261425880000       1.000000000000
H2 H       0.066905250000       0.827517010000       0.911663230000       1.000000000000
H3 H      -0.249886880000       0.500090270000       1.080116910000       1.000000000000
H4 H      -0.566612900000       0.172638390000       1.239155820000       1.000000000000
H5 H      -0.702476300000       0.032981150000       0.728581030000       1.000000000000
H6 H      -0.407955440000       0.337087610000       0.350681890000       1.000000000000
H7 H      -0.091915490000       0.663123380000       0.187667710000       1.000000000000
#END
data_7a_opt-QR-2-2185-3
_audit_creation_method 'generated by cspy2.0'
_cell_length_a 6.2047
_cell_length_b 7.0135
_cell_length_c 15.0079
_cell_angle_alpha 70.2392
_cell_angle_beta 102.1178
_cell_angle_gamma 86.399
loop_
_symmetry_equiv_pos_site_id
_symmetry_equiv_pos_as_xyz
1 -x,-y,-z
2 +x,+y,+z
loop_
_atom_site_label
_atom_site_type_symbol
_atom_site_fract_x
_atom_site_fract_y
_atom_site_fract_z
_atom_site_occupancy
C1 C       0.781201160000       0.735420030000       0.873896780000       1.000000000000
C2 C       1.068229270000       0.741950470000       0.799931700000       1.000000000000
C3 C       0.914606390000       0.743893260000       0.712995610000       1.000000000000
C4 C       0.836561830000       0.749748410000       0.556159780000       1.000000000000
C5 C       0.907385790000       0.754259680000       0.473132710000       1.000000000000
C6 C       0.752228200000       0.755970250000       0.390519270000       1.000000000000
C7 C       0.670514360000       0.761792410000       0.233688100000       1.000000000000
C8 C       0.735375210000       0.766506230000       0.146343950000       1.000000000000
C9 C       0.373677550000       0.764914000000       0.073589970000       1.000000000000
C10 C       0.436291720000       0.758965640000       0.229686770000       1.000000000000
C11 C       0.363362230000       0.754508130000       0.311167790000       1.000000000000
C12 C       0.519714140000       0.752904640000       0.394879620000       1.000000000000
C13 C       0.600082890000       0.747090730000       0.552662980000       1.000000000000
C14 C       0.529171310000       0.742622170000       0.636786680000       1.000000000000
C15 C       0.684883200000       0.741011140000       0.717861150000       1.000000000000
N1 N       1.005928100000       0.737877500000       0.877874410000       1.000000000000
N2 N       0.988560050000       0.748108190000       0.635976010000       1.000000000000
N3 N       0.822707010000       0.760380980000       0.310307200000       1.000000000000
N4 N       0.593893380000       0.768047720000       0.068778630000       1.000000000000
N5 N       0.289788100000       0.760643230000       0.146459310000       1.000000000000
N6 N       0.449285400000       0.748620620000       0.473970340000       1.000000000000
N7 N       0.623312300000       0.736716480000       0.801460370000       1.000000000000
H1 H       0.734975130000       0.732150000000       0.940209370000       1.000000000000
H2 H       1.243284890000       0.744023460000       0.799647900000       1.000000000000
H3 H       1.081539170000       0.756469610000       0.472809050000       1.000000000000
H4 H       0.910358700000       0.768898610000       0.145970490000       1.000000000000
H5 H       0.260079850000       0.766239190000       0.007563020000       1.000000000000
H6 H       0.189268040000       0.752206460000       0.311545420000       1.000000000000
H7 H       0.354982950000       0.740483420000       0.637036920000       1.000000000000
#END
data_7a_opt-QR-4-3470-3
_audit_creation_method 'generated by cspy2.0'
_cell_length_a 6.2072
_cell_length_b 6.5363
_cell_length_c 21.3963
_cell_angle_alpha 90.0
_cell_angle_beta 43.3079
_cell_angle_gamma 90.0
loop_
_symmetry_equiv_pos_site_id
_symmetry_equiv_pos_as_xyz
1 +x,+y,+z
2 -x,1/2+y,-z
loop_
_atom_site_label
_atom_site_type_symbol
_atom_site_fract_x
_atom_site_fract_y
_atom_site_fract_z
_atom_site_occupancy
C1 C       0.398125110000       0.430786420000       0.675665810000       1.000000000000
C2 C       0.539154780000       0.431000190000       0.748842600000       1.000000000000
C3 C       0.212496410000       0.430904750000       0.835316920000       1.000000000000
C4 C      -0.177187240000       0.430831710000       0.991163250000       1.000000000000
C5 C      -0.270939190000       0.430788520000       1.073521100000       1.000000000000
C6 C      -0.590590540000       0.430735100000       1.155713220000       1.000000000000
C7 C      -0.983937070000       0.430634170000       1.311549500000       1.000000000000
C8 C      -1.092168960000       0.430497250000       1.398186390000       1.000000000000
C9 C      -1.599644460000       0.430778700000       1.470869140000       1.000000000000
C10 C      -1.226915860000       0.430759040000       1.315795630000       1.000000000000
C11 C      -1.138368900000       0.430788710000       1.234970340000       1.000000000000
C12 C      -0.815274180000       0.430732910000       1.151667780000       1.000000000000
C13 C      -0.421323670000       0.430732760000       0.994857820000       1.000000000000
C14 C      -0.325420900000       0.430682580000       0.911384400000       1.000000000000
C15 C      -0.008310900000       0.430724450000       0.830739600000       1.000000000000
N1 N       0.631400760000       0.430949910000       0.671500790000       1.000000000000
N2 N       0.133736600000       0.430943380000       0.911744910000       1.000000000000
N3 N      -0.679068180000       0.430653260000       1.235274900000       1.000000000000
N4 N      -1.388145050000       0.430560890000       1.475379220000       1.000000000000
N5 N      -1.539200370000       0.430845290000       1.398622450000       1.000000000000
N6 N      -0.728857890000       0.430714590000       1.073172020000       1.000000000000
N7 N       0.095956290000       0.430660650000       0.747753230000       1.000000000000
H1 H       0.483490790000       0.430622790000       0.609832060000       1.000000000000
H2 H       0.714225290000       0.431112150000       0.748928460000       1.000000000000
H3 H      -0.096804220000       0.430743200000       1.073631280000       1.000000000000
H4 H      -0.917230040000       0.430304130000       1.398322110000       1.000000000000
H5 H      -1.844828930000       0.430873940000       1.536610340000       1.000000000000
H6 H      -1.312345130000       0.430908960000       1.234801800000       1.000000000000
H7 H      -0.499702630000       0.430661050000       0.911333380000       1.000000000000
#END
data_7a_opt-QR-14-3900-3
_audit_creation_method 'generated by cspy2.0'
_cell_length_a 6.6905
_cell_length_b 6.2047
_cell_length_c 31.4693
_cell_angle_alpha 90.0
_cell_angle_beta 65.0564
_cell_angle_gamma 90.0
loop_
_symmetry_equiv_pos_site_id
_symmetry_equiv_pos_as_xyz
1 -x,-y,-z
2 +x,+y,+z
3 -x,1/2+y,1/2-z
4 +x,1/2-y,1/2+z
loop_
_atom_site_label
_atom_site_type_symbol
_atom_site_fract_x
_atom_site_fract_y
_atom_site_fract_z
_atom_site_occupancy
C1 C       0.487645130000       0.905391370000       0.799007800000       1.000000000000
C2 C       0.444270490000       0.580407180000       0.835873940000       1.000000000000
C3 C       0.392433720000       0.689866600000       0.879634720000       1.000000000000
C4 C       0.299255500000       0.688035620000       0.958411570000       1.000000000000
C5 C       0.250036600000       0.574838780000       1.000003620000       1.000000000000
C6 C       0.200784950000       0.688042750000       1.041598880000       1.000000000000
C7 C       0.107587320000       0.689906610000       1.120375670000       1.000000000000
C8 C       0.055703240000       0.580450180000       1.164133580000       1.000000000000
C9 C       0.012401520000       0.905459080000       1.200989920000       1.000000000000
C10 C       0.105059460000       0.922313450000       1.122601720000       1.000000000000
C11 C       0.153359950000       1.036855970000       1.081777890000       1.000000000000
C12 C       0.203139410000       0.923005410000       1.039635330000       1.000000000000
C13 C       0.296818200000       0.922982980000       0.960370630000       1.000000000000
C14 C       0.346604220000       1.036824800000       0.918220880000       1.000000000000
C15 C       0.394928660000       0.922277470000       0.877403990000       1.000000000000
N1 N       0.490402620000       0.682480970000       0.796817840000       1.000000000000
N2 N       0.346855470000       0.576580590000       0.918222770000       1.000000000000
N3 N       0.153198270000       0.576601260000       1.081784430000       1.000000000000
N4 N       0.009592830000       0.682544690000       1.203193950000       1.000000000000
N5 N       0.055621500000       1.026550730000       1.164504920000       1.000000000000
N6 N       0.249960430000       1.033812540000       0.999999860000       1.000000000000
N7 N       0.444366730000       1.026517350000       0.835495130000       1.000000000000
H1 H       0.526770620000       0.985463660000       0.765761370000       1.000000000000
H2 H       0.444390220000       0.405045770000       0.835856110000       1.000000000000
H3 H       0.249993870000       0.400356130000       0.999997390000       1.000000000000
H4 H       0.055479210000       0.405088890000       1.164149150000       1.000000000000
H5 H      -0.026781380000       0.985524200000       1.234234920000       1.000000000000
H6 H       0.153529650000       1.211317380000       1.081753170000       1.000000000000
H7 H       0.346538210000       1.211296920000       0.918248020000       1.000000000000
#END
data_7a_opt-QR-15-2242-3
_audit_creation_method 'generated by cspy2.0'
_cell_length_a 29.3534
_cell_length_b 6.2041
_cell_length_c 15.618
_cell_angle_alpha 90.0
_cell_angle_beta 56.5457
_cell_angle_gamma 90.0
loop_
_symmetry_equiv_pos_site_id
_symmetry_equiv_pos_as_xyz
1 -x,-y,-z
2 +x,+y,+z
3 -x,+y,1/2-z
4 +x,-y,1/2+z
5 1/2-x,1/2-y,-z
6 1/2+x,1/2+y,+z
7 1/2-x,1/2+y,1/2-z
8 1/2+x,1/2-y,1/2+z
loop_
_atom_site_label
_atom_site_type_symbol
_atom_site_fract_x
_atom_site_fract_y
_atom_site_fract_z
_atom_site_occupancy
C1 C       0.051362730000       0.820481680000       0.876408310000       1.000000000000
C2 C       0.086357850000       1.145301570000       0.881514790000       1.000000000000
C3 C       0.130313250000       1.035885420000       0.879167070000       1.000000000000
C4 C       0.208461260000       1.037687590000       0.878330990000       1.000000000000
C5 C       0.249206800000       1.150787320000       0.879727270000       1.000000000000
C6 C       0.291036350000       1.037656860000       0.877356480000       1.000000000000
C7 C       0.369210720000       1.035758290000       0.876453030000       1.000000000000
C8 C       0.412112910000       1.145171820000       0.877722500000       1.000000000000
C9 C       0.450235230000       0.820282700000       0.872043520000       1.000000000000
C10 C       0.372530310000       0.803472360000       0.872613340000       1.000000000000
C11 C       0.332577960000       0.688979270000       0.871172190000       1.000000000000
C12 C       0.290205060000       0.802836920000       0.873485910000       1.000000000000
C13 C       0.211564640000       0.802868390000       0.874337890000       1.000000000000
C14 C       0.170293780000       0.689088630000       0.872884550000       1.000000000000
C15 C       0.129234370000       0.803606580000       0.875250030000       1.000000000000
N1 N       0.048092320000       1.043291270000       0.880221670000       1.000000000000
N2 N       0.168047290000       1.149084150000       0.880663180000       1.000000000000
N3 N       0.330381880000       1.149028800000       0.878740810000       1.000000000000
N4 N       0.451355730000       1.043100270000       0.875628660000       1.000000000000
N5 N       0.414589240000       0.699256060000       0.870485640000       1.000000000000
N6 N       0.251421580000       0.692067430000       0.872061480000       1.000000000000
N7 N       0.088162470000       0.699427470000       0.873942610000       1.000000000000
H1 H       0.018775240000       0.740502710000       0.875362710000       1.000000000000
H2 H       0.085478440000       1.320574130000       0.884480120000       1.000000000000
H3 H       0.248369290000       1.325186480000       0.882610450000       1.000000000000
H4 H       0.411318490000       1.320439000000       0.880524000000       1.000000000000
H5 H       0.483585680000       0.740244870000       0.870425900000       1.000000000000
H6 H       0.333376130000       0.514597100000       0.868336290000       1.000000000000
H7 H       0.171160630000       0.514735000000       0.869967900000       1.000000000000
#END
data_7a_opt-QR-15-1425-3
_audit_creation_method 'generated by cspy2.0'
_cell_length_a 29.3496
_cell_length_b 6.2051
_cell_length_c 13.0456
_cell_angle_alpha 90.0
_cell_angle_beta 90.9941
_cell_angle_gamma 90.0
loop_
_symmetry_equiv_pos_site_id
_symmetry_equiv_pos_as_xyz
1 -x,-y,-z
2 +x,+y,+z
3 -x,+y,1/2-z
4 +x,-y,1/2+z
5 1/2-x,1/2-y,-z
6 1/2+x,1/2+y,+z
7 1/2-x,1/2+y,1/2-z
8 1/2+x,1/2-y,1/2+z
loop_
_atom_site_label
_atom_site_type_symbol
_atom_site_fract_x
_atom_site_fract_y
_atom_site_fract_z
_atom_site_occupancy
C1 C       0.411925840000       1.175459330000       0.872235060000       1.000000000000
C2 C       0.375248560000       0.851326420000       0.878160800000       1.000000000000
C3 C       0.332033800000       0.961510860000       0.876725520000       1.000000000000
C4 C       0.254117400000       0.961088150000       0.877540370000       1.000000000000
C5 C       0.212899970000       0.848672740000       0.879844950000       1.000000000000
C6 C       0.171836780000       0.962548100000       0.878349540000       1.000000000000
C7 C       0.093926740000       0.965804290000       0.879094790000       1.000000000000
C8 C       0.050570880000       0.857156480000       0.881311140000       1.000000000000
C9 C       0.014323930000       1.182609820000       0.876402730000       1.000000000000
C10 C       0.091867120000       1.198067100000       0.875309970000       1.000000000000
C11 C       0.132305640000       1.311802650000       0.872987510000       1.000000000000
C12 C       0.173939690000       1.197300350000       0.874414160000       1.000000000000
C13 C       0.252325420000       1.195879520000       0.873593240000       1.000000000000
C14 C       0.294094680000       1.308902970000       0.871233830000       1.000000000000
C15 C       0.334401510000       1.193719530000       0.872739830000       1.000000000000
N1 N       0.413941390000       0.952673270000       0.876003750000       1.000000000000
N2 N       0.293796780000       0.848986670000       0.879036380000       1.000000000000
N3 N       0.132018920000       0.851873280000       0.880599560000       1.000000000000
N4 N       0.012008430000       0.959895730000       0.880055810000       1.000000000000
N5 N       0.050484760000       1.302986670000       0.874049800000       1.000000000000
N6 N       0.213203790000       1.307338100000       0.872146700000       1.000000000000
N7 N       0.375915850000       1.297119130000       0.870531100000       1.000000000000
H1 H       0.444856530000       1.254875850000       0.870461200000       1.000000000000
H2 H       0.375150640000       0.676114930000       0.881119860000       1.000000000000
H3 H       0.212804550000       0.674321250000       0.882736030000       1.000000000000
H4 H       0.050458000000       0.681929810000       0.884131770000       1.000000000000
H5 H      -0.018519110000       1.263209660000       0.875476600000       1.000000000000
H6 H       0.132446950000       1.486179530000       0.870139590000       1.000000000000
H7 H       0.294174630000       1.483251690000       0.868299320000       1.000000000000
#END
data_7a_opt-QR-15-1681-3
_audit_creation_method 'generated by cspy2.0'
_cell_length_a 6.2061
_cell_length_b 29.3367
_cell_length_c 13.1069
_cell_angle_alpha 90.0
_cell_angle_beta 88.3401
_cell_angle_gamma 90.0
loop_
_symmetry_equiv_pos_site_id
_symmetry_equiv_pos_as_xyz
1 -x,-y,-z
2 +x,+y,+z
3 -x,+y,1/2-z
4 +x,-y,1/2+z
5 1/2-x,1/2-y,-z
6 1/2+x,1/2+y,+z
7 1/2-x,1/2+y,1/2-z
8 1/2+x,1/2-y,1/2+z
loop_
_atom_site_label
_atom_site_type_symbol
_atom_site_fract_x
_atom_site_fract_y
_atom_site_fract_z
_atom_site_occupancy
C1 C       0.410190740000       0.837219000000       0.126240890000       1.000000000000
C2 C       0.085768050000       0.873851290000       0.124038580000       1.000000000000
C3 C       0.195616550000       0.917110080000       0.124398550000       1.000000000000
C4 C       0.194571070000       0.995063410000       0.123827780000       1.000000000000
C5 C       0.081868160000       1.036284020000       0.122810390000       1.000000000000
C6 C       0.195389800000       1.077393180000       0.123214830000       1.000000000000
C7 C       0.198046790000       1.155347240000       0.122657650000       1.000000000000
C8 C       0.089090510000       1.198698800000       0.121603610000       1.000000000000
C9 C       0.414218810000       1.235032400000       0.123547450000       1.000000000000
C10 C       0.430290420000       1.157454440000       0.124172210000       1.000000000000
C11 C       0.544348070000       1.117011510000       0.125188880000       1.000000000000
C12 C       0.430176130000       1.075347410000       0.124719730000       1.000000000000
C13 C       0.429363730000       0.996906150000       0.125252620000       1.000000000000
C14 C       0.542727270000       0.955144480000       0.126216170000       1.000000000000
C15 C       0.427844840000       0.914795040000       0.125798870000       1.000000000000
N1 N       0.187428060000       0.835150420000       0.124924000000       1.000000000000
N2 N       0.082776540000       0.955346080000       0.123435520000       1.000000000000
N3 N       0.084428780000       1.117211980000       0.122198910000       1.000000000000
N4 N       0.191503680000       1.237293810000       0.122018390000       1.000000000000
N5 N       0.534880060000       1.198879560000       0.124598820000       1.000000000000
N6 N       0.540501780000       1.036069090000       0.125679860000       1.000000000000
N7 N       0.531614860000       0.873276590000       0.126696270000       1.000000000000
H1 H       0.489877190000       0.804281570000       0.126881890000       1.000000000000
H2 H      -0.089436330000       0.873921420000       0.122977110000       1.000000000000
H3 H      -0.092499600000       1.036346130000       0.121680180000       1.000000000000
H4 H      -0.086123730000       1.198778070000       0.120392310000       1.000000000000
H5 H       0.494557210000       1.267915680000       0.123892730000       1.000000000000
H6 H       0.718691240000       1.116909390000       0.126360080000       1.000000000000
H7 H       0.717064820000       0.955102220000       0.127315870000       1.000000000000
#END
data_7a_opt-QR-2-4969-3
_audit_creation_method 'generated by cspy2.0'
_cell_length_a 6.2048
_cell_length_b 14.9876
_cell_length_c 6.8602
_cell_angle_alpha 107.5971
_cell_angle_beta 90.0021
_cell_angle_gamma 101.946
loop_
_symmetry_equiv_pos_site_id
_symmetry_equiv_pos_as_xyz
1 -x,-y,-z
2 +x,+y,+z
loop_
_atom_site_label
_atom_site_type_symbol
_atom_site_fract_x
_atom_site_fract_y
_atom_site_fract_z
_atom_site_occupancy
C1 C       0.105589350000       0.901979040000       0.779818360000       1.000000000000
C2 C      -0.256306780000       0.828196170000       0.774128530000       1.000000000000
C3 C      -0.190598810000       0.740684960000       0.767721180000       1.000000000000
C4 C      -0.271214060000       0.583117320000       0.756085160000       1.000000000000
C5 C      -0.426002120000       0.499916680000       0.749944250000       1.000000000000
C6 C      -0.354398640000       0.416719910000       0.743841200000       1.000000000000
C7 C      -0.431324520000       0.259169110000       0.732225850000       1.000000000000
C8 C      -0.584538140000       0.171648550000       0.725856730000       1.000000000000
C9 C      -0.296418070000       0.097878940000       0.720129800000       1.000000000000
C10 C      -0.201162090000       0.254677710000       0.731771690000       1.000000000000
C11 C      -0.045792500000       0.336323520000       0.737795420000       1.000000000000
C12 C      -0.117477000000       0.420658560000       0.744124980000       1.000000000000
C13 C      -0.038226430000       0.579212420000       0.755906450000       1.000000000000
C14 C       0.117792200000       0.663533580000       0.762207020000       1.000000000000
C15 C       0.044063260000       0.745186300000       0.768229100000       1.000000000000
N1 N      -0.115149970000       0.906334230000       0.779984650000       1.000000000000
N2 N      -0.342485670000       0.663476590000       0.761954860000       1.000000000000
N3 N      -0.506026610000       0.336347170000       0.737955010000       1.000000000000
N4 N      -0.521515750000       0.093507250000       0.719999580000       1.000000000000
N5 N      -0.138839070000       0.170845320000       0.725454880000       1.000000000000
N6 N       0.032966810000       0.499946090000       0.750027640000       1.000000000000
N7 N       0.190225770000       0.829017020000       0.774527330000       1.000000000000
H1 H       0.218918170000       0.968510270000       0.784930400000       1.000000000000
H2 H      -0.431648160000       0.828206630000       0.774033330000       1.000000000000
H3 H      -0.600478480000       0.499931860000       0.750002650000       1.000000000000
H4 H      -0.759888700000       0.171652270000       0.726051630000       1.000000000000
H5 H      -0.249620400000       0.031342080000       0.715060750000       1.000000000000
H6 H       0.128698800000       0.336349970000       0.737671990000       1.000000000000
H7 H       0.292233070000       0.663476490000       0.762233280000       1.000000000000
#END
data_7a_opt-QR-4-6925-3
_audit_creation_method 'generated by cspy2.0'
_cell_length_a 6.204
_cell_length_b 6.5593
_cell_length_c 14.9909
_cell_angle_alpha 90.0
_cell_angle_beta 78.0554
_cell_angle_gamma 90.0
loop_
_symmetry_equiv_pos_site_id
_symmetry_equiv_pos_as_xyz
1 +x,+y,+z
2 -x,1/2+y,-z
loop_
_atom_site_label
_atom_site_type_symbol
_atom_site_fract_x
_atom_site_fract_y
_atom_site_fract_z
_atom_site_occupancy
C1 C       0.601217780000       0.938279810000       0.102330620000       1.000000000000
C2 C       0.239682720000       0.938040450000       0.175333050000       1.000000000000
C3 C       0.305857910000       0.938133010000       0.261949360000       1.000000000000
C4 C       0.226082850000       0.938168180000       0.417879560000       1.000000000000
C5 C       0.071694770000       0.938195490000       0.500218770000       1.000000000000
C6 C       0.143721300000       0.938264730000       0.582548990000       1.000000000000
C7 C       0.067633460000       0.938320100000       0.738489380000       1.000000000000
C8 C      -0.085149760000       0.938444220000       0.825106610000       1.000000000000
C9 C       0.203409620000       0.938184400000       0.898081810000       1.000000000000
C10 C       0.297852460000       0.938213970000       0.742903060000       1.000000000000
C11 C       0.452806470000       0.938201800000       0.662097150000       1.000000000000
C12 C       0.380659260000       0.938274100000       0.578650030000       1.000000000000
C13 C       0.459084380000       0.938297330000       0.421746540000       1.000000000000
C14 C       0.614671250000       0.938361720000       0.338302160000       1.000000000000
C15 C       0.540525770000       0.938308840000       0.257499860000       1.000000000000
N1 N       0.380455940000       0.938106090000       0.098005640000       1.000000000000
N2 N       0.154374090000       0.938079980000       0.338336480000       1.000000000000
N3 N      -0.007515600000       0.938330520000       0.662105770000       1.000000000000
N4 N      -0.021707280000       0.938381790000       0.902414830000       1.000000000000
N5 N       0.360645130000       0.938117200000       0.825846360000       1.000000000000
N6 N       0.530725100000       0.938302680000       0.500191460000       1.000000000000
N7 N       0.686259860000       0.938397280000       0.174542100000       1.000000000000
H1 H       0.714219340000       0.938446760000       0.036499880000       1.000000000000
H2 H       0.064343530000       0.937919700000       0.175310810000       1.000000000000
H3 H      -0.102807320000       0.938234370000       0.500219850000       1.000000000000
H4 H      -0.260543110000       0.938640240000       0.825118580000       1.000000000000
H5 H       0.250576300000       0.938065680000       0.963893890000       1.000000000000
H6 H       0.627319950000       0.938088860000       0.662043620000       1.000000000000
H7 H       0.789130370000       0.938399640000       0.338373450000       1.000000000000
#END
data_7a_opt-QR-2-138-3
_audit_creation_method 'generated by cspy2.0'
_cell_length_a 14.9775
_cell_length_b 6.7519
_cell_length_c 6.2006
_cell_angle_alpha 89.4812
_cell_angle_beta 78.0354
_cell_angle_gamma 75.6392
loop_
_symmetry_equiv_pos_site_id
_symmetry_equiv_pos_as_xyz
1 -x,-y,-z
2 +x,+y,+z
loop_
_atom_site_label
_atom_site_type_symbol
_atom_site_fract_x
_atom_site_fract_y
_atom_site_fract_z
_atom_site_occupancy
C1 C       0.593959270000       0.284116910000       0.301407370000       1.000000000000
C2 C       0.667588780000       0.278909820000       0.589803700000       1.000000000000
C3 C       0.755139640000       0.271054560000       0.436493220000       1.000000000000
C4 C       0.912659110000       0.257612730000       0.359556220000       1.000000000000
C5 C       0.995795490000       0.250982850000       0.431258680000       1.000000000000
C6 C       1.079020630000       0.243453860000       0.276371990000       1.000000000000
C7 C       1.236536840000       0.230010060000       0.195743590000       1.000000000000
C8 C       1.323996910000       0.223111920000       0.261551470000       1.000000000000
C9 C       1.397869270000       0.215181680000      -0.100590640000       1.000000000000
C10 C       1.241109510000       0.228564390000      -0.039084800000       1.000000000000
C11 C       1.159519170000       0.235056290000      -0.112907090000       1.000000000000
C12 C       1.075175380000       0.242810720000       0.043196710000       1.000000000000
C13 C       0.916662320000       0.256409980000       0.122476240000       1.000000000000
C14 C       0.832405360000       0.263222350000       0.050681930000       1.000000000000
C15 C       0.750726420000       0.270647760000       0.206136480000       1.000000000000
N1 N       0.589514400000       0.285236400000       0.526679000000       1.000000000000
N2 N       0.832267560000       0.264863250000       0.511285780000       1.000000000000
N3 N       1.159338180000       0.237101010000       0.347722800000       1.000000000000
N4 N       1.402158670000       0.215925730000       0.120321130000       1.000000000000
N5 N       1.324960650000       0.220852380000      -0.185314680000       1.000000000000
N6 N       0.995946540000       0.249179940000      -0.028071240000       1.000000000000
N7 N       0.666947460000       0.277485090000       0.143722770000       1.000000000000
H1 H       0.527480470000       0.289654150000       0.254549220000       1.000000000000
H2 H       0.667505820000       0.279536500000       0.765310590000       1.000000000000
H3 H       0.995712800000       0.251753470000       0.605895080000       1.000000000000
H4 H       1.323928270000       0.224021660000       0.437041780000       1.000000000000
H5 H       1.464414720000       0.209017390000      -0.213978360000       1.000000000000
H6 H       1.159555520000       0.234209790000      -0.287500780000       1.000000000000
H7 H       0.832522950000       0.262517600000      -0.123967400000       1.000000000000
#END
data_7a_opt-QR-15-7100-3
_audit_creation_method 'generated by cspy2.0'
_cell_length_a 29.3568
_cell_length_b 6.2101
_cell_length_c 13.7997
_cell_angle_alpha 90.0
_cell_angle_beta 70.5818
_cell_angle_gamma 90.0
loop_
_symmetry_equiv_pos_site_id
_symmetry_equiv_pos_as_xyz
1 -x,-y,-z
2 +x,+y,+z
3 -x,+y,1/2-z
4 +x,-y,1/2+z
5 1/2-x,1/2-y,-z
6 1/2+x,1/2+y,+z
7 1/2-x,1/2+y,1/2-z
8 1/2+x,1/2-y,1/2+z
loop_
_atom_site_label
_atom_site_type_symbol
_atom_site_fract_x
_atom_site_fract_y
_atom_site_fract_z
_atom_site_occupancy
C1 C       0.034323530000       0.316241430000       0.377518030000       1.000000000000
C2 C       0.069690600000       0.640897930000       0.384026590000       1.000000000000
C3 C       0.113491720000       0.531969090000       0.380810530000       1.000000000000
C4 C       0.191600710000       0.534408480000       0.379420160000       1.000000000000
C5 C       0.232441530000       0.647721850000       0.381108160000       1.000000000000
C6 C       0.274116820000       0.535049810000       0.377863080000       1.000000000000
C7 C       0.352247110000       0.533799090000       0.376377960000       1.000000000000
C8 C       0.395256400000       0.643411610000       0.377905350000       1.000000000000
C9 C       0.432987460000       0.319282180000       0.370313460000       1.000000000000
C10 C       0.355311160000       0.301856930000       0.371345760000       1.000000000000
C11 C       0.315247720000       0.187210430000       0.369599630000       1.000000000000
C12 C       0.273020650000       0.300534670000       0.372800220000       1.000000000000
C13 C       0.194420630000       0.299937700000       0.374224290000       1.000000000000
C14 C       0.153038490000       0.185979010000       0.372469650000       1.000000000000
C15 C       0.112129770000       0.300008430000       0.375720150000       1.000000000000
N1 N       0.031332170000       0.538695970000       0.382480990000       1.000000000000
N2 N       0.151336670000       0.645329230000       0.382602130000       1.000000000000
N3 N       0.313567630000       0.646594440000       0.379529420000       1.000000000000
N4 N       0.434352540000       0.541801250000       0.375018310000       1.000000000000
N5 N       0.397239640000       0.198115680000       0.368373640000       1.000000000000
N6 N       0.234132280000       0.189625650000       0.371094090000       1.000000000000
N7 N       0.070960360000       0.195630320000       0.374163610000       1.000000000000
H1 H       0.001655570000       0.236077380000       0.376279640000       1.000000000000
H2 H       0.069019880000       0.815900750000       0.387888010000       1.000000000000
H3 H       0.231802110000       0.821874440000       0.384880450000       1.000000000000
H4 H       0.394637710000       0.818436870000       0.381621200000       1.000000000000
H5 H       0.466241080000       0.239618960000       0.368041360000       1.000000000000
H6 H       0.315845940000       0.013068200000       0.365876410000       1.000000000000
H7 H       0.153708830000       0.011826640000       0.368658150000       1.000000000000
#END
data_7a_opt-QR-14-8880-3
_audit_creation_method 'generated by cspy2.0'
_cell_length_a 15.0031
_cell_length_b 13.0231
_cell_length_c 6.2113
_cell_angle_alpha 90.0
_cell_angle_beta 77.9822
_cell_angle_gamma 90.0
loop_
_symmetry_equiv_pos_site_id
_symmetry_equiv_pos_as_xyz
1 -x,-y,-z
2 +x,+y,+z
3 -x,1/2+y,1/2-z
4 +x,1/2-y,1/2+z
loop_
_atom_site_label
_atom_site_type_symbol
_atom_site_fract_x
_atom_site_fract_y
_atom_site_fract_z
_atom_site_occupancy
C1 C       0.470679530000       0.375171560000       0.831197140000       1.000000000000
C2 C       0.397796660000       0.382238750000       1.192259940000       1.000000000000
C3 C       0.311212340000       0.379472900000       1.126739260000       1.000000000000
C4 C       0.155365480000       0.378969150000       1.207225590000       1.000000000000
C5 C       0.073091440000       0.381175920000       1.361712720000       1.000000000000
C6 C      -0.009229140000       0.378359870000       1.290311450000       1.000000000000
C7 C      -0.165066460000       0.377758150000       1.367117870000       1.000000000000
C8 C      -0.251625250000       0.379829310000       1.520041240000       1.000000000000
C9 C      -0.324642730000       0.372506960000       1.232585640000       1.000000000000
C10 C      -0.169552910000       0.372639730000       1.137467110000       1.000000000000
C11 C      -0.088818710000       0.370381840000       0.982411940000       1.000000000000
C12 C      -0.005390790000       0.373165490000       1.053925380000       1.000000000000
C13 C       0.151425810000       0.373689060000       0.974798650000       1.000000000000
C14 C       0.234787830000       0.371408050000       0.819114240000       1.000000000000
C15 C       0.315584350000       0.374246750000       0.892636790000       1.000000000000
N1 N       0.475058860000       0.380200970000       1.051400210000       1.000000000000
N2 N       0.234892100000       0.381745800000       1.278308390000       1.000000000000
N3 N      -0.088715570000       0.380526400000       1.441645040000       1.000000000000
N4 N      -0.328908880000       0.377335060000       1.457173360000       1.000000000000
N5 N      -0.252479880000       0.370098930000       1.075303460000       1.000000000000
N6 N       0.072986060000       0.370957400000       0.903803430000       1.000000000000
N7 N       0.398462180000       0.372170240000       0.746784120000       1.000000000000
H1 H       0.536434800000       0.373521320000       0.718121330000       1.000000000000
H2 H       0.397878260000       0.386176840000       1.367187280000       1.000000000000
H3 H       0.073141540000       0.385021660000       1.535803050000       1.000000000000
H4 H      -0.251576440000       0.383612910000       1.695006670000       1.000000000000
H5 H      -0.390433540000       0.370570160000       1.185877620000       1.000000000000
H6 H      -0.088826490000       0.366584230000       0.808321290000       1.000000000000
H7 H       0.234672980000       0.367523650000       0.645073510000       1.000000000000
#END
data_7a_opt-QR-61-8401-3
_audit_creation_method 'generated by cspy2.0'
_cell_length_a 58.3518
_cell_length_b 6.2051
_cell_length_c 6.5839
_cell_angle_alpha 90.0
_cell_angle_beta 90.0
_cell_angle_gamma 90.0
loop_
_symmetry_equiv_pos_site_id
_symmetry_equiv_pos_as_xyz
1 -x,-y,-z
2 +x,+y,+z
3 -x,1/2+y,1/2-z
4 +x,1/2-y,1/2+z
5 1/2-x,-y,1/2+z
6 1/2+x,+y,1/2-z
7 1/2-x,1/2+y,+z
8 1/2+x,1/2-y,-z
loop_
_atom_site_label
_atom_site_type_symbol
_atom_site_fract_x
_atom_site_fract_y
_atom_site_fract_z
_atom_site_occupancy
C1 C       0.524816420000       0.347057350000       0.814422800000       1.000000000000
C2 C       0.543139660000       0.671916490000       0.825871080000       1.000000000000
C3 C       0.564854720000       0.562330370000       0.839428190000       1.000000000000
C4 C       0.603948900000       0.563939770000       0.863781380000       1.000000000000
C5 C       0.624604220000       0.677004670000       0.876567920000       1.000000000000
C6 C       0.645232780000       0.563705690000       0.889457590000       1.000000000000
C7 C       0.684333660000       0.561608760000       0.913808170000       1.000000000000
C8 C       0.706055130000       0.670943710000       0.927157600000       1.000000000000
C9 C       0.724320600000       0.345857350000       0.939048010000       1.000000000000
C10 C       0.685419580000       0.329208170000       0.914759410000       1.000000000000
C11 C       0.665148910000       0.214787130000       0.902179800000       1.000000000000
C12 C       0.644232920000       0.328757650000       0.888989260000       1.000000000000
C13 C       0.604901020000       0.329005310000       0.864411910000       1.000000000000
C14 C       0.583975030000       0.215285730000       0.851359510000       1.000000000000
C15 C       0.563720280000       0.329940320000       0.838693690000       1.000000000000
N1 N       0.523746730000       0.569941520000       0.813767600000       1.000000000000
N2 N       0.584004720000       0.675510530000       0.851342450000       1.000000000000
N3 N       0.665189020000       0.675015890000       0.901759340000       1.000000000000
N4 N       0.725425510000       0.568742880000       0.939392230000       1.000000000000
N5 N       0.706208740000       0.224846970000       0.927896540000       1.000000000000
N6 N       0.624569100000       0.218062040000       0.876755070000       1.000000000000
N7 N       0.542923880000       0.225820510000       0.825688090000       1.000000000000
H1 H       0.508304650000       0.267088870000       0.803983640000       1.000000000000
H2 H       0.543141530000       0.847267310000       0.825868390000       1.000000000000
H3 H       0.624602100000       0.851475540000       0.876402210000       1.000000000000
H4 H       0.706067600000       0.846294370000       0.926853120000       1.000000000000
H5 H       0.740816480000       0.265685990000       0.949508920000       1.000000000000
H6 H       0.665128950000       0.040332340000       0.902415280000       1.000000000000
H7 H       0.583977030000       0.040825570000       0.851434120000       1.000000000000
#END
data_7a_opt-QR-15-9076-3
_audit_creation_method 'generated by cspy2.0'
_cell_length_a 6.2102
_cell_length_b 29.3616
_cell_length_c 13.2976
_cell_angle_alpha 90.0
_cell_angle_beta 100.7173
_cell_angle_gamma 90.0
loop_
_symmetry_equiv_pos_site_id
_symmetry_equiv_pos_as_xyz
1 -x,-y,-z
2 +x,+y,+z
3 -x,+y,1/2-z
4 +x,-y,1/2+z
5 1/2-x,1/2-y,-z
6 1/2+x,1/2+y,+z
7 1/2-x,1/2+y,1/2-z
8 1/2+x,1/2-y,1/2+z
loop_
_atom_site_label
_atom_site_type_symbol
_atom_site_fract_x
_atom_site_fract_y
_atom_site_fract_z
_atom_site_occupancy
C1 C       0.028988600000       0.910357300000       0.622698160000       1.000000000000
C2 C       0.355341630000       0.873881890000       0.627159920000       1.000000000000
C3 C       0.245463370000       0.830621150000       0.625872760000       1.000000000000
C4 C       0.247362140000       0.752739920000       0.626196320000       1.000000000000
C5 C       0.361045520000       0.711600550000       0.627810800000       1.000000000000
C6 C       0.247423630000       0.670477570000       0.626494670000       1.000000000000
C7 C       0.245623480000       0.592591550000       0.626759510000       1.000000000000
C8 C       0.355531880000       0.549324740000       0.628290120000       1.000000000000
C9 C       0.029329780000       0.512877920000       0.624378170000       1.000000000000
C10 C       0.012334500000       0.590384930000       0.623817610000       1.000000000000
C11 C      -0.102714490000       0.630756070000       0.622184150000       1.000000000000
C12 C       0.011539590000       0.672431020000       0.623455290000       1.000000000000
C13 C       0.011505450000       0.750803290000       0.623113410000       1.000000000000
C14 C      -0.102854130000       0.792486550000       0.621444590000       1.000000000000
C15 C       0.012113620000       0.832847470000       0.622785430000       1.000000000000
N1 N       0.252797510000       0.912508000000       0.625642010000       1.000000000000
N2 N       0.359231320000       0.792473240000       0.627519310000       1.000000000000
N3 N       0.359338460000       0.630732710000       0.628062070000       1.000000000000
N4 N       0.253072210000       0.510704100000       0.627162940000       1.000000000000
N5 N      -0.092275500000       0.548953450000       0.622695260000       1.000000000000
N6 N      -0.099724170000       0.711622030000       0.621848570000       1.000000000000
N7 N      -0.092594360000       0.874280470000       0.621216490000       1.000000000000
H1 H      -0.051420660000       0.943236430000       0.621441800000       1.000000000000
H2 H       0.531382150000       0.873896560000       0.629477310000       1.000000000000
H3 H       0.536202950000       0.711606490000       0.630056380000       1.000000000000
H4 H       0.531530020000       0.549309690000       0.630461760000       1.000000000000
H5 H      -0.050998880000       0.480002610000       0.623544700000       1.000000000000
H6 H      -0.277819860000       0.630779750000       0.620002550000       1.000000000000
H7 H      -0.278016220000       0.792460850000       0.619178330000       1.000000000000
#END
data_7a_opt-QR-1-1492-3
_audit_creation_method 'generated by cspy2.0'
_cell_length_a 5.5163
_cell_length_b 4.4856
_cell_length_c 12.4508
_cell_angle_alpha 87.3833
_cell_angle_beta 95.1198
_cell_angle_gamma 75.8899
loop_
_symmetry_equiv_pos_site_id
_symmetry_equiv_pos_as_xyz
1 +x,+y,+z
loop_
_atom_site_label
_atom_site_type_symbol
_atom_site_fract_x
_atom_site_fract_y
_atom_site_fract_z
_atom_site_occupancy
C1 C       0.804430590000       0.703028730000       0.313007510000       1.000000000000
C2 C       0.438785890000       0.912958940000       0.384290380000       1.000000000000
C3 C       0.506845100000       0.677171660000       0.471801810000       1.000000000000
C4 C       0.427778100000       0.447490550000       0.628178840000       1.000000000000
C5 C       0.272288580000       0.436221460000       0.710117560000       1.000000000000
C6 C       0.346235200000       0.203088470000       0.793365120000       1.000000000000
C7 C       0.270913870000      -0.030174950000       0.949762220000       1.000000000000
C8 C       0.117149520000      -0.051387200000       1.036048570000       1.000000000000
C9 C       0.410185610000      -0.478475580000       1.111010940000       1.000000000000
C10 C       0.504169370000      -0.264606910000       0.955484500000       1.000000000000
C11 C       0.660261710000      -0.256917120000       0.875103620000       1.000000000000
C12 C       0.586265780000      -0.021391210000       0.790790360000       1.000000000000
C13 C       0.664008710000       0.211587520000       0.633447780000       1.000000000000
C14 C       0.820746730000       0.223948310000       0.550424480000       1.000000000000
C15 C       0.744674050000       0.456131520000       0.468728040000       1.000000000000
N1 N       0.580584710000       0.927763770000       0.307352860000       1.000000000000
N2 N       0.354184190000       0.674747690000       0.547755010000       1.000000000000
N3 N       0.193929600000       0.194272870000       0.872515920000       1.000000000000
N4 N       0.182254830000      -0.266290390000       1.114144400000       1.000000000000
N5 N       0.568657790000      -0.490018860000       1.039243090000       1.000000000000
N6 N       0.737448920000      -0.013481940000       0.712750790000       1.000000000000
N7 N       0.891462840000       0.477207830000       0.386154340000       1.000000000000
H1 H       0.918260940000       0.722418130000       0.247506490000       1.000000000000
H2 H       0.261046800000       1.084772850000       0.383231000000       1.000000000000
H3 H       0.095503380000       0.607286060000       0.709134780000       1.000000000000
H4 H      -0.060440790000       0.120632040000       1.035119810000       1.000000000000
H5 H       0.458644650000      -0.654774300000       1.177435160000       1.000000000000
H6 H       0.837027900000      -0.427950050000       0.876016680000       1.000000000000
H7 H       0.997536350000       0.052869710000       0.551495590000       1.000000000000
#END
data_7a_opt-QR-15-7240-3
_audit_creation_method 'generated by cspy2.0'
_cell_length_a 29.3384
_cell_length_b 6.2019
_cell_length_c 13.9642
_cell_angle_alpha 90.0
_cell_angle_beta 69.926
_cell_angle_gamma 90.0
loop_
_symmetry_equiv_pos_site_id
_symmetry_equiv_pos_as_xyz
1 -x,-y,-z
2 +x,+y,+z
3 -x,+y,1/2-z
4 +x,-y,1/2+z
5 1/2-x,1/2-y,-z
6 1/2+x,1/2+y,+z
7 1/2-x,1/2+y,1/2-z
8 1/2+x,1/2-y,1/2+z
loop_
_atom_site_label
_atom_site_type_symbol
_atom_site_fract_x
_atom_site_fract_y
_atom_site_fract_z
_atom_site_occupancy
C1 C       0.032147030000       0.336209640000       0.126131580000       1.000000000000
C2 C       0.068783130000       0.661636300000       0.124562880000       1.000000000000
C3 C       0.112065190000       0.552466770000       0.124882880000       1.000000000000
C4 C       0.190070640000       0.554896210000       0.124562420000       1.000000000000
C5 C       0.231302550000       0.668458230000       0.123853660000       1.000000000000
C6 C       0.272449790000       0.555538540000       0.124223380000       1.000000000000
C7 C       0.350448070000       0.554294380000       0.123915640000       1.000000000000
C8 C       0.393840570000       0.664127060000       0.123163640000       1.000000000000
C9 C       0.430176110000       0.339276220000       0.124725040000       1.000000000000
C10 C       0.352545320000       0.321799940000       0.125083120000       1.000000000000
C11 C       0.312077940000       0.206903370000       0.125782380000       1.000000000000
C12 C       0.270394150000       0.320475090000       0.125358320000       1.000000000000
C13 C       0.191913580000       0.319867040000       0.125630320000       1.000000000000
C14 C       0.150131610000       0.205653080000       0.126299280000       1.000000000000
C15 C       0.109759690000       0.319927000000       0.125920480000       1.000000000000
N1 N       0.030071470000       0.559199670000       0.125149960000       1.000000000000
N2 N       0.150324190000       0.666083300000       0.124222100000       1.000000000000
N3 N       0.312293870000       0.667340920000       0.123503490000       1.000000000000
N4 N       0.432450650000       0.562289220000       0.123553110000       1.000000000000
N5 N       0.393993620000       0.217838010000       0.125475850000       1.000000000000
N6 N       0.231102250000       0.209300700000       0.126020620000       1.000000000000
N7 N       0.068232780000       0.215318710000       0.126525530000       1.000000000000
H1 H      -0.000797920000       0.255874340000       0.126556020000       1.000000000000
H2 H       0.068836990000       0.837056370000       0.123768280000       1.000000000000
H3 H       0.231376650000       0.843016810000       0.123003410000       1.000000000000
H4 H       0.393929550000       0.839550950000       0.122226440000       1.000000000000
H5 H       0.463058480000       0.259432280000       0.125048120000       1.000000000000
H6 H       0.311970590000       0.032348670000       0.126678520000       1.000000000000
H7 H       0.150092550000       0.031111150000       0.127113960000       1.000000000000
#END
data_7a_opt-QR-2-6513-3
_audit_creation_method 'generated by cspy2.0'
_cell_length_a 9.0656
_cell_length_b 17.4564
_cell_length_c 6.2102
_cell_angle_alpha 63.8302
_cell_angle_beta 52.9508
_cell_angle_gamma 50.0134
loop_
_symmetry_equiv_pos_site_id
_symmetry_equiv_pos_as_xyz
1 -x,-y,-z
2 +x,+y,+z
loop_
_atom_site_label
_atom_site_type_symbol
_atom_site_fract_x
_atom_site_fract_y
_atom_site_fract_z
_atom_site_occupancy
C1 C       0.884834600000       0.936782560000       0.379847670000       1.000000000000
C2 C       1.034800290000       0.864177160000       0.014315830000       1.000000000000
C3 C       1.205167140000       0.777418230000       0.082544180000       1.000000000000
C4 C       1.514917410000       0.621467520000       0.003758150000       1.000000000000
C5 C       1.680143570000       0.539234040000      -0.151571340000       1.000000000000
C6 C       1.841990990000       0.456759180000      -0.077467020000       1.000000000000
C7 C       2.151675100000       0.300803160000      -0.152511260000       1.000000000000
C8 C       2.325303140000       0.214261930000      -0.306096770000       1.000000000000
C9 C       2.465569440000       0.141004860000      -0.012976460000       1.000000000000
C10 C       2.157060310000       0.296165620000       0.080720010000       1.000000000000
C11 C       1.994858210000       0.376849230000       0.236671830000       1.000000000000
C12 C       1.830747550000       0.460414260000       0.162540350000       1.000000000000
C13 C       1.519078760000       0.617321410000       0.239989300000       1.000000000000
C14 C       1.351570980000       0.700639210000       0.396592820000       1.000000000000
C15 C       1.192802110000       0.781581860000       0.320380580000       1.000000000000
N1 N       0.879650500000       0.941376350000       0.155977770000       1.000000000000
N2 N       1.358625810000       0.701155700000      -0.069996080000       1.000000000000
N3 N       2.001642930000       0.377306510000      -0.229623720000       1.000000000000
N4 N       2.477416390000       0.136845540000      -0.240854510000       1.000000000000
N5 N       2.320344960000       0.213113830000       0.145336580000       1.000000000000
N6 N       1.673240900000       0.538743450000       0.313583220000       1.000000000000
N7 N       1.026394210000       0.864405770000       0.467024970000       1.000000000000
H1 H       0.752776270000       1.002480020000       0.493587690000       1.000000000000
H2 H       1.037415420000       0.864397110000      -0.163434850000       1.000000000000
H3 H       1.682706280000       0.539416270000      -0.328350090000       1.000000000000
H4 H       2.327828380000       0.214393380000      -0.483639440000       1.000000000000
H5 H       2.595198460000       0.075116030000       0.035565820000       1.000000000000
H6 H       1.992247960000       0.376736250000       0.413401130000       1.000000000000
H7 H       1.349078500000       0.700382830000       0.573380810000       1.000000000000
#END
data_7a_opt-QR-2-4488-3
_audit_creation_method 'generated by cspy2.0'
_cell_length_a 11.1651
_cell_length_b 15.0007
_cell_length_c 6.2068
_cell_angle_alpha 77.9918
_cell_angle_beta 54.726000000000006
_cell_angle_gamma 115.7164
loop_
_symmetry_equiv_pos_site_id
_symmetry_equiv_pos_as_xyz
1 -x,-y,-z
2 +x,+y,+z
loop_
_atom_site_label
_atom_site_type_symbol
_atom_site_fract_x
_atom_site_fract_y
_atom_site_fract_z
_atom_site_occupancy
C1 C       0.254884140000       0.436949230000       0.092098350000       1.000000000000
C2 C       0.247028630000       0.360447440000       0.463322420000       1.000000000000
C3 C       0.248146460000       0.274401630000       0.395775240000       1.000000000000
C4 C       0.245970820000       0.117602300000       0.478248320000       1.000000000000
C5 C       0.242562060000       0.033780180000       0.636836790000       1.000000000000
C6 C       0.243778950000      -0.047957820000       0.563296660000       1.000000000000
C7 C       0.241691730000      -0.204711440000       0.641962500000       1.000000000000
C8 C       0.238389670000      -0.292768890000       0.798822270000       1.000000000000
C9 C       0.243719220000      -0.363264530000       0.503688910000       1.000000000000
C10 C       0.246265820000      -0.207053510000       0.406103700000       1.000000000000
C11 C       0.249687860000      -0.124760210000       0.246916330000       1.000000000000
C12 C       0.248601140000      -0.041867920000       0.320408230000       1.000000000000
C13 C       0.250822430000       0.115919620000       0.239246690000       1.000000000000
C14 C       0.254358570000       0.200903680000       0.079292470000       1.000000000000
C15 C       0.253110330000       0.281071840000       0.154994310000       1.000000000000
N1 N       0.250262140000       0.439166020000       0.318586350000       1.000000000000
N2 N       0.244727090000       0.196523660000       0.551483530000       1.000000000000
N3 N       0.240478580000      -0.128938740000       0.718591680000       1.000000000000
N4 N       0.239327450000      -0.369605210000       0.734211120000       1.000000000000
N5 N       0.247121640000      -0.289546590000       0.342259210000       1.000000000000
N6 N       0.251983600000       0.038053190000       0.166193410000       1.000000000000
N7 N       0.256466210000       0.365500460000       0.005122500000       1.000000000000
H1 H       0.257615180000       0.503958460000      -0.024237100000       1.000000000000
H2 H       0.243358480000       0.358802320000       0.643213780000       1.000000000000
H3 H       0.239061030000       0.032185890000       0.815659700000       1.000000000000
H4 H       0.235032710000      -0.294322960000       0.978347630000       1.000000000000
H5 H       0.244316490000      -0.428764720000       0.455783180000       1.000000000000
H6 H       0.253119870000      -0.123154330000       0.068172700000       1.000000000000
H7 H       0.257930810000       0.202466170000      -0.099578440000       1.000000000000
#END
data_7a_opt-QR-2-13143-3
_audit_creation_method 'generated by cspy2.0'
_cell_length_a 8.945
_cell_length_b 15.0045
_cell_length_c 6.2121
_cell_angle_alpha 102.019
_cell_angle_beta 116.3847
_cell_angle_gamma 53.1682
loop_
_symmetry_equiv_pos_site_id
_symmetry_equiv_pos_as_xyz
1 -x,-y,-z
2 +x,+y,+z
loop_
_atom_site_label
_atom_site_type_symbol
_atom_site_fract_x
_atom_site_fract_y
_atom_site_fract_z
_atom_site_occupancy
C1 C       0.260594800000       0.245246470000       0.220244640000       1.000000000000
C2 C       0.245653030000       0.176906640000      -0.147791000000       1.000000000000
C3 C       0.247985650000       0.089650420000      -0.080668480000       1.000000000000
C4 C       0.244107300000      -0.064940960000      -0.162238950000       1.000000000000
C5 C       0.237399370000      -0.145151300000      -0.319573700000       1.000000000000
C6 C       0.240040330000      -0.228222920000      -0.246447870000       1.000000000000
C7 C       0.236286830000      -0.382860240000      -0.324280550000       1.000000000000
C8 C       0.229553090000      -0.467332210000      -0.480033030000       1.000000000000
C9 C       0.241465860000      -0.543911050000      -0.186389820000       1.000000000000
C10 C       0.245877090000      -0.390225160000      -0.089919770000       1.000000000000
C11 C       0.252582960000      -0.311544080000       0.067989360000       1.000000000000
C12 C       0.249834870000      -0.227342620000      -0.005293320000       1.000000000000
C13 C       0.253591810000      -0.071728670000       0.074873380000       1.000000000000
C14 C       0.260237590000       0.009597100000       0.233382420000       1.000000000000
C15 C       0.257520520000       0.091153310000       0.158096070000       1.000000000000
N1 N       0.251662310000       0.252309700000      -0.004385170000       1.000000000000
N2 N       0.241514500000       0.015319060000      -0.235006020000       1.000000000000
N3 N       0.233443550000      -0.305678130000      -0.400573750000       1.000000000000
N4 N       0.231971780000      -0.545312360000      -0.415579690000       1.000000000000
N5 N       0.248280210000      -0.473836060000      -0.026156310000       1.000000000000
N6 N       0.256263890000      -0.150934520000       0.147582030000       1.000000000000
N7 N       0.263731420000       0.172130660000       0.306564380000       1.000000000000
H1 H       0.265305760000       0.309558490000       0.335290050000       1.000000000000
H2 H       0.238512730000       0.179119520000      -0.326232620000       1.000000000000
H3 H       0.230160690000      -0.142911110000      -0.497190890000       1.000000000000
H4 H       0.222105910000      -0.465051480000      -0.658622950000       1.000000000000
H5 H       0.243315420000      -0.610224440000      -0.138466280000       1.000000000000
H6 H       0.259922570000      -0.313765730000       0.245646230000       1.000000000000
H7 H       0.267418660000       0.007324630000       0.410932160000       1.000000000000
#END
data_7a_opt-QR-15-6731-3
_audit_creation_method 'generated by cspy2.0'
_cell_length_a 6.2069
_cell_length_b 29.3102
_cell_length_c 13.5744
_cell_angle_alpha 90.0
_cell_angle_beta 105.0716
_cell_angle_gamma 90.0
loop_
_symmetry_equiv_pos_site_id
_symmetry_equiv_pos_as_xyz
1 -x,-y,-z
2 +x,+y,+z
3 -x,+y,1/2-z
4 +x,-y,1/2+z
5 1/2-x,1/2-y,-z
6 1/2+x,1/2+y,+z
7 1/2-x,1/2+y,1/2-z
8 1/2+x,1/2-y,1/2+z
loop_
_atom_site_label
_atom_site_type_symbol
_atom_site_fract_x
_atom_site_fract_y
_atom_site_fract_z
_atom_site_occupancy
C1 C       0.155088320000       0.870511120000       0.876895870000       1.000000000000
C2 C       0.478042910000       0.906969800000       0.873380570000       1.000000000000
C3 C       0.369323060000       0.950336430000       0.874276480000       1.000000000000
C4 C       0.371218250000       1.028363790000       0.873875390000       1.000000000000
C5 C       0.483761610000       1.069547540000       0.872558930000       1.000000000000
C6 C       0.371330060000       1.110769150000       0.873480290000       1.000000000000
C7 C       0.369557730000       1.188782470000       0.873115530000       1.000000000000
C8 C       0.478434260000       1.232113980000       0.871866850000       1.000000000000
C9 C       0.155376140000       1.268696800000       0.874763930000       1.000000000000
C10 C       0.138561220000       1.191044060000       0.875345300000       1.000000000000
C11 C       0.024681670000       1.150631090000       0.876681720000       1.000000000000
C12 C       0.137813630000       1.108854920000       0.875814140000       1.000000000000
C13 C       0.137772840000       1.030352960000       0.876237610000       1.000000000000
C14 C       0.024591640000       0.988606780000       0.877610050000       1.000000000000
C15 C       0.138389090000       0.948161430000       0.876663810000       1.000000000000
N1 N       0.376568540000       0.868297150000       0.874632430000       1.000000000000
N2 N       0.481923590000       0.988548890000       0.872930570000       1.000000000000
N3 N       0.482136730000       1.150542050000       0.872203230000       1.000000000000
N4 N       0.376976400000       1.270826620000       0.872643960000       1.000000000000
N5 N       0.034964310000       1.232578040000       0.876103550000       1.000000000000
N6 N       0.027653780000       1.069613610000       0.877125580000       1.000000000000
N7 N       0.034783190000       0.906674990000       0.877962050000       1.000000000000
H1 H       0.075548960000       0.837588550000       0.877955570000       1.000000000000
H2 H       0.652281960000       0.906929160000       0.871602010000       1.000000000000
H3 H       0.657185300000       1.069508280000       0.870852300000       1.000000000000
H4 H       0.652760630000       1.232083290000       0.870249440000       1.000000000000
H5 H       0.075792390000       1.301633390000       0.875305620000       1.000000000000
H6 H      -0.148767540000       1.150649950000       0.878327740000       1.000000000000
H7 H      -0.148791810000       0.988676670000       0.879347140000       1.000000000000
#END
data_7a_opt-QR-15-9321-3
_audit_creation_method 'generated by cspy2.0'
_cell_length_a 29.3558
_cell_length_b 6.2022
_cell_length_c 16.1314
_cell_angle_alpha 90.0
_cell_angle_beta 54.2023
_cell_angle_gamma 90.0
loop_
_symmetry_equiv_pos_site_id
_symmetry_equiv_pos_as_xyz
1 -x,-y,-z
2 +x,+y,+z
3 -x,+y,1/2-z
4 +x,-y,1/2+z
5 1/2-x,1/2-y,-z
6 1/2+x,1/2+y,+z
7 1/2-x,1/2+y,1/2-z
8 1/2+x,1/2-y,1/2+z
loop_
_atom_site_label
_atom_site_type_symbol
_atom_site_fract_x
_atom_site_fract_y
_atom_site_fract_z
_atom_site_occupancy
C1 C       0.050526180000       0.979550130000       0.122146020000       1.000000000000
C2 C       0.085307540000       1.304785510000       0.127045080000       1.000000000000
C3 C       0.129052840000       1.195630280000       0.125663940000       1.000000000000
C4 C       0.206832870000       1.198052720000       0.126055950000       1.000000000000
C5 C       0.247357030000       1.311538580000       0.127847220000       1.000000000000
C6 C       0.288986800000       1.198646990000       0.126419100000       1.000000000000
C7 C       0.366790780000       1.197399940000       0.126756860000       1.000000000000
C8 C       0.409483250000       1.307175390000       0.128442030000       1.000000000000
C9 C       0.447422940000       0.982449410000       0.124164030000       1.000000000000
C10 C       0.370115030000       0.965017820000       0.123534670000       1.000000000000
C11 C       0.330361520000       0.850169470000       0.121731300000       1.000000000000
C12 C       0.288185940000       0.963694390000       0.123096250000       1.000000000000
C13 C       0.209930810000       0.963139020000       0.122690530000       1.000000000000
C14 C       0.168873520000       0.848988420000       0.120853150000       1.000000000000
C15 C       0.128007870000       0.963230710000       0.122288510000       1.000000000000
N1 N       0.047234990000       1.202400530000       0.125367830000       1.000000000000
N2 N       0.166600840000       1.309190900000       0.127477650000       1.000000000000
N3 N       0.328130010000       1.310389490000       0.128158380000       1.000000000000
N4 N       0.448534040000       1.205369630000       0.127231190000       1.000000000000
N5 N       0.411976210000       0.861076070000       0.122329370000       1.000000000000
N6 N       0.249602410000       0.852595070000       0.121317550000       1.000000000000
N7 N       0.087144800000       0.858687850000       0.120563680000       1.000000000000
H1 H       0.018098550000       0.899222020000       0.120772490000       1.000000000000
H2 H       0.084414570000       1.480120200000       0.129567720000       1.000000000000
H3 H       0.246503620000       1.486027480000       0.130291850000       1.000000000000
H4 H       0.408659110000       1.482513350000       0.130831890000       1.000000000000
H5 H       0.480619080000       0.902625400000       0.123274880000       1.000000000000
H6 H       0.331173560000       0.675704260000       0.119329580000       1.000000000000
H7 H       0.169757840000       0.674522240000       0.118361980000       1.000000000000
#END
data_7a_opt-QR-2-9085-3
_audit_creation_method 'generated by cspy2.0'
_cell_length_a 7.8583
_cell_length_b 6.2069
_cell_length_c 17.372
_cell_angle_alpha 57.5315
_cell_angle_beta 108.32470000000002
_cell_angle_gamma 77.6654
loop_
_symmetry_equiv_pos_site_id
_symmetry_equiv_pos_as_xyz
1 -x,-y,-z
2 +x,+y,+z
loop_
_atom_site_label
_atom_site_type_symbol
_atom_site_fract_x
_atom_site_fract_y
_atom_site_fract_z
_atom_site_occupancy
C1 C       0.742616160000       0.169365400000       0.824115160000       1.000000000000
C2 C       0.750504710000       0.598532170000       0.753167270000       1.000000000000
C3 C       0.749435630000       0.619957340000       0.666223450000       1.000000000000
C4 C       0.751705540000       0.854482580000       0.510815630000       1.000000000000
C5 C       0.755156640000       1.088983630000       0.429346100000       1.000000000000
C6 C       0.753998580000       1.100315780000       0.346649080000       1.000000000000
C7 C       0.756175980000       1.331208110000       0.191213830000       1.000000000000
C8 C       0.759520930000       1.568481320000       0.105438110000       1.000000000000
C9 C       0.754245180000       1.356803960000       0.031033310000       1.000000000000
C10 C       0.751631200000       1.108624890000       0.185589460000       1.000000000000
C11 C       0.748147590000       0.875095020000       0.265511080000       1.000000000000
C12 C       0.749174090000       0.862857690000       0.349275820000       1.000000000000
C13 C       0.746881690000       0.628734070000       0.505651770000       1.000000000000
C14 C       0.743289340000       0.392015090000       0.588192190000       1.000000000000
C15 C       0.744498630000       0.384307810000       0.669358050000       1.000000000000
N1 N       0.747248820000       0.382535730000       0.829660880000       1.000000000000
N2 N       0.752891160000       0.845596870000       0.590710680000       1.000000000000
N3 N       0.757347810000       1.328929700000       0.267943750000       1.000000000000
N4 N       0.758635400000       1.583174710000       0.027842070000       1.000000000000
N5 N       0.750821440000       1.129570940000       0.102380950000       1.000000000000
N6 N       0.745767540000       0.636549620000       0.426862380000       1.000000000000
N7 N       0.741087700000       0.157816110000       0.751450520000       1.000000000000
H1 H       0.739860710000      -0.007657460000       0.889227430000       1.000000000000
H2 H       0.754161520000       0.771300550000       0.754159520000       1.000000000000
H3 H       0.758654930000       1.261014150000       0.430279520000       1.000000000000
H4 H       0.762863450000       1.741537220000       0.106305160000       1.000000000000
H5 H       0.753700270000       1.376003890000      -0.034968910000       1.000000000000
H6 H       0.744736850000       0.702930050000       0.264656390000       1.000000000000
H7 H       0.739728060000       0.220122930000       0.587178610000       1.000000000000
#END
data_7a_opt-QR-61-2239-3
_audit_creation_method 'generated by cspy2.0'
_cell_length_a 29.3406
_cell_length_b 6.2069
_cell_length_c 13.1182
_cell_angle_alpha 90.0
_cell_angle_beta 90.0
_cell_angle_gamma 90.0
loop_
_symmetry_equiv_pos_site_id
_symmetry_equiv_pos_as_xyz
1 -x,-y,-z
2 +x,+y,+z
3 -x,1/2+y,1/2-z
4 +x,1/2-y,1/2+z
5 1/2-x,-y,1/2+z
6 1/2+x,+y,1/2-z
7 1/2-x,1/2+y,+z
8 1/2+x,1/2-y,-z
loop_
_atom_site_label
_atom_site_type_symbol
_atom_site_fract_x
_atom_site_fract_y
_atom_site_fract_z
_atom_site_occupancy
C1 C       0.801112680000       0.413835880000       0.625546720000       1.000000000000
C2 C       0.837612510000       0.089066260000       0.622627270000       1.000000000000
C3 C       0.880906590000       0.198467310000       0.623638580000       1.000000000000
C4 C       0.958843910000       0.196696350000       0.623693940000       1.000000000000
C5 C       1.000007320000       0.083574800000       0.622739570000       1.000000000000
C6 C       1.041162130000       0.196752290000       0.623796280000       1.000000000000
C7 C       1.119109530000       0.198654130000       0.623875220000       1.000000000000
C8 C       1.162404890000       0.089268230000       0.623005780000       1.000000000000
C9 C       1.198890300000       0.414123740000       0.625739200000       1.000000000000
C10 C       1.121311290000       0.430928580000       0.625854610000       1.000000000000
C11 C       1.080924530000       0.545376400000       0.626816920000       1.000000000000
C12 C       1.039215370000       0.431567370000       0.625832870000       1.000000000000
C13 C       0.960773700000       0.431514700000       0.625811590000       1.000000000000
C14 C       0.919072910000       0.545272000000       0.626802160000       1.000000000000
C15 C       0.878677550000       0.430753930000       0.625767870000       1.000000000000
N1 N       0.798958880000       0.191068360000       0.623535420000       1.000000000000
N2 N       0.919088130000       0.085259030000       0.622651780000       1.000000000000
N3 N       1.080930250000       0.085372450000       0.622865180000       1.000000000000
N4 N       1.201050640000       0.191326230000       0.623885090000       1.000000000000
N5 N       1.162774980000       0.535160990000       0.626734300000       1.000000000000
N6 N       0.999995620000       0.542302530000       0.626800700000       1.000000000000
N7 N       0.837209360000       0.534906310000       0.626696290000       1.000000000000
H1 H       0.768208520000       0.493861340000       0.626338010000       1.000000000000
H2 H       0.837596520000      -0.086197900000       0.621031600000       1.000000000000
H3 H       1.000010030000      -0.090790600000       0.621240330000       1.000000000000
H4 H       1.162419700000      -0.086013960000       0.621575150000       1.000000000000
H5 H       1.231780700000       0.494165620000       0.626384590000       1.000000000000
H6 H       1.080894470000       0.719754000000       0.628280740000       1.000000000000
H7 H       0.919097600000       0.719635870000       0.628336760000       1.000000000000
#END
data_7a_opt-QR-2-9348-3
_audit_creation_method 'generated by cspy2.0'
_cell_length_a 10.1462
_cell_length_b 7.7312
_cell_length_c 15.2411
_cell_angle_alpha 121.5161
_cell_angle_beta 56.2951
_cell_angle_gamma 142.3485
loop_
_symmetry_equiv_pos_site_id
_symmetry_equiv_pos_as_xyz
1 -x,-y,-z
2 +x,+y,+z
loop_
_atom_site_label
_atom_site_type_symbol
_atom_site_fract_x
_atom_site_fract_y
_atom_site_fract_z
_atom_site_occupancy
C1 C       0.649807250000       0.470648360000       0.035430990000       1.000000000000
C2 C       0.287936750000       0.255232020000       0.108612370000       1.000000000000
C3 C       0.353730600000       0.494022300000       0.195229460000       1.000000000000
C4 C       0.273222680000       0.725258610000       0.351251470000       1.000000000000
C5 C       0.118497300000       0.735390670000       0.433661070000       1.000000000000
C6 C       0.190149910000       0.971461910000       0.516010250000       1.000000000000
C7 C       0.113348660000       1.206403480000       0.672018530000       1.000000000000
C8 C      -0.039778250000       1.226725130000       0.758680130000       1.000000000000
C9 C       0.248337790000       1.659976270000       0.831702420000       1.000000000000
C10 C       0.343488580000       1.444882550000       0.676416010000       1.000000000000
C11 C       0.498803540000       1.438423290000       0.595540810000       1.000000000000
C12 C       0.427074240000       1.200128270000       0.512057830000       1.000000000000
C13 C       0.506221520000       0.965617400000       0.355046540000       1.000000000000
C14 C       0.662172720000       0.954544870000       0.271505270000       1.000000000000
C15 C       0.588394540000       0.719431820000       0.190685540000       1.000000000000
N1 N       0.429061160000       0.241612390000       0.031192360000       1.000000000000
N2 N       0.201890380000       0.495090750000       0.271699020000       1.000000000000
N3 N       0.038602920000       0.979190740000       0.595614960000       1.000000000000
N4 N       0.023293160000       1.444147890000       0.836042010000       1.000000000000
N5 N       0.405857910000       1.672833190000       0.759433600000       1.000000000000
N6 N       0.577455340000       1.193456930000       0.433514930000       1.000000000000
N7 N       0.734506410000       0.699531990000       0.107625140000       1.000000000000
H1 H       0.763096920000       0.452268020000      -0.030494290000       1.000000000000
H2 H       0.112605940000       0.080152760000       0.108637980000       1.000000000000
H3 H      -0.055955210000       0.561277440000       0.433671020000       1.000000000000
H4 H      -0.215087300000       1.051882700000       0.758682170000       1.000000000000
H5 H       0.295149360000       1.838158960000       0.897592610000       1.000000000000
H6 H       0.673262180000       1.612383530000       0.595495100000       1.000000000000
H7 H       0.836617070000       1.128789510000       0.271520840000       1.000000000000
#END
data_7a_opt-QR-2-1219-3
_audit_creation_method 'generated by cspy2.0'
_cell_length_a 6.2071
_cell_length_b 6.9426
_cell_length_c 16.8937
_cell_angle_alpha 82.5512
_cell_angle_beta 56.3156
_cell_angle_gamma 90.0282
loop_
_symmetry_equiv_pos_site_id
_symmetry_equiv_pos_as_xyz
1 -x,-y,-z
2 +x,+y,+z
loop_
_atom_site_label
_atom_site_type_symbol
_atom_site_fract_x
_atom_site_fract_y
_atom_site_fract_z
_atom_site_occupancy
C1 C       0.812692850000       0.239024360000       0.507376330000       1.000000000000
C2 C       1.248830440000       0.307638920000       0.433725400000       1.000000000000
C3 C       1.269730080000       0.396362170000       0.347516840000       1.000000000000
C4 C       1.506843650000       0.553179270000       0.191852930000       1.000000000000
C5 C       1.744603840000       0.634395480000       0.109390470000       1.000000000000
C6 C       1.755313730000       0.718848690000       0.027444530000       1.000000000000
C7 C       1.988713930000       0.875714920000      -0.128205930000       1.000000000000
C8 C       2.229183400000       0.961396050000      -0.214914110000       1.000000000000
C9 C       2.013393920000       1.039124510000      -0.287056610000       1.000000000000
C10 C       1.762336600000       0.883354910000      -0.132107320000       1.000000000000
C11 C       1.525539330000       0.803705110000      -0.051184200000       1.000000000000
C12 C       1.513796130000       0.718244690000       0.031882760000       1.000000000000
C13 C       1.277044420000       0.560483340000       0.188523420000       1.000000000000
C14 C       1.036950710000       0.478249470000       0.272101750000       1.000000000000
C15 C       1.029906580000       0.395323230000       0.352513190000       1.000000000000
N1 N       1.029757300000       0.231385390000       0.511160830000       1.000000000000
N2 N       1.498619730000       0.471541150000       0.270983910000       1.000000000000
N3 N       1.987100620000       0.797331130000      -0.052203740000       1.000000000000
N4 N       2.243462120000       1.040521350000      -0.291870580000       1.000000000000
N5 N       1.782982350000       0.968166550000      -0.214704750000       1.000000000000
N6 N       1.284266600000       0.640942220000       0.110458670000       1.000000000000
N7 N       0.800167320000       0.313459400000       0.435573420000       1.000000000000
H1 H       0.633049110000       0.174126000000       0.573297660000       1.000000000000
H2 H       1.424680250000       0.305058800000       0.433331760000       1.000000000000
H3 H       1.919572510000       0.631959720000       0.109014210000       1.000000000000
H4 H       2.405021810000       0.959097870000      -0.215300110000       1.000000000000
H5 H       2.032442450000       1.106341770000      -0.352605550000       1.000000000000
H6 H       1.350508090000       0.806009450000      -0.050746760000       1.000000000000
H7 H       0.862052070000       0.480792500000       0.272443410000       1.000000000000
#END
data_7a_opt-QR-15-7692-3
_audit_creation_method 'generated by cspy2.0'
_cell_length_a 29.3598
_cell_length_b 6.2009
_cell_length_c 13.0847
_cell_angle_alpha 90.0
_cell_angle_beta 91.4643
_cell_angle_gamma 90.0
loop_
_symmetry_equiv_pos_site_id
_symmetry_equiv_pos_as_xyz
1 -x,-y,-z
2 +x,+y,+z
3 -x,+y,1/2-z
4 +x,-y,1/2+z
5 1/2-x,1/2-y,-z
6 1/2+x,1/2+y,+z
7 1/2-x,1/2+y,1/2-z
8 1/2+x,1/2-y,1/2+z
loop_
_atom_site_label
_atom_site_type_symbol
_atom_site_fract_x
_atom_site_fract_y
_atom_site_fract_z
_atom_site_occupancy
C1 C       0.487675550000       0.523537070000       0.624922720000       1.000000000000
C2 C       0.451387050000       0.198143260000       0.629403680000       1.000000000000
C3 C       0.408057330000       0.307204040000       0.627410250000       1.000000000000
C4 C       0.330167860000       0.304626060000       0.626743230000       1.000000000000
C5 C       0.289087960000       0.191004690000       0.628003270000       1.000000000000
C6 C       0.247886540000       0.303826110000       0.625984000000       1.000000000000
C7 C       0.169980940000       0.304939810000       0.625259810000       1.000000000000
C8 C       0.126773360000       0.195020930000       0.626397980000       1.000000000000
C9 C       0.090138380000       0.519724240000       0.621538680000       1.000000000000
C10 C       0.167637610000       0.537350220000       0.621946590000       1.000000000000
C11 C       0.207950220000       0.652306720000       0.620661580000       1.000000000000
C12 C       0.249706870000       0.538830940000       0.622633790000       1.000000000000
C13 C       0.328089120000       0.539578030000       0.623285470000       1.000000000000
C14 C       0.369709780000       0.653844220000       0.621978940000       1.000000000000
C15 C       0.410140840000       0.539670500000       0.623995200000       1.000000000000
N1 N       0.489965930000       0.300613510000       0.628233920000       1.000000000000
N2 N       0.369958700000       0.193533700000       0.628736720000       1.000000000000
N3 N       0.208213470000       0.191990270000       0.627213530000       1.000000000000
N4 N       0.088086640000       0.296765990000       0.624633010000       1.000000000000
N5 N       0.126144080000       0.641216060000       0.620137270000       1.000000000000
N6 N       0.288824820000       0.650040540000       0.621352850000       1.000000000000
N7 N       0.451524970000       0.644321890000       0.622806940000       1.000000000000
H1 H       0.520503970000       0.603921600000       0.623967030000       1.000000000000
H2 H       0.451502950000       0.022772810000       0.631978360000       1.000000000000
H3 H       0.289189530000       0.016494410000       0.630495920000       1.000000000000
H4 H       0.126869070000       0.019633430000       0.628813610000       1.000000000000
H5 H       0.057210010000       0.599512760000       0.620162050000       1.000000000000
H6 H       0.207876620000       0.826814570000       0.618219270000       1.000000000000
H7 H       0.369579150000       0.828340010000       0.619454610000       1.000000000000
#END
data_7a_opt-QR-33-432-3
_audit_creation_method 'generated by cspy2.0'
_cell_length_a 6.5646
_cell_length_b 29.3484
_cell_length_c 6.1971
_cell_angle_alpha 90.0
_cell_angle_beta 90.0
_cell_angle_gamma 90.0
loop_
_symmetry_equiv_pos_site_id
_symmetry_equiv_pos_as_xyz
1 +x,+y,+z
2 -x,-y,1/2+z
3 1/2+x,1/2-y,+z
4 1/2-x,1/2+y,1/2+z
loop_
_atom_site_label
_atom_site_type_symbol
_atom_site_fract_x
_atom_site_fract_y
_atom_site_fract_z
_atom_site_occupancy
C1 C       0.250175680000       0.237758400000       0.370754170000       1.000000000000
C2 C       0.250392960000       0.201536180000       0.044734040000       1.000000000000
C3 C       0.250262670000       0.158166940000       0.153575190000       1.000000000000
C4 C       0.250150560000       0.080243960000       0.150380760000       1.000000000000
C5 C       0.250097890000       0.039181190000       0.036330970000       1.000000000000
C6 C       0.250009530000      -0.002049200000       0.148961410000       1.000000000000
C7 C       0.249875960000      -0.079971770000       0.149464620000       1.000000000000
C8 C       0.249703350000      -0.123175580000       0.039115240000       1.000000000000
C9 C       0.249961140000      -0.159895740000       0.363867060000       1.000000000000
C10 C       0.250004800000      -0.082363420000       0.382104490000       1.000000000000
C11 C       0.250025180000      -0.042076680000       0.497495410000       1.000000000000
C12 C       0.250018120000      -0.000283900000       0.384223070000       1.000000000000
C13 C       0.250045550000       0.078124690000       0.385586930000       1.000000000000
C14 C       0.250014220000       0.119736210000       0.500298370000       1.000000000000
C15 C       0.250086190000       0.160203020000       0.386304770000       1.000000000000
N1 N       0.250348620000       0.240095740000       0.147624860000       1.000000000000
N2 N       0.250288380000       0.120081270000       0.039483600000       1.000000000000
N3 N       0.249902600000      -0.041717750000       0.036678960000       1.000000000000
N4 N       0.249772370000      -0.161893900000       0.140652050000       1.000000000000
N5 N       0.250055760000      -0.123900980000       0.485751900000       1.000000000000
N6 N       0.249998400000       0.038833760000       0.495855330000       1.000000000000
N7 N       0.250041650000       0.201578440000       0.491406560000       1.000000000000
H1 H       0.250021760000       0.270587090000       0.451491980000       1.000000000000
H2 H       0.250492340000       0.201687280000      -0.130832730000       1.000000000000
H3 H       0.250041950000       0.039321090000      -0.138361430000       1.000000000000
H4 H       0.249526370000      -0.123046680000      -0.136459930000       1.000000000000
H5 H       0.250046660000      -0.192850310000       0.443463280000       1.000000000000
H6 H       0.250167210000      -0.042185560000       0.672187450000       1.000000000000
H7 H       0.249980370000       0.119564840000       0.674970610000       1.000000000000
#END
data_7a_opt-QR-15-13947-3
_audit_creation_method 'generated by cspy2.0'
_cell_length_a 6.2056
_cell_length_b 29.3311
_cell_length_c 14.721
_cell_angle_alpha 90.0
_cell_angle_beta 116.4853
_cell_angle_gamma 90.0
loop_
_symmetry_equiv_pos_site_id
_symmetry_equiv_pos_as_xyz
1 -x,-y,-z
2 +x,+y,+z
3 -x,+y,1/2-z
4 +x,-y,1/2+z
5 1/2-x,1/2-y,-z
6 1/2+x,1/2+y,+z
7 1/2-x,1/2+y,1/2-z
8 1/2+x,1/2-y,1/2+z
loop_
_atom_site_label
_atom_site_type_symbol
_atom_site_fract_x
_atom_site_fract_y
_atom_site_fract_z
_atom_site_occupancy
C1 C       0.459365910000       0.621877710000       0.125305840000       1.000000000000
C2 C       0.784274300000       0.658445110000       0.125426220000       1.000000000000
C3 C       0.674584540000       0.701719390000       0.125404160000       1.000000000000
C4 C       0.676060580000       0.779691050000       0.125426720000       1.000000000000
C5 C       0.789145940000       0.820893890000       0.125544720000       1.000000000000
C6 C       0.675732620000       0.862038410000       0.125492390000       1.000000000000
C7 C       0.673546260000       0.940017650000       0.125526730000       1.000000000000
C8 C       0.782932950000       0.983344920000       0.125682180000       1.000000000000
C9 C       0.457411000000       1.019758020000       0.125308520000       1.000000000000
C10 C       0.440923780000       0.942164210000       0.125305230000       1.000000000000
C11 C       0.326480230000       0.901737570000       0.125211430000       1.000000000000
C12 C       0.440636570000       0.860041080000       0.125320670000       1.000000000000
C13 C       0.441038390000       0.781579800000       0.125313980000       1.000000000000
C14 C       0.327336930000       0.739834210000       0.125264700000       1.000000000000
C15 C       0.442110300000       0.699457670000       0.125317810000       1.000000000000
N1 N       0.682342170000       0.619755540000       0.125380040000       1.000000000000
N2 N       0.787745360000       0.739956660000       0.125469760000       1.000000000000
N3 N       0.787102190000       0.901838940000       0.125608480000       1.000000000000
N4 N       0.680551840000       1.021991910000       0.125573290000       1.000000000000
N5 N       0.336354330000       0.983622090000       0.125192580000       1.000000000000
N6 N       0.329944330000       0.820782890000       0.125250720000       1.000000000000
N7 N       0.338054870000       0.657954140000       0.125280370000       1.000000000000
H1 H       0.379491370000       0.588930720000       0.125321340000       1.000000000000
H2 H       0.959682870000       0.658467390000       0.125512340000       1.000000000000
H3 H       0.963773270000       0.820925620000       0.125685510000       1.000000000000
H4 H       0.958500140000       0.983387240000       0.125899510000       1.000000000000
H5 H       0.377074870000       1.052662880000       0.125204510000       1.000000000000
H6 H       0.151846580000       0.901675370000       0.125016720000       1.000000000000
H7 H       0.152766760000       0.739833080000       0.125153470000       1.000000000000
#END
data_7a_opt-QR-5-1954-3
_audit_creation_method 'generated by cspy2.0'
_cell_length_a 29.3449
_cell_length_b 6.1983
_cell_length_c 8.0722
_cell_angle_alpha 90.0
_cell_angle_beta 54.3292
_cell_angle_gamma 90.0
loop_
_symmetry_equiv_pos_site_id
_symmetry_equiv_pos_as_xyz
1 -x,+y,-z
2 +x,+y,+z
3 1/2-x,1/2+y,-z
4 1/2+x,1/2+y,+z
loop_
_atom_site_label
_atom_site_type_symbol
_atom_site_fract_x
_atom_site_fract_y
_atom_site_fract_z
_atom_site_occupancy
C1 C       0.448897800000       0.491963600000       0.748940630000       1.000000000000
C2 C       0.412422640000       0.817315380000       0.748914770000       1.000000000000
C3 C       0.369081360000       0.707733880000       0.749241860000       1.000000000000
C4 C       0.291077780000       0.709589550000       0.749702910000       1.000000000000
C5 C       0.249874050000       0.822896550000       0.749976500000       1.000000000000
C6 C       0.208686930000       0.709595740000       0.750240380000       1.000000000000
C7 C       0.130678280000       0.707744770000       0.750731390000       1.000000000000
C8 C       0.087321600000       0.817324530000       0.751097610000       1.000000000000
C9 C       0.050866910000       0.491986190000       0.751015940000       1.000000000000
C10 C       0.128486300000       0.475101800000       0.750615100000       1.000000000000
C11 C       0.168894010000       0.360428830000       0.750379740000       1.000000000000
C12 C       0.210637200000       0.474397290000       0.750214550000       1.000000000000
C13 C       0.289118020000       0.474402470000       0.749820210000       1.000000000000
C14 C       0.330856490000       0.360429470000       0.749635230000       1.000000000000
C15 C       0.371271530000       0.475076640000       0.749390110000       1.000000000000
N1 N       0.451091210000       0.715114070000       0.748765420000       1.000000000000
N2 N       0.330881620000       0.821151460000       0.749403960000       1.000000000000
N3 N       0.168873270000       0.821156080000       0.750541660000       1.000000000000
N4 N       0.048652050000       0.715127930000       0.751243310000       1.000000000000
N5 N       0.086998760000       0.370752200000       0.750741160000       1.000000000000
N6 N       0.249877600000       0.363466380000       0.750029150000       1.000000000000
N7 N       0.412764600000       0.370733310000       0.749238670000       1.000000000000
H1 H       0.481798650000       0.411830930000       0.748928870000       1.000000000000
H2 H       0.412458090000       0.992853510000       0.748821640000       1.000000000000
H3 H       0.249883570000       0.997572290000       0.750003270000       1.000000000000
H4 H       0.087284280000       0.992862810000       0.751305420000       1.000000000000
H5 H       0.017959070000       0.411841020000       0.751062360000       1.000000000000
H6 H       0.168949870000       0.185784200000       0.750241550000       1.000000000000
H7 H       0.330814160000       0.185775760000       0.749667650000       1.000000000000
#END
data_7a_opt-QR-1-870-3
_audit_creation_method 'generated by cspy2.0'
_cell_length_a 6.2097
_cell_length_b 5.682
_cell_length_c 17.374
_cell_angle_alpha 115.1118
_cell_angle_beta 122.3469
_cell_angle_gamma 111.3
loop_
_symmetry_equiv_pos_site_id
_symmetry_equiv_pos_as_xyz
1 +x,+y,+z
loop_
_atom_site_label
_atom_site_type_symbol
_atom_site_fract_x
_atom_site_fract_y
_atom_site_fract_z
_atom_site_occupancy
C1 C       0.497112780000       0.514029780000       0.106529740000       1.000000000000
C2 C       0.259879460000       0.485464880000       0.171222600000       1.000000000000
C3 C       0.503651520000       0.492130810000       0.259702790000       1.000000000000
C4 C       0.731565780000       0.487915720000       0.414309090000       1.000000000000
C5 C       0.733004160000       0.476715150000       0.493362670000       1.000000000000
C6 C       0.974394160000       0.483739680000       0.577677700000       1.000000000000
C7 C       1.206239310000       0.479863820000       0.732381960000       1.000000000000
C8 C       1.218065170000       0.469018800000       0.815803720000       1.000000000000
C9 C       1.669680460000       0.492709060000       0.895587900000       1.000000000000
C10 C       1.458906410000       0.498228540000       0.742104160000       1.000000000000
C11 C       1.461200840000       0.509559250000       0.664639330000       1.000000000000
C12 C       1.217662990000       0.502730820000       0.579280170000       1.000000000000
C13 C       0.986472410000       0.506965200000       0.423700930000       1.000000000000
C14 C       0.984252900000       0.518450380000       0.343635660000       1.000000000000
C15 C       0.743705940000       0.511300750000       0.260812070000       1.000000000000
N1 N       0.254235180000       0.495862990000       0.096962940000       1.000000000000
N2 N       0.496098350000       0.480903730000       0.332789170000       1.000000000000
N3 N       0.973609120000       0.472797550000       0.654012410000       1.000000000000
N4 N       1.440120710000       0.475052320000       0.894816360000       1.000000000000
N5 N       1.691497490000       0.504221170000       0.826743750000       1.000000000000
N6 N       1.219539490000       0.513807540000       0.504070330000       1.000000000000
N7 N       0.732061420000       0.522057740000       0.181028890000       1.000000000000
H1 H       0.485222050000       0.522563230000       0.043227110000       1.000000000000
H2 H       0.073832890000       0.471150230000       0.167048330000       1.000000000000
H3 H       0.548109750000       0.462758290000       0.489311200000       1.000000000000
H4 H       1.032540420000       0.455316910000       0.811860730000       1.000000000000
H5 H       1.851342190000       0.497134300000       0.962646900000       1.000000000000
H6 H       1.645854190000       0.523328790000       0.668577000000       1.000000000000
H7 H       1.169297190000       0.532538580000       0.347773190000       1.000000000000
#END
data_7a_opt-QR-14-6428-3
_audit_creation_method 'generated by cspy2.0'
_cell_length_a 6.2098
_cell_length_b 13.1152
_cell_length_c 14.987
_cell_angle_alpha 90.0
_cell_angle_beta 78.0481
_cell_angle_gamma 90.0
loop_
_symmetry_equiv_pos_site_id
_symmetry_equiv_pos_as_xyz
1 -x,-y,-z
2 +x,+y,+z
3 -x,1/2+y,1/2-z
4 +x,1/2-y,1/2+z
loop_
_atom_site_label
_atom_site_type_symbol
_atom_site_fract_x
_atom_site_fract_y
_atom_site_fract_z
_atom_site_occupancy
C1 C       0.907566790000       0.128709530000       0.826766190000       1.000000000000
C2 C       1.268737590000       0.123552840000       0.753913650000       1.000000000000
C3 C       1.202921930000       0.124210420000       0.667218710000       1.000000000000
C4 C       1.283066090000       0.122678860000       0.511249100000       1.000000000000
C5 C       1.437433130000       0.120395210000       0.428943430000       1.000000000000
C6 C       1.365740570000       0.121129230000       0.346528620000       1.000000000000
C7 C       1.442195640000       0.119655900000       0.190566890000       1.000000000000
C8 C       1.594998050000       0.117402330000       0.103975300000       1.000000000000
C9 C       1.307113120000       0.120872380000       0.030807410000       1.000000000000
C10 C       1.212346790000       0.122633430000       0.186010470000       1.000000000000
C11 C       1.057384080000       0.124939780000       0.266786980000       1.000000000000
C12 C       1.129185990000       0.124279570000       0.350301480000       1.000000000000
C13 C       1.050404980000       0.125825570000       0.507238720000       1.000000000000
C14 C       0.894829810000       0.128182790000       0.590662360000       1.000000000000
C15 C       0.968625010000       0.127432710000       0.671543450000       1.000000000000
N1 N       1.127970990000       0.125709490000       0.831210810000       1.000000000000
N2 N       1.354400900000       0.121942320000       0.590866440000       1.000000000000
N3 N       1.516965910000       0.118896450000       0.267011100000       1.000000000000
N4 N       1.531871500000       0.117963450000       0.026583600000       1.000000000000
N5 N       1.149906490000       0.123160200000       0.102996840000       1.000000000000
N6 N       0.979147860000       0.126527580000       0.428731140000       1.000000000000
N7 N       0.822892780000       0.129671950000       0.754470530000       1.000000000000
H1 H       0.794575470000       0.130507290000       0.892558320000       1.000000000000
H2 H       1.443802870000       0.121182690000       0.754022000000       1.000000000000
H3 H       1.611655200000       0.118093790000       0.429047230000       1.000000000000
H4 H       1.770105450000       0.115189650000       0.104042780000       1.000000000000
H5 H       1.260206840000       0.121231890000      -0.035066280000       1.000000000000
H6 H       0.883162200000       0.127192200000       0.266744920000       1.000000000000
H7 H       0.720639190000       0.130513550000       0.590507680000       1.000000000000
#END
data_7a_opt-QR-14-984-3
_audit_creation_method 'generated by cspy2.0'
_cell_length_a 6.2111
_cell_length_b 13.111
_cell_length_c 14.9956
_cell_angle_alpha 90.0
_cell_angle_beta 77.8928
_cell_angle_gamma 90.0
loop_
_symmetry_equiv_pos_site_id
_symmetry_equiv_pos_as_xyz
1 -x,-y,-z
2 +x,+y,+z
3 -x,1/2+y,1/2-z
4 +x,1/2-y,1/2+z
loop_
_atom_site_label
_atom_site_type_symbol
_atom_site_fract_x
_atom_site_fract_y
_atom_site_fract_z
_atom_site_occupancy
C1 C       0.166518180000       0.123072940000       0.530251620000       1.000000000000
C2 C      -0.195300110000       0.118826770000       0.602852480000       1.000000000000
C3 C      -0.130581700000       0.120785870000       0.689629160000       1.000000000000
C4 C      -0.212548900000       0.121521230000       0.845604390000       1.000000000000
C5 C      -0.367826610000       0.120369280000       0.927819460000       1.000000000000
C6 C      -0.297162670000       0.122329060000       1.010322350000       1.000000000000
C7 C      -0.375460580000       0.123126250000       1.166299420000       1.000000000000
C8 C      -0.529201140000       0.122092690000       1.252809810000       1.000000000000
C9 C      -0.242385290000       0.126773030000       1.326218570000       1.000000000000
C10 C      -0.145806410000       0.126284470000       1.171027790000       1.000000000000
C11 C       0.010032300000       0.127463790000       1.090336970000       1.000000000000
C12 C      -0.060699250000       0.125533950000       1.006729480000       1.000000000000
C13 C       0.019897140000       0.124814350000       0.849781370000       1.000000000000
C14 C       0.176394680000       0.126029050000       0.766460960000       1.000000000000
C15 C       0.103613560000       0.124054630000       0.685486770000       1.000000000000
N1 N      -0.053690590000       0.119915250000       0.525632370000       1.000000000000
N2 N      -0.282897490000       0.119568910000       0.765898710000       1.000000000000
N3 N      -0.449260140000       0.121211250000       1.089755820000       1.000000000000
N4 N      -0.467042060000       0.123831910000       1.330280670000       1.000000000000
N5 N      -0.084399730000       0.128048160000       1.254126280000       1.000000000000
N6 N       0.090202330000       0.126714870000       0.928391080000       1.000000000000
N7 N       0.250258990000       0.125139900000       0.602644250000       1.000000000000
H1 H       0.280222320000       0.123947020000       0.464510390000       1.000000000000
H2 H      -0.370268610000       0.116368360000       0.602610670000       1.000000000000
H3 H      -0.541936190000       0.117995750000       0.927592000000       1.000000000000
H4 H      -0.704217690000       0.119791430000       1.252602650000       1.000000000000
H5 H      -0.196296520000       0.128121690000       1.392147890000       1.000000000000
H6 H       0.184148170000       0.129802490000       1.090516580000       1.000000000000
H7 H       0.350489240000       0.128423110000       0.766737140000       1.000000000000
#END
data_7a_opt-QR-9-1143-3
_audit_creation_method 'generated by cspy2.0'
_cell_length_a 6.2068
_cell_length_b 29.3581
_cell_length_c 6.9099
_cell_angle_alpha 90.0
_cell_angle_beta 71.4472
_cell_angle_gamma 90.0
loop_
_symmetry_equiv_pos_site_id
_symmetry_equiv_pos_as_xyz
1 +x,+y,+z
2 +x,-y,1/2+z
3 1/2+x,1/2+y,+z
4 1/2+x,1/2-y,1/2+z
loop_
_atom_site_label
_atom_site_type_symbol
_atom_site_fract_x
_atom_site_fract_y
_atom_site_fract_z
_atom_site_occupancy
C1 C       0.366277520000       0.878385100000       0.106437970000       1.000000000000
C2 C       0.046182400000       0.841891700000       0.093852970000       1.000000000000
C3 C       0.154461770000       0.798623910000       0.097140670000       1.000000000000
C4 C       0.153317610000       0.720730140000       0.095785770000       1.000000000000
C5 C       0.042031360000       0.679588620000       0.091021700000       1.000000000000
C6 C       0.153995730000       0.638467550000       0.094457110000       1.000000000000
C7 C       0.156481010000       0.560570720000       0.093231650000       1.000000000000
C8 C       0.048845140000       0.517288470000       0.088677150000       1.000000000000
C9 C       0.369775880000       0.480857220000       0.099510180000       1.000000000000
C10 C       0.385730330000       0.558383760000       0.101464690000       1.000000000000
C11 C       0.498343640000       0.598753320000       0.106285650000       1.000000000000
C12 C       0.385689990000       0.640427790000       0.102955490000       1.000000000000
C13 C       0.384991140000       0.718816600000       0.104317000000       1.000000000000
C14 C       0.496862640000       0.760510300000       0.109226530000       1.000000000000
C15 C       0.383580900000       0.800861080000       0.105732070000       1.000000000000
N1 N       0.146500770000       0.880527360000       0.098247620000       1.000000000000
N2 N       0.043092930000       0.760460340000       0.092357320000       1.000000000000
N3 N       0.044410790000       0.598723620000       0.089807760000       1.000000000000
N4 N       0.149897320000       0.478670340000       0.091623170000       1.000000000000
N5 N       0.488918560000       0.516947790000       0.104426940000       1.000000000000
N6 N       0.494603930000       0.679634870000       0.107669470000       1.000000000000
N7 N       0.485978810000       0.842312200000       0.110304910000       1.000000000000
H1 H       0.444869730000       0.911275240000       0.110057680000       1.000000000000
H2 H      -0.126705270000       0.841885760000       0.087416950000       1.000000000000
H3 H      -0.130046290000       0.679575940000       0.084750070000       1.000000000000
H4 H      -0.124158170000       0.517261710000       0.082539930000       1.000000000000
H5 H       0.449062690000       0.447983530000       0.101710870000       1.000000000000
H6 H       0.670441900000       0.598792370000       0.112462270000       1.000000000000
H7 H       0.668910330000       0.760485910000       0.115552670000       1.000000000000
#END
data_7a_opt-QR-14-773-3
_audit_creation_method 'generated by cspy2.0'
_cell_length_a 3.8292
_cell_length_b 59.4358
_cell_length_c 6.2226
_cell_angle_alpha 90.0
_cell_angle_beta 122.281
_cell_angle_gamma 90.0
loop_
_symmetry_equiv_pos_site_id
_symmetry_equiv_pos_as_xyz
1 -x,-y,-z
2 +x,+y,+z
3 -x,1/2+y,1/2-z
4 +x,1/2-y,1/2+z
loop_
_atom_site_label
_atom_site_type_symbol
_atom_site_fract_x
_atom_site_fract_y
_atom_site_fract_z
_atom_site_occupancy
C1 C       0.841172190000       0.775183530000       0.571327820000       1.000000000000
C2 C       0.816865120000       0.793217170000       0.239637260000       1.000000000000
C3 C       0.841074300000       0.814568310000       0.356407610000       1.000000000000
C4 C       0.863494270000       0.853022990000       0.361654330000       1.000000000000
C5 C       0.863629040000       0.873347720000       0.248841830000       1.000000000000
C6 C       0.887555970000       0.893639710000       0.369242780000       1.000000000000
C7 C       0.910339980000       0.932093250000       0.378282430000       1.000000000000
C8 C       0.911659840000       0.953473030000       0.269576030000       1.000000000000
C9 C       0.955971170000       0.971437560000       0.607585620000       1.000000000000
C10 C       0.935450570000       0.933167610000       0.617925590000       1.000000000000
C11 C       0.935832240000       0.913227890000       0.732247960000       1.000000000000
C12 C       0.911865650000       0.892659530000       0.611182590000       1.000000000000
C13 C       0.889105900000       0.853955280000       0.603954920000       1.000000000000
C14 C       0.889237670000       0.833364990000       0.717511380000       1.000000000000
C15 C       0.865412460000       0.813450550000       0.595802290000       1.000000000000
N1 N       0.816680400000       0.774140380000       0.341359020000       1.000000000000
N2 N       0.840167790000       0.833422760000       0.243184890000       1.000000000000
N3 N       0.887492370000       0.913273550000       0.258119260000       1.000000000000
N4 N       0.933526820000       0.972533500000       0.378276670000       1.000000000000
N5 N       0.958219830000       0.953614560000       0.729050450000       1.000000000000
N6 N       0.912298220000       0.873298160000       0.721782300000       1.000000000000
N7 N       0.864594180000       0.792977660000       0.699455640000       1.000000000000
H1 H       0.840443260000       0.758940170000       0.650906530000       1.000000000000
H2 H       0.798113850000       0.793227010000       0.058888140000       1.000000000000
H3 H       0.845247600000       0.873361720000       0.069080760000       1.000000000000
H4 H       0.893525240000       0.953492170000       0.089001510000       1.000000000000
H5 H       0.973750600000       0.987665520000       0.693032760000       1.000000000000
H6 H       0.953926810000       0.913194910000       0.911901910000       1.000000000000
H7 H       0.907794000000       0.833365290000       0.897321960000       1.000000000000
#END
data_7a_opt-QR-15-7291-3
_audit_creation_method 'generated by cspy2.0'
_cell_length_a 29.3237
_cell_length_b 6.1989
_cell_length_c 13.6811
_cell_angle_alpha 90.0
_cell_angle_beta 73.6602
_cell_angle_gamma 90.0
loop_
_symmetry_equiv_pos_site_id
_symmetry_equiv_pos_as_xyz
1 -x,-y,-z
2 +x,+y,+z
3 -x,+y,1/2-z
4 +x,-y,1/2+z
5 1/2-x,1/2-y,-z
6 1/2+x,1/2+y,+z
7 1/2-x,1/2+y,1/2-z
8 1/2+x,1/2-y,1/2+z
loop_
_atom_site_label
_atom_site_type_symbol
_atom_site_fract_x
_atom_site_fract_y
_atom_site_fract_z
_atom_site_occupancy
C1 C       0.106187980000       0.525733090000       0.122176400000       1.000000000000
C2 C       0.142331640000       0.200702330000       0.125564280000       1.000000000000
C3 C       0.185705680000       0.310486590000       0.124980260000       1.000000000000
C4 C       0.263586010000       0.309096090000       0.125769340000       1.000000000000
C5 C       0.304591860000       0.196048750000       0.127293750000       1.000000000000
C6 C       0.345838230000       0.309560610000       0.126620470000       1.000000000000
C7 C       0.423712360000       0.311864360000       0.127398630000       1.000000000000
C8 C       0.466863550000       0.202568690000       0.128939820000       1.000000000000
C9 C       0.503671250000       0.527999460000       0.126031050000       1.000000000000
C10 C       0.426177190000       0.544438090000       0.125126230000       1.000000000000
C11 C       0.385938360000       0.658837510000       0.123608980000       1.000000000000
C12 C       0.344124510000       0.544674210000       0.124331410000       1.000000000000
C13 C       0.265754190000       0.544221690000       0.123584890000       1.000000000000
C14 C       0.224185930000       0.657923030000       0.122104630000       1.000000000000
C15 C       0.183706410000       0.543056690000       0.122796930000       1.000000000000
N1 N       0.103817560000       0.302642320000       0.124230820000       1.000000000000
N2 N       0.223745460000       0.197332470000       0.126415570000       1.000000000000
N3 N       0.385461140000       0.198263800000       0.128115760000       1.000000000000
N4 N       0.505596900000       0.304951620000       0.128299220000       1.000000000000
N5 N       0.467728230000       0.648993760000       0.124476190000       1.000000000000
N6 N       0.305056460000       0.655347970000       0.122909150000       1.000000000000
N7 N       0.142380480000       0.647141810000       0.121430630000       1.000000000000
H1 H       0.073377430000       0.605660230000       0.121175020000       1.000000000000
H2 H       0.142136630000       0.025210540000       0.127199950000       1.000000000000
H3 H       0.304411800000       0.021442140000       0.128981490000       1.000000000000
H4 H       0.466682370000       0.027089380000       0.130732370000       1.000000000000
H5 H       0.536639710000       0.608306420000       0.125517940000       1.000000000000
H6 H       0.386106800000       0.833439600000       0.121862400000       1.000000000000
H7 H       0.224407560000       0.832519660000       0.120436890000       1.000000000000
#END
data_7a_opt-QR-15-12400-3
_audit_creation_method 'generated by cspy2.0'
_cell_length_a 6.2076
_cell_length_b 29.3218
_cell_length_c 15.4006
_cell_angle_alpha 90.0
_cell_angle_beta 121.25030000000001
_cell_angle_gamma 90.0
loop_
_symmetry_equiv_pos_site_id
_symmetry_equiv_pos_as_xyz
1 -x,-y,-z
2 +x,+y,+z
3 -x,+y,1/2-z
4 +x,-y,1/2+z
5 1/2-x,1/2-y,-z
6 1/2+x,1/2+y,+z
7 1/2-x,1/2+y,1/2-z
8 1/2+x,1/2-y,1/2+z
loop_
_atom_site_label
_atom_site_type_symbol
_atom_site_fract_x
_atom_site_fract_y
_atom_site_fract_z
_atom_site_occupancy
C1 C       0.425688590000       1.075846890000       0.624067170000       1.000000000000
C2 C       0.753376710000       1.039527050000       0.625902920000       1.000000000000
C3 C       0.644096950000       0.996144080000       0.625549400000       1.000000000000
C4 C       0.647415460000       0.918139410000       0.625926710000       1.000000000000
C5 C       0.762042340000       0.877027810000       0.626655440000       1.000000000000
C6 C       0.648969560000       0.835775780000       0.626279860000       1.000000000000
C7 C       0.648588340000       0.757777790000       0.626633670000       1.000000000000
C8 C       0.759417130000       0.714523200000       0.627295690000       1.000000000000
C9 C       0.433497780000       0.677825750000       0.626063480000       1.000000000000
C10 C       0.414988490000       0.755429370000       0.625584440000       1.000000000000
C11 C       0.299023740000       0.795787310000       0.624847920000       1.000000000000
C12 C       0.412661420000       0.837584920000       0.625148440000       1.000000000000
C13 C       0.411125710000       0.916066620000       0.624757240000       1.000000000000
C14 C       0.295785120000       0.957740620000       0.623968740000       1.000000000000
C15 C       0.410212770000       0.998218040000       0.624350790000       1.000000000000
N1 N       0.649918490000       1.078142060000       0.625194710000       1.000000000000
N2 N       0.758789960000       0.958007150000       0.626307260000       1.000000000000
N3 N       0.761768660000       0.796052950000       0.626981410000       1.000000000000
N4 N       0.657561810000       0.675779280000       0.627040700000       1.000000000000
N5 N       0.311029420000       0.713873220000       0.625344340000       1.000000000000
N6 N       0.300431220000       0.876758740000       0.624410050000       1.000000000000
N7 N       0.304507810000       1.039646920000       0.623607340000       1.000000000000
H1 H       0.344437060000       1.108727360000       0.623432600000       1.000000000000
H2 H       0.929754910000       1.039635850000       0.626799930000       1.000000000000
H3 H       0.937458300000       0.877133540000       0.627457430000       1.000000000000
H4 H       0.935632330000       0.714617320000       0.628034720000       1.000000000000
H5 H       0.353684090000       0.644857240000       0.625898820000       1.000000000000
H6 H       0.123667850000       0.795708640000       0.624084260000       1.000000000000
H7 H       0.120295050000       0.957594490000       0.623129260000       1.000000000000
#END
data_7a_opt-QR-9-7-3
_audit_creation_method 'generated by cspy2.0'
_cell_length_a 3.7629
_cell_length_b 58.7318
_cell_length_c 6.2251
_cell_angle_alpha 90.0
_cell_angle_beta 59.3584
_cell_angle_gamma 90.0
loop_
_symmetry_equiv_pos_site_id
_symmetry_equiv_pos_as_xyz
1 +x,+y,+z
2 +x,-y,1/2+z
3 1/2+x,1/2+y,+z
4 1/2+x,1/2-y,1/2+z
loop_
_atom_site_label
_atom_site_type_symbol
_atom_site_fract_x
_atom_site_fract_y
_atom_site_fract_z
_atom_site_occupancy
C1 C       0.115016040000       0.724175260000       0.803071500000       1.000000000000
C2 C       0.083088680000       0.705924290000       1.136290660000       1.000000000000
C3 C       0.103743820000       0.684308790000       1.021126560000       1.000000000000
C4 C       0.117557260000       0.645378310000       1.018855340000       1.000000000000
C5 C       0.111689180000       0.624810690000       1.133370490000       1.000000000000
C6 C       0.132415680000       0.604261020000       1.014452750000       1.000000000000
C7 C       0.146600030000       0.565331860000       1.008413080000       1.000000000000
C8 C       0.141847310000       0.543695250000       1.118874270000       1.000000000000
C9 C       0.185786540000       0.525502070000       0.782047030000       1.000000000000
C10 C       0.174007320000       0.564243680000       0.768740850000       1.000000000000
C11 C       0.180124310000       0.584428680000       0.652821140000       1.000000000000
C12 C       0.159559330000       0.605250250000       0.772333720000       1.000000000000
C13 C       0.145575730000       0.644428170000       0.776488960000       1.000000000000
C14 C       0.151638480000       0.665269090000       0.661274930000       1.000000000000
C15 C       0.130952750000       0.685435170000       0.781504040000       1.000000000000
N1 N       0.088311500000       0.725237610000       1.033036020000       1.000000000000
N2 N       0.097258990000       0.665226810000       1.135896710000       1.000000000000
N3 N       0.126574690000       0.584392020000       1.127214640000       1.000000000000
N4 N       0.160495910000       0.524401080000       1.011625180000       1.000000000000
N5 N       0.193298760000       0.543542850000       0.659179840000       1.000000000000
N6 N       0.165582880000       0.624849710000       0.660154850000       1.000000000000
N7 N       0.135952340000       0.706154500000       0.676197000000       1.000000000000
H1 H       0.118947710000       0.740614710000       0.722141080000       1.000000000000
H2 H       0.062381280000       0.705917000000       1.317119520000       1.000000000000
H3 H       0.091393400000       0.624799480000       1.313208310000       1.000000000000
H4 H       0.121682130000       0.543679900000       1.299565010000       1.000000000000
H5 H       0.200680350000       0.509077390000       0.697881000000       1.000000000000
H6 H       0.200285720000       0.584454770000       0.473021860000       1.000000000000
H7 H       0.172081500000       0.665266980000       0.481392360000       1.000000000000
#END
data_7a_opt-QR-5-1120-3
_audit_creation_method 'generated by cspy2.0'
_cell_length_a 27.683
_cell_length_b 6.2011
_cell_length_c 7.0227
_cell_angle_alpha 90.0
_cell_angle_beta 97.58550000000001
_cell_angle_gamma 90.0
loop_
_symmetry_equiv_pos_site_id
_symmetry_equiv_pos_as_xyz
1 -x,+y,-z
2 +x,+y,+z
3 1/2-x,1/2+y,-z
4 1/2+x,1/2+y,+z
loop_
_atom_site_label
_atom_site_type_symbol
_atom_site_fract_x
_atom_site_fract_y
_atom_site_fract_z
_atom_site_occupancy
C1 C       0.429196030000       0.510952080000       0.105922060000       1.000000000000
C2 C       0.392165000000       0.835863930000       0.036977450000       1.000000000000
C3 C       0.349027980000       0.726061610000      -0.050704850000       1.000000000000
C4 C       0.271046530000       0.727359550000      -0.206187090000       1.000000000000
C5 C       0.229692410000       0.840321610000      -0.286865540000       1.000000000000
C6 C       0.188703310000       0.726797660000      -0.370364510000       1.000000000000
C7 C       0.110705190000       0.724413720000      -0.525891080000       1.000000000000
C8 C       0.067212450000       0.833639130000      -0.610805320000       1.000000000000
C9 C       0.031269150000       0.508257260000      -0.687906950000       1.000000000000
C10 C       0.108893200000       0.491903130000      -0.533307890000       1.000000000000
C11 C       0.149484350000       0.377578820000      -0.454161630000       1.000000000000
C12 C       0.191018370000       0.491761660000      -0.369441040000       1.000000000000
C13 C       0.269473890000       0.492300630000      -0.212920910000       1.000000000000
C14 C       0.311386480000       0.378682640000      -0.131052120000       1.000000000000
C15 C       0.351609180000       0.493549690000      -0.049065460000       1.000000000000
N1 N       0.431001920000       0.733983000000       0.112894870000       1.000000000000
N2 N       0.310643010000       0.839136630000      -0.125532490000       1.000000000000
N3 N       0.148725980000       0.838026740000      -0.448269380000       1.000000000000
N4 N       0.028729730000       0.731237860000      -0.689259220000       1.000000000000
N5 N       0.067590230000       0.387343580000      -0.617432880000       1.000000000000
N6 N       0.230440940000       0.381154060000      -0.292543180000       1.000000000000
N7 N       0.393262200000       0.389541150000       0.032455170000       1.000000000000
H1 H       0.462215800000       0.431081420000       0.170698540000       1.000000000000
H2 H       0.391908940000       1.011293810000       0.039134310000       1.000000000000
H3 H       0.229401360000       1.014889750000      -0.284638470000       1.000000000000
H4 H       0.066904320000       1.009053570000      -0.608446950000       1.000000000000
H5 H      -0.001505400000       0.427932130000      -0.754662860000       1.000000000000
H6 H       0.149808500000       0.203033120000      -0.456391600000       1.000000000000
H7 H       0.311644370000       0.204123900000      -0.133275950000       1.000000000000
#END
data_7a_opt-QR-4-4266-3
_audit_creation_method 'generated by cspy2.0'
_cell_length_a 15.0364
_cell_length_b 6.2056
_cell_length_c 6.5651
_cell_angle_alpha 90.0
_cell_angle_beta 102.5674
_cell_angle_gamma 90.0
loop_
_symmetry_equiv_pos_site_id
_symmetry_equiv_pos_as_xyz
1 +x,+y,+z
2 -x,1/2+y,-z
loop_
_atom_site_label
_atom_site_type_symbol
_atom_site_fract_x
_atom_site_fract_y
_atom_site_fract_z
_atom_site_occupancy
C1 C       0.602392440000       0.446736830000       0.551225360000       1.000000000000
C2 C       0.675328250000       0.771696400000       0.587935470000       1.000000000000
C3 C       0.761891150000       0.662250690000       0.631105310000       1.000000000000
C4 C       0.917715390000       0.664065850000       0.708955430000       1.000000000000
C5 C       1.000002840000       0.777244260000       0.750055690000       1.000000000000
C6 C       1.082289120000       0.664063240000       0.791124270000       1.000000000000
C7 C       1.238107140000       0.662188220000       0.868934700000       1.000000000000
C8 C       1.324668720000       0.771646960000       0.912085790000       1.000000000000
C9 C       1.397601670000       0.446676300000       0.948796410000       1.000000000000
C10 C       1.242530310000       0.429816710000       0.871263560000       1.000000000000
C11 C       1.161779210000       0.315292370000       0.830903490000       1.000000000000
C12 C       1.078380180000       0.429139210000       0.789160280000       1.000000000000
C13 C       0.921589690000       0.429153180000       0.710754030000       1.000000000000
C14 C       0.838200680000       0.315328810000       0.669007790000       1.000000000000
C15 C       0.757448080000       0.429862180000       0.628699390000       1.000000000000
N1 N       0.598067670000       0.669627220000       0.549241430000       1.000000000000
N2 N       0.838225420000       0.775513280000       0.669304560000       1.000000000000
N3 N       1.161773850000       0.775487690000       0.830786410000       1.000000000000
N4 N       1.401935580000       0.669561800000       0.950774400000       1.000000000000
N5 N       1.325417990000       0.325576400000       0.912778910000       1.000000000000
N6 N       0.999977070000       0.318339470000       0.749932300000       1.000000000000
N7 N       0.674551320000       0.325628640000       0.587167370000       1.000000000000
H1 H       0.536602890000       0.366701920000       0.518158880000       1.000000000000
H2 H       0.675301550000       0.947033020000       0.588018100000       1.000000000000
H3 H       0.999996490000       0.951706560000       0.750013490000       1.000000000000
H4 H       1.324680980000       0.946973380000       0.911900050000       1.000000000000
H5 H       1.463363450000       0.366614910000       0.981793550000       1.000000000000
H6 H       1.161716780000       0.140840280000       0.830992430000       1.000000000000
H7 H       0.838265960000       0.140866900000       0.669012670000       1.000000000000
#END
data_7a_opt-QR-2-7482-3
_audit_creation_method 'generated by cspy2.0'
_cell_length_a 16.3993
_cell_length_b 6.6007
_cell_length_c 6.2036
_cell_angle_alpha 89.9358
_cell_angle_beta 101.2365
_cell_angle_gamma 113.7386
loop_
_symmetry_equiv_pos_site_id
_symmetry_equiv_pos_as_xyz
1 -x,-y,-z
2 +x,+y,+z
loop_
_atom_site_label
_atom_site_type_symbol
_atom_site_fract_x
_atom_site_fract_y
_atom_site_fract_z
_atom_site_occupancy
C1 C       0.465586180000       0.715718600000       0.803383300000       1.000000000000
C2 C       0.538839970000       0.788696540000       1.165729780000       1.000000000000
C3 C       0.625360550000       0.875307410000       1.100318730000       1.000000000000
C4 C       0.781244540000       1.031201560000       1.181464340000       1.000000000000
C5 C       0.863669470000       1.113629810000       1.336640740000       1.000000000000
C6 C       0.945895270000       1.195905920000       1.265284930000       1.000000000000
C7 C       1.101793500000       1.351819390000       1.342778240000       1.000000000000
C8 C       1.188485560000       1.438624670000       1.496386750000       1.000000000000
C9 C       1.261170270000       1.511047080000       1.208338030000       1.000000000000
C10 C       1.106010270000       1.355960620000       1.112490490000       1.000000000000
C11 C       1.025131540000       1.275078050000       0.956772050000       1.000000000000
C12 C       0.941785990000       1.191810290000       1.028204680000       1.000000000000
C13 C       0.784922010000       1.035001540000       0.948383050000       1.000000000000
C14 C       0.701388780000       0.951556360000       0.791980930000       1.000000000000
C15 C       0.620708020000       0.870839850000       0.865464700000       1.000000000000
N1 N       0.461435850000       0.711394370000       1.024236620000       1.000000000000
N2 N       0.701820320000       0.951700770000       1.252520930000       1.000000000000
N3 N       1.025513280000       1.275569010000       1.417285120000       1.000000000000
N4 N       1.265693510000       1.515755110000       1.433581090000       1.000000000000
N5 N       1.188837630000       1.438675820000       1.050380740000       1.000000000000
N6 N       0.863246320000       1.113324970000       0.877381710000       1.000000000000
N7 N       0.537678230000       0.787920980000       0.718945110000       1.000000000000
H1 H       0.399692900000       0.650021850000       0.689790860000       1.000000000000
H2 H       0.538961400000       0.788712200000       1.341181650000       1.000000000000
H3 H       0.863809970000       1.113796650000       1.511234850000       1.000000000000
H4 H       1.188650030000       1.438977880000       1.671868100000       1.000000000000
H5 H       1.326896630000       1.576643830000       1.161711810000       1.000000000000
H6 H       1.024909490000       1.274747000000       0.782139880000       1.000000000000
H7 H       0.701315770000       0.951519170000       0.617434430000       1.000000000000
#END
data_7a_opt-QR-14-4857-3
_audit_creation_method 'generated by cspy2.0'
_cell_length_a 6.2076
_cell_length_b 13.1819
_cell_length_c 14.9836
_cell_angle_alpha 90.0
_cell_angle_beta 102.0774
_cell_angle_gamma 90.0
loop_
_symmetry_equiv_pos_site_id
_symmetry_equiv_pos_as_xyz
1 -x,-y,-z
2 +x,+y,+z
3 -x,1/2+y,1/2-z
4 +x,1/2-y,1/2+z
loop_
_atom_site_label
_atom_site_type_symbol
_atom_site_fract_x
_atom_site_fract_y
_atom_site_fract_z
_atom_site_occupancy
C1 C       0.389187440000       0.871956400000       0.606590480000       1.000000000000
C2 C       0.751045760000       0.873918690000       0.679471040000       1.000000000000
C3 C       0.685717660000       0.874184140000       0.766235290000       1.000000000000
C4 C       0.766846790000       0.875462150000       0.922304810000       1.000000000000
C5 C       0.921832400000       0.876564180000       1.004659750000       1.000000000000
C6 C       0.850583670000       0.876796470000       1.087151260000       1.000000000000
C7 C       0.928007900000       0.878067540000       1.243222700000       1.000000000000
C8 C       1.081446070000       0.879142560000       1.329864350000       1.000000000000
C9 C       0.793806180000       0.878658760000       1.403085640000       1.000000000000
C10 C       0.698041830000       0.877284950000       1.247781270000       1.000000000000
C11 C       0.542490460000       0.876184110000       1.166962600000       1.000000000000
C12 C       0.613821700000       0.875887670000       1.083373310000       1.000000000000
C13 C       0.534065270000       0.874553850000       0.926327800000       1.000000000000
C14 C       0.377869940000       0.873394080000       0.842862270000       1.000000000000
C15 C       0.451232830000       0.873171030000       0.761917920000       1.000000000000
N1 N       0.609729590000       0.872830290000       0.602133410000       1.000000000000
N2 N       0.837760020000       0.875255440000       0.842628560000       1.000000000000
N3 N       1.002397370000       0.877846970000       1.166712850000       1.000000000000
N4 N       1.018745770000       0.879435480000       1.407311180000       1.000000000000
N5 N       0.636054950000       0.877624730000       1.330879180000       1.000000000000
N6 N       0.463216840000       0.874784090000       1.004916760000       1.000000000000
N7 N       0.304891870000       0.872043270000       0.678945260000       1.000000000000
H1 H       0.275742210000       0.871002330000       0.540751080000       1.000000000000
H2 H       0.926256940000       0.874618530000       0.679356160000       1.000000000000
H3 H       1.096165280000       0.877204860000       1.004558680000       1.000000000000
H4 H       1.256671310000       0.879714970000       1.329775050000       1.000000000000
H5 H       0.747269350000       0.878963500000       1.469022370000       1.000000000000
H6 H       0.368143000000       0.875581000000       1.167018960000       1.000000000000
H7 H       0.203564010000       0.872722380000       0.843034540000       1.000000000000
#END
data_7a_opt-QR-15-4498-3
_audit_creation_method 'generated by cspy2.0'
_cell_length_a 29.3311
_cell_length_b 6.2091
_cell_length_c 15.5128
_cell_angle_alpha 90.0
_cell_angle_beta 122.1634
_cell_angle_gamma 90.0
loop_
_symmetry_equiv_pos_site_id
_symmetry_equiv_pos_as_xyz
1 -x,-y,-z
2 +x,+y,+z
3 -x,+y,1/2-z
4 +x,-y,1/2+z
5 1/2-x,1/2-y,-z
6 1/2+x,1/2+y,+z
7 1/2-x,1/2+y,1/2-z
8 1/2+x,1/2-y,1/2+z
loop_
_atom_site_label
_atom_site_type_symbol
_atom_site_fract_x
_atom_site_fract_y
_atom_site_fract_z
_atom_site_occupancy
C1 C       0.121806770000       0.175263730000       0.129070560000       1.000000000000
C2 C       0.156905370000      -0.148578690000       0.123160190000       1.000000000000
C3 C       0.200350410000      -0.038362560000       0.123926840000       1.000000000000
C4 C       0.277825770000      -0.038611200000       0.122206360000       1.000000000000
C5 C       0.318357630000      -0.150841210000       0.119576400000       1.000000000000
C6 C       0.359661190000      -0.036948150000       0.120420570000       1.000000000000
C7 C       0.437152850000      -0.033516120000       0.118757220000       1.000000000000
C8 C       0.479838850000      -0.141964950000       0.116201490000       1.000000000000
C9 C       0.517182200000       0.183394510000       0.120226790000       1.000000000000
C10 C       0.440145950000       0.198669700000       0.122201150000       1.000000000000
C11 C       0.400385450000       0.312235470000       0.124851910000       1.000000000000
C12 C       0.358532580000       0.197671760000       0.124061760000       1.000000000000
C13 C       0.280587830000       0.196083380000       0.125802530000       1.000000000000
C14 C       0.239526290000       0.308940440000       0.128486860000       1.000000000000
C15 C       0.198964460000       0.193703730000       0.127612370000       1.000000000000
N1 N       0.118862050000      -0.047386260000       0.125610310000       1.000000000000
N2 N       0.237906550000      -0.150742660000       0.121340300000       1.000000000000
N3 N       0.398810690000      -0.147440640000       0.117868210000       1.000000000000
N4 N       0.518599850000      -0.039198180000       0.116870270000       1.000000000000
N5 N       0.481705370000       0.303617620000       0.122845120000       1.000000000000
N6 N       0.319941540000       0.307571190000       0.126626940000       1.000000000000
N7 N       0.158114530000       0.296965970000       0.130174310000       1.000000000000
H1 H       0.089404860000       0.254556820000       0.131109580000       1.000000000000
H2 H       0.156285590000      -0.323715250000       0.120446020000       1.000000000000
H3 H       0.317750570000      -0.325112410000       0.116938960000       1.000000000000
H4 H       0.479270150000      -0.317118330000       0.113623340000       1.000000000000
H5 H       0.550151310000       0.264035960000       0.120661370000       1.000000000000
H6 H       0.400949390000       0.486514790000       0.127455960000       1.000000000000
H7 H       0.240167000000       0.483197370000       0.131172630000       1.000000000000
#END
data_7a_opt-QR-15-8947-3
_audit_creation_method 'generated by cspy2.0'
_cell_length_a 29.3721
_cell_length_b 6.2062
_cell_length_c 13.9783
_cell_angle_alpha 90.0
_cell_angle_beta 69.792
_cell_angle_gamma 90.0
loop_
_symmetry_equiv_pos_site_id
_symmetry_equiv_pos_as_xyz
1 -x,-y,-z
2 +x,+y,+z
3 -x,+y,1/2-z
4 +x,-y,1/2+z
5 1/2-x,1/2-y,-z
6 1/2+x,1/2+y,+z
7 1/2-x,1/2+y,1/2-z
8 1/2+x,1/2-y,1/2+z
loop_
_atom_site_label
_atom_site_type_symbol
_atom_site_fract_x
_atom_site_fract_y
_atom_site_fract_z
_atom_site_occupancy
C1 C       0.467770880000       0.475348590000       0.125789130000       1.000000000000
C2 C       0.430932590000       0.800231400000       0.128176070000       1.000000000000
C3 C       0.387901970000       0.690818900000       0.126813640000       1.000000000000
C4 C       0.310178840000       0.692678960000       0.126028730000       1.000000000000
C5 C       0.268971640000       0.805841640000       0.126627310000       1.000000000000
C6 C       0.228076990000       0.692713500000       0.125237080000       1.000000000000
C7 C       0.150360800000       0.690877620000       0.124438450000       1.000000000000
C8 C       0.107002220000       0.800308890000       0.125027550000       1.000000000000
C9 C       0.071118680000       0.475443340000       0.121662080000       1.000000000000
C10 C       0.148492220000       0.458559060000       0.122316170000       1.000000000000
C11 C       0.188939060000       0.344045520000       0.121704240000       1.000000000000
C12 C       0.230364830000       0.457832280000       0.123171210000       1.000000000000
C13 C       0.308565080000       0.457814960000       0.124000540000       1.000000000000
C14 C       0.350323520000       0.344006800000       0.123461600000       1.000000000000
C15 C       0.390443150000       0.458486310000       0.124854880000       1.000000000000
N1 N       0.469628440000       0.698167890000       0.127694530000       1.000000000000
N2 N       0.349672550000       0.804066930000       0.127375320000       1.000000000000
N3 N       0.188259500000       0.804104960000       0.125843020000       1.000000000000
N4 N       0.068616600000       0.698250660000       0.123689290000       1.000000000000
N5 N       0.107300740000       0.354386050000       0.120926430000       1.000000000000
N6 N       0.269631660000       0.347065740000       0.122622530000       1.000000000000
N7 N       0.431940070000       0.354266220000       0.124402550000       1.000000000000
H1 H       0.500687850000       0.395301600000       0.125506310000       1.000000000000
H2 H       0.430702220000       0.975510480000       0.129662760000       1.000000000000
H3 H       0.268713790000       0.980253110000       0.128191870000       1.000000000000
H4 H       0.106720320000       0.975570590000       0.126668930000       1.000000000000
H5 H       0.038433540000       0.395418710000       0.120540520000       1.000000000000
H6 H       0.189235440000       0.169659060000       0.120108330000       1.000000000000
H7 H       0.350543710000       0.169600210000       0.121936770000       1.000000000000
#END
data_7a_opt-QR-14-9083-3
_audit_creation_method 'generated by cspy2.0'
_cell_length_a 15.0078
_cell_length_b 13.1111
_cell_length_c 6.2053
_cell_angle_alpha 90.0
_cell_angle_beta 101.8846
_cell_angle_gamma 90.0
loop_
_symmetry_equiv_pos_site_id
_symmetry_equiv_pos_as_xyz
1 -x,-y,-z
2 +x,+y,+z
3 -x,1/2+y,1/2-z
4 +x,1/2-y,1/2+z
loop_
_atom_site_label
_atom_site_type_symbol
_atom_site_fract_x
_atom_site_fract_y
_atom_site_fract_z
_atom_site_occupancy
C1 C       0.820177630000       0.622921580000       0.883438280000       1.000000000000
C2 C       0.747146050000       0.625907810000       1.171803740000       1.000000000000
C3 C       0.660696140000       0.625118300000       1.019095870000       1.000000000000
C4 C       0.504964690000       0.625445650000       0.942984880000       1.000000000000
C5 C       0.422687230000       0.626525680000       1.014984800000       1.000000000000
C6 C       0.340512170000       0.625727240000       0.860672830000       1.000000000000
C7 C       0.184788660000       0.626000110000       0.780900280000       1.000000000000
C8 C       0.098245770000       0.627028810000       0.847011090000       1.000000000000
C9 C       0.025504710000       0.624582100000       0.485685750000       1.000000000000
C10 C       0.180476850000       0.624110530000       0.546389160000       1.000000000000
C11 C       0.261212220000       0.622996590000       0.472280570000       1.000000000000
C12 C       0.344497120000       0.623750220000       0.627777350000       1.000000000000
C13 C       0.501188080000       0.623426340000       0.706216410000       1.000000000000
C14 C       0.584568970000       0.622270570000       0.634129400000       1.000000000000
C15 C       0.665221580000       0.623068430000       0.789025910000       1.000000000000
N1 N       0.824406380000       0.624882210000       1.108383950000       1.000000000000
N2 N       0.584355440000       0.626257020000       1.094150600000       1.000000000000
N3 N       0.261021700000       0.626781750000       0.932325820000       1.000000000000
N4 N       0.021078340000       0.626367650000       0.706307060000       1.000000000000
N5 N       0.097671380000       0.623450190000       0.400726590000       1.000000000000
N6 N       0.422895510000       0.622660740000       0.556233820000       1.000000000000
N7 N       0.748102860000       0.622007340000       0.726268820000       1.000000000000
H1 H       0.885932530000       0.622039650000       0.836311960000       1.000000000000
H2 H       0.747100730000       0.627435780000       1.347084970000       1.000000000000
H3 H       0.422635670000       0.627976730000       1.189383900000       1.000000000000
H4 H       0.098160370000       0.628398310000       1.022263660000       1.000000000000
H5 H      -0.040188120000       0.624103250000       0.372749590000       1.000000000000
H6 H       0.261336990000       0.621611820000       0.297908960000       1.000000000000
H7 H       0.584578430000       0.620797990000       0.459716870000       1.000000000000
#END
data_7a_opt-QR-2-8451-3
_audit_creation_method 'generated by cspy2.0'
_cell_length_a 6.2049
_cell_length_b 9.8214
_cell_length_c 13.6591
_cell_angle_alpha 130.3908
_cell_angle_beta 103.1305
_cell_angle_gamma 71.5834
loop_
_symmetry_equiv_pos_site_id
_symmetry_equiv_pos_as_xyz
1 -x,-y,-z
2 +x,+y,+z
loop_
_atom_site_label
_atom_site_type_symbol
_atom_site_fract_x
_atom_site_fract_y
_atom_site_fract_z
_atom_site_occupancy
C1 C       0.874114450000       0.045261970000       0.647480870000       1.000000000000
C2 C       1.235659500000      -0.100758190000       0.574577360000       1.000000000000
C3 C       1.169515460000      -0.273994070000       0.487964430000       1.000000000000
C4 C       1.249349670000      -0.585895550000       0.332048960000       1.000000000000
C5 C       1.403720900000      -0.750579170000       0.249704040000       1.000000000000
C6 C       1.331703930000      -0.915283600000       0.167356570000       1.000000000000
C7 C       1.407834970000      -1.227164640000       0.011448700000       1.000000000000
C8 C       1.560579820000      -1.400411870000      -0.075216780000       1.000000000000
C9 C       1.272173850000      -1.546423240000      -0.148026760000       1.000000000000
C10 C       1.177703160000      -1.236020840000       0.007114670000       1.000000000000
C11 C       1.022740150000      -1.074413350000       0.087905020000       1.000000000000
C12 C       1.094804720000      -0.907496500000       0.171279450000       1.000000000000
C13 C       1.016343310000      -0.593648000000       0.328144620000       1.000000000000
C14 C       0.860732930000      -0.426735290000       0.411538910000       1.000000000000
C15 C       0.934868310000      -0.265099330000       0.492346220000       1.000000000000
N1 N       1.094889560000       0.053903600000       0.651865420000       1.000000000000
N2 N       1.321021990000      -0.426795800000       0.411600740000       1.000000000000
N3 N       1.482911730000      -1.074389930000       0.087797740000       1.000000000000
N4 N       1.497187410000      -1.555081840000      -0.152478830000       1.000000000000
N5 N       1.114969960000      -1.401974580000      -0.075785990000       1.000000000000
N6 N       0.944753980000      -0.750556220000       0.249718370000       1.000000000000
N7 N       0.789113550000      -0.099160700000       0.575260990000       1.000000000000
H1 H       0.761081240000       0.176943170000       0.713212700000       1.000000000000
H2 H       1.411017050000      -0.100696360000       0.574646130000       1.000000000000
H3 H       1.578178460000      -0.750554470000       0.249680040000       1.000000000000
H4 H       1.735876900000      -1.400426170000      -0.075346150000       1.000000000000
H5 H       1.225085450000      -1.678100560000      -0.213775810000       1.000000000000
H6 H       0.848301750000      -1.074314480000       0.088043000000       1.000000000000
H7 H       0.686300400000      -0.426867990000       0.411486950000       1.000000000000
#END
data_7a_opt-QR-15-10492-3
_audit_creation_method 'generated by cspy2.0'
_cell_length_a 29.329
_cell_length_b 6.2022
_cell_length_c 23.1453
_cell_angle_alpha 90.0
_cell_angle_beta 34.7086
_cell_angle_gamma 90.0
loop_
_symmetry_equiv_pos_site_id
_symmetry_equiv_pos_as_xyz
1 -x,-y,-z
2 +x,+y,+z
3 -x,+y,1/2-z
4 +x,-y,1/2+z
5 1/2-x,1/2-y,-z
6 1/2+x,1/2+y,+z
7 1/2-x,1/2+y,1/2-z
8 1/2+x,1/2-y,1/2+z
loop_
_atom_site_label
_atom_site_type_symbol
_atom_site_fract_x
_atom_site_fract_y
_atom_site_fract_z
_atom_site_occupancy
C1 C       0.407436600000       1.276281080000       0.373647850000       1.000000000000
C2 C       0.370785080000       1.601172300000       0.373705790000       1.000000000000
C3 C       0.327363110000       1.491354120000       0.373933910000       1.000000000000
C4 C       0.249150050000       1.492673450000       0.374297470000       1.000000000000
C5 C       0.207815950000       1.605617780000       0.374492820000       1.000000000000
C6 C       0.166552990000       1.492108190000       0.374696230000       1.000000000000
C7 C       0.088329410000       1.489711750000       0.375057010000       1.000000000000
C8 C       0.044822480000       1.598914830000       0.375309480000       1.000000000000
C9 C       0.008407850000       1.273533820000       0.375340920000       1.000000000000
C10 C       0.086215750000       1.257196010000       0.375009570000       1.000000000000
C11 C       0.126791310000       1.142885470000       0.374821390000       1.000000000000
C12 C       0.168570300000       1.257062300000       0.374681090000       1.000000000000
C13 C       0.247251910000       1.257615860000       0.374345560000       1.000000000000
C14 C       0.289110620000       1.143997820000       0.374186270000       1.000000000000
C15 C       0.329603970000       1.258871320000       0.373996950000       1.000000000000
N1 N       0.409578310000       1.499288800000       0.373563400000       1.000000000000
N2 N       0.289029170000       1.604442310000       0.374074780000       1.000000000000
N3 N       0.126584700000       1.603328200000       0.374903430000       1.000000000000
N4 N       0.006106310000       1.496521950000       0.375441090000       1.000000000000
N5 N       0.044681720000       1.152621200000       0.375147010000       1.000000000000
N6 N       0.207948610000       1.146465700000       0.374520740000       1.000000000000
N7 N       0.371207000000       1.154890970000       0.373862930000       1.000000000000
H1 H       0.440407040000       1.196424090000       0.373582120000       1.000000000000
H2 H       0.370789750000       1.776586410000       0.373650050000       1.000000000000
H3 H       0.207757300000       1.780183330000       0.374505200000       1.000000000000
H4 H       0.044691960000       1.774350290000       0.375422100000       1.000000000000
H5 H      -0.024542260000       1.193205990000       0.375422170000       1.000000000000
H6 H       0.126911970000       0.968335560000       0.374753780000       1.000000000000
H7 H       0.289124070000       0.969462870000       0.374198920000       1.000000000000
#END
data_7a_opt-QR-2-3572-3
_audit_creation_method 'generated by cspy2.0'
_cell_length_a 8.6425
_cell_length_b 14.9841
_cell_length_c 11.0899
_cell_angle_alpha 128.2935
_cell_angle_beta 33.9052
_cell_angle_gamma 130.5038
loop_
_symmetry_equiv_pos_site_id
_symmetry_equiv_pos_as_xyz
1 -x,-y,-z
2 +x,+y,+z
loop_
_atom_site_label
_atom_site_type_symbol
_atom_site_fract_x
_atom_site_fract_y
_atom_site_fract_z
_atom_site_occupancy
C1 C       0.236799580000       0.568062980000       0.014083910000       1.000000000000
C2 C       0.606864630000       0.499072210000      -0.345345870000       1.000000000000
C3 C       0.534927640000       0.410515570000      -0.278681660000       1.000000000000
C4 C       0.610700770000       0.253782690000      -0.356771180000       1.000000000000
C5 C       0.766471290000       0.172494260000      -0.509825730000       1.000000000000
C6 C       0.688706060000       0.088207310000      -0.437337400000       1.000000000000
C7 C       0.760641570000      -0.068589230000      -0.511761340000       1.000000000000
C8 C       0.914520790000      -0.154260450000      -0.663194820000       1.000000000000
C9 C       0.614112040000      -0.231812750000      -0.375099950000       1.000000000000
C10 C       0.523117410000      -0.076059530000      -0.282392840000       1.000000000000
C11 C       0.366685010000       0.003654640000      -0.128771680000       1.000000000000
C12 C       0.444482440000       0.089018270000      -0.201372570000       1.000000000000
C13 C       0.370099640000       0.246731740000      -0.124647990000       1.000000000000
C14 C       0.213038630000       0.329084990000       0.029578170000       1.000000000000
C15 C       0.292945530000       0.411848580000      -0.045002790000       1.000000000000
N1 N       0.464829650000       0.575410560000      -0.205842000000       1.000000000000
N2 N       0.688035100000       0.335246250000      -0.428891970000       1.000000000000
N3 N       0.841313750000       0.009697450000      -0.587273810000       1.000000000000
N4 N       0.845920480000      -0.233305110000      -0.599291570000       1.000000000000
N5 N       0.455000320000      -0.160790400000      -0.219121980000       1.000000000000
N6 N       0.292984890000       0.166411080000      -0.052620240000       1.000000000000
N7 N       0.145986840000       0.493811330000       0.099408160000       1.000000000000
H1 H       0.122871010000       0.633098820000       0.126009900000       1.000000000000
H2 H       0.787813000000       0.501459560000      -0.519999080000       1.000000000000
H3 H       0.946419100000       0.174795050000      -0.683639590000       1.000000000000
H4 H       1.095223810000      -0.152035310000      -0.837904130000       1.000000000000
H5 H       0.562843110000      -0.298989990000      -0.327523220000       1.000000000000
H6 H       0.186803860000       0.001447990000       0.045066310000       1.000000000000
H7 H       0.033091250000       0.326695780000       0.203339460000       1.000000000000
#END
data_7a_opt-QR-2-13357-3
_audit_creation_method 'generated by cspy2.0'
_cell_length_a 6.2077
_cell_length_b 11.8493
_cell_length_c 8.4739
_cell_angle_alpha 93.6251
_cell_angle_beta 105.7735
_cell_angle_gamma 86.3404
loop_
_symmetry_equiv_pos_site_id
_symmetry_equiv_pos_as_xyz
1 -x,-y,-z
2 +x,+y,+z
loop_
_atom_site_label
_atom_site_type_symbol
_atom_site_fract_x
_atom_site_fract_y
_atom_site_fract_z
_atom_site_occupancy
C1 C       0.985198810000       0.255656360000       0.991319600000       1.000000000000
C2 C       0.626703740000       0.331899950000       0.924165410000       1.000000000000
C3 C       0.693214910000       0.417171900000       0.835421770000       1.000000000000
C4 C       0.615368990000       0.572761110000       0.679288720000       1.000000000000
C5 C       0.462714090000       0.656062460000       0.598817610000       1.000000000000
C6 C       0.535032320000       0.737039130000       0.514305980000       1.000000000000
C7 C       0.460846540000       0.892575550000       0.358097750000       1.000000000000
C8 C       0.309793120000       0.980092380000       0.273215270000       1.000000000000
C9 C       0.597243010000       1.049659130000       0.194544900000       1.000000000000
C10 C       0.689653340000       0.894650240000       0.349604310000       1.000000000000
C11 C       0.842900140000       0.812864800000       0.428504960000       1.000000000000
C12 C       0.770426710000       0.730745360000       0.514052360000       1.000000000000
C13 C       0.846908830000       0.574190900000       0.671150510000       1.000000000000
C14 C       1.000729560000       0.489730550000       0.752644390000       1.000000000000
C15 C       0.926310580000       0.410305420000       0.835616110000       1.000000000000
N1 N       0.765850920000       0.253690850000       0.999745740000       1.000000000000
N2 N       0.543417680000       0.494576670000       0.760975100000       1.000000000000
N3 N       0.385497450000       0.817527420000       0.436589990000       1.000000000000
N4 N       0.373561380000       1.056213320000       0.194022390000       1.000000000000
N5 N       0.752831340000       0.976382060000       0.264753080000       1.000000000000
N6 N       0.918795770000       0.651316100000       0.590618640000       1.000000000000
N7 N       1.070335000000       0.326437660000       0.916786700000       1.000000000000
H1 H       1.096816660000       0.189112490000       1.055699830000       1.000000000000
H2 H       0.452496220000       0.333702650000       0.927376050000       1.000000000000
H3 H       0.289317990000       0.657833570000       0.601902550000       1.000000000000
H4 H       0.135486310000       0.981840140000       0.276181260000       1.000000000000
H5 H       0.644746120000       1.114554290000       0.127294690000       1.000000000000
H6 H       1.016323200000       0.811052910000       0.425533660000       1.000000000000
H7 H       1.174069960000       0.488002370000       0.749458940000       1.000000000000
#END
data_7a_opt-QR-14-5510-3
_audit_creation_method 'generated by cspy2.0'
_cell_length_a 14.9899
_cell_length_b 13.157
_cell_length_c 6.2046
_cell_angle_alpha 90.0
_cell_angle_beta 101.984
_cell_angle_gamma 90.0
loop_
_symmetry_equiv_pos_site_id
_symmetry_equiv_pos_as_xyz
1 -x,-y,-z
2 +x,+y,+z
3 -x,1/2+y,1/2-z
4 +x,1/2-y,1/2+z
loop_
_atom_site_label
_atom_site_type_symbol
_atom_site_fract_x
_atom_site_fract_y
_atom_site_fract_z
_atom_site_occupancy
C1 C       0.041181980000       0.125428790000       0.498166760000       1.000000000000
C2 C      -0.031903860000       0.126817960000       0.786385000000       1.000000000000
C3 C      -0.118505020000       0.126091080000       0.633372140000       1.000000000000
C4 C      -0.274475840000       0.125718150000       0.556764180000       1.000000000000
C5 C      -0.356860460000       0.126020050000       0.628512470000       1.000000000000
C6 C      -0.439193770000       0.125316190000       0.473882870000       1.000000000000
C7 C      -0.595140860000       0.124917560000       0.393602930000       1.000000000000
C8 C      -0.681805530000       0.125146160000       0.459451120000       1.000000000000
C9 C      -0.754724960000       0.123672050000       0.097785660000       1.000000000000
C10 C      -0.599513940000       0.123934690000       0.159005240000       1.000000000000
C11 C      -0.518660370000       0.123625010000       0.085114920000       1.000000000000
C12 C      -0.435227900000       0.124285910000       0.240937470000       1.000000000000
C13 C      -0.278297830000       0.124629420000       0.319881010000       1.000000000000
C14 C      -0.194805310000       0.124278040000       0.248038920000       1.000000000000
C15 C      -0.114004770000       0.124998640000       0.403196400000       1.000000000000
N1 N       0.045467550000       0.126505630000       0.723222910000       1.000000000000
N2 N      -0.194946420000       0.126435890000       0.708209340000       1.000000000000
N3 N      -0.518781390000       0.125584390000       0.545324700000       1.000000000000
N4 N      -0.759117590000       0.124556080000       0.318490080000       1.000000000000
N5 N      -0.682460810000       0.123343130000       0.013013250000       1.000000000000
N6 N      -0.356734930000       0.123952130000       0.169603050000       1.000000000000
N7 N      -0.031014100000       0.124663590000       0.340733030000       1.000000000000
H1 H       0.107048880000       0.125133090000       0.451227880000       1.000000000000
H2 H      -0.031915640000       0.127636820000       0.961746740000       1.000000000000
H3 H      -0.356893210000       0.126782860000       0.802952720000       1.000000000000
H4 H      -0.681866220000       0.125820830000       0.634787610000       1.000000000000
H5 H      -0.820539470000       0.123242280000      -0.015394680000       1.000000000000
H6 H      -0.518571850000       0.122910950000      -0.089301440000       1.000000000000
H7 H      -0.194834710000       0.123486090000       0.073559810000       1.000000000000
#END
data_7a_opt-QR-9-241-3
_audit_creation_method 'generated by cspy2.0'
_cell_length_a 18.3876
_cell_length_b 6.2012
_cell_length_c 10.5576
_cell_angle_alpha 90.0
_cell_angle_beta 84.4311
_cell_angle_gamma 90.0
loop_
_symmetry_equiv_pos_site_id
_symmetry_equiv_pos_as_xyz
1 +x,+y,+z
2 +x,-y,1/2+z
3 1/2+x,1/2+y,+z
4 1/2+x,1/2-y,1/2+z
loop_
_atom_site_label
_atom_site_type_symbol
_atom_site_fract_x
_atom_site_fract_y
_atom_site_fract_z
_atom_site_occupancy
C1 C       0.430571910000       1.218562590000       0.203259560000       1.000000000000
C2 C       0.466857830000       1.543744650000       0.276653960000       1.000000000000
C3 C       0.510014530000       1.434228480000       0.363590590000       1.000000000000
C4 C       0.587690210000       1.436041600000       0.520156260000       1.000000000000
C5 C       0.628709250000       1.549325580000       0.602821300000       1.000000000000
C6 C       0.669729040000       1.436060860000       0.685484540000       1.000000000000
C7 C       0.747404710000       1.434189820000       0.842039420000       1.000000000000
C8 C       0.790571510000       1.543714410000       0.928971550000       1.000000000000
C9 C       0.826847750000       1.218541020000       1.002368550000       1.000000000000
C10 C       0.749567960000       1.201669060000       0.846519130000       1.000000000000
C11 C       0.709320070000       1.087053190000       0.765394740000       1.000000000000
C12 C       0.667790890000       1.200962390000       0.681578160000       1.000000000000
C13 C       0.589650880000       1.200986010000       0.524004250000       1.000000000000
C14 C       0.548111610000       1.087068360000       0.440170490000       1.000000000000
C15 C       0.507852360000       1.201664930000       0.359053840000       1.000000000000
N1 N       0.428370490000       1.441599020000       0.198980340000       1.000000000000
N2 N       0.548048970000       1.547555490000       0.440324430000       1.000000000000
N3 N       0.709359610000       1.547561870000       0.765344600000       1.000000000000
N4 N       0.829058320000       1.441566660000       1.006634630000       1.000000000000
N5 N       0.790865450000       1.097351540000       0.929879490000       1.000000000000
N6 N       0.628720940000       1.090095100000       0.602779990000       1.000000000000
N7 N       0.466565820000       1.097371190000       0.275718850000       1.000000000000
H1 H       0.397833740000       1.138457310000       0.137081850000       1.000000000000
H2 H       0.466806700000       1.719198490000       0.276659310000       1.000000000000
H3 H       0.628710650000       1.723898680000       0.602797990000       1.000000000000
H4 H       0.790635430000       1.719179060000       0.928893020000       1.000000000000
H5 H       0.859593340000       1.138423150000       1.068512540000       1.000000000000
H6 H       0.709275910000       0.912480060000       0.765398950000       1.000000000000
H7 H       0.548164070000       0.912495260000       0.440238650000       1.000000000000
#END
data_7a_opt-QR-15-10112-3
_audit_creation_method 'generated by cspy2.0'
_cell_length_a 8.1496
_cell_length_b 6.2007
_cell_length_c 49.0527
_cell_angle_alpha 90.0
_cell_angle_beta 105.2313
_cell_angle_gamma 90.0
loop_
_symmetry_equiv_pos_site_id
_symmetry_equiv_pos_as_xyz
1 -x,-y,-z
2 +x,+y,+z
3 -x,+y,1/2-z
4 +x,-y,1/2+z
5 1/2-x,1/2-y,-z
6 1/2+x,1/2+y,+z
7 1/2-x,1/2+y,1/2-z
8 1/2+x,1/2-y,1/2+z
loop_
_atom_site_label
_atom_site_type_symbol
_atom_site_fract_x
_atom_site_fract_y
_atom_site_fract_z
_atom_site_occupancy
C1 C       0.100218780000       0.352626980000       0.224541220000       1.000000000000
C2 C      -0.006948710000       0.027534630000       0.206353650000       1.000000000000
C3 C      -0.133405290000       0.137220740000       0.184735240000       1.000000000000
C4 C      -0.361338140000       0.135719920000       0.145825460000       1.000000000000
C5 C      -0.481808400000       0.022625460000       0.125275050000       1.000000000000
C6 C      -0.602020710000       0.135995040000       0.104730870000       1.000000000000
C7 C      -0.829944190000       0.138141480000       0.065822040000       1.000000000000
C8 C      -0.956645270000       0.028780580000       0.044205070000       1.000000000000
C9 C      -1.063099040000       0.354107310000       0.026015490000       1.000000000000
C10 C      -0.836227010000       0.370654230000       0.064734020000       1.000000000000
C11 C      -0.717987060000       0.485177170000       0.084884430000       1.000000000000
C12 C      -0.596089180000       0.371087660000       0.105702480000       1.000000000000
C13 C      -0.366693000000       0.370779470000       0.144846190000       1.000000000000
C14 C      -0.244547130000       0.484564900000       0.165657210000       1.000000000000
C15 C      -0.126576290000       0.369824250000       0.185817570000       1.000000000000
N1 N       0.106239490000       0.129598840000       0.225631710000       1.000000000000
N2 N      -0.245223590000       0.023974780000       0.165682430000       1.000000000000
N3 N      -0.718415530000       0.024641320000       0.084878100000       1.000000000000
N4 N      -1.069597390000       0.131086910000       0.024917670000       1.000000000000
N5 N      -0.957432290000       0.475196350000       0.044035850000       1.000000000000
N6 N      -0.481260720000       0.481828930000       0.125275600000       1.000000000000
N7 N      -0.005156140000       0.473975280000       0.206504980000       1.000000000000
H1 H       0.196630630000       0.432626880000       0.240943750000       1.000000000000
H2 H      -0.007134070000      -0.147870780000       0.206360550000       1.000000000000
H3 H      -0.481962860000      -0.152029550000       0.125283140000       1.000000000000
H4 H      -0.956741260000      -0.146695460000       0.044185910000       1.000000000000
H5 H      -1.159308920000       0.434387780000       0.009599800000       1.000000000000
H6 H      -0.717797790000       0.659762450000       0.084907200000       1.000000000000
H7 H      -0.244453280000       0.659151830000       0.165634520000       1.000000000000
#END
data_7a_opt-QR-5-5933-3
_audit_creation_method 'generated by cspy2.0'
_cell_length_a 6.7541
_cell_length_b 6.2067
_cell_length_c 29.383
_cell_angle_alpha 90.0
_cell_angle_beta 103.4344
_cell_angle_gamma 90.0
loop_
_symmetry_equiv_pos_site_id
_symmetry_equiv_pos_as_xyz
1 -x,+y,-z
2 +x,+y,+z
3 1/2-x,1/2+y,-z
4 1/2+x,1/2+y,+z
loop_
_atom_site_label
_atom_site_type_symbol
_atom_site_fract_x
_atom_site_fract_y
_atom_site_fract_z
_atom_site_occupancy
C1 C       0.139797930000       0.724861990000       0.949277120000       1.000000000000
C2 C       0.068488540000       1.049757160000       0.912701120000       1.000000000000
C3 C      -0.016451730000       0.940322990000       0.869328070000       1.000000000000
C4 C      -0.169249230000       0.942159080000       0.791233730000       1.000000000000
C5 C      -0.249947060000       1.055320240000       0.749990940000       1.000000000000
C6 C      -0.330663630000       0.942151200000       0.708762160000       1.000000000000
C7 C      -0.483469490000       0.940296130000       0.630664660000       1.000000000000
C8 C      -0.568457480000       1.049725000000       0.587292570000       1.000000000000
C9 C      -0.639690300000       0.724827660000       0.550728360000       1.000000000000
C10 C      -0.487704570000       0.707970610000       0.628450750000       1.000000000000
C11 C      -0.408519350000       0.593458270000       0.668916960000       1.000000000000
C12 C      -0.326818500000       0.707276710000       0.710708830000       1.000000000000
C13 C      -0.173131630000       0.707291620000       0.789292090000       1.000000000000
C14 C      -0.091430020000       0.593483970000       0.831094420000       1.000000000000
C15 C      -0.012231190000       0.707986610000       0.871555290000       1.000000000000
N1 N       0.144166660000       0.947698070000       0.951432310000       1.000000000000
N2 N      -0.091263290000       1.053577490000       0.831070630000       1.000000000000
N3 N      -0.408656210000       1.053566110000       0.668925100000       1.000000000000
N4 N      -0.644141820000       0.947670970000       0.548564280000       1.000000000000
N5 N      -0.568879060000       0.603753970000       0.586899480000       1.000000000000
N6 N      -0.249990730000       0.596508040000       0.750002410000       1.000000000000
N7 N       0.068962200000       0.603775290000       0.913109990000       1.000000000000
H1 H       0.204128430000       0.644830970000       0.982246040000       1.000000000000
H2 H       0.068588980000       1.225057270000       0.912710090000       1.000000000000
H3 H      -0.249992840000       1.229747140000       0.750002200000       1.000000000000
H4 H      -0.568674900000       1.225022880000       0.587300270000       1.000000000000
H5 H      -0.704056240000       0.644788450000       0.517752970000       1.000000000000
H6 H      -0.408344320000       0.419047990000       0.668935350000       1.000000000000
H7 H      -0.091514720000       0.419065790000       0.831054240000       1.000000000000
#END
data_7a_opt-QR-2-7634-3
_audit_creation_method 'generated by cspy2.0'
_cell_length_a 13.913
_cell_length_b 6.2162
_cell_length_c 11.2075
_cell_angle_alpha 43.4473
_cell_angle_beta 91.2108
_cell_angle_gamma 72.9885
loop_
_symmetry_equiv_pos_site_id
_symmetry_equiv_pos_as_xyz
1 -x,-y,-z
2 +x,+y,+z
loop_
_atom_site_label
_atom_site_type_symbol
_atom_site_fract_x
_atom_site_fract_y
_atom_site_fract_z
_atom_site_occupancy
C1 C       0.608745920000       0.130752730000       0.425879710000       1.000000000000
C2 C       0.676481150000      -0.177076490000       0.379903480000       1.000000000000
C3 C       0.763614460000      -0.082240800000       0.347462960000       1.000000000000
C4 C       0.917776370000      -0.096394520000       0.280236900000       1.000000000000
C5 C       0.997686030000      -0.208295500000       0.239801380000       1.000000000000
C6 C       1.080629760000      -0.109603660000       0.209366110000       1.000000000000
C7 C       1.234851080000      -0.120368710000       0.142309090000       1.000000000000
C8 C       1.319064670000      -0.229248320000       0.100260620000       1.000000000000
C9 C       1.395504620000       0.067662570000       0.082914650000       1.000000000000
C10 C       1.242309570000       0.095648570000       0.150536740000       1.000000000000
C11 C       1.163954890000       0.208653320000       0.190403410000       1.000000000000
C12 C       1.079933800000       0.109291350000       0.221384850000       1.000000000000
C13 C       0.924804300000       0.121703310000       0.289033890000       1.000000000000
C14 C       0.843853030000       0.234144790000       0.330072990000       1.000000000000
C15 C       0.762407730000       0.134078680000       0.359799400000       1.000000000000
N1 N       0.601423550000      -0.076038300000       0.417786870000       1.000000000000
N2 N       0.837610790000      -0.193634750000       0.309526500000       1.000000000000
N3 N       1.157808590000      -0.219713150000       0.170231670000       1.000000000000
N4 N       1.396854700000      -0.140318820000       0.071389520000       1.000000000000
N5 N       1.325711830000       0.186186880000       0.119303110000       1.000000000000
N6 N       1.003857600000       0.218562140000       0.260112070000       1.000000000000
N7 N       0.681810170000       0.237534190000       0.400206660000       1.000000000000
H1 H       0.544793710000       0.210200410000       0.457941640000       1.000000000000
H2 H       0.674062220000      -0.340049280000       0.372095350000       1.000000000000
H3 H       0.995344880000      -0.370684730000       0.232150610000       1.000000000000
H4 H       1.316774130000      -0.392662670000       0.092702900000       1.000000000000
H5 H       1.461617990000       0.137111500000       0.057961420000       1.000000000000
H6 H       1.166219360000       0.371150550000       0.197999340000       1.000000000000
H7 H       0.846269890000       0.396431310000       0.337750220000       1.000000000000
#END
data_7a_opt-QR-4-1187-3
_audit_creation_method 'generated by cspy2.0'
_cell_length_a 14.9874
_cell_length_b 6.5851
_cell_length_c 6.2005
_cell_angle_alpha 90.0
_cell_angle_beta 77.9882
_cell_angle_gamma 90.0
loop_
_symmetry_equiv_pos_site_id
_symmetry_equiv_pos_as_xyz
1 +x,+y,+z
2 -x,1/2+y,-z
loop_
_atom_site_label
_atom_site_type_symbol
_atom_site_fract_x
_atom_site_fract_y
_atom_site_fract_z
_atom_site_occupancy
C1 C       0.961591840000       0.776115120000       0.996803170000       1.000000000000
C2 C       1.034780610000       0.775882120000       1.285002780000       1.000000000000
C3 C       1.121388630000       0.775937980000       1.131648410000       1.000000000000
C4 C       1.277387910000       0.775931230000       1.054584300000       1.000000000000
C5 C       1.359830560000       0.775953570000       1.126165030000       1.000000000000
C6 C       1.442149400000       0.775976490000       0.971248940000       1.000000000000
C7 C       1.598161530000       0.775983000000       0.890476910000       1.000000000000
C8 C       1.684859630000       0.776092860000       0.956161330000       1.000000000000
C9 C       1.757723970000       0.775792510000       0.594090800000       1.000000000000
C10 C       1.602456080000       0.775861200000       0.655741030000       1.000000000000
C11 C       1.521566130000       0.775855360000       0.582029780000       1.000000000000
C12 C       1.438138780000       0.775965030000       0.738164800000       1.000000000000
C13 C       1.281160140000       0.776031050000       0.817579500000       1.000000000000
C14 C       1.197614380000       0.776111180000       0.745896080000       1.000000000000
C15 C       1.116824620000       0.776099370000       0.901385120000       1.000000000000
N1 N       0.957363040000       0.775969300000       1.221996250000       1.000000000000
N2 N       1.197871860000       0.775877060000       1.206339770000       1.000000000000
N3 N       1.521787490000       0.776024860000       1.042481780000       1.000000000000
N4 N       1.762172530000       0.775992430000       0.814898060000       1.000000000000
N5 N       1.685405290000       0.775728380000       0.509469100000       1.000000000000
N6 N       1.359580180000       0.776011260000       0.667004600000       1.000000000000
N7 N       1.033779430000       0.776212560000       0.839086070000       1.000000000000
H1 H       0.895701450000       0.776308120000       0.950004410000       1.000000000000
H2 H       1.034833160000       0.775786690000       1.460438190000       1.000000000000
H3 H       1.359906650000       0.775997650000       1.300726000000       1.000000000000
H4 H       1.684972360000       0.776297830000       1.131584800000       1.000000000000
H5 H       1.823529190000       0.775633110000       0.480679750000       1.000000000000
H6 H       1.521429440000       0.775726820000       0.407512520000       1.000000000000
H7 H       1.197586520000       0.776132820000       0.571319440000       1.000000000000
#END
data_7a_opt-QR-14-9231-3
_audit_creation_method 'generated by cspy2.0'
_cell_length_a 6.2056
_cell_length_b 13.149
_cell_length_c 15.0008
_cell_angle_alpha 90.0
_cell_angle_beta 102.0811
_cell_angle_gamma 90.0
loop_
_symmetry_equiv_pos_site_id
_symmetry_equiv_pos_as_xyz
1 -x,-y,-z
2 +x,+y,+z
3 -x,1/2+y,1/2-z
4 +x,1/2-y,1/2+z
loop_
_atom_site_label
_atom_site_type_symbol
_atom_site_fract_x
_atom_site_fract_y
_atom_site_fract_z
_atom_site_occupancy
C1 C       0.033254840000       0.876890730000       0.027779570000       1.000000000000
C2 C      -0.254393520000       0.872771750000       0.100909690000       1.000000000000
C3 C      -0.100985550000       0.874258560000       0.187463770000       1.000000000000
C4 C      -0.023541600000       0.874396670000       0.343366860000       1.000000000000
C5 C      -0.094828350000       0.873060380000       0.425748030000       1.000000000000
C6 C       0.060167120000       0.874579480000       0.508023230000       1.000000000000
C7 C       0.141249960000       0.874764840000       0.663927250000       1.000000000000
C8 C       0.075905720000       0.873535670000       0.750580250000       1.000000000000
C9 C       0.437781350000       0.877518250000       0.823400950000       1.000000000000
C10 C       0.375746330000       0.877621030000       0.668245250000       1.000000000000
C11 C       0.449153430000       0.878974420000       0.587409530000       1.000000000000
C12 C       0.292979880000       0.877516890000       0.504027170000       1.000000000000
C13 C       0.213194060000       0.877396270000       0.347143290000       1.000000000000
C14 C       0.284548230000       0.878778910000       0.263659600000       1.000000000000
C15 C       0.129000620000       0.877244490000       0.182921360000       1.000000000000
N1 N      -0.191688220000       0.874017330000       0.023552100000       1.000000000000
N2 N      -0.175374140000       0.872876660000       0.263892190000       1.000000000000
N3 N      -0.010783260000       0.873288220000       0.587608120000       1.000000000000
N4 N       0.217222440000       0.874839220000       0.827846190000       1.000000000000
N5 N       0.522103290000       0.878939700000       0.751145490000       1.000000000000
N6 N       0.363797790000       0.878835820000       0.425529840000       1.000000000000
N7 N       0.190983620000       0.878517320000       0.099939340000       1.000000000000
H1 H       0.079776150000       0.877918790000      -0.038065080000       1.000000000000
H2 H      -0.429624150000       0.870535670000       0.100955050000       1.000000000000
H3 H      -0.269189680000       0.870892020000       0.425817690000       1.000000000000
H4 H      -0.099324410000       0.871432630000       0.750686110000       1.000000000000
H5 H       0.551261100000       0.878529360000       0.889176190000       1.000000000000
H6 H       0.623474220000       0.881084060000       0.587279570000       1.000000000000
H7 H       0.458913830000       0.880966070000       0.263643500000       1.000000000000
#END
data_7a_opt-QR-2-10426-3
_audit_creation_method 'generated by cspy2.0'
_cell_length_a 9.2236
_cell_length_b 6.2091
_cell_length_c 12.9663
_cell_angle_alpha 80.4728
_cell_angle_beta 83.1562
_cell_angle_gamma 54.8856
loop_
_symmetry_equiv_pos_site_id
_symmetry_equiv_pos_as_xyz
1 -x,-y,-z
2 +x,+y,+z
loop_
_atom_site_label
_atom_site_type_symbol
_atom_site_fract_x
_atom_site_fract_y
_atom_site_fract_z
_atom_site_occupancy
C1 C       0.654229860000       0.313417610000       0.597361710000       1.000000000000
C2 C       0.733440060000       0.594760130000       0.526098600000       1.000000000000
C3 C       0.816985560000       0.444063290000       0.438444620000       1.000000000000
C4 C       0.971571060000       0.367416450000       0.281876470000       1.000000000000
C5 C       1.055489870000       0.436882060000       0.199876430000       1.000000000000
C6 C       1.134751720000       0.284639410000       0.116495860000       1.000000000000
C7 C       1.289251290000       0.204384440000      -0.040104990000       1.000000000000
C8 C       1.377264110000       0.268104070000      -0.126437940000       1.000000000000
C9 C       1.443138820000      -0.087082040000      -0.201628600000       1.000000000000
C10 C       1.288930300000      -0.025472410000      -0.045922960000       1.000000000000
C11 C       1.206490360000      -0.097017110000       0.034524030000       1.000000000000
C12 C       1.126053790000       0.056529580000       0.118984410000       1.000000000000
C13 C       0.970503660000       0.135494770000       0.276527140000       1.000000000000
C14 C       0.885398550000       0.066043360000       0.359604930000       1.000000000000
C15 C       0.807686760000       0.218838160000       0.441449160000       1.000000000000
N1 N       0.654643140000       0.533742440000       0.603094540000       1.000000000000
N2 N       0.895070730000       0.516529880000       0.362441200000       1.000000000000
N3 N       1.215845660000       0.353781810000       0.037290030000       1.000000000000
N4 N       1.451860420000       0.129198680000      -0.204664200000       1.000000000000
N5 N       1.369097070000      -0.169379310000      -0.129823220000       1.000000000000
N6 N       1.045977720000      -0.012484220000       0.197093740000       1.000000000000
N7 N       0.723230940000       0.158574240000       0.524086310000       1.000000000000
H1 H       0.587201020000       0.268273340000       0.662937020000       1.000000000000
H2 H       0.737095860000       0.766403940000       0.527223670000       1.000000000000
H3 H       1.059039690000       0.607778830000       0.200936190000       1.000000000000
H4 H       1.380736860000       0.439956010000      -0.125446970000       1.000000000000
H5 H       1.506827120000      -0.198680120000      -0.268160620000       1.000000000000
H6 H       1.202958650000      -0.267939450000       0.033543730000       1.000000000000
H7 H       0.881847600000      -0.104793990000       0.358483520000       1.000000000000
#END
data_7a_opt-QR-2-13728-3
_audit_creation_method 'generated by cspy2.0'
_cell_length_a 6.2062
_cell_length_b 14.2309
_cell_length_c 8.2781
_cell_angle_alpha 97.5425
_cell_angle_beta 63.3748
_cell_angle_gamma 113.3133
loop_
_symmetry_equiv_pos_site_id
_symmetry_equiv_pos_as_xyz
1 -x,-y,-z
2 +x,+y,+z
loop_
_atom_site_label
_atom_site_type_symbol
_atom_site_fract_x
_atom_site_fract_y
_atom_site_fract_z
_atom_site_occupancy
C1 C       1.005076490000       0.586099710000       0.162545570000       1.000000000000
C2 C       0.568879190000       0.514454220000       0.239746640000       1.000000000000
C3 C       0.548067530000       0.427201180000       0.324778320000       1.000000000000
C4 C       0.311047030000       0.271027590000       0.480523030000       1.000000000000
C5 C       0.073218790000       0.189080520000       0.564324790000       1.000000000000
C6 C       0.062618470000       0.106092970000       0.645018040000       1.000000000000
C7 C      -0.170713640000      -0.050098720000       0.800714850000       1.000000000000
C8 C      -0.411238470000      -0.136318340000       0.888819970000       1.000000000000
C9 C      -0.195077720000      -0.211009560000       0.956977950000       1.000000000000
C10 C       0.055884980000      -0.055634250000       0.801831030000       1.000000000000
C11 C       0.292718850000       0.024749060000       0.719549210000       1.000000000000
C12 C       0.304308400000       0.108887390000       0.637863200000       1.000000000000
C13 C       0.540931880000       0.266066730000       0.481225090000       1.000000000000
C14 C       0.781052780000       0.349120670000       0.396385580000       1.000000000000
C15 C       0.787968700000       0.430593590000       0.317260720000       1.000000000000
N1 N       0.787950300000       0.591449140000       0.161184850000       1.000000000000
N2 N       0.319169680000       0.351202550000       0.402584580000       1.000000000000
N3 N      -0.169209780000       0.026954200000       0.726033160000       1.000000000000
N4 N      -0.425373910000      -0.214268360000       0.964553250000       1.000000000000
N5 N       0.035412200000      -0.139243800000       0.883135360000       1.000000000000
N6 N       0.533846240000       0.186969000000       0.558025060000       1.000000000000
N7 N       1.017696470000       0.513213730000       0.233056870000       1.000000000000
H1 H       1.184672790000       0.651695390000       0.095847250000       1.000000000000
H2 H       0.392960670000       0.515288370000       0.242079800000       1.000000000000
H3 H      -0.101877500000       0.189924850000       0.566777040000       1.000000000000
H4 H      -0.587288000000      -0.135465850000       0.891421080000       1.000000000000
H5 H      -0.213970060000      -0.277337370000       1.021476010000       1.000000000000
H6 H       0.467930630000       0.023949440000       0.716984860000       1.000000000000
H7 H       0.956046290000       0.348243900000       0.394053260000       1.000000000000
#END
data_7a_opt-QR-14-4843-3
_audit_creation_method 'generated by cspy2.0'
_cell_length_a 6.206
_cell_length_b 13.1962
_cell_length_c 14.9754
_cell_angle_alpha 90.0
_cell_angle_beta 77.9726
_cell_angle_gamma 90.0
loop_
_symmetry_equiv_pos_site_id
_symmetry_equiv_pos_as_xyz
1 -x,-y,-z
2 +x,+y,+z
3 -x,1/2+y,1/2-z
4 +x,1/2-y,1/2+z
loop_
_atom_site_label
_atom_site_type_symbol
_atom_site_fract_x
_atom_site_fract_y
_atom_site_fract_z
_atom_site_occupancy
C1 C       0.644549930000       0.879296690000       0.262154170000       1.000000000000
C2 C       0.356862230000       0.875661200000       0.188832470000       1.000000000000
C3 C       0.510217480000       0.876105870000       0.102181670000       1.000000000000
C4 C       0.587558950000       0.874983670000      -0.053956720000       1.000000000000
C5 C       0.516224720000       0.873267440000      -0.136475830000       1.000000000000
C6 C       0.671167380000       0.873814910000      -0.218850300000       1.000000000000
C7 C       0.752182980000       0.872714240000      -0.374982440000       1.000000000000
C8 C       0.686791650000       0.870964560000      -0.461795230000       1.000000000000
C9 C       1.048569290000       0.873831750000      -0.534644400000       1.000000000000
C10 C       0.986646840000       0.875057030000      -0.379242000000       1.000000000000
C11 C       1.060081210000       0.876771220000      -0.298261400000       1.000000000000
C12 C       0.903947450000       0.876181550000      -0.214775210000       1.000000000000
C13 C       0.824283320000       0.877248030000      -0.057679830000       1.000000000000
C14 C       0.895677660000       0.878936420000       0.025963680000       1.000000000000
C15 C       0.740205180000       0.878378590000       0.106794560000       1.000000000000
N1 N       0.419613150000       0.877187020000       0.266338310000       1.000000000000
N2 N       0.435796470000       0.874466570000       0.025614300000       1.000000000000
N3 N       0.600195310000       0.872102780000      -0.298573870000       1.000000000000
N4 N       0.828043100000       0.871470100000      -0.539146570000       1.000000000000
N5 N       1.132928000000       0.875587410000      -0.462244680000       1.000000000000
N6 N       0.974856160000       0.877821480000      -0.136151950000       1.000000000000
N7 N       0.802247500000       0.879951660000       0.189927940000       1.000000000000
H1 H       0.691123890000       0.880463380000       0.328112360000       1.000000000000
H2 H       0.181630650000       0.873956500000       0.188743280000       1.000000000000
H3 H       0.341903420000       0.871507670000      -0.136586020000       1.000000000000
H4 H       0.511575270000       0.869099450000      -0.461935210000       1.000000000000
H5 H       1.161996890000       0.874236950000      -0.600491510000       1.000000000000
H6 H       1.234376200000       0.878580930000      -0.298088280000       1.000000000000
H7 H       1.070044600000       0.880670080000       0.026012260000       1.000000000000
#END
data_7a_opt-QR-9-2753-3
_audit_creation_method 'generated by cspy2.0'
_cell_length_a 14.9786
_cell_length_b 13.1958
_cell_length_c 6.2072
_cell_angle_alpha 90.0
_cell_angle_beta 78.1486
_cell_angle_gamma 90.0
loop_
_symmetry_equiv_pos_site_id
_symmetry_equiv_pos_as_xyz
1 +x,+y,+z
2 +x,-y,1/2+z
3 1/2+x,1/2+y,+z
4 1/2+x,1/2-y,1/2+z
loop_
_atom_site_label
_atom_site_type_symbol
_atom_site_fract_x
_atom_site_fract_y
_atom_site_fract_z
_atom_site_occupancy
C1 C       0.427625860000       1.124549700000       0.936014470000       1.000000000000
C2 C       0.354835330000       1.126577060000       0.646941930000       1.000000000000
C3 C       0.268100240000       1.125692530000       0.798937480000       1.000000000000
C4 C       0.112110060000       1.125432740000       0.873733010000       1.000000000000
C5 C       0.029803110000       1.126087840000       0.801013810000       1.000000000000
C6 C      -0.052651720000       1.125175740000       0.954648150000       1.000000000000
C7 C      -0.208665400000       1.124905200000       1.033142890000       1.000000000000
C8 C      -0.295237420000       1.125570070000       0.966242700000       1.000000000000
C9 C      -0.368510000000       1.123034910000       1.327080010000       1.000000000000
C10 C      -0.213269420000       1.123218590000       1.267681040000       1.000000000000
C11 C      -0.132526080000       1.122553540000       1.342508470000       1.000000000000
C12 C      -0.048944790000       1.123548870000       1.187662010000       1.000000000000
C13 C       0.108021910000       1.123849130000       1.110545350000       1.000000000000
C14 C       0.191422930000       1.123232760000       1.183391970000       1.000000000000
C15 C       0.272363110000       1.124154700000       1.029143870000       1.000000000000
N1 N       0.432127950000       1.126034590000       0.711004430000       1.000000000000
N2 N       0.191764840000       1.126313640000       0.723200400000       1.000000000000
N3 N      -0.132153490000       1.125843010000       0.882316840000       1.000000000000
N4 N      -0.372675510000       1.124681680000       1.106339220000       1.000000000000
N5 N      -0.296336590000       1.122286270000       1.412664810000       1.000000000000
N6 N       0.029463450000       1.122925330000       1.259924410000       1.000000000000
N7 N       0.355267360000       1.123635870000       1.092607170000       1.000000000000
H1 H       0.493406790000       1.124195610000       0.983728760000       1.000000000000
H2 H       0.355015490000       1.127746120000       0.471565320000       1.000000000000
H3 H       0.029946490000       1.127334890000       0.626555120000       1.000000000000
H4 H      -0.295118320000       1.126900420000       0.790923710000       1.000000000000
H5 H      -0.434428120000       1.122288340000       1.439476390000       1.000000000000
H6 H      -0.132608290000       1.121281350000       1.516927560000       1.000000000000
H7 H       0.191233450000       1.122031400000       1.357860120000       1.000000000000
#END
data_7a_opt-QR-15-276-3
_audit_creation_method 'generated by cspy2.0'
_cell_length_a 29.3141
_cell_length_b 6.2106
_cell_length_c 18.4359
_cell_angle_alpha 90.0
_cell_angle_beta 134.2768
_cell_angle_gamma 90.0
loop_
_symmetry_equiv_pos_site_id
_symmetry_equiv_pos_as_xyz
1 -x,-y,-z
2 +x,+y,+z
3 -x,+y,1/2-z
4 +x,-y,1/2+z
5 1/2-x,1/2-y,-z
6 1/2+x,1/2+y,+z
7 1/2-x,1/2+y,1/2-z
8 1/2+x,1/2-y,1/2+z
loop_
_atom_site_label
_atom_site_type_symbol
_atom_site_fract_x
_atom_site_fract_y
_atom_site_fract_z
_atom_site_occupancy
C1 C       0.276378500000       0.424146060000       0.869045000000       1.000000000000
C2 C       0.315579860000       0.100306330000       0.874598140000       1.000000000000
C3 C       0.358865830000       0.210478780000       0.874690810000       1.000000000000
C4 C       0.438105490000       0.210188730000       0.877481610000       1.000000000000
C5 C       0.480699570000       0.097950850000       0.880495870000       1.000000000000
C6 C       0.521783390000       0.211814050000       0.880449140000       1.000000000000
C7 C       0.600999700000       0.215209280000       0.883202700000       1.000000000000
C8 C       0.645752100000       0.106745630000       0.886269210000       1.000000000000
C9 C       0.680600770000       0.432035700000       0.883057160000       1.000000000000
C10 C       0.601655270000       0.447325400000       0.880098220000       1.000000000000
C11 C       0.559846100000       0.560927490000       0.877134630000       1.000000000000
C12 C       0.518222880000       0.446409750000       0.877220520000       1.000000000000
C13 C       0.438518660000       0.444833190000       0.874450050000       1.000000000000
C14 C       0.395387790000       0.557727680000       0.871495400000       1.000000000000
C15 C       0.355101840000       0.442530300000       0.871568650000       1.000000000000
N1 N       0.275635080000       0.201499090000       0.871888060000       1.000000000000
N2 N       0.398427840000       0.098086280000       0.877541590000       1.000000000000
N3 N       0.562951740000       0.101300010000       0.883394040000       1.000000000000
N4 N       0.684337770000       0.209477030000       0.886230090000       1.000000000000
N5 N       0.643086780000       0.552253660000       0.880123870000       1.000000000000
N6 N       0.477645750000       0.556298570000       0.874360880000       1.000000000000
N7 N       0.312274700000       0.545811750000       0.868743750000       1.000000000000
H1 H       0.242440180000       0.503450470000       0.866898100000       1.000000000000
H2 H       0.316719680000      -0.074816540000       0.876892030000       1.000000000000
H3 H       0.481867060000      -0.076295100000       0.882854480000       1.000000000000
H4 H       0.646974860000      -0.068363530000       0.888727840000       1.000000000000
H5 H       0.713471220000       0.512626410000       0.883084710000       1.000000000000
H6 H       0.558621460000       0.735168530000       0.874713210000       1.000000000000
H7 H       0.394262810000       0.731952270000       0.869166030000       1.000000000000
#END
data_7a_opt-QR-2-7357-3
_audit_creation_method 'generated by cspy2.0'
_cell_length_a 6.2056
_cell_length_b 9.0585
_cell_length_c 16.3921
_cell_angle_alpha 99.1749
_cell_angle_beta 78.76
_cell_angle_gamma 46.7388
loop_
_symmetry_equiv_pos_site_id
_symmetry_equiv_pos_as_xyz
1 -x,-y,-z
2 +x,+y,+z
loop_
_atom_site_label
_atom_site_type_symbol
_atom_site_fract_x
_atom_site_fract_y
_atom_site_fract_z
_atom_site_occupancy
C1 C       0.304624830000       0.893943390000       0.143794190000       1.000000000000
C2 C       0.740388590000       0.820974990000       0.071083140000       1.000000000000
C3 C       0.762741010000       0.734324830000      -0.015659490000       1.000000000000
C4 C       1.001713060000       0.578365150000      -0.171627120000       1.000000000000
C5 C       1.239946460000       0.496130980000      -0.253881710000       1.000000000000
C6 C       1.252112480000       0.413712500000      -0.336341700000       1.000000000000
C7 C       1.487373310000       0.257779880000      -0.492317050000       1.000000000000
C8 C       1.728305920000       0.171333890000      -0.578857910000       1.000000000000
C9 C       1.515071850000       0.097760660000      -0.652172520000       1.000000000000
C10 C       1.262170420000       0.253030620000      -0.496959610000       1.000000000000
C11 C       1.024906930000       0.333744950000      -0.416237910000       1.000000000000
C12 C       1.011598080000       0.417386550000      -0.332669090000       1.000000000000
C13 C       0.772927950000       0.574388990000      -0.175723030000       1.000000000000
C14 C       0.532250790000       0.657835230000      -0.092364600000       1.000000000000
C15 C       0.523777010000       0.738713060000      -0.011438840000       1.000000000000
N1 N       0.520762670000       0.898320890000       0.148332200000       1.000000000000
N2 N       0.992094740000       0.657960280000      -0.091949500000       1.000000000000
N3 N       1.484317120000       0.334291850000      -0.415823880000       1.000000000000
N4 N       1.744043040000       0.093819930000      -0.656299190000       1.000000000000
N5 N       1.284367810000       0.169841160000      -0.580034330000       1.000000000000
N6 N       0.781582910000       0.495816130000      -0.254301480000       1.000000000000
N7 N       0.293418150000       0.821704900000       0.071443640000       1.000000000000
H1 H       0.124379940000       0.959906270000       0.209559570000       1.000000000000
H2 H       0.915536160000       0.821063630000       0.071280050000       1.000000000000
H3 H       1.414131820000       0.496324360000      -0.253706170000       1.000000000000
H4 H       1.903221980000       0.171677400000      -0.578714530000       1.000000000000
H5 H       1.535364290000       0.031732260000      -0.718068160000       1.000000000000
H6 H       0.850761450000       0.333495670000      -0.416371080000       1.000000000000
H7 H       0.358113680000       0.657642510000      -0.092593250000       1.000000000000
#END
data_7a_opt-QR-15-14758-3
_audit_creation_method 'generated by cspy2.0'
_cell_length_a 6.5703
_cell_length_b 59.4447
_cell_length_c 9.0378
_cell_angle_alpha 90.0
_cell_angle_beta 43.3575
_cell_angle_gamma 90.0
loop_
_symmetry_equiv_pos_site_id
_symmetry_equiv_pos_as_xyz
1 -x,-y,-z
2 +x,+y,+z
3 -x,+y,1/2-z
4 +x,-y,1/2+z
5 1/2-x,1/2-y,-z
6 1/2+x,1/2+y,+z
7 1/2-x,1/2+y,1/2-z
8 1/2+x,1/2-y,1/2+z
loop_
_atom_site_label
_atom_site_type_symbol
_atom_site_fract_x
_atom_site_fract_y
_atom_site_fract_z
_atom_site_occupancy
C1 C       0.363690960000       1.028390470000       0.136352760000       1.000000000000
C2 C       0.687339300000       1.046603980000      -0.187529930000       1.000000000000
C3 C       0.576664610000       1.067899960000      -0.076768810000       1.000000000000
C4 C       0.576208830000       1.106378320000      -0.076291680000       1.000000000000
C5 C       0.688208710000       1.126760810000      -0.188236320000       1.000000000000
C6 C       0.573833200000       1.147010390000      -0.073822260000       1.000000000000
C7 C       0.569695460000       1.185470370000      -0.069624680000       1.000000000000
C8 C       0.677963260000       1.206923540000      -0.177781990000       1.000000000000
C9 C       0.351622420000       1.224711030000       0.148288690000       1.000000000000
C10 C       0.337119090000       1.186423490000       0.162827280000       1.000000000000
C11 C       0.223768600000       1.166394210000       0.276171150000       1.000000000000
C12 C       0.338940380000       1.145891610000       0.161071700000       1.000000000000
C13 C       0.341335320000       1.107183270000       0.158704290000       1.000000000000
C14 C       0.228798860000       1.086514300000       0.271303000000       1.000000000000
C15 C       0.344497760000       1.066664680000       0.155545420000       1.000000000000
N1 N       0.586484860000       1.027467360000      -0.086606090000       1.000000000000
N2 N       0.688768540000       1.086827210000      -0.188924330000       1.000000000000
N3 N       0.684135780000       1.166707060000      -0.184059710000       1.000000000000
N4 N       0.574642030000       1.225925300000      -0.074525750000       1.000000000000
N5 N       0.231533280000       1.206804750000       0.268324190000       1.000000000000
N6 N       0.229317330000       1.126460950000       0.270704590000       1.000000000000
N7 N       0.241606020000       1.046118670000       0.258550600000       1.000000000000
H1 H       0.284788810000       1.012091290000       0.215432630000       1.000000000000
H2 H       0.862607720000       1.046715950000      -0.362875020000       1.000000000000
H3 H       0.862728250000       1.126870850000      -0.362716060000       1.000000000000
H4 H       0.853516650000       1.207045680000      -0.353137100000       1.000000000000
H5 H       0.270443160000       1.240901280000       0.229337700000       1.000000000000
H6 H       0.049170450000       1.166274020000       0.450639740000       1.000000000000
H7 H       0.054356710000       1.086414480000       0.445762360000       1.000000000000
#END
data_7a_opt-QR-14-3239-3
_audit_creation_method 'generated by cspy2.0'
_cell_length_a 16.0626
_cell_length_b 6.2059
_cell_length_c 16.0948
_cell_angle_alpha 90.0
_cell_angle_beta 131.4114
_cell_angle_gamma 90.0
loop_
_symmetry_equiv_pos_site_id
_symmetry_equiv_pos_as_xyz
1 -x,-y,-z
2 +x,+y,+z
3 -x,1/2+y,1/2-z
4 +x,1/2-y,1/2+z
loop_
_atom_site_label
_atom_site_type_symbol
_atom_site_fract_x
_atom_site_fract_y
_atom_site_fract_z
_atom_site_occupancy
C1 C       0.049802440000       0.772158710000       0.197983260000       1.000000000000
C2 C       0.086638610000       1.097089150000       0.161769780000       1.000000000000
C3 C       0.130180960000       0.987637050000       0.118623740000       1.000000000000
C4 C       0.208607960000       0.989452490000       0.041004620000       1.000000000000
C5 C       0.250031650000       1.102657960000       0.000021640000       1.000000000000
C6 C       0.291420470000       0.989477220000      -0.040984400000       1.000000000000
C7 C       0.369845290000       0.987608800000      -0.118611460000       1.000000000000
C8 C       0.413356550000       1.097019710000      -0.161796420000       1.000000000000
C9 C       0.450204820000       0.772102200000      -0.197967080000       1.000000000000
C10 C       0.372128080000       0.755224270000      -0.120764760000       1.000000000000
C11 C       0.331475950000       0.640727900000      -0.080538070000       1.000000000000
C12 C       0.289460670000       0.754571260000      -0.039039990000       1.000000000000
C13 C       0.210506260000       0.754570260000       0.039021790000       1.000000000000
C14 C       0.168482250000       0.640758720000       0.080514170000       1.000000000000
C15 C       0.127859580000       0.755300620000       0.120764990000       1.000000000000
N1 N       0.047704660000       0.995028250000       0.200221860000       1.000000000000
N2 N       0.168637320000       1.100902810000       0.080640320000       1.000000000000
N3 N       0.331409820000       1.100865690000      -0.080613490000       1.000000000000
N4 N       0.452294320000       0.994948940000      -0.200235280000       1.000000000000
N5 N       0.413910940000       0.651018610000      -0.161985250000       1.000000000000
N6 N       0.249962790000       0.643758140000      -0.000027560000       1.000000000000
N7 N       0.086066420000       0.651052170000       0.161986860000       1.000000000000
H1 H       0.016597630000       0.692130390000       0.230663800000       1.000000000000
H2 H       0.086681890000       1.272407510000       0.161834580000       1.000000000000
H3 H       0.250002600000       1.277110960000       0.000009810000       1.000000000000
H4 H       0.413275880000       1.272356210000      -0.161887660000       1.000000000000
H5 H       0.483385890000       0.692032800000      -0.230669720000       1.000000000000
H6 H       0.331510000000       0.466292710000      -0.080453980000       1.000000000000
H7 H       0.168508600000       0.466304170000       0.080467400000       1.000000000000
#END
data_7a_opt-QR-5-4220-3
_audit_creation_method 'generated by cspy2.0'
_cell_length_a 18.0838
_cell_length_b 6.2012
_cell_length_c 10.776
_cell_angle_alpha 90.0
_cell_angle_beta 95.043
_cell_angle_gamma 90.0
loop_
_symmetry_equiv_pos_site_id
_symmetry_equiv_pos_as_xyz
1 -x,+y,-z
2 +x,+y,+z
3 1/2-x,1/2+y,-z
4 1/2+x,1/2+y,+z
loop_
_atom_site_label
_atom_site_type_symbol
_atom_site_fract_x
_atom_site_fract_y
_atom_site_fract_z
_atom_site_occupancy
C1 C       0.085268740000       0.231439370000       0.082362210000       1.000000000000
C2 C       0.121251270000      -0.093634190000       0.008468300000       1.000000000000
C3 C       0.164407850000       0.015989530000      -0.078365630000       1.000000000000
C4 C       0.241910680000       0.014374080000      -0.235007710000       1.000000000000
C5 C       0.282762170000      -0.098780420000      -0.317882120000       1.000000000000
C6 C       0.323787210000       0.014568260000      -0.400421230000       1.000000000000
C7 C       0.401295480000       0.016631720000      -0.557058010000       1.000000000000
C8 C       0.444307300000      -0.092778450000      -0.644189500000       1.000000000000
C9 C       0.480726920000       0.232503860000      -0.717168440000       1.000000000000
C10 C       0.403619020000       0.249192560000      -0.561241220000       1.000000000000
C11 C       0.363535550000       0.363690080000      -0.479893900000       1.000000000000
C12 C       0.322004810000       0.249654080000      -0.396182620000       1.000000000000
C13 C       0.244040200000       0.249434430000      -0.238536590000       1.000000000000
C14 C       0.202658440000       0.363260840000      -0.154513390000       1.000000000000
C15 C       0.162413500000       0.248532730000      -0.073509450000       1.000000000000
N1 N       0.082924710000       0.008391430000       0.086327520000       1.000000000000
N2 N       0.202281890000      -0.097270170000      -0.155284060000       1.000000000000
N3 N       0.363260960000      -0.096829580000      -0.480465640000       1.000000000000
N4 N       0.482784390000       0.009469990000      -0.721757840000       1.000000000000
N5 N       0.444890950000       0.353589730000      -0.644475410000       1.000000000000
N6 N       0.283098550000       0.360446920000      -0.317196620000       1.000000000000
N7 N       0.121278980000       0.352720680000       0.010019110000       1.000000000000
H1 H       0.052658290000       0.311468480000       0.148671430000       1.000000000000
H2 H       0.121097680000      -0.269099760000       0.008216240000       1.000000000000
H3 H       0.282649970000      -0.273372980000      -0.318089070000       1.000000000000
H4 H       0.444258160000      -0.268241330000      -0.644365040000       1.000000000000
H5 H       0.513451560000       0.312722250000      -0.783241240000       1.000000000000
H6 H       0.363601360000       0.538255050000      -0.479655880000       1.000000000000
H7 H       0.202811540000       0.537841400000      -0.154332870000       1.000000000000
#END
data_7a_opt-QR-5-5700-3
_audit_creation_method 'generated by cspy2.0'
_cell_length_a 24.8793
_cell_length_b 6.2008
_cell_length_c 7.7954
_cell_angle_alpha 90.0
_cell_angle_beta 90.0973
_cell_angle_gamma 90.0
loop_
_symmetry_equiv_pos_site_id
_symmetry_equiv_pos_as_xyz
1 -x,+y,-z
2 +x,+y,+z
3 1/2-x,1/2+y,-z
4 1/2+x,1/2+y,+z
loop_
_atom_site_label
_atom_site_type_symbol
_atom_site_fract_x
_atom_site_fract_y
_atom_site_fract_z
_atom_site_occupancy
C1 C       0.021707140000       1.011715270000       0.300370430000       1.000000000000
C2 C      -0.014486980000       0.685801780000       0.227898160000       1.000000000000
C3 C      -0.057675130000       0.794495440000       0.140067650000       1.000000000000
C4 C      -0.135327470000       0.791136200000      -0.017350380000       1.000000000000
C5 C      -0.176260900000       0.677044140000      -0.100124210000       1.000000000000
C6 C      -0.217332940000       0.789523870000      -0.183611300000       1.000000000000
C7 C      -0.294978500000       0.789846090000      -0.341047720000       1.000000000000
C8 C      -0.338033860000       0.679468870000      -0.428212090000       1.000000000000
C9 C      -0.374614090000       1.003950770000      -0.502708020000       1.000000000000
C10 C      -0.297335240000       1.022350590000      -0.346174580000       1.000000000000
C11 C      -0.257160150000       1.137752050000      -0.264956220000       1.000000000000
C12 C      -0.215526560000       1.024653750000      -0.180417280000       1.000000000000
C13 C      -0.137385740000       1.026183060000      -0.022079000000       1.000000000000
C14 C      -0.095884440000       1.140922170000       0.061742790000       1.000000000000
C15 C      -0.055584770000       1.027095910000       0.143689700000       1.000000000000
N1 N       0.023964010000       0.788721180000       0.305560410000       1.000000000000
N2 N      -0.095657090000       0.680389670000       0.063358740000       1.000000000000
N3 N      -0.256869570000       0.677215300000      -0.263599420000       1.000000000000
N4 N      -0.376606060000       0.780860970000      -0.506535110000       1.000000000000
N5 N      -0.338721850000       1.125861250000      -0.430148800000       1.000000000000
N6 N      -0.176521300000       1.136300010000      -0.101610680000       1.000000000000
N7 N      -0.014323750000       1.132199570000       0.227021630000       1.000000000000
H1 H       0.054468250000       1.092466050000       0.366437230000       1.000000000000
H2 H      -0.014387560000       0.510350540000       0.228541930000       1.000000000000
H3 H      -0.176143330000       0.502452420000      -0.099580710000       1.000000000000
H4 H      -0.337902560000       0.504005680000      -0.427827200000       1.000000000000
H5 H      -0.407455150000       1.083421090000      -0.569312330000       1.000000000000
H6 H      -0.257262230000       1.312342330000      -0.265361880000       1.000000000000
H7 H      -0.096016220000       1.315502170000       0.061101000000       1.000000000000
#END
data_7a_opt-QR-15-5690-3
_audit_creation_method 'generated by cspy2.0'
_cell_length_a 29.3
_cell_length_b 6.2105
_cell_length_c 13.9579
_cell_angle_alpha 90.0
_cell_angle_beta 71.8226
_cell_angle_gamma 90.0
loop_
_symmetry_equiv_pos_site_id
_symmetry_equiv_pos_as_xyz
1 -x,-y,-z
2 +x,+y,+z
3 -x,+y,1/2-z
4 +x,-y,1/2+z
5 1/2-x,1/2-y,-z
6 1/2+x,1/2+y,+z
7 1/2-x,1/2+y,1/2-z
8 1/2+x,1/2-y,1/2+z
loop_
_atom_site_label
_atom_site_type_symbol
_atom_site_fract_x
_atom_site_fract_y
_atom_site_fract_z
_atom_site_occupancy
C1 C       0.245390690000       0.922820740000       0.127647340000       1.000000000000
C2 C       0.282686250000       0.598327590000       0.122508980000       1.000000000000
C3 C       0.325930300000       0.707673980000       0.123276930000       1.000000000000
C4 C       0.404183540000       0.705922450000       0.121909180000       1.000000000000
C5 C       0.445726710000       0.592922650000       0.119679000000       1.000000000000
C6 C       0.486811440000       0.705996310000       0.120519330000       1.000000000000
C7 C       0.565059530000       0.707942520000       0.119209930000       1.000000000000
C8 C       0.608738030000       0.598658900000       0.117043190000       1.000000000000
C9 C       0.644727480000       0.923278640000       0.120656480000       1.000000000000
C10 C       0.566820350000       0.940039460000       0.122256910000       1.000000000000
C11 C       0.526048720000       1.054376750000       0.124489250000       1.000000000000
C12 C       0.484394290000       0.940635000000       0.123727160000       1.000000000000
C13 C       0.405656940000       0.940543880000       0.125095810000       1.000000000000
C14 C       0.363535050000       1.054201550000       0.127392690000       1.000000000000
C15 C       0.323227870000       0.939764280000       0.126537680000       1.000000000000
N1 N       0.243669710000       0.700235400000       0.124600670000       1.000000000000
N2 N       0.364495400000       0.594585760000       0.121066670000       1.000000000000
N3 N       0.526962600000       0.594744300000       0.118351770000       1.000000000000
N4 N       0.647348950000       0.700651890000       0.117712490000       1.000000000000
N5 N       0.608251020000       1.044190880000       0.122893860000       1.000000000000
N6 N       0.444796620000       1.051267520000       0.125906840000       1.000000000000
N7 N       0.281376950000       1.043815110000       0.128714640000       1.000000000000
H1 H       0.212185990000       1.002729690000       0.129383670000       1.000000000000
H2 H       0.283033780000       0.423210300000       0.120101100000       1.000000000000
H3 H       0.446069230000       0.418661040000       0.117343620000       1.000000000000
H4 H       0.609088160000       0.423547350000       0.114775210000       1.000000000000
H5 H       0.677605010000       1.003269740000       0.121098280000       1.000000000000
H6 H       0.525674480000       1.228636250000       0.126783710000       1.000000000000
H7 H       0.363224220000       1.228429750000       0.129769290000       1.000000000000
#END
data_7a_opt-QR-14-5970-3
_audit_creation_method 'generated by cspy2.0'
_cell_length_a 6.2184
_cell_length_b 30.1901
_cell_length_c 7.6512
_cell_angle_alpha 90.0
_cell_angle_beta 57.069
_cell_angle_gamma 90.0
loop_
_symmetry_equiv_pos_site_id
_symmetry_equiv_pos_as_xyz
1 -x,-y,-z
2 +x,+y,+z
3 -x,1/2+y,1/2-z
4 +x,1/2-y,1/2+z
loop_
_atom_site_label
_atom_site_type_symbol
_atom_site_fract_x
_atom_site_fract_y
_atom_site_fract_z
_atom_site_occupancy
C1 C       0.620371820000       0.268369940000       0.232467070000       1.000000000000
C2 C       0.283556390000       0.303666430000       0.251460090000       1.000000000000
C3 C       0.394708170000       0.345809730000       0.247803910000       1.000000000000
C4 C       0.389581280000       0.421549220000       0.251738640000       1.000000000000
C5 C       0.271156420000       0.461491920000       0.259654650000       1.000000000000
C6 C       0.386172570000       0.501539740000       0.255780960000       1.000000000000
C7 C       0.384889070000       0.577286810000       0.259497210000       1.000000000000
C8 C       0.270267160000       0.619308840000       0.267240240000       1.000000000000
C9 C       0.603720890000       0.654924060000       0.252385550000       1.000000000000
C10 C       0.624374800000       0.579558770000       0.247600070000       1.000000000000
C11 C       0.744168630000       0.540357950000       0.239642660000       1.000000000000
C12 C       0.628536040000       0.499767640000       0.243444690000       1.000000000000
C13 C       0.631813920000       0.423545700000       0.239507300000       1.000000000000
C14 C       0.751034240000       0.383073760000       0.231403250000       1.000000000000
C15 C       0.634581150000       0.343762260000       0.235402860000       1.000000000000
N1 N       0.390492580000       0.266158220000       0.244136200000       1.000000000000
N2 N       0.276258460000       0.382858070000       0.255659000000       1.000000000000
N3 N       0.269629890000       0.540132760000       0.263498710000       1.000000000000
N4 N       0.373902760000       0.656929290000       0.263896610000       1.000000000000
N5 N       0.730065340000       0.619900410000       0.244358810000       1.000000000000
N6 N       0.744508520000       0.461715000000       0.235656620000       1.000000000000
N7 N       0.743847950000       0.303510180000       0.227826890000       1.000000000000
H1 H       0.704428610000       0.236438740000       0.226474370000       1.000000000000
H2 H       0.102690680000       0.303570890000       0.260680170000       1.000000000000
H3 H       0.091246830000       0.461398390000       0.268718210000       1.000000000000
H4 H       0.089584350000       0.619245260000       0.276150370000       1.000000000000
H5 H       0.684827650000       0.686940690000       0.249993060000       1.000000000000
H6 H       0.923990050000       0.540419930000       0.230705200000       1.000000000000
H7 H       0.930964130000       0.383188190000       0.222292650000       1.000000000000
#END
data_7a_opt-QR-9-430-3
_audit_creation_method 'generated by cspy2.0'
_cell_length_a 14.9853
_cell_length_b 6.6153
_cell_length_c 12.4133
_cell_angle_alpha 90.0
_cell_angle_beta 77.8533
_cell_angle_gamma 90.0
loop_
_symmetry_equiv_pos_site_id
_symmetry_equiv_pos_as_xyz
1 +x,+y,+z
2 +x,-y,1/2+z
3 1/2+x,1/2+y,+z
4 1/2+x,1/2-y,1/2+z
loop_
_atom_site_label
_atom_site_type_symbol
_atom_site_fract_x
_atom_site_fract_y
_atom_site_fract_z
_atom_site_occupancy
C1 C       0.082229580000       1.000072330000       0.674469480000       1.000000000000
C2 C       0.009631670000       1.000298600000       0.855659330000       1.000000000000
C3 C      -0.077242570000       1.000224120000       0.823360860000       1.000000000000
C4 C      -0.233351840000       1.000191910000       0.864575290000       1.000000000000
C5 C      -0.315613240000       1.000170020000       0.942399480000       1.000000000000
C6 C      -0.398206220000       1.000118740000       0.907140710000       1.000000000000
C7 C      -0.554314400000       1.000090440000       0.946511720000       1.000000000000
C8 C      -0.640870410000       0.999967700000       1.023561350000       1.000000000000
C9 C      -0.714413810000       1.000251420000       0.880095050000       1.000000000000
C10 C      -0.559094340000       1.000194060000       0.831578080000       1.000000000000
C11 C      -0.478365620000       1.000218020000       0.753473520000       1.000000000000
C12 C      -0.394659920000       1.000146910000       0.788779370000       1.000000000000
C13 C      -0.237577360000       1.000103030000       0.748236350000       1.000000000000
C14 C      -0.154206090000       1.000046450000       0.669810110000       1.000000000000
C15 C      -0.073135130000       1.000066550000       0.706136680000       1.000000000000
N1 N       0.086894330000       1.000234050000       0.784686700000       1.000000000000
N2 N      -0.153548190000       1.000274330000       0.899691130000       1.000000000000
N3 N      -0.477676800000       1.000054510000       0.983357320000       1.000000000000
N4 N      -0.718433560000       1.000043670000       0.992546790000       1.000000000000
N5 N      -0.642297340000       1.000309620000       0.800944790000       1.000000000000
N6 N      -0.316277370000       1.000103620000       0.713154920000       1.000000000000
N7 N       0.009749610000       0.999978880000       0.632632630000       1.000000000000
H1 H       0.147995060000       0.999901520000       0.617480720000       1.000000000000
H2 H       0.009926060000       1.000399770000       0.943229250000       1.000000000000
H3 H      -0.315345470000       1.000121910000       1.029542830000       1.000000000000
H4 H      -0.640630040000       0.999750150000       1.111153820000       1.000000000000
H5 H      -0.780430220000       1.000381300000       0.857117030000       1.000000000000
H6 H      -0.478570290000       1.000369150000       0.666320460000       1.000000000000
H7 H      -0.154538040000       1.000012720000       0.582686560000       1.000000000000
#END
data_7a_opt-QR-15-8135-3
_audit_creation_method 'generated by cspy2.0'
_cell_length_a 29.4942
_cell_length_b 6.2039
_cell_length_c 15.5537
_cell_angle_alpha 90.0
_cell_angle_beta 122.2281
_cell_angle_gamma 90.0
loop_
_symmetry_equiv_pos_site_id
_symmetry_equiv_pos_as_xyz
1 -x,-y,-z
2 +x,+y,+z
3 -x,+y,1/2-z
4 +x,-y,1/2+z
5 1/2-x,1/2-y,-z
6 1/2+x,1/2+y,+z
7 1/2-x,1/2+y,1/2-z
8 1/2+x,1/2-y,1/2+z
loop_
_atom_site_label
_atom_site_type_symbol
_atom_site_fract_x
_atom_site_fract_y
_atom_site_fract_z
_atom_site_occupancy
C1 C       0.303856930000       0.723955670000       0.981456350000       1.000000000000
C2 C       0.267788180000       1.048445380000       0.906969460000       1.000000000000
C3 C       0.224047350000       0.938434970000       0.821131020000       1.000000000000
C4 C       0.145695570000       0.939269150000       0.665601320000       1.000000000000
C5 C       0.104519640000       1.051912110000       0.582913160000       1.000000000000
C6 C       0.062928580000       0.938187940000       0.501357790000       1.000000000000
C7 C      -0.015425550000       0.935320270000       0.345852850000       1.000000000000
C8 C      -0.058772420000       1.044223670000       0.258933690000       1.000000000000
C9 C      -0.095992400000       0.718745950000       0.187701180000       1.000000000000
C10 C      -0.018045140000       0.702904880000       0.342582390000       1.000000000000
C11 C       0.022353580000       0.588883720000       0.423748160000       1.000000000000
C12 C       0.064482120000       0.703261720000       0.506434180000       1.000000000000
C13 C       0.143321190000       0.704312040000       0.662937390000       1.000000000000
C14 C       0.185029010000       0.590997680000       0.746746520000       1.000000000000
C15 C       0.225855600000       0.706068800000       0.826776690000       1.000000000000
N1 N       0.306438920000       0.946880490000       0.984611230000       1.000000000000
N2 N       0.185868180000       1.051219620000       0.744360420000       1.000000000000
N3 N       0.023154810000       1.049116090000       0.421468850000       1.000000000000
N4 N      -0.097793770000       0.941630640000       0.182308760000       1.000000000000
N5 N      -0.059911380000       0.598119350000       0.260330500000       1.000000000000
N6 N       0.103689960000       0.592982670000       0.585234190000       1.000000000000
N7 N       0.267330790000       0.602384620000       0.910054770000       1.000000000000
H1 H       0.336762320000       0.644318340000       1.047548470000       1.000000000000
H2 H       0.268130480000       1.223806540000       0.906099140000       1.000000000000
H3 H       0.104825000000       1.226397320000       0.582055740000       1.000000000000
H4 H      -0.058495470000       1.219561200000       0.258078990000       1.000000000000
H5 H      -0.129183180000       0.638249320000       0.122430600000       1.000000000000
H6 H       0.022094520000       0.414398180000       0.424642420000       1.000000000000
H7 H       0.184693300000       0.416537590000       0.747571990000       1.000000000000
#END
data_7a_opt-QR-14-7432-3
_audit_creation_method 'generated by cspy2.0'
_cell_length_a 8.2978
_cell_length_b 6.2051
_cell_length_c 25.6932
_cell_angle_alpha 90.0
_cell_angle_beta 65.0538
_cell_angle_gamma 90.0
loop_
_symmetry_equiv_pos_site_id
_symmetry_equiv_pos_as_xyz
1 -x,-y,-z
2 +x,+y,+z
3 -x,1/2+y,1/2-z
4 +x,1/2-y,1/2+z
loop_
_atom_site_label
_atom_site_type_symbol
_atom_site_fract_x
_atom_site_fract_y
_atom_site_fract_z
_atom_site_occupancy
C1 C       0.422207810000       0.604062600000       0.947987360000       1.000000000000
C2 C       0.390403570000       0.279072550000       0.911700130000       1.000000000000
C3 C       0.352997700000       0.388527880000       0.868584930000       1.000000000000
C4 C       0.285563020000       0.386674040000       0.790978580000       1.000000000000
C5 C       0.249947850000       0.273498070000       0.750000230000       1.000000000000
C6 C       0.214375670000       0.386682220000       0.709020250000       1.000000000000
C7 C       0.146939580000       0.388544280000       0.631415640000       1.000000000000
C8 C       0.109565230000       0.279070480000       0.588285790000       1.000000000000
C9 C       0.077771060000       0.604057900000       0.552014770000       1.000000000000
C10 C       0.144949360000       0.620928390000       0.629230050000       1.000000000000
C11 C       0.179898920000       0.735487200000       0.669436940000       1.000000000000
C12 C       0.216065940000       0.621615560000       0.710948640000       1.000000000000
C13 C       0.283988320000       0.621610480000       0.789032290000       1.000000000000
C14 C       0.320158090000       0.735451250000       0.830537450000       1.000000000000
C15 C       0.355074520000       0.620952250000       0.870763440000       1.000000000000
N1 N       0.423932700000       0.381164810000       0.950168540000       1.000000000000
N2 N       0.319901100000       0.275239590000       0.830582280000       1.000000000000
N3 N       0.179997200000       0.275233310000       0.669421800000       1.000000000000
N4 N       0.076044970000       0.381159570000       0.549814680000       1.000000000000
N5 N       0.108970650000       0.725166350000       0.587970680000       1.000000000000
N6 N       0.250053230000       0.732446570000       0.749988120000       1.000000000000
N7 N       0.391051870000       0.725174380000       0.912024420000       1.000000000000
H1 H       0.450837540000       0.684120020000       0.980708220000       1.000000000000
H2 H       0.390335530000       0.103745870000       0.911748830000       1.000000000000
H3 H       0.249979860000       0.099024560000       0.750000940000       1.000000000000
H4 H       0.109716410000       0.103727620000       0.588244520000       1.000000000000
H5 H       0.049182680000       0.684123670000       0.519282910000       1.000000000000
H6 H       0.179826070000       0.909937860000       0.669486120000       1.000000000000
H7 H       0.320156510000       0.909934900000       0.830499720000       1.000000000000
#END
data_7a_opt-QR-14-3063-3
_audit_creation_method 'generated by cspy2.0'
_cell_length_a 7.2835
_cell_length_b 6.2079
_cell_length_c 30.3411
_cell_angle_alpha 90.0
_cell_angle_beta 119.1192
_cell_angle_gamma 90.0
loop_
_symmetry_equiv_pos_site_id
_symmetry_equiv_pos_as_xyz
1 -x,-y,-z
2 +x,+y,+z
3 -x,1/2+y,1/2-z
4 +x,1/2-y,1/2+z
loop_
_atom_site_label
_atom_site_type_symbol
_atom_site_fract_x
_atom_site_fract_y
_atom_site_fract_z
_atom_site_occupancy
C1 C       0.501703070000       0.869067850000       0.301347580000       1.000000000000
C2 C       0.639089990000       0.544234820000       0.337766110000       1.000000000000
C3 C       0.801917930000       0.653642610000       0.381007410000       1.000000000000
C4 C       1.095113200000       0.651830620000       0.458857310000       1.000000000000
C5 C       1.249928180000       0.538686240000       0.499975920000       1.000000000000
C6 C       1.404724090000       0.651828710000       0.541072800000       1.000000000000
C7 C       1.697905250000       0.653702710000       0.618932100000       1.000000000000
C8 C       1.860703840000       0.544291220000       0.662187690000       1.000000000000
C9 C       1.998098080000       0.869136120000       0.698591470000       1.000000000000
C10 C       1.706284650000       0.885979370000       0.621123810000       1.000000000000
C11 C       1.554354140000       1.000459940000       0.580780020000       1.000000000000
C12 C       1.397398400000       0.886669650000       0.539140510000       1.000000000000
C13 C       1.102335620000       0.886647850000       0.460809800000       1.000000000000
C14 C       0.945393490000       1.000436570000       0.419167330000       1.000000000000
C15 C       0.793473650000       0.885940260000       0.378809910000       1.000000000000
N1 N       0.493655500000       0.646272750000       0.299164020000       1.000000000000
N2 N       0.945596770000       0.540428460000       0.419154840000       1.000000000000
N3 N       1.554268610000       0.540450010000       0.580807220000       1.000000000000
N4 N       2.006144000000       0.646338330000       0.700777230000       1.000000000000
N5 N       1.862329790000       0.990182860000       0.662528890000       1.000000000000
N6 N       1.249850840000       0.997434580000       0.499975830000       1.000000000000
N7 N       0.637436450000       0.990132700000       0.337411060000       1.000000000000
H1 H       0.377833660000       0.949085260000       0.268515780000       1.000000000000
H2 H       0.639102010000       0.368982940000       0.337748300000       1.000000000000
H3 H       1.249883300000       0.364291880000       0.499973210000       1.000000000000
H4 H       1.860615080000       0.369027520000       0.662225380000       1.000000000000
H5 H       2.121931050000       0.949159920000       0.731425640000       1.000000000000
H6 H       1.554333730000       1.174854410000       0.580754720000       1.000000000000
H7 H       0.945497010000       1.174830900000       0.419189290000       1.000000000000
#END
data_7a_opt-QR-5-1408-3
_audit_creation_method 'generated by cspy2.0'
_cell_length_a 21.3945
_cell_length_b 6.2054
_cell_length_c 9.1158
_cell_angle_alpha 90.0
_cell_angle_beta 95.1758
_cell_angle_gamma 90.0
loop_
_symmetry_equiv_pos_site_id
_symmetry_equiv_pos_as_xyz
1 -x,+y,-z
2 +x,+y,+z
3 1/2-x,1/2+y,-z
4 1/2+x,1/2+y,+z
loop_
_atom_site_label
_atom_site_type_symbol
_atom_site_fract_x
_atom_site_fract_y
_atom_site_fract_z
_atom_site_occupancy
C1 C       0.497039070000       0.702073040000       0.765277790000       1.000000000000
C2 C       0.532428250000       1.027439190000       0.690127260000       1.000000000000
C3 C       0.575701620000       0.918487830000       0.603164810000       1.000000000000
C4 C       0.653095520000       0.921207070000       0.445736370000       1.000000000000
C5 C       0.693650690000       1.034854240000       0.362050560000       1.000000000000
C6 C       0.734834910000       0.922138980000       0.279462130000       1.000000000000
C7 C       0.812221770000       0.921191440000       0.122033340000       1.000000000000
C8 C       0.854897530000       1.031120470000       0.033976800000       1.000000000000
C9 C       0.892074720000       0.706601760000      -0.037924600000       1.000000000000
C10 C       0.815085740000       0.688844210000       0.118793170000       1.000000000000
C11 C       0.775296970000       0.573868850000       0.200924680000       1.000000000000
C12 C       0.733546080000       0.687219930000       0.284561850000       1.000000000000
C13 C       0.655654020000       0.686331920000       0.442919180000       1.000000000000
C14 C       0.614528990000       0.572027620000       0.527694400000       1.000000000000
C15 C       0.574116510000       0.686085060000       0.608717480000       1.000000000000
N1 N       0.494310860000       0.924915920000       0.768633750000       1.000000000000
N2 N       0.613321450000       1.032195550000       0.525528300000       1.000000000000
N3 N       0.773991820000       1.034043020000       0.198560360000       1.000000000000
N4 N       0.893569000000       0.929495360000      -0.043528540000       1.000000000000
N5 N       0.856581210000       0.585096040000       0.035626840000       1.000000000000
N6 N       0.694905550000       0.575976130000       0.364278690000       1.000000000000
N7 N       0.533203020000       0.581401480000       0.692918160000       1.000000000000
H1 H       0.464554140000       0.621646960000       0.832030650000       1.000000000000
H2 H       0.531943710000       1.202763150000       0.689333700000       1.000000000000
H3 H       0.693156980000       1.209307060000       0.361157150000       1.000000000000
H4 H       0.854379530000       1.206449560000       0.032990170000       1.000000000000
H5 H       0.925000360000       0.626926310000      -0.103901900000       1.000000000000
H6 H       0.775789070000       0.399413730000       0.201915140000       1.000000000000
H7 H       0.615043150000       0.397577480000       0.528462530000       1.000000000000
#END
data_7a_opt-QR-14-5307-3
_audit_creation_method 'generated by cspy2.0'
_cell_length_a 3.7701
_cell_length_b 59.1602
_cell_length_c 5.3958
_cell_angle_alpha 90.0
_cell_angle_beta 96.5065
_cell_angle_gamma 90.0
loop_
_symmetry_equiv_pos_site_id
_symmetry_equiv_pos_as_xyz
1 -x,-y,-z
2 +x,+y,+z
3 -x,1/2+y,1/2-z
4 +x,1/2-y,1/2+z
loop_
_atom_site_label
_atom_site_type_symbol
_atom_site_fract_x
_atom_site_fract_y
_atom_site_fract_z
_atom_site_occupancy
C1 C       0.205030690000       0.971991500000       0.096514770000       1.000000000000
C2 C      -0.073645260000       0.954050880000      -0.246333600000       1.000000000000
C3 C       0.047597560000       0.932604220000      -0.142302010000       1.000000000000
C4 C       0.084320840000       0.894069120000      -0.160234970000       1.000000000000
C5 C       0.001107920000       0.873746530000      -0.285473110000       1.000000000000
C6 C       0.124763960000       0.853363490000      -0.177146490000       1.000000000000
C7 C       0.164806010000       0.814820460000      -0.191257350000       1.000000000000
C8 C       0.085899060000       0.793438210000      -0.313010820000       1.000000000000
C9 C       0.401277500000       0.775306170000       0.014523580000       1.000000000000
C10 C       0.378417340000       0.813655410000       0.047929780000       1.000000000000
C11 C       0.463208610000       0.833597030000       0.174390120000       1.000000000000
C12 C       0.338477360000       0.854246200000       0.065597050000       1.000000000000
C13 C       0.299791370000       0.893035450000       0.081747360000       1.000000000000
C14 C       0.383151260000       0.913619470000       0.207808180000       1.000000000000
C15 C       0.258639990000       0.933628450000       0.097974360000       1.000000000000
N1 N       0.000477020000       0.973122690000      -0.133054560000       1.000000000000
N2 N      -0.037065030000       0.913751640000      -0.267061000000       1.000000000000
N3 N       0.042421330000       0.833734360000      -0.300240090000       1.000000000000
N4 N       0.198388910000       0.774301130000      -0.215726020000       1.000000000000
N5 N       0.494257910000       0.793120400000       0.146863750000       1.000000000000
N6 N       0.420397010000       0.873611300000       0.187977300000       1.000000000000
N7 N       0.333310490000       0.954098360000       0.214081730000       1.000000000000
H1 H       0.261681310000       0.988229400000       0.185973120000       1.000000000000
H2 H      -0.233754230000       0.954107210000      -0.427272530000       1.000000000000
H3 H      -0.158434360000       0.873796900000      -0.465421120000       1.000000000000
H4 H      -0.074583130000       0.793494950000      -0.493766740000       1.000000000000
H5 H       0.490876850000       0.759019520000       0.090279420000       1.000000000000
H6 H       0.622814450000       0.833553980000       0.354264240000       1.000000000000
H7 H       0.542573390000       0.913552390000       0.387776460000       1.000000000000
#END
data_7a_opt-QR-9-664-3
_audit_creation_method 'generated by cspy2.0'
_cell_length_a 9.7457
_cell_length_b 29.3945
_cell_length_c 5.4539
_cell_angle_alpha 90.0
_cell_angle_beta 49.3732
_cell_angle_gamma 90.0
loop_
_symmetry_equiv_pos_site_id
_symmetry_equiv_pos_as_xyz
1 +x,+y,+z
2 +x,-y,1/2+z
3 1/2+x,1/2+y,+z
4 1/2+x,1/2-y,1/2+z
loop_
_atom_site_label
_atom_site_type_symbol
_atom_site_fract_x
_atom_site_fract_y
_atom_site_fract_z
_atom_site_occupancy
C1 C       0.315269870000       0.448528160000       0.717707710000       1.000000000000
C2 C       0.462745710000       0.412114190000       0.235107930000       1.000000000000
C3 C       0.413081730000       0.368890880000       0.397638880000       1.000000000000
C4 C       0.413897940000       0.291088230000       0.394935800000       1.000000000000
C5 C       0.465158090000       0.250012890000       0.226904590000       1.000000000000
C6 C       0.413838880000       0.208923220000       0.394947680000       1.000000000000
C7 C       0.412992130000       0.131119660000       0.397698550000       1.000000000000
C8 C       0.462494880000       0.087908850000       0.235224060000       1.000000000000
C9 C       0.315443440000       0.051490000000       0.717649710000       1.000000000000
C10 C       0.307748260000       0.128917740000       0.742709700000       1.000000000000
C11 C       0.255851420000       0.169229670000       0.912778260000       1.000000000000
C12 C       0.307395890000       0.210866050000       0.743741490000       1.000000000000
C13 C       0.307335480000       0.289153810000       0.743781540000       1.000000000000
C14 C       0.255677090000       0.330785840000       0.912846230000       1.000000000000
C15 C       0.307619210000       0.371102460000       0.742764120000       1.000000000000
N1 N       0.416402390000       0.450686480000       0.386745360000       1.000000000000
N2 N       0.464457760000       0.330775060000       0.229455110000       1.000000000000
N3 N       0.464302820000       0.169239550000       0.229509190000       1.000000000000
N4 N       0.416316100000       0.049327690000       0.386746550000       1.000000000000
N5 N       0.260597210000       0.087531200000       0.897456850000       1.000000000000
N6 N       0.257105420000       0.250013660000       0.908330240000       1.000000000000
N7 N       0.260316690000       0.412489370000       0.897526130000       1.000000000000
H1 H       0.278834590000       0.481362150000       0.836634050000       1.000000000000
H2 H       0.542269690000       0.412126290000      -0.025236590000       1.000000000000
H3 H       0.544219170000       0.250014470000      -0.032160730000       1.000000000000
H4 H       0.541816200000       0.087890040000      -0.025068980000       1.000000000000
H5 H       0.279229210000       0.018657940000       0.836539030000       1.000000000000
H6 H       0.176880190000       0.169259010000       1.171770380000       1.000000000000
H7 H       0.176601720000       0.330753330000       1.171851840000       1.000000000000
#END
data_7a_opt-QR-2-5918-3
_audit_creation_method 'generated by cspy2.0'
_cell_length_a 5.842
_cell_length_b 6.2146
_cell_length_c 20.7882
_cell_angle_alpha 70.7183
_cell_angle_beta 119.3054
_cell_angle_gamma 111.87790000000001
loop_
_symmetry_equiv_pos_site_id
_symmetry_equiv_pos_as_xyz
1 -x,-y,-z
2 +x,+y,+z
loop_
_atom_site_label
_atom_site_type_symbol
_atom_site_fract_x
_atom_site_fract_y
_atom_site_fract_z
_atom_site_occupancy
C1 C       0.661808920000       0.557006230000       0.942568900000       1.000000000000
C2 C       0.443305610000       0.191075630000       0.911666900000       1.000000000000
C3 C       0.192718460000       0.261628310000       0.867577730000       1.000000000000
C4 C      -0.261889990000       0.185887750000       0.791202030000       1.000000000000
C5 C      -0.503902630000       0.031506370000       0.752515000000       1.000000000000
C6 C      -0.741976910000       0.107893320000       0.710467490000       1.000000000000
C7 C      -1.196496320000       0.035922730000       0.634022520000       1.000000000000
C8 C      -1.450885970000      -0.116658300000       0.593166100000       1.000000000000
C9 C      -1.658100550000       0.179948740000       0.552665120000       1.000000000000
C10 C      -1.205414210000       0.270669700000       0.628439740000       1.000000000000
C11 C      -0.967861050000       0.425701190000       0.666355890000       1.000000000000
C12 C      -0.726540980000       0.349230130000       0.708901820000       1.000000000000
C13 C      -0.269109980000       0.423572520000       0.785777190000       1.000000000000
C14 C      -0.023851180000       0.579203430000       0.824953490000       1.000000000000
C15 C       0.209721590000       0.500707190000       0.866274740000       1.000000000000
N1 N       0.670506550000       0.331796140000       0.948020480000       1.000000000000
N2 N      -0.031952280000       0.109935530000       0.831846780000       1.000000000000
N3 N      -0.975796460000      -0.043356990000       0.673113460000       1.000000000000
N4 N      -1.674560870000      -0.049252530000       0.553778130000       1.000000000000
N5 N      -1.445467700000       0.337596300000       0.586275880000       1.000000000000
N6 N      -0.495880670000       0.499356410000       0.745708480000       1.000000000000
N7 N       0.453393630000       0.646291230000       0.905341650000       1.000000000000
H1 H       0.855147120000       0.669877410000       0.973577080000       1.000000000000
H2 H       0.440320530000       0.012297620000       0.914309790000       1.000000000000
H3 H      -0.506881190000      -0.146326030000       0.755080950000       1.000000000000
H4 H      -1.453932000000      -0.295344640000       0.595690970000       1.000000000000
H5 H      -1.848625310000       0.230327060000       0.519273100000       1.000000000000
H6 H      -0.964719420000       0.603520210000       0.663844750000       1.000000000000
H7 H      -0.021020660000       0.756996550000       0.822343330000       1.000000000000
#END
data_7a_opt-QR-2-4578-3
_audit_creation_method 'generated by cspy2.0'
_cell_length_a 4.9019
_cell_length_b 6.2068
_cell_length_c 24.2891
_cell_angle_alpha 106.628
_cell_angle_beta 78.099
_cell_angle_gamma 121.97279999999999
loop_
_symmetry_equiv_pos_site_id
_symmetry_equiv_pos_as_xyz
1 -x,-y,-z
2 +x,+y,+z
loop_
_atom_site_label
_atom_site_type_symbol
_atom_site_fract_x
_atom_site_fract_y
_atom_site_fract_z
_atom_site_occupancy
C1 C       0.801222410000       0.963028180000       0.445913820000       1.000000000000
C2 C       0.980111440000       1.324038130000       0.410950080000       1.000000000000
C3 C       1.182772780000       1.251340600000       0.367476970000       1.000000000000
C4 C       1.551460940000       1.321737610000       0.289994590000       1.000000000000
C5 C       1.748200390000       1.472443220000       0.249512650000       1.000000000000
C6 C       1.940738390000       1.394111610000       0.208146400000       1.000000000000
C7 C       2.309313710000       1.460757710000       0.130661710000       1.000000000000
C8 C       2.516010890000       1.609502890000       0.088017330000       1.000000000000
C9 C       2.682847980000       1.313006690000       0.050549580000       1.000000000000
C10 C       2.315593100000       1.227689430000       0.127591460000       1.000000000000
C11 C       2.122447720000       1.076294530000       0.167284360000       1.000000000000
C12 C       1.927164230000       1.154718110000       0.209182800000       1.000000000000
C13 C       1.556149240000       1.085708600000       0.287146120000       1.000000000000
C14 C       1.356649920000       0.933812290000       0.328142510000       1.000000000000
C15 C       1.167786400000       1.014164810000       0.368753680000       1.000000000000
N1 N       0.795323460000       1.186702580000       0.448969350000       1.000000000000
N2 N       1.365542250000       1.399552130000       0.329969660000       1.000000000000
N3 N       2.130813280000       1.541784700000       0.169055690000       1.000000000000
N4 N       2.697016320000       1.540272070000       0.049223740000       1.000000000000
N5 N       2.509928010000       1.158788250000       0.085981350000       1.000000000000
N6 N       1.739568250000       1.008087080000       0.247729160000       1.000000000000
N7 N       0.969585540000       0.872161470000       0.409553080000       1.000000000000
H1 H       0.643895500000       0.852961290000       0.478278340000       1.000000000000
H2 H       0.983408590000       1.501463950000       0.411664700000       1.000000000000
H3 H       1.751378930000       1.648910550000       0.250189900000       1.000000000000
H4 H       2.519064680000       1.786761500000       0.088654750000       1.000000000000
H5 H       2.837149660000       1.261051030000       0.017556900000       1.000000000000
H6 H       2.119234180000       0.899854490000       0.166666850000       1.000000000000
H7 H       1.353543000000       0.757330540000       0.327443030000       1.000000000000
#END
data_7a_opt-QR-14-4032-3
_audit_creation_method 'generated by cspy2.0'
_cell_length_a 3.8334
_cell_length_b 30.1558
_cell_length_c 12.4423
_cell_angle_alpha 90.0
_cell_angle_beta 57.633900000000004
_cell_angle_gamma 90.0
loop_
_symmetry_equiv_pos_site_id
_symmetry_equiv_pos_as_xyz
1 -x,-y,-z
2 +x,+y,+z
3 -x,1/2+y,1/2-z
4 +x,1/2-y,1/2+z
loop_
_atom_site_label
_atom_site_type_symbol
_atom_site_fract_x
_atom_site_fract_y
_atom_site_fract_z
_atom_site_occupancy
C1 C       0.990512930000       0.443504910000       0.191421820000       1.000000000000
C2 C       0.955999670000       0.408010950000       0.358931270000       1.000000000000
C3 C       0.967591900000       0.365889230000       0.302518890000       1.000000000000
C4 C       0.967388870000       0.290045530000       0.303467900000       1.000000000000
C5 C       0.955663990000       0.249996400000       0.361764510000       1.000000000000
C6 C       0.967491520000       0.209959600000       0.303451850000       1.000000000000
C7 C       0.967749930000       0.134116540000       0.302490120000       1.000000000000
C8 C       0.956544970000       0.091988730000       0.358848600000       1.000000000000
C9 C       0.989984780000       0.056498820000       0.191489580000       1.000000000000
C10 C       0.991862650000       0.131967330000       0.182785800000       1.000000000000
C11 C       1.003801170000       0.171272220000       0.123778320000       1.000000000000
C12 C       0.992086830000       0.211855270000       0.182400810000       1.000000000000
C13 C       0.992193100000       0.288167370000       0.182393230000       1.000000000000
C14 C       1.004252150000       0.328744670000       0.123718050000       1.000000000000
C15 C       0.992224450000       0.368039670000       0.182735340000       1.000000000000
N1 N       0.966832950000       0.445614760000       0.306312910000       1.000000000000
N2 N       0.955629430000       0.328722280000       0.360901010000       1.000000000000
N3 N       0.955993770000       0.171267430000       0.360846480000       1.000000000000
N4 N       0.967062470000       0.054390670000       0.306268010000       1.000000000000
N5 N       1.002472440000       0.091626420000       0.129125110000       1.000000000000
N6 N       1.003778510000       0.250002470000       0.125299740000       1.000000000000
N7 N       1.003331780000       0.408388990000       0.129001510000       1.000000000000
H1 H       0.999221470000       0.475526070000       0.150122410000       1.000000000000
H2 H       0.937479130000       0.408021970000       0.449296130000       1.000000000000
H3 H       0.937455050000       0.250009320000       0.451650510000       1.000000000000
H4 H       0.938626390000       0.091985760000       0.449124440000       1.000000000000
H5 H       0.998057490000       0.024485050000       0.150294680000       1.000000000000
H6 H       1.021801620000       0.171287710000       0.033934110000       1.000000000000
H7 H       1.022611640000       0.328701570000       0.033812260000       1.000000000000
#END
data_7a_opt-QR-15-14865-3
_audit_creation_method 'generated by cspy2.0'
_cell_length_a 29.3163
_cell_length_b 6.2024
_cell_length_c 14.0748
_cell_angle_alpha 90.0
_cell_angle_beta 70.2858
_cell_angle_gamma 90.0
loop_
_symmetry_equiv_pos_site_id
_symmetry_equiv_pos_as_xyz
1 -x,-y,-z
2 +x,+y,+z
3 -x,+y,1/2-z
4 +x,-y,1/2+z
5 1/2-x,1/2-y,-z
6 1/2+x,1/2+y,+z
7 1/2-x,1/2+y,1/2-z
8 1/2+x,1/2-y,1/2+z
loop_
_atom_site_label
_atom_site_type_symbol
_atom_site_fract_x
_atom_site_fract_y
_atom_site_fract_z
_atom_site_occupancy
C1 C       0.359234500000       0.519359610000       0.124436660000       1.000000000000
C2 C       0.322306860000       0.194456000000       0.126505760000       1.000000000000
C3 C       0.279153860000       0.304180550000       0.125526600000       1.000000000000
C4 C       0.201215090000       0.302747250000       0.125120950000       1.000000000000
C5 C       0.159906620000       0.189725960000       0.125636610000       1.000000000000
C6 C       0.118893200000       0.303167140000       0.124657780000       1.000000000000
C7 C       0.040957270000       0.305398350000       0.124222410000       1.000000000000
C8 C      -0.002473620000       0.196139440000       0.124661060000       1.000000000000
C9 C      -0.038547990000       0.521419580000       0.122470560000       1.000000000000
C10 C       0.039050570000       0.537903980000       0.122736220000       1.000000000000
C11 C       0.079587840000       0.652265640000       0.122199110000       1.000000000000
C12 C       0.121155630000       0.538173420000       0.123126160000       1.000000000000
C13 C       0.199590090000       0.537746200000       0.123506790000       1.000000000000
C14 C       0.241450680000       0.651421560000       0.122942540000       1.000000000000
C15 C       0.281696060000       0.536627640000       0.123926850000       1.000000000000
N1 N       0.361085770000       0.296373690000       0.126010520000       1.000000000000
N2 N       0.240831120000       0.191049950000       0.126106470000       1.000000000000
N3 N       0.079003770000       0.191890580000       0.125153100000       1.000000000000
N4 N      -0.040975730000       0.298465110000       0.123830580000       1.000000000000
N5 N      -0.002294230000       0.642394620000       0.121890710000       1.000000000000
N6 N       0.160515770000       0.648814100000       0.122578180000       1.000000000000
N7 N       0.323294240000       0.640695880000       0.123410510000       1.000000000000
H1 H       0.392246140000       0.599266250000       0.123995640000       1.000000000000
H2 H       0.322077450000       0.019053200000       0.127711120000       1.000000000000
H3 H       0.159684310000       0.015177500000       0.126765090000       1.000000000000
H4 H      -0.002689060000       0.020730600000       0.125707550000       1.000000000000
H5 H      -0.071345470000       0.601685250000       0.121840250000       1.000000000000
H6 H       0.079818990000       0.826798330000       0.121120080000       1.000000000000
H7 H       0.241643380000       0.825950040000       0.121777560000       1.000000000000
#END
data_7a_opt-QR-9-2888-3
_audit_creation_method 'generated by cspy2.0'
_cell_length_a 6.2071
_cell_length_b 29.2885
_cell_length_c 7.3262
_cell_angle_alpha 90.0
_cell_angle_beta 115.13050000000001
_cell_angle_gamma 90.0
loop_
_symmetry_equiv_pos_site_id
_symmetry_equiv_pos_as_xyz
1 +x,+y,+z
2 +x,-y,1/2+z
3 1/2+x,1/2+y,+z
4 1/2+x,1/2-y,1/2+z
loop_
_atom_site_label
_atom_site_type_symbol
_atom_site_fract_x
_atom_site_fract_y
_atom_site_fract_z
_atom_site_occupancy
C1 C       0.112946390000       0.574346750000       0.260166820000       1.000000000000
C2 C       0.438443430000       0.537800540000       0.261413220000       1.000000000000
C3 C       0.329593920000       0.494432950000       0.262548770000       1.000000000000
C4 C       0.332512560000       0.416355660000       0.264706120000       1.000000000000
C5 C       0.446214270000       0.375114800000       0.265828130000       1.000000000000
C6 C       0.333621750000       0.333888310000       0.266934710000       1.000000000000
C7 C       0.332825390000       0.255808890000       0.269078610000       1.000000000000
C8 C       0.442792980000       0.212432860000       0.270164080000       1.000000000000
C9 C       0.118571580000       0.175895210000       0.271468110000       1.000000000000
C10 C       0.100596750000       0.253594690000       0.269252390000       1.000000000000
C11 C      -0.014448960000       0.294055420000       0.268138150000       1.000000000000
C12 C       0.098732890000       0.335835920000       0.266898310000       1.000000000000
C13 C       0.097624280000       0.414406420000       0.264655190000       1.000000000000
C14 C      -0.016805230000       0.456190300000       0.263421190000       1.000000000000
C15 C       0.097149520000       0.496648460000       0.262322360000       1.000000000000
N1 N       0.335825920000       0.576525020000       0.260266240000       1.000000000000
N2 N       0.443388850000       0.456176300000       0.263672140000       1.000000000000
N3 N       0.445541160000       0.294061550000       0.267983780000       1.000000000000
N4 N       0.341322540000       0.173714940000       0.271332360000       1.000000000000
N5 N      -0.002973450000       0.212055560000       0.270516250000       1.000000000000
N6 N      -0.012616500000       0.375129690000       0.265749800000       1.000000000000
N7 N      -0.007674220000       0.538201950000       0.261066660000       1.000000000000
H1 H       0.032359660000       0.607310360000       0.259062700000       1.000000000000
H2 H       0.613775560000       0.537818660000       0.261507680000       1.000000000000
H3 H       0.620616470000       0.375132290000       0.265776580000       1.000000000000
H4 H       0.617976030000       0.212430190000       0.269955680000       1.000000000000
H5 H       0.039060000000       0.142932460000       0.272517550000       1.000000000000
H6 H      -0.188804570000       0.294079030000       0.268268940000       1.000000000000
H7 H      -0.191217280000       0.456152240000       0.263398980000       1.000000000000
#END
data_7a_opt-QR-14-3572-3
_audit_creation_method 'generated by cspy2.0'
_cell_length_a 6.2153
_cell_length_b 30.141
_cell_length_c 7.7356
_cell_angle_alpha 90.0
_cell_angle_beta 123.94140000000002
_cell_angle_gamma 90.0
loop_
_symmetry_equiv_pos_site_id
_symmetry_equiv_pos_as_xyz
1 -x,-y,-z
2 +x,+y,+z
3 -x,1/2+y,1/2-z
4 +x,1/2-y,1/2+z
loop_
_atom_site_label
_atom_site_type_symbol
_atom_site_fract_x
_atom_site_fract_y
_atom_site_fract_z
_atom_site_occupancy
C1 C       0.373843000000       0.369996910000       0.738478460000       1.000000000000
C2 C       0.710581240000       0.334650380000       0.756282300000       1.000000000000
C3 C       0.598138830000       0.292441400000       0.750763770000       1.000000000000
C4 C       0.601379920000       0.216563380000       0.751502410000       1.000000000000
C5 C       0.719093520000       0.176560050000       0.757844820000       1.000000000000
C6 C       0.602783550000       0.136442850000       0.752141200000       1.000000000000
C7 C       0.602189400000       0.060567590000       0.752672160000       1.000000000000
C8 C       0.716033060000       0.018478160000       0.758728000000       1.000000000000
C9 C       0.380910230000      -0.017200070000       0.742077250000       1.000000000000
C10 C       0.362070010000       0.058294380000       0.740463740000       1.000000000000
C11 C       0.242971980000       0.097541870000       0.734054090000       1.000000000000
C12 C       0.359889460000       0.138214520000       0.739659870000       1.000000000000
C13 C       0.358484800000       0.214552670000       0.738936000000       1.000000000000
C14 C       0.240032250000       0.255095770000       0.732474280000       1.000000000000
C15 C       0.357737080000       0.294478180000       0.738241570000       1.000000000000
N1 N       0.604310870000       0.372211810000       0.750452240000       1.000000000000
N2 N       0.715935160000       0.255337930000       0.757155780000       1.000000000000
N3 N       0.718627660000       0.097794350000       0.758329630000       1.000000000000
N4 N       0.611214370000      -0.019203420000       0.753717680000       1.000000000000
N5 N       0.255135260000       0.017872080000       0.735408260000       1.000000000000
N6 N       0.244621490000       0.176333620000       0.733399060000       1.000000000000
N7 N       0.249199250000       0.334785010000       0.732253500000       1.000000000000
H1 H       0.290386700000       0.401975320000       0.733764090000       1.000000000000
H2 H       0.891891790000       0.334749360000       0.765692980000       1.000000000000
H3 H       0.899423410000       0.176651940000       0.767055900000       1.000000000000
H4 H       0.897154420000       0.018556990000       0.767827830000       1.000000000000
H5 H       0.298789570000      -0.049279680000       0.738239040000       1.000000000000
H6 H       0.062707830000       0.097480310000       0.724925990000       1.000000000000
H7 H       0.059670790000       0.254983580000       0.723183530000       1.000000000000
#END
data_7a_opt-QR-1-1193-3
_audit_creation_method 'generated by cspy2.0'
_cell_length_a 9.1438
_cell_length_b 6.2094
_cell_length_c 8.9959
_cell_angle_alpha 132.4698
_cell_angle_beta 54.46800000000001
_cell_angle_gamma 119.9972
loop_
_symmetry_equiv_pos_site_id
_symmetry_equiv_pos_as_xyz
1 +x,+y,+z
loop_
_atom_site_label
_atom_site_type_symbol
_atom_site_fract_x
_atom_site_fract_y
_atom_site_fract_z
_atom_site_occupancy
C1 C       0.585100130000       0.766918470000       0.961516840000       1.000000000000
C2 C       0.440105980000       1.055948850000       1.033383340000       1.000000000000
C3 C       0.266329540000       0.904466120000       1.120267480000       1.000000000000
C4 C      -0.045790710000       0.830439610000       1.276071830000       1.000000000000
C5 C      -0.210213910000       0.903500880000       1.358063670000       1.000000000000
C6 C      -0.375443130000       0.750357640000       1.440660120000       1.000000000000
C7 C      -0.687579940000       0.672647860000       1.596480870000       1.000000000000
C8 C      -0.860599340000       0.739988660000       1.682854830000       1.000000000000
C9 C      -1.007828950000       0.379407300000       1.756311030000       1.000000000000
C10 C      -0.697245970000       0.438134890000       1.601381830000       1.000000000000
C11 C      -0.535900910000       0.362976640000       1.520929800000       1.000000000000
C12 C      -0.368463050000       0.517437900000       1.437346660000       1.000000000000
C13 C      -0.054372690000       0.593869750000       1.280644530000       1.000000000000
C14 C       0.112263260000       0.520776530000       1.197637110000       1.000000000000
C15 C       0.274418760000       0.674532340000       1.116589160000       1.000000000000
N1 N       0.594529240000       0.991619600000       0.956461990000       1.000000000000
N2 N       0.113820790000       0.980448160000       1.196242650000       1.000000000000
N3 N      -0.534287370000       0.823059740000       1.519892660000       1.000000000000
N4 N      -1.015716550000       0.600255810000       1.760277190000       1.000000000000
N5 N      -0.863673640000       0.293481040000       1.684417540000       1.000000000000
N6 N      -0.211807330000       0.444927990000       1.359301600000       1.000000000000
N7 N       0.440114340000       0.610839170000       1.034078780000       1.000000000000
H1 H       0.716589240000       0.719136330000       0.896141010000       1.000000000000
H2 H       0.440775390000       1.231086480000       1.032807410000       1.000000000000
H3 H      -0.209582550000       1.077919890000       1.357651940000       1.000000000000
H4 H      -0.859995760000       0.915429090000       1.682616260000       1.000000000000
H5 H      -1.139864160000       0.267235700000       1.822145410000       1.000000000000
H6 H      -0.536417030000       0.188524080000       1.521210840000       1.000000000000
H7 H       0.111525900000       0.346419360000       1.198188010000       1.000000000000
#END
