# Supplementary material for: Evolutionary chemical space exploration for functional materials: computational organic semiconductor discovery
Source: Chem Sci. 2020 Apr 22;11(19):4922–33. doi: 10.1039/d0sc00554a (PMC8159259; doi:10.1039/d0sc00554a)
Supplement: SC-011-D0SC00554A-s041 [file SC-011-D0SC00554A-s041.txt]

mol10b_opt_15-QR-15-14617-3 [3.45562423 4.37614007 8.36173585]
mol10b_opt_14-QR-14-1668-3 [ 0.43145429  5.06198318 11.98817166]
mol10b_opt_2-QR-2-2335-3 [ 1.04501115  7.88797343 15.9107939 ]
mol10b_opt_14-QR-14-2107-4 [0.95648341 2.61776862 3.93828811]
mol10b_opt_14-QR-14-7404-3 [ 0.07137554  3.61316989 17.83783964]
mol10b_opt_1-QR-1-1175-3 [ 2.25506986  7.2822041  46.70282817]
mol10b_opt_2-QR-2-14295-3 [ 0.82591337  3.38909039 12.61362039]
mol10b_opt_2-QR-2-6417-3 [ 1.12984239  2.51105291 21.09190311]
mol10b_opt_2-QR-2-2530-3 [ 0.24955653  5.49817967 15.29610281]
mol10b_opt_2-QR-2-4972-3 [ 4.56271801 10.46912434 13.34010812]
mol10b_opt_2-QR-2-10742-3 [ 2.014337    2.65576159 16.70374226]
mol10b_opt_2-QR-2-13967-3 [1.90177704 4.5319558  5.96214641]
mol10b_opt_15-QR-15-6427-3 [ 0.20950074  0.44363107 10.31856252]
mol10b_opt_2-QR-2-646-3 [ 2.56500158  8.10365452 15.81564945]
mol10b_opt_14-QR-14-5236-3 [ 0.31767942  0.3663708  14.30219355]
mol10b_opt_2-QR-2-12602-4 [ 1.0193095   2.78183491 14.2993579 ]
mol10b_opt_2-QR-2-5175-4 [0.02307491 1.22963002 2.75353436]
mol10b_opt_2-QR-2-4958-3 [ 1.31239654  9.04285095 14.25971599]
mol10b_opt_2-QR-2-7555-3 [ 4.64358423 10.54353002 13.53135188]
mol10b_opt_4-QR-4-4302-3 [ 3.55972136  8.07929949 11.53112509]
mol10b_opt_2-QR-2-14326-3 [1.20697937 2.24316145 6.0558213 ]
mol10b_opt_2-QR-2-71-3 [1.28253824 3.98665224 7.67015146]
mol10b_opt_2-QR-2-687-3 [0.10627031 0.63679429 1.62473311]
mol10b_opt_14-QR-14-10362-3 [ 0.15487706  0.72797122 12.55249696]
mol10b_opt_2-QR-2-13158-3 [ 2.26352053  7.63652617 17.86624752]
mol10b_opt_2-QR-2-9786-3 [1.46865143 2.10257309 5.44160054]
mol10b_opt_2-QR-2-6638-3 [ 0.45403186  2.33087387 14.17893187]
mol10b_opt_1-QR-1-43-3 [ 1.49913948  4.97188764 25.52097561]
mol10b_opt_14-QR-14-856-3 [ 0.08266501  6.48507993 10.96100848]
mol10b_opt_2-QR-2-1194-3 [ 0.46623069  4.89110236 18.48939652]
mol10b_opt_14-QR-14-6295-3 [ 2.38167785  3.34638639 16.73668075]
mol10b_opt_2-QR-2-6567-4 [ 1.66788563  5.59177748 19.00888271]
mol10b_opt_14-QR-14-9089-3 [ 0.15235165  5.40658537 17.32899744]
mol10b_opt_14-QR-14-277-3 [ 0.46566983  1.3656341  14.90555838]
mol10b_opt_14-QR-14-2950-3 [ 5.55974185  7.27898481 17.68168882]
