# Supplementary material for: Evolutionary chemical space exploration for functional materials: computational organic semiconductor discovery
Source: Chem Sci. 2020 Apr 22;11(19):4922–33. doi: 10.1039/d0sc00554a (PMC8159259; doi:10.1039/d0sc00554a)
Supplement: SC-011-D0SC00554A-s042 [file SC-011-D0SC00554A-s042.cif]

data_mol3b_opt_14-QR-14-5388-3
_audit_creation_method 'generated by cspy2.0'
_cell_length_a 5.3922
_cell_length_b 13.7342
_cell_length_c 19.9477
_cell_angle_alpha 90.0
_cell_angle_beta 56.325
_cell_angle_gamma 90.0
loop_
_symmetry_equiv_pos_site_id
_symmetry_equiv_pos_as_xyz
1 -x,-y,-z
2 +x,+y,+z
3 -x,1/2+y,1/2-z
4 +x,1/2-y,1/2+z
loop_
_atom_site_label
_atom_site_type_symbol
_atom_site_fract_x
_atom_site_fract_y
_atom_site_fract_z
_atom_site_occupancy
C1 C       0.074343510000       0.501790500000       0.793533590000       1.000000000000
C2 C      -0.014869230000       0.585091340000       0.708961560000       1.000000000000
C3 C      -0.109217000000       0.497505990000       0.688925740000       1.000000000000
C4 C      -0.280282410000       0.422010070000       0.619623560000       1.000000000000
C5 C      -0.450841540000       0.348846960000       0.549696130000       1.000000000000
C6 C      -0.540565120000       0.354379830000       0.495118440000       1.000000000000
C7 C      -0.631589350000       0.271511030000       0.475504550000       1.000000000000
C8 C      -0.726422720000       0.270091430000       0.420774630000       1.000000000000
C9 C      -0.736101890000       0.097998850000       0.484653050000       1.000000000000
C10 C      -0.636840000000       0.178862930000       0.509895740000       1.000000000000
C11 C      -0.550885490000       0.171043900000       0.563183150000       1.000000000000
C12 C      -0.456217360000       0.254844760000       0.584485380000       1.000000000000
C13 C      -0.285557100000       0.327914150000       0.654277190000       1.000000000000
C14 C      -0.195213070000       0.323483960000       0.708399560000       1.000000000000
C15 C      -0.105361840000       0.407948760000       0.726760790000       1.000000000000
C16 C      -0.008430100000       0.414006940000       0.780432650000       1.000000000000
N1 N       0.071710830000       0.587791810000       0.758056400000       1.000000000000
N2 N      -0.192319910000       0.504359850000       0.637891220000       1.000000000000
N3 N      -0.363475250000       0.430099490000       0.567907330000       1.000000000000
N4 N      -0.812856400000       0.193223080000       0.401400280000       1.000000000000
N5 N      -0.817864760000       0.103533970000       0.434691060000       1.000000000000
N6 N      -0.373117320000       0.246377380000       0.636186580000       1.000000000000
H1 H       0.148804350000       0.508583480000       0.833868720000       1.000000000000
H2 H      -0.017831140000       0.652349750000       0.680671990000       1.000000000000
H3 H      -0.534907990000       0.424936140000       0.469992210000       1.000000000000
H4 H      -0.727900280000       0.337748930000       0.392639110000       1.000000000000
H5 H      -0.745356700000       0.025802660000       0.508387860000       1.000000000000
H6 H      -0.553009270000       0.101974380000       0.589766030000       1.000000000000
H7 H      -0.198854550000       0.253545240000       0.734131050000       1.000000000000
H8 H      -0.001711260000       0.348879450000       0.810095980000       1.000000000000
#END
data_mol3b_opt_19-QR-19-1776-3
_audit_creation_method 'generated by cspy2.0'
_cell_length_a 38.0959
_cell_length_b 5.6281
_cell_length_c 5.6165
_cell_angle_alpha 90.0
_cell_angle_beta 90.0
_cell_angle_gamma 90.0
loop_
_symmetry_equiv_pos_site_id
_symmetry_equiv_pos_as_xyz
1 +x,+y,+z
2 -x,1/2+y,1/2-z
3 1/2-x,-y,1/2+z
4 1/2+x,1/2-y,-z
loop_
_atom_site_label
_atom_site_type_symbol
_atom_site_fract_x
_atom_site_fract_y
_atom_site_fract_z
_atom_site_occupancy
C1 C       0.021798510000       0.238977220000       0.553150870000       1.000000000000
C2 C       0.065182920000      -0.033529700000       0.473041090000       1.000000000000
C3 C       0.077636450000       0.101891310000       0.271205370000       1.000000000000
C4 C       0.116086580000       0.146445140000      -0.039366590000       1.000000000000
C5 C       0.154823380000       0.185785810000      -0.347606030000       1.000000000000
C6 C       0.183695120000       0.099668440000      -0.481383230000       1.000000000000
C7 C       0.195914410000       0.226985230000      -0.674148200000       1.000000000000
C8 C       0.225022620000       0.153628560000      -0.820183330000       1.000000000000
C9 C       0.194824780000       0.563305260000      -0.945996320000       1.000000000000
C10 C       0.179662110000       0.447548370000      -0.741882280000       1.000000000000
C11 C       0.151521790000       0.536133460000      -0.615385780000       1.000000000000
C12 C       0.138370980000       0.409406470000      -0.416589070000       1.000000000000
C13 C       0.099653060000       0.369988600000      -0.108818350000       1.000000000000
C14 C       0.070911000000       0.453315260000       0.025719360000       1.000000000000
C15 C       0.059340640000       0.321303070000       0.217903250000       1.000000000000
C16 C       0.030596920000       0.384427300000       0.369153490000       1.000000000000
N1 N       0.038968400000       0.029529040000       0.606534920000       1.000000000000
N2 N       0.104648320000       0.018289730000       0.148934430000       1.000000000000
N3 N       0.143402860000       0.059556810000      -0.161293350000       1.000000000000
N4 N       0.236981050000       0.270082970000      -1.002085710000       1.000000000000
N5 N       0.221238090000       0.483586470000      -1.067652600000       1.000000000000
N6 N       0.111043910000       0.496947740000      -0.295323260000       1.000000000000
H1 H       0.000139730000       0.282227720000       0.670644710000       1.000000000000
H2 H       0.078895790000      -0.198091830000       0.513366280000       1.000000000000
H3 H       0.195529670000      -0.066796970000      -0.427026790000       1.000000000000
H4 H       0.238514280000      -0.011614720000      -0.778662150000       1.000000000000
H5 H       0.183775600000       0.730908970000      -1.006809020000       1.000000000000
H6 H       0.138880270000       0.701847830000      -0.663384120000       1.000000000000
H7 H       0.058665320000       0.619381480000      -0.025931030000       1.000000000000
H8 H       0.016118250000       0.546934820000       0.336057680000       1.000000000000
#END
data_mol3b_opt_14-QR-14-1961-3
_audit_creation_method 'generated by cspy2.0'
_cell_length_a 7.7813
_cell_length_b 25.1232
_cell_length_c 7.4291
_cell_angle_alpha 90.0
_cell_angle_beta 59.3047
_cell_angle_gamma 90.0
loop_
_symmetry_equiv_pos_site_id
_symmetry_equiv_pos_as_xyz
1 -x,-y,-z
2 +x,+y,+z
3 -x,1/2+y,1/2-z
4 +x,1/2-y,1/2+z
loop_
_atom_site_label
_atom_site_type_symbol
_atom_site_fract_x
_atom_site_fract_y
_atom_site_fract_z
_atom_site_occupancy
C1 C       0.147671770000       0.792763350000       0.662267760000       1.000000000000
C2 C       0.254214280000       0.706924190000       0.653345620000       1.000000000000
C3 C       0.072819040000       0.684955090000       0.674994900000       1.000000000000
C4 C      -0.116670360000       0.612444570000       0.699568450000       1.000000000000
C5 C      -0.302066050000       0.539324660000       0.723693170000       1.000000000000
C6 C      -0.326188520000       0.483315920000       0.728984410000       1.000000000000
C7 C      -0.498211860000       0.461752770000       0.749232560000       1.000000000000
C8 C      -0.535814050000       0.405464630000       0.756028720000       1.000000000000
C9 C      -0.826402580000       0.468221930000       0.785657280000       1.000000000000
C10 C      -0.654651280000       0.495533590000       0.765162290000       1.000000000000
C11 C      -0.635752820000       0.550181610000       0.760531790000       1.000000000000
C12 C      -0.460863140000       0.573512810000       0.739933130000       1.000000000000
C13 C      -0.275748270000       0.646556010000       0.716042730000       1.000000000000
C14 C      -0.249815540000       0.702218110000       0.710883650000       1.000000000000
C15 C      -0.075513320000       0.722499440000       0.690374130000       1.000000000000
C16 C      -0.029680350000       0.777891100000       0.683048040000       1.000000000000
N1 N       0.290673620000       0.757525160000       0.647200150000       1.000000000000
N2 N       0.053509980000       0.632551480000       0.679396580000       1.000000000000
N3 N      -0.134043080000       0.559397010000       0.703894680000       1.000000000000
N4 N      -0.696134440000       0.384252970000       0.774962750000       1.000000000000
N5 N      -0.847581500000       0.416965430000       0.790422710000       1.000000000000
N6 N      -0.444234400000       0.626569950000       0.735787140000       1.000000000000
H1 H       0.186426090000       0.834439080000       0.656309320000       1.000000000000
H2 H       0.365702860000       0.678811140000       0.641641340000       1.000000000000
H3 H      -0.206367810000       0.458657430000       0.716644080000       1.000000000000
H4 H      -0.423492110000       0.377668920000       0.744688590000       1.000000000000
H5 H      -0.950263980000       0.491410030000       0.798479520000       1.000000000000
H6 H      -0.751783490000       0.576363620000       0.772380750000       1.000000000000
H7 H      -0.368081050000       0.727597960000       0.723291850000       1.000000000000
H8 H      -0.136188950000       0.807440370000       0.694091560000       1.000000000000
#END
data_mol3b_opt_14-QR-14-1064-3
_audit_creation_method 'generated by cspy2.0'
_cell_length_a 7.8644
_cell_length_b 25.1258
_cell_length_c 13.8463
_cell_angle_alpha 90.0
_cell_angle_beta 152.2767
_cell_angle_gamma 90.0
loop_
_symmetry_equiv_pos_site_id
_symmetry_equiv_pos_as_xyz
1 -x,-y,-z
2 +x,+y,+z
3 -x,1/2+y,1/2-z
4 +x,1/2-y,1/2+z
loop_
_atom_site_label
_atom_site_type_symbol
_atom_site_fract_x
_atom_site_fract_y
_atom_site_fract_z
_atom_site_occupancy
C1 C       0.796800340000       0.677302260000       0.610851210000       1.000000000000
C2 C       0.718262510000       0.591524830000       0.517377580000       1.000000000000
C3 C       0.913730130000       0.569790960000       0.697408940000       1.000000000000
C4 C       1.136186330000       0.497627210000       0.891638090000       1.000000000000
C5 C       1.354634110000       0.424850980000       1.081941280000       1.000000000000
C6 C       1.400552550000       0.368986080000       1.112526140000       1.000000000000
C7 C       1.585835170000       0.347643220000       1.283306490000       1.000000000000
C8 C       1.645722910000       0.291512960000       1.327094880000       1.000000000000
C9 C       1.921406380000       0.354431140000       1.603162320000       1.000000000000
C10 C       1.734228120000       0.381510380000       1.431926290000       1.000000000000
C11 C       1.694216980000       0.436022930000       1.406617800000       1.000000000000
C12 C       1.505376310000       0.459127890000       1.232822100000       1.000000000000
C13 C       1.287473750000       0.531830570000       1.042828700000       1.000000000000
C14 C       1.240184390000       0.587352110000       1.010559700000       1.000000000000
C15 C       1.052962220000       0.607412660000       0.837704790000       1.000000000000
C16 C       0.985333130000       0.662644800000       0.786031810000       1.000000000000
N1 N       0.661987500000       0.641984770000       0.475451760000       1.000000000000
N2 N       0.953124970000       0.517516100000       0.722815380000       1.000000000000
N3 N       1.173956170000       0.444709360000       0.915247670000       1.000000000000
N4 N       1.818833630000       0.270509160000       1.486398080000       1.000000000000
N5 N       1.962531860000       0.303305690000       1.630278920000       1.000000000000
N6 N       1.468480140000       0.512057380000       1.209950860000       1.000000000000
H1 H       0.741555080000       0.718854080000       0.567804930000       1.000000000000
H2 H       0.613414350000       0.563351500000       0.411897970000       1.000000000000
H3 H       1.286342910000       0.344257740000       0.998531730000       1.000000000000
H4 H       1.540434890000       0.263661900000       1.220822350000       1.000000000000
H5 H       2.040287180000       0.377695790000       1.721284000000       1.000000000000
H6 H       1.803953650000       0.462267740000       1.516718660000       1.000000000000
H7 H       1.352834480000       0.612802450000       1.122979810000       1.000000000000
H8 H       1.084469780000       0.692245750000       0.886460930000       1.000000000000
#END
data_mol3b_opt_14-QR-14-703-3
_audit_creation_method 'generated by cspy2.0'
_cell_length_a 9.2094
_cell_length_b 6.1655
_cell_length_c 41.1379
_cell_angle_alpha 90.0
_cell_angle_beta 147.6761
_cell_angle_gamma 90.0
loop_
_symmetry_equiv_pos_site_id
_symmetry_equiv_pos_as_xyz
1 -x,-y,-z
2 +x,+y,+z
3 -x,1/2+y,1/2-z
4 +x,1/2-y,1/2+z
loop_
_atom_site_label
_atom_site_type_symbol
_atom_site_fract_x
_atom_site_fract_y
_atom_site_fract_z
_atom_site_occupancy
C1 C       0.676807980000       0.892831900000       0.382333190000       1.000000000000
C2 C       0.994762190000       1.145749690000       0.457919260000       1.000000000000
C3 C       0.962199960000       1.266164540000       0.421847430000       1.000000000000
C4 C       1.078239810000       1.554358170000       0.411482700000       1.000000000000
C5 C       1.198355800000       1.843458530000       0.402540290000       1.000000000000
C6 C       1.355141770000       2.033210270000       0.427076210000       1.000000000000
C7 C       1.326088110000       2.150012300000       0.393197990000       1.000000000000
C8 C       1.476295680000       2.344313540000       0.414295920000       1.000000000000
C9 C       1.126120630000       2.217073460000       0.302249210000       1.000000000000
C10 C       1.137558770000       2.081542710000       0.332875010000       1.000000000000
C11 C       0.982049760000       1.897638540000       0.307703490000       1.000000000000
C12 C       1.007374260000       1.774243980000       0.341379560000       1.000000000000
C13 C       0.887580930000       1.485329770000       0.350335670000       1.000000000000
C14 C       0.733232120000       1.296001190000       0.326546870000       1.000000000000
C15 C       0.767349080000       1.182827050000       0.361725130000       1.000000000000
C16 C       0.624813640000       0.989000270000       0.343394720000       1.000000000000
N1 N       0.861510500000       0.970181860000       0.439720530000       1.000000000000
N2 N       1.110460300000       1.442955540000       0.445629600000       1.000000000000
N3 N       1.229655420000       1.732657160000       0.436162050000       1.000000000000
N4 N       1.452619510000       2.456811080000       0.383341740000       1.000000000000
N5 N       1.270125090000       2.390467460000       0.324947490000       1.000000000000
N6 N       0.855640080000       1.596045080000       0.316519360000       1.000000000000
H1 H       0.571951640000       0.745829790000       0.369685850000       1.000000000000
H2 H       1.140722000000       1.208139830000       0.503017140000       1.000000000000
H3 H       1.495750240000       2.081735520000       0.472588220000       1.000000000000
H4 H       1.622327880000       2.405108880000       0.459549280000       1.000000000000
H5 H       0.987709100000       2.174472730000       0.256465360000       1.000000000000
H6 H       0.838902320000       1.843107000000       0.262359120000       1.000000000000
H7 H       0.591625160000       1.244503680000       0.281113750000       1.000000000000
H8 H       0.477184450000       0.920597920000       0.298820230000       1.000000000000
#END
data_mol3b_opt_15-QR-15-8305-3
_audit_creation_method 'generated by cspy2.0'
_cell_length_a 16.1
_cell_length_b 7.7928
_cell_length_c 20.4412
_cell_angle_alpha 90.0
_cell_angle_beta 93.1307
_cell_angle_gamma 90.0
loop_
_symmetry_equiv_pos_site_id
_symmetry_equiv_pos_as_xyz
1 -x,-y,-z
2 +x,+y,+z
3 -x,+y,1/2-z
4 +x,-y,1/2+z
5 1/2-x,1/2-y,-z
6 1/2+x,1/2+y,+z
7 1/2-x,1/2+y,1/2-z
8 1/2+x,1/2-y,1/2+z
loop_
_atom_site_label
_atom_site_type_symbol
_atom_site_fract_x
_atom_site_fract_y
_atom_site_fract_z
_atom_site_occupancy
C1 C       0.028679410000       0.343869400000       0.405343850000       1.000000000000
C2 C       0.112341240000       0.446554110000       0.491343950000       1.000000000000
C3 C       0.135223500000       0.275184070000       0.512634110000       1.000000000000
C4 C       0.207846660000       0.097207300000       0.584326770000       1.000000000000
C5 C       0.281041090000      -0.076880340000       0.656640920000       1.000000000000
C6 C       0.336167640000      -0.098433770000       0.712505120000       1.000000000000
C7 C       0.358685830000      -0.261055070000       0.733361340000       1.000000000000
C8 C       0.414199010000      -0.295391130000       0.789447470000       1.000000000000
C9 C       0.354952430000      -0.572432850000       0.725583840000       1.000000000000
C10 C       0.326801810000      -0.410209580000       0.698980720000       1.000000000000
C11 C       0.273047170000      -0.393572860000       0.644457790000       1.000000000000
C12 C       0.248755060000      -0.228254990000       0.621856770000       1.000000000000
C13 C       0.175573190000      -0.054354730000       0.549657520000       1.000000000000
C14 C       0.120668420000      -0.030953160000       0.494209820000       1.000000000000
C15 C       0.099410730000       0.133834080000       0.474630490000       1.000000000000
C16 C       0.044597470000       0.176131850000       0.419542030000       1.000000000000
N1 N       0.062330680000       0.480041090000       0.440986770000       1.000000000000
N2 N       0.186835730000       0.258038880000       0.564879200000       1.000000000000
N3 N       0.260038760000       0.081956660000       0.637244980000       1.000000000000
N4 N       0.436275510000      -0.446918230000       0.810001660000       1.000000000000
N5 N       0.405386810000      -0.591297990000       0.776716290000       1.000000000000
N6 N       0.196527760000      -0.213672420000       0.568945250000       1.000000000000
H1 H      -0.012605360000       0.379755310000       0.363919530000       1.000000000000
H2 H       0.139200500000       0.552737950000       0.519774620000       1.000000000000
H3 H       0.359423700000       0.015746390000       0.737607610000       1.000000000000
H4 H       0.440586620000      -0.188241890000       0.817657640000       1.000000000000
H5 H       0.333183190000      -0.690424930000       0.701926730000       1.000000000000
H6 H       0.248265590000      -0.504193630000       0.617848870000       1.000000000000
H7 H       0.096602800000      -0.143569040000       0.468447180000       1.000000000000
H8 H       0.016301970000       0.074622320000       0.389688990000       1.000000000000
#END
data_mol3b_opt_14-QR-14-871-3
_audit_creation_method 'generated by cspy2.0'
_cell_length_a 9.4193
_cell_length_b 9.5772
_cell_length_c 13.6617
_cell_angle_alpha 90.0
_cell_angle_beta 93.941
_cell_angle_gamma 90.0
loop_
_symmetry_equiv_pos_site_id
_symmetry_equiv_pos_as_xyz
1 -x,-y,-z
2 +x,+y,+z
3 -x,1/2+y,1/2-z
4 +x,1/2-y,1/2+z
loop_
_atom_site_label
_atom_site_type_symbol
_atom_site_fract_x
_atom_site_fract_y
_atom_site_fract_z
_atom_site_occupancy
C1 C       0.251240860000       0.016438090000       0.829822270000       1.000000000000
C2 C       0.228969880000      -0.012255630000       0.995152070000       1.000000000000
C3 C       0.122021920000      -0.119500030000       0.978255480000       1.000000000000
C4 C      -0.032421960000      -0.277510470000       1.038612370000       1.000000000000
C5 C      -0.185403750000      -0.434128670000       1.101089630000       1.000000000000
C6 C      -0.245486630000      -0.497424700000       1.182434600000       1.000000000000
C7 C      -0.347441300000      -0.600020040000       1.167524370000       1.000000000000
C8 C      -0.414289570000      -0.670064970000       1.245478360000       1.000000000000
C9 C      -0.500813000000      -0.751809870000       1.064109540000       1.000000000000
C10 C      -0.394019130000      -0.644046750000       1.069889030000       1.000000000000
C11 C      -0.337646480000      -0.584508840000       0.989204320000       1.000000000000
C12 C      -0.232791710000      -0.478867590000       1.002150300000       1.000000000000
C13 C      -0.080073860000      -0.322317330000       0.939735950000       1.000000000000
C14 C      -0.019512200000      -0.258250710000       0.859486040000       1.000000000000
C15 C       0.082458910000      -0.155788550000       0.877054920000       1.000000000000
C16 C       0.152411090000      -0.082372830000       0.802889080000       1.000000000000
N1 N       0.290269890000       0.052169800000       0.925857540000       1.000000000000
N2 N       0.067442650000      -0.177281760000       1.055270550000       1.000000000000
N3 N      -0.086654230000      -0.334878740000       1.117203710000       1.000000000000
N4 N      -0.510275710000      -0.766702180000       1.233340340000       1.000000000000
N5 N      -0.555370860000      -0.809287990000       1.138809860000       1.000000000000
N6 N      -0.178941650000      -0.421780740000       0.923343240000       1.000000000000
H1 H       0.305930370000       0.073749330000       0.775237690000       1.000000000000
H2 H       0.258840690000       0.015020040000       1.071033810000       1.000000000000
H3 H      -0.208735880000      -0.462639480000       1.255293360000       1.000000000000
H4 H      -0.383886820000      -0.641769330000       1.321148940000       1.000000000000
H5 H      -0.540779660000      -0.789921200000       0.992414170000       1.000000000000
H6 H      -0.371245960000      -0.616063620000       0.915023420000       1.000000000000
H7 H      -0.054971410000      -0.291432110000       0.785963360000       1.000000000000
H8 H       0.126204910000      -0.105954490000       0.726156260000       1.000000000000
#END
data_mol3b_opt_33-QR-33-1158-3
_audit_creation_method 'generated by cspy2.0'
_cell_length_a 25.2598
_cell_length_b 7.8084
_cell_length_c 6.5089
_cell_angle_alpha 90.0
_cell_angle_beta 90.0
_cell_angle_gamma 90.0
loop_
_symmetry_equiv_pos_site_id
_symmetry_equiv_pos_as_xyz
1 +x,+y,+z
2 -x,-y,1/2+z
3 1/2+x,1/2-y,+z
4 1/2-x,1/2+y,1/2+z
loop_
_atom_site_label
_atom_site_type_symbol
_atom_site_fract_x
_atom_site_fract_y
_atom_site_fract_z
_atom_site_occupancy
C1 C       0.450554110000       0.650767380000       0.492252330000       1.000000000000
C2 C       0.535975270000       0.549075260000       0.492970690000       1.000000000000
C3 C       0.557756060000       0.720338120000       0.492678280000       1.000000000000
C4 C       0.629804750000       0.898668600000       0.492591200000       1.000000000000
C5 C       0.702461140000       1.073122820000       0.492519630000       1.000000000000
C6 C       0.758161880000       1.095155500000       0.492389470000       1.000000000000
C7 C       0.779541530000       1.257687260000       0.492437190000       1.000000000000
C8 C       0.835514740000       1.292482740000       0.492331400000       1.000000000000
C9 C       0.772975910000       1.568452390000       0.492653460000       1.000000000000
C10 C       0.745878230000       1.406265020000       0.492632400000       1.000000000000
C11 C       0.691528930000       1.389152680000       0.492748580000       1.000000000000
C12 C       0.668391950000       1.223911870000       0.492649890000       1.000000000000
C13 C       0.595812420000       1.049641890000       0.492515420000       1.000000000000
C14 C       0.540458240000       1.025761950000       0.492314280000       1.000000000000
C15 C       0.520354270000       0.861081090000       0.492329730000       1.000000000000
C16 C       0.465277200000       0.818340180000       0.492066910000       1.000000000000
N1 N       0.485659320000       0.515175340000       0.492794180000       1.000000000000
N2 N       0.609872210000       0.737940290000       0.492744760000       1.000000000000
N3 N       0.682562540000       0.914383590000       0.492539680000       1.000000000000
N4 N       0.856549480000       1.443936550000       0.492360850000       1.000000000000
N5 N       0.823950990000       1.587757220000       0.492509510000       1.000000000000
N6 N       0.615624680000       1.208861960000       0.492601190000       1.000000000000
H1 H       0.409116870000       0.614554710000       0.492019510000       1.000000000000
H2 H       0.563981280000       0.443349050000       0.493377780000       1.000000000000
H3 H       0.782736550000       0.981407210000       0.492329020000       1.000000000000
H4 H       0.863206990000       1.185781600000       0.492250960000       1.000000000000
H5 H       0.749862050000       1.686020090000       0.492752150000       1.000000000000
H6 H       0.665440370000       1.499333760000       0.492807330000       1.000000000000
H7 H       0.515167580000       1.137937230000       0.492091190000       1.000000000000
H8 H       0.435844480000       0.919387750000       0.491698810000       1.000000000000
#END
data_mol3b_opt_4-QR-4-3004-3
_audit_creation_method 'generated by cspy2.0'
_cell_length_a 7.8265
_cell_length_b 24.6591
_cell_length_c 4.4931
_cell_angle_alpha 90.0
_cell_angle_beta 132.6279
_cell_angle_gamma 90.0
loop_
_symmetry_equiv_pos_site_id
_symmetry_equiv_pos_as_xyz
1 +x,+y,+z
2 -x,1/2+y,-z
loop_
_atom_site_label
_atom_site_type_symbol
_atom_site_fract_x
_atom_site_fract_y
_atom_site_fract_z
_atom_site_occupancy
C1 C       0.963370410000       0.406333060000       0.132218030000       1.000000000000
C2 C       1.121959040000       0.320986950000       0.285452300000       1.000000000000
C3 C       0.959196890000       0.299260570000       0.307561290000       1.000000000000
C4 C       0.820850920000       0.227325720000       0.414195980000       1.000000000000
C5 C       0.686880010000       0.154782970000       0.522186620000       1.000000000000
C6 C       0.699532360000       0.099169650000       0.615246370000       1.000000000000
C7 C       0.545285020000       0.077823500000       0.636811650000       1.000000000000
C8 C       0.544919060000       0.021937140000       0.729131490000       1.000000000000
C9 C       0.220202280000       0.084378560000       0.597051520000       1.000000000000
C10 C       0.370451200000       0.111433100000       0.565671320000       1.000000000000
C11 C       0.353586630000       0.165697890000       0.474492650000       1.000000000000
C12 C       0.509552890000       0.188801780000       0.450279540000       1.000000000000
C13 C       0.643529550000       0.261279910000       0.342798160000       1.000000000000
C14 C       0.633240330000       0.316566590000       0.251131170000       1.000000000000
C15 C       0.790469240000       0.336635050000       0.231810830000       1.000000000000
C16 C       0.799867700000       0.391647950000       0.142443490000       1.000000000000
N1 N       1.125187730000       0.371240720000       0.203221890000       1.000000000000
N2 N       0.974010020000       0.247215040000       0.394544220000       1.000000000000
N3 N       0.838102940000       0.174646330000       0.502668390000       1.000000000000
N4 N       0.401900700000       0.000936080000       0.751148980000       1.000000000000
N5 N       0.232685160000       0.033484930000       0.682341500000       1.000000000000
N6 N       0.491679970000       0.241496560000       0.361922870000       1.000000000000
H1 H       0.974653520000       0.447723930000       0.065417470000       1.000000000000
H2 H       1.248546380000       0.292992790000       0.341923940000       1.000000000000
H3 H       0.832559380000       0.074629160000       0.667501430000       1.000000000000
H4 H       0.672662230000      -0.005715070000       0.786092510000       1.000000000000
H5 H       0.084131400000       0.107458200000       0.546863330000       1.000000000000
H6 H       0.223283390000       0.191750080000       0.419987400000       1.000000000000
H7 H       0.501585760000       0.341838660000       0.198343820000       1.000000000000
H8 H       0.677177550000       0.421064340000       0.083892830000       1.000000000000
#END
