# Supplementary material for: Evolutionary chemical space exploration for functional materials: computational organic semiconductor discovery
Source: Chem Sci. 2020 Apr 22;11(19):4922–33. doi: 10.1039/d0sc00554a (PMC8159259; doi:10.1039/d0sc00554a)
Supplement: SC-011-D0SC00554A-s043 [file SC-011-D0SC00554A-s043.csv]

id	spacegroup	density	energy
mol9_opt_19-QR-19-4172-3	19	1.4026	-132.9433
mol9_opt_19-QR-19-1290-3	19	1.3978	-132.9337
mol9_opt_14-QR-14-6609-3	14	1.3812	-132.1209
mol9_opt_4-QR-4-2789-3	4	1.3944	-131.7941
mol9_opt_14-QR-14-703-3	14	1.3937	-131.6512
mol9_opt_14-QR-14-7250-3	14	1.3918	-131.4564
mol9_opt_19-QR-19-2331-3	19	1.3951	-131.3815
mol9_opt_33-QR-33-1637-3	33	1.3642	-130.7051
mol9_opt_14-QR-14-2124-3	14	1.3691	-130.4145
mol9_opt_14-QR-14-370-3	14	1.4069	-130.0984
mol9_opt_14-QR-14-214-3	14	1.409	-130.0643
mol9_opt_19-QR-19-261-3	19	1.4239	-129.9374
mol9_opt_2-QR-2-3819-3	2	1.3832	-129.8964
mol9_opt_14-QR-14-812-3	14	1.4203	-129.7497
mol9_opt_4-QR-4-5557-3	4	1.4102	-129.662
mol9_opt_14-QR-14-6767-3	14	1.4119	-129.5317
mol9_opt_14-QR-14-1786-3	14	1.3989	-129.4557
mol9_opt_14-QR-14-3374-3	14	1.416	-129.3233
mol9_opt_33-QR-33-1550-3	33	1.4232	-129.2506
mol9_opt_14-QR-14-1308-3	14	1.4151	-129.1584
mol9_opt_19-QR-19-302-3	19	1.359	-129.1533
mol9_opt_19-QR-19-1136-3	19	1.4055	-129.1453
mol9_opt_4-QR-4-631-3	4	1.4154	-129.1134
mol9_opt_15-QR-15-12563-3	15	1.3921	-129.0564
mol9_opt_14-QR-14-3886-3	14	1.3992	-129.0073
mol9_opt_14-QR-14-1781-3	14	1.4068	-129.0043
mol9_opt_4-QR-4-598-3	4	1.4078	-128.7951
mol9_opt_2-QR-2-8380-3	2	1.4012	-128.7543
mol9_opt_19-QR-19-2633-3	19	1.3726	-128.6387
mol9_opt_33-QR-33-1107-3	33	1.3835	-128.6091
mol9_opt_15-QR-15-1606-3	15	1.4	-128.5661
mol9_opt_19-QR-19-3730-3	19	1.403	-128.4794
mol9_opt_14-QR-14-5193-3	14	1.3412	-128.4508
mol9_opt_14-QR-14-4062-3	14	1.3521	-128.4231
mol9_opt_29-QR-29-3052-3	29	1.3669	-128.4204
mol9_opt_14-QR-14-1192-3	14	1.3809	-128.3976
mol9_opt_14-QR-14-5446-3	14	1.4031	-128.3351
mol9_opt_14-QR-14-6310-3	14	1.377	-128.2673
mol9_opt_15-QR-15-10951-3	15	1.3859	-128.2341
mol9_opt_33-QR-33-1006-3	33	1.3598	-128.1492
mol9_opt_19-QR-19-6086-3	19	1.3605	-128.0955
mol9_opt_14-QR-14-4617-3	14	1.3313	-128.0713
mol9_opt_14-QR-14-7444-3	14	1.3704	-128.0639
mol9_opt_14-QR-14-963-3	14	1.3864	-128.0081
mol9_opt_14-QR-14-484-3	14	1.351	-128.0031
mol9_opt_14-QR-14-829-3	14	1.3765	-127.9496
mol9_opt_2-QR-2-6731-3	2	1.3776	-127.9381
mol9_opt_19-QR-19-4645-3	19	1.3836	-127.9315
mol9_opt_33-QR-33-208-3	33	1.3856	-127.9267
mol9_opt_14-QR-14-4819-3	14	1.4075	-127.911
mol9_opt_14-QR-14-222-3	14	1.3712	-127.9044
mol9_opt_4-QR-4-563-3	4	1.3884	-127.8663
mol9_opt_14-QR-14-2947-3	14	1.3691	-127.8264
mol9_opt_14-QR-14-729-3	14	1.401	-127.8167
mol9_opt_14-QR-14-6195-3	14	1.3952	-127.8156
mol9_opt_14-QR-14-5248-3	14	1.3876	-127.7846
mol9_opt_14-QR-14-4164-3	14	1.3465	-127.7663
mol9_opt_14-QR-14-1381-3	14	1.3842	-127.7522
mol9_opt_14-QR-14-3058-3	14	1.3995	-127.7494
mol9_opt_19-QR-19-1544-3	19	1.3873	-127.7278
mol9_opt_33-QR-33-2503-3	33	1.4006	-127.7169
mol9_opt_2-QR-2-3688-3	2	1.3741	-127.6983
mol9_opt_4-QR-4-2001-3	4	1.3412	-127.6769
mol9_opt_14-QR-14-5268-3	14	1.3894	-127.676
mol9_opt_14-QR-14-3670-3	14	1.3879	-127.6679
mol9_opt_14-QR-14-4841-3	14	1.348	-127.6545
mol9_opt_2-QR-2-10088-3	2	1.3767	-127.6387
mol9_opt_14-QR-14-4136-3	14	1.3903	-127.6227
mol9_opt_14-QR-14-184-3	14	1.3586	-127.5935
mol9_opt_14-QR-14-5919-3	14	1.4018	-127.5798
mol9_opt_14-QR-14-4606-3	14	1.3857	-127.5344
mol9_opt_19-QR-19-5091-3	19	1.3729	-127.5254
mol9_opt_14-QR-14-4930-3	14	1.385	-127.4976
mol9_opt_14-QR-14-5207-3	14	1.3686	-127.4764
mol9_opt_14-QR-14-3848-3	14	1.3861	-127.4611
mol9_opt_14-QR-14-2854-3	14	1.4005	-127.4591
mol9_opt_14-QR-14-2707-3	14	1.3876	-127.4589
mol9_opt_19-QR-19-158-3	19	1.3985	-127.4546
mol9_opt_14-QR-14-5533-3	14	1.3859	-127.4489
mol9_opt_15-QR-15-12268-3	15	1.3888	-127.3824
mol9_opt_19-QR-19-1327-3	19	1.3508	-127.3733
mol9_opt_19-QR-19-251-3	19	1.386	-127.3146
mol9_opt_19-QR-19-3064-3	19	1.3752	-127.2978
mol9_opt_15-QR-15-7879-3	15	1.3668	-127.2036
mol9_opt_15-QR-15-6166-3	15	1.3873	-127.1682
mol9_opt_14-QR-14-910-3	14	1.3881	-127.0975
mol9_opt_19-QR-19-4530-3	19	1.3568	-127.097
mol9_opt_33-QR-33-168-3	33	1.3504	-127.0461
mol9_opt_2-QR-2-2318-3	2	1.3688	-127.0204
mol9_opt_33-QR-33-2002-3	33	1.3769	-127.0076
mol9_opt_15-QR-15-2320-3	15	1.3839	-126.9966
mol9_opt_14-QR-14-6074-3	14	1.4069	-126.9923
mol9_opt_33-QR-33-2715-3	33	1.3798	-126.9525
mol9_opt_33-QR-33-1127-3	33	1.3815	-126.922
mol9_opt_15-QR-15-3329-3	15	1.3974	-126.8883
mol9_opt_15-QR-15-616-3	15	1.3879	-126.8777
mol9_opt_9-QR-9-26-3	9	1.3436	-126.8256
mol9_opt_14-QR-14-3128-3	14	1.35	-126.792
mol9_opt_14-QR-14-1997-3	14	1.377	-126.779
mol9_opt_14-QR-14-3804-3	14	1.3767	-126.7773
mol9_opt_29-QR-29-2679-3	29	1.3744	-126.7713
mol9_opt_14-QR-14-4432-3	14	1.3648	-126.7624
mol9_opt_14-QR-14-1906-3	14	1.3962	-126.7321
mol9_opt_14-QR-14-1004-3	14	1.3984	-126.7204
mol9_opt_14-QR-14-3570-3	14	1.3894	-126.691
mol9_opt_14-QR-14-1759-3	14	1.3684	-126.6771
mol9_opt_15-QR-15-3724-3	15	1.3917	-126.6579
mol9_opt_2-QR-2-9868-3	2	1.3804	-126.6401
mol9_opt_14-QR-14-854-3	14	1.3621	-126.6027
mol9_opt_14-QR-14-6423-3	14	1.3721	-126.5936
mol9_opt_14-QR-14-54-3	14	1.3359	-126.5892
mol9_opt_14-QR-14-4581-3	14	1.3815	-126.5755
mol9_opt_14-QR-14-592-3	14	1.3692	-126.5531
mol9_opt_15-QR-15-583-3	15	1.3957	-126.5185
mol9_opt_33-QR-33-1986-3	33	1.3713	-126.5051
mol9_opt_19-QR-19-6314-3	19	1.3429	-126.5023
mol9_opt_33-QR-33-133-3	33	1.3971	-126.4979
mol9_opt_14-QR-14-5115-3	14	1.3565	-126.4892
mol9_opt_14-QR-14-4227-3	14	1.3618	-126.4877
mol9_opt_14-QR-14-7354-3	14	1.3343	-126.4699
mol9_opt_14-QR-14-1617-3	14	1.3957	-126.4657
mol9_opt_14-QR-14-5101-3	14	1.3417	-126.4551
mol9_opt_14-QR-14-2831-3	14	1.3616	-126.432
mol9_opt_14-QR-14-4408-3	14	1.3711	-126.4278
mol9_opt_14-QR-14-6059-3	14	1.3806	-126.413
mol9_opt_61-QR-61-6301-3	61	1.3658	-126.4072
mol9_opt_33-QR-33-562-3	33	1.3863	-126.3959
mol9_opt_29-QR-29-1978-3	29	1.3598	-126.3845
mol9_opt_33-QR-33-3094-3	33	1.3751	-126.3367
mol9_opt_15-QR-15-6790-3	15	1.3841	-126.3347
mol9_opt_14-QR-14-2682-3	14	1.3745	-126.3344
mol9_opt_14-QR-14-7692-3	14	1.3791	-126.3118
mol9_opt_33-QR-33-1256-3	33	1.3665	-126.3115
mol9_opt_15-QR-15-3484-3	15	1.3792	-126.3016
mol9_opt_14-QR-14-7507-3	14	1.3705	-126.3014
mol9_opt_14-QR-14-3427-3	14	1.3722	-126.2991
mol9_opt_14-QR-14-1398-3	14	1.3801	-126.2909
mol9_opt_14-QR-14-6026-3	14	1.4083	-126.2774
mol9_opt_33-QR-33-230-3	33	1.3948	-126.2647
mol9_opt_15-QR-15-12726-3	15	1.3842	-126.2638
mol9_opt_2-QR-2-7827-3	2	1.3814	-126.2397
mol9_opt_14-QR-14-896-3	14	1.4068	-126.2102
mol9_opt_14-QR-14-1893-3	14	1.3776	-126.2098
mol9_opt_9-QR-9-1571-3	9	1.3449	-126.2017
mol9_opt_14-QR-14-6814-3	14	1.3779	-126.1704
mol9_opt_14-QR-14-2617-3	14	1.3661	-126.1579
mol9_opt_2-QR-2-5227-3	2	1.3753	-126.1425
mol9_opt_14-QR-14-5539-3	14	1.3661	-126.1405
mol9_opt_61-QR-61-528-3	61	1.3638	-126.1363
mol9_opt_15-QR-15-8109-3	15	1.3778	-126.1301
mol9_opt_61-QR-61-2128-3	61	1.3592	-126.1295
mol9_opt_2-QR-2-8436-3	2	1.3747	-126.1088
mol9_opt_14-QR-14-6296-3	14	1.3942	-126.0772
mol9_opt_14-QR-14-6194-3	14	1.3935	-126.0683
mol9_opt_14-QR-14-1355-3	14	1.3255	-126.043
mol9_opt_9-QR-9-2043-3	9	1.3441	-126.0414
mol9_opt_19-QR-19-2566-3	19	1.3622	-126.0139
mol9_opt_14-QR-14-2180-3	14	1.3594	-125.9995
mol9_opt_14-QR-14-513-3	14	1.3812	-125.979
mol9_opt_15-QR-15-7984-3	15	1.3766	-125.9734
mol9_opt_14-QR-14-989-3	14	1.3642	-125.9631
mol9_opt_19-QR-19-5237-3	19	1.3785	-125.9562
