# Supplementary material for: Evolutionary chemical space exploration for functional materials: computational organic semiconductor discovery
Source: Chem Sci. 2020 Apr 22;11(19):4922–33. doi: 10.1039/d0sc00554a (PMC8159259; doi:10.1039/d0sc00554a)
Supplement: SC-011-D0SC00554A-s044 [file SC-011-D0SC00554A-s044.cif]

data_mol10b_opt_14-QR-14-10362-3
_audit_creation_method 'generated by cspy2.0'
_cell_length_a 8.025
_cell_length_b 5.231
_cell_length_c 28.9902
_cell_angle_alpha 90.0
_cell_angle_beta 105.5326
_cell_angle_gamma 90.0
loop_
_symmetry_equiv_pos_site_id
_symmetry_equiv_pos_as_xyz
1 -x,-y,-z
2 +x,+y,+z
3 -x,1/2+y,1/2-z
4 +x,1/2-y,1/2+z
loop_
_atom_site_label
_atom_site_type_symbol
_atom_site_fract_x
_atom_site_fract_y
_atom_site_fract_z
_atom_site_occupancy
C1 C       0.145774620000       0.122738480000       0.164009350000       1.000000000000
C2 C       0.031973270000       0.255189310000       0.124446470000       1.000000000000
C3 C      -0.001446030000       0.184589340000       0.077058250000       1.000000000000
C4 C      -0.117060410000       0.335612930000       0.042239560000       1.000000000000
C5 C      -0.260793730000       0.417693620000      -0.035540200000       1.000000000000
C6 C      -0.403160000000       0.494141360000      -0.114217720000       1.000000000000
C7 C      -0.538951280000       0.552581870000      -0.194028970000       1.000000000000
C8 C      -0.628189770000       0.778508840000      -0.185397120000       1.000000000000
C9 C      -0.602554050000       0.861485770000      -0.139687870000       1.000000000000
C10 C      -0.487696020000       0.721390230000      -0.101741650000       1.000000000000
C11 C      -0.453376270000       0.790465330000      -0.054231940000       1.000000000000
C12 C      -0.338202380000       0.640741010000      -0.019207110000       1.000000000000
C13 C      -0.194763400000       0.558772670000       0.058463860000       1.000000000000
C14 C      -0.051772380000       0.478667220000       0.136461770000       1.000000000000
C15 C      -0.009727950000       0.538961830000       0.186841410000       1.000000000000
N1 N       0.095075310000       0.407578960000       0.220260980000       1.000000000000
N2 N       0.175973140000       0.191404460000       0.208468530000       1.000000000000
N3 N      -0.150733360000       0.269236350000      -0.003878650000       1.000000000000
N4 N      -0.295041830000       0.351119760000      -0.082120200000       1.000000000000
N5 N      -0.433347870000       0.417162310000      -0.161251930000       1.000000000000
N6 N      -0.304778190000       0.707402850000       0.026851140000       1.000000000000
N7 N      -0.160397290000       0.625320620000       0.105224320000       1.000000000000
H1 H       0.213037670000      -0.047829100000       0.157187600000       1.000000000000
H2 H       0.056901210000       0.018555110000       0.065281530000       1.000000000000
H3 H      -0.559898760000       0.486646190000      -0.230754710000       1.000000000000
H4 H      -0.713630330000       0.877365090000      -0.215357430000       1.000000000000
H5 H      -0.666445740000       1.030579020000      -0.131052410000       1.000000000000
H6 H      -0.511887710000       0.956748550000      -0.042587120000       1.000000000000
H7 H      -0.069724340000       0.706155930000       0.197827730000       1.000000000000
#END
data_mol10b_opt_2-QR-2-1194-3
_audit_creation_method 'generated by cspy2.0'
_cell_length_a 3.8455
_cell_length_b 13.7087
_cell_length_c 20.7259
_cell_angle_alpha 119.55349999999999
_cell_angle_beta 96.94040000000001
_cell_angle_gamma 127.7524
loop_
_symmetry_equiv_pos_site_id
_symmetry_equiv_pos_as_xyz
1 -x,-y,-z
2 +x,+y,+z
loop_
_atom_site_label
_atom_site_type_symbol
_atom_site_fract_x
_atom_site_fract_y
_atom_site_fract_z
_atom_site_occupancy
C1 C       0.987653080000       0.500134480000       0.338315810000       1.000000000000
C2 C       0.951231760000       0.461998740000       0.257841360000       1.000000000000
C3 C       0.482254480000       0.304634920000       0.165494300000       1.000000000000
C4 C       0.514128260000       0.287855300000       0.094062220000       1.000000000000
C5 C       0.111689630000       0.126030700000      -0.061003880000       1.000000000000
C6 C      -0.307631320000      -0.040911940000      -0.217741000000       1.000000000000
C7 C      -0.768468720000      -0.219600220000      -0.376397710000       1.000000000000
C8 C      -0.287832210000      -0.087319570000      -0.363324620000       1.000000000000
C9 C       0.192104560000       0.071669460000      -0.274509030000       1.000000000000
C10 C       0.202870360000       0.101979460000      -0.197098310000       1.000000000000
C11 C       0.669865920000       0.258885610000      -0.104482570000       1.000000000000
C12 C       0.641927200000       0.276919060000      -0.032671470000       1.000000000000
C13 C       1.043834630000       0.438573780000       0.122174270000       1.000000000000
C14 C       1.451553850000       0.602021760000       0.277630610000       1.000000000000
C15 C       1.922788270000       0.762194770000       0.376063540000       1.000000000000
N1 N       1.917405680000       0.784957370000       0.444383080000       1.000000000000
N2 N       1.432176240000       0.648994970000       0.424909710000       1.000000000000
N3 N       0.062084840000       0.135907560000       0.004145140000       1.000000000000
N4 N      -0.344002300000      -0.027193640000      -0.151830640000       1.000000000000
N5 N      -0.785874150000      -0.200392770000      -0.309280720000       1.000000000000
N6 N       1.094087000000       0.428873610000       0.057120740000       1.000000000000
N7 N       1.500820040000       0.592340290000       0.213352660000       1.000000000000
H1 H       0.622493680000       0.399286120000       0.327855190000       1.000000000000
H2 H       0.090194420000       0.193182250000       0.145164790000       1.000000000000
H3 H      -1.152712050000      -0.346972130000      -0.447771550000       1.000000000000
H4 H      -0.318132030000      -0.116958880000      -0.424237700000       1.000000000000
H5 H       0.567380660000       0.176372950000      -0.260432200000       1.000000000000
H6 H       1.061397650000       0.370038610000      -0.084413200000       1.000000000000
H7 H       2.311379440000       0.872187540000       0.394809950000       1.000000000000
#END
data_mol10b_opt_2-QR-2-9786-3
_audit_creation_method 'generated by cspy2.0'
_cell_length_a 6.9527
_cell_length_b 18.0332
_cell_length_c 15.2031
_cell_angle_alpha 119.98460000000001
_cell_angle_beta 75.9107
_cell_angle_gamma 49.0214
loop_
_symmetry_equiv_pos_site_id
_symmetry_equiv_pos_as_xyz
1 -x,-y,-z
2 +x,+y,+z
loop_
_atom_site_label
_atom_site_type_symbol
_atom_site_fract_x
_atom_site_fract_y
_atom_site_fract_z
_atom_site_occupancy
C1 C       0.989162230000       0.037315510000       0.194452320000       1.000000000000
C2 C       0.741038130000       0.128707500000       0.360790840000       1.000000000000
C3 C       0.860197820000       0.020458940000       0.346046550000       1.000000000000
C4 C       0.579247050000       0.133613100000       0.524597920000       1.000000000000
C5 C       0.415310870000       0.143949560000       0.685188050000       1.000000000000
C6 C       0.261400200000       0.148140530000       0.841460480000       1.000000000000
C7 C       0.139953950000       0.134233580000       0.982128320000       1.000000000000
C8 C      -0.268862990000       0.356236350000       1.183572180000       1.000000000000
C9 C      -0.410858920000       0.474762950000       1.211650410000       1.000000000000
C10 C      -0.149088950000       0.374737880000       1.039982770000       1.000000000000
C11 C      -0.265478580000       0.481633420000       1.053152890000       1.000000000000
C12 C       0.013216730000       0.369922350000       0.875648050000       1.000000000000
C13 C       0.176971660000       0.359618080000       0.715318030000       1.000000000000
C14 C       0.337433910000       0.351380240000       0.556398380000       1.000000000000
C15 C       0.237613730000       0.452465990000       0.558338400000       1.000000000000
N1 N       0.482659450000       0.356763910000       0.399659750000       1.000000000000
N2 N       0.872984680000       0.141194580000       0.210579130000       1.000000000000
N3 N       0.691026670000       0.030501570000       0.512466060000       1.000000000000
N4 N       0.527373950000       0.040255400000       0.673382250000       1.000000000000
N5 N       0.392267710000       0.034166650000       0.820426980000       1.000000000000
N6 N      -0.099074740000       0.473260800000       0.888126240000       1.000000000000
N7 N       0.065055480000       0.463474660000       0.726961520000       1.000000000000
H1 H       1.297604530000      -0.130620540000       0.042573850000       1.000000000000
H2 H       1.159492890000      -0.147464040000       0.203777800000       1.000000000000
H3 H       0.252720430000       0.039702610000       0.960261350000       1.000000000000
H4 H      -0.454177620000       0.424053040000       1.308151280000       1.000000000000
H5 H      -0.716377170000       0.642829330000       1.360107640000       1.000000000000
H6 H      -0.565310520000       0.649650770000       1.195744880000       1.000000000000
H7 H      -0.063919390000       0.620812410000       0.702560070000       1.000000000000
#END
data_mol10b_opt_14-QR-14-856-3
_audit_creation_method 'generated by cspy2.0'
_cell_length_a 10.402
_cell_length_b 4.026
_cell_length_c 29.3905
_cell_angle_alpha 90.0
_cell_angle_beta 72.3296
_cell_angle_gamma 90.0
loop_
_symmetry_equiv_pos_site_id
_symmetry_equiv_pos_as_xyz
1 -x,-y,-z
2 +x,+y,+z
3 -x,1/2+y,1/2-z
4 +x,1/2-y,1/2+z
loop_
_atom_site_label
_atom_site_type_symbol
_atom_site_fract_x
_atom_site_fract_y
_atom_site_fract_z
_atom_site_occupancy
C1 C       0.326326090000       0.867764850000       0.165232330000       1.000000000000
C2 C       0.287412400000       0.743158020000       0.125467990000       1.000000000000
C3 C       0.355399550000       0.800888330000       0.078046360000       1.000000000000
C4 C       0.303928270000       0.660124150000       0.043019260000       1.000000000000
C5 C       0.316562320000       0.576079870000      -0.034995800000       1.000000000000
C6 C       0.332629650000       0.497150930000      -0.113903330000       1.000000000000
C7 C       0.358479370000       0.434436920000      -0.193929160000       1.000000000000
C8 C       0.239578560000       0.232148340000      -0.185475900000       1.000000000000
C9 C       0.166560700000       0.163185130000      -0.139745700000       1.000000000000
C10 C       0.210415370000       0.294184910000      -0.101598730000       1.000000000000
C11 C       0.143105350000       0.237944260000      -0.054052580000       1.000000000000
C12 C       0.193788680000       0.377282690000      -0.018824060000       1.000000000000
C13 C       0.181176060000       0.461024410000       0.059079210000       1.000000000000
C14 C       0.167408300000       0.543004520000       0.137306710000       1.000000000000
C15 C       0.102511670000       0.494740080000       0.187732170000       1.000000000000
N1 N       0.145132160000       0.617447320000       0.221337370000       1.000000000000
N2 N       0.261328340000       0.811280810000       0.209718850000       1.000000000000
N3 N       0.368930720000       0.713998150000      -0.003136480000       1.000000000000
N4 N       0.381982790000       0.630015430000      -0.081614940000       1.000000000000
N5 N       0.403564500000       0.560451630000      -0.160967770000       1.000000000000
N6 N       0.128686040000       0.323067480000       0.027270260000       1.000000000000
N7 N       0.115647840000       0.406854350000       0.105875220000       1.000000000000
H1 H       0.416294470000       1.021062120000       0.158553520000       1.000000000000
H2 H       0.446522420000       0.949317910000       0.066396190000       1.000000000000
H3 H       0.416780600000       0.489142670000      -0.230672990000       1.000000000000
H4 H       0.210830560000       0.139270380000      -0.215584900000       1.000000000000
H5 H       0.076072090000       0.011881140000      -0.131241950000       1.000000000000
H6 H       0.051945570000       0.089528590000      -0.042531190000       1.000000000000
H7 H       0.011355470000       0.345078420000       0.198588050000       1.000000000000
#END
data_mol10b_opt_2-QR-2-687-3
_audit_creation_method 'generated by cspy2.0'
_cell_length_a 16.7655
_cell_length_b 7.6643
_cell_length_c 5.5158
_cell_angle_alpha 85.7223
_cell_angle_beta 68.2764
_cell_angle_gamma 65.6769
loop_
_symmetry_equiv_pos_site_id
_symmetry_equiv_pos_as_xyz
1 -x,-y,-z
2 +x,+y,+z
loop_
_atom_site_label
_atom_site_type_symbol
_atom_site_fract_x
_atom_site_fract_y
_atom_site_fract_z
_atom_site_occupancy
C1 C       0.337154090000       0.342755900000       0.613348430000       1.000000000000
C2 C       0.257534860000       0.457943870000       0.543535650000       1.000000000000
C3 C       0.165117690000       0.490828490000       0.689766860000       1.000000000000
C4 C       0.094603110000       0.607992600000       0.593779570000       1.000000000000
C5 C      -0.059635340000       0.752748250000       0.635311730000       1.000000000000
C6 C      -0.215561510000       0.896076850000       0.683924760000       1.000000000000
C7 C      -0.373483280000       1.032655230000       0.752400080000       1.000000000000
C8 C      -0.359358750000       1.123995050000       0.512151570000       1.000000000000
C9 C      -0.270398990000       1.099008100000       0.356187940000       1.000000000000
C10 C      -0.193881730000       0.982713640000       0.436231340000       1.000000000000
C11 C      -0.101200370000       0.948907660000       0.291338190000       1.000000000000
C12 C      -0.030311690000       0.832212890000       0.385687180000       1.000000000000
C13 C       0.123700860000       0.687764390000       0.344210640000       1.000000000000
C14 C       0.278326740000       0.543788140000       0.300342560000       1.000000000000
C15 C       0.376755940000       0.502184090000       0.159675530000       1.000000000000
N1 N       0.444254400000       0.396032280000       0.238193980000       1.000000000000
N2 N       0.423820790000       0.313090120000       0.473716140000       1.000000000000
N3 N       0.004621640000       0.641179970000       0.733748910000       1.000000000000
N4 N      -0.150526900000       0.786513810000       0.776212550000       1.000000000000
N5 N      -0.307212140000       0.925682160000       0.835982040000       1.000000000000
N6 N       0.059543900000       0.799281800000       0.245525290000       1.000000000000
N7 N       0.214932890000       0.653897190000       0.203041050000       1.000000000000
H1 H       0.325923340000       0.273869830000       0.795230160000       1.000000000000
H2 H       0.144062390000       0.430925340000       0.874988100000       1.000000000000
H3 H      -0.444970960000       1.053091010000       0.876974920000       1.000000000000
H4 H      -0.419624740000       1.210460900000       0.460738580000       1.000000000000
H5 H      -0.255553840000       1.164476920000       0.172908300000       1.000000000000
H6 H      -0.080394160000       1.008962210000       0.106084080000       1.000000000000
H7 H       0.396235110000       0.563755000000      -0.025452500000       1.000000000000
#END
data_mol10b_opt_2-QR-2-71-3
_audit_creation_method 'generated by cspy2.0'
_cell_length_a 7.686
_cell_length_b 6.6158
_cell_length_c 19.4118
_cell_angle_alpha 110.747
_cell_angle_beta 72.7712
_cell_angle_gamma 57.3152
loop_
_symmetry_equiv_pos_site_id
_symmetry_equiv_pos_as_xyz
1 -x,-y,-z
2 +x,+y,+z
loop_
_atom_site_label
_atom_site_type_symbol
_atom_site_fract_x
_atom_site_fract_y
_atom_site_fract_z
_atom_site_occupancy
C1 C       0.993979140000       0.165296870000       0.131916620000       1.000000000000
C2 C       0.843324150000       0.483608140000       0.205285810000       1.000000000000
C3 C       0.660987920000       0.653208400000       0.299526130000       1.000000000000
C4 C       0.528677540000       0.965161750000       0.363141140000       1.000000000000
C5 C       0.231057390000       1.426321450000       0.512331930000       1.000000000000
C6 C      -0.070113850000       1.886708100000       0.663422190000       1.000000000000
C7 C      -0.375824500000       2.336071370000       0.817216200000       1.000000000000
C8 C      -0.341119800000       2.501824960000       0.794118800000       1.000000000000
C9 C      -0.165188140000       2.351949620000       0.702799270000       1.000000000000
C10 C      -0.020666060000       2.034631970000       0.632801050000       1.000000000000
C11 C       0.162081800000       1.863008250000       0.538363000000       1.000000000000
C12 C       0.295313160000       1.551272060000       0.474320320000       1.000000000000
C13 C       0.592597320000       1.090781240000       0.325344870000       1.000000000000
C14 C       0.891202730000       0.630407500000       0.175685320000       1.000000000000
C15 C       1.085021480000       0.436501350000       0.075913150000       1.000000000000
N1 N       1.212189610000       0.149635150000       0.014483060000       1.000000000000
N2 N       1.165120250000       0.008440840000       0.043438330000       1.000000000000
N3 N       0.351334780000       1.132397640000       0.454798320000       1.000000000000
N4 N       0.051966640000       1.595671330000       0.604895920000       1.000000000000
N5 N      -0.251044230000       2.048697030000       0.757158310000       1.000000000000
N6 N       0.472460930000       1.384607200000       0.382774660000       1.000000000000
N7 N       0.772500500000       0.920552480000       0.232440050000       1.000000000000
H1 H       0.966344770000       0.041583560000       0.149926690000       1.000000000000
H2 H       0.614448690000       0.558250840000       0.327064720000       1.000000000000
H3 H      -0.517155410000       2.457173710000       0.890569310000       1.000000000000
H4 H      -0.455296880000       2.741516260000       0.849713890000       1.000000000000
H5 H      -0.130794770000       2.465255230000       0.681282930000       1.000000000000
H6 H       0.208007540000       1.958813630000       0.511065400000       1.000000000000
H7 H       1.128574980000       0.536457690000       0.049884560000       1.000000000000
#END
data_mol10b_opt_2-QR-2-2530-3
_audit_creation_method 'generated by cspy2.0'
_cell_length_a 22.7159
_cell_length_b 5.3733
_cell_length_c 15.4045
_cell_angle_alpha 78.6763
_cell_angle_beta 150.7268
_cell_angle_gamma 79.1915
loop_
_symmetry_equiv_pos_site_id
_symmetry_equiv_pos_as_xyz
1 -x,-y,-z
2 +x,+y,+z
loop_
_atom_site_label
_atom_site_type_symbol
_atom_site_fract_x
_atom_site_fract_y
_atom_site_fract_z
_atom_site_occupancy
C1 C       0.692662450000       0.117644790000       0.029089090000       1.000000000000
C2 C       0.725352960000       0.087396420000      -0.018546200000       1.000000000000
C3 C       0.661142730000       0.380005400000      -0.173861060000       1.000000000000
C4 C       0.705443900000       0.303967180000      -0.201022580000       1.000000000000
C5 C       0.689346670000       0.500231060000      -0.371055710000       1.000000000000
C6 C       0.670020940000       0.708302670000      -0.545966590000       1.000000000000
C7 C       0.641748520000       0.946853970000      -0.731653430000       1.000000000000
C8 C       0.749199630000       0.588356690000      -0.612435650000       1.000000000000
C9 C       0.817762020000       0.284884210000      -0.456348640000       1.000000000000
C10 C       0.780679720000       0.332407790000      -0.416056160000       1.000000000000
C11 C       0.844234220000       0.041565490000      -0.261138360000       1.000000000000
C12 C       0.800806130000       0.114707730000      -0.232692570000       1.000000000000
C13 C       0.816978020000      -0.081412340000      -0.062775200000       1.000000000000
C14 C       0.834276850000      -0.281611500000       0.108883050000       1.000000000000
C15 C       0.895998850000      -0.571673030000       0.267818670000       1.000000000000
N1 N       0.859674420000      -0.518263620000       0.299802320000       1.000000000000
N2 N       0.754066780000      -0.160455450000       0.175929790000       1.000000000000
N3 N       0.644112920000       0.585243640000      -0.351041420000       1.000000000000
N4 N       0.627641680000       0.783613570000      -0.522339650000       1.000000000000
N5 N       0.603299190000       1.008464750000      -0.702927420000       1.000000000000
N6 N       0.862264690000      -0.166790350000      -0.082659680000       1.000000000000
N7 N       0.878942080000      -0.365687630000       0.089158540000       1.000000000000
H1 H       0.611009260000       0.389970720000      -0.062125530000       1.000000000000
H2 H       0.578224810000       0.665730590000      -0.276112610000       1.000000000000
H3 H       0.587013590000       1.189601510000      -0.856722080000       1.000000000000
H4 H       0.773209550000       0.567653170000      -0.649246570000       1.000000000000
H5 H       0.899762810000       0.007659600000      -0.361263730000       1.000000000000
H6 H       0.927040170000      -0.243801110000      -0.159296170000       1.000000000000
H7 H       0.978944130000      -0.855931240000       0.368537160000       1.000000000000
#END
data_mol10b_opt_2-QR-2-6417-3
_audit_creation_method 'generated by cspy2.0'
_cell_length_a 6.6534
_cell_length_b 13.5704
_cell_length_c 16.5869
_cell_angle_alpha 71.2126
_cell_angle_beta 120.6609
_cell_angle_gamma 57.1923
loop_
_symmetry_equiv_pos_site_id
_symmetry_equiv_pos_as_xyz
1 -x,-y,-z
2 +x,+y,+z
loop_
_atom_site_label
_atom_site_type_symbol
_atom_site_fract_x
_atom_site_fract_y
_atom_site_fract_z
_atom_site_occupancy
C1 C       0.155475680000       0.731640710000       0.205066500000       1.000000000000
C2 C      -0.100244970000       0.738722920000       0.127608180000       1.000000000000
C3 C      -0.168313570000       0.731664210000       0.037469500000       1.000000000000
C4 C      -0.429180790000       0.740237800000      -0.031100340000       1.000000000000
C5 C      -0.746581770000       0.742039820000      -0.181306560000       1.000000000000
C6 C      -1.060890600000       0.743487610000      -0.333216940000       1.000000000000
C7 C      -1.359927880000       0.743709780000      -0.487128120000       1.000000000000
C8 C      -1.569289380000       0.759736440000      -0.473355980000       1.000000000000
C9 C      -1.519182600000       0.767630170000      -0.386632040000       1.000000000000
C10 C      -1.260168580000       0.759802180000      -0.312090940000       1.000000000000
C11 C      -1.190208550000       0.766811400000      -0.221732800000       1.000000000000
C12 C      -0.929916610000       0.758198300000      -0.152692830000       1.000000000000
C13 C      -0.612849820000       0.756306300000      -0.002636620000       1.000000000000
C14 C      -0.296673770000       0.754496550000       0.148064470000       1.000000000000
C15 C      -0.208842870000       0.760892490000       0.244133230000       1.000000000000
N1 N       0.027521910000       0.753511220000       0.309838450000       1.000000000000
N2 N       0.216885480000       0.738364610000       0.289646900000       1.000000000000
N3 N      -0.497730790000       0.733425590000      -0.118784590000       1.000000000000
N4 N      -0.816271870000       0.735163510000      -0.269856280000       1.000000000000
N5 N      -1.121139550000       0.735898000000      -0.422527620000       1.000000000000
N6 N      -0.861798440000       0.764989470000      -0.065102530000       1.000000000000
N7 N      -0.542433390000       0.763051050000       0.086349840000       1.000000000000
H1 H       0.312274700000       0.719829560000       0.193886490000       1.000000000000
H2 H      -0.030930610000       0.719850800000       0.016774060000       1.000000000000
H3 H      -1.400925080000       0.737396650000      -0.556802800000       1.000000000000
H4 H      -1.761541460000       0.765089720000      -0.532054520000       1.000000000000
H5 H      -1.669283680000       0.779641380000      -0.372092570000       1.000000000000
H6 H      -1.328390210000       0.778761310000      -0.201375310000       1.000000000000
H7 H      -0.349741740000       0.772704910000       0.263325450000       1.000000000000
#END
data_mol10b_opt_14-QR-14-277-3
_audit_creation_method 'generated by cspy2.0'
_cell_length_a 3.822
_cell_length_b 14.6247
_cell_length_c 21.4421
_cell_angle_alpha 90.0
_cell_angle_beta 95.2764
_cell_angle_gamma 90.0
loop_
_symmetry_equiv_pos_site_id
_symmetry_equiv_pos_as_xyz
1 -x,-y,-z
2 +x,+y,+z
3 -x,1/2+y,1/2-z
4 +x,1/2-y,1/2+z
loop_
_atom_site_label
_atom_site_type_symbol
_atom_site_fract_x
_atom_site_fract_y
_atom_site_fract_z
_atom_site_occupancy
C1 C       0.624652340000       0.596515680000       0.334682130000       1.000000000000
C2 C       0.747798840000       0.685474670000       0.355137140000       1.000000000000
C3 C       0.686098480000       0.765700420000       0.322269840000       1.000000000000
C4 C       0.825924750000       0.847948160000       0.348892800000       1.000000000000
C5 C       0.905277500000       1.002366680000       0.344495040000       1.000000000000
C6 C       0.979599120000       1.157798210000       0.338377340000       1.000000000000
C7 C       1.037593620000       1.313265540000       0.327374140000       1.000000000000
C8 C       1.243511490000       1.323066160000       0.386586160000       1.000000000000
C9 C       1.316665550000       1.247376990000       0.421988010000       1.000000000000
C10 C       1.186513530000       1.160582170000       0.399148810000       1.000000000000
C11 C       1.246854520000       1.079945680000       0.431658270000       1.000000000000
C12 C       1.108090020000       0.997489140000       0.405470030000       1.000000000000
C13 C       1.028770730000       0.843303980000       0.409890200000       1.000000000000
C14 C       0.951083960000       0.688734730000       0.414900310000       1.000000000000
C15 C       1.003120200000       0.601769840000       0.446182250000       1.000000000000
N1 N       0.881239090000       0.524399610000       0.424048290000       1.000000000000
N2 N       0.684704820000       0.521539780000       0.366145920000       1.000000000000
N3 N       0.767923310000       0.926310800000       0.317521590000       1.000000000000
N4 N       0.847099340000       1.081572950000       0.312935360000       1.000000000000
N5 N       0.911963020000       1.236653470000       0.304063750000       1.000000000000
N6 N       1.166324630000       0.919278200000       0.436905250000       1.000000000000
N7 N       1.086802010000       0.763784800000       0.441545040000       1.000000000000
H1 H       0.469455570000       0.589627120000       0.289785360000       1.000000000000
H2 H       0.535265130000       0.768582570000       0.276940920000       1.000000000000
H3 H       0.979469400000       1.374167200000       0.299120010000       1.000000000000
H4 H       1.335520030000       1.390250360000       0.401686570000       1.000000000000
H5 H       1.470586210000       1.250674660000       0.467030270000       1.000000000000
H6 H       1.398025360000       1.077313930000       0.476967390000       1.000000000000
H7 H       1.155023480000       0.600502200000       0.491561080000       1.000000000000
#END
data_mol10b_opt_2-QR-2-13967-3
_audit_creation_method 'generated by cspy2.0'
_cell_length_a 12.1977
_cell_length_b 17.5489
_cell_length_c 7.7977
_cell_angle_alpha 128.889
_cell_angle_beta 150.3717
_cell_angle_gamma 48.4522
loop_
_symmetry_equiv_pos_site_id
_symmetry_equiv_pos_as_xyz
1 -x,-y,-z
2 +x,+y,+z
loop_
_atom_site_label
_atom_site_type_symbol
_atom_site_fract_x
_atom_site_fract_y
_atom_site_fract_z
_atom_site_occupancy
C1 C       0.384029950000       0.596388080000       0.314350790000       1.000000000000
C2 C       0.216895450000       0.668155410000       0.295422490000       1.000000000000
C3 C       0.227205130000       0.763734290000       0.492535300000       1.000000000000
C4 C       0.048480720000       0.825449260000       0.442852480000       1.000000000000
C5 C      -0.116411560000       0.974029350000       0.576531900000       1.000000000000
C6 C      -0.277071630000       1.124584590000       0.718196540000       1.000000000000
C7 C      -0.422436370000       1.278100000000       0.880314560000       1.000000000000
C8 C      -0.619569990000       1.251686680000       0.640695400000       1.000000000000
C9 C      -0.643075870000       1.158853070000       0.436445860000       1.000000000000
C10 C      -0.470978260000       1.090599430000       0.466836900000       1.000000000000
C11 C      -0.479684980000       0.994836390000       0.270944520000       1.000000000000
C12 C      -0.302096670000       0.932694610000       0.318560320000       1.000000000000
C13 C      -0.137553800000       0.784343000000       0.184896800000       1.000000000000
C14 C       0.025576360000       0.635287550000       0.048442110000       1.000000000000
C15 C       0.028029760000       0.534318340000      -0.147163080000       1.000000000000
N1 N       0.187015380000       0.474530040000      -0.112624410000       1.000000000000
N2 N       0.372043560000       0.506629020000       0.126973140000       1.000000000000
N3 N       0.056241430000       0.918391210000       0.632258320000       1.000000000000
N4 N      -0.109038450000       1.067888500000       0.767334440000       1.000000000000
N5 N      -0.260648530000       1.219764840000       0.920241340000       1.000000000000
N6 N      -0.310237440000       0.839866220000       0.128974320000       1.000000000000
N7 N      -0.144877000000       0.690163030000      -0.006633940000       1.000000000000
H1 H       0.532905910000       0.616857900000       0.496657900000       1.000000000000
H2 H       0.366123730000       0.793714170000       0.683894110000       1.000000000000
H3 H      -0.404250480000       1.352662290000       1.043680160000       1.000000000000
H4 H      -0.744694410000       1.306075960000       0.627913690000       1.000000000000
H5 H      -0.788232230000       1.134852880000       0.250998810000       1.000000000000
H6 H      -0.618818840000       0.965075850000       0.079943920000       1.000000000000
H7 H      -0.112917850000       0.505843880000      -0.337553510000       1.000000000000
#END
data_mol10b_opt_2-QR-2-4958-3
_audit_creation_method 'generated by cspy2.0'
_cell_length_a 6.6156
_cell_length_b 9.2647
_cell_length_c 17.9551
_cell_angle_alpha 53.4727
_cell_angle_beta 118.56860000000002
_cell_angle_gamma 135.53920000000002
loop_
_symmetry_equiv_pos_site_id
_symmetry_equiv_pos_as_xyz
1 -x,-y,-z
2 +x,+y,+z
loop_
_atom_site_label
_atom_site_type_symbol
_atom_site_fract_x
_atom_site_fract_y
_atom_site_fract_z
_atom_site_occupancy
C1 C       0.312186380000       0.139435090000       0.110849790000       1.000000000000
C2 C       0.482191940000       0.066079720000       0.184074030000       1.000000000000
C3 C       0.468227110000      -0.027823140000       0.278024200000       1.000000000000
C4 C       0.650552280000      -0.091469530000       0.341529390000       1.000000000000
C5 C       0.815517590000      -0.240416020000       0.490343080000       1.000000000000
C6 C       0.976163980000      -0.391179460000       0.641051800000       1.000000000000
C7 C       1.121003500000      -0.544566640000       0.794451280000       1.000000000000
C8 C       1.325879850000      -0.521535310000       0.771528610000       1.000000000000
C9 C       1.353496610000      -0.430486310000       0.680500000000       1.000000000000
C10 C       1.177996320000      -0.360631770000       0.610627310000       1.000000000000
C11 C       1.190393250000      -0.266482000000       0.516481500000       1.000000000000
C12 C       1.009026300000      -0.202547120000       0.452544130000       1.000000000000
C13 C       0.844259670000      -0.053907170000       0.303941030000       1.000000000000
C14 C       0.680876020000       0.095353400000       0.154653810000       1.000000000000
C15 C       0.681676050000       0.194680800000       0.055177690000       1.000000000000
N1 N       0.519536270000       0.256050310000      -0.006143390000       1.000000000000
N2 N       0.327573940000       0.227530690000       0.022642080000       1.000000000000
N3 N       0.639142060000      -0.182901410000       0.432900770000       1.000000000000
N4 N       0.804427870000      -0.332780460000       0.582617390000       1.000000000000
N5 N       0.955710860000      -0.484685410000       0.734491140000       1.000000000000
N6 N       1.020762310000      -0.111264040000       0.361282380000       1.000000000000
N7 N       0.855078210000       0.038659930000       0.211320520000       1.000000000000
H1 H       0.157950310000       0.121776960000       0.128740160000       1.000000000000
H2 H       0.323817410000      -0.055062550000       0.305415520000       1.000000000000
H3 H       1.099503840000      -0.617723750000       0.867570070000       1.000000000000
H4 H       1.453277580000      -0.577030560000       0.827017240000       1.000000000000
H5 H       1.504371620000      -0.409117730000       0.659122080000       1.000000000000
H6 H       1.335227500000      -0.239358370000       0.489336340000       1.000000000000
H7 H       0.828058000000       0.220371200000       0.029290820000       1.000000000000
#END
data_mol10b_opt_2-QR-2-2335-3
_audit_creation_method 'generated by cspy2.0'
_cell_length_a 14.0856
_cell_length_b 6.604
_cell_length_c 10.0485
_cell_angle_alpha 136.2857
_cell_angle_beta 83.3059
_cell_angle_gamma 106.2539
loop_
_symmetry_equiv_pos_site_id
_symmetry_equiv_pos_as_xyz
1 -x,-y,-z
2 +x,+y,+z
loop_
_atom_site_label
_atom_site_type_symbol
_atom_site_fract_x
_atom_site_fract_y
_atom_site_fract_z
_atom_site_occupancy
C1 C       0.352491620000       0.033816480000       0.582994490000       1.000000000000
C2 C       0.278129270000       0.060956090000       0.513756750000       1.000000000000
C3 C       0.183898390000      -0.138915870000       0.422450070000       1.000000000000
C4 C       0.119229730000      -0.080111690000       0.362769550000       1.000000000000
C5 C      -0.030985210000      -0.207456410000       0.220163940000       1.000000000000
C6 C      -0.183067740000      -0.343048270000       0.075611620000       1.000000000000
C7 C      -0.337762000000      -0.500037560000      -0.071763290000       1.000000000000
C8 C      -0.315742080000      -0.248099840000      -0.047600040000       1.000000000000
C9 C      -0.224499500000      -0.040343010000       0.040950210000       1.000000000000
C10 C      -0.153499980000      -0.079383040000       0.107009050000       1.000000000000
C11 C      -0.059056230000       0.119199750000       0.198446700000       1.000000000000
C12 C       0.006016940000       0.062477850000       0.258677350000       1.000000000000
C13 C       0.156003070000       0.189781010000       0.401161780000       1.000000000000
C14 C       0.306658240000       0.319947680000       0.544377100000       1.000000000000
C15 C       0.406483530000       0.517635110000       0.640999660000       1.000000000000
N1 N       0.468844500000       0.475060270000       0.698839180000       1.000000000000
N2 N       0.440940070000       0.223892660000       0.668799970000       1.000000000000
N3 N       0.027556410000      -0.272112180000       0.274080570000       1.000000000000
N4 N      -0.123571550000      -0.400864200000       0.130627350000       1.000000000000
N5 N      -0.276773420000      -0.548254060000      -0.015167280000       1.000000000000
N6 N       0.097571880000       0.254661630000       0.347296310000       1.000000000000
N7 N       0.248913670000       0.383859710000       0.491152830000       1.000000000000
H1 H       0.335332270000      -0.157670620000       0.563923750000       1.000000000000
H2 H       0.157139800000      -0.339115350000       0.394328520000       1.000000000000
H3 H      -0.411059780000      -0.666188500000      -0.142866030000       1.000000000000
H4 H      -0.372070220000      -0.229146470000      -0.100160250000       1.000000000000
H5 H      -0.203784580000       0.154239570000       0.063182210000       1.000000000000
H6 H      -0.032524460000       0.319104760000       0.226223470000       1.000000000000
H7 H       0.431714610000       0.716933070000       0.667719070000       1.000000000000
#END
data_mol10b_opt_2-QR-2-10742-3
_audit_creation_method 'generated by cspy2.0'
_cell_length_a 9.6326
_cell_length_b 10.1798
_cell_length_c 7.9176
_cell_angle_alpha 65.2605
_cell_angle_beta 120.0573
_cell_angle_gamma 94.0475
loop_
_symmetry_equiv_pos_site_id
_symmetry_equiv_pos_as_xyz
1 -x,-y,-z
2 +x,+y,+z
loop_
_atom_site_label
_atom_site_type_symbol
_atom_site_fract_x
_atom_site_fract_y
_atom_site_fract_z
_atom_site_occupancy
C1 C       0.120027790000       0.328171560000       0.197085260000       1.000000000000
C2 C       0.007962750000       0.288845610000       0.272621220000       1.000000000000
C3 C      -0.025859080000       0.355389170000       0.370977390000       1.000000000000
C4 C      -0.139572560000       0.303697270000       0.436275710000       1.000000000000
C5 C      -0.281820930000       0.314785690000       0.590875300000       1.000000000000
C6 C      -0.422761040000       0.329254410000       0.747553610000       1.000000000000
C7 C      -0.557315730000       0.353397880000       0.907193400000       1.000000000000
C8 C      -0.644193330000       0.235609920000       0.882238110000       1.000000000000
C9 C      -0.618013280000       0.164037640000       0.786928590000       1.000000000000
C10 C      -0.504952130000       0.208250260000       0.714784310000       1.000000000000
C11 C      -0.470250470000       0.142375150000       0.616280670000       1.000000000000
C12 C      -0.356955910000       0.193304710000       0.550388610000       1.000000000000
C13 C      -0.214993760000       0.182245800000       0.395916880000       1.000000000000
C14 C      -0.073457970000       0.170053980000       0.240662040000       1.000000000000
C15 C      -0.031138370000       0.106642830000       0.136501360000       1.000000000000
N1 N       0.071992120000       0.149539310000       0.073291110000       1.000000000000
N2 N       0.150634420000       0.264545250000       0.104664300000       1.000000000000
N3 N      -0.173605370000       0.367315650000       0.531819250000       1.000000000000
N4 N      -0.316425620000       0.378813210000       0.687333060000       1.000000000000
N5 N      -0.453415610000       0.398740630000       0.845301800000       1.000000000000
N6 N      -0.323165840000       0.129590010000       0.454920700000       1.000000000000
N7 N      -0.180263620000       0.118130110000       0.298961990000       1.000000000000
H1 H       0.185490810000       0.417258800000       0.216833520000       1.000000000000
H2 H       0.030779820000       0.445537300000       0.400531380000       1.000000000000
H3 H      -0.578691260000       0.410542940000       0.983726290000       1.000000000000
H4 H      -0.728340460000       0.206533950000       0.939574390000       1.000000000000
H5 H      -0.680148790000       0.074444540000       0.763763590000       1.000000000000
H6 H      -0.527058150000       0.052173970000       0.587105850000       1.000000000000
H7 H      -0.089405060000       0.016451600000       0.108467550000       1.000000000000
#END
data_mol10b_opt_2-QR-2-5175-4
_audit_creation_method 'generated by cspy2.0'
_cell_length_a 10.1246
_cell_length_b 37.5338
_cell_length_c 34.012
_cell_angle_alpha 161.5553
_cell_angle_beta 50.2195
_cell_angle_gamma 147.7316
loop_
_symmetry_equiv_pos_site_id
_symmetry_equiv_pos_as_xyz
1 -x,-y,-z
2 +x,+y,+z
loop_
_atom_site_label
_atom_site_type_symbol
_atom_site_fract_x
_atom_site_fract_y
_atom_site_fract_z
_atom_site_occupancy
C1 C       0.253851490000       0.244547350000       0.507048620000       1.000000000000
C2 C       0.028802740000       0.105141770000       0.445038020000       1.000000000000
C3 C      -0.430948580000      -0.271890260000       0.158410090000       1.000000000000
C4 C      -0.600445860000      -0.363021550000       0.135741080000       1.000000000000
C5 C      -1.190680050000      -0.800383620000      -0.151270040000       1.000000000000
C6 C      -1.793489830000      -1.249018230000      -0.447846230000       1.000000000000
C7 C      -2.421048460000      -1.721760790000      -0.766504700000       1.000000000000
C8 C      -2.161805300000      -1.458670440000      -0.517586230000       1.000000000000
C9 C      -1.706326420000      -1.081573940000      -0.227500710000       1.000000000000
C10 C      -1.500665240000      -0.959417090000      -0.179787450000       1.000000000000
C11 C      -1.041355870000      -0.583113340000       0.105889000000       1.000000000000
C12 C      -0.868447970000      -0.489055620000       0.131027580000       1.000000000000
C13 C      -0.278646870000      -0.052054280000       0.417838850000       1.000000000000
C14 C       0.315722770000       0.388972780000       0.708033940000       1.000000000000
C15 C       0.792709110000       0.776574470000       0.999319080000       1.000000000000
N1 N       0.966964200000       0.876677910000       1.033808700000       1.000000000000
N2 N       0.687471850000       0.600675070000       0.778350560000       1.000000000000
N3 N      -1.045511180000      -0.727536610000      -0.140823220000       1.000000000000
N4 N      -1.639696440000      -1.168044840000      -0.430109860000       1.000000000000
N5 N      -2.255043160000      -1.629245210000      -0.738475470000       1.000000000000
N6 N      -0.423493310000      -0.124571510000       0.407659030000       1.000000000000
N7 N       0.172467500000       0.317152550000       0.697802990000       1.000000000000
H1 H       0.054254280000       0.043080990000       0.317030100000       1.000000000000
H2 H      -0.668425250000      -0.501664530000      -0.050382540000       1.000000000000
H3 H      -2.786313340000      -2.024016080000      -0.998853400000       1.000000000000
H4 H      -2.333807560000      -1.565807090000      -0.566080340000       1.000000000000
H5 H      -1.493508090000      -0.870088380000      -0.030851000000       1.000000000000
H6 H      -0.805327590000      -0.354325920000       0.314018300000       1.000000000000
H7 H       1.024634930000       1.002316300000       1.205588270000       1.000000000000
#END
data_mol10b_opt_2-QR-2-14295-3
_audit_creation_method 'generated by cspy2.0'
_cell_length_a 11.8887
_cell_length_b 15.0802
_cell_length_c 6.6016
_cell_angle_alpha 73.0206
_cell_angle_beta 35.7422
_cell_angle_gamma 62.8502
loop_
_symmetry_equiv_pos_site_id
_symmetry_equiv_pos_as_xyz
1 -x,-y,-z
2 +x,+y,+z
loop_
_atom_site_label
_atom_site_type_symbol
_atom_site_fract_x
_atom_site_fract_y
_atom_site_fract_z
_atom_site_occupancy
C1 C       0.234501750000       0.832130340000       0.249504910000       1.000000000000
C2 C       0.235790510000       0.757826270000       0.151305630000       1.000000000000
C3 C       0.248485070000       0.662350150000       0.241779340000       1.000000000000
C4 C       0.247948470000       0.597928740000       0.124075310000       1.000000000000
C5 C       0.259120130000       0.446817040000       0.092906330000       1.000000000000
C6 C       0.270817680000       0.293764600000       0.067292460000       1.000000000000
C7 C       0.283666250000       0.137959600000       0.058614990000       1.000000000000
C8 C       0.271310420000       0.161324230000      -0.151515440000       1.000000000000
C9 C       0.258424610000       0.253826330000      -0.252351890000       1.000000000000
C10 C       0.257661430000       0.324747880000      -0.146190020000       1.000000000000
C11 C       0.245069280000       0.420413340000      -0.235386610000       1.000000000000
C12 C       0.245353720000       0.485298790000      -0.118863990000       1.000000000000
C13 C       0.234097950000       0.636212940000      -0.087660630000       1.000000000000
C14 C       0.222623090000       0.787833640000      -0.058281340000       1.000000000000
C15 C       0.209728890000       0.888935970000      -0.140978080000       1.000000000000
N1 N       0.209505560000       0.951162950000      -0.040264290000       1.000000000000
N2 N       0.222405270000       0.921783250000       0.162469630000       1.000000000000
N3 N       0.260080490000       0.505092410000       0.210090730000       1.000000000000
N4 N       0.271321080000       0.353068440000       0.179381420000       1.000000000000
N5 N       0.283628540000       0.198824030000       0.163454190000       1.000000000000
N6 N       0.233178980000       0.578030530000      -0.205074200000       1.000000000000
N7 N       0.221713260000       0.730337610000      -0.174099120000       1.000000000000
H1 H       0.244217350000       0.813843630000       0.408067850000       1.000000000000
H2 H       0.258870620000       0.634427700000       0.399045420000       1.000000000000
H3 H       0.293961680000       0.063661280000       0.138984650000       1.000000000000
H4 H       0.272452030000       0.105000880000      -0.224639340000       1.000000000000
H5 H       0.248656670000       0.275617270000      -0.410761250000       1.000000000000
H6 H       0.234833600000       0.448063690000      -0.392908580000       1.000000000000
H7 H       0.199396260000       0.915338250000      -0.298822660000       1.000000000000
#END
data_mol10b_opt_2-QR-2-646-3
_audit_creation_method 'generated by cspy2.0'
_cell_length_a 9.074
_cell_length_b 6.6421
_cell_length_c 14.1082
_cell_angle_alpha 79.5782
_cell_angle_beta 90.6385
_cell_angle_gamma 48.5593
loop_
_symmetry_equiv_pos_site_id
_symmetry_equiv_pos_as_xyz
1 -x,-y,-z
2 +x,+y,+z
loop_
_atom_site_label
_atom_site_type_symbol
_atom_site_fract_x
_atom_site_fract_y
_atom_site_fract_z
_atom_site_occupancy
C1 C       0.324061750000       0.153214890000       0.578379160000       1.000000000000
C2 C       0.397164050000      -0.090315830000       0.650870530000       1.000000000000
C3 C       0.493081950000      -0.173775200000       0.745019180000       1.000000000000
C4 C       0.556166330000      -0.419401080000       0.807716900000       1.000000000000
C5 C       0.706355250000      -0.736202750000       0.955931820000       1.000000000000
C6 C       0.858579080000      -1.050684710000       1.106055170000       1.000000000000
C7 C       1.013735400000      -1.352341350000       1.258943310000       1.000000000000
C8 C       0.988753730000      -1.530684860000       1.234940110000       1.000000000000
C9 C       0.895758100000      -1.463698450000       1.143638850000       1.000000000000
C10 C       0.825989060000      -1.218256480000       1.074552670000       1.000000000000
C11 C       0.729929050000      -1.133034270000       0.980208760000       1.000000000000
C12 C       0.666272200000      -0.887944620000       0.917093750000       1.000000000000
C13 C       0.516213520000      -0.571582530000       0.769102330000       1.000000000000
C14 C       0.365391230000      -0.255893520000       0.620427830000       1.000000000000
C15 C       0.263863390000      -0.153754950000       0.520826020000       1.000000000000
N1 N       0.202756590000       0.069673600000       0.460226980000       1.000000000000
N2 N       0.233929170000       0.229309500000       0.489983230000       1.000000000000
N3 N       0.649341420000      -0.502739910000       0.899285450000       1.000000000000
N4 N       0.800422430000      -0.820800260000       1.048407180000       1.000000000000
N5 N       0.953932250000      -1.127245390000       1.199741090000       1.000000000000
N6 N       0.573172360000      -0.805051100000       0.825638910000       1.000000000000
N7 N       0.421671930000      -0.486397470000       0.676301980000       1.000000000000
H1 H       0.343785250000       0.286904370000       0.597039370000       1.000000000000
H2 H       0.522338100000      -0.059634780000       0.773155830000       1.000000000000
H3 H       1.088409570000      -1.406828350000       1.332280750000       1.000000000000
H4 H       1.044241890000      -1.713793890000       1.289867440000       1.000000000000
H5 H       0.872700160000      -1.590402910000       1.121471420000       1.000000000000
H6 H       0.701032700000      -1.247813460000       0.952297970000       1.000000000000
H7 H       0.236085750000      -0.271410020000       0.494192330000       1.000000000000
#END
data_mol10b_opt_2-QR-2-13158-3
_audit_creation_method 'generated by cspy2.0'
_cell_length_a 14.4258
_cell_length_b 7.7634
_cell_length_c 10.9582
_cell_angle_alpha 36.8118
_cell_angle_beta 73.8583
_cell_angle_gamma 59.9058
loop_
_symmetry_equiv_pos_site_id
_symmetry_equiv_pos_as_xyz
1 -x,-y,-z
2 +x,+y,+z
loop_
_atom_site_label
_atom_site_type_symbol
_atom_site_fract_x
_atom_site_fract_y
_atom_site_fract_z
_atom_site_occupancy
C1 C       0.888278460000       0.311971920000       0.434795890000       1.000000000000
C2 C       0.815159680000       0.483418480000       0.264811030000       1.000000000000
C3 C       0.721100270000       0.468011250000       0.278570700000       1.000000000000
C4 C       0.657724690000       0.652069740000       0.096304430000       1.000000000000
C5 C       0.508925420000       0.817479930000      -0.068841190000       1.000000000000
C6 C       0.358245560000       0.978319590000      -0.229585100000       1.000000000000
C7 C       0.204870180000       1.122976830000      -0.374479650000       1.000000000000
C8 C       0.228119270000       1.330370010000      -0.578723720000       1.000000000000
C9 C       0.319291120000       1.359405440000      -0.606029280000       1.000000000000
C10 C       0.389004910000       1.182692320000      -0.430754970000       1.000000000000
C11 C       0.483272680000       1.196399710000      -0.442886070000       1.000000000000
C12 C       0.547041290000       1.013640030000      -0.261753060000       1.000000000000
C13 C       0.695602690000       0.848644430000      -0.096925200000       1.000000000000
C14 C       0.844832690000       0.685200080000       0.066445600000       1.000000000000
C15 C       0.944377950000       0.687580420000       0.065710430000       1.000000000000
N1 N       1.005567190000       0.524133170000       0.227714230000       1.000000000000
N2 N       0.976572450000       0.328893780000       0.419521880000       1.000000000000
N3 N       0.566219620000       0.639522890000       0.107387680000       1.000000000000
N4 N       0.416508400000       0.805312950000      -0.058116740000       1.000000000000
N5 N       0.264656580000       0.956608550000      -0.209491090000       1.000000000000
N6 N       0.638425880000       1.026603500000      -0.273210270000       1.000000000000
N7 N       0.788325060000       0.860864560000      -0.107556210000       1.000000000000
H1 H       0.870231070000       0.155125930000       0.588943830000       1.000000000000
H2 H       0.693531470000       0.321173340000       0.422790130000       1.000000000000
H3 H       0.131630990000       1.100395320000      -0.353255720000       1.000000000000
H4 H       0.172735060000       1.458633530000      -0.705993840000       1.000000000000
H5 H       0.340888970000       1.512391000000      -0.756538280000       1.000000000000
H6 H       0.510632740000       1.343370560000      -0.587368040000       1.000000000000
H7 H       0.970430560000       0.836496130000      -0.080536020000       1.000000000000
#END
data_mol10b_opt_15-QR-15-6427-3
_audit_creation_method 'generated by cspy2.0'
_cell_length_a 23.1009
_cell_length_b 3.7913
_cell_length_c 29.866
_cell_angle_alpha 90.0
_cell_angle_beta 113.0589
_cell_angle_gamma 90.0
loop_
_symmetry_equiv_pos_site_id
_symmetry_equiv_pos_as_xyz
1 -x,-y,-z
2 +x,+y,+z
3 -x,+y,1/2-z
4 +x,-y,1/2+z
5 1/2-x,1/2-y,-z
6 1/2+x,1/2+y,+z
7 1/2-x,1/2+y,1/2-z
8 1/2+x,1/2-y,1/2+z
loop_
_atom_site_label
_atom_site_type_symbol
_atom_site_fract_x
_atom_site_fract_y
_atom_site_fract_z
_atom_site_occupancy
C1 C       0.332059270000       0.838054450000       0.665163510000       1.000000000000
C2 C       0.352517320000       0.815403150000       0.625548630000       1.000000000000
C3 C       0.319351510000       0.936736800000       0.578979270000       1.000000000000
C4 C       0.346022570000       0.894482300000       0.543982190000       1.000000000000
C5 C       0.341395770000       0.965467350000       0.466786760000       1.000000000000
C6 C       0.335037680000       1.041451820000       0.388723010000       1.000000000000
C7 C       0.323765410000       1.130850270000       0.309606010000       1.000000000000
C8 C       0.383312460000       0.970424130000       0.317258850000       1.000000000000
C9 C       0.419021820000       0.843666300000       0.362118240000       1.000000000000
C10 C       0.396162590000       0.874019800000       0.400170050000       1.000000000000
C11 C       0.428969060000       0.753424810000       0.446863570000       1.000000000000
C12 C       0.402735410000       0.794666490000       0.482064480000       1.000000000000
C13 C       0.407384350000       0.723888130000       0.559155330000       1.000000000000
C14 C       0.412627140000       0.651450100000       0.636564370000       1.000000000000
C15 C       0.444207070000       0.532140630000       0.686134150000       1.000000000000
N1 N       0.422044870000       0.563990540000       0.719675430000       1.000000000000
N2 N       0.363806380000       0.722719290000       0.708847430000       1.000000000000
N3 N       0.314363960000       1.011169780000       0.498655660000       1.000000000000
N4 N       0.309546460000       1.083052220000       0.421005580000       1.000000000000
N5 N       0.300418770000       1.166484050000       0.342532350000       1.000000000000
N6 N       0.434458160000       0.677932910000       0.527332030000       1.000000000000
N7 N       0.439329660000       0.606190800000       0.605120080000       1.000000000000
H1 H       0.286908050000       0.959310310000       0.659073300000       1.000000000000
H2 H       0.273752670000       1.063045370000       0.567976540000       1.000000000000
H3 H       0.295265190000       1.232244230000       0.273561040000       1.000000000000
H4 H       0.398413210000       0.954106510000       0.287261470000       1.000000000000
H5 H       0.464324330000       0.720227150000       0.369999070000       1.000000000000
H6 H       0.474547780000       0.627021090000       0.457730340000       1.000000000000
H7 H       0.489853950000       0.406389870000       0.696352680000       1.000000000000
#END
data_mol10b_opt_2-QR-2-12602-4
_audit_creation_method 'generated by cspy2.0'
_cell_length_a 11.3836
_cell_length_b 6.4654
_cell_length_c 8.9998
_cell_angle_alpha 93.6943
_cell_angle_beta 89.5411
_cell_angle_gamma 65.6926
loop_
_symmetry_equiv_pos_site_id
_symmetry_equiv_pos_as_xyz
1 -x,-y,-z
2 +x,+y,+z
loop_
_atom_site_label
_atom_site_type_symbol
_atom_site_fract_x
_atom_site_fract_y
_atom_site_fract_z
_atom_site_occupancy
C1 C       0.123819760000       0.468583450000       0.676402910000       1.000000000000
C2 C       0.010559560000       0.434086750000       0.714404310000       1.000000000000
C3 C      -0.022395560000       0.267872540000       0.648757500000       1.000000000000
C4 C      -0.137510710000       0.256285670000       0.698905750000       1.000000000000
C5 C      -0.280290670000       0.091308040000       0.687177120000       1.000000000000
C6 C      -0.421768600000      -0.079131730000       0.672062010000       1.000000000000
C7 C      -0.556722810000      -0.262419370000       0.647421560000       1.000000000000
C8 C      -0.646169570000      -0.115952100000       0.762446210000       1.000000000000
C9 C      -0.621045710000       0.052507870000       0.832916980000       1.000000000000
C10 C      -0.506567970000       0.078424460000       0.790264070000       1.000000000000
C11 C      -0.472762790000       0.244153700000       0.855211240000       1.000000000000
C12 C      -0.357952500000       0.256951870000       0.805946190000       1.000000000000
C13 C      -0.215373670000       0.421662280000       0.817735450000       1.000000000000
C14 C      -0.073185460000       0.588246270000       0.830695390000       1.000000000000
C15 C      -0.031539310000       0.756869650000       0.893419120000       1.000000000000
N1 N       0.072867670000       0.775357500000       0.851928500000       1.000000000000
N2 N       0.153647660000       0.625823750000       0.739223910000       1.000000000000
N3 N      -0.170629820000       0.095757830000       0.636234130000       1.000000000000
N4 N      -0.313951550000      -0.070583110000       0.624127940000       1.000000000000
N5 N      -0.451386440000      -0.247910800000       0.603654420000       1.000000000000
N6 N      -0.325043930000       0.417459210000       0.868748170000       1.000000000000
N7 N      -0.181458980000       0.583973150000       0.881009040000       1.000000000000
H1 H       0.190941760000       0.357298460000       0.589104010000       1.000000000000
H2 H       0.035940360000       0.145672060000       0.560433330000       1.000000000000
H3 H      -0.577238010000      -0.397379230000       0.591173800000       1.000000000000
H4 H      -0.731289150000      -0.142830420000       0.790447930000       1.000000000000
H5 H      -0.685029510000       0.167960190000       0.920522690000       1.000000000000
H6 H      -0.531386620000       0.366182130000       0.943461970000       1.000000000000
H7 H      -0.091473240000       0.877555350000       0.981817150000       1.000000000000
#END
data_mol10b_opt_15-QR-15-14617-3
_audit_creation_method 'generated by cspy2.0'
_cell_length_a 15.6683
_cell_length_b 6.6068
_cell_length_c 23.2537
_cell_angle_alpha 90.0
_cell_angle_beta 89.38
_cell_angle_gamma 90.0
loop_
_symmetry_equiv_pos_site_id
_symmetry_equiv_pos_as_xyz
1 -x,-y,-z
2 +x,+y,+z
3 -x,+y,1/2-z
4 +x,-y,1/2+z
5 1/2-x,1/2-y,-z
6 1/2+x,1/2+y,+z
7 1/2-x,1/2+y,1/2-z
8 1/2+x,1/2-y,1/2+z
loop_
_atom_site_label
_atom_site_type_symbol
_atom_site_fract_x
_atom_site_fract_y
_atom_site_fract_z
_atom_site_occupancy
C1 C       0.363632740000       0.929498790000       0.732977550000       1.000000000000
C2 C       0.324864300000       0.780808730000       0.696402610000       1.000000000000
C3 C       0.278369810000       0.822453260000       0.647861180000       1.000000000000
C4 C       0.244257380000       0.658569790000       0.616384150000       1.000000000000
C5 C       0.168005520000       0.537146010000       0.540792320000       1.000000000000
C6 C       0.090847910000       0.420681600000       0.464204140000       1.000000000000
C7 C       0.012557150000       0.320892290000       0.386126130000       1.000000000000
C8 C       0.020980220000       0.109295060000       0.399416040000       1.000000000000
C9 C       0.065805400000       0.054921840000       0.446557630000       1.000000000000
C10 C       0.103036880000       0.209939200000       0.481343240000       1.000000000000
C11 C       0.149633940000       0.169859110000       0.529981980000       1.000000000000
C12 C       0.183995180000       0.332507280000       0.561667490000       1.000000000000
C13 C       0.260171500000       0.453694330000       0.637137980000       1.000000000000
C14 C       0.336689050000       0.573230480000       0.712961700000       1.000000000000
C15 C       0.386151040000       0.543026450000       0.764244490000       1.000000000000
N1 N       0.418920520000       0.687260880000       0.794724650000       1.000000000000
N2 N       0.407275330000       0.888051840000       0.778558160000       1.000000000000
N3 N       0.199043490000       0.696788040000       0.569174800000       1.000000000000
N4 N       0.122348250000       0.575278290000       0.493115250000       1.000000000000
N5 N       0.044737880000       0.468548630000       0.415863330000       1.000000000000
N6 N       0.229163000000       0.293954540000       0.608816840000       1.000000000000
N7 N       0.306052370000       0.415582150000       0.684970490000       1.000000000000
H1 H       0.356872410000       1.089307710000       0.722692150000       1.000000000000
H2 H       0.266775200000       0.975141220000       0.632734050000       1.000000000000
H3 H      -0.023451180000       0.363860940000       0.348261240000       1.000000000000
H4 H      -0.008408520000      -0.001852790000       0.371703430000       1.000000000000
H5 H       0.074272440000      -0.102317870000       0.458650590000       1.000000000000
H6 H       0.161056820000       0.016954530000       0.545004430000       1.000000000000
H7 H       0.396984800000       0.388761290000       0.778603210000       1.000000000000
#END
data_mol10b_opt_2-QR-2-6638-3
_audit_creation_method 'generated by cspy2.0'
_cell_length_a 15.2287
_cell_length_b 20.3401
_cell_length_c 5.2938
_cell_angle_alpha 132.5136
_cell_angle_beta 136.2701
_cell_angle_gamma 32.4695
loop_
_symmetry_equiv_pos_site_id
_symmetry_equiv_pos_as_xyz
1 -x,-y,-z
2 +x,+y,+z
loop_
_atom_site_label
_atom_site_type_symbol
_atom_site_fract_x
_atom_site_fract_y
_atom_site_fract_z
_atom_site_occupancy
C1 C       0.526715650000       0.168952640000       0.801339680000       1.000000000000
C2 C       0.562961480000       0.209210260000       0.771081130000       1.000000000000
C3 C       0.726309620000       0.140896380000       0.821671020000       1.000000000000
C4 C       0.740185700000       0.193840860000       0.781999940000       1.000000000000
C5 C       0.904714570000       0.182347000000       0.789985040000       1.000000000000
C6 C       1.074620160000       0.167368100000       0.800702760000       1.000000000000
C7 C       1.256995220000       0.142454680000       0.818914840000       1.000000000000
C8 C       1.115920040000       0.263175980000       0.729612190000       1.000000000000
C9 C       0.950613450000       0.336624650000       0.675338310000       1.000000000000
C10 C       0.922605450000       0.291390360000       0.708993850000       1.000000000000
C11 C       0.759754750000       0.359007230000       0.659020450000       1.000000000000
C12 C       0.744581060000       0.306878530000       0.697809430000       1.000000000000
C13 C       0.580237990000       0.318364630000       0.689644220000       1.000000000000
C14 C       0.414018660000       0.331027610000       0.680484520000       1.000000000000
C15 C       0.248028750000       0.396161030000       0.632068600000       1.000000000000
N1 N       0.227574140000       0.352250650000       0.664854280000       1.000000000000
N2 N       0.372161570000       0.234285750000       0.752824740000       1.000000000000
N3 N       0.897886640000       0.128553330000       0.830141290000       1.000000000000
N4 N       1.063736500000       0.116646160000       0.838374030000       1.000000000000
N5 N       1.240304150000       0.096065760000       0.853290470000       1.000000000000
N6 N       0.586872300000       0.372273920000       0.649512130000       1.000000000000
N7 N       0.420679770000       0.384190150000       0.640885980000       1.000000000000
H1 H       0.634186200000       0.077571830000       0.869544740000       1.000000000000
H2 H       0.844590910000       0.048437000000       0.890502770000       1.000000000000
H3 H       1.389419360000       0.083816190000       0.862201450000       1.000000000000
H4 H       1.144168720000       0.292917940000       0.707429220000       1.000000000000
H5 H       0.839181190000       0.428474970000       0.607222440000       1.000000000000
H6 H       0.641757330000       0.451489850000       0.590423000000       1.000000000000
H7 H       0.131228510000       0.488673500000       0.563108460000       1.000000000000
#END
data_mol10b_opt_14-QR-14-6295-3
_audit_creation_method 'generated by cspy2.0'
_cell_length_a 6.64
_cell_length_b 12.9092
_cell_length_c 18.3999
_cell_angle_alpha 90.0
_cell_angle_beta 129.2588
_cell_angle_gamma 90.0
loop_
_symmetry_equiv_pos_site_id
_symmetry_equiv_pos_as_xyz
1 -x,-y,-z
2 +x,+y,+z
3 -x,1/2+y,1/2-z
4 +x,1/2-y,1/2+z
loop_
_atom_site_label
_atom_site_type_symbol
_atom_site_fract_x
_atom_site_fract_y
_atom_site_fract_z
_atom_site_occupancy
C1 C       0.023164720000       0.612387850000       0.640624590000       1.000000000000
C2 C       0.001538500000       0.616196560000       0.713572350000       1.000000000000
C3 C       0.207336780000       0.615312060000       0.808527770000       1.000000000000
C4 C       0.153482470000       0.619480110000       0.871588800000       1.000000000000
C5 C       0.291168380000       0.622749120000       1.020898270000       1.000000000000
C6 C       0.437138330000       0.625861290000       1.172147180000       1.000000000000
C7 C       0.604555350000       0.628537930000       1.326206320000       1.000000000000
C8 C       0.351905390000       0.633601790000       1.301859950000       1.000000000000
C9 C       0.138408440000       0.634767300000       1.209775370000       1.000000000000
C10 C       0.172254720000       0.630884710000       1.140243210000       1.000000000000
C11 C      -0.032317220000       0.631705100000       1.045099770000       1.000000000000
C12 C       0.019553800000       0.627638460000       0.981595700000       1.000000000000
C13 C      -0.117994240000       0.624423630000       0.832497070000       1.000000000000
C14 C      -0.258389680000       0.621279740000       0.682699070000       1.000000000000
C15 C      -0.462325810000       0.621927230000       0.582239770000       1.000000000000
N1 N      -0.424397760000       0.618288030000       0.521265520000       1.000000000000
N2 N      -0.172408240000       0.613309430000       0.551459270000       1.000000000000
N3 N       0.351346620000       0.618728890000       0.963924380000       1.000000000000
N4 N       0.490524350000       0.622016330000       1.114143560000       1.000000000000
N5 N       0.648308040000       0.624881400000       1.266623940000       1.000000000000
N6 N      -0.178451780000       0.628417620000       0.889368660000       1.000000000000
N7 N      -0.317921840000       0.625227300000       0.738902760000       1.000000000000
H1 H       0.214960380000       0.608406830000       0.659595140000       1.000000000000
H2 H       0.408563510000       0.611560370000       0.837034550000       1.000000000000
H3 H       0.775338620000       0.627629950000       1.400169150000       1.000000000000
H4 H       0.337044860000       0.636404290000       1.357148080000       1.000000000000
H5 H      -0.056910690000       0.638568330000       1.187304200000       1.000000000000
H6 H      -0.233343310000       0.635397130000       1.016839960000       1.000000000000
H7 H      -0.662508280000       0.625742150000       0.555240360000       1.000000000000
#END
data_mol10b_opt_4-QR-4-4302-3
_audit_creation_method 'generated by cspy2.0'
_cell_length_a 18.4068
_cell_length_b 6.5473
_cell_length_c 15.1346
_cell_angle_alpha 90.0
_cell_angle_beta 19.8195
_cell_angle_gamma 90.0
loop_
_symmetry_equiv_pos_site_id
_symmetry_equiv_pos_as_xyz
1 +x,+y,+z
2 -x,1/2+y,-z
loop_
_atom_site_label
_atom_site_type_symbol
_atom_site_fract_x
_atom_site_fract_y
_atom_site_fract_z
_atom_site_occupancy
C1 C       0.395222640000       0.256101050000       0.500585380000       1.000000000000
C2 C       0.300284610000       0.255994520000       0.522618450000       1.000000000000
C3 C       0.411753370000       0.256047160000       0.316500460000       1.000000000000
C4 C       0.294358310000       0.255931190000       0.370833880000       1.000000000000
C5 C       0.282843380000       0.255828290000       0.233321750000       1.000000000000
C6 C       0.277708400000       0.255802450000       0.087500880000       1.000000000000
C7 C       0.291303420000       0.255841610000      -0.079834680000       1.000000000000
C8 C       0.061913990000       0.255968940000       0.173608800000       1.000000000000
C9 C      -0.060167120000       0.255985040000       0.387462710000       1.000000000000
C10 C       0.043613280000       0.255943320000       0.353187720000       1.000000000000
C11 C      -0.066432360000       0.255941280000       0.558071790000       1.000000000000
C12 C       0.049408120000       0.255914920000       0.505733400000       1.000000000000
C13 C       0.060845510000       0.255922760000       0.643112510000       1.000000000000
C14 C       0.070121130000       0.255867770000       0.783349080000       1.000000000000
C15 C      -0.033958250000       0.255712820000       0.987578520000       1.000000000000
N1 N       0.065337970000       0.255739140000       0.949241970000       1.000000000000
N2 N       0.288213280000       0.255984730000       0.696470010000       1.000000000000
N3 N       0.400480050000       0.255877060000       0.172671840000       1.000000000000
N4 N       0.389549600000       0.255744900000       0.033667910000       1.000000000000
N5 N       0.395048690000       0.255741500000      -0.124004730000       1.000000000000
N6 N      -0.056966460000       0.255930260000       0.704039690000       1.000000000000
N7 N      -0.046091430000       0.255863840000       0.843345080000       1.000000000000
H1 H       0.568884960000       0.256316440000       0.308175020000       1.000000000000
H2 H       0.585317090000       0.256184710000       0.114671160000       1.000000000000
H3 H       0.388656710000       0.255807010000      -0.250901130000       1.000000000000
H4 H      -0.008499150000       0.255979970000       0.188767950000       1.000000000000
H5 H      -0.233846010000       0.255989910000       0.583383420000       1.000000000000
H6 H      -0.240036300000       0.255933000000       0.759694830000       1.000000000000
H7 H      -0.207987610000       0.255531430000       1.188368550000       1.000000000000
#END
data_mol10b_opt_2-QR-2-7555-3
_audit_creation_method 'generated by cspy2.0'
_cell_length_a 19.4514
_cell_length_b 6.6778
_cell_length_c 15.0871
_cell_angle_alpha 71.3889
_cell_angle_beta 152.2084
_cell_angle_gamma 126.21890000000002
loop_
_symmetry_equiv_pos_site_id
_symmetry_equiv_pos_as_xyz
1 -x,-y,-z
2 +x,+y,+z
loop_
_atom_site_label
_atom_site_type_symbol
_atom_site_fract_x
_atom_site_fract_y
_atom_site_fract_z
_atom_site_occupancy
C1 C       0.249858050000       0.684434070000       0.796540450000       1.000000000000
C2 C       0.249953820000       0.783509270000       0.868467440000       1.000000000000
C3 C       0.249895060000       0.678451940000       0.963239810000       1.000000000000
C4 C       0.250000480000       0.799264360000       1.025241300000       1.000000000000
C5 C       0.250087770000       0.820079260000       1.173386390000       1.000000000000
C6 C       0.250097400000       0.834589750000       1.323413960000       1.000000000000
C7 C       0.250041910000       0.830576030000       1.476270240000       1.000000000000
C8 C       0.249906830000       1.057137880000       1.450685210000       1.000000000000
C9 C       0.249895520000       1.172861090000       1.358630800000       1.000000000000
C10 C       0.249949260000       1.065350720000       1.290291750000       1.000000000000
C11 C       0.249957070000       1.168929580000       1.195289950000       1.000000000000
C12 C       0.249995160000       1.049779860000       1.132983620000       1.000000000000
C13 C       0.250003710000       1.029151100000       0.985143070000       1.000000000000
C14 C       0.250075610000       1.010692960000       0.836659800000       1.000000000000
C15 C       0.250238420000       1.108161270000       0.736573080000       1.000000000000
N1 N       0.250222470000       1.005573690000       0.676628880000       1.000000000000
N2 N       0.249980560000       0.785478290000       0.707601130000       1.000000000000
N3 N       0.250049470000       0.699471670000       1.117492150000       1.000000000000
N4 N       0.250166180000       0.719791050000       1.266572440000       1.000000000000
N5 N       0.250153480000       0.723776340000       1.417859500000       1.000000000000
N6 N       0.249985270000       1.149869950000       1.040878090000       1.000000000000
N7 N       0.250068830000       1.129790810000       0.891752950000       1.000000000000
H1 H       0.249645840000       0.512631140000       0.816130080000       1.000000000000
H2 H       0.249760320000       0.507416830000       0.992366770000       1.000000000000
H3 H       0.250072840000       0.738347660000       1.550226690000       1.000000000000
H4 H       0.249886920000       1.130602040000       1.505115930000       1.000000000000
H5 H       0.249885980000       1.344241200000       1.335346610000       1.000000000000
H6 H       0.249961410000       1.339889550000       1.166277420000       1.000000000000
H7 H       0.250417200000       1.279797290000       0.708982900000       1.000000000000
#END
data_mol10b_opt_2-QR-2-4972-3
_audit_creation_method 'generated by cspy2.0'
_cell_length_a 6.6782
_cell_length_b 6.4929
_cell_length_c 15.7264
_cell_angle_alpha 113.53730000000002
_cell_angle_beta 96.7725
_cell_angle_gamma 90.0858
loop_
_symmetry_equiv_pos_site_id
_symmetry_equiv_pos_as_xyz
1 -x,-y,-z
2 +x,+y,+z
loop_
_atom_site_label
_atom_site_type_symbol
_atom_site_fract_x
_atom_site_fract_y
_atom_site_fract_z
_atom_site_occupancy
C1 C       0.018964820000       0.703371800000       0.953257860000       1.000000000000
C2 C      -0.151862150000       0.631464430000       0.881434380000       1.000000000000
C3 C      -0.141730480000       0.536622240000       0.786604210000       1.000000000000
C4 C      -0.324345430000       0.474652010000       0.724716160000       1.000000000000
C5 C      -0.493175520000       0.326473120000       0.576667310000       1.000000000000
C6 C      -0.657739980000       0.176408220000       0.426657740000       1.000000000000
C7 C      -0.806741150000       0.023505980000       0.273753480000       1.000000000000
C8 C      -1.007966570000       0.049188530000       0.299209110000       1.000000000000
C9 C      -1.031622460000       0.141315850000       0.391251350000       1.000000000000
C10 C      -0.855650830000       0.209631740000       0.459637180000       1.000000000000
C11 C      -0.864176550000       0.304702530000       0.554645470000       1.000000000000
C12 C      -0.682632200000       0.366979200000       0.616982760000       1.000000000000
C13 C      -0.514101150000       0.514854110000       0.764823500000       1.000000000000
C14 C      -0.346970990000       0.663373160000       0.913370730000       1.000000000000
C15 C      -0.343989990000       0.763528790000       1.013619370000       1.000000000000
N1 N      -0.181477750000       0.823448980000       1.073540850000       1.000000000000
N2 N       0.007138670000       0.792378030000       1.042319300000       1.000000000000
N3 N      -0.316740250000       0.382334830000       0.632515950000       1.000000000000
N4 N      -0.485951480000       0.233220420000       0.483561520000       1.000000000000
N5 N      -0.641295920000       0.081891320000       0.332269710000       1.000000000000
N6 N      -0.690601930000       0.459151370000       0.709076980000       1.000000000000
N7 N      -0.521185460000       0.608311900000       0.858277730000       1.000000000000
H1 H       0.170737190000       0.683706330000       0.933449870000       1.000000000000
H2 H      -0.000111200000       0.507417430000       0.757337320000       1.000000000000
H3 H      -0.788435920000      -0.050508620000       0.199828790000       1.000000000000
H4 H      -1.135913720000      -0.005228490000       0.244763730000       1.000000000000
H5 H      -1.179719860000       0.164675490000       0.414530650000       1.000000000000
H6 H      -1.006095980000       0.333792080000       0.583666760000       1.000000000000
H7 H      -0.487659300000       0.791196870000       1.041393880000       1.000000000000
#END
data_mol10b_opt_14-QR-14-9089-3
_audit_creation_method 'generated by cspy2.0'
_cell_length_a 6.5804
_cell_length_b 28.1543
_cell_length_c 24.7504
_cell_angle_alpha 90.0
_cell_angle_beta 164.6601
_cell_angle_gamma 90.0
loop_
_symmetry_equiv_pos_site_id
_symmetry_equiv_pos_as_xyz
1 -x,-y,-z
2 +x,+y,+z
3 -x,1/2+y,1/2-z
4 +x,1/2-y,1/2+z
loop_
_atom_site_label
_atom_site_type_symbol
_atom_site_fract_x
_atom_site_fract_y
_atom_site_fract_z
_atom_site_occupancy
C1 C       0.314162960000       0.315381620000       0.114721180000       1.000000000000
C2 C       0.566828420000       0.352948240000       0.144364590000       1.000000000000
C3 C       0.622569260000       0.400173980000       0.172713390000       1.000000000000
C4 C       0.882023600000       0.432900930000       0.199872940000       1.000000000000
C5 C       1.186860760000       0.508488940000       0.252618130000       1.000000000000
C6 C       1.487810290000       0.585014750000       0.305691820000       1.000000000000
C7 C       1.772296340000       0.662830030000       0.358882050000       1.000000000000
C8 C       1.990285950000       0.652162240000       0.360059090000       1.000000000000
C9 C       1.952200650000       0.606466580000       0.333098730000       1.000000000000
C10 C       1.696470870000       0.570559040000       0.304416870000       1.000000000000
C11 C       1.638534060000       0.523229750000       0.275891510000       1.000000000000
C12 C       1.380523170000       0.490285020000       0.248784410000       1.000000000000
C13 C       1.076524310000       0.414800970000       0.196210150000       1.000000000000
C14 C       0.773890720000       0.338976560000       0.143546130000       1.000000000000
C15 C       0.699215500000       0.288911060000       0.113060130000       1.000000000000
N1 N       0.465128680000       0.257365830000       0.087491850000       1.000000000000
N2 N       0.264768120000       0.271050010000       0.088267020000       1.000000000000
N3 N       0.939233600000       0.478836370000       0.227640830000       1.000000000000
N4 N       1.245270810000       0.554879280000       0.280707690000       1.000000000000
N5 N       1.536214620000       0.631952600000       0.333734700000       1.000000000000
N6 N       1.323955500000       0.444404950000       0.221103580000       1.000000000000
N7 N       1.018206140000       0.368230960000       0.168149190000       1.000000000000
H1 H       0.149075180000       0.323740870000       0.113710080000       1.000000000000
H2 H       0.476465750000       0.413353990000       0.175114290000       1.000000000000
H3 H       1.803778410000       0.699537330000       0.380588230000       1.000000000000
H4 H       2.179671700000       0.680626600000       0.382369590000       1.000000000000
H5 H       2.109700480000       0.596344570000       0.332670100000       1.000000000000
H6 H       1.784707030000       0.510179320000       0.273450830000       1.000000000000
H7 H       0.848953450000       0.276495210000       0.111248970000       1.000000000000
#END
data_mol10b_opt_2-QR-2-6567-4
_audit_creation_method 'generated by cspy2.0'
_cell_length_a 22.6942
_cell_length_b 15.0973
_cell_length_c 6.0783
_cell_angle_alpha 140.4839
_cell_angle_beta 135.2815
_cell_angle_gamma 27.0935
loop_
_symmetry_equiv_pos_site_id
_symmetry_equiv_pos_as_xyz
1 -x,-y,-z
2 +x,+y,+z
loop_
_atom_site_label
_atom_site_type_symbol
_atom_site_fract_x
_atom_site_fract_y
_atom_site_fract_z
_atom_site_occupancy
C1 C       0.138126280000       0.176388680000       0.820338660000       1.000000000000
C2 C       0.185888410000       0.050306290000       0.902306950000       1.000000000000
C3 C       0.125882830000       0.018940760000       0.793154040000       1.000000000000
C4 C       0.185531430000      -0.110000250000       0.896458750000       1.000000000000
C5 C       0.188281080000      -0.264847350000       0.896311640000       1.000000000000
C6 C       0.187648960000      -0.417955190000       0.890268030000       1.000000000000
C7 C       0.177203650000      -0.563232180000       0.866894110000       1.000000000000
C8 C       0.296870730000      -0.668345040000       1.079711000000       1.000000000000
C9 C       0.362304920000      -0.645757580000       1.198513390000       1.000000000000
C10 C       0.309921780000      -0.518206250000       1.107966530000       1.000000000000
C11 C       0.369175850000      -0.485807770000       1.215894640000       1.000000000000
C12 C       0.310390310000      -0.357426040000       1.113852840000       1.000000000000
C13 C       0.307706870000      -0.202913690000       1.113924130000       1.000000000000
C14 C       0.306182010000      -0.048980300000       1.115945310000       1.000000000000
C15 C       0.362501800000      -0.008069020000       1.218552220000       1.000000000000
N1 N       0.312239310000       0.108513300000       1.131615880000       1.000000000000
N2 N       0.195708850000       0.204465510000       0.924892120000       1.000000000000
N3 N       0.128395410000      -0.141872270000       0.792259570000       1.000000000000
N4 N       0.130830910000      -0.297318140000       0.791469870000       1.000000000000
N5 N       0.124639910000      -0.445630890000       0.775592570000       1.000000000000
N6 N       0.367667780000      -0.325837730000       1.218222880000       1.000000000000
N7 N       0.365330240000      -0.170348740000       1.218804960000       1.000000000000
H1 H       0.047418770000       0.255698590000       0.659618040000       1.000000000000
H2 H       0.035042990000       0.088658770000       0.631739410000       1.000000000000
H3 H       0.125018720000      -0.581789690000       0.772087540000       1.000000000000
H4 H       0.332239870000      -0.762956140000       1.140545980000       1.000000000000
H5 H       0.453026830000      -0.721411520000       1.359803770000       1.000000000000
H6 H       0.459989670000      -0.555682660000       1.377508450000       1.000000000000
H7 H       0.453564650000      -0.079584160000       1.380227090000       1.000000000000
#END
data_mol10b_opt_1-QR-1-1175-3
_audit_creation_method 'generated by cspy2.0'
_cell_length_a 6.6651
_cell_length_b 12.5544
_cell_length_c 18.8042
_cell_angle_alpha 139.1086
_cell_angle_beta 66.4598
_cell_angle_gamma 150.5119
loop_
_symmetry_equiv_pos_site_id
_symmetry_equiv_pos_as_xyz
1 +x,+y,+z
loop_
_atom_site_label
_atom_site_type_symbol
_atom_site_fract_x
_atom_site_fract_y
_atom_site_fract_z
_atom_site_occupancy
C1 C       0.152252090000       0.559472000000       0.526356820000       1.000000000000
C2 C       0.649428670000       0.956826370000       0.604102280000       1.000000000000
C3 C       0.791519740000       1.214488810000       0.693866220000       1.000000000000
C4 C       1.297207270000       1.596990150000       0.762789700000       1.000000000000
C5 C       1.922092350000       2.208476920000       0.913050500000       1.000000000000
C6 C       2.540892390000       2.820571900000       1.064888950000       1.000000000000
C7 C       3.130619880000       3.423165270000       1.218593870000       1.000000000000
C8 C       3.524979530000       3.578343400000       1.205114200000       1.000000000000
C9 C       3.417046340000       3.343778960000       1.118683820000       1.000000000000
C10 C       2.914956820000       2.950617240000       1.044051090000       1.000000000000
C11 C       2.768936450000       2.690545520000       0.953991300000       1.000000000000
C12 C       2.265139660000       2.308223990000       0.884808440000       1.000000000000
C13 C       1.641490700000       1.697829210000       0.734836050000       1.000000000000
C14 C       1.019820030000       1.087121450000       0.584315180000       1.000000000000
C15 C       0.839989500000       0.799416200000       0.488759720000       1.000000000000
N1 N       0.381753420000       0.445395310000       0.422865990000       1.000000000000
N2 N       0.024000610000       0.320212760000       0.442230350000       1.000000000000
N3 N       1.440501510000       1.850227690000       0.850267460000       1.000000000000
N4 N       2.067855510000       2.464766690000       1.001434460000       1.000000000000
N5 N       2.668720580000       3.070032060000       1.153978960000       1.000000000000
N6 N       2.122915080000       2.055766200000       0.797481520000       1.000000000000
N7 N       1.495153770000       1.440636030000       0.646223330000       1.000000000000
H1 H      -0.144868280000       0.443623680000       0.536860920000       1.000000000000
H2 H       0.533109760000       1.137113990000       0.713991780000       1.000000000000
H3 H       3.218872280000       3.612380760000       1.288065730000       1.000000000000
H4 H       3.898271820000       3.877647780000       1.263893640000       1.000000000000
H5 H       3.699621080000       3.445237260000       1.104502290000       1.000000000000
H6 H       3.028122450000       2.768735640000       0.934015320000       1.000000000000
H7 H       1.105558420000       0.883422320000       0.470200970000       1.000000000000
#END
data_mol10b_opt_14-QR-14-2107-4
_audit_creation_method 'generated by cspy2.0'
_cell_length_a 15.428
_cell_length_b 15.0314
_cell_length_c 45.2255
_cell_angle_alpha 90.0
_cell_angle_beta 173.3517
_cell_angle_gamma 90.0
loop_
_symmetry_equiv_pos_site_id
_symmetry_equiv_pos_as_xyz
1 -x,-y,-z
2 +x,+y,+z
3 -x,1/2+y,1/2-z
4 +x,1/2-y,1/2+z
loop_
_atom_site_label
_atom_site_type_symbol
_atom_site_fract_x
_atom_site_fract_y
_atom_site_fract_z
_atom_site_occupancy
C1 C       0.628963870000       0.398884140000       0.433794020000       1.000000000000
C2 C       0.885163210000       0.311723510000       0.512253950000       1.000000000000
C3 C       0.599599970000       0.232594600000       0.425944400000       1.000000000000
C4 C       0.914122320000       0.152088190000       0.522094660000       1.000000000000
C5 C       0.956972130000       0.000384910000       0.536099820000       1.000000000000
C6 C       0.983358490000      -0.152334820000       0.545120050000       1.000000000000
C7 C       0.960775490000      -0.305142440000       0.539262030000       1.000000000000
C8 C       1.563607250000      -0.314178610000       0.722664210000       1.000000000000
C9 C       1.877553020000      -0.239483530000       0.817647080000       1.000000000000
C10 C       1.597980580000      -0.154464510000       0.732064940000       1.000000000000
C11 C       1.879899260000      -0.074938480000       0.817273360000       1.000000000000
C12 C       1.569091990000       0.005785060000       0.722223970000       1.000000000000
C13 C       1.526234340000       0.157264540000       0.708199570000       1.000000000000
C14 C       1.488862720000       0.309130560000       0.695828780000       1.000000000000
C15 C       1.754232050000       0.394868000000       0.775934410000       1.000000000000
N1 N       1.487374010000       0.470633960000       0.694292450000       1.000000000000
N2 N       0.903113650000       0.472846150000       0.516654390000       1.000000000000
N3 N       0.642170100000       0.074809990000       0.439891420000       1.000000000000
N4 N       0.683486270000      -0.077722190000       0.453430010000       1.000000000000
N5 N       0.682003910000      -0.230126130000       0.453977750000       1.000000000000
N6 N       1.841625990000       0.082917030000       0.804597600000       1.000000000000
N7 N       1.799953990000       0.235687630000       0.790910960000       1.000000000000
H1 H       0.173382740000       0.405185890000       0.295254110000       1.000000000000
H2 H       0.144904540000       0.229299720000       0.287721730000       1.000000000000
H3 H       0.710412740000      -0.365240740000       0.463515190000       1.000000000000
H4 H       1.753942960000      -0.380013070000       0.780978160000       1.000000000000
H5 H       2.333411970000      -0.242268870000       0.956290910000       1.000000000000
H6 H       2.335034640000      -0.071896750000       0.955656410000       1.000000000000
H7 H       2.210177240000       0.396580020000       0.914539060000       1.000000000000
#END
data_mol10b_opt_2-QR-2-14326-3
_audit_creation_method 'generated by cspy2.0'
_cell_length_a 7.2231
_cell_length_b 13.4118
_cell_length_c 10.5364
_cell_angle_alpha 64.9937
_cell_angle_beta 73.1856
_cell_angle_gamma 40.7713
loop_
_symmetry_equiv_pos_site_id
_symmetry_equiv_pos_as_xyz
1 -x,-y,-z
2 +x,+y,+z
loop_
_atom_site_label
_atom_site_type_symbol
_atom_site_fract_x
_atom_site_fract_y
_atom_site_fract_z
_atom_site_occupancy
C1 C       0.093671120000       0.329982770000       0.697068070000       1.000000000000
C2 C      -0.054251710000       0.290299120000       0.772426380000       1.000000000000
C3 C      -0.250200300000       0.355703690000       0.871361330000       1.000000000000
C4 C      -0.377559120000       0.303803250000       0.936382090000       1.000000000000
C5 C      -0.683005200000       0.313639450000       1.091263550000       1.000000000000
C6 C      -0.992438770000       0.326813120000       1.248216200000       1.000000000000
C7 C      -1.307842720000       0.349578170000       1.408177180000       1.000000000000
C8 C      -1.254387990000       0.232624850000       1.382241110000       1.000000000000
C9 C      -1.064081370000       0.162188770000       1.286285900000       1.000000000000
C10 C      -0.923433910000       0.206720810000       1.214427790000       1.000000000000
C11 C      -0.727070750000       0.141976910000       1.115327130000       1.000000000000
C12 C      -0.598926710000       0.193138470000       1.049771510000       1.000000000000
C13 C      -0.294007770000       0.183340370000       0.895061850000       1.000000000000
C14 C       0.012311220000       0.172428200000       0.739588480000       1.000000000000
C15 C       0.219304590000       0.110194250000       0.634914170000       1.000000000000
N1 N       0.342578770000       0.153341080000       0.571957570000       1.000000000000
N2 N       0.277638900000       0.267439660000       0.604125540000       1.000000000000
N3 N      -0.568174090000       0.366331700000       1.032528340000       1.000000000000
N4 N      -0.875520390000       0.376570670000       1.188341450000       1.000000000000
N5 N      -1.187613510000       0.395160410000       1.346617120000       1.000000000000
N6 N      -0.408569490000       0.130517640000       0.953718030000       1.000000000000
N7 N      -0.100919980000       0.120339970000       0.797550930000       1.000000000000
H1 H       0.052417850000       0.418399960000       0.717416030000       1.000000000000
H2 H      -0.311044460000       0.445107690000       0.901568350000       1.000000000000
H3 H      -1.460709380000       0.405814930000       1.485236000000       1.000000000000
H4 H      -1.366430780000       0.203263650000       1.439406300000       1.000000000000
H5 H      -1.015440330000       0.073272450000       1.262413020000       1.000000000000
H6 H      -0.666599560000       0.052503970000       1.085439980000       1.000000000000
H7 H       0.277026800000       0.020740100000       0.606248590000       1.000000000000
#END
data_mol10b_opt_14-QR-14-1668-3
_audit_creation_method 'generated by cspy2.0'
_cell_length_a 7.9153
_cell_length_b 28.236
_cell_length_c 6.7941
_cell_angle_alpha 90.0
_cell_angle_beta 52.4037
_cell_angle_gamma 90.0
loop_
_symmetry_equiv_pos_site_id
_symmetry_equiv_pos_as_xyz
1 -x,-y,-z
2 +x,+y,+z
3 -x,1/2+y,1/2-z
4 +x,1/2-y,1/2+z
loop_
_atom_site_label
_atom_site_type_symbol
_atom_site_fract_x
_atom_site_fract_y
_atom_site_fract_z
_atom_site_occupancy
C1 C       0.704211700000       0.171413230000       0.616613310000       1.000000000000
C2 C       0.555741620000       0.133252390000       0.751772430000       1.000000000000
C3 C       0.595004160000       0.086228690000       0.683631910000       1.000000000000
C4 C       0.431709900000       0.052841750000       0.837150380000       1.000000000000
C5 C       0.308674700000      -0.023205930000       0.923990610000       1.000000000000
C6 C       0.190474320000      -0.100165660000       1.005131890000       1.000000000000
C7 C       0.088682850000      -0.178341590000       1.068200380000       1.000000000000
C8 C      -0.120146710000      -0.168539670000       1.293998460000       1.000000000000
C9 C      -0.172082900000      -0.123092970000       1.374548180000       1.000000000000
C10 C      -0.017363910000      -0.086573690000       1.232017990000       1.000000000000
C11 C      -0.055095850000      -0.039436880000       1.298554940000       1.000000000000
C12 C       0.107042930000      -0.005846400000       1.146518800000       1.000000000000
C13 C       0.229878070000       0.070090410000       1.059925380000       1.000000000000
C14 C       0.351119850000       0.146356610000       0.975265300000       1.000000000000
C15 C       0.323323230000       0.196258810000       1.033043620000       1.000000000000
N1 N       0.467179270000       0.228378480000       0.899412690000       1.000000000000
N2 N       0.665054230000       0.215541280000       0.683067720000       1.000000000000
N3 N       0.467679410000       0.007086770000       0.773314750000       1.000000000000
N4 N       0.344552730000      -0.069417750000       0.860022930000       1.000000000000
N5 N       0.235946150000      -0.146883310000       0.930730070000       1.000000000000
N6 N       0.070756060000       0.039849410000       1.210696000000       1.000000000000
N7 N       0.194084240000       0.116472860000       1.124048500000       1.000000000000
H1 H       0.861793130000       0.163727840000       0.445740800000       1.000000000000
H2 H       0.745383440000       0.073691280000       0.517690330000       1.000000000000
H3 H       0.129710560000      -0.214853180000       1.004245800000       1.000000000000
H4 H      -0.231181850000      -0.197442250000       1.394778750000       1.000000000000
H5 H      -0.327142070000      -0.113621400000       1.543542990000       1.000000000000
H6 H      -0.205746420000      -0.027021670000       1.464579510000       1.000000000000
H7 H       0.171371600000       0.208023280000       1.200251850000       1.000000000000
#END
data_mol10b_opt_14-QR-14-2950-3
_audit_creation_method 'generated by cspy2.0'
_cell_length_a 6.6493
_cell_length_b 12.9537
_cell_length_c 14.3487
_cell_angle_alpha 90.0
_cell_angle_beta 83.374
_cell_angle_gamma 90.0
loop_
_symmetry_equiv_pos_site_id
_symmetry_equiv_pos_as_xyz
1 -x,-y,-z
2 +x,+y,+z
3 -x,1/2+y,1/2-z
4 +x,1/2-y,1/2+z
loop_
_atom_site_label
_atom_site_type_symbol
_atom_site_fract_x
_atom_site_fract_y
_atom_site_fract_z
_atom_site_occupancy
C1 C       0.130652700000       0.126128250000       0.319057560000       1.000000000000
C2 C       0.298153220000       0.124989990000       0.246060990000       1.000000000000
C3 C       0.282414060000       0.127933860000       0.151191250000       1.000000000000
C4 C       0.462345210000       0.126282330000       0.088065560000       1.000000000000
C5 C       0.623374360000       0.127411400000      -0.061227440000       1.000000000000
C6 C       0.779998520000       0.128641180000      -0.212456220000       1.000000000000
C7 C       0.920807810000       0.130222910000      -0.366483360000       1.000000000000
C8 C       1.124551790000       0.125533590000      -0.342289240000       1.000000000000
C9 C       1.153718890000       0.122375800000      -0.250297370000       1.000000000000
C10 C       0.980851100000       0.123788760000      -0.180708820000       1.000000000000
C11 C       0.994984750000       0.120845070000      -0.085650650000       1.000000000000
C12 C       0.816160880000       0.122534710000      -0.022081660000       1.000000000000
C13 C       0.655423410000       0.121453980000       0.127001370000       1.000000000000
C14 C       0.496137500000       0.120357310000       0.276782860000       1.000000000000
C15 C       0.499017570000       0.117559390000       0.377161320000       1.000000000000
N1 N       0.339180150000       0.118926150000       0.438189760000       1.000000000000
N2 N       0.147759360000       0.123352680000       0.408141520000       1.000000000000
N3 N       0.449303190000       0.129154460000      -0.004187190000       1.000000000000
N4 N       0.610663410000       0.130317460000      -0.154389130000       1.000000000000
N5 N       0.757944400000       0.131751200000      -0.306842560000       1.000000000000
N6 N       0.829564450000       0.119678250000       0.070062760000       1.000000000000
N7 N       0.668019200000       0.118612300000       0.220513160000       1.000000000000
H1 H      -0.023065600000       0.129525600000       0.300199490000       1.000000000000
H2 H       0.138349660000       0.131451560000       0.122799070000       1.000000000000
H3 H       0.898080490000       0.132756690000      -0.440371980000       1.000000000000
H4 H       1.249966230000       0.124654210000      -0.397614230000       1.000000000000
H5 H       1.303939090000       0.118836460000      -0.227941250000       1.000000000000
H6 H       1.139332030000       0.117263450000      -0.057506620000       1.000000000000
H7 H       0.645056650000       0.114067980000       0.404046480000       1.000000000000
#END
data_mol10b_opt_14-QR-14-5236-3
_audit_creation_method 'generated by cspy2.0'
_cell_length_a 4.3022
_cell_length_b 16.6327
_cell_length_c 22.6684
_cell_angle_alpha 90.0
_cell_angle_beta 47.9856
_cell_angle_gamma 90.0
loop_
_symmetry_equiv_pos_site_id
_symmetry_equiv_pos_as_xyz
1 -x,-y,-z
2 +x,+y,+z
3 -x,1/2+y,1/2-z
4 +x,1/2-y,1/2+z
loop_
_atom_site_label
_atom_site_type_symbol
_atom_site_fract_x
_atom_site_fract_y
_atom_site_fract_z
_atom_site_occupancy
C1 C       0.941538360000       0.268652110000       0.596671550000       1.000000000000
C2 C       0.958789450000       0.238181880000       0.535152600000       1.000000000000
C3 C       0.952761090000       0.158090340000       0.520426120000       1.000000000000
C4 C       0.971964780000       0.137825560000       0.457422320000       1.000000000000
C5 C       0.985052750000       0.044016890000       0.382339850000       1.000000000000
C6 C       0.997668850000      -0.052134220000       0.308079680000       1.000000000000
C7 C       1.008340630000      -0.153310340000       0.237661630000       1.000000000000
C8 C       1.034843110000      -0.098238890000       0.185530780000       1.000000000000
C9 C       1.042544240000      -0.018164660000       0.195905180000       1.000000000000
C10 C       1.024175600000       0.008595050000       0.258275770000       1.000000000000
C11 C       1.030117640000       0.088561910000       0.273476380000       1.000000000000
C12 C       1.010778660000       0.109379850000       0.336295800000       1.000000000000
C13 C       0.997522640000       0.203067640000       0.411278400000       1.000000000000
C14 C       0.984348080000       0.297576600000       0.486011680000       1.000000000000
C15 C       0.988821450000       0.379929370000       0.505469670000       1.000000000000
N1 N       0.971823920000       0.401969230000       0.562454700000       1.000000000000
N2 N       0.947349580000       0.344262660000       0.609865970000       1.000000000000
N3 N       0.966166450000       0.060335600000       0.442495880000       1.000000000000
N4 N       0.979195190000      -0.034156910000       0.367145080000       1.000000000000
N5 N       0.990648830000      -0.132927280000       0.295245140000       1.000000000000
N6 N       1.016537390000       0.186844080000       0.351109100000       1.000000000000
N7 N       1.003089810000       0.281506570000       0.426611830000       1.000000000000
H1 H       0.922154660000       0.226610460000       0.635802220000       1.000000000000
H2 H       0.933989340000       0.109948480000       0.554955970000       1.000000000000
H3 H       1.002197080000      -0.217505260000       0.229138580000       1.000000000000
H4 H       1.047916210000      -0.121598870000       0.139311230000       1.000000000000
H5 H       1.062101690000       0.026123280000       0.158401880000       1.000000000000
H6 H       1.049178290000       0.136550820000       0.238784810000       1.000000000000
H7 H       1.007680720000       0.427184730000       0.470095080000       1.000000000000
#END
data_mol10b_opt_14-QR-14-7404-3
_audit_creation_method 'generated by cspy2.0'
_cell_length_a 4.2753
_cell_length_b 12.6631
_cell_length_c 29.8331
_cell_angle_alpha 90.0
_cell_angle_beta 131.2084
_cell_angle_gamma 90.0
loop_
_symmetry_equiv_pos_site_id
_symmetry_equiv_pos_as_xyz
1 -x,-y,-z
2 +x,+y,+z
3 -x,1/2+y,1/2-z
4 +x,1/2-y,1/2+z
loop_
_atom_site_label
_atom_site_type_symbol
_atom_site_fract_x
_atom_site_fract_y
_atom_site_fract_z
_atom_site_occupancy
C1 C       0.915369790000       0.366593100000       0.844393720000       1.000000000000
C2 C       0.794311000000       0.282097440000       0.862417680000       1.000000000000
C3 C       0.555024190000       0.196394060000       0.827827570000       1.000000000000
C4 C       0.462643620000       0.119702030000       0.852132480000       1.000000000000
C5 C       0.151372200000      -0.034366240000       0.843878930000       1.000000000000
C6 C      -0.166335170000      -0.189742060000       0.833897880000       1.000000000000
C7 C      -0.496573920000      -0.346046740000       0.819076690000       1.000000000000
C8 C      -0.365929620000      -0.344739430000       0.877508970000       1.000000000000
C9 C      -0.129148990000      -0.263051220000       0.914498420000       1.000000000000
C10 C      -0.018118180000      -0.181179350000       0.894052760000       1.000000000000
C11 C       0.220987970000      -0.095123530000       0.928300190000       1.000000000000
C12 C       0.315082280000      -0.018175430000       0.904426970000       1.000000000000
C13 C       0.626095060000       0.135644150000       0.912693930000       1.000000000000
C14 C       0.939439580000       0.289940380000       0.921553200000       1.000000000000
C15 C       1.187967520000       0.382013420000       0.954739070000       1.000000000000
N1 N       1.282357050000       0.454679680000       0.934756780000       1.000000000000
N2 N       1.140987490000       0.446812040000       0.877458760000       1.000000000000
N3 N       0.230922510000       0.036101490000       0.819068590000       1.000000000000
N4 N      -0.082423920000      -0.118845480000       0.810606130000       1.000000000000
N5 N      -0.406452600000      -0.274379750000       0.797905640000       1.000000000000
N6 N       0.546726900000       0.065277800000       0.937549270000       1.000000000000
N7 N       0.860947820000       0.220419700000       0.946064560000       1.000000000000
H1 H       0.814800870000       0.365133290000       0.800084060000       1.000000000000
H2 H       0.434474140000       0.185141110000       0.782841000000       1.000000000000
H3 H      -0.686477560000      -0.411737290000       0.789542370000       1.000000000000
H4 H      -0.458370000000      -0.408596930000       0.890779340000       1.000000000000
H5 H      -0.021549550000      -0.257951820000       0.959049520000       1.000000000000
H6 H       0.340812650000      -0.084093770000       0.973264800000       1.000000000000
H7 H       1.305568110000       0.391663740000       0.999733070000       1.000000000000
#END
data_mol10b_opt_1-QR-1-43-3
_audit_creation_method 'generated by cspy2.0'
_cell_length_a 6.1328
_cell_length_b 10.9754
_cell_length_c 6.6599
_cell_angle_alpha 61.2669
_cell_angle_beta 93.5837
_cell_angle_gamma 58.9667
loop_
_symmetry_equiv_pos_site_id
_symmetry_equiv_pos_as_xyz
1 +x,+y,+z
loop_
_atom_site_label
_atom_site_type_symbol
_atom_site_fract_x
_atom_site_fract_y
_atom_site_fract_z
_atom_site_occupancy
C1 C       0.163845410000       0.529597220000       0.318371800000       1.000000000000
C2 C       0.239748740000       0.600394290000       0.416335390000       1.000000000000
C3 C       0.328661090000       0.698664980000       0.305048490000       1.000000000000
C4 C       0.395769780000       0.758944270000       0.425626640000       1.000000000000
C5 C       0.543393180000       0.908631980000       0.440391910000       1.000000000000
C6 C       0.692754010000       1.060380450000       0.448760430000       1.000000000000
C7 C       0.844162790000       1.215401440000       0.438189310000       1.000000000000
C8 C       0.830209380000       1.184758320000       0.670930180000       1.000000000000
C9 C       0.744675190000       1.089037460000       0.793107130000       1.000000000000
C10 C       0.671567240000       1.022013730000       0.686134850000       1.000000000000
C11 C       0.582473590000       0.923555090000       0.796002630000       1.000000000000
C12 C       0.514810690000       0.862893740000       0.676907100000       1.000000000000
C13 C       0.367275510000       0.713485210000       0.662166090000       1.000000000000
C14 C       0.219062430000       0.563362920000       0.649568870000       1.000000000000
C15 C       0.124270580000       0.459837370000       0.753165920000       1.000000000000
N1 N       0.059884550000       0.401237370000       0.650973040000       1.000000000000
N2 N       0.080368910000       0.437305510000       0.425207430000       1.000000000000
N3 N       0.482190640000       0.854520290000       0.319653840000       1.000000000000
N4 N       0.630648180000       1.005158390000       0.333825880000       1.000000000000
N5 N       0.780793960000       1.158409920000       0.331424710000       1.000000000000
N6 N       0.428457570000       0.767448340000       0.783115120000       1.000000000000
N7 N       0.279502000000       0.616706370000       0.768871040000       1.000000000000
H1 H       0.175344130000       0.553108860000       0.142376920000       1.000000000000
H2 H       0.349468610000       0.731806120000       0.129305100000       1.000000000000
H3 H       0.912866560000       1.292282110000       0.340757170000       1.000000000000
H4 H       0.887789910000       1.238390280000       0.743667980000       1.000000000000
H5 H       0.730009820000       1.061849300000       0.969182230000       1.000000000000
H6 H       0.562078780000       0.890566270000       0.971872270000       1.000000000000
H7 H       0.104913050000       0.428229450000       0.929386940000       1.000000000000
#END
