# Supplementary material for: Evolutionary chemical space exploration for functional materials: computational organic semiconductor discovery
Source: Chem Sci. 2020 Apr 22;11(19):4922–33. doi: 10.1039/d0sc00554a (PMC8159259; doi:10.1039/d0sc00554a)
Supplement: SC-011-D0SC00554A-s045 [file SC-011-D0SC00554A-s045.txt]

mol4b_opt_29-QR-29-239-3 [0.00304567 0.23517822 0.65591018]
mol4b_opt_14-QR-14-4261-3 [0.51342317 1.19975708 1.22814722]
mol4b_opt_9-QR-9-1366-3 [0.02803686 1.98863423 7.56580225]
mol4b_opt_5-QR-5-6443-3 [0.0847596  3.55846087 4.87096821]
mol4b_opt_4-QR-4-5209-3 [0.18456275 0.71613622 6.31705514]
mol4b_opt_14-QR-14-1440-3 [0.14499814 1.00432615 8.2028222 ]
mol4b_opt_33-QR-33-1849-3 [0.10501815 2.69059942 4.5160751 ]
mol4b_opt_4-QR-4-4615-3 [0.23089104 1.56796715 5.23421167]
mol4b_opt_33-QR-33-466-3 [0.01157199 0.22748625 0.37609969]
mol4b_opt_19-QR-19-3003-3 [0.0212383  0.35079618 0.87602304]
mol4b_opt_4-QR-4-1888-3 [0.17413942 5.89330262 8.28646438]
