# Supplementary material for: Evolutionary chemical space exploration for functional materials: computational organic semiconductor discovery
Source: Chem Sci. 2020 Apr 22;11(19):4922–33. doi: 10.1039/d0sc00554a (PMC8159259; doi:10.1039/d0sc00554a)
Supplement: SC-011-D0SC00554A-s046 [file SC-011-D0SC00554A-s046.txt]

mol9_opt_14-QR-14-6310-3 [ 0.06228888  0.72938105 11.57418911]
mol9_opt_14-QR-14-1997-3 [0.10204742 0.67067221 1.64025106]
mol9_opt_14-QR-14-7507-3 [0.16869602 0.52655071 0.84021065]
mol9_opt_4-QR-4-2001-3 [ 0.17052412  0.62758673 19.07001861]
mol9_opt_19-QR-19-1136-3 [ 0.1394806   0.24111883 11.38642561]
mol9_opt_29-QR-29-2679-3 [0.04802766 0.13948256 9.82942439]
mol9_opt_19-QR-19-3064-3 [0.00153297 0.05320029 0.90587355]
mol9_opt_14-QR-14-1893-3 [0.38312361 1.03512474 3.78497214]
mol9_opt_14-QR-14-4227-3 [0.57784816 1.26504069 3.27255374]
mol9_opt_14-QR-14-5268-3 [ 4.15649281  4.24170249 12.39443889]
mol9_opt_14-QR-14-2124-3 [0.30923541 2.34469485 7.75964952]
mol9_opt_4-QR-4-5557-3 [ 0.05489307  0.19331251 38.76061131]
mol9_opt_33-QR-33-1986-3 [1.2039273  5.91049656 7.24309572]
mol9_opt_33-QR-33-2503-3 [ 0.05114694  0.2316395  33.23066705]
mol9_opt_2-QR-2-6731-3 [0.25347073 1.11403861 6.83285544]
mol9_opt_19-QR-19-1327-3 [ 0.55696293  2.95696481 19.54478886]
mol9_opt_14-QR-14-854-3 [0.2388756  3.16174487 6.96717107]
mol9_opt_15-QR-15-7984-3 [ 2.59884047  2.76110188 12.56874675]
mol9_opt_15-QR-15-10951-3 [0.51477816 0.92806329 3.63962774]
mol9_opt_14-QR-14-7692-3 [0.64397451 1.18385209 1.78969499]
mol9_opt_19-QR-19-1290-3 [0.16188303 2.7852738  4.58944445]
mol9_opt_14-QR-14-1355-3 [ 0.38011628  1.77908263 14.30627031]
mol9_opt_19-QR-19-4645-3 [0.03446879 0.18897679 0.78268699]
mol9_opt_19-QR-19-6314-3 [1.02016296 1.35175355 1.36076854]
mol9_opt_14-QR-14-6195-3 [0.03339247 0.4199135  1.50707823]
mol9_opt_19-QR-19-3730-3 [ 0.11646817  0.34386365 13.87778013]
mol9_opt_14-QR-14-2854-3 [0.16900992 0.4991319  1.45500401]
mol9_opt_14-QR-14-4930-3 [ 0.14519293  0.20957226 47.69680036]
mol9_opt_15-QR-15-8109-3 [ 0.14315433  0.17731256 45.19879344]
mol9_opt_14-QR-14-3570-3 [ 1.10360253  1.52800717 10.22963831]
mol9_opt_14-QR-14-1759-3 [0.04090854 0.33118884 6.16617396]
mol9_opt_14-QR-14-1398-3 [0.23026253 0.27960662 0.58069432]
mol9_opt_19-QR-19-2633-3 [ 1.49884555  9.60202584 31.51611959]
mol9_opt_2-QR-2-10088-3 [0.32546654 1.19195267 5.5893856 ]
mol9_opt_14-QR-14-5101-3 [0.86243955 1.7862983  5.51242376]
mol9_opt_14-QR-14-2831-3 [ 1.49827411  3.59220996 13.37099754]
mol9_opt_19-QR-19-4530-3 [0.12442802 0.55613849 1.3443103 ]
mol9_opt_19-QR-19-1544-3 [ 0.34599143  0.65057744 14.00527567]
mol9_opt_14-QR-14-812-3 [ 0.09957815  0.37413714 26.75172254]
mol9_opt_15-QR-15-7879-3 [ 2.88530089  4.32401198 25.63586644]
mol9_opt_61-QR-61-528-3 [ 1.25431191 11.2041112  22.07944339]
mol9_opt_29-QR-29-1978-3 [0.01579571 0.08923051 5.37414881]
mol9_opt_14-QR-14-592-3 [0.08576378 0.44243625 2.52121365]
mol9_opt_14-QR-14-6296-3 [0.04189199 0.07638774 2.2333513 ]
mol9_opt_2-QR-2-8380-3 [0.39755417 1.29767288 6.20743503]
mol9_opt_14-QR-14-4581-3 [5.56347017e-02 4.67786869e-01 8.15580773e+01]
mol9_opt_14-QR-14-1308-3 [ 0.03504626  0.13629781 14.47085205]
mol9_opt_14-QR-14-4617-3 [0.15730472 2.09620873 4.09763925]
mol9_opt_15-QR-15-3484-3 [ 0.13839391  0.16834936 56.62353855]
mol9_opt_14-QR-14-5193-3 [0.53076348 1.91724757 2.7421936 ]
mol9_opt_14-QR-14-2947-3 [ 0.08203648  0.49968248 32.50299921]
mol9_opt_14-QR-14-370-3 [0.39639464 1.27824497 4.1390094 ]
mol9_opt_14-QR-14-6814-3 [0.41568473 0.41942422 7.15297444]
mol9_opt_19-QR-19-261-3 [0.14365819 0.15597934 1.77670733]
mol9_opt_19-QR-19-251-3 [0.22490659 1.06225054 1.24158798]
mol9_opt_2-QR-2-9868-3 [ 0.19876929  0.62341902 14.7243948 ]
mol9_opt_19-QR-19-2331-3 [0.40591928 0.51957612 0.6912362 ]
mol9_opt_14-QR-14-3058-3 [0.41177471 0.64658609 3.90365117]
mol9_opt_14-QR-14-6026-3 [ 0.47274151  0.7274523  17.21876109]
mol9_opt_33-QR-33-2002-3 [ 1.28683266  1.87151103 47.93329669]
mol9_opt_14-QR-14-1004-3 [0.06879536 0.30418045 0.88397452]
mol9_opt_2-QR-2-3688-3 [ 0.14706732  1.17804098 17.78476534]
mol9_opt_14-QR-14-4432-3 [ 0.31805012  0.98210277 38.66126166]
mol9_opt_4-QR-4-598-3 [ 0.02910419  0.31152732 11.47986989]
mol9_opt_14-QR-14-1381-3 [ 0.06967703  6.29876071 23.52804996]
mol9_opt_14-QR-14-5207-3 [0.079242   0.15539784 0.20558504]
mol9_opt_14-QR-14-3128-3 [0.63474109 1.39840171 2.63629332]
mol9_opt_14-QR-14-4841-3 [0.38403783 0.4824163  0.71340877]
mol9_opt_14-QR-14-6059-3 [0.08735275 0.29761505 0.31211847]
mol9_opt_14-QR-14-5115-3 [0.46474281 0.5397128  0.66601612]
mol9_opt_14-QR-14-7250-3 [0.04061713 1.86624437 1.92032994]
mol9_opt_14-QR-14-2617-3 [1.71641184e-02 3.65590424e-01 3.15145801e+01]
mol9_opt_4-QR-4-2789-3 [0.8511502  1.55097713 1.88807548]
mol9_opt_14-QR-14-1781-3 [ 0.04493044  0.34195438 17.44152122]
mol9_opt_14-QR-14-4408-3 [0.51343601 2.03596101 5.68800827]
mol9_opt_14-QR-14-1786-3 [ 0.03279153  0.24083239 18.72260343]
mol9_opt_14-QR-14-5248-3 [0.17474421 0.5481458  7.16817771]
mol9_opt_14-QR-14-3427-3 [0.51124785 2.33755644 7.05629552]
mol9_opt_33-QR-33-1256-3 [1.08134544 1.09278653 1.27133049]
mol9_opt_33-QR-33-3094-3 [0.17918361 0.26075164 3.06880285]
mol9_opt_15-QR-15-616-3 [ 0.06917369  0.65726916 18.13843573]
mol9_opt_33-QR-33-2715-3 [0.26742105 0.42227873 6.48130018]
mol9_opt_14-QR-14-3804-3 [1.15897887 3.75045697 5.5330333 ]
mol9_opt_19-QR-19-5237-3 [0.08073602 2.36854638 7.5480586 ]
mol9_opt_19-QR-19-302-3 [ 0.39529314  0.91425498 11.82240727]
mol9_opt_19-QR-19-6086-3 [0.10360748 0.38351302 0.64527028]
mol9_opt_14-QR-14-54-3 [0.67335037 7.42847897 7.4773485 ]
mol9_opt_14-QR-14-910-3 [0.04834536 0.13032688 5.02600889]
mol9_opt_14-QR-14-6767-3 [ 0.41780522  1.17926516 18.9164203 ]
mol9_opt_15-QR-15-12563-3 [0.23580896 1.38207065 1.65388019]
mol9_opt_2-QR-2-5227-3 [ 0.41567989  2.70086189 11.79735581]
mol9_opt_15-QR-15-583-3 [0.10094302 0.25920187 0.3883786 ]
mol9_opt_14-QR-14-1906-3 [1.08300662e-02 2.54394630e-01 2.47305375e+01]
mol9_opt_33-QR-33-133-3 [0.3542614  1.60393065 3.89588207]
mol9_opt_14-QR-14-484-3 [0.37657374 1.01218495 4.77527573]
mol9_opt_15-QR-15-3329-3 [ 0.06150466  0.2215138  18.32796453]
mol9_opt_61-QR-61-2128-3 [0.01131363 1.14842596 1.50910638]
mol9_opt_15-QR-15-6790-3 [0.27133559 1.03804373 1.08008745]
mol9_opt_14-QR-14-729-3 [6.64737383e-02 4.27970022e-01 8.46619337e+01]
mol9_opt_14-QR-14-6609-3 [0.79545304 0.82888227 1.29903566]
mol9_opt_14-QR-14-2707-3 [ 0.28636658  0.37229155 20.78491779]
mol9_opt_15-QR-15-6166-3 [2.09401587e-02 8.30821541e-02 3.76908192e+01]
mol9_opt_15-QR-15-3724-3 [ 0.02459942  0.17529381 16.78160902]
mol9_opt_19-QR-19-4172-3 [0.03025529 2.80919297 2.82296603]
mol9_opt_14-QR-14-989-3 [ 7.39609498  8.46626417 32.91447302]
mol9_opt_4-QR-4-631-3 [ 0.07197884  0.10678064 25.83399381]
mol9_opt_33-QR-33-562-3 [ 0.09434729  0.11534472 16.09734422]
mol9_opt_14-QR-14-184-3 [ 1.03170692  9.42228583 34.36584633]
mol9_opt_2-QR-2-8436-3 [0.72216788 4.27013299 8.09957542]
mol9_opt_4-QR-4-563-3 [0.06442098 0.37862882 8.10104238]
mol9_opt_14-QR-14-7354-3 [ 0.51186104  3.03523285 13.59032281]
mol9_opt_14-QR-14-222-3 [ 0.20121151  1.17009571 17.23933506]
mol9_opt_14-QR-14-703-3 [0.63467742 0.65291617 1.46304572]
mol9_opt_33-QR-33-208-3 [0.45805031 0.87811334 6.24437242]
mol9_opt_14-QR-14-214-3 [0.1951221  0.19593853 0.86126023]
mol9_opt_33-QR-33-1550-3 [2.41320893e-02 1.13681856e-01 3.82178078e+01]
mol9_opt_9-QR-9-1571-3 [0.24876396 1.54500186 2.01349763]
mol9_opt_33-QR-33-230-3 [0.12048446 0.14536154 0.68126528]
mol9_opt_14-QR-14-6423-3 [ 3.44774078  6.95689489 12.17131059]
mol9_opt_14-QR-14-1192-3 [0.28810179 0.56364634 1.78457729]
mol9_opt_14-QR-14-3670-3 [ 0.05847939  0.45021383 45.08881694]
mol9_opt_15-QR-15-12268-3 [0.11326288 0.42227927 8.85613067]
mol9_opt_14-QR-14-4062-3 [0.87661764 1.59356765 4.46390914]
mol9_opt_33-QR-33-1637-3 [0.0194974  1.77127829 4.11763079]
mol9_opt_14-QR-14-2682-3 [1.6584129  3.59802487 9.16389027]
mol9_opt_19-QR-19-5091-3 [ 4.73288095 13.6989937  18.70800363]
mol9_opt_33-QR-33-168-3 [0.57166628 4.52996582 6.34744451]
mol9_opt_14-QR-14-6194-3 [0.55861489 0.62010011 2.42224945]
mol9_opt_19-QR-19-2566-3 [0.02422319 0.05831112 9.7070697 ]
mol9_opt_2-QR-2-7827-3 [0.07219993 1.48295926 3.78623085]
mol9_opt_29-QR-29-3052-3 [0.14419405 3.04785002 8.3321854 ]
mol9_opt_14-QR-14-3848-3 [ 0.3346876   0.56590177 13.13039928]
mol9_opt_14-QR-14-5533-3 [0.05842857 1.3711901  4.87224749]
mol9_opt_14-QR-14-3886-3 [ 0.13823     0.26243849 43.63277039]
mol9_opt_15-QR-15-12726-3 [0.23115207 1.66562909 2.76722496]
mol9_opt_14-QR-14-6074-3 [ 0.44193226  0.55575233 10.38219799]
mol9_opt_61-QR-61-6301-3 [ 0.05218324  0.32823024 13.46587646]
mol9_opt_14-QR-14-1617-3 [ 0.04065757  0.35779463 14.59674485]
mol9_opt_15-QR-15-2320-3 [0.50601967 0.95090449 1.45420376]
mol9_opt_14-QR-14-5539-3 [ 0.5459474   1.53861548 18.19156853]
mol9_opt_19-QR-19-158-3 [ 0.04611431  1.06613031 25.86301859]
mol9_opt_14-QR-14-5446-3 [ 0.03243352  0.09866095 16.31583251]
mol9_opt_2-QR-2-2318-3 [0.15573981 1.28894371 3.97789616]
mol9_opt_14-QR-14-4819-3 [0.80848865 1.05925424 1.06419824]
mol9_opt_14-QR-14-829-3 [ 0.03687013  0.26631849 13.36787191]
mol9_opt_14-QR-14-4136-3 [4.98703593e-02 3.63019051e-01 5.06651734e+01]
mol9_opt_33-QR-33-1127-3 [0.15420535 0.41168761 2.90385116]
mol9_opt_14-QR-14-963-3 [1.24376125 2.13749303 4.75071432]
mol9_opt_15-QR-15-1606-3 [0.73762131 2.25283143 3.087255  ]
mol9_opt_2-QR-2-3819-3 [ 0.06142287  0.49751257 28.01289898]
mol9_opt_14-QR-14-3374-3 [4.53909657e-02 1.23166991e-01 5.78503285e+01]
mol9_opt_33-QR-33-1006-3 [1.02958976 1.74776023 5.12160145]
mol9_opt_14-QR-14-4606-3 [0.12917063 0.67195879 5.94221181]
mol9_opt_9-QR-9-26-3 [ 0.46682532  6.59338255 10.86838525]
mol9_opt_9-QR-9-2043-3 [0.25192858 1.58818665 1.98782356]
mol9_opt_14-QR-14-896-3 [ 0.55094484  0.86671173 10.51111163]
mol9_opt_14-QR-14-2180-3 [0.30202174 3.15277889 6.70587149]
mol9_opt_33-QR-33-1107-3 [ 1.15238782  1.16115893 30.06386272]
mol9_opt_14-QR-14-5919-3 [0.17811913 1.3621874  1.899323  ]
mol9_opt_14-QR-14-7444-3 [ 0.09155069  0.38579448 12.30504126]
mol9_opt_14-QR-14-513-3 [0.85595678 1.87400292 3.2359796 ]
mol9_opt_14-QR-14-4164-3 [0.15936131 0.6697806  5.74687684]
