# Supplementary material for: Evolutionary chemical space exploration for functional materials: computational organic semiconductor discovery
Source: Chem Sci. 2020 Apr 22;11(19):4922–33. doi: 10.1039/d0sc00554a (PMC8159259; doi:10.1039/d0sc00554a)
Supplement: SC-011-D0SC00554A-s047 [file SC-011-D0SC00554A-s047.cif]

data_5b_opt-QR-14-1783-3
_audit_creation_method 'generated by cspy2.0'
_cell_length_a 6.7721
_cell_length_b 9.9304
_cell_length_c 19.0366
_cell_angle_alpha 90.0
_cell_angle_beta 90.1357
_cell_angle_gamma 90.0
loop_
_symmetry_equiv_pos_site_id
_symmetry_equiv_pos_as_xyz
1 -x,-y,-z
2 +x,+y,+z
3 -x,1/2+y,1/2-z
4 +x,1/2-y,1/2+z
loop_
_atom_site_label
_atom_site_type_symbol
_atom_site_fract_x
_atom_site_fract_y
_atom_site_fract_z
_atom_site_occupancy
C1 C       0.226365290000       0.209753560000       0.755380280000       1.000000000000
C2 C       0.018099860000       0.223145100000       0.742864370000       1.000000000000
C3 C      -0.044476310000       0.316602060000       0.695722190000       1.000000000000
C4 C       0.098736650000       0.397771520000       0.660399090000       1.000000000000
C5 C       0.050702810000       0.495375040000       0.611601570000       1.000000000000
C6 C       0.201809190000       0.570370710000       0.579367810000       1.000000000000
C7 C       0.166673500000       0.670536810000       0.529565000000       1.000000000000
C8 C       0.325509690000       0.739787080000       0.500253880000       1.000000000000
C9 C       0.303892090000       0.842088360000       0.449633940000       1.000000000000
C10 C       0.469362320000       0.905562280000       0.423318340000       1.000000000000
C11 C       0.461823740000       1.010277250000       0.371842510000       1.000000000000
C12 C       0.633347880000       1.066347240000       0.349351030000       1.000000000000
C13 C       0.815903090000       1.017809530000       0.378345140000       1.000000000000
C14 C       0.661904970000       0.863041850000       0.449555490000       1.000000000000
C15 C       0.524666990000       0.704146630000       0.523214910000       1.000000000000
C16 C       0.406118780000       0.541766530000       0.599049000000       1.000000000000
C17 C       0.306917820000       0.376628600000       0.676609250000       1.000000000000
N1 N       0.832393080000       0.922991070000       0.425171900000       1.000000000000
N2 N       0.685557200000       0.767214930000       0.496982620000       1.000000000000
N3 N       0.558614950000       0.608094460000       0.571001370000       1.000000000000
N4 N       0.450996400000       0.445874170000       0.647017880000       1.000000000000
N5 N       0.363564620000       0.280460000000       0.724999790000       1.000000000000
H1 H       0.276471850000       0.134874450000       0.793201700000       1.000000000000
H2 H      -0.084223930000       0.159109140000       0.770983290000       1.000000000000
H3 H      -0.200032410000       0.331167380000       0.684174690000       1.000000000000
H4 H      -0.102628820000       0.514517230000       0.597940350000       1.000000000000
H5 H       0.016510690000       0.694385480000       0.513665950000       1.000000000000
H6 H       0.157443110000       0.870531640000       0.431519680000       1.000000000000
H7 H       0.319512710000       1.042930170000       0.351762890000       1.000000000000
H8 H       0.635775790000       1.145961000000       0.310468980000       1.000000000000
H9 H       0.953368620000       1.062841120000       0.360329230000       1.000000000000
#END
data_5b_opt-QR-14-9134-3
_audit_creation_method 'generated by cspy2.0'
_cell_length_a 6.3348
_cell_length_b 21.0167
_cell_length_c 21.8548
_cell_angle_alpha 90.0
_cell_angle_beta 26.4483
_cell_angle_gamma 90.0
loop_
_symmetry_equiv_pos_site_id
_symmetry_equiv_pos_as_xyz
1 -x,-y,-z
2 +x,+y,+z
3 -x,1/2+y,1/2-z
4 +x,1/2-y,1/2+z
loop_
_atom_site_label
_atom_site_type_symbol
_atom_site_fract_x
_atom_site_fract_y
_atom_site_fract_z
_atom_site_occupancy
C1 C       0.766515520000       0.875930870000       0.945918650000       1.000000000000
C2 C       1.029315240000       0.867954210000       0.933462660000       1.000000000000
C3 C       0.894873110000       0.901775400000       1.018373460000       1.000000000000
C4 C       0.498060930000       0.943834870000       1.116714270000       1.000000000000
C5 C       0.332825380000       0.980251240000       1.207653760000       1.000000000000
C6 C      -0.061116750000       1.020316290000       1.301086920000       1.000000000000
C7 C      -0.251451230000       1.058590190000       1.396432300000       1.000000000000
C8 C      -0.643105050000       1.096805250000       1.485310650000       1.000000000000
C9 C      -0.858510220000       1.136806880000       1.584759300000       1.000000000000
C10 C      -1.245773350000       1.173098880000       1.668713180000       1.000000000000
C11 C      -1.487344820000       1.214975570000       1.772476770000       1.000000000000
C12 C      -1.865180530000       1.248675280000       1.849739860000       1.000000000000
C13 C      -2.006852090000       1.240784460000       1.823852240000       1.000000000000
C14 C      -1.416541450000       1.168271870000       1.650262830000       1.000000000000
C15 C      -0.840358350000       1.095176230000       1.474743560000       1.000000000000
C16 C      -0.282553330000       1.021861830000       1.298177390000       1.000000000000
C17 C       0.253587080000       0.948652420000       1.121584750000       1.000000000000
N1 N      -1.802157000000       1.203488540000       1.731226040000       1.000000000000
N2 N      -1.220071350000       1.131032440000       1.557712230000       1.000000000000
N3 N      -0.658168910000       1.058500920000       1.383335440000       1.000000000000
N4 N      -0.116459950000       0.985937410000       1.208366650000       1.000000000000
N5 N       0.403361610000       0.913369390000       1.033073840000       1.000000000000
H1 H       0.874564250000       0.848834750000       0.877774040000       1.000000000000
H2 H       1.327067690000       0.835437490000       0.857283650000       1.000000000000
H3 H       1.080370260000       0.897668310000       1.013564420000       1.000000000000
H4 H       0.504414940000       0.978156040000       1.207590890000       1.000000000000
H5 H      -0.095781320000       1.058597230000       1.401513750000       1.000000000000
H6 H      -0.719535030000       1.138886880000       1.595011140000       1.000000000000
H7 H      -1.364471280000       1.219018220000       1.787497030000       1.000000000000
H8 H      -2.060315950000       1.281025440000       1.929599840000       1.000000000000
H9 H      -2.309589640000       1.267838030000       1.885751410000       1.000000000000
#END
data_5b_opt-QR-14-9104-3
_audit_creation_method 'generated by cspy2.0'
_cell_length_a 6.3362
_cell_length_b 18.1627
_cell_length_c 13.2354
_cell_angle_alpha 90.0
_cell_angle_beta 58.9312
_cell_angle_gamma 90.0
loop_
_symmetry_equiv_pos_site_id
_symmetry_equiv_pos_as_xyz
1 -x,-y,-z
2 +x,+y,+z
3 -x,1/2+y,1/2-z
4 +x,1/2-y,1/2+z
loop_
_atom_site_label
_atom_site_type_symbol
_atom_site_fract_x
_atom_site_fract_y
_atom_site_fract_z
_atom_site_occupancy
C1 C       0.310652230000       0.257268750000       0.699150820000       1.000000000000
C2 C       0.112869790000       0.250023280000       0.676650550000       1.000000000000
C3 C      -0.104837550000       0.283758880000       0.750929890000       1.000000000000
C4 C      -0.128791030000       0.325100930000       0.848268290000       1.000000000000
C5 C      -0.341676100000       0.361436660000       0.928717300000       1.000000000000
C6 C      -0.348271860000       0.400920370000       1.021826490000       1.000000000000
C7 C      -0.555068110000       0.439211100000       1.106760940000       1.000000000000
C8 C      -0.545084670000       0.476944340000       1.195956570000       1.000000000000
C9 C      -0.744548610000       0.517077710000       1.285103320000       1.000000000000
C10 C      -0.718740400000       0.552892220000       1.370137470000       1.000000000000
C11 C      -0.910816780000       0.594946860000       1.463837290000       1.000000000000
C12 C      -0.866840260000       0.628088300000       1.543184030000       1.000000000000
C13 C      -0.628202010000       0.619487030000       1.529534710000       1.000000000000
C14 C      -0.482511640000       0.547437790000       1.363620750000       1.000000000000
C15 C      -0.315600080000       0.474783320000       1.196773350000       1.000000000000
C16 C      -0.126915240000       0.401914260000       1.029884280000       1.000000000000
C17 C       0.082619770000       0.329287200000       0.863728750000       1.000000000000
N1 N      -0.446278850000       0.582079350000       1.446311530000       1.000000000000
N2 N      -0.292948810000       0.510148500000       1.280709060000       1.000000000000
N3 N      -0.117096000000       0.438071720000       1.115380630000       1.000000000000
N4 N       0.080420480000       0.365986870000       0.950439460000       1.000000000000
N5 N       0.300237830000       0.294012870000       0.786014780000       1.000000000000
H1 H       0.485093210000       0.230195040000       0.639616040000       1.000000000000
H2 H       0.140613980000       0.218097760000       0.601620800000       1.000000000000
H3 H      -0.260650140000       0.280160340000       0.738270430000       1.000000000000
H4 H      -0.503701420000       0.359781750000       0.920569060000       1.000000000000
H5 H      -0.722819490000       0.439679760000       1.103409870000       1.000000000000
H6 H      -0.917378840000       0.519709310000       1.286522730000       1.000000000000
H7 H      -1.087672710000       0.599553980000       1.469774220000       1.000000000000
H8 H      -1.005967620000       0.660539480000       1.615765570000       1.000000000000
H9 H      -0.593026130000       0.646037210000       1.593198080000       1.000000000000
#END
data_5b_opt-QR-14-6032-3
_audit_creation_method 'generated by cspy2.0'
_cell_length_a 6.526
_cell_length_b 21.4747
_cell_length_c 9.4697
_cell_angle_alpha 90.0
_cell_angle_beta 73.8396
_cell_angle_gamma 90.0
loop_
_symmetry_equiv_pos_site_id
_symmetry_equiv_pos_as_xyz
1 -x,-y,-z
2 +x,+y,+z
3 -x,1/2+y,1/2-z
4 +x,1/2-y,1/2+z
loop_
_atom_site_label
_atom_site_type_symbol
_atom_site_fract_x
_atom_site_fract_y
_atom_site_fract_z
_atom_site_occupancy
C1 C       0.415800540000       0.760238750000       0.700758750000       1.000000000000
C2 C       0.196002070000       0.764719680000       0.701492590000       1.000000000000
C3 C       0.069195030000       0.806559620000       0.793118610000       1.000000000000
C4 C       0.158979250000       0.844454140000       0.884919000000       1.000000000000
C5 C       0.044091440000       0.888327910000       0.981649560000       1.000000000000
C6 C       0.146041970000       0.923609880000       1.067646180000       1.000000000000
C7 C       0.042449290000       0.968863310000       1.167785140000       1.000000000000
C8 C       0.156076330000       1.001691570000       1.248377680000       1.000000000000
C9 C       0.064626850000       1.048154940000       1.351533180000       1.000000000000
C10 C       0.188931490000       1.078410920000       1.426596850000       1.000000000000
C11 C       0.110082610000       1.126163830000       1.533097550000       1.000000000000
C12 C       0.245549740000       1.153055900000       1.601003670000       1.000000000000
C13 C       0.463246070000       1.132322040000       1.562789540000       1.000000000000
C14 C       0.412658730000       1.060573590000       1.395121370000       1.000000000000
C15 C       0.381789030000       0.987132580000       1.224326580000       1.000000000000
C16 C       0.372198500000       0.912297930000       1.051101790000       1.000000000000
C17 C       0.384009700000       0.836509730000       0.876237530000       1.000000000000
N1 N       0.544434540000       1.089208410000       1.466937690000       1.000000000000
N2 N       0.501708940000       1.017153620000       1.298733480000       1.000000000000
N3 N       0.481414690000       0.943730170000       1.128315610000       1.000000000000
N4 N       0.482747320000       0.869090390000       0.955924910000       1.000000000000
N5 N       0.506626280000       0.793327770000       0.781535050000       1.000000000000
H1 H       0.517359920000       0.726676070000       0.627353620000       1.000000000000
H2 H       0.135915140000       0.734946800000       0.629689020000       1.000000000000
H3 H      -0.098111450000       0.811961540000       0.798343920000       1.000000000000
H4 H      -0.124053900000       0.895785190000       0.991700220000       1.000000000000
H5 H      -0.125722540000       0.978515460000       1.182827510000       1.000000000000
H6 H      -0.102878300000       1.059995940000       1.371459400000       1.000000000000
H7 H      -0.056084190000       1.139970140000       1.557563860000       1.000000000000
H8 H       0.193889650000       1.189402810000       1.682440760000       1.000000000000
H9 H       0.571774870000       1.153865600000       1.617291300000       1.000000000000
#END
data_5b_opt-QR-14-8828-3
_audit_creation_method 'generated by cspy2.0'
_cell_length_a 6.3712
_cell_length_b 21.1113
_cell_length_c 9.6624
_cell_angle_alpha 90.0
_cell_angle_beta 80.7713
_cell_angle_gamma 90.0
loop_
_symmetry_equiv_pos_site_id
_symmetry_equiv_pos_as_xyz
1 -x,-y,-z
2 +x,+y,+z
3 -x,1/2+y,1/2-z
4 +x,1/2-y,1/2+z
loop_
_atom_site_label
_atom_site_type_symbol
_atom_site_fract_x
_atom_site_fract_y
_atom_site_fract_z
_atom_site_occupancy
C1 C       0.044044290000       0.264061680000       0.805765260000       1.000000000000
C2 C       0.266122040000       0.262637290000       0.816639950000       1.000000000000
C3 C       0.401150080000       0.300557570000       0.730498010000       1.000000000000
C4 C       0.317502810000       0.340367020000       0.632671060000       1.000000000000
C5 C       0.440922810000       0.380623500000       0.540710430000       1.000000000000
C6 C       0.344632030000       0.418191350000       0.448117140000       1.000000000000
C7 C       0.456961590000       0.460111050000       0.352075910000       1.000000000000
C8 C       0.348455240000       0.495558660000       0.264363070000       1.000000000000
C9 C       0.448756100000       0.539006080000       0.164613720000       1.000000000000
C10 C       0.329016670000       0.572186160000       0.081937280000       1.000000000000
C11 C       0.416927610000       0.617246110000      -0.021893630000       1.000000000000
C12 C       0.285371250000       0.647403860000      -0.097895130000       1.000000000000
C13 C       0.062503300000       0.632724320000      -0.070635230000       1.000000000000
C14 C       0.100644140000       0.560529550000       0.102007570000       1.000000000000
C15 C       0.118635400000       0.487189870000       0.276819470000       1.000000000000
C16 C       0.114974450000       0.413037890000       0.452944610000       1.000000000000
C17 C       0.089610100000       0.338524500000       0.629572450000       1.000000000000
N1 N      -0.026872350000       0.592329650000       0.022204640000       1.000000000000
N2 N       0.003277750000       0.520027620000       0.195022890000       1.000000000000
N3 N       0.010619840000       0.446981350000       0.368866810000       1.000000000000
N4 N      -0.004015620000       0.373319720000       0.543584950000       1.000000000000
N5 N      -0.041515610000       0.299145660000       0.719111610000       1.000000000000
H1 H      -0.064162280000       0.233622440000       0.874817900000       1.000000000000
H2 H       0.321331200000       0.231644570000       0.892587200000       1.000000000000
H3 H       0.570550210000       0.301443670000       0.734033740000       1.000000000000
H4 H       0.611528540000       0.383515510000       0.539404520000       1.000000000000
H5 H       0.627949810000       0.465161800000       0.345718860000       1.000000000000
H6 H       0.619524480000       0.546241040000       0.153233520000       1.000000000000
H7 H       0.586715330000       0.626472340000      -0.037947790000       1.000000000000
H8 H       0.343881230000       0.681934860000      -0.177757060000       1.000000000000
H9 H      -0.042911190000       0.656877120000      -0.131627580000       1.000000000000
#END
data_5b_opt-QR-14-3328-3
_audit_creation_method 'generated by cspy2.0'
_cell_length_a 6.3338
_cell_length_b 9.5991
_cell_length_c 24.5894
_cell_angle_alpha 90.0
_cell_angle_beta 60.1527
_cell_angle_gamma 90.0
loop_
_symmetry_equiv_pos_site_id
_symmetry_equiv_pos_as_xyz
1 -x,-y,-z
2 +x,+y,+z
3 -x,1/2+y,1/2-z
4 +x,1/2-y,1/2+z
loop_
_atom_site_label
_atom_site_type_symbol
_atom_site_fract_x
_atom_site_fract_y
_atom_site_fract_z
_atom_site_occupancy
C1 C       0.330375440000       0.942230870000       0.126334010000       1.000000000000
C2 C       0.540596530000       0.927687220000       0.133619580000       1.000000000000
C3 C       0.735347620000       1.011580490000       0.099393890000       1.000000000000
C4 C       0.723758250000       1.110895880000       0.057613480000       1.000000000000
C5 C       0.911312360000       1.200920470000       0.020823070000       1.000000000000
C6 C       0.883519220000       1.295461660000      -0.018924400000       1.000000000000
C7 C       1.063160270000       1.390010880000      -0.057547750000       1.000000000000
C8 C       1.019867220000       1.480083900000      -0.095405300000       1.000000000000
C9 C       1.190371570000       1.578850320000      -0.135715300000       1.000000000000
C10 C       1.132478160000       1.664108890000      -0.171630990000       1.000000000000
C11 C       1.293716350000       1.767304010000      -0.213756440000       1.000000000000
C12 C       1.219402770000       1.845961010000      -0.247047420000       1.000000000000
C13 C       0.980923290000       1.822066120000      -0.238477640000       1.000000000000
C14 C       0.893780500000       1.647715320000      -0.166098200000       1.000000000000
C15 C       0.785285780000       1.471604640000      -0.093073390000       1.000000000000
C16 C       0.654571750000       1.294655330000      -0.019761850000       1.000000000000
C17 C       0.502243530000       1.117891710000       0.053488150000       1.000000000000
N1 N       0.826150600000       1.730041820000      -0.200912500000       1.000000000000
N2 N       0.731051970000       1.555838290000      -0.128568770000       1.000000000000
N3 N       0.612804630000       1.380976550000      -0.056070680000       1.000000000000
N4 N       0.472386020000       1.205733710000       0.016509870000       1.000000000000
N5 N       0.308873570000       1.030367350000       0.089170360000       1.000000000000
H1 H       0.174345420000       0.874923030000       0.153760480000       1.000000000000
H2 H       0.539993110000       0.850830810000       0.165959370000       1.000000000000
H3 H       0.899091280000       1.005195320000       0.102973870000       1.000000000000
H4 H       1.079753540000       1.199287380000       0.022388490000       1.000000000000
H5 H       1.235636720000       1.393511080000      -0.058074010000       1.000000000000
H6 H       1.366242900000       1.587572780000      -0.138332380000       1.000000000000
H7 H       1.472001050000       1.780803920000      -0.218331310000       1.000000000000
H8 H       1.334474660000       1.925473560000      -0.279574820000       1.000000000000
H9 H       0.921443340000       1.885070990000      -0.265185960000       1.000000000000
#END
data_5b_opt-QR-14-7003-3
_audit_creation_method 'generated by cspy2.0'
_cell_length_a 6.3378
_cell_length_b 9.8126
_cell_length_c 27.9519
_cell_angle_alpha 90.0
_cell_angle_beta 47.9924
_cell_angle_gamma 90.0
loop_
_symmetry_equiv_pos_site_id
_symmetry_equiv_pos_as_xyz
1 -x,-y,-z
2 +x,+y,+z
3 -x,1/2+y,1/2-z
4 +x,1/2-y,1/2+z
loop_
_atom_site_label
_atom_site_type_symbol
_atom_site_fract_x
_atom_site_fract_y
_atom_site_fract_z
_atom_site_occupancy
C1 C       0.415265410000       0.070654650000       0.365741540000       1.000000000000
C2 C       0.666777490000       0.095584290000       0.355258040000       1.000000000000
C3 C       0.713412030000       0.018502400000       0.387765180000       1.000000000000
C4 C       0.511327200000      -0.084250880000       0.430983220000       1.000000000000
C5 C       0.538876860000      -0.168004250000       0.466237350000       1.000000000000
C6 C       0.329249340000      -0.266574610000       0.507583030000       1.000000000000
C7 C       0.340254380000      -0.355328990000       0.544818680000       1.000000000000
C8 C       0.123160600000      -0.450055260000       0.584444880000       1.000000000000
C9 C       0.117096590000      -0.543549810000       0.623540480000       1.000000000000
C10 C      -0.106310250000      -0.633988050000       0.661357210000       1.000000000000
C11 C      -0.130326140000      -0.732504080000       0.702483190000       1.000000000000
C12 C      -0.358881120000      -0.816933070000       0.737824560000       1.000000000000
C13 C      -0.567665820000      -0.803641140000       0.732358300000       1.000000000000
C14 C      -0.329180430000      -0.628439100000       0.659039070000       1.000000000000
C15 C      -0.109886130000      -0.452423190000       0.585349040000       1.000000000000
C16 C       0.087653130000      -0.276571110000       0.511674820000       1.000000000000
C17 C       0.262494290000      -0.101933370000       0.438353940000       1.000000000000
N1 N      -0.557707080000      -0.716336310000       0.695856810000       1.000000000000
N2 N      -0.327603240000      -0.541636750000       0.622672190000       1.000000000000
N3 N      -0.120829900000      -0.367354370000       0.549668830000       1.000000000000
N4 N       0.063343200000      -0.193713310000       0.476876750000       1.000000000000
N5 N       0.223891760000      -0.021056280000       0.404332980000       1.000000000000
H1 H       0.377879110000       0.132529340000       0.339694470000       1.000000000000
H2 H       0.813217720000       0.174632810000       0.321959290000       1.000000000000
H3 H       0.899773890000       0.032811760000       0.381766420000       1.000000000000
H4 H       0.720977160000      -0.158341090000       0.462235690000       1.000000000000
H5 H       0.517032700000      -0.350763650000       0.542925110000       1.000000000000
H6 H       0.287941040000      -0.544168960000       0.623741890000       1.000000000000
H7 H       0.034081630000      -0.737928020000       0.704667650000       1.000000000000
H8 H      -0.387179760000      -0.893268070000       0.769700430000       1.000000000000
H9 H      -0.750927200000      -0.871294750000       0.760723420000       1.000000000000
#END
data_5b_opt-QR-33-862-3
_audit_creation_method 'generated by cspy2.0'
_cell_length_a 10.7852
_cell_length_b 6.3425
_cell_length_c 18.9485
_cell_angle_alpha 90.0
_cell_angle_beta 90.0
_cell_angle_gamma 90.0
loop_
_symmetry_equiv_pos_site_id
_symmetry_equiv_pos_as_xyz
1 +x,+y,+z
2 -x,-y,1/2+z
3 1/2+x,1/2-y,+z
4 1/2-x,1/2+y,1/2+z
loop_
_atom_site_label
_atom_site_type_symbol
_atom_site_fract_x
_atom_site_fract_y
_atom_site_fract_z
_atom_site_occupancy
C1 C       0.789928420000       0.335525180000       0.201131140000       1.000000000000
C2 C       0.804952760000       0.559942050000       0.196072440000       1.000000000000
C3 C       0.724052670000       0.685851130000       0.231322870000       1.000000000000
C4 C       0.627430370000       0.590667420000       0.272009750000       1.000000000000
C5 C       0.540630880000       0.704239030000       0.309744400000       1.000000000000
C6 C       0.448828810000       0.596946370000       0.348435500000       1.000000000000
C7 C       0.357852550000       0.698941940000       0.388016400000       1.000000000000
C8 C       0.270478980000       0.579917700000       0.424825260000       1.000000000000
C9 C       0.175617480000       0.669435290000       0.466123780000       1.000000000000
C10 C       0.092908030000       0.539741560000       0.500898640000       1.000000000000
C11 C      -0.006160010000       0.616356630000       0.544001720000       1.000000000000
C12 C      -0.082612610000       0.475535090000       0.575975070000       1.000000000000
C13 C      -0.060611850000       0.254638160000       0.565105680000       1.000000000000
C14 C       0.107813700000       0.312528410000       0.493131600000       1.000000000000
C15 C       0.277926330000       0.350406940000       0.420343270000       1.000000000000
C16 C       0.448856680000       0.366693010000       0.347130710000       1.000000000000
C17 C       0.619829970000       0.361285900000       0.273920110000       1.000000000000
N1 N       0.027757500000       0.175301870000       0.526642300000       1.000000000000
N2 N       0.196165160000       0.225195630000       0.454701630000       1.000000000000
N3 N       0.365096950000       0.252316310000       0.382399130000       1.000000000000
N4 N       0.534444660000       0.257425570000       0.309847800000       1.000000000000
N5 N       0.704101620000       0.239665570000       0.237177960000       1.000000000000
H1 H       0.854753110000       0.234644320000       0.172842540000       1.000000000000
H2 H       0.879770000000       0.624081850000       0.164564740000       1.000000000000
H3 H       0.730896030000       0.856467710000       0.229410790000       1.000000000000
H4 H       0.542832370000       0.875536390000       0.309795600000       1.000000000000
H5 H       0.355119520000       0.870068330000       0.390206470000       1.000000000000
H6 H       0.168016420000       0.839773490000       0.470487560000       1.000000000000
H7 H      -0.018332970000       0.785161680000       0.550333930000       1.000000000000
H8 H      -0.158986310000       0.525280510000       0.609146420000       1.000000000000
H9 H      -0.121965240000       0.141769100000       0.590717420000       1.000000000000
#END
data_5b_opt-QR-14-1844-3
_audit_creation_method 'generated by cspy2.0'
_cell_length_a 9.6553
_cell_length_b 19.9283
_cell_length_c 11.2415
_cell_angle_alpha 90.0
_cell_angle_beta 143.1618
_cell_angle_gamma 90.0
loop_
_symmetry_equiv_pos_site_id
_symmetry_equiv_pos_as_xyz
1 -x,-y,-z
2 +x,+y,+z
3 -x,1/2+y,1/2-z
4 +x,1/2-y,1/2+z
loop_
_atom_site_label
_atom_site_type_symbol
_atom_site_fract_x
_atom_site_fract_y
_atom_site_fract_z
_atom_site_occupancy
C1 C       0.422389650000       0.883470230000       0.395209540000       1.000000000000
C2 C       0.280154640000       0.851506440000       0.209487170000       1.000000000000
C3 C       0.056979880000       0.871613750000       0.045015170000       1.000000000000
C4 C      -0.027540480000       0.923677380000       0.062861470000       1.000000000000
C5 C      -0.251066010000       0.947752230000      -0.094880510000       1.000000000000
C6 C      -0.318986490000       0.999263640000      -0.063343210000       1.000000000000
C7 C      -0.540740260000       1.026551710000      -0.213942250000       1.000000000000
C8 C      -0.592913770000       1.077571730000      -0.169302580000       1.000000000000
C9 C      -0.811689530000       1.108062270000      -0.311730980000       1.000000000000
C10 C      -0.848476060000       1.158326650000      -0.254627030000       1.000000000000
C11 C      -1.064519550000       1.192155660000      -0.388725030000       1.000000000000
C12 C      -1.082985380000       1.240960130000      -0.317637850000       1.000000000000
C13 C      -0.883833590000       1.256629910000      -0.109840500000       1.000000000000
C14 C      -0.656122590000       1.177825980000      -0.046236170000       1.000000000000
C15 C      -0.410878110000       1.100622340000       0.035961670000       1.000000000000
C16 C      -0.148329390000       1.025568320000       0.137519450000       1.000000000000
C17 C       0.130243510000       0.953096820000       0.257875960000       1.000000000000
N1 N      -0.682996330000       1.227747000000       0.019306860000       1.000000000000
N2 N      -0.449444610000       1.149932840000       0.089809850000       1.000000000000
N3 N      -0.198093060000       1.074492350000       0.180601450000       1.000000000000
N4 N       0.070120130000       1.001440660000       0.290760520000       1.000000000000
N5 N       0.355701570000       0.930985870000       0.420949510000       1.000000000000
H1 H       0.601244600000       0.867311890000       0.527038590000       1.000000000000
H2 H       0.352679810000       0.812324130000       0.203990890000       1.000000000000
H3 H      -0.058508760000       0.849232900000      -0.099274060000       1.000000000000
H4 H      -0.374508980000       0.927260290000      -0.242862350000       1.000000000000
H5 H      -0.671961760000       1.008203570000      -0.365111580000       1.000000000000
H6 H      -0.950237280000       1.091965250000      -0.465614220000       1.000000000000
H7 H      -1.209290130000       1.178213670000      -0.544406620000       1.000000000000
H8 H      -1.242656920000       1.268099510000      -0.412908770000       1.000000000000
H9 H      -0.898715880000       1.295733020000      -0.052870610000       1.000000000000
#END
data_5b_opt-QR-29-1989-3
_audit_creation_method 'generated by cspy2.0'
_cell_length_a 10.5206
_cell_length_b 6.3366
_cell_length_c 19.4953
_cell_angle_alpha 90.0
_cell_angle_beta 90.0
_cell_angle_gamma 90.0
loop_
_symmetry_equiv_pos_site_id
_symmetry_equiv_pos_as_xyz
1 +x,+y,+z
2 -x,-y,1/2+z
3 1/2+x,-y,+z
4 1/2-x,+y,1/2+z
loop_
_atom_site_label
_atom_site_type_symbol
_atom_site_fract_x
_atom_site_fract_y
_atom_site_fract_z
_atom_site_occupancy
C1 C       0.314388520000       0.526377910000       0.520166600000       1.000000000000
C2 C       0.336561640000       0.748401760000       0.511561340000       1.000000000000
C3 C       0.258918030000       0.886350250000       0.544544180000       1.000000000000
C4 C       0.158498160000       0.805745350000       0.586459570000       1.000000000000
C5 C       0.074531800000       0.932299630000       0.622106540000       1.000000000000
C6 C      -0.021427630000       0.838884760000       0.662227430000       1.000000000000
C7 C      -0.109988680000       0.954506660000       0.699894380000       1.000000000000
C8 C      -0.201809900000       0.848723410000       0.738346070000       1.000000000000
C9 C      -0.294649880000       0.952485670000       0.777904110000       1.000000000000
C10 C      -0.382121430000       0.835359060000       0.814506280000       1.000000000000
C11 C      -0.479618590000       0.926847260000       0.856059690000       1.000000000000
C12 C      -0.561125810000       0.797624230000       0.890050540000       1.000000000000
C13 C      -0.545873990000       0.573569410000       0.882799140000       1.000000000000
C14 C      -0.374213100000       0.606038990000       0.810421680000       1.000000000000
C15 C      -0.201480950000       0.618286140000       0.737553770000       1.000000000000
C16 C      -0.028587400000       0.608820440000       0.664615480000       1.000000000000
C17 C       0.143647480000       0.577682540000       0.592021220000       1.000000000000
N1 N      -0.459225490000       0.480966820000       0.845889590000       1.000000000000
N2 N      -0.287850480000       0.505482970000       0.773678910000       1.000000000000
N3 N      -0.116620940000       0.507142030000       0.701459210000       1.000000000000
N4 N       0.054308420000       0.486743650000       0.629345760000       1.000000000000
N5 N       0.224840920000       0.443477220000       0.557485470000       1.000000000000
H1 H       0.376609040000       0.415835620000       0.493696030000       1.000000000000
H2 H       0.414036830000       0.801243800000       0.479246000000       1.000000000000
H3 H       0.271172050000       1.055841840000       0.539913190000       1.000000000000
H4 H       0.082093800000       1.103124700000       0.619417990000       1.000000000000
H5 H      -0.107390110000       1.125905140000       0.699331080000       1.000000000000
H6 H      -0.297004830000       1.123847840000       0.779512620000       1.000000000000
H7 H      -0.486614300000       1.097386810000       0.859636670000       1.000000000000
H8 H      -0.636602200000       0.858848420000       0.922182320000       1.000000000000
H9 H      -0.611269430000       0.470024000000       0.910029470000       1.000000000000
#END
data_5b_opt-QR-9-1638-3
_audit_creation_method 'generated by cspy2.0'
_cell_length_a 6.3148
_cell_length_b 40.9123
_cell_length_c 5.3837
_cell_angle_alpha 90.0
_cell_angle_beta 68.2252
_cell_angle_gamma 90.0
loop_
_symmetry_equiv_pos_site_id
_symmetry_equiv_pos_as_xyz
1 +x,+y,+z
2 +x,-y,1/2+z
3 1/2+x,1/2+y,+z
4 1/2+x,1/2-y,1/2+z
loop_
_atom_site_label
_atom_site_type_symbol
_atom_site_fract_x
_atom_site_fract_y
_atom_site_fract_z
_atom_site_occupancy
C1 C       0.095444680000       0.534242280000       0.871896130000       1.000000000000
C2 C      -0.143320200000       0.531390970000       0.920853330000       1.000000000000
C3 C      -0.229664100000       0.548940070000       0.766006470000       1.000000000000
C4 C      -0.080193170000       0.569489420000       0.560728460000       1.000000000000
C5 C      -0.150643680000       0.588271170000       0.392620290000       1.000000000000
C6 C       0.008834230000       0.607760450000       0.195716380000       1.000000000000
C7 C      -0.047382840000       0.627413680000       0.017670670000       1.000000000000
C8 C       0.121827420000       0.645916240000      -0.171431480000       1.000000000000
C9 C       0.080665320000       0.666362390000      -0.358968590000       1.000000000000
C10 C       0.258403580000       0.683849150000      -0.539448660000       1.000000000000
C11 C       0.232822620000       0.705172800000      -0.736946320000       1.000000000000
C12 C       0.418620440000       0.721301260000      -0.905375730000       1.000000000000
C13 C       0.633873740000       0.716241000000      -0.877890820000       1.000000000000
C14 C       0.484035900000       0.680287570000      -0.527386930000       1.000000000000
C15 C       0.353925620000       0.643937920000      -0.175247710000       1.000000000000
C16 C       0.245626640000       0.607364700000       0.176681910000       1.000000000000
C17 C       0.159794140000       0.570733360000       0.526266420000       1.000000000000
N1 N       0.668010820000       0.697192790000      -0.702782920000       1.000000000000
N2 N       0.526504610000       0.661222030000      -0.353304090000       1.000000000000
N3 N       0.408131060000       0.625101040000      -0.004564700000       1.000000000000
N4 N       0.312223230000       0.588850430000       0.342964370000       1.000000000000
N5 N       0.239801930000       0.552477650000       0.688687180000       1.000000000000
H1 H       0.164570210000       0.520185010000       0.996155950000       1.000000000000
H2 H      -0.249165660000       0.515461940000       1.078838600000       1.000000000000
H3 H      -0.408756480000       0.547751240000       0.793957580000       1.000000000000
H4 H      -0.327972950000       0.588092500000       0.411259090000       1.000000000000
H5 H      -0.221883540000       0.628284860000       0.026090770000       1.000000000000
H6 H      -0.090327790000       0.668265600000      -0.360904240000       1.000000000000
H7 H       0.065857650000       0.708041470000      -0.748489430000       1.000000000000
H8 H       0.408456480000       0.737726250000      -1.058335710000       1.000000000000
H9 H       0.782746000000       0.729187980000      -1.012827340000       1.000000000000
#END
data_5b_opt-QR-29-936-3
_audit_creation_method 'generated by cspy2.0'
_cell_length_a 10.71
_cell_length_b 6.3357
_cell_length_c 19.1948
_cell_angle_alpha 90.0
_cell_angle_beta 90.0
_cell_angle_gamma 90.0
loop_
_symmetry_equiv_pos_site_id
_symmetry_equiv_pos_as_xyz
1 +x,+y,+z
2 -x,-y,1/2+z
3 1/2+x,-y,+z
4 1/2-x,+y,1/2+z
loop_
_atom_site_label
_atom_site_type_symbol
_atom_site_fract_x
_atom_site_fract_y
_atom_site_fract_z
_atom_site_occupancy
C1 C       1.957063920000       0.569657000000       0.160129580000       1.000000000000
C2 C       1.941479380000       0.793696780000       0.167325800000       1.000000000000
C3 C       2.022389130000       0.923301330000       0.133567530000       1.000000000000
C4 C       2.119581550000       0.832256890000       0.092266600000       1.000000000000
C5 C       2.206427980000       0.949786260000       0.055918070000       1.000000000000
C6 C       2.298833040000       0.846367350000       0.016482210000       1.000000000000
C7 C       2.389927510000       0.952527750000      -0.021806670000       1.000000000000
C8 C       2.477871910000       0.837242520000      -0.059487140000       1.000000000000
C9 C       2.572877260000       0.931053210000      -0.099603510000       1.000000000000
C10 C       2.656175400000       0.804870330000      -0.135366900000       1.000000000000
C11 C       2.755440190000       0.885953570000      -0.177402060000       1.000000000000
C12 C       2.832491370000       0.748342870000      -0.210497780000       1.000000000000
C13 C       2.810912490000       0.526199040000      -0.201869010000       1.000000000000
C14 C       2.641727090000       0.576718420000      -0.129871940000       1.000000000000
C15 C       2.470923900000       0.607128650000      -0.057282420000       1.000000000000
C16 C       2.299322930000       0.615875370000       0.015545070000       1.000000000000
C17 C       2.127730250000       0.602922870000       0.088129790000       1.000000000000
N1 N       2.722390080000       0.442895460000      -0.164458630000       1.000000000000
N2 N       2.553261940000       0.485402860000      -0.092587660000       1.000000000000
N3 N       2.383626620000       0.505075520000      -0.020572480000       1.000000000000
N4 N       2.213658650000       0.502727110000       0.051475030000       1.000000000000
N5 N       2.043421590000       0.477464840000       0.123415730000       1.000000000000
H1 H       1.892229760000       0.465817380000       0.187210740000       1.000000000000
H2 H       1.866237850000       0.854599100000       0.199222240000       1.000000000000
H3 H       2.015118440000       1.093837690000       0.137127930000       1.000000000000
H4 H       2.203853290000       1.121155090000       0.057541260000       1.000000000000
H5 H       2.392272330000       1.123958720000      -0.022306620000       1.000000000000
H6 H       2.580123720000       1.101952910000      -0.102262900000       1.000000000000
H7 H       2.767282000000       1.055525200000      -0.182028230000       1.000000000000
H8 H       2.909033940000       0.801545820000      -0.242925590000       1.000000000000
H9 H       2.872749970000       0.415926590000      -0.228373060000       1.000000000000
#END
data_5b_opt-QR-4-252-3
_audit_creation_method 'generated by cspy2.0'
_cell_length_a 9.0971
_cell_length_b 18.6761
_cell_length_c 5.1937
_cell_angle_alpha 90.0
_cell_angle_beta 46.2327
_cell_angle_gamma 90.0
loop_
_symmetry_equiv_pos_site_id
_symmetry_equiv_pos_as_xyz
1 +x,+y,+z
2 -x,1/2+y,-z
loop_
_atom_site_label
_atom_site_type_symbol
_atom_site_fract_x
_atom_site_fract_y
_atom_site_fract_z
_atom_site_occupancy
C1 C       0.503239710000       0.463637690000       0.918012180000       1.000000000000
C2 C       0.714468890000       0.454191470000       0.724446640000       1.000000000000
C3 C       0.764245250000       0.409511830000       0.860642990000       1.000000000000
C4 C       0.605168460000       0.373635710000       1.190082110000       1.000000000000
C5 C       0.639405390000       0.327177790000       1.350785350000       1.000000000000
C6 C       0.473175600000       0.294177500000       1.675354970000       1.000000000000
C7 C       0.493833640000       0.246568600000       1.855450950000       1.000000000000
C8 C       0.320572750000       0.216285210000       2.175759060000       1.000000000000
C9 C       0.327075730000       0.167719830000       2.374969200000       1.000000000000
C10 C       0.147908780000       0.140239780000       2.689766830000       1.000000000000
C11 C       0.139631160000       0.090659020000       2.909351130000       1.000000000000
C12 C      -0.044613150000       0.066795150000       3.214568750000       1.000000000000
C13 C      -0.224141640000       0.092462240000       3.304243950000       1.000000000000
C14 C      -0.042763820000       0.163120060000       2.803245330000       1.000000000000
C15 C       0.122074860000       0.235915150000       2.311233390000       1.000000000000
C16 C       0.268313680000       0.310580450000       1.831612620000       1.000000000000
C17 C       0.395187390000       0.386644960000       1.366704170000       1.000000000000
N1 N      -0.226529510000       0.137430040000       3.115806220000       1.000000000000
N2 N      -0.052338040000       0.208574650000       2.620312490000       1.000000000000
N3 N       0.101998340000       0.281583070000       2.138841290000       1.000000000000
N4 N       0.237027610000       0.356281430000       1.671207370000       1.000000000000
N5 N       0.351885130000       0.432606530000       1.218301300000       1.000000000000
H1 H       0.463386270000       0.499484100000       0.808853310000       1.000000000000
H2 H       0.829092930000       0.482601990000       0.475877790000       1.000000000000
H3 H       0.921325780000       0.400341190000       0.725988230000       1.000000000000
H4 H       0.793489670000       0.315940480000       1.228497850000       1.000000000000
H5 H       0.643965070000       0.233129670000       1.746748670000       1.000000000000
H6 H       0.472711360000       0.152088840000       2.280219630000       1.000000000000
H7 H       0.280381260000       0.073081450000       2.828125460000       1.000000000000
H8 H      -0.059271460000       0.029246230000       3.390166460000       1.000000000000
H9 H      -0.371814580000       0.073355370000       3.549039140000       1.000000000000
#END
data_5b_opt-QR-4-92-3
_audit_creation_method 'generated by cspy2.0'
_cell_length_a 6.886
_cell_length_b 19.7831
_cell_length_c 5.4345
_cell_angle_alpha 90.0
_cell_angle_beta 119.5869
_cell_angle_gamma 90.0
loop_
_symmetry_equiv_pos_site_id
_symmetry_equiv_pos_as_xyz
1 +x,+y,+z
2 -x,1/2+y,-z
loop_
_atom_site_label
_atom_site_type_symbol
_atom_site_fract_x
_atom_site_fract_y
_atom_site_fract_z
_atom_site_occupancy
C1 C       0.669534550000       0.350750230000       0.033645320000       1.000000000000
C2 C       0.460952900000       0.364302660000      -0.217465310000       1.000000000000
C3 C       0.273542100000       0.333820900000      -0.248055920000       1.000000000000
C4 C       0.290813010000       0.289610350000      -0.029947730000       1.000000000000
C5 C       0.110775270000       0.256240020000      -0.040354940000       1.000000000000
C6 C       0.143614680000       0.213721790000       0.184711950000       1.000000000000
C7 C      -0.028463740000       0.178217190000       0.191787320000       1.000000000000
C8 C       0.019276570000       0.137246090000       0.423679150000       1.000000000000
C9 C      -0.143760930000       0.099728790000       0.448834930000       1.000000000000
C10 C      -0.081869510000       0.060412640000       0.686076990000       1.000000000000
C11 C      -0.235655500000       0.020702280000       0.730020380000       1.000000000000
C12 C      -0.157820150000      -0.016322740000       0.970905280000       1.000000000000
C13 C       0.076658390000      -0.014015100000       1.172278700000       1.000000000000
C14 C       0.153079610000       0.059515030000       0.902999220000       1.000000000000
C15 C       0.250477130000       0.133132320000       0.652496720000       1.000000000000
C16 C       0.369686420000       0.206428820000       0.423480160000       1.000000000000
C17 C       0.510063960000       0.279081140000       0.217294350000       1.000000000000
N1 N       0.224556380000       0.021070290000       1.144556950000       1.000000000000
N2 N       0.308739240000       0.094343570000       0.883827090000       1.000000000000
N3 N       0.415747910000       0.167141610000       0.646021810000       1.000000000000
N4 N       0.544607260000       0.239405400000       0.430694960000       1.000000000000
N5 N       0.696006860000       0.311121310000       0.239036290000       1.000000000000
H1 H       0.819739660000       0.375173850000       0.058015750000       1.000000000000
H2 H       0.456927940000       0.398239960000      -0.376313660000       1.000000000000
H3 H       0.111364200000       0.342176480000      -0.433390910000       1.000000000000
H4 H      -0.055658000000       0.262613470000      -0.220650470000       1.000000000000
H5 H      -0.198666910000       0.182497170000       0.017826050000       1.000000000000
H6 H      -0.317150770000       0.101928520000       0.281943850000       1.000000000000
H7 H      -0.411178600000       0.020918500000       0.570426230000       1.000000000000
H8 H      -0.267216280000      -0.047233450000       1.014425660000       1.000000000000
H9 H       0.138988680000      -0.043737410000       1.365291250000       1.000000000000
#END
data_5b_opt-QR-14-8031-3
_audit_creation_method 'generated by cspy2.0'
_cell_length_a 10.2209
_cell_length_b 40.5837
_cell_length_c 6.5352
_cell_angle_alpha 90.0
_cell_angle_beta 28.2043
_cell_angle_gamma 90.0
loop_
_symmetry_equiv_pos_site_id
_symmetry_equiv_pos_as_xyz
1 -x,-y,-z
2 +x,+y,+z
3 -x,1/2+y,1/2-z
4 +x,1/2-y,1/2+z
loop_
_atom_site_label
_atom_site_type_symbol
_atom_site_fract_x
_atom_site_fract_y
_atom_site_fract_z
_atom_site_occupancy
C1 C       0.756701810000       0.532737790000       0.297406900000       1.000000000000
C2 C       0.944926350000       0.529276930000      -0.130674690000       1.000000000000
C3 C       1.185323570000       0.546630470000      -0.458448840000       1.000000000000
C4 C       1.241892920000       0.567580770000      -0.365544730000       1.000000000000
C5 C       1.479727600000       0.586214160000      -0.674815170000       1.000000000000
C6 C       1.517953930000       0.606128340000      -0.553447830000       1.000000000000
C7 C       1.751593530000       0.625663160000      -0.844247510000       1.000000000000
C8 C       1.772368450000       0.644615220000      -0.695617090000       1.000000000000
C9 C       2.000499520000       0.664983730000      -0.965833190000       1.000000000000
C10 C       2.004232290000       0.682942040000      -0.791551300000       1.000000000000
C11 C       2.226829860000       0.704226900000      -1.040561110000       1.000000000000
C12 C       2.210463790000       0.720852100000      -0.838050730000       1.000000000000
C13 C       1.969277320000       0.716327730000      -0.380373500000       1.000000000000
C14 C       1.768054920000       0.679950240000      -0.328458890000       1.000000000000
C15 C       1.545633860000       0.643223470000      -0.235546460000       1.000000000000
C16 C       1.301785250000       0.606333300000      -0.099255560000       1.000000000000
C17 C       1.037900910000       0.569441770000       0.079611430000       1.000000000000
N1 N       1.760458240000       0.697353050000      -0.136507710000       1.000000000000
N2 N       1.552008120000       0.660979380000      -0.069037600000       1.000000000000
N3 N       1.321368630000       0.624504050000       0.043829250000       1.000000000000
N4 N       1.069574560000       0.587966340000       0.200521190000       1.000000000000
N5 N       0.796211790000       0.551367290000       0.402384680000       1.000000000000
H1 H       0.563950890000       0.518835350000       0.560090540000       1.000000000000
H2 H       0.892318390000       0.513051600000      -0.183933360000       1.000000000000
H3 H       1.335302210000       0.544983060000      -0.788448650000       1.000000000000
H4 H       1.637262870000       0.585581360000      -1.010568130000       1.000000000000
H5 H       1.916525370000       0.626085550000      -1.184647410000       1.000000000000
H6 H       2.172315550000       0.666453880000      -1.309575010000       1.000000000000
H7 H       2.404149410000       0.706684440000      -1.385759470000       1.000000000000
H8 H       2.373315620000       0.737271020000      -1.011661770000       1.000000000000
H9 H       1.956121780000       0.729675220000      -0.218023020000       1.000000000000
#END
data_5b_opt-QR-14-2063-3
_audit_creation_method 'generated by cspy2.0'
_cell_length_a 6.3167
_cell_length_b 41.1612
_cell_length_c 6.5996
_cell_angle_alpha 90.0
_cell_angle_beta 131.4758
_cell_angle_gamma 90.0
loop_
_symmetry_equiv_pos_site_id
_symmetry_equiv_pos_as_xyz
1 -x,-y,-z
2 +x,+y,+z
3 -x,1/2+y,1/2-z
4 +x,1/2-y,1/2+z
loop_
_atom_site_label
_atom_site_type_symbol
_atom_site_fract_x
_atom_site_fract_y
_atom_site_fract_z
_atom_site_occupancy
C1 C       0.908778520000       0.533272970000       0.627791570000       1.000000000000
C2 C       0.719267000000       0.530623180000       0.676727820000       1.000000000000
C3 C       0.477374770000       0.548372520000       0.521273710000       1.000000000000
C4 C       0.420564820000       0.568934950000       0.315389490000       1.000000000000
C5 C       0.181209900000       0.587918410000       0.146639940000       1.000000000000
C6 C       0.142822020000       0.607399080000      -0.050825550000       1.000000000000
C7 C      -0.092313570000       0.627248780000      -0.229570250000       1.000000000000
C8 C      -0.113102220000       0.645725710000      -0.419209440000       1.000000000000
C9 C      -0.342688050000       0.666357320000      -0.607435430000       1.000000000000
C10 C      -0.346368600000       0.683807580000      -0.788432830000       1.000000000000
C11 C      -0.570367960000       0.705309240000      -0.986643530000       1.000000000000
C12 C      -0.553834460000       0.721387410000      -1.155485200000       1.000000000000
C13 C      -0.311032750000       0.716091540000      -1.127757260000       1.000000000000
C14 C      -0.108651890000       0.680011630000      -0.776148980000       1.000000000000
C15 C       0.115109110000       0.643516210000      -0.422830550000       1.000000000000
C16 C       0.360424980000       0.606778590000      -0.069764870000       1.000000000000
C17 C       0.625874760000       0.569969760000       0.281022160000       1.000000000000
N1 N      -0.100944560000       0.696875920000      -0.951989430000       1.000000000000
N2 N       0.108739100000       0.660773130000      -0.601380230000       1.000000000000
N3 N       0.340785450000       0.624497190000      -0.251503770000       1.000000000000
N4 N       0.594077630000       0.588071670000       0.097187990000       1.000000000000
N5 N       0.869082830000       0.551502060000       0.444086370000       1.000000000000
H1 H       1.102741540000       0.519048390000       0.752527250000       1.000000000000
H2 H       0.772202830000       0.514671780000       0.835181870000       1.000000000000
H3 H       0.326393860000       0.547346090000       0.549195130000       1.000000000000
H4 H       0.022644460000       0.587900910000       0.165179250000       1.000000000000
H5 H      -0.258300480000       0.628280890000      -0.221276010000       1.000000000000
H6 H      -0.515626400000       0.668435400000      -0.609539530000       1.000000000000
H7 H      -0.748915890000       0.708363210000      -0.998361620000       1.000000000000
H8 H      -0.717721500000       0.737945690000      -1.309041330000       1.000000000000
H9 H      -0.297748940000       0.729000700000      -1.263049800000       1.000000000000
#END
data_5b_opt-QR-4-1541-3
_audit_creation_method 'generated by cspy2.0'
_cell_length_a 11.1422
_cell_length_b 18.969
_cell_length_c 7.061
_cell_angle_alpha 90.0
_cell_angle_beta 25.6976
_cell_angle_gamma 90.0
loop_
_symmetry_equiv_pos_site_id
_symmetry_equiv_pos_as_xyz
1 +x,+y,+z
2 -x,1/2+y,-z
loop_
_atom_site_label
_atom_site_type_symbol
_atom_site_fract_x
_atom_site_fract_y
_atom_site_fract_z
_atom_site_occupancy
C1 C      -0.047350310000       0.730167960000       1.212707050000       1.000000000000
C2 C       0.203817780000       0.716882810000       0.752905690000       1.000000000000
C3 C       0.236320350000       0.747095880000       0.533723610000       1.000000000000
C4 C       0.020291300000       0.790880830000       0.767869120000       1.000000000000
C5 C       0.032860660000       0.824019240000       0.576109860000       1.000000000000
C6 C      -0.189881890000       0.866266860000       0.832564710000       1.000000000000
C7 C      -0.194364070000       0.901659780000       0.665908900000       1.000000000000
C8 C      -0.423802210000       0.942480050000       0.944011270000       1.000000000000
C9 C      -0.445903920000       0.980033710000       0.804150060000       1.000000000000
C10 C      -0.680771920000       1.019230940000       1.101792120000       1.000000000000
C11 C      -0.721351360000       1.059055110000       0.989774070000       1.000000000000
C12 C      -0.960209370000       1.095891900000       1.307225960000       1.000000000000
C13 C      -1.162855840000       1.093300560000       1.743966450000       1.000000000000
C14 C      -0.898545800000       1.019948350000       1.554272760000       1.000000000000
C15 C      -0.652964610000       0.946528510000       1.404271920000       1.000000000000
C16 C      -0.428766590000       0.873483360000       1.297490070000       1.000000000000
C17 C      -0.227024140000       0.801250270000       1.234440500000       1.000000000000
N1 N      -1.138009770000       1.058174400000       1.865986410000       1.000000000000
N2 N      -0.882023910000       0.985150170000       1.692442690000       1.000000000000
N3 N      -0.649025420000       0.912605830000       1.564662170000       1.000000000000
N4 N      -0.438337070000       0.840626110000       1.481112300000       1.000000000000
N5 N      -0.250989960000       0.769382470000       1.443529810000       1.000000000000
H1 H      -0.073402480000       0.705900370000       1.388351610000       1.000000000000
H2 H       0.361174660000       0.683331170000       0.590911940000       1.000000000000
H3 H       0.421704770000       0.738898900000       0.186148360000       1.000000000000
H4 H       0.213260120000       0.817737470000       0.229267330000       1.000000000000
H5 H      -0.020074400000       0.897500270000       0.321490440000       1.000000000000
H6 H      -0.278318820000       0.978053650000       0.463378020000       1.000000000000
H7 H      -0.560881340000       1.059077120000       0.654044540000       1.000000000000
H8 H      -1.001190010000       1.126867690000       1.239719880000       1.000000000000
H9 H      -1.354406830000       1.122805080000       1.998438190000       1.000000000000
#END
data_5b_opt-QR-4-2070-3
_audit_creation_method 'generated by cspy2.0'
_cell_length_a 5.4898
_cell_length_b 20.1335
_cell_length_c 6.5702
_cell_angle_alpha 90.0
_cell_angle_beta 62.51780000000001
_cell_angle_gamma 90.0
loop_
_symmetry_equiv_pos_site_id
_symmetry_equiv_pos_as_xyz
1 +x,+y,+z
2 -x,1/2+y,-z
loop_
_atom_site_label
_atom_site_type_symbol
_atom_site_fract_x
_atom_site_fract_y
_atom_site_fract_z
_atom_site_occupancy
C1 C       0.419857210000       0.860508940000       0.221059560000       1.000000000000
C2 C       0.238518510000       0.853000530000       0.461756940000       1.000000000000
C3 C      -0.002279670000       0.887039410000       0.554508050000       1.000000000000
C4 C      -0.066041780000       0.928860940000       0.409630670000       1.000000000000
C5 C      -0.304909670000       0.965462900000       0.486763560000       1.000000000000
C6 C      -0.350477100000       1.005261130000       0.331436900000       1.000000000000
C7 C      -0.585685030000       1.043696360000       0.394375980000       1.000000000000
C8 C      -0.613893510000       1.081617960000       0.228912830000       1.000000000000
C9 C      -0.844124520000       1.121735940000       0.276933690000       1.000000000000
C10 C      -0.855352880000       1.157713020000       0.102561250000       1.000000000000
C11 C      -1.080604740000       1.199682170000       0.135060930000       1.000000000000
C12 C      -1.071765490000       1.233050290000      -0.047893260000       1.000000000000
C13 C      -0.835621760000       1.224726520000      -0.267277640000       1.000000000000
C14 C      -0.624785310000       1.152436550000      -0.126852210000       1.000000000000
C15 C      -0.393156800000       1.079513240000      -0.006485820000       1.000000000000
C16 C      -0.140692800000       1.006324960000       0.091749090000       1.000000000000
C17 C       0.131211510000       0.933197950000       0.167279050000       1.000000000000
N1 N      -0.624810040000       1.187322640000      -0.307712800000       1.000000000000
N2 N      -0.406937570000       1.115062630000      -0.175688580000       1.000000000000
N3 N      -0.167436820000       1.042679740000      -0.067155820000       1.000000000000
N4 N       0.092601280000       0.970225130000       0.018639340000       1.000000000000
N5 N       0.373543630000       0.897708940000       0.080625790000       1.000000000000
H1 H       0.612917180000       0.833236030000       0.146798600000       1.000000000000
H2 H       0.296531520000       0.820648520000       0.563912050000       1.000000000000
H3 H      -0.147162540000       0.883292120000       0.735371530000       1.000000000000
H4 H      -0.457605770000       0.963721660000       0.666092080000       1.000000000000
H5 H      -0.745977830000       1.044044180000       0.571203210000       1.000000000000
H6 H      -1.011570170000       1.124165010000       0.450525760000       1.000000000000
H7 H      -1.253872820000       1.204061780000       0.304864980000       1.000000000000
H8 H      -1.236901500000       1.265454680000      -0.032529120000       1.000000000000
H9 H      -0.828556010000       1.251510680000      -0.413868100000       1.000000000000
#END
data_5b_opt-QR-33-1824-3
_audit_creation_method 'generated by cspy2.0'
_cell_length_a 21.8449
_cell_length_b 8.7739
_cell_length_c 6.7347
_cell_angle_alpha 90.0
_cell_angle_beta 90.0
_cell_angle_gamma 90.0
loop_
_symmetry_equiv_pos_site_id
_symmetry_equiv_pos_as_xyz
1 +x,+y,+z
2 -x,-y,1/2+z
3 1/2+x,1/2-y,+z
4 1/2-x,1/2+y,1/2+z
loop_
_atom_site_label
_atom_site_type_symbol
_atom_site_fract_x
_atom_site_fract_y
_atom_site_fract_z
_atom_site_occupancy
C1 C       0.254577260000       0.727838190000       0.690410980000       1.000000000000
C2 C       0.244899920000       0.741577540000       0.480280660000       1.000000000000
C3 C       0.198904200000       0.832900190000       0.414982480000       1.000000000000
C4 C       0.162041740000       0.911749180000       0.557252270000       1.000000000000
C5 C       0.114279650000       1.007177120000       0.506501930000       1.000000000000
C6 C       0.080489550000       1.080262960000       0.656865760000       1.000000000000
C7 C       0.031689470000       1.178468230000       0.619005640000       1.000000000000
C8 C       0.000791040000       1.246113420000       0.777277880000       1.000000000000
C9 C      -0.048845680000       1.346695390000       0.752941630000       1.000000000000
C10 C      -0.076847310000       1.408721560000       0.918060410000       1.000000000000
C11 C      -0.127438490000       1.511821910000       0.907829300000       1.000000000000
C12 C      -0.151782100000       1.566443690000       1.079211550000       1.000000000000
C13 C      -0.125567160000       1.518157720000       1.264335080000       1.000000000000
C14 C      -0.053372280000       1.366517830000       1.113047680000       1.000000000000
C15 C       0.021045390000       1.210891510000       0.978765660000       1.000000000000
C16 C       0.097449440000       1.051916120000       0.863366470000       1.000000000000
C17 C       0.175458880000       0.890558640000       0.767482900000       1.000000000000
N1 N      -0.079614610000       1.424912230000       1.283315670000       1.000000000000
N2 N      -0.006845730000       1.272491500000       1.139256210000       1.000000000000
N3 N       0.067848630000       1.116706940000       1.015334340000       1.000000000000
N4 N       0.144339150000       0.957951700000       0.910930170000       1.000000000000
N5 N       0.222658520000       0.796424660000       0.826907840000       1.000000000000
H1 H       0.291426880000       0.654566090000       0.742698680000       1.000000000000
H2 H       0.274147670000       0.679473480000       0.378750950000       1.000000000000
H3 H       0.189466020000       0.847587110000       0.257927450000       1.000000000000
H4 H       0.102677170000       1.026233300000       0.351581220000       1.000000000000
H5 H       0.017862560000       1.202179470000       0.467145070000       1.000000000000
H6 H      -0.064817200000       1.375114050000       0.604702130000       1.000000000000
H7 H      -0.145379610000       1.544401150000       0.763651290000       1.000000000000
H8 H      -0.190113220000       1.644781060000       1.079677060000       1.000000000000
H9 H      -0.145109290000       1.561906610000       1.401693940000       1.000000000000
#END
data_5b_opt-QR-14-4555-3
_audit_creation_method 'generated by cspy2.0'
_cell_length_a 6.2946
_cell_length_b 10.6109
_cell_length_c 20.7717
_cell_angle_alpha 90.0
_cell_angle_beta 109.8451
_cell_angle_gamma 90.0
loop_
_symmetry_equiv_pos_site_id
_symmetry_equiv_pos_as_xyz
1 -x,-y,-z
2 +x,+y,+z
3 -x,1/2+y,1/2-z
4 +x,1/2-y,1/2+z
loop_
_atom_site_label
_atom_site_type_symbol
_atom_site_fract_x
_atom_site_fract_y
_atom_site_fract_z
_atom_site_occupancy
C1 C       0.939731100000       0.047167850000       0.628708650000       1.000000000000
C2 C       0.728052590000       0.065184730000       0.639384880000       1.000000000000
C3 C       0.553057010000      -0.012186140000       0.606357300000       1.000000000000
C4 C       0.586043380000      -0.108345150000       0.562440840000       1.000000000000
C5 C       0.419482830000      -0.191771710000       0.526627620000       1.000000000000
C6 C       0.467453880000      -0.283594430000       0.484611400000       1.000000000000
C7 C       0.309684260000      -0.371527870000       0.446780450000       1.000000000000
C8 C       0.372008450000      -0.459323170000       0.406526900000       1.000000000000
C9 C       0.224132760000      -0.551460620000       0.366818600000       1.000000000000
C10 C       0.299902490000      -0.634889460000       0.328386080000       1.000000000000
C11 C       0.162127060000      -0.731490020000       0.286619170000       1.000000000000
C12 C       0.252780420000      -0.808845460000       0.250704900000       1.000000000000
C13 C       0.484281610000      -0.790278780000       0.256230900000       1.000000000000
C14 C       0.533181640000      -0.623555350000       0.330720690000       1.000000000000
C15 C       0.602865340000      -0.455551350000       0.405595310000       1.000000000000
C16 C       0.694361650000      -0.287129210000       0.480439350000       1.000000000000
C17 C       0.807300290000      -0.119269110000       0.554938220000       1.000000000000
N1 N       0.618036360000      -0.704336770000       0.293311180000       1.000000000000
N2 N       0.674803730000      -0.537899440000       0.367660020000       1.000000000000
N3 N       0.754391200000      -0.371271400000       0.441839760000       1.000000000000
N4 N       0.855891060000      -0.204662490000       0.515777570000       1.000000000000
N5 N       0.980162220000      -0.038360640000       0.589486810000       1.000000000000
H1 H       1.079955700000       0.109251790000       0.655165210000       1.000000000000
H2 H       0.711962040000       0.139417830000       0.673226690000       1.000000000000
H3 H       0.389231130000      -0.002939110000       0.612467430000       1.000000000000
H4 H       0.252065690000      -0.187023030000       0.530704430000       1.000000000000
H5 H       0.139349720000      -0.371661170000       0.448720630000       1.000000000000
H6 H       0.051517900000      -0.556556890000       0.366623260000       1.000000000000
H7 H      -0.011873230000      -0.741149010000       0.284433030000       1.000000000000
H8 H       0.155735900000      -0.883454640000       0.218345360000       1.000000000000
H9 H       0.556897020000      -0.852242310000       0.227417460000       1.000000000000
#END
data_5b_opt-QR-33-4138-3
_audit_creation_method 'generated by cspy2.0'
_cell_length_a 20.9708
_cell_length_b 9.8106
_cell_length_c 6.3127
_cell_angle_alpha 90.0
_cell_angle_beta 90.0
_cell_angle_gamma 90.0
loop_
_symmetry_equiv_pos_site_id
_symmetry_equiv_pos_as_xyz
1 +x,+y,+z
2 -x,-y,1/2+z
3 1/2+x,1/2-y,+z
4 1/2-x,1/2+y,1/2+z
loop_
_atom_site_label
_atom_site_type_symbol
_atom_site_fract_x
_atom_site_fract_y
_atom_site_fract_z
_atom_site_occupancy
C1 C       0.874946550000       0.945704410000       0.319504810000       1.000000000000
C2 C       0.867269440000       0.936359910000       0.545052350000       1.000000000000
C3 C       0.901469800000       1.022148280000       0.670079910000       1.000000000000
C4 C       0.943555610000       1.118226650000       0.572850520000       1.000000000000
C5 C       0.980335820000       1.209807100000       0.685421320000       1.000000000000
C6 C       1.020427230000       1.300893810000       0.576079740000       1.000000000000
C7 C       1.059050510000       1.396672390000       0.676933480000       1.000000000000
C8 C       1.097245180000       1.483067760000       0.555946760000       1.000000000000
C9 C       1.137591060000       1.582740810000       0.644175130000       1.000000000000
C10 C       1.173847120000       1.664140700000       0.512545540000       1.000000000000
C11 C       1.216050030000       1.767925800000       0.587746470000       1.000000000000
C12 C       1.249675130000       1.842520420000       0.445048990000       1.000000000000
C13 C       1.241414060000       1.813931730000       0.223667150000       1.000000000000
C14 C       1.168641920000       1.642819230000       0.284693450000       1.000000000000
C15 C       1.095264740000       1.469527250000       0.325680380000       1.000000000000
C16 C       1.021620270000       1.294913160000       0.344959390000       1.000000000000
C17 C       0.948048190000       1.119978870000       0.342447410000       1.000000000000
N1 N       1.203819920000       1.721147500000       0.145584480000       1.000000000000
N2 N       1.131098130000       1.549997530000       0.198568260000       1.000000000000
N3 N       1.058248570000       1.377697090000       0.228692000000       1.000000000000
N4 N       0.985362330000       1.204511160000       0.236738030000       1.000000000000
N5 N       0.912410960000       1.030697930000       0.221812080000       1.000000000000
H1 H       0.847562240000       0.876868300000       0.219328100000       1.000000000000
H2 H       0.834706310000       0.861800330000       0.610710300000       1.000000000000
H3 H       0.897595370000       1.019671720000       0.841487800000       1.000000000000
H4 H       0.978488930000       1.212032430000       0.857404870000       1.000000000000
H5 H       1.059316510000       1.403989280000       0.848680610000       1.000000000000
H6 H       1.139924340000       1.595190830000       0.815028340000       1.000000000000
H7 H       1.220357190000       1.785044480000       0.756987660000       1.000000000000
H8 H       1.282253000000       1.922261120000       0.493654270000       1.000000000000
H9 H       1.268418040000       1.873696080000       0.109338850000       1.000000000000
#END
data_5b_opt-QR-9-2902-3
_audit_creation_method 'generated by cspy2.0'
_cell_length_a 25.6181
_cell_length_b 6.3363
_cell_length_c 9.8084
_cell_angle_alpha 90.0
_cell_angle_beta 54.6123
_cell_angle_gamma 90.0
loop_
_symmetry_equiv_pos_site_id
_symmetry_equiv_pos_as_xyz
1 +x,+y,+z
2 +x,-y,1/2+z
3 1/2+x,1/2+y,+z
4 1/2+x,1/2-y,1/2+z
loop_
_atom_site_label
_atom_site_type_symbol
_atom_site_fract_x
_atom_site_fract_y
_atom_site_fract_z
_atom_site_occupancy
C1 C       0.074589060000       0.936281170000       0.542286080000       1.000000000000
C2 C       0.066576440000       0.713167280000       0.535352310000       1.000000000000
C3 C       0.100388950000       0.579453580000       0.565052330000       1.000000000000
C4 C       0.142460640000       0.665457670000       0.602122750000       1.000000000000
C5 C       0.178863860000       0.543498930000       0.634256490000       1.000000000000
C6 C       0.218947560000       0.642098770000       0.669840190000       1.000000000000
C7 C       0.257205070000       0.531317720000       0.703889390000       1.000000000000
C8 C       0.295437080000       0.642013220000       0.738060290000       1.000000000000
C9 C       0.335420840000       0.543340810000       0.773947480000       1.000000000000
C10 C       0.371729530000       0.665181580000       0.806453190000       1.000000000000
C11 C       0.413606260000       0.579005890000       0.844176070000       1.000000000000
C12 C       0.447318920000       0.712583490000       0.874251060000       1.000000000000
C13 C       0.439467400000       0.935737750000       0.866914030000       1.000000000000
C14 C       0.366941820000       0.893956850000       0.802044710000       1.000000000000
C15 C       0.293836560000       0.872360280000       0.736739930000       1.000000000000
C16 C       0.220519700000       0.872454700000       0.671360300000       1.000000000000
C17 C       0.147310440000       0.894251360000       0.606427890000       1.000000000000
N1 N       0.402177070000       1.023572800000       0.833429110000       1.000000000000
N2 N       0.329712500000       0.989805620000       0.768803640000       1.000000000000
N3 N       0.257173090000       0.978864890000       0.704097060000       1.000000000000
N4 N       0.184607910000       0.989976330000       0.639492770000       1.000000000000
N5 N       0.112043060000       1.023983970000       0.575242840000       1.000000000000
H1 H       0.047516440000       1.043411950000       0.518386500000       1.000000000000
H2 H       0.034053210000       0.656138880000       0.506801520000       1.000000000000
H3 H       0.096256950000       0.409374630000       0.561455010000       1.000000000000
H4 H       0.176733950000       0.372342680000       0.632328660000       1.000000000000
H5 H       0.257179070000       0.359831680000       0.703912560000       1.000000000000
H6 H       0.337479410000       0.372177000000       0.776010160000       1.000000000000
H7 H       0.417611220000       0.408923830000       0.848061230000       1.000000000000
H8 H       0.479669080000       0.655460320000       0.903362370000       1.000000000000
H9 H       0.466527580000       1.042768720000       0.890941820000       1.000000000000
#END
data_5b_opt-QR-2-2829-3
_audit_creation_method 'generated by cspy2.0'
_cell_length_a 11.3823
_cell_length_b 11.9541
_cell_length_c 11.0075
_cell_angle_alpha 87.3092
_cell_angle_beta 32.7861
_cell_angle_gamma 68.6452
loop_
_symmetry_equiv_pos_site_id
_symmetry_equiv_pos_as_xyz
1 -x,-y,-z
2 +x,+y,+z
loop_
_atom_site_label
_atom_site_type_symbol
_atom_site_fract_x
_atom_site_fract_y
_atom_site_fract_z
_atom_site_occupancy
C1 C       0.530761760000       0.220287520000       0.834446580000       1.000000000000
C2 C       0.784806510000       0.198350720000       0.598132590000       1.000000000000
C3 C       0.786477840000       0.296279520000       0.529886640000       1.000000000000
C4 C       0.536267340000       0.417120320000       0.695298520000       1.000000000000
C5 C       0.515881050000       0.522618740000       0.643808780000       1.000000000000
C6 C       0.260586120000       0.637932960000       0.818197620000       1.000000000000
C7 C       0.221507800000       0.749007790000       0.781600940000       1.000000000000
C8 C      -0.038925010000       0.859158600000       0.964721130000       1.000000000000
C9 C      -0.097195290000       0.975460010000       0.943793590000       1.000000000000
C10 C      -0.361282510000       1.080052850000       1.134312170000       1.000000000000
C11 C      -0.439580600000       1.201920880000       1.129547220000       1.000000000000
C12 C      -0.705129660000       1.298829190000       1.326642600000       1.000000000000
C13 C      -0.896929550000       1.274757660000       1.532437630000       1.000000000000
C14 C      -0.570953230000       1.065027500000       1.351812280000       1.000000000000
C15 C      -0.262924730000       0.853595510000       1.190156370000       1.000000000000
C16 C       0.024131430000       0.641564880000       1.049722510000       1.000000000000
C17 C       0.288712650000       0.430082740000       0.931390100000       1.000000000000
N1 N      -0.838412830000       1.166298370000       1.547813340000       1.000000000000
N2 N      -0.520827580000       0.956863460000       1.375402130000       1.000000000000
N3 N      -0.225792920000       0.747121320000       1.225527410000       1.000000000000
N4 N       0.047193340000       0.537317310000       1.097572600000       1.000000000000
N5 N       0.296923960000       0.327755800000       0.992710120000       1.000000000000
H1 H       0.529506300000       0.141730130000       0.889032780000       1.000000000000
H2 H       0.968661610000       0.105000710000       0.479767280000       1.000000000000
H3 H       0.972489250000       0.285189230000       0.353444790000       1.000000000000
H4 H       0.695248890000       0.517228730000       0.469999870000       1.000000000000
H5 H       0.392861080000       0.749759470000       0.611607680000       1.000000000000
H6 H       0.065485530000       0.982431870000       0.778307360000       1.000000000000
H7 H      -0.285722440000       1.214602420000       0.968966330000       1.000000000000
H8 H      -0.775050120000       1.392902470000       1.332321480000       1.000000000000
H9 H      -1.109760930000       1.352429040000       1.690323360000       1.000000000000
#END
data_5b_opt-QR-2-2940-3
_audit_creation_method 'generated by cspy2.0'
_cell_length_a 10.6991
_cell_length_b 22.1169
_cell_length_c 6.3301
_cell_angle_alpha 32.1975
_cell_angle_beta 87.92290000000001
_cell_angle_gamma 69.8061
loop_
_symmetry_equiv_pos_site_id
_symmetry_equiv_pos_as_xyz
1 -x,-y,-z
2 +x,+y,+z
loop_
_atom_site_label
_atom_site_type_symbol
_atom_site_fract_x
_atom_site_fract_y
_atom_site_fract_z
_atom_site_occupancy
C1 C       0.059155420000       0.635323590000       0.644609190000       1.000000000000
C2 C       0.052475400000       0.618434460000       0.918379100000       1.000000000000
C3 C       0.088778680000       0.685234540000       0.852095830000       1.000000000000
C4 C       0.131966250000       0.769617610000       0.513413720000       1.000000000000
C5 C       0.170836740000       0.841793180000       0.419287080000       1.000000000000
C6 C       0.211719100000       0.922523500000       0.078966520000       1.000000000000
C7 C       0.252270460000       0.998745320000      -0.038437060000       1.000000000000
C8 C       0.291042760000       1.076070470000      -0.380627140000       1.000000000000
C9 C       0.333175600000       1.156094280000      -0.521507200000       1.000000000000
C10 C       0.369835940000       1.229652710000      -0.863582380000       1.000000000000
C11 C       0.413734530000       1.313684350000      -1.028938770000       1.000000000000
C12 C       0.447686880000       1.381973870000      -1.367003870000       1.000000000000
C13 C       0.437981630000       1.366873590000      -1.545030030000       1.000000000000
C14 C       0.363183930000       1.220944510000      -1.066361410000       1.000000000000
C15 C       0.287575340000       1.074008270000      -0.604873910000       1.000000000000
C16 C       0.211524620000       0.926855080000      -0.164404770000       1.000000000000
C17 C       0.135262920000       0.780373290000       0.252351890000       1.000000000000
N1 N       0.398731280000       1.292209410000      -1.409396020000       1.000000000000
N2 N       0.323860560000       1.146600930000      -0.939654040000       1.000000000000
N3 N       0.248705060000       1.000943470000      -0.492671390000       1.000000000000
N4 N       0.173302420000       0.855465300000      -0.068245530000       1.000000000000
N5 N       0.097553140000       0.710441970000       0.331963380000       1.000000000000
H1 H       0.030148800000       0.581702470000       0.698013670000       1.000000000000
H2 H       0.018948240000       0.553367140000       1.170228880000       1.000000000000
H3 H       0.085762430000       0.676263170000       1.049090800000       1.000000000000
H4 H       0.169950570000       0.836724820000       0.605649410000       1.000000000000
H5 H       0.253568780000       0.997949000000       0.135487800000       1.000000000000
H6 H       0.336511410000       1.159678800000      -0.360997210000       1.000000000000
H7 H       0.419078330000       1.321268490000      -0.881481980000       1.000000000000
H8 H       0.481537320000       1.446913970000      -1.504257620000       1.000000000000
H9 H       0.465287390000       1.421574430000      -1.815858180000       1.000000000000
#END
data_5b_opt-QR-15-6393-3
_audit_creation_method 'generated by cspy2.0'
_cell_length_a 49.2416
_cell_length_b 6.3399
_cell_length_c 10.2053
_cell_angle_alpha 90.0
_cell_angle_beta 54.3557
_cell_angle_gamma 90.0
loop_
_symmetry_equiv_pos_site_id
_symmetry_equiv_pos_as_xyz
1 -x,-y,-z
2 +x,+y,+z
3 -x,+y,1/2-z
4 +x,-y,1/2+z
5 1/2-x,1/2-y,-z
6 1/2+x,1/2+y,+z
7 1/2-x,1/2+y,1/2-z
8 1/2+x,1/2-y,1/2+z
loop_
_atom_site_label
_atom_site_type_symbol
_atom_site_fract_x
_atom_site_fract_y
_atom_site_fract_z
_atom_site_occupancy
C1 C       0.215771250000       0.429609960000       0.912489520000       1.000000000000
C2 C       0.219522820000       0.206154770000       0.919558660000       1.000000000000
C3 C       0.202451230000       0.074486650000       0.886693450000       1.000000000000
C4 C       0.181493680000       0.162898800000       0.846331550000       1.000000000000
C5 C       0.163115770000       0.043151720000       0.810885730000       1.000000000000
C6 C       0.143172510000       0.143987260000       0.772217970000       1.000000000000
C7 C       0.123891640000       0.035522190000       0.734724610000       1.000000000000
C8 C       0.104881230000       0.148406340000       0.697653150000       1.000000000000
C9 C       0.084767770000       0.052108530000       0.658208300000       1.000000000000
C10 C       0.066718610000       0.176014520000       0.623028540000       1.000000000000
C11 C       0.045674220000       0.092331370000       0.581603720000       1.000000000000
C12 C       0.028942020000       0.227819460000       0.549084590000       1.000000000000
C13 C       0.033133510000       0.450349910000       0.557632040000       1.000000000000
C14 C       0.069379440000       0.404373830000       0.628394710000       1.000000000000
C15 C       0.105953060000       0.378505240000       0.699689790000       1.000000000000
C16 C       0.142653440000       0.374307300000       0.771132890000       1.000000000000
C17 C       0.179320960000       0.391804620000       0.842201910000       1.000000000000
N1 N       0.051898600000       0.535953200000       0.594405380000       1.000000000000
N2 N       0.088120350000       0.497970580000       0.664978420000       1.000000000000
N3 N       0.124421750000       0.482803030000       0.735657510000       1.000000000000
N4 N       0.160755000000       0.489679730000       0.806309380000       1.000000000000
N5 N       0.197124200000       0.519422840000       0.876652410000       1.000000000000
H1 H       0.229453980000       0.535072140000       0.938913220000       1.000000000000
H2 H       0.235756710000       0.147255550000       0.950624740000       1.000000000000
H3 H       0.204322150000      -0.095723020000       0.890199660000       1.000000000000
H4 H       0.163990510000      -0.128040120000       0.812550820000       1.000000000000
H5 H       0.123711520000      -0.135853260000       0.734281860000       1.000000000000
H6 H       0.083537950000      -0.118801370000       0.655551110000       1.000000000000
H7 H       0.043468750000      -0.077385630000       0.576978300000       1.000000000000
H8 H       0.012691040000       0.172638120000       0.517145110000       1.000000000000
H9 H       0.019697060000       0.558933970000       0.531652170000       1.000000000000
#END
data_5b_opt-QR-14-8877-3
_audit_creation_method 'generated by cspy2.0'
_cell_length_a 6.5666
_cell_length_b 40.9341
_cell_length_c 5.4013
_cell_angle_alpha 90.0
_cell_angle_beta 117.1679
_cell_angle_gamma 90.0
loop_
_symmetry_equiv_pos_site_id
_symmetry_equiv_pos_as_xyz
1 -x,-y,-z
2 +x,+y,+z
3 -x,1/2+y,1/2-z
4 +x,1/2-y,1/2+z
loop_
_atom_site_label
_atom_site_type_symbol
_atom_site_fract_x
_atom_site_fract_y
_atom_site_fract_z
_atom_site_occupancy
C1 C       0.448580290000       0.716139170000       0.558319160000       1.000000000000
C2 C       0.208901490000       0.718680640000       0.369868410000       1.000000000000
C3 C       0.123945080000       0.701110430000       0.130156650000       1.000000000000
C4 C       0.275676220000       0.680801170000       0.074851090000       1.000000000000
C5 C       0.206702810000       0.661984780000      -0.162051800000       1.000000000000
C6 C       0.368246300000       0.642675970000      -0.198767100000       1.000000000000
C7 C       0.313531600000       0.622942330000      -0.431059260000       1.000000000000
C8 C       0.484657400000       0.604569980000      -0.450059030000       1.000000000000
C9 C       0.444946100000       0.583985880000      -0.676355030000       1.000000000000
C10 C       0.624494660000       0.566636830000      -0.678374250000       1.000000000000
C11 C       0.600437150000       0.545152070000      -0.898872100000       1.000000000000
C12 C       0.788009460000       0.529188210000      -0.881020120000       1.000000000000
C13 C       1.003569410000       0.534577880000      -0.640351790000       1.000000000000
C14 C       0.850512380000       0.570480690000      -0.442354510000       1.000000000000
C15 C       0.717169080000       0.606779310000      -0.223027580000       1.000000000000
C16 C       0.605592020000       0.643300740000       0.017845200000       1.000000000000
C17 C       0.516374050000       0.679821390000       0.279144890000       1.000000000000
N1 N       1.036348520000       0.553753020000      -0.433307860000       1.000000000000
N2 N       0.891541270000       0.589637400000      -0.227837320000       1.000000000000
N3 N       0.769931280000       0.625701250000      -0.000141010000       1.000000000000
N4 N       0.670784930000       0.661888980000       0.248863380000       1.000000000000
N5 N       0.595019400000       0.698135350000       0.519842060000       1.000000000000
H1 H       0.516655630000       0.730236310000       0.750421670000       1.000000000000
H2 H       0.101302760000       0.734409120000       0.421729110000       1.000000000000
H3 H      -0.055765970000       0.702084830000      -0.020010950000       1.000000000000
H4 H       0.028910180000       0.661983040000      -0.319858320000       1.000000000000
H5 H       0.138637610000       0.621872050000      -0.596063080000       1.000000000000
H6 H       0.273567000000       0.581834520000      -0.847943930000       1.000000000000
H7 H       0.433134520000       0.542018460000      -1.075850660000       1.000000000000
H8 H       0.779062490000       0.512656990000      -1.042247020000       1.000000000000
H9 H       1.153939400000       0.521790100000      -0.626168930000       1.000000000000
#END
data_5b_opt-QR-14-3990-3
_audit_creation_method 'generated by cspy2.0'
_cell_length_a 6.3075
_cell_length_b 17.5249
_cell_length_c 13.6857
_cell_angle_alpha 90.0
_cell_angle_beta 118.96299999999998
_cell_angle_gamma 90.0
loop_
_symmetry_equiv_pos_site_id
_symmetry_equiv_pos_as_xyz
1 -x,-y,-z
2 +x,+y,+z
3 -x,1/2+y,1/2-z
4 +x,1/2-y,1/2+z
loop_
_atom_site_label
_atom_site_type_symbol
_atom_site_fract_x
_atom_site_fract_y
_atom_site_fract_z
_atom_site_occupancy
C1 C       0.514464770000       0.248399150000       0.272808930000       1.000000000000
C2 C       0.309175710000       0.253865580000       0.291071670000       1.000000000000
C3 C       0.100555800000       0.218126070000       0.218438930000       1.000000000000
C4 C       0.093219040000       0.176534510000       0.126950190000       1.000000000000
C5 C      -0.109422440000       0.138242180000       0.048608240000       1.000000000000
C6 C      -0.099815770000       0.098657220000      -0.038661910000       1.000000000000
C7 C      -0.295460470000       0.058465680000      -0.121138700000       1.000000000000
C8 C      -0.269683970000       0.020772320000      -0.204494750000       1.000000000000
C9 C      -0.457087260000      -0.021202410000      -0.290800650000       1.000000000000
C10 C      -0.415922510000      -0.056829690000      -0.370053200000       1.000000000000
C11 C      -0.595043090000      -0.100661650000      -0.460530320000       1.000000000000
C12 C      -0.536363600000      -0.133448510000      -0.534180630000       1.000000000000
C13 C      -0.295803580000      -0.122677540000      -0.518022450000       1.000000000000
C14 C      -0.176574190000      -0.049232880000      -0.360603300000       1.000000000000
C15 C      -0.035890020000       0.025009870000      -0.202016740000       1.000000000000
C16 C       0.126942770000       0.099656830000      -0.043065390000       1.000000000000
C17 C       0.311158820000       0.174253430000       0.115477860000       1.000000000000
N1 N      -0.125210600000      -0.083580070000      -0.437519280000       1.000000000000
N2 N       0.001858370000      -0.010184880000      -0.280287550000       1.000000000000
N3 N       0.151936820000       0.063544300000      -0.122995790000       1.000000000000
N4 N       0.324084160000       0.137500190000       0.034265920000       1.000000000000
N5 N       0.519079700000       0.211521010000       0.191323840000       1.000000000000
H1 H       0.681640040000       0.277080290000       0.331020320000       1.000000000000
H2 H       0.324303650000       0.286060700000       0.361735200000       1.000000000000
H3 H      -0.060286100000       0.220323490000       0.228078560000       1.000000000000
H4 H      -0.275799280000       0.138430750000       0.053926560000       1.000000000000
H5 H      -0.466835590000       0.056486340000      -0.120367730000       1.000000000000
H6 H      -0.632803970000      -0.025411160000      -0.294592560000       1.000000000000
H7 H      -0.774030110000      -0.106881180000      -0.468588280000       1.000000000000
H8 H      -0.665284230000      -0.167188440000      -0.604110490000       1.000000000000
H9 H      -0.248870300000      -0.148940590000      -0.577137670000       1.000000000000
#END
data_5b_opt-QR-14-1647-3
_audit_creation_method 'generated by cspy2.0'
_cell_length_a 6.3084
_cell_length_b 17.8458
_cell_length_c 13.4985
_cell_angle_alpha 90.0
_cell_angle_beta 60.4931
_cell_angle_gamma 90.0
loop_
_symmetry_equiv_pos_site_id
_symmetry_equiv_pos_as_xyz
1 -x,-y,-z
2 +x,+y,+z
3 -x,1/2+y,1/2-z
4 +x,1/2-y,1/2+z
loop_
_atom_site_label
_atom_site_type_symbol
_atom_site_fract_x
_atom_site_fract_y
_atom_site_fract_z
_atom_site_occupancy
C1 C       0.297426170000       0.123315320000       0.478536800000       1.000000000000
C2 C       0.538408040000       0.133845620000       0.461960640000       1.000000000000
C3 C       0.596259170000       0.101074970000       0.536346650000       1.000000000000
C4 C       0.415844850000       0.057429790000       0.627986580000       1.000000000000
C5 C       0.456058210000       0.021820910000       0.708047680000       1.000000000000
C6 C       0.267502060000      -0.020090970000       0.795333110000       1.000000000000
C7 C       0.292385960000      -0.057860540000       0.879445500000       1.000000000000
C8 C       0.095827110000      -0.098141660000       0.962680130000       1.000000000000
C9 C       0.104643250000      -0.137966120000       1.050603550000       1.000000000000
C10 C      -0.098706480000      -0.176427660000       1.129566530000       1.000000000000
C11 C      -0.106673050000      -0.218407100000       1.221602920000       1.000000000000
C12 C      -0.315934690000      -0.254293240000       1.294844870000       1.000000000000
C13 C      -0.521325160000      -0.248569670000       1.276702440000       1.000000000000
C14 C      -0.316645720000      -0.174015900000       1.118160560000       1.000000000000
C15 C      -0.130857280000      -0.099122860000       0.958275330000       1.000000000000
C16 C       0.033711070000      -0.024314500000       0.797854830000       1.000000000000
C17 C       0.176234390000       0.049950130000       0.637684430000       1.000000000000
N1 N      -0.525361360000      -0.211378750000       1.194727850000       1.000000000000
N2 N      -0.328874090000      -0.137063190000       1.036331700000       1.000000000000
N3 N      -0.155056010000      -0.062920590000       0.877676060000       1.000000000000
N4 N      -0.003208150000       0.010933980000       0.718880970000       1.000000000000
N5 N       0.125677240000       0.084358060000       0.560078270000       1.000000000000
H1 H       0.251084750000       0.149625040000       0.418910220000       1.000000000000
H2 H       0.668396060000       0.167416400000       0.391101150000       1.000000000000
H3 H       0.775536190000       0.107126170000       0.528017770000       1.000000000000
H4 H       0.631936040000       0.025890230000       0.704086420000       1.000000000000
H5 H       0.463840190000      -0.055956820000       0.880093030000       1.000000000000
H6 H       0.271097440000      -0.138284270000       1.055812640000       1.000000000000
H7 H       0.054303680000      -0.220772210000       1.231120330000       1.000000000000
H8 H      -0.331536250000      -0.286812920000       1.365904890000       1.000000000000
H9 H      -0.689091160000      -0.277321240000       1.335474950000       1.000000000000
#END
data_5b_opt-QR-1-1887-3
_audit_creation_method 'generated by cspy2.0'
_cell_length_a 9.4444
_cell_length_b 4.9924
_cell_length_c 16.8071
_cell_angle_alpha 139.2353
_cell_angle_beta 52.8634
_cell_angle_gamma 141.8552
loop_
_symmetry_equiv_pos_site_id
_symmetry_equiv_pos_as_xyz
1 +x,+y,+z
loop_
_atom_site_label
_atom_site_type_symbol
_atom_site_fract_x
_atom_site_fract_y
_atom_site_fract_z
_atom_site_occupancy
C1 C       0.180211900000       0.750109560000       0.814015380000       1.000000000000
C2 C       0.419001330000       1.009383570000       0.802828090000       1.000000000000
C3 C       0.501754280000       1.115195020000       0.874049030000       1.000000000000
C4 C       0.348672170000       0.964728460000       0.957057230000       1.000000000000
C5 C       0.415351030000       1.053725550000       1.033264590000       1.000000000000
C6 C       0.252461510000       0.891077830000       1.111987880000       1.000000000000
C7 C       0.304733970000       0.964470550000       1.191716280000       1.000000000000
C8 C       0.132334820000       0.790122550000       1.266452910000       1.000000000000
C9 C       0.169440410000       0.846926580000       1.349389020000       1.000000000000
C10 C      -0.011265720000       0.662565100000       1.420006540000       1.000000000000
C11 C       0.010111550000       0.702499590000       1.506471180000       1.000000000000
C12 C      -0.178368890000       0.508752560000       1.571585670000       1.000000000000
C13 C      -0.392151900000       0.270788130000       1.550724430000       1.000000000000
C14 C      -0.235698760000       0.413712580000       1.405219240000       1.000000000000
C15 C      -0.098848680000       0.534674010000       1.258086550000       1.000000000000
C16 C       0.016266790000       0.631409590000       1.110043700000       1.000000000000
C17 C       0.109000200000       0.702843810000       0.961756110000       1.000000000000
N1 N      -0.422517470000       0.222511990000       1.473468990000       1.000000000000
N2 N      -0.274364830000       0.355991670000       1.327909030000       1.000000000000
N3 N      -0.149274850000       0.464061110000       1.181679750000       1.000000000000
N4 N      -0.046599280000       0.547197050000       1.034922840000       1.000000000000
N5 N       0.032672090000       0.603876840000       0.887668070000       1.000000000000
H1 H       0.113974300000       0.665600190000       0.756955190000       1.000000000000
H2 H       0.527645150000       1.114806510000       0.738458340000       1.000000000000
H3 H       0.680683970000       1.310387480000       0.869507970000       1.000000000000
H4 H       0.592300970000       1.247763020000       1.032801230000       1.000000000000
H5 H       0.478694710000       1.155936990000       1.195493300000       1.000000000000
H6 H       0.339684480000       1.034776620000       1.357373680000       1.000000000000
H7 H       0.176130530000       0.886402380000       1.518391510000       1.000000000000
H8 H      -0.171421940000       0.529120840000       1.638174630000       1.000000000000
H9 H      -0.543182510000       0.115761530000       1.602983000000       1.000000000000
#END
data_5b_opt-QR-14-1369-3
_audit_creation_method 'generated by cspy2.0'
_cell_length_a 6.3073
_cell_length_b 17.4224
_cell_length_c 13.4564
_cell_angle_alpha 90.0
_cell_angle_beta 116.43350000000001
_cell_angle_gamma 90.0
loop_
_symmetry_equiv_pos_site_id
_symmetry_equiv_pos_as_xyz
1 -x,-y,-z
2 +x,+y,+z
3 -x,1/2+y,1/2-z
4 +x,1/2-y,1/2+z
loop_
_atom_site_label
_atom_site_type_symbol
_atom_site_fract_x
_atom_site_fract_y
_atom_site_fract_z
_atom_site_occupancy
C1 C       0.469826660000       0.751552590000       0.728604070000       1.000000000000
C2 C       0.228029640000       0.746108660000       0.710344060000       1.000000000000
C3 C       0.164333710000       0.781838600000       0.782691830000       1.000000000000
C4 C       0.339638820000       0.823395580000       0.873905370000       1.000000000000
C5 C       0.293377100000       0.861682900000       0.951983250000       1.000000000000
C6 C       0.477167120000       0.901228680000       1.038969630000       1.000000000000
C7 C       0.446106750000       0.941417690000       1.121147090000       1.000000000000
C8 C       0.638316410000       0.979073130000       1.204271220000       1.000000000000
C9 C       0.623126110000       1.021030590000       1.290261030000       1.000000000000
C10 C       0.822564510000       1.056622270000       1.369312290000       1.000000000000
C11 C       0.823985030000       1.100447920000       1.459459600000       1.000000000000
C12 C       1.029735380000       1.133200630000       1.532920710000       1.000000000000
C13 C       1.238092490000       1.122415710000       1.516871720000       1.000000000000
C14 C       1.043098710000       1.049006490000       1.359953480000       1.000000000000
C15 C       0.867227440000       0.974811720000       1.201870450000       1.000000000000
C16 C       0.712790070000       0.900202640000       1.043435660000       1.000000000000
C17 C       0.580590950000       0.825653700000       0.885440680000       1.000000000000
N1 N       1.248061220000       1.083325950000       1.436668420000       1.000000000000
N2 N       1.061234710000       1.009978940000       1.279909580000       1.000000000000
N3 N       0.897352600000       0.936286700000       1.123134850000       1.000000000000
N4 N       0.755640200000       0.862379960000       0.966396940000       1.000000000000
N5 N       0.637120810000       0.788392620000       0.809855260000       1.000000000000
H1 H       0.520840030000       0.722879410000       0.670613700000       1.000000000000
H2 H       0.102124350000       0.713937420000       0.639914100000       1.000000000000
H3 H      -0.015766830000       0.779663540000       0.773063960000       1.000000000000
H4 H       0.116312510000       0.861502880000       0.946622790000       1.000000000000
H5 H       0.273150580000       0.943408940000       1.120335350000       1.000000000000
H6 H       0.454936920000       1.025250720000       1.293997570000       1.000000000000
H7 H       0.661035620000       1.106677730000       1.467444310000       1.000000000000
H8 H       1.040423370000       1.166930160000       1.602634780000       1.000000000000
H9 H       1.403025420000       1.148646350000       1.575799750000       1.000000000000
#END
data_5b_opt-QR-2-8956-3
_audit_creation_method 'generated by cspy2.0'
_cell_length_a 26.6543
_cell_length_b 10.1071
_cell_length_c 5.2807
_cell_angle_alpha 144.4754
_cell_angle_beta 51.4489
_cell_angle_gamma 117.6833
loop_
_symmetry_equiv_pos_site_id
_symmetry_equiv_pos_as_xyz
1 -x,-y,-z
2 +x,+y,+z
loop_
_atom_site_label
_atom_site_type_symbol
_atom_site_fract_x
_atom_site_fract_y
_atom_site_fract_z
_atom_site_occupancy
C1 C       0.069646040000       0.476452100000       0.106154410000       1.000000000000
C2 C       0.058163580000       0.265479900000      -0.308107910000       1.000000000000
C3 C       0.089870310000       0.068235580000      -0.628316050000       1.000000000000
C4 C       0.133278010000       0.077962900000      -0.541107760000       1.000000000000
C5 C       0.167774010000      -0.112223500000      -0.843399870000       1.000000000000
C6 C       0.209373810000      -0.086279220000      -0.728032860000       1.000000000000
C7 C       0.245900890000      -0.268728310000      -1.012037150000       1.000000000000
C8 C       0.285844470000      -0.227250450000      -0.869728410000       1.000000000000
C9 C       0.324271370000      -0.400814430000      -1.133394860000       1.000000000000
C10 C       0.362474460000      -0.344565830000      -0.966077490000       1.000000000000
C11 C       0.402986480000      -0.509027770000      -1.208967120000       1.000000000000
C12 C       0.438786910000      -0.436066630000      -1.014409090000       1.000000000000
C13 C       0.434400440000      -0.195756450000      -0.570819210000       1.000000000000
C14 C       0.361263420000      -0.104318600000      -0.517182740000       1.000000000000
C15 C       0.287841320000       0.008560830000      -0.423543690000       1.000000000000
C16 C       0.214546930000       0.143701180000      -0.287666920000       1.000000000000
C17 C       0.141699480000       0.300396110000      -0.109917920000       1.000000000000
N1 N       0.398502380000      -0.038124520000      -0.333010720000       1.000000000000
N2 N       0.325530320000       0.061192520000      -0.263957120000       1.000000000000
N3 N       0.252850450000       0.183768790000      -0.150723910000       1.000000000000
N4 N       0.180484840000       0.328601690000       0.005009680000       1.000000000000
N5 N       0.108467390000       0.496404040000       0.205174540000       1.000000000000
H1 H       0.044247160000       0.634535390000       0.362606810000       1.000000000000
H2 H       0.024757400000       0.267464580000      -0.357191470000       1.000000000000
H3 H       0.083092330000      -0.096177700000      -0.947792500000       1.000000000000
H4 H       0.162977640000      -0.281375320000      -1.168812880000       1.000000000000
H5 H       0.243200290000      -0.442112390000      -1.341880710000       1.000000000000
H6 H       0.323658330000      -0.577811060000      -1.466284030000       1.000000000000
H7 H       0.404346900000      -0.688583940000      -1.543383850000       1.000000000000
H8 H       0.470214390000      -0.553549590000      -1.183860400000       1.000000000000
H9 H       0.463129190000      -0.137301850000      -0.415070910000       1.000000000000
#END
data_5b_opt-QR-15-16280-3
_audit_creation_method 'generated by cspy2.0'
_cell_length_a 23.8409
_cell_length_b 12.6785
_cell_length_c 10.476
_cell_angle_alpha 90.0
_cell_angle_beta 125.5205
_cell_angle_gamma 90.0
loop_
_symmetry_equiv_pos_site_id
_symmetry_equiv_pos_as_xyz
1 -x,-y,-z
2 +x,+y,+z
3 -x,+y,1/2-z
4 +x,-y,1/2+z
5 1/2-x,1/2-y,-z
6 1/2+x,1/2+y,+z
7 1/2-x,1/2+y,1/2-z
8 1/2+x,1/2-y,1/2+z
loop_
_atom_site_label
_atom_site_type_symbol
_atom_site_fract_x
_atom_site_fract_y
_atom_site_fract_z
_atom_site_occupancy
C1 C       0.066915960000       0.277151200000       0.438657470000       1.000000000000
C2 C       0.058957330000       0.388653500000       0.446923740000       1.000000000000
C3 C       0.092928650000       0.455445710000       0.412343910000       1.000000000000
C4 C       0.135107700000       0.412424960000       0.369067350000       1.000000000000
C5 C       0.171675790000       0.473340290000       0.331683030000       1.000000000000
C6 C       0.211865860000       0.424018250000       0.290193510000       1.000000000000
C7 C       0.250281470000       0.479345880000       0.250630470000       1.000000000000
C8 C       0.288606790000       0.423986750000       0.210804540000       1.000000000000
C9 C       0.328732790000       0.473264140000       0.169154850000       1.000000000000
C10 C       0.365123970000       0.412334790000       0.131288650000       1.000000000000
C11 C       0.407140540000       0.455360650000       0.087499800000       1.000000000000
C12 C       0.440922440000       0.388562190000       0.052441060000       1.000000000000
C13 C       0.432976020000       0.277052930000       0.060761360000       1.000000000000
C14 C       0.360237700000       0.298011440000       0.136231620000       1.000000000000
C15 C       0.286919250000       0.308867190000       0.212219790000       1.000000000000
C16 C       0.213361570000       0.308891030000       0.288307010000       1.000000000000
C17 C       0.139906840000       0.298071250000       0.363921620000       1.000000000000
N1 N       0.395557320000       0.233181660000       0.099636590000       1.000000000000
N2 N       0.322869080000       0.250139620000       0.174862370000       1.000000000000
N3 N       0.250101790000       0.255671480000       0.250161280000       1.000000000000
N4 N       0.177296630000       0.250189450000       0.325355420000       1.000000000000
N5 N       0.104471760000       0.233278750000       0.400176330000       1.000000000000
H1 H       0.039707270000       0.223627790000       0.466454030000       1.000000000000
H2 H       0.026319240000       0.417194990000       0.480255450000       1.000000000000
H3 H       0.088820230000       0.540463170000       0.416642350000       1.000000000000
H4 H       0.169612870000       0.558871050000       0.334035680000       1.000000000000
H5 H       0.250328510000       0.565038150000       0.250723140000       1.000000000000
H6 H       0.330855040000       0.558794750000       0.166905920000       1.000000000000
H7 H       0.411214850000       0.540352060000       0.083155110000       1.000000000000
H8 H       0.473368560000       0.417082710000       0.018616400000       1.000000000000
H9 H       0.460091510000       0.223524780000       0.032738070000       1.000000000000
#END
data_5b_opt-QR-15-6880-3
_audit_creation_method 'generated by cspy2.0'
_cell_length_a 11.5789
_cell_length_b 5.0869
_cell_length_c 43.7131
_cell_angle_alpha 90.0
_cell_angle_beta 94.8732
_cell_angle_gamma 90.0
loop_
_symmetry_equiv_pos_site_id
_symmetry_equiv_pos_as_xyz
1 -x,-y,-z
2 +x,+y,+z
3 -x,+y,1/2-z
4 +x,-y,1/2+z
5 1/2-x,1/2-y,-z
6 1/2+x,1/2+y,+z
7 1/2-x,1/2+y,1/2-z
8 1/2+x,1/2-y,1/2+z
loop_
_atom_site_label
_atom_site_type_symbol
_atom_site_fract_x
_atom_site_fract_y
_atom_site_fract_z
_atom_site_occupancy
C1 C       0.271457240000       0.389236920000       0.534079120000       1.000000000000
C2 C       0.377315170000       0.522181490000       0.528769170000       1.000000000000
C3 C       0.476846250000       0.444865220000       0.544947210000       1.000000000000
C4 C       0.472576700000       0.234730650000       0.566550080000       1.000000000000
C5 C       0.568648490000       0.141294130000       0.584105380000       1.000000000000
C6 C       0.556167550000      -0.066868360000       0.604776550000       1.000000000000
C7 C       0.648395730000      -0.173396980000       0.623332410000       1.000000000000
C8 C       0.628154300000      -0.379891830000       0.643161380000       1.000000000000
C9 C       0.715930310000      -0.499469970000       0.662651930000       1.000000000000
C10 C       0.688215530000      -0.703190290000       0.681574610000       1.000000000000
C11 C       0.771477650000      -0.836408620000       0.702087950000       1.000000000000
C12 C       0.735328320000      -1.034593060000       0.719778110000       1.000000000000
C13 C       0.614521690000      -1.102393480000       0.717130440000       1.000000000000
C14 C       0.567505650000      -0.786431200000       0.680504080000       1.000000000000
C15 C       0.509716540000      -0.477338540000       0.643700140000       1.000000000000
C16 C       0.440726050000      -0.177317650000       0.606914900000       1.000000000000
C17 C       0.360964750000       0.111825470000       0.570319920000       1.000000000000
N1 N       0.534799250000      -0.988964250000       0.698937820000       1.000000000000
N2 N       0.483802390000      -0.677168680000       0.662379140000       1.000000000000
N3 N       0.421181950000      -0.375354540000       0.625926190000       1.000000000000
N4 N       0.347352290000      -0.083585470000       0.589584020000       1.000000000000
N5 N       0.261973040000       0.197248870000       0.553375320000       1.000000000000
H1 H       0.191661260000       0.451338700000       0.521116730000       1.000000000000
H2 H       0.375812320000       0.680150800000       0.512117960000       1.000000000000
H3 H       0.559356040000       0.538259550000       0.541886250000       1.000000000000
H4 H       0.653551430000       0.227178760000       0.582044100000       1.000000000000
H5 H       0.735458070000      -0.096087440000       0.622324630000       1.000000000000
H6 H       0.804869130000      -0.431179980000       0.662691430000       1.000000000000
H7 H       0.861698480000      -0.776716810000       0.703111920000       1.000000000000
H8 H       0.794817920000      -1.141725770000       0.735672410000       1.000000000000
H9 H       0.585556540000      -1.261188280000       0.731327970000       1.000000000000
#END
data_5b_opt-QR-33-3425-3
_audit_creation_method 'generated by cspy2.0'
_cell_length_a 18.2791
_cell_length_b 11.3765
_cell_length_c 6.3164
_cell_angle_alpha 90.0
_cell_angle_beta 90.0
_cell_angle_gamma 90.0
loop_
_symmetry_equiv_pos_site_id
_symmetry_equiv_pos_as_xyz
1 +x,+y,+z
2 -x,-y,1/2+z
3 1/2+x,1/2-y,+z
4 1/2-x,1/2+y,1/2+z
loop_
_atom_site_label
_atom_site_type_symbol
_atom_site_fract_x
_atom_site_fract_y
_atom_site_fract_z
_atom_site_occupancy
C1 C       0.744786250000       0.296358870000       0.776323330000       1.000000000000
C2 C       0.752230420000       0.321352360000       0.554548220000       1.000000000000
C3 C       0.718490570000       0.249372350000       0.413473960000       1.000000000000
C4 C       0.676954190000       0.151858700000       0.490738410000       1.000000000000
C5 C       0.640598440000       0.073628070000       0.360898070000       1.000000000000
C6 C       0.600911910000      -0.019826520000       0.451171560000       1.000000000000
C7 C       0.562586520000      -0.102642660000       0.332112380000       1.000000000000
C8 C       0.524641170000      -0.192366000000       0.434908120000       1.000000000000
C9 C       0.484471380000      -0.279508260000       0.327617800000       1.000000000000
C10 C       0.448444690000      -0.365238980000       0.441953920000       1.000000000000
C11 C       0.406325180000      -0.457049940000       0.346792400000       1.000000000000
C12 C       0.372972420000      -0.537275160000       0.473446720000       1.000000000000
C13 C       0.381411300000      -0.526453710000       0.698605180000       1.000000000000
C14 C       0.453730580000      -0.361535040000       0.672111350000       1.000000000000
C15 C       0.526623540000      -0.195950420000       0.665938990000       1.000000000000
C16 C       0.599728050000      -0.030584010000       0.681548290000       1.000000000000
C17 C       0.672568370000       0.133784330000       0.718846040000       1.000000000000
N1 N       0.418882540000      -0.445046400000       0.794492820000       1.000000000000
N2 N       0.491058660000      -0.280552480000       0.775964690000       1.000000000000
N3 N       0.563369470000      -0.116592230000       0.780360550000       1.000000000000
N4 N       0.635680480000       0.046713770000       0.806846480000       1.000000000000
N5 N       0.707855280000       0.209240170000       0.856249480000       1.000000000000
H1 H       0.771856040000       0.354063590000       0.889339180000       1.000000000000
H2 H       0.784299260000       0.396401080000       0.504319160000       1.000000000000
H3 H       0.722233210000       0.263962540000       0.244010220000       1.000000000000
H4 H       0.642383890000       0.083765690000       0.189907060000       1.000000000000
H5 H       0.562254920000      -0.097257230000       0.160378280000       1.000000000000
H6 H       0.481965240000      -0.278864220000       0.155754320000       1.000000000000
H7 H       0.401844440000      -0.460869390000       0.175591380000       1.000000000000
H8 H       0.340470090000      -0.608497300000       0.409406240000       1.000000000000
H9 H       0.354692490000      -0.590810370000       0.800087900000       1.000000000000
#END
data_5b_opt-QR-14-3527-3
_audit_creation_method 'generated by cspy2.0'
_cell_length_a 6.5455
_cell_length_b 41.1222
_cell_length_c 5.38
_cell_angle_alpha 90.0
_cell_angle_beta 116.97670000000001
_cell_angle_gamma 90.0
loop_
_symmetry_equiv_pos_site_id
_symmetry_equiv_pos_as_xyz
1 -x,-y,-z
2 +x,+y,+z
3 -x,1/2+y,1/2-z
4 +x,1/2-y,1/2+z
loop_
_atom_site_label
_atom_site_type_symbol
_atom_site_fract_x
_atom_site_fract_y
_atom_site_fract_z
_atom_site_occupancy
C1 C       0.345773520000       0.966096270000       0.145238260000       1.000000000000
C2 C       0.131574790000       0.971327860000      -0.098262140000       1.000000000000
C3 C      -0.056824120000       0.955191440000      -0.119795810000       1.000000000000
C4 C      -0.035006010000       0.933715040000       0.099937610000       1.000000000000
C5 C      -0.215616110000       0.916213470000       0.098470610000       1.000000000000
C6 C      -0.178094930000       0.895671240000       0.324342950000       1.000000000000
C7 C      -0.350404900000       0.877179750000       0.340195360000       1.000000000000
C8 C      -0.297826070000       0.857485040000       0.572323460000       1.000000000000
C9 C      -0.460730880000       0.838080030000       0.605886950000       1.000000000000
C10 C      -0.393866300000       0.819276330000       0.842741980000       1.000000000000
C11 C      -0.547083060000       0.798854090000       0.894923100000       1.000000000000
C12 C      -0.464174330000       0.781290220000       1.134578230000       1.000000000000
C13 C      -0.225066420000       0.783980670000       1.326464540000       1.000000000000
C14 C      -0.153942340000       0.820400650000       1.050385260000       1.000000000000
C15 C      -0.061460960000       0.857008000000       0.792170830000       1.000000000000
C16 C       0.053316760000       0.893610530000       0.554512300000       1.000000000000
C17 C       0.189758800000       0.930029480000       0.338966060000       1.000000000000
N1 N      -0.077397140000       0.802104510000       1.291027450000       1.000000000000
N2 N       0.001637040000       0.838452070000       1.023194900000       1.000000000000
N3 N       0.104017500000       0.874722150000       0.777314690000       1.000000000000
N4 N       0.228741030000       0.910886440000       0.553007520000       1.000000000000
N5 N       0.376532240000       0.946910460000       0.351701800000       1.000000000000
H1 H       0.496801150000       0.979020240000       0.162396060000       1.000000000000
H2 H       0.124289450000       0.987877030000      -0.258696750000       1.000000000000
H3 H      -0.223129140000       0.958194600000      -0.299102940000       1.000000000000
H4 H      -0.386105590000       0.918217950000      -0.075511300000       1.000000000000
H5 H      -0.524530670000       0.878139090000       0.172762350000       1.000000000000
H6 H      -0.637889900000       0.837995160000       0.445816030000       1.000000000000
H7 H      -0.726285570000       0.797797550000       0.742242080000       1.000000000000
H8 H      -0.572924230000       0.765465500000       1.184044420000       1.000000000000
H9 H      -0.158624150000       0.769881250000       1.518531930000       1.000000000000
#END
data_5b_opt-QR-2-13279-3
_audit_creation_method 'generated by cspy2.0'
_cell_length_a 6.3163
_cell_length_b 34.6228
_cell_length_c 5.1945
_cell_angle_alpha 61.04370000000001
_cell_angle_beta 65.71
_cell_angle_gamma 40.1775
loop_
_symmetry_equiv_pos_site_id
_symmetry_equiv_pos_as_xyz
1 -x,-y,-z
2 +x,+y,+z
loop_
_atom_site_label
_atom_site_type_symbol
_atom_site_fract_x
_atom_site_fract_y
_atom_site_fract_z
_atom_site_occupancy
C1 C       0.701428020000       0.564740900000       0.651765770000       1.000000000000
C2 C       0.966917730000       0.558213680000       0.474800780000       1.000000000000
C3 C       0.923667210000       0.592920460000       0.187348530000       1.000000000000
C4 C       0.616630470000       0.634531150000       0.072216170000       1.000000000000
C5 C       0.547701470000       0.671831190000      -0.216306010000       1.000000000000
C6 C       0.238050250000       0.711474850000      -0.310140480000       1.000000000000
C7 C       0.147694120000       0.750688390000      -0.596813030000       1.000000000000
C8 C      -0.164853190000       0.788527130000      -0.670557540000       1.000000000000
C9 C      -0.276965430000       0.829536700000      -0.953936430000       1.000000000000
C10 C      -0.590601220000       0.865376700000      -1.007925750000       1.000000000000
C11 C      -0.725454490000       0.908272380000      -1.288242320000       1.000000000000
C12 C      -1.036974020000       0.941363470000      -1.318606700000       1.000000000000
C13 C      -1.218666460000       0.931852090000      -1.066806710000       1.000000000000
C14 C      -0.794457730000       0.859008220000      -0.765276840000       1.000000000000
C15 C      -0.387511070000       0.785473310000      -0.441594730000       1.000000000000
C16 C      -0.001417830000       0.711648910000      -0.096234850000       1.000000000000
C17 C       0.361750650000       0.637924330000       0.269341000000       1.000000000000
N1 N      -1.109903550000       0.893627840000      -0.806547260000       1.000000000000
N2 N      -0.694315490000       0.820867750000      -0.497719120000       1.000000000000
N3 N      -0.301234810000       0.747889730000      -0.166593900000       1.000000000000
N4 N       0.069690400000       0.674778290000       0.185837240000       1.000000000000
N5 N       0.417009060000       0.601703290000       0.559948900000       1.000000000000
H1 H       0.736240510000       0.536895150000       0.882143950000       1.000000000000
H2 H       1.194562880000       0.526036430000       0.572839730000       1.000000000000
H3 H       1.115759880000       0.589889280000       0.043226510000       1.000000000000
H4 H       0.730531610000       0.670777740000      -0.370811490000       1.000000000000
H5 H       0.319630820000       0.751790080000      -0.761612830000       1.000000000000
H6 H      -0.116628620000       0.832813190000      -1.128354920000       1.000000000000
H7 H      -0.576624710000       0.913537650000      -1.470879710000       1.000000000000
H8 H      -1.150572920000       0.974421800000      -1.526043770000       1.000000000000
H9 H      -1.468349530000       0.958370380000      -1.091301560000       1.000000000000
#END
data_5b_opt-QR-33-773-3
_audit_creation_method 'generated by cspy2.0'
_cell_length_a 9.8544
_cell_length_b 20.8574
_cell_length_c 6.31
_cell_angle_alpha 90.0
_cell_angle_beta 90.0
_cell_angle_gamma 90.0
loop_
_symmetry_equiv_pos_site_id
_symmetry_equiv_pos_as_xyz
1 +x,+y,+z
2 -x,-y,1/2+z
3 1/2+x,1/2-y,+z
4 1/2-x,1/2+y,1/2+z
loop_
_atom_site_label
_atom_site_type_symbol
_atom_site_fract_x
_atom_site_fract_y
_atom_site_fract_z
_atom_site_occupancy
C1 C       0.433340000000       0.132249940000       0.604759600000       1.000000000000
C2 C       0.411630360000       0.145401830000       0.825535390000       1.000000000000
C3 C       0.489428220000       0.114297530000       0.970391400000       1.000000000000
C4 C       0.589720500000       0.069836750000       0.897999020000       1.000000000000
C5 C       0.673937320000       0.035818330000       1.031922590000       1.000000000000
C6 C       0.769959990000      -0.006903310000       0.946303040000       1.000000000000
C7 C       0.858968900000      -0.043039060000       1.069680710000       1.000000000000
C8 C       0.951013850000      -0.084182650000       0.971311900000       1.000000000000
C9 C       1.044574760000      -0.122330450000       1.083155780000       1.000000000000
C10 C       1.132250160000      -0.161776580000       0.973015290000       1.000000000000
C11 C       1.230619060000      -0.202137740000       1.072949520000       1.000000000000
C12 C       1.312189820000      -0.239220340000       0.950212540000       1.000000000000
C13 C       1.296196060000      -0.236348380000       0.724205550000       1.000000000000
C14 C       1.123816690000      -0.162129420000       0.742393520000       1.000000000000
C15 C       0.950387150000      -0.087785920000       0.740191620000       1.000000000000
C16 C       0.776848470000      -0.013719720000       0.716190400000       1.000000000000
C17 C       0.604205680000       0.059743220000       0.670513380000       1.000000000000
N1 N       1.208887190000      -0.200683290000       0.624123680000       1.000000000000
N2 N       1.036896020000      -0.126684350000       0.634310160000       1.000000000000
N3 N       0.865054090000      -0.053159320000       0.621615450000       1.000000000000
N4 N       0.693550530000       0.019901090000       0.586840150000       1.000000000000
N5 N       0.522701570000       0.092422520000       0.529156030000       1.000000000000
H1 H       0.370885360000       0.157189110000       0.488673220000       1.000000000000
H2 H       0.334355420000       0.179556930000       0.872032550000       1.000000000000
H3 H       0.477496250000       0.122306590000       1.139313810000       1.000000000000
H4 H       0.666604460000       0.041863690000       1.202591380000       1.000000000000
H5 H       0.856700030000      -0.039151010000       1.241348700000       1.000000000000
H6 H       1.047407450000      -0.120533880000       1.255191290000       1.000000000000
H7 H       1.238165340000      -0.202347370000       1.244537060000       1.000000000000
H8 H       1.388274150000      -0.270610770000       1.017933110000       1.000000000000
H9 H       1.361559600000      -0.266101150000       0.625883300000       1.000000000000
#END
data_5b_opt-QR-2-2105-3
_audit_creation_method 'generated by cspy2.0'
_cell_length_a 6.3149
_cell_length_b 20.5711
_cell_length_c 5.4908
_cell_angle_alpha 78.9686
_cell_angle_beta 113.161
_cell_angle_gamma 90.7019
loop_
_symmetry_equiv_pos_site_id
_symmetry_equiv_pos_as_xyz
1 -x,-y,-z
2 +x,+y,+z
loop_
_atom_site_label
_atom_site_type_symbol
_atom_site_fract_x
_atom_site_fract_y
_atom_site_fract_z
_atom_site_occupancy
C1 C       0.544741350000       0.565186880000       0.257547830000       1.000000000000
C2 C       0.305662260000       0.559012260000       0.210086730000       1.000000000000
C3 C       0.211764890000       0.593754100000       0.334502240000       1.000000000000
C4 C       0.353777960000       0.635039440000       0.507157230000       1.000000000000
C5 C       0.275248150000       0.672340620000       0.642703380000       1.000000000000
C6 C       0.427594980000       0.711668990000       0.808322800000       1.000000000000
C7 C       0.362931330000       0.750866070000       0.951961340000       1.000000000000
C8 C       0.525349790000       0.788364100000       1.111102270000       1.000000000000
C9 C       0.475281400000       0.829329290000       1.262393140000       1.000000000000
C10 C       0.646682890000       0.864833110000       1.414704740000       1.000000000000
C11 C       0.611843450000       0.907681140000       1.574299560000       1.000000000000
C12 C       0.791983250000       0.940427700000       1.717213630000       1.000000000000
C13 C       1.010761130000       0.930620320000       1.701913500000       1.000000000000
C14 C       0.875181930000       0.858151940000       1.411924740000       1.000000000000
C15 C       0.759543230000       0.784986340000       1.121039850000       1.000000000000
C16 C       0.665872350000       0.711481020000       0.830800950000       1.000000000000
C17 C       0.594635160000       0.638081670000       0.542534290000       1.000000000000
N1 N       1.053190180000       0.892431300000       1.560557180000       1.000000000000
N2 N       0.925878900000       0.820045310000       1.271324080000       1.000000000000
N3 N       0.821889300000       0.747401040000       0.983422370000       1.000000000000
N4 N       0.740505150000       0.674617180000       0.696955020000       1.000000000000
N5 N       0.682578570000       0.601819820000       0.412063130000       1.000000000000
H1 H       0.619998490000       0.537302680000       0.157898750000       1.000000000000
H2 H       0.205616150000       0.527084550000       0.077260400000       1.000000000000
H3 H       0.032048450000       0.591002510000       0.306130460000       1.000000000000
H4 H       0.096989740000       0.671557910000       0.622201920000       1.000000000000
H5 H       0.187021810000       0.752219710000       0.939774840000       1.000000000000
H6 H       0.302374070000       0.832862560000       1.258442760000       1.000000000000
H7 H       0.442539380000       0.913192330000       1.578174640000       1.000000000000
H8 H       0.774747720000       0.973436650000       1.841180790000       1.000000000000
H9 H       1.155160300000       0.956857300000       1.816610520000       1.000000000000
#END
data_5b_opt-QR-15-8202-3
_audit_creation_method 'generated by cspy2.0'
_cell_length_a 11.5719
_cell_length_b 5.0849
_cell_length_c 43.5605
_cell_angle_alpha 90.0
_cell_angle_beta 91.1421
_cell_angle_gamma 90.0
loop_
_symmetry_equiv_pos_site_id
_symmetry_equiv_pos_as_xyz
1 -x,-y,-z
2 +x,+y,+z
3 -x,+y,1/2-z
4 +x,-y,1/2+z
5 1/2-x,1/2-y,-z
6 1/2+x,1/2+y,+z
7 1/2-x,1/2+y,1/2-z
8 1/2+x,1/2-y,1/2+z
loop_
_atom_site_label
_atom_site_type_symbol
_atom_site_fract_x
_atom_site_fract_y
_atom_site_fract_z
_atom_site_occupancy
C1 C       0.175123140000       1.009766160000       0.466395950000       1.000000000000
C2 C       0.068132060000       1.144320070000       0.471502350000       1.000000000000
C3 C      -0.027304170000       1.068086330000       0.455164000000       1.000000000000
C4 C      -0.017746140000       0.857499150000       0.433605120000       1.000000000000
C5 C      -0.109359930000       0.765092120000       0.415906440000       1.000000000000
C6 C      -0.091844710000       0.556377620000       0.395285310000       1.000000000000
C7 C      -0.179370800000       0.450781430000       0.376594690000       1.000000000000
C8 C      -0.154285860000       0.243672690000       0.356842620000       1.000000000000
C9 C      -0.237147170000       0.124955370000       0.337221600000       1.000000000000
C10 C      -0.204837300000      -0.079502620000       0.318380600000       1.000000000000
C11 C      -0.282933430000      -0.211928080000       0.297752520000       1.000000000000
C12 C      -0.242515060000      -0.410940170000       0.280160680000       1.000000000000
C13 C      -0.122492960000      -0.480363840000       0.283029820000       1.000000000000
C14 C      -0.084536900000      -0.164417960000       0.319678230000       1.000000000000
C15 C      -0.035861790000       0.144553700000       0.356526980000       1.000000000000
C16 C       0.023980120000       0.444281790000       0.393376160000       1.000000000000
C17 C       0.094661720000       0.732960180000       0.430060460000       1.000000000000
N1 N      -0.047332920000      -0.367734460000       0.301343430000       1.000000000000
N2 N      -0.005408090000      -0.055960670000       0.337925480000       1.000000000000
N3 N       0.048185770000       0.245627430000       0.374436260000       1.000000000000
N4 N       0.112983660000       0.536989970000       0.410851060000       1.000000000000
N5 N       0.189316570000       0.817298720000       0.447151520000       1.000000000000
H1 H       0.251619370000       1.071019280000       0.479486160000       1.000000000000
H2 H       0.065507370000       1.302556330000       0.488118980000       1.000000000000
H3 H      -0.110468450000       1.162668490000       0.458063090000       1.000000000000
H4 H      -0.194665150000       0.852203230000       0.417801030000       1.000000000000
H5 H      -0.266583160000       0.529333560000       0.377433620000       1.000000000000
H6 H      -0.325948980000       0.194526280000       0.337013640000       1.000000000000
H7 H      -0.372790770000      -0.150991920000       0.296555160000       1.000000000000
H8 H      -0.298014660000      -0.517530040000       0.264176800000       1.000000000000
H9 H      -0.090089660000      -0.639820090000       0.268907800000       1.000000000000
#END
data_5b_opt-QR-4-5049-3
_audit_creation_method 'generated by cspy2.0'
_cell_length_a 6.1003
_cell_length_b 20.0842
_cell_length_c 5.596
_cell_angle_alpha 90.0
_cell_angle_beta 68.2831
_cell_angle_gamma 90.0
loop_
_symmetry_equiv_pos_site_id
_symmetry_equiv_pos_as_xyz
1 +x,+y,+z
2 -x,1/2+y,-z
loop_
_atom_site_label
_atom_site_type_symbol
_atom_site_fract_x
_atom_site_fract_y
_atom_site_fract_z
_atom_site_occupancy
C1 C       0.171644310000       0.191862720000       0.426723640000       1.000000000000
C2 C      -0.058834730000       0.191984810000       0.626219810000       1.000000000000
C3 C      -0.229242760000       0.153146920000       0.596497060000       1.000000000000
C4 C      -0.173018020000       0.113718330000       0.368773680000       1.000000000000
C5 C      -0.333119910000       0.072617390000       0.320066810000       1.000000000000
C6 C      -0.261806620000       0.035535850000       0.090468980000       1.000000000000
C7 C      -0.411547200000      -0.007185510000       0.026061740000       1.000000000000
C8 C      -0.325795780000      -0.042087560000      -0.205639740000       1.000000000000
C9 C      -0.464063770000      -0.086268730000      -0.285956420000       1.000000000000
C10 C      -0.364865270000      -0.118844470000      -0.518630720000       1.000000000000
C11 C      -0.491400230000      -0.164563040000      -0.615761340000       1.000000000000
C12 C      -0.377573530000      -0.194046560000      -0.847211710000       1.000000000000
C13 C      -0.133825010000      -0.177990400000      -0.985260640000       1.000000000000
C14 C      -0.117663940000      -0.105805730000      -0.672889830000       1.000000000000
C15 C      -0.079584170000      -0.032345800000      -0.373488990000       1.000000000000
C16 C      -0.018222510000       0.042046300000      -0.089706130000       1.000000000000
C17 C       0.066147090000       0.116927570000       0.177144500000       1.000000000000
N1 N      -0.009312810000      -0.136932120000      -0.907226410000       1.000000000000
N2 N       0.015290910000      -0.064604320000      -0.601118750000       1.000000000000
N3 N       0.064288010000       0.008611060000      -0.312024000000       1.000000000000
N4 N       0.136727480000       0.082586470000      -0.039520490000       1.000000000000
N5 N       0.233552190000       0.157200970000       0.215578340000       1.000000000000
H1 H       0.308203120000       0.223027890000       0.450532010000       1.000000000000
H2 H      -0.092216840000       0.222729510000       0.795057900000       1.000000000000
H3 H      -0.406602300000       0.151259540000       0.740932470000       1.000000000000
H4 H      -0.513302580000       0.068715050000       0.457618320000       1.000000000000
H5 H      -0.593827820000      -0.013273520000       0.155684260000       1.000000000000
H6 H      -0.647723730000      -0.094537960000      -0.164705640000       1.000000000000
H7 H      -0.675537640000      -0.174813980000      -0.502914580000       1.000000000000
H8 H      -0.465280090000      -0.229020700000      -0.929383870000       1.000000000000
H9 H      -0.042649500000      -0.201602430000      -1.170894670000       1.000000000000
#END
data_5b_opt-QR-2-14854-3
_audit_creation_method 'generated by cspy2.0'
_cell_length_a 9.5102
_cell_length_b 6.3112
_cell_length_c 30.2446
_cell_angle_alpha 133.2816
_cell_angle_beta 48.1638
_cell_angle_gamma 150.4497
loop_
_symmetry_equiv_pos_site_id
_symmetry_equiv_pos_as_xyz
1 -x,-y,-z
2 +x,+y,+z
loop_
_atom_site_label
_atom_site_type_symbol
_atom_site_fract_x
_atom_site_fract_y
_atom_site_fract_z
_atom_site_occupancy
C1 C       0.679892830000       0.694033160000       0.434797380000       1.000000000000
C2 C       0.722445950000       0.990660920000       0.439960070000       1.000000000000
C3 C       0.597409040000       0.841886280000       0.404215270000       1.000000000000
C4 C       0.428609840000       0.397273140000       0.362995780000       1.000000000000
C5 C       0.292546650000       0.214058620000       0.324781640000       1.000000000000
C6 C       0.130326530000      -0.227317570000       0.285721540000       1.000000000000
C7 C      -0.014155000000      -0.438525500000       0.245775570000       1.000000000000
C8 C      -0.170252430000      -0.877308800000       0.208726530000       1.000000000000
C9 C      -0.322722350000      -1.116363190000       0.167205530000       1.000000000000
C10 C      -0.471918960000      -1.550350730000       0.132234250000       1.000000000000
C11 C      -0.632794660000      -1.818720180000       0.088971350000       1.000000000000
C12 C      -0.772163290000      -2.242443960000       0.056760540000       1.000000000000
C13 C      -0.752061360000      -2.403850220000       0.067571770000       1.000000000000
C14 C      -0.464599670000      -1.744209100000       0.140020450000       1.000000000000
C15 C      -0.176044280000      -1.100541600000       0.213319440000       1.000000000000
C16 C       0.112014400000      -0.477595640000       0.287112440000       1.000000000000
C17 C       0.397797700000       0.121155270000       0.361074080000       1.000000000000
N1 N      -0.609630000000      -2.176605590000       0.106234060000       1.000000000000
N2 N      -0.323133290000      -1.526075610000       0.178742950000       1.000000000000
N3 N      -0.037533360000      -0.898404850000       0.251604540000       1.000000000000
N4 N       0.246766240000      -0.293500010000       0.324778300000       1.000000000000
N5 N       0.529191340000       0.286978930000       0.398247880000       1.000000000000
H1 H       0.780279860000       0.813508530000       0.463440930000       1.000000000000
H2 H       0.852204660000       1.324319020000       0.471954200000       1.000000000000
H3 H       0.622200060000       1.051358790000       0.406167620000       1.000000000000
H4 H       0.309761900000       0.407928790000       0.324701770000       1.000000000000
H5 H      -0.005315960000      -0.262377410000       0.243567760000       1.000000000000
H6 H      -0.322478160000      -0.958716510000       0.162911780000       1.000000000000
H7 H      -0.640423020000      -1.679007600000       0.082721670000       1.000000000000
H8 H      -0.896891700000      -2.459399980000       0.023463010000       1.000000000000
H9 H      -0.863680890000      -2.743453760000       0.041719800000       1.000000000000
#END
data_5b_opt-QR-14-5241-3
_audit_creation_method 'generated by cspy2.0'
_cell_length_a 6.3511
_cell_length_b 27.5967
_cell_length_c 7.3575
_cell_angle_alpha 90.0
_cell_angle_beta 96.81190000000001
_cell_angle_gamma 90.0
loop_
_symmetry_equiv_pos_site_id
_symmetry_equiv_pos_as_xyz
1 -x,-y,-z
2 +x,+y,+z
3 -x,1/2+y,1/2-z
4 +x,1/2-y,1/2+z
loop_
_atom_site_label
_atom_site_type_symbol
_atom_site_fract_x
_atom_site_fract_y
_atom_site_fract_z
_atom_site_occupancy
C1 C       0.577656310000       0.263931880000       0.807898290000       1.000000000000
C2 C       0.800645380000       0.259706680000       0.794708930000       1.000000000000
C3 C       0.930515620000       0.296396680000       0.860508540000       1.000000000000
C4 C       0.840760400000       0.337656090000       0.940264120000       1.000000000000
C5 C       0.958685110000       0.376794330000       1.011089210000       1.000000000000
C6 C       0.856638910000       0.415838110000       1.087258230000       1.000000000000
C7 C       0.963298580000       0.456711420000       1.161893780000       1.000000000000
C8 C       0.849364620000       0.493696480000       1.234679950000       1.000000000000
C9 C       0.943826790000       0.536146090000       1.312885800000       1.000000000000
C10 C       0.819020270000       0.570985890000       1.381930560000       1.000000000000
C11 C       0.900879740000       0.615154020000       1.463871060000       1.000000000000
C12 C       0.764605300000       0.647135710000       1.527674460000       1.000000000000
C13 C       0.543058750000       0.635190160000       1.510104330000       1.000000000000
C14 C       0.591632530000       0.562097360000       1.370494800000       1.000000000000
C15 C       0.620133030000       0.488053050000       1.229676090000       1.000000000000
C16 C       0.627064220000       0.413428160000       1.088381020000       1.000000000000
C17 C       0.612439430000       0.338587130000       0.947534770000       1.000000000000
N1 N       0.459131530000       0.595676890000       1.437185120000       1.000000000000
N2 N       0.499737490000       0.522517560000       1.297830930000       1.000000000000
N3 N       0.517604680000       0.448883700000       1.158119070000       1.000000000000
N4 N       0.513490170000       0.374843070000       1.018302310000       1.000000000000
N5 N       0.486635520000       0.300459350000       0.878736680000       1.000000000000
H1 H       0.473571800000       0.234530870000       0.755056710000       1.000000000000
H2 H       0.860601450000       0.227671210000       0.733113700000       1.000000000000
H3 H       1.100302030000       0.295179210000       0.854164730000       1.000000000000
H4 H       1.129356510000       0.377624620000       1.008482440000       1.000000000000
H5 H       1.134077630000       0.459688770000       1.163410990000       1.000000000000
H6 H       1.114152350000       0.541265180000       1.318674210000       1.000000000000
H7 H       1.069905470000       0.622256440000       1.473494320000       1.000000000000
H8 H       0.818403040000       0.681094310000       1.590857900000       1.000000000000
H9 H       0.433845860000       0.660852900000       1.561181100000       1.000000000000
#END
data_5b_opt-QR-15-15451-3
_audit_creation_method 'generated by cspy2.0'
_cell_length_a 11.4935
_cell_length_b 5.3613
_cell_length_c 42.7721
_cell_angle_alpha 90.0
_cell_angle_beta 102.85520000000001
_cell_angle_gamma 90.0
loop_
_symmetry_equiv_pos_site_id
_symmetry_equiv_pos_as_xyz
1 -x,-y,-z
2 +x,+y,+z
3 -x,+y,1/2-z
4 +x,-y,1/2+z
5 1/2-x,1/2-y,-z
6 1/2+x,1/2+y,+z
7 1/2-x,1/2+y,1/2-z
8 1/2+x,1/2-y,1/2+z
loop_
_atom_site_label
_atom_site_type_symbol
_atom_site_fract_x
_atom_site_fract_y
_atom_site_fract_z
_atom_site_occupancy
C1 C       0.210783900000       0.899669410000       0.465983650000       1.000000000000
C2 C       0.104572790000       1.023645410000       0.470182550000       1.000000000000
C3 C      -0.002700310000       0.939640410000       0.453396260000       1.000000000000
C4 C      -0.005883340000       0.731620420000       0.432278490000       1.000000000000
C5 C      -0.110064620000       0.631953850000       0.414188570000       1.000000000000
C6 C      -0.104555780000       0.426583230000       0.394070820000       1.000000000000
C7 C      -0.205167040000       0.314169020000       0.375034260000       1.000000000000
C8 C      -0.191385840000       0.111008620000       0.355824700000       1.000000000000
C9 C      -0.287772000000      -0.013916310000       0.335925570000       1.000000000000
C10 C      -0.266076870000      -0.213757860000       0.317659650000       1.000000000000
C11 C      -0.358200250000      -0.351940040000       0.296797750000       1.000000000000
C12 C      -0.327446950000      -0.545661230000       0.279828760000       1.000000000000
C13 C      -0.203188620000      -0.603932210000       0.283568150000       1.000000000000
C14 C      -0.142441280000      -0.287381390000       0.319857060000       1.000000000000
C15 C      -0.070605670000       0.023275230000       0.356436790000       1.000000000000
C16 C       0.012604190000       0.325660090000       0.393085710000       1.000000000000
C17 C       0.106788090000       0.618094780000       0.429661400000       1.000000000000
N1 N      -0.115426530000      -0.485658580000       0.302134860000       1.000000000000
N2 N      -0.050681560000      -0.172892840000       0.338395990000       1.000000000000
N3 N       0.025975560000       0.130870460000       0.374673070000       1.000000000000
N4 N       0.113995910000       0.425428740000       0.410935750000       1.000000000000
N5 N       0.213735480000       0.710055180000       0.447181440000       1.000000000000
H1 H       0.296778740000       0.967168810000       0.479435970000       1.000000000000
H2 H       0.111895070000       1.180346430000       0.486491310000       1.000000000000
H3 H      -0.085900240000       1.026042180000       0.455597160000       1.000000000000
H4 H      -0.196061550000       0.710760510000       0.415397220000       1.000000000000
H5 H      -0.293722870000       0.384309220000       0.375187330000       1.000000000000
H6 H      -0.378598040000       0.047164050000       0.335030420000       1.000000000000
H7 H      -0.450688210000      -0.299410530000       0.294941420000       1.000000000000
H8 H      -0.393728820000      -0.656221220000       0.263704710000       1.000000000000
H9 H      -0.178561860000      -0.759152800000       0.269949340000       1.000000000000
#END
data_5b_opt-QR-14-8469-3
_audit_creation_method 'generated by cspy2.0'
_cell_length_a 7.3133
_cell_length_b 29.3203
_cell_length_c 8.3406
_cell_angle_alpha 90.0
_cell_angle_beta 46.952
_cell_angle_gamma 90.0
loop_
_symmetry_equiv_pos_site_id
_symmetry_equiv_pos_as_xyz
1 -x,-y,-z
2 +x,+y,+z
3 -x,1/2+y,1/2-z
4 +x,1/2-y,1/2+z
loop_
_atom_site_label
_atom_site_type_symbol
_atom_site_fract_x
_atom_site_fract_y
_atom_site_fract_z
_atom_site_occupancy
C1 C       0.460044220000       0.533060750000       0.751978220000       1.000000000000
C2 C       0.262108630000       0.531335890000       0.986698440000       1.000000000000
C3 C       0.036134180000       0.549314600000       1.082456130000       1.000000000000
C4 C       0.003814080000       0.569155190000       0.946531070000       1.000000000000
C5 C      -0.217928820000       0.588287080000       1.027326430000       1.000000000000
C6 C      -0.232578530000       0.606993490000       0.880964820000       1.000000000000
C7 C      -0.448754550000       0.626897590000       0.948226420000       1.000000000000
C8 C      -0.446488530000       0.644567180000       0.791669010000       1.000000000000
C9 C      -0.655843210000       0.665165900000       0.844572010000       1.000000000000
C10 C      -0.637292530000       0.681776010000       0.679012150000       1.000000000000
C11 C      -0.839723000000       0.703168270000       0.717038790000       1.000000000000
C12 C      -0.802220840000       0.718392050000       0.542652740000       1.000000000000
C13 C      -0.559781220000       0.712328780000       0.326501950000       1.000000000000
C14 C      -0.398078640000       0.677145890000       0.453502640000       1.000000000000
C15 C      -0.214900360000       0.641464780000       0.560775910000       1.000000000000
C16 C      -0.009833220000       0.605460540000       0.646333660000       1.000000000000
C17 C       0.215966350000       0.569258260000       0.709725120000       1.000000000000
N1 N      -0.368653350000       0.693158960000       0.281395060000       1.000000000000
N2 N      -0.199392240000       0.657907570000       0.400196690000       1.000000000000
N3 N      -0.007377930000       0.622394650000       0.495989920000       1.000000000000
N4 N       0.206343920000       0.586632410000       0.569490150000       1.000000000000
N5 N       0.442297610000       0.550616190000       0.619778320000       1.000000000000
H1 H       0.641195290000       0.518668440000       0.675297250000       1.000000000000
H2 H       0.296317720000       0.515896560000       1.082135160000       1.000000000000
H3 H      -0.120190310000       0.548982900000       1.259084320000       1.000000000000
H4 H      -0.380836210000       0.588953750000       1.202758150000       1.000000000000
H5 H      -0.617885050000       0.628599610000       1.121485550000       1.000000000000
H6 H      -0.830693070000       0.667868630000       1.015018800000       1.000000000000
H7 H      -1.019047180000       0.706814450000       0.884084670000       1.000000000000
H8 H      -0.949277570000       0.734824220000       0.562495360000       1.000000000000
H9 H      -0.529746120000       0.724559180000       0.186775660000       1.000000000000
#END
data_5b_opt-QR-2-15079-3
_audit_creation_method 'generated by cspy2.0'
_cell_length_a 31.7438
_cell_length_b 6.307
_cell_length_c 5.1113
_cell_angle_alpha 113.8549
_cell_angle_beta 54.4203
_cell_angle_gamma 129.6709
loop_
_symmetry_equiv_pos_site_id
_symmetry_equiv_pos_as_xyz
1 -x,-y,-z
2 +x,+y,+z
loop_
_atom_site_label
_atom_site_type_symbol
_atom_site_fract_x
_atom_site_fract_y
_atom_site_fract_z
_atom_site_occupancy
C1 C       0.432726590000       0.962260000000       0.458362490000       1.000000000000
C2 C       0.441698850000       1.200912670000       0.677553710000       1.000000000000
C3 C       0.408370050000       1.306665560000       0.771576940000       1.000000000000
C4 C       0.365745800000       1.176857940000       0.649566240000       1.000000000000
C5 C       0.329704640000       1.267774900000       0.730051210000       1.000000000000
C6 C       0.288898090000       1.126595470000       0.598325800000       1.000000000000
C7 C       0.250809290000       1.203904570000       0.666739800000       1.000000000000
C8 C       0.211707390000       1.051737640000       0.525509930000       1.000000000000
C9 C       0.171693330000       1.114503620000       0.581103750000       1.000000000000
C10 C       0.134465640000       0.952647010000       0.431234080000       1.000000000000
C11 C       0.092422330000       1.000427770000       0.473342690000       1.000000000000
C12 C       0.057810140000       0.829103780000       0.314688800000       1.000000000000
C13 C       0.064907980000       0.606112300000       0.110440310000       1.000000000000
C14 C       0.138354390000       0.720618480000       0.218920620000       1.000000000000
C15 C       0.212258980000       0.814717200000       0.308929720000       1.000000000000
C16 C       0.286243320000       0.886436870000       0.378722430000       1.000000000000
C17 C       0.359853750000       0.935257300000       0.428177670000       1.000000000000
N1 N       0.102249200000       0.551952770000       0.062546960000       1.000000000000
N2 N       0.175520710000       0.657929940000       0.163582630000       1.000000000000
N3 N       0.248767670000       0.740351210000       0.243054520000       1.000000000000
N4 N       0.321887200000       0.799820680000       0.301755050000       1.000000000000
N5 N       0.394751820000       0.835226980000       0.339148970000       1.000000000000
H1 H       0.459475610000       0.877628990000       0.382939440000       1.000000000000
H2 H       0.474556330000       1.291336970000       0.763017300000       1.000000000000
H3 H       0.413254440000       1.486701140000       0.936688850000       1.000000000000
H4 H       0.332610520000       1.447074380000       0.894172640000       1.000000000000
H5 H       0.251568920000       1.381395020000       0.829213010000       1.000000000000
H6 H       0.170267800000       1.289435910000       0.741503790000       1.000000000000
H7 H       0.088983620000       1.172276850000       0.630907220000       1.000000000000
H8 H       0.025299710000       0.856261790000       0.338232220000       1.000000000000
H9 H       0.037182140000       0.468908020000      -0.016837710000       1.000000000000
#END
data_5b_opt-QR-2-2402-3
_audit_creation_method 'generated by cspy2.0'
_cell_length_a 20.7601
_cell_length_b 6.3074
_cell_length_c 6.5482
_cell_angle_alpha 130.436
_cell_angle_beta 79.549
_cell_angle_gamma 94.2916
loop_
_symmetry_equiv_pos_site_id
_symmetry_equiv_pos_as_xyz
1 -x,-y,-z
2 +x,+y,+z
loop_
_atom_site_label
_atom_site_type_symbol
_atom_site_fract_x
_atom_site_fract_y
_atom_site_fract_z
_atom_site_occupancy
C1 C       0.934783360000       0.756935290000       0.736948170000       1.000000000000
C2 C       0.941314740000       0.565205830000       0.781445090000       1.000000000000
C3 C       0.906396380000       0.332810600000       0.652231470000       1.000000000000
C4 C       0.864652520000       0.287750870000       0.477244260000       1.000000000000
C5 C       0.827205180000       0.058631480000       0.336621780000       1.000000000000
C6 C       0.787566610000       0.031475460000       0.168476310000       1.000000000000
C7 C       0.748323750000      -0.192902050000       0.019149360000       1.000000000000
C8 C       0.710626370000      -0.202996510000      -0.142602640000       1.000000000000
C9 C       0.669754690000      -0.421333940000      -0.300211210000       1.000000000000
C10 C       0.634051700000      -0.414842710000      -0.454841720000       1.000000000000
C11 C       0.591368340000      -0.627074290000      -0.621121770000       1.000000000000
C12 C       0.558369350000      -0.601085110000      -0.765627790000       1.000000000000
C13 C       0.567791370000      -0.360536340000      -0.745347130000       1.000000000000
C14 C       0.640452310000      -0.178503090000      -0.447745090000       1.000000000000
C15 C       0.713814690000       0.024739880000      -0.149030940000       1.000000000000
C16 C       0.787571350000       0.249491290000       0.149116710000       1.000000000000
C17 C       0.861345290000       0.494409090000       0.444936490000       1.000000000000
N1 N       0.605897580000      -0.160934310000      -0.598111900000       1.000000000000
N2 N       0.678543950000       0.028414630000      -0.301521620000       1.000000000000
N3 N       0.751422740000       0.240117330000      -0.005910300000       1.000000000000
N4 N       0.824495270000       0.473067630000       0.288352740000       1.000000000000
N5 N       0.897705520000       0.727698580000       0.580698240000       1.000000000000
H1 H       0.962768100000       0.943292440000       0.840677290000       1.000000000000
H2 H       0.973637070000       0.609024330000       0.915951240000       1.000000000000
H3 H       0.909366900000       0.180682210000       0.678235210000       1.000000000000
H4 H       0.828166020000      -0.100504950000       0.354757640000       1.000000000000
H5 H       0.747168480000      -0.358890450000       0.028628100000       1.000000000000
H6 H       0.666501170000      -0.593662800000      -0.299574690000       1.000000000000
H7 H       0.586159820000      -0.804434110000      -0.628637340000       1.000000000000
H8 H       0.525445000000      -0.755865500000      -0.894553630000       1.000000000000
H9 H       0.541311450000      -0.339686660000      -0.861096790000       1.000000000000
#END
data_5b_opt-QR-14-7192-3
_audit_creation_method 'generated by cspy2.0'
_cell_length_a 20.1186
_cell_length_b 6.3361
_cell_length_c 10.2268
_cell_angle_alpha 90.0
_cell_angle_beta 91.9676
_cell_angle_gamma 90.0
loop_
_symmetry_equiv_pos_site_id
_symmetry_equiv_pos_as_xyz
1 -x,-y,-z
2 +x,+y,+z
3 -x,1/2+y,1/2-z
4 +x,1/2-y,1/2+z
loop_
_atom_site_label
_atom_site_type_symbol
_atom_site_fract_x
_atom_site_fract_y
_atom_site_fract_z
_atom_site_occupancy
C1 C       0.069315560000       0.707611630000       0.420138890000       1.000000000000
C2 C       0.061167500000       0.485050250000       0.398503910000       1.000000000000
C3 C       0.094639510000       0.349010640000       0.479495840000       1.000000000000
C4 C       0.136537010000       0.432081050000       0.582946060000       1.000000000000
C5 C       0.172606450000       0.307631930000       0.670535630000       1.000000000000
C6 C       0.212519720000       0.403404760000       0.769511070000       1.000000000000
C7 C       0.250439660000       0.289956160000       0.862003530000       1.000000000000
C8 C       0.288518470000       0.397978990000       0.956796460000       1.000000000000
C9 C       0.328162740000       0.296522460000       1.053912610000       1.000000000000
C10 C       0.364338030000       0.415799040000       1.144148480000       1.000000000000
C11 C       0.405853970000       0.326713620000       1.246162620000       1.000000000000
C12 C       0.439478660000       0.457916790000       1.330064800000       1.000000000000
C13 C       0.431861410000       0.681597600000       1.312717260000       1.000000000000
C14 C       0.359768120000       0.644912010000       1.134570610000       1.000000000000
C15 C       0.287117180000       0.628402150000       0.955277380000       1.000000000000
C16 C       0.214266590000       0.633623270000       0.775765680000       1.000000000000
C17 C       0.141546730000       0.660514160000       0.597091510000       1.000000000000
N1 N       0.394894400000       0.772046100000       1.222090890000       1.000000000000
N2 N       0.322863600000       0.743324940000       1.044331930000       1.000000000000
N3 N       0.250780060000       0.737466130000       0.866617040000       1.000000000000
N4 N       0.178696970000       0.753638180000       0.689167990000       1.000000000000
N5 N       0.106611090000       0.792695970000       0.512292220000       1.000000000000
H1 H       0.042480550000       0.816615560000       0.355141590000       1.000000000000
H2 H       0.028787650000       0.430311780000       0.318746070000       1.000000000000
H3 H       0.090400960000       0.179254510000       0.467782520000       1.000000000000
H4 H       0.170348340000       0.136620680000       0.663593010000       1.000000000000
H5 H       0.250272120000       0.118498390000       0.860272960000       1.000000000000
H6 H       0.330052200000       0.125223300000       1.057462900000       1.000000000000
H7 H       0.409699060000       0.156354040000       1.254578860000       1.000000000000
H8 H       0.471558380000       0.398538600000       1.408945710000       1.000000000000
H9 H       0.458844810000       0.786741310000       1.379945860000       1.000000000000
#END
data_5b_opt-QR-19-7599-3
_audit_creation_method 'generated by cspy2.0'
_cell_length_a 21.1612
_cell_length_b 9.6099
_cell_length_c 6.3623
_cell_angle_alpha 90.0
_cell_angle_beta 90.0
_cell_angle_gamma 90.0
loop_
_symmetry_equiv_pos_site_id
_symmetry_equiv_pos_as_xyz
1 +x,+y,+z
2 -x,1/2+y,1/2-z
3 1/2-x,-y,1/2+z
4 1/2+x,1/2-y,-z
loop_
_atom_site_label
_atom_site_type_symbol
_atom_site_fract_x
_atom_site_fract_y
_atom_site_fract_z
_atom_site_occupancy
C1 C       0.380974070000       0.440752980000       0.474590490000       1.000000000000
C2 C       0.396231460000       0.410726850000       0.689772210000       1.000000000000
C3 C       0.366406880000       0.483691640000       0.843304670000       1.000000000000
C4 C       0.321074850000       0.587165280000       0.785279920000       1.000000000000
C5 C       0.288173200000       0.666873660000       0.928907700000       1.000000000000
C6 C       0.244335870000       0.766262230000       0.857201260000       1.000000000000
C7 C       0.209067370000       0.850946290000       0.991045690000       1.000000000000
C8 C       0.166596610000       0.946620010000       0.906283330000       1.000000000000
C9 C       0.129060650000       1.035964380000       1.029335310000       1.000000000000
C10 C       0.088159700000       1.127689150000       0.932328570000       1.000000000000
C11 C       0.048222480000       1.222106690000       1.044282630000       1.000000000000
C12 C       0.009635670000       1.308290990000       0.933968870000       1.000000000000
C13 C       0.010564010000       1.300893400000       0.708611250000       1.000000000000
C14 C       0.085694680000       1.127820240000       0.703394190000       1.000000000000
C15 C       0.160728910000       0.954370670000       0.677894160000       1.000000000000
C16 C       0.235231280000       0.781508240000       0.630850540000       1.000000000000
C17 C       0.308758440000       0.610034450000       0.562528070000       1.000000000000
N1 N       0.045719750000       1.217353890000       0.597957380000       1.000000000000
N2 N       0.120455570000       1.044814880000       0.584906440000       1.000000000000
N3 N       0.194529420000       0.873240750000       0.549263080000       1.000000000000
N4 N       0.267856440000       0.702734580000       0.491836210000       1.000000000000
N5 N       0.340287520000       0.533387190000       0.411908860000       1.000000000000
H1 H       0.404914710000       0.382263700000       0.351537140000       1.000000000000
H2 H       0.430909890000       0.331244910000       0.725323290000       1.000000000000
H3 H       0.376054540000       0.465482020000       1.008597510000       1.000000000000
H4 H       0.295878940000       0.653306230000       1.096517190000       1.000000000000
H5 H       0.214615140000       0.842321290000       1.160356830000       1.000000000000
H6 H       0.132389330000       1.032286140000       1.199673960000       1.000000000000
H7 H       0.049509140000       1.223091780000       1.214770120000       1.000000000000
H8 H      -0.021510820000       1.381711880000       1.011142430000       1.000000000000
H9 H      -0.020351170000       1.370042870000       0.620250130000       1.000000000000
#END
data_5b_opt-QR-2-14873-3
_audit_creation_method 'generated by cspy2.0'
_cell_length_a 9.0505
_cell_length_b 13.5382
_cell_length_c 6.3284
_cell_angle_alpha 115.7496
_cell_angle_beta 69.617
_cell_angle_gamma 105.2872
loop_
_symmetry_equiv_pos_site_id
_symmetry_equiv_pos_as_xyz
1 -x,-y,-z
2 +x,+y,+z
loop_
_atom_site_label
_atom_site_type_symbol
_atom_site_fract_x
_atom_site_fract_y
_atom_site_fract_z
_atom_site_occupancy
C1 C       0.826917100000       0.413396400000       0.877127100000       1.000000000000
C2 C       0.842939070000       0.404821580000       1.086243980000       1.000000000000
C3 C       0.776537250000       0.476943460000       1.311011960000       1.000000000000
C4 C       0.693404540000       0.558289670000       1.330938750000       1.000000000000
C5 C       0.621712850000       0.635245290000       1.550391710000       1.000000000000
C6 C       0.542184070000       0.712208280000       1.552417020000       1.000000000000
C7 C       0.466510870000       0.792543510000       1.765317240000       1.000000000000
C8 C       0.390369230000       0.865442100000       1.750250270000       1.000000000000
C9 C       0.310906790000       0.948838340000       1.955350850000       1.000000000000
C10 C       0.238509460000       1.017518680000       1.923879770000       1.000000000000
C11 C       0.155116040000       1.104301150000       2.121084470000       1.000000000000
C12 C       0.087983880000       1.167391770000       2.070741180000       1.000000000000
C13 C       0.103616510000       1.144155620000       1.820467940000       1.000000000000
C14 C       0.247813710000       1.000268840000       1.675887600000       1.000000000000
C15 C       0.393071840000       0.854549290000       1.509037880000       1.000000000000
C16 C       0.538567720000       0.707682990000       1.319418680000       1.000000000000
C17 C       0.683444750000       0.560367140000       1.107945070000       1.000000000000
N1 N       0.177728540000       1.066513420000       1.633525480000       1.000000000000
N2 N       0.321619710000       0.922486140000       1.480932510000       1.000000000000
N3 N       0.465628860000       0.777558360000       1.304653440000       1.000000000000
N4 N       0.609518360000       0.631861550000       1.105670500000       1.000000000000
N5 N       0.752959590000       0.485426230000       0.883372250000       1.000000000000
H1 H       0.880219580000       0.355588520000       0.696990800000       1.000000000000
H2 H       0.907054190000       0.341641020000       1.061161880000       1.000000000000
H3 H       0.784910390000       0.474366550000       1.475467790000       1.000000000000
H4 H       0.626227270000       0.636709650000       1.721088730000       1.000000000000
H5 H       0.466781420000       0.798226870000       1.941818950000       1.000000000000
H6 H       0.306842920000       0.958716020000       2.137021770000       1.000000000000
H7 H       0.147087380000       1.118076420000       2.306745090000       1.000000000000
H8 H       0.023572280000       1.234122460000       2.213335960000       1.000000000000
H9 H       0.049856640000       1.194785400000       1.780184980000       1.000000000000
#END
data_5b_opt-QR-19-1892-3
_audit_creation_method 'generated by cspy2.0'
_cell_length_a 20.8582
_cell_length_b 9.9227
_cell_length_c 6.2968
_cell_angle_alpha 90.0
_cell_angle_beta 90.0
_cell_angle_gamma 90.0
loop_
_symmetry_equiv_pos_site_id
_symmetry_equiv_pos_as_xyz
1 +x,+y,+z
2 -x,1/2+y,1/2-z
3 1/2-x,-y,1/2+z
4 1/2+x,1/2-y,-z
loop_
_atom_site_label
_atom_site_type_symbol
_atom_site_fract_x
_atom_site_fract_y
_atom_site_fract_z
_atom_site_occupancy
C1 C       0.125575810000       0.549994060000       0.718333140000       1.000000000000
C2 C       0.117439330000       0.565317190000       0.493203710000       1.000000000000
C3 C       0.151132420000       0.483159980000       0.361619920000       1.000000000000
C4 C       0.193221020000       0.384833830000       0.451777630000       1.000000000000
C5 C       0.229523540000       0.296578940000       0.332245230000       1.000000000000
C6 C       0.269620170000       0.202902730000       0.434909900000       1.000000000000
C7 C       0.307785140000       0.110155260000       0.326795090000       1.000000000000
C8 C       0.346048220000       0.020837470000       0.441477260000       1.000000000000
C9 C       0.385932700000      -0.076119870000       0.345694980000       1.000000000000
C10 C       0.422288870000      -0.160729370000       0.471426810000       1.000000000000
C11 C       0.464059830000      -0.262127690000       0.388390550000       1.000000000000
C12 C       0.497836320000      -0.340270690000       0.525700510000       1.000000000000
C13 C       0.490111730000      -0.317687900000       0.749491990000       1.000000000000
C14 C       0.417634290000      -0.145567200000       0.701149920000       1.000000000000
C15 C       0.344585690000       0.028194950000       0.673077540000       1.000000000000
C16 C       0.271331660000       0.202695430000       0.666787610000       1.000000000000
C17 C       0.198206860000       0.376939430000       0.682351270000       1.000000000000
N1 N       0.452917150000      -0.227326150000       0.834596240000       1.000000000000
N2 N       0.380499240000      -0.055370640000       0.794305620000       1.000000000000
N3 N       0.308020360000       0.117110720000       0.777023500000       1.000000000000
N4 N       0.235529190000       0.289883010000       0.781893160000       1.000000000000
N5 N       0.163053050000       0.462691110000       0.809807360000       1.000000000000
H1 H       0.098579000000       0.615910520000       0.823770280000       1.000000000000
H2 H       0.084911520000       0.641352230000       0.433035440000       1.000000000000
H3 H       0.146907840000       0.490201320000       0.190178440000       1.000000000000
H4 H       0.227294600000       0.298940330000       0.159889050000       1.000000000000
H5 H       0.307664530000       0.107445500000       0.154294080000       1.000000000000
H6 H       0.387889170000      -0.083967530000       0.173706500000       1.000000000000
H7 H       0.467967360000      -0.274684210000       0.217660930000       1.000000000000
H8 H       0.530107010000      -0.418436040000       0.471071290000       1.000000000000
H9 H       0.517219260000      -0.380295590000       0.859506880000       1.000000000000
#END
data_5b_opt-QR-14-473-3
_audit_creation_method 'generated by cspy2.0'
_cell_length_a 6.3107
_cell_length_b 32.0936
_cell_length_c 10.4298
_cell_angle_alpha 90.0
_cell_angle_beta 38.044
_cell_angle_gamma 90.0
loop_
_symmetry_equiv_pos_site_id
_symmetry_equiv_pos_as_xyz
1 -x,-y,-z
2 +x,+y,+z
3 -x,1/2+y,1/2-z
4 +x,1/2-y,1/2+z
loop_
_atom_site_label
_atom_site_type_symbol
_atom_site_fract_x
_atom_site_fract_y
_atom_site_fract_z
_atom_site_occupancy
C1 C       0.443467520000       0.966718710000       0.306911240000       1.000000000000
C2 C       0.719302370000       0.968704180000       0.266777540000       1.000000000000
C3 C       0.672859720000       0.950953150000       0.405838300000       1.000000000000
C4 C       0.352587440000       0.930998630000       0.586140860000       1.000000000000
C5 C       0.279604200000       0.912020700000       0.736574120000       1.000000000000
C6 C      -0.042993370000       0.893076670000       0.908933340000       1.000000000000
C7 C      -0.137997430000       0.873214580000       1.067679130000       1.000000000000
C8 C      -0.463234810000       0.855223990000       1.232687970000       1.000000000000
C9 C      -0.580468510000       0.834519260000       1.399197310000       1.000000000000
C10 C      -0.906671730000       0.817551670000       1.556400150000       1.000000000000
C11 C      -1.047410760000       0.795982310000       1.731314380000       1.000000000000
C12 C      -1.371527640000       0.780439930000       1.877826620000       1.000000000000
C13 C      -1.560136800000       0.786346490000       1.850761150000       1.000000000000
C14 C      -1.118144170000       0.821935650000       1.542564900000       1.000000000000
C15 C      -0.693974540000       0.857962870000       1.232512950000       1.000000000000
C16 C      -0.291246880000       0.894255480000       0.922219040000       1.000000000000
C17 C       0.088060320000       0.930576060000       0.613169190000       1.000000000000
N1 N      -1.446467460000       0.805625600000       1.695359640000       1.000000000000
N2 N      -1.013211980000       0.841206060000       1.387699010000       1.000000000000
N3 N      -0.603288710000       0.877012840000       1.080397880000       1.000000000000
N4 N      -0.216236310000       0.912994080000       0.773651140000       1.000000000000
N5 N       0.146782380000       0.949071040000       0.467727070000       1.000000000000
H1 H       0.480711610000       0.980975570000       0.195465740000       1.000000000000
H2 H       0.956963330000       0.984174730000       0.127742060000       1.000000000000
H3 H       0.872352650000       0.951496980000       0.383569450000       1.000000000000
H4 H       0.469223480000       0.911610050000       0.722713380000       1.000000000000
H5 H       0.040397580000       0.871734240000       1.062729780000       1.000000000000
H6 H      -0.413959240000       0.831953900000       1.403170170000       1.000000000000
H7 H      -0.892832920000       0.792440680000       1.743637970000       1.000000000000
H8 H      -1.490085660000       0.763865400000       2.013242400000       1.000000000000
H9 H      -1.820040830000       0.773905270000       1.968291440000       1.000000000000
#END
data_5b_opt-QR-15-8867-3
_audit_creation_method 'generated by cspy2.0'
_cell_length_a 42.3512
_cell_length_b 6.3329
_cell_length_c 10.6562
_cell_angle_alpha 90.0
_cell_angle_beta 65.2057
_cell_angle_gamma 90.0
loop_
_symmetry_equiv_pos_site_id
_symmetry_equiv_pos_as_xyz
1 -x,-y,-z
2 +x,+y,+z
3 -x,+y,1/2-z
4 +x,-y,1/2+z
5 1/2-x,1/2-y,-z
6 1/2+x,1/2+y,+z
7 1/2-x,1/2+y,1/2-z
8 1/2+x,1/2-y,1/2+z
loop_
_atom_site_label
_atom_site_type_symbol
_atom_site_fract_x
_atom_site_fract_y
_atom_site_fract_z
_atom_site_occupancy
C1 C       0.466574970000       0.948701730000       0.907551750000       1.000000000000
C2 C       0.470750410000       0.725519780000       0.918893240000       1.000000000000
C3 C       0.454023680000       0.591610350000       0.867539150000       1.000000000000
C4 C       0.433010930000       0.677502410000       0.804281930000       1.000000000000
C5 C       0.414995380000       0.555399510000       0.748920220000       1.000000000000
C6 C       0.394981130000       0.653866480000       0.688450640000       1.000000000000
C7 C       0.376025050000       0.542898220000       0.630048870000       1.000000000000
C8 C       0.356922330000       0.653525790000       0.572183750000       1.000000000000
C9 C       0.337114280000       0.554658500000       0.510932330000       1.000000000000
C10 C       0.318959340000       0.676438640000       0.455958640000       1.000000000000
C11 C       0.298202310000       0.590091110000       0.391718120000       1.000000000000
C12 C       0.281330740000       0.723637970000       0.340851320000       1.000000000000
C13 C       0.285054830000       0.946909100000       0.353761420000       1.000000000000
C14 C       0.321158820000       0.905358430000       0.464041220000       1.000000000000
C15 C       0.357538290000       0.883993830000       0.575188550000       1.000000000000
C16 C       0.394019910000       0.884360520000       0.686607390000       1.000000000000
C17 C       0.430423800000       0.906406340000       0.797593540000       1.000000000000
N1 N       0.303533060000       1.034943720000       0.410894790000       1.000000000000
N2 N       0.339607610000       1.001392740000       0.520942540000       1.000000000000
N3 N       0.375701940000       0.990694230000       0.631161490000       1.000000000000
N4 N       0.411795200000       1.002059960000       0.741378210000       1.000000000000
N5 N       0.447875800000       1.036339680000       0.851316060000       1.000000000000
H1 H       0.479983270000       1.056020990000       0.948783350000       1.000000000000
H2 H       0.486981360000       0.668585730000       0.967716630000       1.000000000000
H3 H       0.456214870000       0.421472840000       0.873244190000       1.000000000000
H4 H       0.416180940000       0.384128610000       0.751683430000       1.000000000000
H5 H       0.376164490000       0.371340210000       0.629549150000       1.000000000000
H6 H       0.336225110000       0.383411560000       0.507084480000       1.000000000000
H7 H       0.296346420000       0.419897400000       0.384855330000       1.000000000000
H8 H       0.265287850000       0.666374820000       0.291271750000       1.000000000000
H9 H       0.271516560000       1.053925500000       0.313048080000       1.000000000000
#END
data_5b_opt-QR-2-4297-3
_audit_creation_method 'generated by cspy2.0'
_cell_length_a 8.937
_cell_length_b 12.6002
_cell_length_c 11.5492
_cell_angle_alpha 92.0611
_cell_angle_beta 93.2486
_cell_angle_gamma 150.1478
loop_
_symmetry_equiv_pos_site_id
_symmetry_equiv_pos_as_xyz
1 -x,-y,-z
2 +x,+y,+z
loop_
_atom_site_label
_atom_site_type_symbol
_atom_site_fract_x
_atom_site_fract_y
_atom_site_fract_z
_atom_site_occupancy
C1 C       0.578637630000       0.781064920000       0.447771730000       1.000000000000
C2 C       0.794192670000       0.999853750000       0.458913030000       1.000000000000
C3 C       0.784904460000       1.071054360000       0.543669240000       1.000000000000
C4 C       0.562006430000       0.926200260000       0.618368760000       1.000000000000
C5 C       0.533546210000       0.982474410000       0.707055580000       1.000000000000
C6 C       0.307326810000       0.829087640000       0.776401920000       1.000000000000
C7 C       0.262875960000       0.872130260000       0.867715280000       1.000000000000
C8 C       0.033156460000       0.710382950000       0.932027190000       1.000000000000
C9 C      -0.027522590000       0.739566720000       1.025612930000       1.000000000000
C10 C      -0.259688740000       0.570511260000       1.084700690000       1.000000000000
C11 C      -0.337586240000       0.585183940000       1.180728510000       1.000000000000
C12 C      -0.570296390000       0.409290410000       1.233000470000       1.000000000000
C13 C      -0.729011290000       0.215122840000       1.189440980000       1.000000000000
C14 C      -0.434099050000       0.366349430000       1.046876090000       1.000000000000
C15 C      -0.153955930000       0.499829940000       0.900708680000       1.000000000000
C16 C       0.108807670000       0.613577690000       0.751543170000       1.000000000000
C17 C       0.353063220000       0.707075850000       0.600243450000       1.000000000000
N1 N      -0.668939990000       0.191769260000       1.102670330000       1.000000000000
N2 N      -0.380891690000       0.335511810000       0.959381580000       1.000000000000
N3 N      -0.111689070000       0.458242820000       0.813140290000       1.000000000000
N4 N       0.139160170000       0.560628860000       0.664246250000       1.000000000000
N5 N       0.370878400000       0.641817130000       0.512862050000       1.000000000000
H1 H       0.586069860000       0.724029830000       0.379779640000       1.000000000000
H2 H       0.958586300000       1.103064730000       0.400116000000       1.000000000000
H3 H       0.942090590000       1.234739420000       0.556144550000       1.000000000000
H4 H       0.684453920000       1.144067630000       0.723638560000       1.000000000000
H5 H       0.406533260000       1.030750980000       0.888667430000       1.000000000000
H6 H       0.108428230000       0.894662210000       1.050932880000       1.000000000000
H7 H      -0.209566340000       0.736233290000       1.209946920000       1.000000000000
H8 H      -0.638401950000       0.411879910000       1.306008700000       1.000000000000
H9 H      -0.915682770000       0.074095980000       1.231326080000       1.000000000000
#END
data_5b_opt-QR-9-2691-3
_audit_creation_method 'generated by cspy2.0'
_cell_length_a 6.3164
_cell_length_b 10.8408
_cell_length_c 20.0084
_cell_angle_alpha 90.0
_cell_angle_beta 72.1236
_cell_angle_gamma 90.0
loop_
_symmetry_equiv_pos_site_id
_symmetry_equiv_pos_as_xyz
1 +x,+y,+z
2 +x,-y,1/2+z
3 1/2+x,1/2+y,+z
4 1/2+x,1/2-y,1/2+z
loop_
_atom_site_label
_atom_site_type_symbol
_atom_site_fract_x
_atom_site_fract_y
_atom_site_fract_z
_atom_site_occupancy
C1 C       0.181185700000       0.195455380000       0.651878610000       1.000000000000
C2 C       0.393043870000       0.170972910000       0.661703630000       1.000000000000
C3 C       0.567523070000       0.245082140000       0.629059780000       1.000000000000
C4 C       0.533836440000       0.344363310000       0.586356310000       1.000000000000
C5 C       0.699835020000       0.424901790000       0.551023120000       1.000000000000
C6 C       0.651200710000       0.520180930000       0.510228680000       1.000000000000
C7 C       0.808404240000       0.605563020000       0.472956410000       1.000000000000
C8 C       0.745440370000       0.697095900000       0.433912570000       1.000000000000
C9 C       0.892742340000       0.787073300000       0.394841100000       1.000000000000
C10 C       0.816366430000       0.874530180000       0.357622740000       1.000000000000
C11 C       0.953562670000       0.969339760000       0.316576660000       1.000000000000
C12 C       0.862312230000       1.051007350000       0.281844240000       1.000000000000
C13 C       0.630876600000       1.038669470000       0.287839380000       1.000000000000
C14 C       0.583115890000       0.869628020000       0.360523930000       1.000000000000
C15 C       0.514567160000       0.699837540000       0.433630150000       1.000000000000
C16 C       0.424218020000       0.530267630000       0.506775190000       1.000000000000
C17 C       0.312455070000       0.361857770000       0.579647870000       1.000000000000
N1 N       0.497666260000       0.954645140000       0.324309320000       1.000000000000
N2 N       0.442040930000       0.786093170000       0.396882100000       1.000000000000
N3 N       0.363610020000       0.618006420000       0.469336600000       1.000000000000
N4 N       0.263219310000       0.450576560000       0.541638330000       1.000000000000
N5 N       0.140122340000       0.284086850000       0.613772560000       1.000000000000
H1 H       0.041374380000       0.135987090000       0.678029810000       1.000000000000
H2 H       0.409699360000       0.094600610000       0.694636920000       1.000000000000
H3 H       0.731469040000       0.230944990000       0.634568490000       1.000000000000
H4 H       0.867320650000       0.415270890000       0.554538500000       1.000000000000
H5 H       0.978776620000       0.600828360000       0.474382220000       1.000000000000
H6 H       1.065371180000       0.787337280000       0.394192680000       1.000000000000
H7 H       1.127531540000       0.974222520000       0.313972280000       1.000000000000
H8 H       0.958891830000       1.124492520000       0.250057550000       1.000000000000
H9 H       0.557816440000       1.104102720000       0.259958300000       1.000000000000
#END
