# Supplementary material for: Evolutionary chemical space exploration for functional materials: computational organic semiconductor discovery
Source: Chem Sci. 2020 Apr 22;11(19):4922–33. doi: 10.1039/d0sc00554a (PMC8159259; doi:10.1039/d0sc00554a)
Supplement: SC-011-D0SC00554A-s048 [file SC-011-D0SC00554A-s048.csv]

id	spacegroup	density	energy
mol9b_opt_4-QR-4-3248-3	4	1.524	-154.9687
mol9b_opt_19-QR-19-1700-3	19	1.5194	-154.249
mol9b_opt_2-QR-2-793-3	2	1.4958	-154.0854
mol9b_opt_14-QR-14-3232-3	14	1.517	-153.6191
mol9b_opt_14-QR-14-905-3	14	1.5125	-153.6008
mol9b_opt_33-QR-33-636-3	33	1.5378	-153.5582
mol9b_opt_2-QR-2-2367-3	2	1.4967	-153.5232
mol9b_opt_14-QR-14-4301-3	14	1.4767	-152.675
mol9b_opt_2-QR-2-13888-3	2	1.5179	-152.5976
mol9b_opt_14-QR-14-9172-3	14	1.5	-152.169
mol9b_opt_5-QR-5-7401-3	5	1.4711	-152.0711
mol9b_opt_19-QR-19-3621-3	19	1.5197	-151.9585
mol9b_opt_4-QR-4-3913-3	4	1.5177	-151.52
mol9b_opt_9-QR-9-1954-3	9	1.5123	-151.4239
mol9b_opt_15-QR-15-3350-3	15	1.4913	-150.7164
mol9b_opt_2-QR-2-5876-3	2	1.4817	-150.4152
mol9b_opt_14-QR-14-4279-3	14	1.4664	-150.1855
mol9b_opt_19-QR-19-3657-3	19	1.4632	-150.0799
mol9b_opt_14-QR-14-7215-3	14	1.513	-149.8865
mol9b_opt_15-QR-15-1276-3	15	1.4722	-149.8804
mol9b_opt_2-QR-2-4130-3	2	1.4972	-149.8286
mol9b_opt_33-QR-33-806-3	33	1.5126	-149.813
mol9b_opt_15-QR-15-7319-3	15	1.4848	-149.7645
mol9b_opt_1-QR-1-388-3	1	1.4581	-149.5743
mol9b_opt_4-QR-4-5575-3	4	1.4627	-149.5614
mol9b_opt_14-QR-14-409-3	14	1.4739	-149.3449
mol9b_opt_14-QR-14-7377-4	14	1.4644	-149.2409
mol9b_opt_9-QR-9-1834-3	9	1.4605	-149.216
mol9b_opt_4-QR-4-4610-3	4	1.5077	-149.008
mol9b_opt_15-QR-15-16866-3	15	1.4744	-148.9145
mol9b_opt_14-QR-14-9478-3	14	1.5097	-148.8409
mol9b_opt_19-QR-19-5353-3	19	1.5063	-148.762
mol9b_opt_33-QR-33-2415-3	33	1.4509	-148.6903
mol9b_opt_19-QR-19-839-3	19	1.5055	-148.6572
mol9b_opt_33-QR-33-1720-3	33	1.4854	-148.5371
mol9b_opt_14-QR-14-334-3	14	1.5092	-148.522
mol9b_opt_29-QR-29-2156-3	29	1.4928	-148.4187
mol9b_opt_14-QR-14-724-3	14	1.4962	-148.3983
mol9b_opt_14-QR-14-7572-3	14	1.4826	-148.2407
mol9b_opt_2-QR-2-8090-3	2	1.5039	-148.2008
mol9b_opt_4-QR-4-950-3	4	1.5035	-148.1709
mol9b_opt_29-QR-29-306-3	29	1.4804	-148.1436
mol9b_opt_4-QR-4-868-3	4	1.4709	-148.0743
