# Supplementary material for: Evolutionary chemical space exploration for functional materials: computational organic semiconductor discovery
Source: Chem Sci. 2020 Apr 22;11(19):4922–33. doi: 10.1039/d0sc00554a (PMC8159259; doi:10.1039/d0sc00554a)
Supplement: SC-011-D0SC00554A-s049 [file SC-011-D0SC00554A-s049.cif]

data_mol10_opt_33-QR-33-197-3
_audit_creation_method 'generated by cspy2.0'
_cell_length_a 19.9758
_cell_length_b 16.4495
_cell_length_c 4.1653
_cell_angle_alpha 90.0
_cell_angle_beta 90.0
_cell_angle_gamma 90.0
loop_
_symmetry_equiv_pos_site_id
_symmetry_equiv_pos_as_xyz
1 +x,+y,+z
2 -x,-y,1/2+z
3 1/2+x,1/2-y,+z
4 1/2-x,1/2+y,1/2+z
loop_
_atom_site_label
_atom_site_type_symbol
_atom_site_fract_x
_atom_site_fract_y
_atom_site_fract_z
_atom_site_occupancy
C1 C       0.888231780000       0.467248170000       0.243305660000       1.000000000000
C2 C       0.819021670000       0.477057500000       0.314162700000       1.000000000000
C3 C       1.113244450000       0.799873720000      -0.862364710000       1.000000000000
C4 C       0.921297140000       0.523881790000       0.062130550000       1.000000000000
C5 C       1.070029440000       0.860945950000      -0.949112930000       1.000000000000
C6 C       0.784352770000       0.543072250000       0.202900230000       1.000000000000
C7 C       0.892080060000       0.916263410000      -0.837884270000       1.000000000000
C8 C       0.956789980000       0.920665270000      -0.936895420000       1.000000000000
C9 C       0.799265440000       0.850717830000      -0.554388400000       1.000000000000
C10 C       0.772575240000       0.790586610000      -0.374247830000       1.000000000000
C11 C       1.087583080000       0.736008800000      -0.674551570000       1.000000000000
C12 C       0.918492150000       0.653084250000      -0.244198500000       1.000000000000
C13 C       0.868482550000       0.850126220000      -0.647540130000       1.000000000000
C14 C       1.002469090000       0.858220010000      -0.850133630000       1.000000000000
C15 C       0.886901910000       0.593440300000      -0.057947850000       1.000000000000
C16 C       0.883185390000       0.720522870000      -0.357633660000       1.000000000000
C17 C       0.817229650000       0.603217340000       0.013639070000       1.000000000000
C18 C       0.813075290000       0.723722120000      -0.269587600000       1.000000000000
C19 C       0.911485390000       0.786131940000      -0.553338990000       1.000000000000
C20 C       0.980754870000       0.790784150000      -0.659221790000       1.000000000000
N1 N       1.024911660000       0.731472100000      -0.577844160000       1.000000000000
N2 N       0.782116730000       0.667444670000      -0.092501080000       1.000000000000
H1 H       0.914607660000       0.414440050000       0.334128170000       1.000000000000
H2 H       0.793758490000       0.431482880000       0.458061460000       1.000000000000
H3 H       1.165345460000       0.800136530000      -0.934387040000       1.000000000000
H4 H       0.974060450000       0.516773560000       0.007121900000       1.000000000000
H5 H       1.086864580000       0.911856710000      -1.093812160000       1.000000000000
H6 H       0.731665920000       0.551902790000       0.253654840000       1.000000000000
H7 H       0.856702810000       0.963525260000      -0.902469890000       1.000000000000
H8 H       0.974373200000       0.971149320000      -1.081656110000       1.000000000000
H9 H       0.768603980000       0.901335530000      -0.633360640000       1.000000000000
H10 H       0.720508260000       0.790127700000      -0.301980150000       1.000000000000
H11 H       1.120191160000       0.686456450000      -0.600795460000       1.000000000000
H12 H       0.970897200000       0.647113860000      -0.301571330000       1.000000000000
#END
data_mol10_opt_19-QR-19-5221-3
_audit_creation_method 'generated by cspy2.0'
_cell_length_a 10.4366
_cell_length_b 4.3528
_cell_length_c 29.7765
_cell_angle_alpha 90.0
_cell_angle_beta 90.0
_cell_angle_gamma 90.0
loop_
_symmetry_equiv_pos_site_id
_symmetry_equiv_pos_as_xyz
1 +x,+y,+z
2 -x,1/2+y,1/2-z
3 1/2-x,-y,1/2+z
4 1/2+x,1/2-y,-z
loop_
_atom_site_label
_atom_site_type_symbol
_atom_site_fract_x
_atom_site_fract_y
_atom_site_fract_z
_atom_site_occupancy
C1 C       0.569297880000       0.559971650000       0.324264500000       1.000000000000
C2 C       0.517319230000       0.488693270000       0.367193360000       1.000000000000
C3 C       1.207437650000       1.722421410000       0.284654600000       1.000000000000
C4 C       0.673050270000       0.750665680000       0.320570160000       1.000000000000
C5 C       1.245727890000       1.817302360000       0.326529670000       1.000000000000
C6 C       0.569920580000       0.609030890000       0.405452510000       1.000000000000
C7 C       1.150854700000       1.709625170000       0.445162480000       1.000000000000
C8 C       1.216918440000       1.811085850000       0.408746630000       1.000000000000
C9 C       0.979843480000       1.413577990000       0.481149840000       1.000000000000
C10 C       0.877519960000       1.223529430000       0.480176630000       1.000000000000
C11 C       1.101272130000       1.524166180000       0.282059650000       1.000000000000
C12 C       0.836723660000       1.076561350000       0.357631320000       1.000000000000
C13 C       1.043688080000       1.508545550000       0.440744210000       1.000000000000
C14 C       1.179163300000       1.716054280000       0.365062610000       1.000000000000
C15 C       0.730469900000       0.880368500000       0.359642150000       1.000000000000
C16 C       0.890572650000       1.199287620000       0.396652740000       1.000000000000
C17 C       0.678018900000       0.808343590000       0.402830900000       1.000000000000
C18 C       0.829248880000       1.109794630000       0.438292450000       1.000000000000
C19 C       1.001443090000       1.405768340000       0.398191590000       1.000000000000
C20 C       1.072083720000       1.514262400000       0.359193320000       1.000000000000
N1 N       1.036941920000       1.425052030000       0.317253740000       1.000000000000
N2 N       0.727911520000       0.923285160000       0.440858630000       1.000000000000
H1 H       0.525951860000       0.461850510000       0.294448360000       1.000000000000
H2 H       0.435081000000       0.337168690000       0.369383900000       1.000000000000
H3 H       1.256400390000       1.795908840000       0.254434200000       1.000000000000
H4 H       0.713150400000       0.806047180000       0.287943960000       1.000000000000
H5 H       1.326981200000       1.970229190000       0.330703810000       1.000000000000
H6 H       0.532108110000       0.558166700000       0.438506530000       1.000000000000
H7 H       1.178677920000       1.780446770000       0.478692770000       1.000000000000
H8 H       1.298319000000       1.964026960000       0.412368650000       1.000000000000
H9 H       1.016390670000       1.499431410000       0.512858860000       1.000000000000
H10 H       0.828331620000       1.149759600000       0.510323020000       1.000000000000
H11 H       1.067913100000       1.443744510000       0.249511000000       1.000000000000
H12 H       0.877950490000       1.134464590000       0.325525090000       1.000000000000
#END
data_mol10_opt_14-QR-14-706-3
_audit_creation_method 'generated by cspy2.0'
_cell_length_a 12.999
_cell_length_b 5.0394
_cell_length_c 22.0966
_cell_angle_alpha 90.0
_cell_angle_beta 67.8648
_cell_angle_gamma 90.0
loop_
_symmetry_equiv_pos_site_id
_symmetry_equiv_pos_as_xyz
1 -x,-y,-z
2 +x,+y,+z
3 -x,1/2+y,1/2-z
4 +x,1/2-y,1/2+z
loop_
_atom_site_label
_atom_site_type_symbol
_atom_site_fract_x
_atom_site_fract_y
_atom_site_fract_z
_atom_site_occupancy
C1 C       0.810845190000       0.178505330000       0.296585390000       1.000000000000
C2 C       0.892394620000      -0.004004950000       0.257552030000       1.000000000000
C3 C       0.489181980000       1.296908490000       0.143488960000       1.000000000000
C4 C       0.762385290000       0.354078930000       0.268125400000       1.000000000000
C5 C       0.531445970000       1.261400360000       0.076983250000       1.000000000000
C6 C       0.923773470000      -0.007394780000       0.191062420000       1.000000000000
C7 C       0.736269040000       0.834533670000      -0.046393250000       1.000000000000
C8 C       0.657940650000       1.024849420000      -0.020337210000       1.000000000000
C9 C       0.857908670000       0.476790030000      -0.038325790000       1.000000000000
C10 C       0.899362760000       0.314827230000      -0.004334990000       1.000000000000
C11 C       0.529964710000       1.132410710000       0.180824600000       1.000000000000
C12 C       0.745700600000       0.532138360000       0.167610680000       1.000000000000
C13 C       0.774942480000       0.672706730000      -0.006381450000       1.000000000000
C14 C       0.612921070000       1.065324230000       0.048350700000       1.000000000000
C15 C       0.792876640000       0.356522260000       0.199043430000       1.000000000000
C16 C       0.777571250000       0.528713570000       0.099766290000       1.000000000000
C17 C       0.874982710000       0.172636480000       0.159826230000       1.000000000000
C18 C       0.861213610000       0.334060860000       0.065407690000       1.000000000000
C19 C       0.733365650000       0.703296490000       0.062283670000       1.000000000000
C20 C       0.649532870000       0.906964210000       0.090218570000       1.000000000000
N1 N       0.605845690000       0.947581040000       0.155811790000       1.000000000000
N2 N       0.907140120000       0.165247350000       0.094524990000       1.000000000000
H1 H       0.787377620000       0.177384490000       0.349153100000       1.000000000000
H2 H       0.929785550000      -0.141425820000       0.281062030000       1.000000000000
H3 H       0.426650780000       1.445547540000       0.166974200000       1.000000000000
H4 H       0.700171770000       0.493824790000       0.297590910000       1.000000000000
H5 H       0.503270760000       1.382186320000       0.045578740000       1.000000000000
H6 H       0.985630100000      -0.144432530000       0.160307620000       1.000000000000
H7 H       0.771310850000       0.801626200000      -0.098747580000       1.000000000000
H8 H       0.628942970000       1.147193910000      -0.051078580000       1.000000000000
H9 H       0.886755060000       0.462038580000      -0.091103510000       1.000000000000
H10 H       0.961908750000       0.166132600000      -0.027668030000       1.000000000000
H11 H       0.498616980000       1.154229140000       0.233669710000       1.000000000000
H12 H       0.683757570000       0.672592940000       0.196029760000       1.000000000000
#END
data_mol10_opt_15-QR-15-2312-3
_audit_creation_method 'generated by cspy2.0'
_cell_length_a 16.8124
_cell_length_b 7.1492
_cell_length_c 26.0156
_cell_angle_alpha 90.0
_cell_angle_beta 61.723299999999995
_cell_angle_gamma 90.0
loop_
_symmetry_equiv_pos_site_id
_symmetry_equiv_pos_as_xyz
1 -x,-y,-z
2 +x,+y,+z
3 -x,+y,1/2-z
4 +x,-y,1/2+z
5 1/2-x,1/2-y,-z
6 1/2+x,1/2+y,+z
7 1/2-x,1/2+y,1/2-z
8 1/2+x,1/2-y,1/2+z
loop_
_atom_site_label
_atom_site_type_symbol
_atom_site_fract_x
_atom_site_fract_y
_atom_site_fract_z
_atom_site_occupancy
C1 C       0.217587980000       0.696387380000       0.288479000000       1.000000000000
C2 C       0.309563420000       0.669065610000       0.246363790000       1.000000000000
C3 C       0.015115710000       0.533124260000       0.650681340000       1.000000000000
C4 C       0.189883560000       0.666992770000       0.346502870000       1.000000000000
C5 C       0.087166880000       0.478562820000       0.658267810000       1.000000000000
C6 C       0.371817990000       0.613104580000       0.263031940000       1.000000000000
C7 C       0.331713590000       0.388189020000       0.568479620000       1.000000000000
C8 C       0.249302100000       0.404259240000       0.616258340000       1.000000000000
C9 C       0.434175740000       0.405709920000       0.463402400000       1.000000000000
C10 C       0.452669130000       0.439029320000       0.407712980000       1.000000000000
C11 C       0.031299240000       0.569388940000       0.593391860000       1.000000000000
C12 C       0.227735910000       0.576856770000       0.424392700000       1.000000000000
C13 C       0.344622250000       0.426579980000       0.511231170000       1.000000000000
C14 C       0.173710620000       0.460542250000       0.609532410000       1.000000000000
C15 C       0.252728110000       0.608697240000       0.365546350000       1.000000000000
C16 C       0.291217800000       0.519918870000       0.441467080000       1.000000000000
C17 C       0.345293350000       0.581272130000       0.323087740000       1.000000000000
C18 C       0.382610830000       0.496947860000       0.394633180000       1.000000000000
C19 C       0.272081400000       0.483176220000       0.501679510000       1.000000000000
C20 C       0.183844530000       0.500399810000       0.552790890000       1.000000000000
N1 N       0.111053290000       0.554097170000       0.546936690000       1.000000000000
N2 N       0.407663640000       0.526533090000       0.338324400000       1.000000000000
H1 H       0.169538300000       0.740733120000       0.274203180000       1.000000000000
H2 H       0.330116080000       0.693086790000       0.200611890000       1.000000000000
H3 H      -0.052119700000       0.548236500000       0.687136770000       1.000000000000
H4 H       0.119855680000       0.687512990000       0.378846700000       1.000000000000
H5 H       0.078947820000       0.448620640000       0.701409940000       1.000000000000
H6 H       0.442202360000       0.591408600000       0.231806860000       1.000000000000
H7 H       0.389963400000       0.345342920000       0.573011250000       1.000000000000
H8 H       0.239999340000       0.374799770000       0.659662680000       1.000000000000
H9 H       0.487231900000       0.361997230000       0.473282440000       1.000000000000
H10 H       0.519796070000       0.423968960000       0.371174190000       1.000000000000
H11 H      -0.023988730000       0.612941230000       0.585525480000       1.000000000000
H12 H       0.158463590000       0.596420600000       0.457199890000       1.000000000000
#END
data_mol10_opt_14-QR-14-7277-3
_audit_creation_method 'generated by cspy2.0'
_cell_length_a 9.5619
_cell_length_b 9.4203
_cell_length_c 15.7574
_cell_angle_alpha 90.0
_cell_angle_beta 78.0587
_cell_angle_gamma 90.0
loop_
_symmetry_equiv_pos_site_id
_symmetry_equiv_pos_as_xyz
1 -x,-y,-z
2 +x,+y,+z
3 -x,1/2+y,1/2-z
4 +x,1/2-y,1/2+z
loop_
_atom_site_label
_atom_site_type_symbol
_atom_site_fract_x
_atom_site_fract_y
_atom_site_fract_z
_atom_site_occupancy
C1 C       0.321318080000       0.468608190000       0.348201050000       1.000000000000
C2 C       0.374838780000       0.407481360000       0.417694870000       1.000000000000
C3 C      -0.333893390000       1.085082370000       0.415809040000       1.000000000000
C4 C       0.214765020000       0.568077490000       0.364385930000       1.000000000000
C5 C      -0.372600360000       1.109981950000       0.503385890000       1.000000000000
C6 C       0.320971850000       0.446880430000       0.501712580000       1.000000000000
C7 C      -0.274153000000       0.987440600000       0.706212710000       1.000000000000
C8 C      -0.342184920000       1.060130940000       0.652179360000       1.000000000000
C9 C      -0.098704400000       0.815222510000       0.736065070000       1.000000000000
C10 C       0.006024410000       0.718335880000       0.711439470000       1.000000000000
C11 C      -0.225176000000       0.985003910000       0.387253660000       1.000000000000
C12 C       0.046936620000       0.713221810000       0.470921750000       1.000000000000
C13 C      -0.164465640000       0.886904880000       0.673998120000       1.000000000000
C14 C      -0.303998220000       1.036242340000       0.561298630000       1.000000000000
C15 C       0.155986040000       0.611830730000       0.451009340000       1.000000000000
C16 C      -0.008034580000       0.753624110000       0.556628460000       1.000000000000
C17 C       0.210002680000       0.550185890000       0.520886990000       1.000000000000
C18 C       0.055115010000       0.683990000000       0.621594220000       1.000000000000
C19 C      -0.121633910000       0.858449760000       0.584247130000       1.000000000000
C20 C      -0.194397280000       0.936189460000       0.526360940000       1.000000000000
N1 N      -0.158857540000       0.914306200000       0.439353960000       1.000000000000
N2 N       0.159018980000       0.587095180000       0.603845360000       1.000000000000
H1 H       0.365697990000       0.435668530000       0.282201720000       1.000000000000
H2 H       0.459265740000       0.328836160000       0.403477290000       1.000000000000
H3 H      -0.384416580000       1.139829660000       0.369674110000       1.000000000000
H4 H       0.173430470000       0.615092140000       0.311711120000       1.000000000000
H5 H      -0.455754000000       1.185982450000       0.529366590000       1.000000000000
H6 H       0.359953270000       0.401918080000       0.555707270000       1.000000000000
H7 H      -0.302289330000       1.004677270000       0.775713560000       1.000000000000
H8 H      -0.425522110000       1.136417920000       0.677155080000       1.000000000000
H9 H      -0.135754680000       0.841246720000       0.804064450000       1.000000000000
H10 H       0.056696280000       0.663381150000       0.757398240000       1.000000000000
H11 H      -0.191402730000       0.962235830000       0.318379970000       1.000000000000
H12 H       0.004391850000       0.761153550000       0.419490170000       1.000000000000
#END
data_mol10_opt_14-QR-14-7099-3
_audit_creation_method 'generated by cspy2.0'
_cell_length_a 15.9131
_cell_length_b 5.3372
_cell_length_c 43.526
_cell_angle_alpha 90.0
_cell_angle_beta 158.3717
_cell_angle_gamma 90.0
loop_
_symmetry_equiv_pos_site_id
_symmetry_equiv_pos_as_xyz
1 -x,-y,-z
2 +x,+y,+z
3 -x,1/2+y,1/2-z
4 +x,1/2-y,1/2+z
loop_
_atom_site_label
_atom_site_type_symbol
_atom_site_fract_x
_atom_site_fract_y
_atom_site_fract_z
_atom_site_occupancy
C1 C       0.496047380000       0.496271790000       0.201151280000       1.000000000000
C2 C       0.611049660000       0.341505350000       0.218595430000       1.000000000000
C3 C       1.127814080000       1.677441680000       0.513007580000       1.000000000000
C4 C       0.610308600000       0.684258440000       0.254835280000       1.000000000000
C5 C       1.350847840000       1.683113220000       0.579257990000       1.000000000000
C6 C       0.837240990000       0.377622910000       0.289121620000       1.000000000000
C7 C       1.729061190000       1.341311870000       0.654264230000       1.000000000000
C8 C       1.659048550000       1.511242660000       0.651713930000       1.000000000000
C9 C       1.666356910000       0.987322010000       0.598189160000       1.000000000000
C10 C       1.534629670000       0.808684040000       0.540430240000       1.000000000000
C11 C       0.984436210000       1.494443320000       0.451338380000       1.000000000000
C12 C       0.970289620000       0.917573050000       0.385759440000       1.000000000000
C13 C       1.576834370000       1.159233970000       0.590096160000       1.000000000000
C14 C       1.429065810000       1.509185750000       0.583790920000       1.000000000000
C15 C       0.845903200000       0.727658990000       0.328900810000       1.000000000000
C16 C       1.201074740000       0.954786680000       0.457715630000       1.000000000000
C17 C       0.961395210000       0.571679640000       0.346357980000       1.000000000000
C18 C       1.298950000000       0.785485580000       0.468555420000       1.000000000000
C19 C       1.345952050000       1.147613530000       0.520883430000       1.000000000000
C20 C       1.270856170000       1.329402290000       0.518101110000       1.000000000000
N1 N       1.051427650000       1.329374700000       0.453498470000       1.000000000000
N2 N       1.183132920000       0.603387790000       0.415077970000       1.000000000000
H1 H       0.316844160000       0.463983080000       0.144888730000       1.000000000000
H2 H       0.517415070000       0.193583680000       0.175261260000       1.000000000000
H3 H       1.062461370000       1.808137190000       0.507674900000       1.000000000000
H4 H       0.523694880000       0.802923790000       0.241931910000       1.000000000000
H5 H       1.469714180000       1.819949450000       0.628795630000       1.000000000000
H6 H       0.928514620000       0.262350570000       0.303761090000       1.000000000000
H7 H       1.904153760000       1.340854510000       0.705763190000       1.000000000000
H8 H       1.775812380000       1.649147870000       0.700752560000       1.000000000000
H9 H       1.844675550000       1.004906830000       0.652546510000       1.000000000000
H10 H       1.599467130000       0.677688760000       0.545598600000       1.000000000000
H11 H       0.806584310000       1.483705940000       0.397847090000       1.000000000000
H12 H       0.887316730000       1.037445740000       0.374070870000       1.000000000000
#END
data_mol10_opt_14-QR-14-6543-3
_audit_creation_method 'generated by cspy2.0'
_cell_length_a 11.578
_cell_length_b 10.454
_cell_length_c 28.0676
_cell_angle_alpha 90.0
_cell_angle_beta 155.6776
_cell_angle_gamma 90.0
loop_
_symmetry_equiv_pos_site_id
_symmetry_equiv_pos_as_xyz
1 -x,-y,-z
2 +x,+y,+z
3 -x,1/2+y,1/2-z
4 +x,1/2-y,1/2+z
loop_
_atom_site_label
_atom_site_type_symbol
_atom_site_fract_x
_atom_site_fract_y
_atom_site_fract_z
_atom_site_occupancy
C1 C       0.661345250000       0.077495170000       0.362171220000       1.000000000000
C2 C       0.672380400000      -0.008187210000       0.326975650000       1.000000000000
C3 C      -0.559394980000       0.039028430000       0.120904300000       1.000000000000
C4 C       0.456690660000       0.065110020000       0.319126140000       1.000000000000
C5 C      -0.730349560000      -0.062409540000       0.045610230000       1.000000000000
C6 C       0.479270050000      -0.104243510000       0.249712010000       1.000000000000
C7 C      -0.798753360000      -0.309091790000      -0.073837180000       1.000000000000
C8 C      -0.853325680000      -0.240759720000      -0.054227780000       1.000000000000
C9 C      -0.528545320000      -0.355469050000      -0.044400950000       1.000000000000
C10 C      -0.317064600000      -0.332820680000       0.004185640000       1.000000000000
C11 C      -0.336327550000       0.066053840000       0.173549860000       1.000000000000
C12 C       0.038532880000      -0.050403370000       0.192042500000       1.000000000000
C13 C      -0.569667740000      -0.277772330000      -0.018244830000       1.000000000000
C14 C      -0.679373840000      -0.135392890000       0.023342890000       1.000000000000
C15 C       0.251945130000      -0.033733750000       0.238526890000       1.000000000000
C16 C      -0.158509200000      -0.148467640000       0.113271660000       1.000000000000
C17 C       0.263389330000      -0.119906650000       0.203198610000       1.000000000000
C18 C      -0.125358880000      -0.229418060000       0.084220870000       1.000000000000
C19 C      -0.388966000000      -0.174052330000       0.059868200000       1.000000000000
C20 C      -0.447220170000      -0.100847430000       0.080905470000       1.000000000000
N1 N      -0.282458490000       0.000087560000       0.154874930000       1.000000000000
N2 N       0.076543980000      -0.214938260000       0.127585350000       1.000000000000
H1 H       0.816638270000       0.152826920000       0.423465000000       1.000000000000
H2 H       0.836187230000       0.003288940000       0.362093670000       1.000000000000
H3 H      -0.592814260000       0.096928200000       0.139837070000       1.000000000000
H4 H       0.446994070000       0.130125100000       0.345565050000       1.000000000000
H5 H      -0.905862070000      -0.088002070000       0.002327230000       1.000000000000
H6 H       0.483309640000      -0.170669150000       0.221616370000       1.000000000000
H7 H      -0.929924280000      -0.389733440000      -0.132850320000       1.000000000000
H8 H      -1.027967580000      -0.265137010000      -0.096838070000       1.000000000000
H9 H      -0.673465210000      -0.433788830000      -0.104909850000       1.000000000000
H10 H      -0.283172290000      -0.390484090000      -0.014599500000       1.000000000000
H11 H      -0.196079790000       0.145617380000       0.233739110000       1.000000000000
H12 H       0.025263400000       0.013241530000       0.217200550000       1.000000000000
#END
data_mol10_opt_14-QR-14-616-3
_audit_creation_method 'generated by cspy2.0'
_cell_length_a 16.3029
_cell_length_b 4.2032
_cell_length_c 20.4404
_cell_angle_alpha 90.0
_cell_angle_beta 103.2245
_cell_angle_gamma 90.0
loop_
_symmetry_equiv_pos_site_id
_symmetry_equiv_pos_as_xyz
1 -x,-y,-z
2 +x,+y,+z
3 -x,1/2+y,1/2-z
4 +x,1/2-y,1/2+z
loop_
_atom_site_label
_atom_site_type_symbol
_atom_site_fract_x
_atom_site_fract_y
_atom_site_fract_z
_atom_site_occupancy
C1 C       0.996368180000       0.567608510000       0.861251560000       1.000000000000
C2 C       1.028029610000       0.653876470000       0.929690490000       1.000000000000
C3 C       1.261474470000      -0.581329810000       0.640205790000       1.000000000000
C4 C       1.043169220000       0.380324980000       0.828793220000       1.000000000000
C5 C       1.336545910000      -0.658713810000       0.683245210000       1.000000000000
C6 C       1.105588260000       0.551528760000       0.964214500000       1.000000000000
C7 C       1.448095410000      -0.509076660000       0.859450940000       1.000000000000
C8 C       1.432228510000      -0.622014480000       0.795501230000       1.000000000000
C9 C       1.411187980000      -0.205701300000       0.950870350000       1.000000000000
C10 C       1.358988190000      -0.019922790000       0.976947670000       1.000000000000
C11 C       1.205160920000      -0.388324660000       0.665261330000       1.000000000000
C12 C       1.174485500000       0.076908230000       0.832091260000       1.000000000000
C13 C       1.388859230000      -0.313888210000       0.882447780000       1.000000000000
C14 C       1.354981660000      -0.545290280000       0.750028090000       1.000000000000
C15 C       1.124207440000       0.269076970000       0.863067000000       1.000000000000
C16 C       1.253612420000      -0.027954860000       0.867285340000       1.000000000000
C17 C       1.155977490000       0.356146210000       0.931964530000       1.000000000000
C18 C       1.278866300000       0.075456050000       0.936595270000       1.000000000000
C19 C       1.310876900000      -0.229258370000       0.839619590000       1.000000000000
C20 C       1.293838830000      -0.349997700000       0.771160140000       1.000000000000
N1 N       1.220222370000      -0.278349180000       0.727209730000       1.000000000000
N2 N       1.231829310000       0.258680880000       0.966940460000       1.000000000000
H1 H       0.934758360000       0.651642750000       0.834972730000       1.000000000000
H2 H       0.989956180000       0.802479410000       0.954475310000       1.000000000000
H3 H       1.245420220000      -0.664378600000       0.588687180000       1.000000000000
H4 H       1.019424090000       0.313711590000       0.776610180000       1.000000000000
H5 H       1.382560730000      -0.806861920000       0.666857710000       1.000000000000
H6 H       1.131050920000       0.613922590000       1.016327640000       1.000000000000
H7 H       1.506816210000      -0.565864130000       0.894661280000       1.000000000000
H8 H       1.477589520000      -0.770307700000       0.778366770000       1.000000000000
H9 H       1.471795170000      -0.277991770000       0.981443000000       1.000000000000
H10 H       1.374867010000       0.063602830000       1.028415700000       1.000000000000
H11 H       1.145017910000      -0.321655290000       0.632768900000       1.000000000000
H12 H       1.152024250000       0.008194180000       0.780255950000       1.000000000000
#END
data_mol10_opt_4-QR-4-5352-3
_audit_creation_method 'generated by cspy2.0'
_cell_length_a 18.5435
_cell_length_b 4.0881
_cell_length_c 10.2818
_cell_angle_alpha 90.0
_cell_angle_beta 119.2159
_cell_angle_gamma 90.0
loop_
_symmetry_equiv_pos_site_id
_symmetry_equiv_pos_as_xyz
1 +x,+y,+z
2 -x,1/2+y,-z
loop_
_atom_site_label
_atom_site_type_symbol
_atom_site_fract_x
_atom_site_fract_y
_atom_site_fract_z
_atom_site_occupancy
C1 C       0.496198530000       0.553265740000       0.758254880000       1.000000000000
C2 C       0.467447730000       0.396713500000       0.617932680000       1.000000000000
C3 C       0.233461540000       0.568028890000       1.236792080000       1.000000000000
C4 C       0.449996980000       0.544971830000       0.829043510000       1.000000000000
C5 C       0.161995940000       0.395156960000       1.152625360000       1.000000000000
C6 C       0.393330230000       0.235476050000       0.551381540000       1.000000000000
C7 C       0.058913730000      -0.049026330000       0.793797450000       1.000000000000
C8 C       0.072498970000       0.079053810000       0.925811980000       1.000000000000
C9 C       0.097167260000      -0.151937000000       0.600751300000       1.000000000000
C10 C       0.148411480000      -0.125223450000       0.542663360000       1.000000000000
C11 C       0.288660350000       0.601861860000       1.180580210000       1.000000000000
C12 C       0.322980140000       0.363931710000       0.831254710000       1.000000000000
C13 C       0.116883560000      -0.007768820000       0.741638890000       1.000000000000
C14 C       0.146003520000       0.258836600000       1.014918860000       1.000000000000
C15 C       0.372505030000       0.379452400000       0.763272660000       1.000000000000
C16 C       0.247366390000       0.199197180000       0.763525710000       1.000000000000
C17 C       0.343661980000       0.221973000000       0.622009430000       1.000000000000
C18 C       0.224842740000       0.049686040000       0.620973990000       1.000000000000
C19 C       0.191173890000       0.168529540000       0.825207760000       1.000000000000
C20 C       0.205767410000       0.305740850000       0.966517090000       1.000000000000
N1 N       0.275800600000       0.478083530000       1.052721830000       1.000000000000
N2 N       0.271211060000       0.062092930000       0.554464800000       1.000000000000
H1 H       0.555106290000       0.679458830000       0.808725460000       1.000000000000
H2 H       0.504988020000       0.406213510000       0.563701050000       1.000000000000
H3 H       0.247571270000       0.675720980000       1.342865830000       1.000000000000
H4 H       0.471534630000       0.663886200000       0.936033730000       1.000000000000
H5 H       0.117005770000       0.360639860000       1.190069190000       1.000000000000
H6 H       0.370128000000       0.114394000000       0.444651200000       1.000000000000
H7 H       0.003055350000      -0.186749760000       0.724716140000       1.000000000000
H8 H       0.028120430000       0.046706650000       0.964747010000       1.000000000000
H9 H       0.039355340000      -0.284517920000       0.541487080000       1.000000000000
H10 H       0.134468630000      -0.232462000000       0.436630860000       1.000000000000
H11 H       0.345969750000       0.737029110000       1.243873100000       1.000000000000
H12 H       0.343283660000       0.480640780000       0.937574380000       1.000000000000
#END
data_mol10_opt_19-QR-19-4973-3
_audit_creation_method 'generated by cspy2.0'
_cell_length_a 28.5301
_cell_length_b 10.2771
_cell_length_c 4.7095
_cell_angle_alpha 90.0
_cell_angle_beta 90.0
_cell_angle_gamma 90.0
loop_
_symmetry_equiv_pos_site_id
_symmetry_equiv_pos_as_xyz
1 +x,+y,+z
2 -x,1/2+y,1/2-z
3 1/2-x,-y,1/2+z
4 1/2+x,1/2-y,-z
loop_
_atom_site_label
_atom_site_type_symbol
_atom_site_fract_x
_atom_site_fract_y
_atom_site_fract_z
_atom_site_occupancy
C1 C       0.800391440000       0.931644160000       0.551413570000       1.000000000000
C2 C       0.840457090000       0.969345890000       0.711412510000       1.000000000000
C3 C       0.798873710000       0.310395780000      -0.622900900000       1.000000000000
C4 C       0.802910950000       0.829746510000       0.364869430000       1.000000000000
C5 C       0.843251460000       0.258731980000      -0.620810390000       1.000000000000
C6 C       0.882108610000       0.904644170000       0.681882330000       1.000000000000
C7 C       0.956832330000       0.314447770000      -0.262346060000       1.000000000000
C8 C       0.924173830000       0.260634730000      -0.436438910000       1.000000000000
C9 C       0.982791360000       0.472691870000       0.093028700000       1.000000000000
C10 C       0.975700640000       0.574692350000       0.268877790000       1.000000000000
C11 C       0.789914880000       0.416740130000      -0.442900010000       1.000000000000
C12 C       0.850022140000       0.655060750000       0.140289320000       1.000000000000
C13 C       0.945984820000       0.422380290000      -0.083655030000       1.000000000000
C14 C       0.878004270000       0.312353950000      -0.442323950000       1.000000000000
C15 C       0.845666100000       0.759992210000       0.328333210000       1.000000000000
C16 C       0.892495710000       0.588868480000       0.110153430000       1.000000000000
C17 C       0.885963720000       0.798078660000       0.489594260000       1.000000000000
C18 C       0.930698460000       0.636274630000       0.284397530000       1.000000000000
C19 C       0.900680160000       0.478192890000      -0.079835360000       1.000000000000
C20 C       0.865701250000       0.420671330000      -0.266119940000       1.000000000000
N1 N       0.821440330000       0.469226330000      -0.273668860000       1.000000000000
N2 N       0.927207930000       0.736141970000       0.464597600000       1.000000000000
H1 H       0.767791920000       0.984405690000       0.578491850000       1.000000000000
H2 H       0.837721070000       1.050354200000       0.858025260000       1.000000000000
H3 H       0.771428740000       0.271564040000      -0.757335010000       1.000000000000
H4 H       0.772501900000       0.800501520000       0.242143840000       1.000000000000
H5 H       0.852304330000       0.176630010000      -0.754942710000       1.000000000000
H6 H       0.913086210000       0.931477010000       0.801309420000       1.000000000000
H7 H       0.992202410000       0.275899140000      -0.255841220000       1.000000000000
H8 H       0.932683530000       0.178566360000      -0.571779700000       1.000000000000
H9 H       1.016847700000       0.426065210000       0.081497030000       1.000000000000
H10 H       1.003067000000       0.613773780000       0.403427660000       1.000000000000
H11 H       0.755205470000       0.460471580000      -0.438277440000       1.000000000000
H12 H       0.820210230000       0.624528160000       0.016340910000       1.000000000000
#END
data_mol10_opt_14-QR-14-3522-3
_audit_creation_method 'generated by cspy2.0'
_cell_length_a 4.7717
_cell_length_b 20.1268
_cell_length_c 15.8323
_cell_angle_alpha 90.0
_cell_angle_beta 64.6433
_cell_angle_gamma 90.0
loop_
_symmetry_equiv_pos_site_id
_symmetry_equiv_pos_as_xyz
1 -x,-y,-z
2 +x,+y,+z
3 -x,1/2+y,1/2-z
4 +x,1/2-y,1/2+z
loop_
_atom_site_label
_atom_site_type_symbol
_atom_site_fract_x
_atom_site_fract_y
_atom_site_fract_z
_atom_site_occupancy
C1 C       0.321863600000       0.091599680000       0.541745760000       1.000000000000
C2 C       0.260571740000       0.037901720000       0.605676100000       1.000000000000
C3 C       1.177501970000       0.450492040000       0.580246150000       1.000000000000
C4 C       0.461525100000       0.148271510000       0.552657660000       1.000000000000
C5 C       1.238630300000       0.444598210000       0.657131240000       1.000000000000
C6 C       0.339873500000       0.041903580000       0.678999930000       1.000000000000
C7 C       1.135865470000       0.321546370000       0.841613690000       1.000000000000
C8 C       1.217532000000       0.378642040000       0.791042990000       1.000000000000
C9 C       0.911712690000       0.209819790000       0.874250120000       1.000000000000
C10 C       0.772671340000       0.156897060000       0.855826080000       1.000000000000
C11 C       1.032964380000       0.396536270000       0.558427530000       1.000000000000
C12 C       0.691019350000       0.211208610000       0.642280920000       1.000000000000
C13 C       0.989537780000       0.268207910000       0.816570070000       1.000000000000
C14 C       1.156779850000       0.385917920000       0.711176160000       1.000000000000
C15 C       0.547552360000       0.154286760000       0.628138070000       1.000000000000
C16 C       0.772338590000       0.215331360000       0.717028830000       1.000000000000
C17 C       0.485685670000       0.100177380000       0.692425370000       1.000000000000
C18 C       0.698160230000       0.157514560000       0.777221450000       1.000000000000
C19 C       0.922976570000       0.272421630000       0.737860000000       1.000000000000
C20 C       1.010271060000       0.333516130000       0.683692430000       1.000000000000
N1 N       0.953454400000       0.341076290000       0.607192370000       1.000000000000
N2 N       0.561370500000       0.102864240000       0.764869290000       1.000000000000
H1 H       0.256862390000       0.087253150000       0.484220300000       1.000000000000
H2 H       0.149687130000      -0.006553650000       0.595792080000       1.000000000000
H3 H       1.237258790000       0.494831770000       0.537343960000       1.000000000000
H4 H       0.508869400000       0.189411740000       0.504187380000       1.000000000000
H5 H       1.349757240000       0.484528490000       0.677508410000       1.000000000000
H6 H       0.295710910000       0.001701170000       0.728573380000       1.000000000000
H7 H       1.180919030000       0.315360160000       0.902730640000       1.000000000000
H8 H       1.328712360000       0.419000780000       0.810523990000       1.000000000000
H9 H       0.968239220000       0.209310940000       0.933712220000       1.000000000000
H10 H       0.712513960000       0.112514850000       0.898599110000       1.000000000000
H11 H       0.980575760000       0.399233980000       0.498074180000       1.000000000000
H12 H       0.739945760000       0.252639290000       0.594897460000       1.000000000000
#END
data_mol10_opt_14-QR-14-3823-3
_audit_creation_method 'generated by cspy2.0'
_cell_length_a 17.3133
_cell_length_b 3.9628
_cell_length_c 21.6562
_cell_angle_alpha 90.0
_cell_angle_beta 111.5013
_cell_angle_gamma 90.0
loop_
_symmetry_equiv_pos_site_id
_symmetry_equiv_pos_as_xyz
1 -x,-y,-z
2 +x,+y,+z
3 -x,1/2+y,1/2-z
4 +x,1/2-y,1/2+z
loop_
_atom_site_label
_atom_site_type_symbol
_atom_site_fract_x
_atom_site_fract_y
_atom_site_fract_z
_atom_site_occupancy
C1 C       0.496083110000       0.858854920000       0.389870820000       1.000000000000
C2 C       0.469997640000       0.822419600000       0.319810690000       1.000000000000
C3 C       0.223781230000       0.132814890000       0.615794150000       1.000000000000
C4 C       0.448456280000       0.734238820000       0.423032100000       1.000000000000
C5 C       0.153851500000      -0.017732920000       0.571750490000       1.000000000000
C6 C       0.397064210000       0.662631300000       0.284406090000       1.000000000000
C7 C       0.057557960000      -0.181827010000       0.391436930000       1.000000000000
C8 C       0.068616400000      -0.179118940000       0.456875900000       1.000000000000
C9 C       0.099576180000      -0.048093100000       0.297892330000       1.000000000000
C10 C       0.152000970000       0.086274550000       0.271212090000       1.000000000000
C11 C       0.280130680000       0.275978630000       0.590171440000       1.000000000000
C12 C       0.321230340000       0.434303500000       0.419536060000       1.000000000000
C13 C       0.116602980000      -0.032932540000       0.367915660000       1.000000000000
C14 C       0.140493310000      -0.024942800000       0.503417590000       1.000000000000
C15 C       0.372129540000       0.566259680000       0.387885010000       1.000000000000
C16 C       0.246824800000       0.270893010000       0.383471660000       1.000000000000
C17 C       0.345970010000       0.529796150000       0.317357110000       1.000000000000
C18 C       0.227018430000       0.249546960000       0.312532980000       1.000000000000
C19 C       0.189374020000       0.124265980000       0.411756670000       1.000000000000
C20 C       0.201262560000       0.127323750000       0.481807630000       1.000000000000
N1 N       0.269720000000       0.273906490000       0.526792230000       1.000000000000
N2 N       0.274726530000       0.373943360000       0.281508070000       1.000000000000
H1 H       0.554096180000       0.986424970000       0.416820170000       1.000000000000
H2 H       0.508632130000       0.923000760000       0.294487110000       1.000000000000
H3 H       0.235863240000       0.142693250000       0.668502390000       1.000000000000
H4 H       0.467960320000       0.761211470000       0.476443530000       1.000000000000
H5 H       0.108085400000      -0.132616330000       0.588511400000       1.000000000000
H6 H       0.375888270000       0.631690960000       0.231063500000       1.000000000000
H7 H       0.002962610000      -0.298665700000       0.355397860000       1.000000000000
H8 H       0.023433410000      -0.292831160000       0.474396980000       1.000000000000
H9 H       0.042836550000      -0.171827190000       0.266604490000       1.000000000000
H10 H       0.140083650000       0.076951070000       0.218542730000       1.000000000000
H11 H       0.336289510000       0.397631400000       0.623423050000       1.000000000000
H12 H       0.339510440000       0.458632240000       0.472581660000       1.000000000000
#END
data_mol10_opt_14-QR-14-4579-3
_audit_creation_method 'generated by cspy2.0'
_cell_length_a 16.5169
_cell_length_b 4.7513
_cell_length_c 18.4153
_cell_angle_alpha 90.0
_cell_angle_beta 109.859
_cell_angle_gamma 90.0
loop_
_symmetry_equiv_pos_site_id
_symmetry_equiv_pos_as_xyz
1 -x,-y,-z
2 +x,+y,+z
3 -x,1/2+y,1/2-z
4 +x,1/2-y,1/2+z
loop_
_atom_site_label
_atom_site_type_symbol
_atom_site_fract_x
_atom_site_fract_y
_atom_site_fract_z
_atom_site_occupancy
C1 C       0.214093490000       0.611854400000       0.559489310000       1.000000000000
C2 C       0.126428510000       0.662888290000       0.550878820000       1.000000000000
C3 C       0.531311760000      -0.549565950000       0.877482630000       1.000000000000
C4 C       0.261403130000       0.420021400000       0.612405360000       1.000000000000
C5 C       0.481309490000      -0.667941350000       0.915599710000       1.000000000000
C6 C       0.087918100000       0.521591410000       0.595184310000       1.000000000000
C7 C       0.258405090000      -0.619166700000       0.917099460000       1.000000000000
C8 C       0.341590120000      -0.703919610000       0.935987680000       1.000000000000
C9 C       0.133951460000      -0.335699620000       0.843058530000       1.000000000000
C10 C       0.094579620000      -0.141344300000       0.789042960000       1.000000000000
C11 C       0.492912340000      -0.346191530000       0.820715000000       1.000000000000
C12 C       0.269218640000       0.070304050000       0.714507940000       1.000000000000
C13 C       0.222458640000      -0.411886610000       0.859039090000       1.000000000000
C14 C       0.394613360000      -0.584579850000       0.897344590000       1.000000000000
C15 C       0.223547530000       0.268726120000       0.659579530000       1.000000000000
C16 C       0.229971160000      -0.074235200000       0.759707560000       1.000000000000
C17 C       0.135285780000       0.320363710000       0.650828650000       1.000000000000
C18 C       0.140559850000      -0.004153790000       0.745604220000       1.000000000000
C19 C       0.271913020000      -0.285320190000       0.818512880000       1.000000000000
C20 C       0.360958930000      -0.375874260000       0.838693430000       1.000000000000
N1 N       0.412303850000      -0.263391460000       0.802167380000       1.000000000000
N2 N       0.096021460000       0.184405260000       0.693554660000       1.000000000000
H1 H       0.243167540000       0.726416450000       0.523733100000       1.000000000000
H2 H       0.090085970000       0.815760440000       0.508629440000       1.000000000000
H3 H       0.598020880000      -0.608808580000       0.890122440000       1.000000000000
H4 H       0.328281080000       0.380123470000       0.619287580000       1.000000000000
H5 H       0.507278200000      -0.826007020000       0.959975670000       1.000000000000
H6 H       0.021291830000       0.556702370000       0.589693680000       1.000000000000
H7 H       0.217246910000      -0.708580830000       0.946159800000       1.000000000000
H8 H       0.368486240000      -0.861648680000       0.980216820000       1.000000000000
H9 H       0.099109040000      -0.439601050000       0.875882830000       1.000000000000
H10 H       0.027919030000      -0.081570560000       0.776296810000       1.000000000000
H11 H       0.530339230000      -0.247388030000       0.789200520000       1.000000000000
H12 H       0.335753910000       0.027724220000       0.722238460000       1.000000000000
#END
data_mol10_opt_14-QR-14-3941-3
_audit_creation_method 'generated by cspy2.0'
_cell_length_a 10.3992
_cell_length_b 8.978
_cell_length_c 21.573
_cell_angle_alpha 90.0
_cell_angle_beta 43.91
_cell_angle_gamma 90.0
loop_
_symmetry_equiv_pos_site_id
_symmetry_equiv_pos_as_xyz
1 -x,-y,-z
2 +x,+y,+z
3 -x,1/2+y,1/2-z
4 +x,1/2-y,1/2+z
loop_
_atom_site_label
_atom_site_type_symbol
_atom_site_fract_x
_atom_site_fract_y
_atom_site_fract_z
_atom_site_occupancy
C1 C       0.393983800000       0.462904910000       0.460764250000       1.000000000000
C2 C       0.272276120000       0.404992570000       0.549006210000       1.000000000000
C3 C       0.066399850000       1.077294540000       0.298951910000       1.000000000000
C4 C       0.330438550000       0.562243970000       0.439641430000       1.000000000000
C5 C      -0.118369430000       1.105485800000       0.372972400000       1.000000000000
C6 C       0.090063770000       0.447403300000       0.614171430000       1.000000000000
C7 C      -0.490667260000       0.991932490000       0.610276260000       1.000000000000
C8 C      -0.403849960000       1.061924740000       0.532417360000       1.000000000000
C9 C      -0.497861220000       0.822206390000       0.701573060000       1.000000000000
C10 C      -0.418152850000       0.725076200000       0.713624890000       1.000000000000
C11 C       0.155065750000       0.976845110000       0.308468770000       1.000000000000
C12 C       0.069956360000       0.710477150000       0.487420980000       1.000000000000
C13 C      -0.394472860000       0.890881820000       0.616474560000       1.000000000000
C14 C      -0.212695480000       1.034608430000       0.454909450000       1.000000000000
C15 C       0.141616650000       0.609080040000       0.505691790000       1.000000000000
C16 C      -0.115924030000       0.753960620000       0.553883920000       1.000000000000
C17 C       0.019296070000       0.550669440000       0.594491000000       1.000000000000
C18 C      -0.225822100000       0.687430330000       0.640967840000       1.000000000000
C19 C      -0.204180250000       0.859080710000       0.541722120000       1.000000000000
C20 C      -0.111137260000       0.933929880000       0.458353880000       1.000000000000
N1 N       0.071567990000       0.908758120000       0.383792460000       1.000000000000
N2 N      -0.159966240000       0.590574080000       0.659603500000       1.000000000000
H1 H       0.537729720000       0.427613910000       0.410297890000       1.000000000000
H2 H       0.325383780000       0.326392530000       0.564349890000       1.000000000000
H3 H       0.142762940000       1.129789630000       0.235125010000       1.000000000000
H4 H       0.422463120000       0.606814020000       0.372488650000       1.000000000000
H5 H      -0.194379330000       1.181940370000       0.369832360000       1.000000000000
H6 H      -0.005269010000       0.404921410000       0.681820430000       1.000000000000
H7 H      -0.636536780000       1.011797770000       0.669924150000       1.000000000000
H8 H      -0.477925390000       1.138622080000       0.528208800000       1.000000000000
H9 H      -0.643395080000       0.850735120000       0.756596670000       1.000000000000
H10 H      -0.494123940000       0.672363270000       0.777329970000       1.000000000000
H11 H       0.301360820000       0.951512810000       0.251423290000       1.000000000000
H12 H       0.159162090000       0.756002900000       0.421089350000       1.000000000000
#END
data_mol10_opt_33-QR-33-1025-3
_audit_creation_method 'generated by cspy2.0'
_cell_length_a 18.0155
_cell_length_b 18.6505
_cell_length_c 4.117
_cell_angle_alpha 90.0
_cell_angle_beta 90.0
_cell_angle_gamma 90.0
loop_
_symmetry_equiv_pos_site_id
_symmetry_equiv_pos_as_xyz
1 +x,+y,+z
2 -x,-y,1/2+z
3 1/2+x,1/2-y,+z
4 1/2-x,1/2+y,1/2+z
loop_
_atom_site_label
_atom_site_type_symbol
_atom_site_fract_x
_atom_site_fract_y
_atom_site_fract_z
_atom_site_occupancy
C1 C       0.832706120000       0.045594750000       0.966165450000       1.000000000000
C2 C       0.894823990000       0.011910250000       1.115400470000       1.000000000000
C3 C       0.395105150000      -0.115648700000       1.062082570000       1.000000000000
C4 C       0.763382010000       0.016127740000       0.992575650000       1.000000000000
C5 C       0.398444970000      -0.177341680000       1.243440760000       1.000000000000
C6 C       0.886437950000      -0.050353720000       1.287539070000       1.000000000000
C7 C       0.538806030000      -0.286092370000       1.675925490000       1.000000000000
C8 C       0.471939360000      -0.264707300000       1.557929850000       1.000000000000
C9 C       0.672946570000      -0.272889890000       1.750286210000       1.000000000000
C10 C       0.738168050000      -0.238512200000       1.705545170000       1.000000000000
C11 C       0.461731280000      -0.078087430000       1.009470660000       1.000000000000
C12 C       0.682639580000      -0.080896230000       1.204018570000       1.000000000000
C13 C       0.604851050000      -0.246073830000       1.615640250000       1.000000000000
C14 C       0.467055880000      -0.201042010000       1.369673780000       1.000000000000
C15 C       0.752439600000      -0.048653290000       1.169876120000       1.000000000000
C16 C       0.673993430000      -0.144400400000       1.379887710000       1.000000000000
C17 C       0.815037200000      -0.082486540000       1.319965150000       1.000000000000
C18 C       0.741281670000      -0.173503990000       1.520376460000       1.000000000000
C19 C       0.603621560000      -0.182267630000       1.430122890000       1.000000000000
C20 C       0.532079000000      -0.159337570000       1.303694120000       1.000000000000
N1 N       0.526680740000      -0.098570070000       1.123409860000       1.000000000000
N2 N       0.808263430000      -0.143555970000       1.490248230000       1.000000000000
H1 H       0.840754500000       0.094879470000       0.831064190000       1.000000000000
H2 H       0.949275280000       0.036126250000       1.091512330000       1.000000000000
H3 H       0.343374550000      -0.096022810000       0.961736030000       1.000000000000
H4 H       0.715778420000       0.041516410000       0.879332440000       1.000000000000
H5 H       0.348921090000      -0.208652630000       1.292419020000       1.000000000000
H6 H       0.932851420000      -0.076994780000       1.403371840000       1.000000000000
H7 H       0.543296910000      -0.334587480000       1.819950440000       1.000000000000
H8 H       0.421946240000      -0.295426540000       1.604743780000       1.000000000000
H9 H       0.670611570000      -0.322062060000       1.890621810000       1.000000000000
H10 H       0.789977740000      -0.258008360000       1.805404200000       1.000000000000
H11 H       0.461451880000      -0.028964490000       0.867074360000       1.000000000000
H12 H       0.634645330000      -0.056508860000       1.093207290000       1.000000000000
#END
data_mol10_opt_14-QR-14-1549-3
_audit_creation_method 'generated by cspy2.0'
_cell_length_a 16.1354
_cell_length_b 4.0273
_cell_length_c 21.749
_cell_angle_alpha 90.0
_cell_angle_beta 77.9038
_cell_angle_gamma 90.0
loop_
_symmetry_equiv_pos_site_id
_symmetry_equiv_pos_as_xyz
1 -x,-y,-z
2 +x,+y,+z
3 -x,1/2+y,1/2-z
4 +x,1/2-y,1/2+z
loop_
_atom_site_label
_atom_site_type_symbol
_atom_site_fract_x
_atom_site_fract_y
_atom_site_fract_z
_atom_site_occupancy
C1 C       0.504152840000       0.320268320000       0.109712960000       1.000000000000
C2 C       0.530254920000       0.244019520000       0.166664030000       1.000000000000
C3 C       0.774205830000      -0.261580700000      -0.249846420000       1.000000000000
C4 C       0.551403270000       0.217154570000       0.053158220000       1.000000000000
C5 C       0.843805580000      -0.434762230000      -0.240480680000       1.000000000000
C6 C       0.602829110000       0.066760290000       0.165954760000       1.000000000000
C7 C       0.939947510000      -0.700001470000      -0.108319770000       1.000000000000
C8 C       0.928793490000      -0.659519800000      -0.168078650000       1.000000000000
C9 C       0.898430500000      -0.622845790000       0.005658300000       1.000000000000
C10 C       0.846403540000      -0.506419910000       0.058134850000       1.000000000000
C11 C       0.718274470000      -0.135911820000      -0.196488870000       1.000000000000
C12 C       0.677853370000      -0.079181640000      -0.006150770000       1.000000000000
C13 C       0.881333090000      -0.567495010000      -0.055724240000       1.000000000000
C14 C       0.857251360000      -0.481333700000      -0.178974430000       1.000000000000
C15 C       0.627348480000       0.032007050000       0.050516370000       1.000000000000
C16 C       0.751888050000      -0.260375110000      -0.006935690000       1.000000000000
C17 C       0.653525080000      -0.044539730000       0.107896690000       1.000000000000
C18 C       0.771750920000      -0.322324830000       0.053988420000       1.000000000000
C19 C       0.808908390000      -0.387903920000      -0.063488330000       1.000000000000
C20 C       0.796918280000      -0.344413500000      -0.127433160000       1.000000000000
N1 N       0.728777790000      -0.174578300000      -0.138465860000       1.000000000000
N2 N       0.724418340000      -0.218193220000       0.108460460000       1.000000000000
H1 H       0.446428940000       0.461025490000       0.111486000000       1.000000000000
H2 H       0.491922480000       0.328078700000       0.210970590000       1.000000000000
H3 H       0.762068460000      -0.221422290000      -0.296409400000       1.000000000000
H4 H       0.531885360000       0.274494330000       0.009553640000       1.000000000000
H5 H       0.889241580000      -0.537803040000      -0.279782210000       1.000000000000
H6 H       0.624008610000       0.005566910000       0.208665820000       1.000000000000
H7 H       0.994290540000      -0.835479860000      -0.099358110000       1.000000000000
H8 H       0.973648780000      -0.760972230000      -0.207848860000       1.000000000000
H9 H       0.954891420000      -0.762343640000       0.008824480000       1.000000000000
H10 H       0.858379160000      -0.546012080000       0.104743510000       1.000000000000
H11 H       0.662385850000       0.002678800000      -0.201898850000       1.000000000000
H12 H       0.659554140000      -0.024648210000      -0.049992670000       1.000000000000
#END
data_mol10_opt_33-QR-33-2708-3
_audit_creation_method 'generated by cspy2.0'
_cell_length_a 19.6806
_cell_length_b 14.6216
_cell_length_c 4.7819
_cell_angle_alpha 90.0
_cell_angle_beta 90.0
_cell_angle_gamma 90.0
loop_
_symmetry_equiv_pos_site_id
_symmetry_equiv_pos_as_xyz
1 +x,+y,+z
2 -x,-y,1/2+z
3 1/2+x,1/2-y,+z
4 1/2-x,1/2+y,1/2+z
loop_
_atom_site_label
_atom_site_type_symbol
_atom_site_fract_x
_atom_site_fract_y
_atom_site_fract_z
_atom_site_occupancy
C1 C       0.416088490000       0.109933570000       0.765068970000       1.000000000000
C2 C       0.386517340000       0.195965770000       0.697809640000       1.000000000000
C3 C       0.731686560000       0.041258940000       1.943689560000       1.000000000000
C4 C       0.467149690000       0.104334710000       0.958673190000       1.000000000000
C5 C       0.746109210000       0.126746040000       2.046575300000       1.000000000000
C6 C       0.408497800000       0.274435990000       0.825019660000       1.000000000000
C7 C       0.687928900000       0.365312830000       1.953148090000       1.000000000000
C8 C       0.723783410000       0.292740080000       2.051747530000       1.000000000000
C9 C       0.600994350000       0.435147470000       1.655597100000       1.000000000000
C10 C       0.551245540000       0.431352540000       1.461217740000       1.000000000000
C11 C       0.680194740000       0.034103070000       1.740882290000       1.000000000000
C12 C       0.543479030000       0.182386090000       1.295170720000       1.000000000000
C13 C       0.636149400000       0.354450200000       1.747112000000       1.000000000000
C14 C       0.709781330000       0.203593780000       1.948575010000       1.000000000000
C15 C       0.491390320000       0.184535820000       1.095596380000       1.000000000000
C16 C       0.565913050000       0.262404500000       1.425343720000       1.000000000000
C17 C       0.461558370000       0.271084930000       1.027634550000       1.000000000000
C18 C       0.531882850000       0.345650920000       1.339483030000       1.000000000000
C19 C       0.619828830000       0.267511250000       1.636273530000       1.000000000000
C20 C       0.658181600000       0.189792010000       1.741655580000       1.000000000000
N1 N       0.645272710000       0.104224280000       1.644698640000       1.000000000000
N2 N       0.482189320000       0.349025900000       1.149582630000       1.000000000000
H1 H       0.397816270000       0.048739060000       0.661476180000       1.000000000000
H2 H       0.346129380000       0.198912060000       0.543808930000       1.000000000000
H3 H       0.758616560000      -0.019064350000       2.014400640000       1.000000000000
H4 H       0.489937100000       0.038965550000       1.010904660000       1.000000000000
H5 H       0.785284350000       0.136651130000       2.203390030000       1.000000000000
H6 H       0.386789360000       0.340714120000       0.777424020000       1.000000000000
H7 H       0.698117430000       0.433718720000       2.030148410000       1.000000000000
H8 H       0.763098500000       0.301532500000       2.208432280000       1.000000000000
H9 H       0.615599220000       0.500016450000       1.747797870000       1.000000000000
H10 H       0.524251460000       0.491530740000       1.390002120000       1.000000000000
H11 H       0.667229600000      -0.032409050000       1.654105000000       1.000000000000
H12 H       0.566792450000       0.118096950000       1.349894010000       1.000000000000
#END
data_mol10_opt_2-QR-2-8609-3
_audit_creation_method 'generated by cspy2.0'
_cell_length_a 34.6499
_cell_length_b 11.7136
_cell_length_c 17.2755
_cell_angle_alpha 111.1804
_cell_angle_beta 173.4512
_cell_angle_gamma 66.3927
loop_
_symmetry_equiv_pos_site_id
_symmetry_equiv_pos_as_xyz
1 -x,-y,-z
2 +x,+y,+z
loop_
_atom_site_label
_atom_site_type_symbol
_atom_site_fract_x
_atom_site_fract_y
_atom_site_fract_z
_atom_site_occupancy
C1 C       0.107329020000       0.718774450000       0.711830450000       1.000000000000
C2 C      -0.095122350000       0.857671230000       0.332320070000       1.000000000000
C3 C      -0.117266190000       0.285355940000       0.545867160000       1.000000000000
C4 C       0.055585610000       0.655469370000       0.657760720000       1.000000000000
C5 C      -0.377256370000       0.374831890000       0.096686760000       1.000000000000
C6 C      -0.344491290000       0.930290740000      -0.092377810000       1.000000000000
C7 C      -0.971375740000       0.733470960000      -0.996330320000       1.000000000000
C8 C      -0.814870980000       0.604279560000      -0.693407550000       1.000000000000
C9 C      -1.052005410000       0.915813190000      -1.202407450000       1.000000000000
C10 C      -0.974939240000       0.966185930000      -1.102484790000       1.000000000000
C11 C      -0.028560040000       0.333486540000       0.665069600000       1.000000000000
C12 C      -0.264612160000       0.667515500000       0.147626900000       1.000000000000
C13 C      -0.871779240000       0.777359680000      -0.858068750000       1.000000000000
C14 C      -0.545234880000       0.509808390000      -0.226882520000       1.000000000000
C15 C      -0.201694710000       0.727718920000       0.220721080000       1.000000000000
C16 C      -0.519276660000       0.741486050000      -0.286166310000       1.000000000000
C17 C      -0.405272810000       0.867538610000      -0.160975760000       1.000000000000
C18 C      -0.708090490000       0.881854520000      -0.644850430000       1.000000000000
C19 C      -0.605338390000       0.688164250000      -0.398901290000       1.000000000000
C20 C      -0.437640580000       0.549866390000      -0.074355300000       1.000000000000
N1 N      -0.179556600000       0.458596440000       0.372538850000       1.000000000000
N2 N      -0.651578840000       0.940959760000      -0.581287240000       1.000000000000
H1 H       0.303323260000       0.663396880000       1.044902660000       1.000000000000
H2 H      -0.049976010000       0.905923170000       0.382555840000       1.000000000000
H3 H       0.016787470000       0.181172210000       0.802597600000       1.000000000000
H4 H       0.209084950000       0.549596650000       0.945793040000       1.000000000000
H5 H      -0.457361130000       0.343706580000      -0.016322390000       1.000000000000
H6 H      -0.501956950000       1.036096230000      -0.386628800000       1.000000000000
H7 H      -1.177519190000       0.806581160000      -1.353373960000       1.000000000000
H8 H      -0.891975840000       0.571636180000      -0.800999890000       1.000000000000
H9 H      -1.254156060000       0.979661030000      -1.549178670000       1.000000000000
H10 H      -1.108334780000       1.070289690000      -1.358067080000       1.000000000000
H11 H       0.176037820000       0.265798820000       1.017367450000       1.000000000000
H12 H      -0.114729250000       0.562414420000       0.429673090000       1.000000000000
#END
data_mol10_opt_19-QR-19-1893-3
_audit_creation_method 'generated by cspy2.0'
_cell_length_a 10.1178
_cell_length_b 28.0081
_cell_length_c 4.8992
_cell_angle_alpha 90.0
_cell_angle_beta 90.0
_cell_angle_gamma 90.0
loop_
_symmetry_equiv_pos_site_id
_symmetry_equiv_pos_as_xyz
1 +x,+y,+z
2 -x,1/2+y,1/2-z
3 1/2-x,-y,1/2+z
4 1/2+x,1/2-y,-z
loop_
_atom_site_label
_atom_site_type_symbol
_atom_site_fract_x
_atom_site_fract_y
_atom_site_fract_z
_atom_site_occupancy
C1 C       0.427525170000       0.546370290000       0.749313960000       1.000000000000
C2 C       0.461194090000       0.585872220000       0.580452070000       1.000000000000
C3 C      -0.189081980000       0.551037440000       1.911375780000       1.000000000000
C4 C       0.326129900000       0.549891960000       0.933179930000       1.000000000000
C5 C      -0.244547440000       0.595710550000       1.897609980000       1.000000000000
C6 C       0.393052740000       0.627971200000       0.598656960000       1.000000000000
C7 C      -0.199909310000       0.708189330000       1.513035060000       1.000000000000
C8 C      -0.250265980000       0.676221500000       1.693876630000       1.000000000000
C9 C      -0.045241080000       0.732457370000       1.154614870000       1.000000000000
C10 C       0.056694020000       0.724392180000       0.982514460000       1.000000000000
C11 C      -0.082660460000       0.541068660000       1.735665250000       1.000000000000
C12 C       0.148287080000       0.598517280000       1.142894250000       1.000000000000
C13 C      -0.091732580000       0.696326070000       1.339116020000       1.000000000000
C14 C      -0.194578250000       0.629763710000       1.711871880000       1.000000000000
C15 C       0.252868190000       0.593138950000       0.958025720000       1.000000000000
C16 C       0.078584340000       0.641445600000       1.161492380000       1.000000000000
C17 C       0.286897030000       0.632867720000       0.787854720000       1.000000000000
C18 C       0.122061150000       0.678996060000       0.979033750000       1.000000000000
C19 C      -0.032063140000       0.650687730000       1.347284680000       1.000000000000
C20 C      -0.085883090000       0.616447780000       1.540798230000       1.000000000000
N1 N      -0.033516540000       0.571920490000       1.559936980000       1.000000000000
N2 N       0.221536240000       0.674531610000       0.801689290000       1.000000000000
H1 H       0.482963810000       0.513399790000       0.731141470000       1.000000000000
H2 H       0.541872530000       0.582343550000       0.436142090000       1.000000000000
H3 H      -0.225053240000       0.524111030000       2.051603830000       1.000000000000
H4 H       0.299951510000       0.519918000000       1.062615400000       1.000000000000
H5 H      -0.326910560000       0.605532160000       2.027920350000       1.000000000000
H6 H       0.416783280000       0.658535120000       0.472333830000       1.000000000000
H7 H      -0.241505620000       0.743769800000       1.497273410000       1.000000000000
H8 H      -0.332543970000       0.685502820000       1.825524000000       1.000000000000
H9 H      -0.094734910000       0.766809620000       1.157045680000       1.000000000000
H10 H       0.092922700000       0.751239600000       0.842187280000       1.000000000000
H11 H      -0.035979570000       0.506095250000       1.740241590000       1.000000000000
H12 H       0.120775810000       0.569151650000       1.273377900000       1.000000000000
#END
data_mol10_opt_14-QR-14-767-3
_audit_creation_method 'generated by cspy2.0'
_cell_length_a 4.2083
_cell_length_b 14.0272
_cell_length_c 24.3308
_cell_angle_alpha 90.0
_cell_angle_beta 107.4134
_cell_angle_gamma 90.0
loop_
_symmetry_equiv_pos_site_id
_symmetry_equiv_pos_as_xyz
1 -x,-y,-z
2 +x,+y,+z
3 -x,1/2+y,1/2-z
4 +x,1/2-y,1/2+z
loop_
_atom_site_label
_atom_site_type_symbol
_atom_site_fract_x
_atom_site_fract_y
_atom_site_fract_z
_atom_site_occupancy
C1 C       0.557270630000       0.821818400000       0.093981980000       1.000000000000
C2 C       0.395834780000       0.898885520000       0.058497960000       1.000000000000
C3 C       0.653798600000       0.762680040000       0.444103710000       1.000000000000
C4 C       0.562397140000       0.817211160000       0.150436410000       1.000000000000
C5 C       0.487766200000       0.839520970000       0.457208340000       1.000000000000
C6 C       0.243196800000       0.969581320000       0.080078570000       1.000000000000
C7 C       0.036407060000       1.053290670000       0.385181850000       1.000000000000
C8 C       0.171514290000       0.988386130000       0.427122530000       1.000000000000
C9 C      -0.087255180000       1.115385920000       0.286978340000       1.000000000000
C10 C      -0.073947810000       1.111636160000       0.232219690000       1.000000000000
C11 C       0.673644450000       0.755884940000       0.387547200000       1.000000000000
C12 C       0.404436640000       0.887960550000       0.231939180000       1.000000000000
C13 C       0.063470230000       1.043173310000       0.328423070000       1.000000000000
C14 C       0.344442820000       0.908252740000       0.414611560000       1.000000000000
C15 C       0.406141020000       0.889474070000       0.174455690000       1.000000000000
C16 C       0.248480640000       0.960013650000       0.254001580000       1.000000000000
C17 C       0.243726740000       0.967001370000       0.138668830000       1.000000000000
C18 C       0.092800490000       1.034532290000       0.213705130000       1.000000000000
C19 C       0.232373830000       0.964997640000       0.313288930000       1.000000000000
C20 C       0.377098340000       0.895493910000       0.358151440000       1.000000000000
N1 N       0.543003800000       0.818578820000       0.346730530000       1.000000000000
N2 N       0.092070230000       1.037188170000       0.158800290000       1.000000000000
H1 H       0.676455540000       0.766680710000       0.075903270000       1.000000000000
H2 H       0.394667220000       0.901203900000       0.013888440000       1.000000000000
H3 H       0.766563680000       0.708725100000       0.475783200000       1.000000000000
H4 H       0.685106030000       0.758666560000       0.177739920000       1.000000000000
H5 H       0.464047270000       0.848689380000       0.500095540000       1.000000000000
H6 H       0.118639500000       1.028952910000       0.053932300000       1.000000000000
H7 H      -0.096205320000       1.114778720000       0.394167020000       1.000000000000
H8 H       0.149963050000       0.996562410000       0.470195460000       1.000000000000
H9 H      -0.213669630000       1.173721250000       0.300959100000       1.000000000000
H10 H      -0.186283430000       1.165478080000       0.200458250000       1.000000000000
H11 H       0.803025170000       0.696086680000       0.375428610000       1.000000000000
H12 H       0.525116920000       0.830402760000       0.259775140000       1.000000000000
#END
data_mol10_opt_14-QR-14-5347-3
_audit_creation_method 'generated by cspy2.0'
_cell_length_a 17.1208
_cell_length_b 4.2167
_cell_length_c 20.628
_cell_angle_alpha 90.0
_cell_angle_beta 113.1878
_cell_angle_gamma 90.0
loop_
_symmetry_equiv_pos_site_id
_symmetry_equiv_pos_as_xyz
1 -x,-y,-z
2 +x,+y,+z
3 -x,1/2+y,1/2-z
4 +x,1/2-y,1/2+z
loop_
_atom_site_label
_atom_site_type_symbol
_atom_site_fract_x
_atom_site_fract_y
_atom_site_fract_z
_atom_site_occupancy
C1 C       0.998087860000       0.077753890000       0.638660440000       1.000000000000
C2 C       1.028663720000       0.148564980000       0.585374420000       1.000000000000
C3 C       1.261577170000      -1.068675590000       0.993750610000       1.000000000000
C4 C       1.044526820000      -0.110280010000       0.694708700000       1.000000000000
C5 C       1.335380320000      -1.161631340000       0.987896270000       1.000000000000
C6 C       1.104808840000       0.030422780000       0.589163910000       1.000000000000
C7 C       1.443969620000      -1.053915390000       0.865912250000       1.000000000000
C8 C       1.428893350000      -1.154404690000       0.922503930000       1.000000000000
C9 C       1.406618510000      -0.761642310000       0.755187850000       1.000000000000
C10 C       1.354773980000      -0.574338110000       0.702749400000       1.000000000000
C11 C       1.205707180000      -0.873296920000       0.940315040000       1.000000000000
C12 C       1.173998930000      -0.431067480000       0.756807430000       1.000000000000
C13 C       1.385215900000      -0.855780720000       0.813077350000       1.000000000000
C14 C       1.352983060000      -1.061319860000       0.929745150000       1.000000000000
C15 C       1.124118240000      -0.237640860000       0.700496550000       1.000000000000
C16 C       1.251756790000      -0.551537300000       0.760773330000       1.000000000000
C17 C       1.154801120000      -0.166089520000       0.646806070000       1.000000000000
C18 C       1.276023350000      -0.462782790000       0.703433660000       1.000000000000
C19 C       1.308568820000      -0.755042800000       0.817296500000       1.000000000000
C20 C       1.292370360000      -0.862500690000       0.877845630000       1.000000000000
N1 N       1.220037660000      -0.775129240000       0.885370620000       1.000000000000
N2 N       1.229302290000      -0.278904910000       0.649331950000       1.000000000000
H1 H       0.937583840000       0.174100920000       0.634487860000       1.000000000000
H2 H       0.990887930000       0.297963500000       0.541401460000       1.000000000000
H3 H       1.246170140000      -1.141517460000       1.037677160000       1.000000000000
H4 H       1.021584360000      -0.165293840000       0.735516060000       1.000000000000
H5 H       1.381007350000      -1.312307370000       1.027449580000       1.000000000000
H6 H       1.129442830000       0.080988320000       0.549279950000       1.000000000000
H7 H       1.501664370000      -1.123274120000       0.859754980000       1.000000000000
H8 H       1.473870030000      -1.305104850000       0.962472820000       1.000000000000
H9 H       1.466237190000      -0.845837500000       0.754669580000       1.000000000000
H10 H       1.369973910000      -0.501227100000       0.658752550000       1.000000000000
H11 H       1.146563800000      -0.794467040000       0.943001160000       1.000000000000
H12 H       1.152295890000      -0.488566180000       0.797880550000       1.000000000000
#END
data_mol10_opt_2-QR-2-10758-3
_audit_creation_method 'generated by cspy2.0'
_cell_length_a 11.9614
_cell_length_b 26.0269
_cell_length_c 11.5543
_cell_angle_alpha 78.6329
_cell_angle_beta 90.94450000000002
_cell_angle_gamma 16.6607
loop_
_symmetry_equiv_pos_site_id
_symmetry_equiv_pos_as_xyz
1 -x,-y,-z
2 +x,+y,+z
loop_
_atom_site_label
_atom_site_type_symbol
_atom_site_fract_x
_atom_site_fract_y
_atom_site_fract_z
_atom_site_occupancy
C1 C       0.600677590000       0.725141420000       0.018337920000       1.000000000000
C2 C       0.599852830000       0.687093220000       0.124451630000       1.000000000000
C3 C       2.233950030000       0.268464190000       0.305477900000       1.000000000000
C4 C       0.875317210000       0.645722370000       0.073976480000       1.000000000000
C5 C       2.479931710000       0.156776280000       0.467074720000       1.000000000000
C6 C       0.872735500000       0.570767060000       0.283563550000       1.000000000000
C7 C       2.613409290000       0.010416280000       0.792171780000       1.000000000000
C8 C       2.674774050000       0.024457760000       0.716487100000       1.000000000000
C9 C       2.259878580000       0.084934370000       0.797969290000       1.000000000000
C10 C       1.973167900000       0.172332420000       0.728017840000       1.000000000000
C11 C       1.931283380000       0.362088850000       0.227733030000       1.000000000000
C12 C       1.451534910000       0.439055450000       0.301650840000       1.000000000000
C13 C       2.301830030000       0.108379070000       0.707823370000       1.000000000000
C14 C       2.424299390000       0.139094030000       0.549341080000       1.000000000000
C15 C       1.164278260000       0.523811320000       0.238885140000       1.000000000000
C16 C       1.730652530000       0.320079690000       0.464073590000       1.000000000000
C17 C       1.163026720000       0.485654520000       0.345539050000       1.000000000000
C18 C       1.699742990000       0.292222850000       0.559887840000       1.000000000000
C19 C       2.042748470000       0.224582060000       0.541440360000       1.000000000000
C20 C       2.108140920000       0.239726260000       0.460317000000       1.000000000000
N1 N       1.870745170000       0.348851120000       0.300567790000       1.000000000000
N2 N       1.427792500000       0.371925460000       0.502135100000       1.000000000000
H1 H       0.381485750000       0.817771320000      -0.107197100000       1.000000000000
H2 H       0.379665860000       0.751469100000       0.077942250000       1.000000000000
H3 H       2.268544220000       0.285079720000       0.238840270000       1.000000000000
H4 H       0.877526680000       0.674187030000      -0.006284590000       1.000000000000
H5 H       2.718925530000       0.080931790000       0.533716310000       1.000000000000
H6 H       0.878269480000       0.539591460000       0.366712200000       1.000000000000
H7 H       2.802448560000      -0.076598980000       0.919711930000       1.000000000000
H8 H       2.912293780000      -0.050434190000       0.781422020000       1.000000000000
H9 H       2.467052840000      -0.005944620000       0.925263490000       1.000000000000
H10 H       1.937586320000       0.156123860000       0.794261860000       1.000000000000
H11 H       1.730130350000       0.451903610000       0.099780070000       1.000000000000
H12 H       1.458513950000       0.465648700000       0.223817670000       1.000000000000
#END
data_mol10_opt_14-QR-14-4570-3
_audit_creation_method 'generated by cspy2.0'
_cell_length_a 10.2633
_cell_length_b 4.1805
_cell_length_c 42.2415
_cell_angle_alpha 90.0
_cell_angle_beta 130.9947
_cell_angle_gamma 90.0
loop_
_symmetry_equiv_pos_site_id
_symmetry_equiv_pos_as_xyz
1 -x,-y,-z
2 +x,+y,+z
3 -x,1/2+y,1/2-z
4 +x,1/2-y,1/2+z
loop_
_atom_site_label
_atom_site_type_symbol
_atom_site_fract_x
_atom_site_fract_y
_atom_site_fract_z
_atom_site_occupancy
C1 C       0.786428370000       0.044845210000       0.252930100000       1.000000000000
C2 C       0.620783030000       0.134422400000       0.238072950000       1.000000000000
C3 C       0.942979210000      -1.100303010000       0.115650380000       1.000000000000
C4 C       0.801304730000      -0.141675800000       0.228808710000       1.000000000000
C5 C       0.781997320000      -1.172143910000       0.078401890000       1.000000000000
C6 C       0.473776960000       0.036121930000       0.199522830000       1.000000000000
C7 C       0.324599170000      -1.011024370000       0.024883600000       1.000000000000
C8 C       0.465245010000      -1.126741280000       0.031863710000       1.000000000000
C9 C       0.184916720000      -0.707037960000       0.045025570000       1.000000000000
C10 C       0.187994870000      -0.523424160000       0.071833800000       1.000000000000
C11 C       0.952282910000      -0.909506010000       0.144506490000       1.000000000000
C12 C       0.659615930000      -0.439690380000       0.162629850000       1.000000000000
C13 C       0.340913810000      -0.818370140000       0.055190330000       1.000000000000
C14 C       0.633199570000      -1.055613800000       0.070162660000       1.000000000000
C15 C       0.651201410000      -0.248656410000       0.188493620000       1.000000000000
C16 C       0.509697090000      -0.539914760000       0.123265130000       1.000000000000
C17 C       0.484553060000      -0.158230180000       0.173587100000       1.000000000000
C18 C       0.348960910000      -0.433300870000       0.111645320000       1.000000000000
C19 C       0.504485890000      -0.739192910000       0.093896730000       1.000000000000
C20 C       0.655103350000      -0.862961870000       0.101399000000       1.000000000000
N1 N       0.816359030000      -0.796635950000       0.137886020000       1.000000000000
N2 N       0.338430040000      -0.251397990000       0.135884460000       1.000000000000
H1 H       0.900977110000       0.125654880000       0.283574510000       1.000000000000
H2 H       0.611829990000       0.282270770000       0.257675620000       1.000000000000
H3 H       1.059652960000      -1.185967470000       0.122940400000       1.000000000000
H4 H       0.927196020000      -0.210933760000       0.239946550000       1.000000000000
H5 H       0.766454170000      -1.318272870000       0.054883070000       1.000000000000
H6 H       0.346252000000       0.101206940000       0.187518980000       1.000000000000
H7 H       0.195674900000      -1.063566020000      -0.004217810000       1.000000000000
H8 H       0.451826390000      -1.273152510000       0.008668540000       1.000000000000
H9 H       0.063065110000      -0.775006250000       0.014888010000       1.000000000000
H10 H       0.071597670000      -0.437533800000       0.064647890000       1.000000000000
H11 H       1.077387860000      -0.847201660000       0.174379060000       1.000000000000
H12 H       0.783507030000      -0.511151210000       0.173136950000       1.000000000000
#END
data_mol10_opt_15-QR-15-793-3
_audit_creation_method 'generated by cspy2.0'
_cell_length_a 20.1766
_cell_length_b 9.0427
_cell_length_c 15.9032
_cell_angle_alpha 90.0
_cell_angle_beta 105.4211
_cell_angle_gamma 90.0
loop_
_symmetry_equiv_pos_site_id
_symmetry_equiv_pos_as_xyz
1 -x,-y,-z
2 +x,+y,+z
3 -x,+y,1/2-z
4 +x,-y,1/2+z
5 1/2-x,1/2-y,-z
6 1/2+x,1/2+y,+z
7 1/2-x,1/2+y,1/2-z
8 1/2+x,1/2-y,1/2+z
loop_
_atom_site_label
_atom_site_type_symbol
_atom_site_fract_x
_atom_site_fract_y
_atom_site_fract_z
_atom_site_occupancy
C1 C       0.412391420000       0.701884630000       0.162332630000       1.000000000000
C2 C       0.440224840000       0.645876570000       0.095356170000       1.000000000000
C3 C       0.085640650000       1.315915810000       0.074767400000       1.000000000000
C4 C       0.359351760000       0.801339810000       0.142968290000       1.000000000000
C5 C       0.067379610000       1.345622950000      -0.013057730000       1.000000000000
C6 C       0.414565870000       0.690240040000       0.010627810000       1.000000000000
C7 C       0.119400070000       1.236684630000      -0.210446890000       1.000000000000
C8 C       0.084583630000       1.305211210000      -0.159197570000       1.000000000000
C9 C       0.207749700000       1.068548030000      -0.234357220000       1.000000000000
C10 C       0.259927370000       0.971512440000      -0.206665040000       1.000000000000
C11 C       0.139726960000       1.215411160000       0.106462530000       1.000000000000
C12 C       0.276992890000       0.951656510000       0.032369950000       1.000000000000
C13 C       0.173942630000       1.135554120000      -0.175098400000       1.000000000000
C14 C       0.102515100000       1.276249600000      -0.068128830000       1.000000000000
C15 C       0.331258870000       0.850139580000       0.055505360000       1.000000000000
C16 C       0.250715690000       0.996913120000      -0.054085290000       1.000000000000
C17 C       0.359340910000       0.793631700000      -0.011836000000       1.000000000000
C18 C       0.283275540000       0.932152600000      -0.116287580000       1.000000000000
C19 C       0.194198290000       1.102110450000      -0.085003080000       1.000000000000
C20 C       0.156968470000       1.175412240000      -0.030093310000       1.000000000000
N1 N       0.173619470000       1.148647250000       0.057059820000       1.000000000000
N2 N       0.335053560000       0.835341340000      -0.095439840000       1.000000000000
H1 H       0.433588620000       0.665084850000       0.228957590000       1.000000000000
H2 H       0.482244380000       0.567185350000       0.112080240000       1.000000000000
H3 H       0.059740160000       1.367284640000       0.118775510000       1.000000000000
H4 H       0.337895530000       0.844522770000       0.193716830000       1.000000000000
H5 H       0.026050740000       1.422167240000      -0.041396820000       1.000000000000
H6 H       0.434868410000       0.649179030000      -0.041498680000       1.000000000000
H7 H       0.106226740000       1.257825790000      -0.280056220000       1.000000000000
H8 H       0.043163580000       1.382010660000      -0.186545380000       1.000000000000
H9 H       0.190068660000       1.098226520000      -0.302771570000       1.000000000000
H10 H       0.285943130000       0.920025780000      -0.250483490000       1.000000000000
H11 H       0.155755870000       1.188898440000       0.175637200000       1.000000000000
H12 H       0.254979530000       0.995892450000       0.081858940000       1.000000000000
#END
data_mol10_opt_14-QR-14-1761-3
_audit_creation_method 'generated by cspy2.0'
_cell_length_a 18.298
_cell_length_b 18.0448
_cell_length_c 19.3422
_cell_angle_alpha 90.0
_cell_angle_beta 12.5521
_cell_angle_gamma 90.0
loop_
_symmetry_equiv_pos_site_id
_symmetry_equiv_pos_as_xyz
1 -x,-y,-z
2 +x,+y,+z
3 -x,1/2+y,1/2-z
4 +x,1/2-y,1/2+z
loop_
_atom_site_label
_atom_site_type_symbol
_atom_site_fract_x
_atom_site_fract_y
_atom_site_fract_z
_atom_site_occupancy
C1 C       0.641105710000       0.051657830000       0.035875980000       1.000000000000
C2 C       0.667056650000       0.021024680000      -0.055661280000       1.000000000000
C3 C       1.633399770000      -0.123475880000      -0.530555810000       1.000000000000
C4 C       0.809798440000       0.020063890000      -0.065706760000       1.000000000000
C5 C       1.812252200000      -0.183845610000      -0.718389220000       1.000000000000
C6 C       0.860515080000      -0.040376880000      -0.246328680000       1.000000000000
C7 C       1.968356890000      -0.285055950000      -1.025681550000       1.000000000000
C8 C       1.984122370000      -0.266674540000      -0.972193370000       1.000000000000
C9 C       1.770515000000      -0.266913110000      -0.961659270000       1.000000000000
C10 C       1.591497180000      -0.230674010000      -0.845160800000       1.000000000000
C11 C       1.443439620000      -0.084057580000      -0.404242280000       1.000000000000
C12 C       1.191332620000      -0.078237600000      -0.374772260000       1.000000000000
C13 C       1.771734570000      -0.243251710000      -0.891895590000       1.000000000000
C14 C       1.801350880000      -0.204428660000      -0.778709630000       1.000000000000
C15 C       1.013760690000      -0.043904660000      -0.264534540000       1.000000000000
C16 C       1.389108240000      -0.140859260000      -0.569615350000       1.000000000000
C17 C       1.039604220000      -0.074664760000      -0.356461240000       1.000000000000
C18 C       1.395528660000      -0.166796930000      -0.646412720000       1.000000000000
C19 C       1.584296510000      -0.180724720000      -0.697412090000       1.000000000000
C20 C       1.600981830000      -0.161009990000      -0.639995630000       1.000000000000
N1 N       1.427421650000      -0.101625490000      -0.455469340000       1.000000000000
N2 N       1.227846920000      -0.134828170000      -0.543432070000       1.000000000000
H1 H       0.486278330000       0.100314030000       0.187075020000       1.000000000000
H2 H       0.531340670000       0.046889820000       0.027440970000       1.000000000000
H3 H       1.636333460000      -0.106235820000      -0.479628670000       1.000000000000
H4 H       0.791069890000       0.043120530000       0.003246890000       1.000000000000
H5 H       1.963552480000      -0.216470320000      -0.822690350000       1.000000000000
H6 H       0.884328900000      -0.064708420000      -0.319283010000       1.000000000000
H7 H       2.106646180000      -0.332440360000      -1.172906250000       1.000000000000
H8 H       2.134170600000      -0.298738160000      -1.074715040000       1.000000000000
H9 H       1.918961100000      -0.315224500000      -1.112233330000       1.000000000000
H10 H       1.587919400000      -0.247786860000      -0.895507990000       1.000000000000
H11 H       1.298224350000      -0.035895910000      -0.254271760000       1.000000000000
H12 H       1.175904590000      -0.056180370000      -0.308814290000       1.000000000000
#END
data_mol10_opt_19-QR-19-6324-3
_audit_creation_method 'generated by cspy2.0'
_cell_length_a 23.1545
_cell_length_b 14.7254
_cell_length_c 4.004
_cell_angle_alpha 90.0
_cell_angle_beta 90.0
_cell_angle_gamma 90.0
loop_
_symmetry_equiv_pos_site_id
_symmetry_equiv_pos_as_xyz
1 +x,+y,+z
2 -x,1/2+y,1/2-z
3 1/2-x,-y,1/2+z
4 1/2+x,1/2-y,-z
loop_
_atom_site_label
_atom_site_type_symbol
_atom_site_fract_x
_atom_site_fract_y
_atom_site_fract_z
_atom_site_occupancy
C1 C       0.341729020000       0.193826290000       0.032018560000       1.000000000000
C2 C       0.308391250000       0.115035000000      -0.039714860000       1.000000000000
C3 C       0.691380750000       0.257004260000      -0.523054820000       1.000000000000
C4 C       0.398253090000       0.198996410000      -0.066276330000       1.000000000000
C5 C       0.706803140000       0.178818780000      -0.687196120000       1.000000000000
C6 C       0.332137970000       0.043214290000      -0.207762280000       1.000000000000
C7 C       0.640827740000      -0.039557370000      -0.937441890000       1.000000000000
C8 C       0.681004620000       0.026906560000      -0.899633330000       1.000000000000
C9 C       0.544099210000      -0.103609660000      -0.863166200000       1.000000000000
C10 C       0.489029500000      -0.100228110000      -0.752248280000       1.000000000000
C11 C       0.634416820000       0.263468510000      -0.403372330000       1.000000000000
C12 C       0.482142130000       0.127620690000      -0.347783620000       1.000000000000
C13 C       0.583562580000      -0.029707270000      -0.811278360000       1.000000000000
C14 C       0.666080900000       0.108447650000      -0.730766960000       1.000000000000
C15 C       0.424493700000       0.125597780000      -0.241824430000       1.000000000000
C16 C       0.506412870000       0.054408400000      -0.519583150000       1.000000000000
C17 C       0.390865620000       0.046334480000      -0.313837460000       1.000000000000
C18 C       0.468170010000      -0.021830850000      -0.577727670000       1.000000000000
C19 C       0.566064010000       0.049815420000      -0.641053730000       1.000000000000
C20 C       0.609037520000       0.120989970000      -0.600430420000       1.000000000000
N1 N       0.595302930000       0.199260210000      -0.439485710000       1.000000000000
N2 N       0.413143140000      -0.024987880000      -0.478467250000       1.000000000000
H1 H       0.321956310000       0.249831960000       0.165474430000       1.000000000000
H2 H       0.263687590000       0.112298450000       0.040402190000       1.000000000000
H3 H       0.721582180000       0.312234980000      -0.485416390000       1.000000000000
H4 H       0.423927320000       0.258857250000      -0.012333850000       1.000000000000
H5 H       0.750117990000       0.169823480000      -0.785289260000       1.000000000000
H6 H       0.307649600000      -0.017478610000      -0.265365840000       1.000000000000
H7 H       0.651661980000      -0.102129810000      -1.065826540000       1.000000000000
H8 H       0.724476490000       0.018925590000      -0.996221410000       1.000000000000
H9 H       0.559854290000      -0.162932730000      -0.995423440000       1.000000000000
H10 H       0.458742270000      -0.155338120000      -0.789339100000       1.000000000000
H11 H       0.620487490000       0.324297300000      -0.271996720000       1.000000000000
H12 H       0.508379740000       0.186485150000      -0.296496880000       1.000000000000
#END
data_mol10_opt_14-QR-14-2261-3
_audit_creation_method 'generated by cspy2.0'
_cell_length_a 5.0464
_cell_length_b 17.4726
_cell_length_c 15.5281
_cell_angle_alpha 90.0
_cell_angle_beta 82.9225
_cell_angle_gamma 90.0
loop_
_symmetry_equiv_pos_site_id
_symmetry_equiv_pos_as_xyz
1 -x,-y,-z
2 +x,+y,+z
3 -x,1/2+y,1/2-z
4 +x,1/2-y,1/2+z
loop_
_atom_site_label
_atom_site_type_symbol
_atom_site_fract_x
_atom_site_fract_y
_atom_site_fract_z
_atom_site_occupancy
C1 C       0.801091010000       0.966658320000       0.604783480000       1.000000000000
C2 C       0.603931540000       1.013014190000       0.653079560000       1.000000000000
C3 C       1.850540740000       0.674360910000       0.833280730000       1.000000000000
C4 C       0.964049710000       0.920699360000       0.646569130000       1.000000000000
C5 C       1.788339110000       0.681889810000       0.921464690000       1.000000000000
C6 C       0.573661180000       1.012504550000       0.741896160000       1.000000000000
C7 C       1.314218750000       0.789286630000       1.077353910000       1.000000000000
C8 C       1.513885390000       0.740685600000       1.046568380000       1.000000000000
C9 C       0.961985460000       0.882060600000       1.058932940000       1.000000000000
C10 C       0.814795820000       0.924813700000       1.010020750000       1.000000000000
C11 C       1.702184470000       0.717810050000       0.779846190000       1.000000000000
C12 C       1.100323580000       0.872539890000       0.784742820000       1.000000000000
C13 C       1.169600250000       0.832130860000       1.020395170000       1.000000000000
C14 C       1.581904890000       0.731897990000       0.955575220000       1.000000000000
C15 C       0.938526540000       0.918609720000       0.738977730000       1.000000000000
C16 C       1.069467370000       0.871910650000       0.875381300000       1.000000000000
C17 C       0.739925640000       0.965311430000       0.787490930000       1.000000000000
C18 C       0.862132310000       0.921479570000       0.917171740000       1.000000000000
C19 C       1.227786900000       0.825879480000       0.929224010000       1.000000000000
C20 C       1.441482430000       0.773880150000       0.896209480000       1.000000000000
N1 N       1.508390440000       0.764974130000       0.809358540000       1.000000000000
N2 N       0.706160110000       0.965800680000       0.874640440000       1.000000000000
H1 H       0.821246400000       0.968052360000       0.534481750000       1.000000000000
H2 H       0.476884250000       1.049028210000       0.618721890000       1.000000000000
H3 H       2.007752920000       0.636518530000       0.805039800000       1.000000000000
H4 H       1.114842390000       0.885223330000       0.610150300000       1.000000000000
H5 H       1.895657530000       0.649872450000       0.966037840000       1.000000000000
H6 H       0.425038100000       1.047257240000       0.780095880000       1.000000000000
H7 H       1.260329650000       0.796522350000       1.146664930000       1.000000000000
H8 H       1.623021410000       0.708296800000       1.090286190000       1.000000000000
H9 H       0.925966450000       0.884566610000       1.129199910000       1.000000000000
H10 H       0.657591410000       0.962721330000       1.038051590000       1.000000000000
H11 H       1.745253490000       0.713479430000       0.709639580000       1.000000000000
H12 H       1.251398090000       0.836890830000       0.749734420000       1.000000000000
#END
data_mol10_opt_4-QR-4-229-3
_audit_creation_method 'generated by cspy2.0'
_cell_length_a 23.3536
_cell_length_b 4.1662
_cell_length_c 10.3417
_cell_angle_alpha 90.0
_cell_angle_beta 137.0272
_cell_angle_gamma 90.0
loop_
_symmetry_equiv_pos_site_id
_symmetry_equiv_pos_as_xyz
1 +x,+y,+z
2 -x,1/2+y,-z
loop_
_atom_site_label
_atom_site_type_symbol
_atom_site_fract_x
_atom_site_fract_y
_atom_site_fract_z
_atom_site_occupancy
C1 C       0.001517580000       0.242765920000       0.219967940000       1.000000000000
C2 C      -0.025446720000       0.305480430000       0.304132710000       1.000000000000
C3 C      -0.273927110000      -0.871699100000      -0.769729380000       1.000000000000
C4 C      -0.046682860000       0.059548230000       0.059300030000       1.000000000000
C5 C      -0.345505940000      -0.968848460000      -0.825121600000       1.000000000000
C6 C      -0.099818620000       0.184227650000       0.226264900000       1.000000000000
C7 C      -0.444825030000      -0.881468290000      -0.667850780000       1.000000000000
C8 C      -0.433133700000      -0.974179460000      -0.773205800000       1.000000000000
C9 C      -0.402585300000      -0.601277300000      -0.400377470000       1.000000000000
C10 C      -0.349311560000      -0.418092600000      -0.242362240000       1.000000000000
C11 C      -0.216679340000      -0.680373750000      -0.605917840000       1.000000000000
C12 C      -0.176083980000      -0.259572850000      -0.190316270000       1.000000000000
C13 C      -0.384800240000      -0.687177480000      -0.502659300000       1.000000000000
C14 C      -0.359575590000      -0.876627650000      -0.718799400000       1.000000000000
C15 C      -0.124517350000      -0.070834930000      -0.025938610000       1.000000000000
C16 C      -0.252035530000      -0.383202680000      -0.270030120000       1.000000000000
C17 C      -0.151564470000      -0.007435470000       0.058980170000       1.000000000000
C18 C      -0.272639510000      -0.302753220000      -0.171535800000       1.000000000000
C19 C      -0.310364450000      -0.582314670000      -0.441210740000       1.000000000000
C20 C      -0.297789460000      -0.681447750000      -0.553871520000       1.000000000000
N1 N      -0.227731120000      -0.589741490000      -0.503345340000       1.000000000000
N2 N      -0.224267820000      -0.123439340000      -0.014714110000       1.000000000000
H1 H       0.060674020000       0.341439090000       0.284286540000       1.000000000000
H2 H       0.013676170000       0.451162810000       0.431416180000       1.000000000000
H3 H      -0.261243830000      -0.938331420000      -0.848108700000       1.000000000000
H4 H      -0.026494090000       0.010711440000      -0.005590530000       1.000000000000
H5 H      -0.392041910000      -1.116723950000      -0.950294800000       1.000000000000
H6 H      -0.121703960000       0.228651740000       0.287657960000       1.000000000000
H7 H      -0.500697480000      -0.954304010000      -0.707825330000       1.000000000000
H8 H      -0.479058260000      -1.121997320000      -0.898658360000       1.000000000000
H9 H      -0.460629950000      -0.688334260000      -0.453992690000       1.000000000000
H10 H      -0.361789710000      -0.351192280000      -0.163647500000       1.000000000000
H11 H      -0.159212340000      -0.598433660000      -0.557304640000       1.000000000000
H12 H      -0.157116770000      -0.310921050000      -0.256905950000       1.000000000000
#END
data_mol10_opt_61-QR-61-4968-3
_audit_creation_method 'generated by cspy2.0'
_cell_length_a 22.9785
_cell_length_b 7.9878
_cell_length_c 15.1704
_cell_angle_alpha 90.0
_cell_angle_beta 90.0
_cell_angle_gamma 90.0
loop_
_symmetry_equiv_pos_site_id
_symmetry_equiv_pos_as_xyz
1 -x,-y,-z
2 +x,+y,+z
3 -x,1/2+y,1/2-z
4 +x,1/2-y,1/2+z
5 1/2-x,-y,1/2+z
6 1/2+x,+y,1/2-z
7 1/2-x,1/2+y,+z
8 1/2+x,1/2-y,-z
loop_
_atom_site_label
_atom_site_type_symbol
_atom_site_fract_x
_atom_site_fract_y
_atom_site_fract_z
_atom_site_occupancy
C1 C       0.948465250000       0.328793740000       0.776410550000       1.000000000000
C2 C       0.992841770000       0.263864410000       0.832176800000       1.000000000000
C3 C       0.588844000000       0.220531670000       0.876723100000       1.000000000000
C4 C       0.891030880000       0.306057680000       0.797137460000       1.000000000000
C5 C       0.584180260000       0.132258970000       0.954056020000       1.000000000000
C6 C       0.978970820000       0.177792900000       0.907314250000       1.000000000000
C7 C       0.680621300000      -0.060486400000       1.120775640000       1.000000000000
C8 C       0.631095810000      -0.011742980000       1.079111020000       1.000000000000
C9 C       0.786579310000      -0.078828590000       1.134726490000       1.000000000000
C10 C       0.841389820000      -0.048155870000       1.106811200000       1.000000000000
C11 C       0.645124760000       0.255360480000       0.845214020000       1.000000000000
C12 C       0.816743930000       0.190619390000       0.898915250000       1.000000000000
C13 C       0.736738080000      -0.022034210000       1.086066980000       1.000000000000
C14 C       0.634791710000       0.079771870000       0.999006720000       1.000000000000
C15 C       0.874874240000       0.217133000000       0.874826500000       1.000000000000
C16 C       0.802529260000       0.102943070000       0.975621110000       1.000000000000
C17 C       0.919606910000       0.151865170000       0.930891010000       1.000000000000
C18 C       0.851471530000       0.043110480000       1.026912930000       1.000000000000
C19 C       0.743295570000       0.068689000000       1.006633770000       1.000000000000
C20 C       0.690312170000       0.120902680000       0.961984700000       1.000000000000
N1 N       0.693266460000       0.208460390000       0.885365030000       1.000000000000
N2 N       0.907134710000       0.067094810000       1.004971160000       1.000000000000
H1 H       0.960542120000       0.396527230000       0.717247690000       1.000000000000
H2 H       1.038079630000       0.283229020000       0.814556520000       1.000000000000
H3 H       0.550890150000       0.262573340000       0.840630070000       1.000000000000
H4 H       0.856971780000       0.355189750000       0.754902620000       1.000000000000
H5 H       0.541947690000       0.101581080000       0.981700210000       1.000000000000
H6 H       1.011955720000       0.127208080000       0.950825590000       1.000000000000
H7 H       0.678405910000      -0.130412450000       1.181962040000       1.000000000000
H8 H       0.588566920000      -0.041466340000       1.105900470000       1.000000000000
H9 H       0.778972550000      -0.147811180000       1.195228900000       1.000000000000
H10 H       0.879418170000      -0.090075070000       1.142717490000       1.000000000000
H11 H       0.650690750000       0.324993130000       0.784179180000       1.000000000000
H12 H       0.782261070000       0.238411090000       0.857801140000       1.000000000000
#END
data_mol10_opt_2-QR-2-6890-3
_audit_creation_method 'generated by cspy2.0'
_cell_length_a 7.7976
_cell_length_b 25.9495
_cell_length_c 20.3738
_cell_angle_alpha 31.1145
_cell_angle_beta 49.0504
_cell_angle_gamma 77.9398
loop_
_symmetry_equiv_pos_site_id
_symmetry_equiv_pos_as_xyz
1 -x,-y,-z
2 +x,+y,+z
loop_
_atom_site_label
_atom_site_type_symbol
_atom_site_fract_x
_atom_site_fract_y
_atom_site_fract_z
_atom_site_occupancy
C1 C       0.939145660000       0.277066970000       0.221315480000       1.000000000000
C2 C       0.933017940000       0.214715710000       0.233212330000       1.000000000000
C3 C       2.872321460000       1.550660940000      -1.604454610000       1.000000000000
C4 C       1.264047150000       0.487048640000      -0.085074680000       1.000000000000
C5 C       3.155401080000       1.672575610000      -1.865460570000       1.000000000000
C6 C       1.250708900000       0.363007620000      -0.060420320000       1.000000000000
C7 C       3.295544770000       1.599881020000      -1.981108770000       1.000000000000
C8 C       3.372781640000       1.698155960000      -2.058945300000       1.000000000000
C9 C       2.875049480000       1.285366310000      -1.579823790000       1.000000000000
C10 C       2.538256660000       1.073954240000      -1.262548590000       1.000000000000
C11 C       2.516614050000       1.329568240000      -1.269655790000       1.000000000000
C12 C       1.939713140000       0.862868150000      -0.715980620000       1.000000000000
C13 C       2.929801940000       1.374898210000      -1.637068630000       1.000000000000
C14 C       3.084423940000       1.575406200000      -1.793265710000       1.000000000000
C15 C       1.600460810000       0.646071310000      -0.396251310000       1.000000000000
C16 C       2.263754300000       1.014274590000      -1.015664830000       1.000000000000
C17 C       1.593744470000       0.583003140000      -0.383773730000       1.000000000000
C18 C       2.222043160000       0.931264790000      -0.970492400000       1.000000000000
C19 C       2.630977450000       1.244030530000      -1.361406190000       1.000000000000
C20 C       2.713403670000       1.349077880000      -1.444472760000       1.000000000000
N1 N       2.440125130000       1.233489430000      -1.192771790000       1.000000000000
N2 N       1.901330630000       0.725322790000      -0.668033880000       1.000000000000
H1 H       0.683932320000       0.156673650000       0.457348900000       1.000000000000
H2 H       0.672779160000       0.047547930000       0.478544240000       1.000000000000
H3 H       2.917573950000       1.620257930000      -1.651220460000       1.000000000000
H4 H       1.270820240000       0.535731520000      -0.096059790000       1.000000000000
H5 H       3.435819550000       1.844004730000      -2.129132480000       1.000000000000
H6 H       1.253061450000       0.319493750000      -0.057959310000       1.000000000000
H7 H       3.513146910000       1.691734950000      -2.181509110000       1.000000000000
H8 H       3.651686430000       1.869356710000      -2.321239210000       1.000000000000
H9 H       3.114026530000       1.393227610000      -1.800659400000       1.000000000000
H10 H       2.492285160000       1.003934630000      -1.215029930000       1.000000000000
H11 H       2.284853140000       1.227402490000      -1.055732950000       1.000000000000
H12 H       1.952350130000       0.914495080000      -0.732354280000       1.000000000000
#END
data_mol10_opt_14-QR-14-4633-3
_audit_creation_method 'generated by cspy2.0'
_cell_length_a 23.3354
_cell_length_b 3.8208
_cell_length_c 21.1171
_cell_angle_alpha 90.0
_cell_angle_beta 133.0856
_cell_angle_gamma 90.0
loop_
_symmetry_equiv_pos_site_id
_symmetry_equiv_pos_as_xyz
1 -x,-y,-z
2 +x,+y,+z
3 -x,1/2+y,1/2-z
4 +x,1/2-y,1/2+z
loop_
_atom_site_label
_atom_site_type_symbol
_atom_site_fract_x
_atom_site_fract_y
_atom_site_fract_z
_atom_site_occupancy
C1 C       0.503100150000       0.930930580000       0.112380490000       1.000000000000
C2 C       0.531433980000       0.991388210000       0.196197170000       1.000000000000
C3 C       0.775184130000       0.034092260000       0.025439090000       1.000000000000
C4 C       0.550842710000       0.784287730000       0.103552880000       1.000000000000
C5 C       0.847625280000      -0.034263880000       0.105736030000       1.000000000000
C6 C       0.606680920000       0.904311260000       0.269287050000       1.000000000000
C7 C       0.950338410000       0.062609430000       0.336548370000       1.000000000000
C8 C       0.937435070000      -0.019896760000       0.265092930000       1.000000000000
C9 C       0.909783590000       0.295171010000       0.408893500000       1.000000000000
C10 C       0.856955670000       0.441650890000       0.408687480000       1.000000000000
C11 C       0.718332810000       0.186502830000       0.022159540000       1.000000000000
C12 C       0.680669550000       0.539234280000       0.172517760000       1.000000000000
C13 C       0.890681470000       0.217083610000       0.329762700000       1.000000000000
C14 C       0.862949930000       0.048229060000       0.181289900000       1.000000000000
C15 C       0.629546490000       0.690050840000       0.178134370000       1.000000000000
C16 C       0.757450500000       0.449936880000       0.247055090000       1.000000000000
C17 C       0.657968360000       0.751087470000       0.262460730000       1.000000000000
C18 C       0.779406950000       0.524073650000       0.328530970000       1.000000000000
C19 C       0.815354420000       0.291212190000       0.248218420000       1.000000000000
C20 C       0.801488260000       0.203029650000       0.171698080000       1.000000000000
N1 N       0.730531350000       0.266844390000       0.091223160000       1.000000000000
N2 N       0.731512860000       0.667824350000       0.335144120000       1.000000000000
H1 H       0.443275430000       1.002161330000       0.055458840000       1.000000000000
H2 H       0.492663830000       1.107889900000       0.201769340000       1.000000000000
H3 H       0.761545480000      -0.025928450000      -0.033761570000       1.000000000000
H4 H       0.529627730000       0.737544130000       0.039843440000       1.000000000000
H5 H       0.893902310000      -0.151655960000       0.112473700000       1.000000000000
H6 H       0.629598470000       0.947666540000       0.333786330000       1.000000000000
H7 H       1.006931010000       0.011980750000       0.400891790000       1.000000000000
H8 H       0.983095780000      -0.137288550000       0.270762050000       1.000000000000
H9 H       0.968449820000       0.232631810000       0.469573370000       1.000000000000
H10 H       0.870417580000       0.502112130000       0.467751400000       1.000000000000
H11 H       0.660210150000       0.244766260000      -0.040194960000       1.000000000000
H12 H       0.660706400000       0.490784420000       0.109796790000       1.000000000000
#END
data_mol10_opt_19-QR-19-2718-3
_audit_creation_method 'generated by cspy2.0'
_cell_length_a 10.3194
_cell_length_b 4.1246
_cell_length_c 32.148
_cell_angle_alpha 90.0
_cell_angle_beta 90.0
_cell_angle_gamma 90.0
loop_
_symmetry_equiv_pos_site_id
_symmetry_equiv_pos_as_xyz
1 +x,+y,+z
2 -x,1/2+y,1/2-z
3 1/2-x,-y,1/2+z
4 1/2+x,1/2-y,-z
loop_
_atom_site_label
_atom_site_type_symbol
_atom_site_fract_x
_atom_site_fract_y
_atom_site_fract_z
_atom_site_occupancy
C1 C       0.739447750000       0.841784120000       0.751967490000       1.000000000000
C2 C       0.853363140000       1.000111910000       0.766428710000       1.000000000000
C3 C       0.029159480000       0.832223940000       0.882552990000       1.000000000000
C4 C       0.627833930000       0.851077290000       0.774942600000       1.000000000000
C5 C       0.049122560000       1.007844230000       0.918261840000       1.000000000000
C6 C       0.853443060000       1.164079120000       0.803446050000       1.000000000000
C7 C       0.314053320000       1.457478540000       0.969979850000       1.000000000000
C8 C       0.194873760000       1.328149580000       0.963088500000       1.000000000000
C9 C       0.540172430000       1.560408570000       0.951077830000       1.000000000000
C10 C       0.643653980000       1.532465560000       0.925578270000       1.000000000000
C11 C       0.134302240000       0.797025380000       0.855079630000       1.000000000000
C12 C       0.512340750000       1.036066220000       0.838276270000       1.000000000000
C13 C       0.417636650000       1.414744560000       0.941121350000       1.000000000000
C14 C       0.171815840000       1.145523210000       0.926358390000       1.000000000000
C15 C       0.624127780000       1.019426280000       0.813641750000       1.000000000000
C16 C       0.512256720000       1.203581160000       0.876040060000       1.000000000000
C17 C       0.738896780000       1.178689800000       0.828149780000       1.000000000000
C18 C       0.633943700000       1.354686730000       0.887397990000       1.000000000000
C19 C       0.400787390000       1.235612140000       0.904004230000       1.000000000000
C20 C       0.273262990000       1.097062810000       0.896601920000       1.000000000000
N1 N       0.249994990000       0.922002500000       0.861605250000       1.000000000000
N2 N       0.741450820000       1.341251810000       0.864336560000       1.000000000000
H1 H       0.741794660000       0.713436940000       0.722548730000       1.000000000000
H2 H       0.940784580000       0.989780000000       0.747757860000       1.000000000000
H3 H      -0.063752050000       0.723430430000       0.875423460000       1.000000000000
H4 H       0.540635840000       0.730822030000       0.764108000000       1.000000000000
H5 H      -0.028248360000       1.043526160000       0.940661520000       1.000000000000
H6 H       0.938897980000       1.286552530000       0.815110470000       1.000000000000
H7 H       0.332934580000       1.597371640000       0.997893450000       1.000000000000
H8 H       0.116565440000       1.361633770000       0.985181980000       1.000000000000
H9 H       0.547547260000       1.695157720000       0.979956610000       1.000000000000
H10 H       0.736673740000       1.640801670000       0.932624870000       1.000000000000
H11 H       0.122472410000       0.659680360000       0.826447850000       1.000000000000
H12 H       0.424709020000       0.918060040000       0.828057880000       1.000000000000
#END
data_mol10_opt_14-QR-14-4911-3
_audit_creation_method 'generated by cspy2.0'
_cell_length_a 4.3234
_cell_length_b 10.4788
_cell_length_c 34.0475
_cell_angle_alpha 90.0
_cell_angle_beta 117.0782
_cell_angle_gamma 90.0
loop_
_symmetry_equiv_pos_site_id
_symmetry_equiv_pos_as_xyz
1 -x,-y,-z
2 +x,+y,+z
3 -x,1/2+y,1/2-z
4 +x,1/2-y,1/2+z
loop_
_atom_site_label
_atom_site_type_symbol
_atom_site_fract_x
_atom_site_fract_y
_atom_site_fract_z
_atom_site_occupancy
C1 C       0.601173930000       0.680859410000       0.580224740000       1.000000000000
C2 C       0.818828090000       0.630273910000       0.622780100000       1.000000000000
C3 C      -0.709260030000       1.319438660000       0.535650530000       1.000000000000
C4 C       0.395707690000       0.784782350000       0.575669270000       1.000000000000
C5 C      -0.663291810000       1.359344320000       0.576363310000       1.000000000000
C6 C       0.826776740000       0.684406170000       0.659816390000       1.000000000000
C7 C      -0.152155440000       1.268458650000       0.693528810000       1.000000000000
C8 C      -0.378268260000       1.333405430000       0.657231690000       1.000000000000
C9 C       0.269381530000       1.098244800000       0.730348040000       1.000000000000
C10 C       0.458367730000       0.995589710000       0.730312570000       1.000000000000
C11 C      -0.517467970000       1.212871520000       0.534059950000       1.000000000000
C12 C       0.191614800000       0.950267660000       0.610532250000       1.000000000000
C13 C       0.036312480000       1.160822300000       0.690159330000       1.000000000000
C14 C      -0.430216360000       1.293971010000       0.614740810000       1.000000000000
C15 C       0.396936700000       0.843775960000       0.613459320000       1.000000000000
C16 C       0.199732530000       1.005677190000       0.648305680000       1.000000000000
C17 C       0.616227410000       0.792726040000       0.656273800000       1.000000000000
C18 C       0.431445980000       0.945672550000       0.689681460000       1.000000000000
C19 C      -0.003962790000       1.116925360000       0.648818250000       1.000000000000
C20 C      -0.245946920000       1.186369660000       0.609948010000       1.000000000000
N1 N      -0.297870640000       1.149618780000       0.569144060000       1.000000000000
N2 N       0.628852140000       0.844132450000       0.693108180000       1.000000000000
H1 H       0.599369990000       0.636313560000       0.551382670000       1.000000000000
H2 H       0.979564790000       0.547874170000       0.625667490000       1.000000000000
H3 H      -0.886067020000       1.367458010000       0.505580920000       1.000000000000
H4 H       0.229064960000       0.823825790000       0.543321290000       1.000000000000
H5 H      -0.803867650000       1.440983370000       0.579726160000       1.000000000000
H6 H       0.990299240000       0.647672520000       0.692563190000       1.000000000000
H7 H      -0.110135800000       1.297567540000       0.726153610000       1.000000000000
H8 H      -0.520730610000       1.415172540000       0.660051730000       1.000000000000
H9 H       0.290018270000       1.136037210000       0.761109080000       1.000000000000
H10 H       0.635208710000       0.947342100000       0.760311170000       1.000000000000
H11 H      -0.546446970000       1.178246390000       0.502447050000       1.000000000000
H12 H       0.024182940000       0.990460270000       0.578683620000       1.000000000000
#END
data_mol10_opt_19-QR-19-335-3
_audit_creation_method 'generated by cspy2.0'
_cell_length_a 28.7773
_cell_length_b 9.8237
_cell_length_c 4.9281
_cell_angle_alpha 90.0
_cell_angle_beta 90.0
_cell_angle_gamma 90.0
loop_
_symmetry_equiv_pos_site_id
_symmetry_equiv_pos_as_xyz
1 +x,+y,+z
2 -x,1/2+y,1/2-z
3 1/2-x,-y,1/2+z
4 1/2+x,1/2-y,-z
loop_
_atom_site_label
_atom_site_type_symbol
_atom_site_fract_x
_atom_site_fract_y
_atom_site_fract_z
_atom_site_occupancy
C1 C       0.006892490000       0.783824190000       0.972353280000       1.000000000000
C2 C       0.017489630000       0.922911730000       0.920776390000       1.000000000000
C3 C       0.144932250000       0.304568350000       2.145134980000       1.000000000000
C4 C       0.030856660000       0.712807870000       1.166063450000       1.000000000000
C5 C       0.177429490000       0.387515000000       2.264574740000       1.000000000000
C6 C       0.051716170000       0.988040970000       1.063411390000       1.000000000000
C7 C       0.218750790000       0.743142610000       2.215136730000       1.000000000000
C8 C       0.215287140000       0.612059530000       2.300762270000       1.000000000000
C9 C       0.195785140000       0.935413660000       1.928892650000       1.000000000000
C10 C       0.169711130000       0.993672100000       1.732675240000       1.000000000000
C11 C       0.116988820000       0.361046320000       1.939807100000       1.000000000000
C12 C       0.092225760000       0.708900480000       1.519145330000       1.000000000000
C13 C       0.189568510000       0.795599250000       2.005872230000       1.000000000000
C14 C       0.181918210000       0.524251600000       2.180347010000       1.000000000000
C15 C       0.066728070000       0.777133780000       1.318790280000       1.000000000000
C16 C       0.127133050000       0.775283410000       1.665035770000       1.000000000000
C17 C       0.077346910000       0.917161470000       1.266602490000       1.000000000000
C18 C       0.134668380000       0.916696520000       1.594222900000       1.000000000000
C19 C       0.155688090000       0.713325780000       1.878155420000       1.000000000000
C20 C       0.151957020000       0.573003540000       1.969643780000       1.000000000000
N1 N       0.120193750000       0.488050170000       1.856147510000       1.000000000000
N2 N       0.110737240000       0.983362660000       1.403836730000       1.000000000000
H1 H      -0.020365860000       0.734460220000       0.856706590000       1.000000000000
H2 H      -0.001902800000       0.977330770000       0.766412020000       1.000000000000
H3 H       0.140614070000       0.199236300000       2.205002120000       1.000000000000
H4 H       0.022965770000       0.606725990000       1.206389680000       1.000000000000
H5 H       0.200006520000       0.349822980000       2.424152150000       1.000000000000
H6 H       0.060417280000       1.093837920000       1.027919000000       1.000000000000
H7 H       0.244077670000       0.811222990000       2.305356340000       1.000000000000
H8 H       0.237606240000       0.572875610000       2.460003490000       1.000000000000
H9 H       0.222280930000       0.993737900000       2.033737770000       1.000000000000
H10 H       0.173956400000       1.098916250000       1.672280340000       1.000000000000
H11 H       0.090829990000       0.298710030000       1.840110600000       1.000000000000
H12 H       0.084919500000       0.603435150000       1.562184700000       1.000000000000
#END
data_mol10_opt_14-QR-14-7432-3
_audit_creation_method 'generated by cspy2.0'
_cell_length_a 20.4288
_cell_length_b 4.1233
_cell_length_c 21.5383
_cell_angle_alpha 90.0
_cell_angle_beta 130.0635
_cell_angle_gamma 90.0
loop_
_symmetry_equiv_pos_site_id
_symmetry_equiv_pos_as_xyz
1 -x,-y,-z
2 +x,+y,+z
3 -x,1/2+y,1/2-z
4 +x,1/2-y,1/2+z
loop_
_atom_site_label
_atom_site_type_symbol
_atom_site_fract_x
_atom_site_fract_y
_atom_site_fract_z
_atom_site_occupancy
C1 C       0.011234360000       0.177696580000       0.643598080000       1.000000000000
C2 C       0.038428560000       0.291907890000       0.601069430000       1.000000000000
C3 C       0.269784220000       0.585101150000       1.136847240000       1.000000000000
C4 C       0.056625610000       0.254090640000       0.723646940000       1.000000000000
C5 C       0.338862530000       0.774293290000       1.163621420000       1.000000000000
C6 C       0.110216990000       0.479631030000       0.639275530000       1.000000000000
C7 C       0.437149490000       1.132924110000       1.083333400000       1.000000000000
C8 C       0.424679040000       1.055048810000       1.136346970000       1.000000000000
C9 C       0.398816490000       1.117695370000       0.949754870000       1.000000000000
C10 C       0.348608280000       1.024857110000       0.871237200000       1.000000000000
C11 C       0.215733110000       0.482957510000       1.055446780000       1.000000000000
C12 C       0.180309440000       0.533936040000       0.847341000000       1.000000000000
C13 C       0.380426470000       1.023088210000       1.001294050000       1.000000000000
C14 C       0.353641440000       0.859643630000       1.110075150000       1.000000000000
C15 C       0.131702260000       0.449050320000       0.765497330000       1.000000000000
C16 C       0.253537520000       0.725755730000       0.886382250000       1.000000000000
C17 C       0.158980300000       0.563826760000       0.722585300000       1.000000000000
C18 C       0.274653250000       0.827104520000       0.836722310000       1.000000000000
C19 C       0.308590260000       0.828015750000       0.971486710000       1.000000000000
C20 C       0.295192480000       0.744505340000       1.028184830000       1.000000000000
N1 N       0.227516560000       0.557877570000       1.003806750000       1.000000000000
N2 N       0.229134060000       0.748446150000       0.758673950000       1.000000000000
H1 H      -0.045835190000       0.029340380000       0.612020170000       1.000000000000
H2 H       0.001567160000       0.228586260000       0.537676230000       1.000000000000
H3 H       0.256659430000       0.515295050000       1.176370260000       1.000000000000
H4 H       0.036267530000       0.167758060000       0.756448850000       1.000000000000
H5 H       0.382867610000       0.860638550000       1.225770960000       1.000000000000
H6 H       0.132197700000       0.569532730000       0.608211060000       1.000000000000
H7 H       0.491125930000       1.281892320000       1.102614960000       1.000000000000
H8 H       0.468098930000       1.139440410000       1.198656370000       1.000000000000
H9 H       0.454748120000       1.267532860000       0.975833320000       1.000000000000
H10 H       0.361575830000       1.094105450000       0.831582820000       1.000000000000
H11 H       0.160313810000       0.332771780000       1.031871130000       1.000000000000
H12 H       0.161152560000       0.450454390000       0.881004300000       1.000000000000
#END
data_mol10_opt_15-QR-15-199-3
_audit_creation_method 'generated by cspy2.0'
_cell_length_a 32.3332
_cell_length_b 4.3557
_cell_length_c 20.2153
_cell_angle_alpha 90.0
_cell_angle_beta 72.9554
_cell_angle_gamma 90.0
loop_
_symmetry_equiv_pos_site_id
_symmetry_equiv_pos_as_xyz
1 -x,-y,-z
2 +x,+y,+z
3 -x,+y,1/2-z
4 +x,-y,1/2+z
5 1/2-x,1/2-y,-z
6 1/2+x,1/2+y,+z
7 1/2-x,1/2+y,1/2-z
8 1/2+x,1/2-y,1/2+z
loop_
_atom_site_label
_atom_site_type_symbol
_atom_site_fract_x
_atom_site_fract_y
_atom_site_fract_z
_atom_site_occupancy
C1 C       0.106536870000       0.817079410000       0.204401950000       1.000000000000
C2 C       0.063091790000       0.893180670000       0.241246980000       1.000000000000
C3 C       0.265038280000      -0.339915670000       0.361836500000       1.000000000000
C4 C       0.130200730000       0.627733640000       0.233444740000       1.000000000000
C5 C       0.240448110000      -0.429798470000       0.426503270000       1.000000000000
C6 C       0.044223900000       0.778847490000       0.306177090000       1.000000000000
C7 C       0.130080790000      -0.309631760000       0.543949400000       1.000000000000
C8 C       0.171354770000      -0.414602920000       0.519845570000       1.000000000000
C9 C       0.068127270000      -0.011039400000       0.533575580000       1.000000000000
C10 C       0.048391970000       0.177994580000       0.499265160000       1.000000000000
C11 C       0.245771560000      -0.143093900000       0.324234840000       1.000000000000
C12 C       0.134530740000       0.309382790000       0.332884330000       1.000000000000
C13 C       0.112023270000      -0.110105600000       0.503758150000       1.000000000000
C14 C       0.197438040000      -0.324898710000       0.453077890000       1.000000000000
C15 C       0.111669720000       0.504139560000       0.300944750000       1.000000000000
C16 C       0.115300290000       0.192308450000       0.399117530000       1.000000000000
C17 C       0.067928430000       0.580986310000       0.337958510000       1.000000000000
C18 C       0.070965370000       0.286184640000       0.431305620000       1.000000000000
C19 C       0.136330660000      -0.012668040000       0.436939420000       1.000000000000
C20 C       0.180512640000      -0.124874500000       0.411096920000       1.000000000000
N1 N       0.205774180000      -0.040795570000       0.347350010000       1.000000000000
N2 N       0.048679130000       0.471689870000       0.401687560000       1.000000000000
H1 H       0.120771210000       0.910522090000       0.153042160000       1.000000000000
H2 H       0.044906620000       1.043616260000       0.217312630000       1.000000000000
H3 H       0.298126890000      -0.416188970000       0.339958470000       1.000000000000
H4 H       0.163346020000       0.568824330000       0.205650440000       1.000000000000
H5 H       0.253504140000      -0.581459270000       0.458004780000       1.000000000000
H6 H       0.011209590000       0.833352330000       0.335250670000       1.000000000000
H7 H       0.109830130000      -0.376349440000       0.594826810000       1.000000000000
H8 H       0.184869630000      -0.566265970000       0.550713770000       1.000000000000
H9 H       0.051020330000      -0.093016100000       0.584988910000       1.000000000000
H10 H       0.015327690000       0.254762560000       0.521003700000       1.000000000000
H11 H       0.264164120000      -0.066603740000       0.272805590000       1.000000000000
H12 H       0.167510700000       0.248191740000       0.306123720000       1.000000000000
#END
data_mol10_opt_14-QR-14-2334-3
_audit_creation_method 'generated by cspy2.0'
_cell_length_a 4.1293
_cell_length_b 23.0509
_cell_length_c 14.9464
_cell_angle_alpha 90.0
_cell_angle_beta 105.8043
_cell_angle_gamma 90.0
loop_
_symmetry_equiv_pos_site_id
_symmetry_equiv_pos_as_xyz
1 -x,-y,-z
2 +x,+y,+z
3 -x,1/2+y,1/2-z
4 +x,1/2-y,1/2+z
loop_
_atom_site_label
_atom_site_type_symbol
_atom_site_fract_x
_atom_site_fract_y
_atom_site_fract_z
_atom_site_occupancy
C1 C       0.054627230000       0.399653040000       0.828676300000       1.000000000000
C2 C       0.229747410000       0.430371070000       0.910051540000       1.000000000000
C3 C       0.462855230000       0.051758300000       0.718872090000       1.000000000000
C4 C       0.135472570000       0.343250180000       0.815824320000       1.000000000000
C5 C       0.718817860000       0.033596580000       0.793118590000       1.000000000000
C6 C       0.481359700000       0.404182160000       0.976751170000       1.000000000000
C7 C       1.248766130000       0.092161400000       1.015271950000       1.000000000000
C8 C       1.121565030000       0.054197120000       0.944931670000       1.000000000000
C9 C       1.272947660000       0.186881410000       1.090930470000       1.000000000000
C10 C       1.169589040000       0.242184770000       1.095102440000       1.000000000000
C11 C       0.347185210000       0.109051560000       0.720323540000       1.000000000000
C12 C       0.487928490000       0.256857860000       0.873818310000       1.000000000000
C13 C       1.122650330000       0.149880490000       1.013443870000       1.000000000000
C14 C       0.856561220000       0.071965500000       0.867362060000       1.000000000000
C15 C       0.395947960000       0.314505350000       0.883730720000       1.000000000000
C16 C       0.744437450000       0.230062610000       0.941876420000       1.000000000000
C17 C       0.571958230000       0.345496080000       0.965610310000       1.000000000000
C18 C       0.903696560000       0.265768760000       1.021459320000       1.000000000000
C19 C       0.859192980000       0.170152050000       0.938210030000       1.000000000000
C20 C       0.722898960000       0.129551590000       0.862883700000       1.000000000000
N1 N       0.469522080000       0.146013520000       0.788349720000       1.000000000000
N2 N       0.819556600000       0.320773940000       1.032071700000       1.000000000000
H1 H      -0.143704570000       0.421334470000       0.776830810000       1.000000000000
H2 H       0.161844780000       0.475030120000       0.918885900000       1.000000000000
H3 H       0.351782460000       0.023415470000       0.660824060000       1.000000000000
H4 H       0.003038480000       0.319575270000       0.753932450000       1.000000000000
H5 H       0.818750450000      -0.010115330000       0.796010170000       1.000000000000
H6 H       0.618259280000       0.426643230000       1.039287410000       1.000000000000
H7 H       1.451079470000       0.079147400000       1.074876650000       1.000000000000
H8 H       1.218795920000       0.010368280000       0.946800130000       1.000000000000
H9 H       1.474039450000       0.169041150000       1.146710780000       1.000000000000
H10 H       1.280202390000       0.270634160000       1.153009080000       1.000000000000
H11 H       0.144766890000       0.125115100000       0.662823610000       1.000000000000
H12 H       0.359410250000       0.232596560000       0.812795600000       1.000000000000
#END
data_mol10_opt_14-QR-14-2137-3
_audit_creation_method 'generated by cspy2.0'
_cell_length_a 17.5327
_cell_length_b 3.9169
_cell_length_c 21.3099
_cell_angle_alpha 90.0
_cell_angle_beta 109.9506
_cell_angle_gamma 90.0
loop_
_symmetry_equiv_pos_site_id
_symmetry_equiv_pos_as_xyz
1 -x,-y,-z
2 +x,+y,+z
3 -x,1/2+y,1/2-z
4 +x,1/2-y,1/2+z
loop_
_atom_site_label
_atom_site_type_symbol
_atom_site_fract_x
_atom_site_fract_y
_atom_site_fract_z
_atom_site_occupancy
C1 C       0.503270190000       0.240478770000       0.859379310000       1.000000000000
C2 C       0.525873730000       0.264168040000       0.930018330000       1.000000000000
C3 C       0.788318760000       0.998354400000       0.640873220000       1.000000000000
C4 C       0.552785110000       0.369687770000       0.827503100000       1.000000000000
C5 C       0.856479250000       1.138026150000       0.686713760000       1.000000000000
C6 C       0.597294800000       0.416018040000       0.967270370000       1.000000000000
C7 C       0.944200190000       1.266525810000       0.869329990000       1.000000000000
C8 C       0.936416830000       1.275637070000       0.803690110000       1.000000000000
C9 C       0.897103100000       1.118557250000       0.961625170000       1.000000000000
C10 C       0.842953810000       0.981976950000       0.986874800000       1.000000000000
C11 C       0.730304560000       0.853091480000       0.664969040000       1.000000000000
C12 C       0.680392750000       0.665567430000       0.834311890000       1.000000000000
C13 C       0.883564540000       1.116134310000       0.891252750000       1.000000000000
C14 C       0.866444680000       1.132697470000       0.755307550000       1.000000000000
C15 C       0.627640630000       0.529581260000       0.864589090000       1.000000000000
C16 C       0.753334170000       0.820305720000       0.872276400000       1.000000000000
C17 C       0.650298940000       0.553182390000       0.935698020000       1.000000000000
C18 C       0.769604630000       0.828780500000       0.943632730000       1.000000000000
C19 C       0.812569840000       0.969623650000       0.845546500000       1.000000000000
C20 C       0.804179200000       0.979279510000       0.775277590000       1.000000000000
N1 N       0.737573880000       0.843478910000       0.728541490000       1.000000000000
N2 N       0.720045290000       0.700717020000       0.973358950000       1.000000000000
H1 H       0.446391350000       0.119064680000       0.830957410000       1.000000000000
H2 H       0.485775820000       0.160230050000       0.954299200000       1.000000000000
H3 H       0.778824310000       0.998361730000       0.587913010000       1.000000000000
H4 H       0.535916830000       0.352578800000       0.773656210000       1.000000000000
H5 H       0.903403950000       1.253807930000       0.671189970000       1.000000000000
H6 H       0.615842790000       0.437084770000       1.021091500000       1.000000000000
H7 H       0.997309420000       1.374742360000       0.906765510000       1.000000000000
H8 H       0.982781710000       1.390495310000       0.787389390000       1.000000000000
H9 H       0.952630510000       1.234269930000       0.994376400000       1.000000000000
H10 H       0.852248800000       0.981702780000       1.039784600000       1.000000000000
H11 H       0.675460640000       0.739787060000       0.630271910000       1.000000000000
H12 H       0.664710580000       0.651194080000       0.780857270000       1.000000000000
#END
data_mol10_opt_15-QR-15-1386-3
_audit_creation_method 'generated by cspy2.0'
_cell_length_a 20.7047
_cell_length_b 8.9282
_cell_length_c 22.4534
_cell_angle_alpha 90.0
_cell_angle_beta 43.06130000000001
_cell_angle_gamma 90.0
loop_
_symmetry_equiv_pos_site_id
_symmetry_equiv_pos_as_xyz
1 -x,-y,-z
2 +x,+y,+z
3 -x,+y,1/2-z
4 +x,-y,1/2+z
5 1/2-x,1/2-y,-z
6 1/2+x,1/2+y,+z
7 1/2-x,1/2+y,1/2-z
8 1/2+x,1/2-y,1/2+z
loop_
_atom_site_label
_atom_site_type_symbol
_atom_site_fract_x
_atom_site_fract_y
_atom_site_fract_z
_atom_site_occupancy
C1 C       0.207526570000       0.954551910000       0.953142520000       1.000000000000
C2 C       0.148326090000       0.899496570000       1.039364220000       1.000000000000
C3 C       0.026066750000       1.565628550000       0.811900150000       1.000000000000
C4 C       0.172894980000       1.053530960000       0.935341770000       1.000000000000
C5 C      -0.067123820000       1.596508070000       0.886751670000       1.000000000000
C6 C       0.055987070000       0.944339940000       1.105865150000       1.000000000000
C7 C      -0.250016360000       1.490798840000       1.119992140000       1.000000000000
C8 C      -0.208613890000       1.558341740000       1.044546710000       1.000000000000
C9 C      -0.248749920000       1.323612070000       1.205566310000       1.000000000000
C10 C      -0.206112960000       1.226533430000       1.214396550000       1.000000000000
C11 C       0.073280600000       1.465129810000       0.818085530000       1.000000000000
C12 C       0.038378690000       1.203991790000       0.987985280000       1.000000000000
C13 C      -0.199022480000       1.389580760000       1.122845260000       1.000000000000
C14 C      -0.112253860000       1.528218960000       0.966238890000       1.000000000000
C15 C       0.077124860000       1.102847350000       1.002872170000       1.000000000000
C16 C      -0.055818280000       1.249957500000       1.055809360000       1.000000000000
C17 C       0.017632610000       1.047311310000       1.089633440000       1.000000000000
C18 C      -0.108863870000       1.186211250000       1.140586240000       1.000000000000
C19 C      -0.102963370000       1.355052320000       1.047139410000       1.000000000000
C20 C      -0.058587990000       1.427278430000       0.966353140000       1.000000000000
N1 N       0.033486380000       1.399411120000       0.891058250000       1.000000000000
N2 N      -0.073154930000       1.089637420000       1.155993320000       1.000000000000
H1 H       0.280424140000       0.917367700000       0.901561290000       1.000000000000
H2 H       0.177141060000       0.821133590000       1.052082320000       1.000000000000
H3 H       0.062740860000       1.616097090000       0.749893920000       1.000000000000
H4 H       0.217632760000       1.095928630000       0.869745310000       1.000000000000
H5 H      -0.107320290000       1.673143330000       0.886140440000       1.000000000000
H6 H       0.009534690000       0.904055630000       1.172026900000       1.000000000000
H7 H      -0.323520770000       1.512819470000       1.180217900000       1.000000000000
H8 H      -0.247851190000       1.635183360000       1.042877720000       1.000000000000
H9 H      -0.322333260000       1.354167860000       1.261458030000       1.000000000000
H10 H      -0.242588190000       1.175841860000       1.276278030000       1.000000000000
H11 H       0.147152770000       1.437712080000       0.760280340000       1.000000000000
H12 H       0.081677090000       1.247377320000       0.923243580000       1.000000000000
#END
data_mol10_opt_4-QR-4-1683-3
_audit_creation_method 'generated by cspy2.0'
_cell_length_a 11.1258
_cell_length_b 18.336
_cell_length_c 4.9639
_cell_angle_alpha 90.0
_cell_angle_beta 136.0074
_cell_angle_gamma 90.0
loop_
_symmetry_equiv_pos_site_id
_symmetry_equiv_pos_as_xyz
1 +x,+y,+z
2 -x,1/2+y,-z
loop_
_atom_site_label
_atom_site_type_symbol
_atom_site_fract_x
_atom_site_fract_y
_atom_site_fract_z
_atom_site_occupancy
C1 C       0.112245190000       0.952060040000       0.898767410000       1.000000000000
C2 C       0.245848340000       1.005344810000       1.101447750000       1.000000000000
C3 C       0.119945150000       0.593942330000       1.981522320000       1.000000000000
C4 C       0.122801930000       0.895487130000       1.094951410000       1.000000000000
C5 C       0.269746370000       0.599527250000       2.370350750000       1.000000000000
C6 C       0.386882680000       1.001039300000       1.494932190000       1.000000000000
C7 C       0.649402800000       0.721517800000       3.034902730000       1.000000000000
C8 C       0.540993270000       0.664781120000       2.910303580000       1.000000000000
C9 C       0.733266630000       0.832794450000       2.930813650000       1.000000000000
C10 C       0.707456910000       0.885633410000       2.703774160000       1.000000000000
C11 C       0.087768280000       0.647830140000       1.734295340000       1.000000000000
C12 C       0.284397930000       0.832335760000       1.718581890000       1.000000000000
C13 C       0.610870700000       0.774799650000       2.772203400000       1.000000000000
C14 C       0.385172670000       0.657833330000       2.509345210000       1.000000000000
C15 C       0.267634560000       0.889166730000       1.504733230000       1.000000000000
C16 C       0.428178820000       0.827917240000       2.120199220000       1.000000000000
C17 C       0.402005330000       0.942861110000       1.708293560000       1.000000000000
C18 C       0.555324300000       0.885329230000       2.293296910000       1.000000000000
C19 C       0.457859110000       0.770903580000       2.369849190000       1.000000000000
C20 C       0.341748880000       0.710192050000       2.236195810000       1.000000000000
N1 N       0.192388050000       0.702948650000       1.853617650000       1.000000000000
N2 N       0.541592000000       0.939879050000       2.094173530000       1.000000000000
H1 H       0.001821290000       0.956640480000       0.587066730000       1.000000000000
H2 H       0.235004010000       1.049726020000       0.940561940000       1.000000000000
H3 H       0.028729740000       0.549890090000       1.865574920000       1.000000000000
H4 H       0.021423840000       0.854657630000       0.942231920000       1.000000000000
H5 H       0.301743110000       0.559633210000       2.575560910000       1.000000000000
H6 H       0.490218860000       1.040928220000       1.655712920000       1.000000000000
H7 H       0.768756270000       0.727450410000       3.340186130000       1.000000000000
H8 H       0.571174790000       0.624461210000       3.111809270000       1.000000000000
H9 H       0.848368720000       0.833075390000       3.241485510000       1.000000000000
H10 H       0.798423180000       0.929722100000       2.818758640000       1.000000000000
H11 H      -0.029464310000       0.645369740000       1.424332230000       1.000000000000
H12 H       0.185062420000       0.791207580000       1.572139810000       1.000000000000
#END
data_mol10_opt_4-QR-4-684-3
_audit_creation_method 'generated by cspy2.0'
_cell_length_a 15.5245
_cell_length_b 18.384
_cell_length_c 7.9814
_cell_angle_alpha 90.0
_cell_angle_beta 17.987
_cell_angle_gamma 90.0
loop_
_symmetry_equiv_pos_site_id
_symmetry_equiv_pos_as_xyz
1 +x,+y,+z
2 -x,1/2+y,-z
loop_
_atom_site_label
_atom_site_type_symbol
_atom_site_fract_x
_atom_site_fract_y
_atom_site_fract_z
_atom_site_occupancy
C1 C       0.675202080000       0.230172350000       0.539574650000       1.000000000000
C2 C       0.610795860000       0.176751720000       0.535667440000       1.000000000000
C3 C       1.741793140000       0.588157980000      -1.606009800000       1.000000000000
C4 C       0.850239000000       0.286697740000       0.178247060000       1.000000000000
C5 C       1.829967460000       0.582598140000      -1.932290520000       1.000000000000
C6 C       0.722249750000       0.180885450000       0.171876690000       1.000000000000
C7 C       1.734006040000       0.460482060000      -2.118465120000       1.000000000000
C8 C       1.826289030000       0.517289710000      -2.195443950000       1.000000000000
C9 C       1.463002250000       0.349042180000      -1.658524240000       1.000000000000
C10 C       1.288435770000       0.296115290000      -1.282638070000       1.000000000000
C11 C       1.559651210000       0.534212710000      -1.208647930000       1.000000000000
C12 C       1.150444010000       0.349660290000      -0.584410050000       1.000000000000
C13 C       1.549224330000       0.407127200000      -1.709437870000       1.000000000000
C14 C       1.737932770000       0.524234970000      -1.862839590000       1.000000000000
C15 C       0.970314300000       0.292855090000      -0.206634880000       1.000000000000
C16 C       1.264114260000       0.353981380000      -0.955539430000       1.000000000000
C17 C       0.905229110000       0.239028610000      -0.209954720000       1.000000000000
C18 C       1.182949490000       0.296460650000      -0.919464470000       1.000000000000
C19 C       1.453783210000       0.411032770000      -1.365458420000       1.000000000000
C20 C       1.552461540000       0.471812350000      -1.447568280000       1.000000000000
N1 N       1.469494830000       0.479058630000      -1.132224870000       1.000000000000
N2 N       1.011724090000       0.241887290000      -0.562460940000       1.000000000000
H1 H       0.584358080000       0.225720190000       0.831597730000       1.000000000000
H2 H       0.471693420000       0.132398180000       0.825286120000       1.000000000000
H3 H       1.808536750000       0.632234730000      -1.648848990000       1.000000000000
H4 H       0.900297790000       0.327609360000       0.178875370000       1.000000000000
H5 H       1.970519380000       0.622547940000      -2.246094340000       1.000000000000
H6 H       0.676349880000       0.140908950000       0.160968760000       1.000000000000
H7 H       1.799876750000       0.454546300000      -2.369595500000       1.000000000000
H8 H       1.966839810000       0.557653820000      -2.507410150000       1.000000000000
H9 H       1.542634170000       0.348782610000      -1.933050810000       1.000000000000
H10 H       1.221429110000       0.251965490000      -1.238946570000       1.000000000000
H11 H       1.484987020000       0.536652940000      -0.941956880000       1.000000000000
H12 H       1.202830220000       0.390843280000      -0.590428470000       1.000000000000
#END
data_mol10_opt_33-QR-33-1697-3
_audit_creation_method 'generated by cspy2.0'
_cell_length_a 10.4022
_cell_length_b 25.636
_cell_length_c 5.1942
_cell_angle_alpha 90.0
_cell_angle_beta 90.0
_cell_angle_gamma 90.0
loop_
_symmetry_equiv_pos_site_id
_symmetry_equiv_pos_as_xyz
1 +x,+y,+z
2 -x,-y,1/2+z
3 1/2+x,1/2-y,+z
4 1/2-x,1/2+y,1/2+z
loop_
_atom_site_label
_atom_site_type_symbol
_atom_site_fract_x
_atom_site_fract_y
_atom_site_fract_z
_atom_site_occupancy
C1 C       0.654216310000       0.557651740000       0.821780700000       1.000000000000
C2 C       0.665723380000       0.600077290000       0.996891330000       1.000000000000
C3 C       0.079436570000       0.537257930000      -0.322570530000       1.000000000000
C4 C       0.558292600000       0.557151300000       0.641397780000       1.000000000000
C5 C       0.005972000000       0.581516540000      -0.300054460000       1.000000000000
C6 C       0.581399300000       0.641029270000       0.988224440000       1.000000000000
C7 C      -0.008321560000       0.700372810000       0.102506480000       1.000000000000
C8 C      -0.039152570000       0.665073690000      -0.082605490000       1.000000000000
C9 C       0.122940990000       0.731864130000       0.461568510000       1.000000000000
C10 C       0.221355400000       0.727581250000       0.630023680000       1.000000000000
C11 C       0.183010130000       0.531193300000      -0.151074940000       1.000000000000
C12 C       0.368910710000       0.600408730000       0.445286090000       1.000000000000
C13 C       0.097786600000       0.692398860000       0.271919840000       1.000000000000
C14 C       0.035440510000       0.618978590000      -0.109752590000       1.000000000000
C15 C       0.468666500000       0.599094230000       0.626376870000       1.000000000000
C16 C       0.282866580000       0.642201560000       0.436073190000       1.000000000000
C17 C       0.480402690000       0.641772710000       0.802807810000       1.000000000000
C18 C       0.304488810000       0.683010940000       0.624076600000       1.000000000000
C19 C       0.175692960000       0.647326170000       0.254575700000       1.000000000000
C20 C       0.142763330000       0.609518480000       0.056520640000       1.000000000000
N1 N       0.213331970000       0.565300610000       0.028613400000       1.000000000000
N2 N       0.398963570000       0.682412070000       0.798149800000       1.000000000000
H1 H       0.722167970000       0.525660710000       0.832456260000       1.000000000000
H2 H       0.742387820000       0.599713470000       1.138354800000       1.000000000000
H3 H       0.059382400000       0.507769200000      -0.466409100000       1.000000000000
H4 H       0.548936940000       0.524921560000       0.507331050000       1.000000000000
H5 H      -0.075205150000       0.588409460000      -0.426804580000       1.000000000000
H6 H       0.588182060000       0.673770250000       1.119365750000       1.000000000000
H7 H      -0.064482100000       0.735715680000       0.125272010000       1.000000000000
H8 H      -0.120005680000       0.671401170000      -0.210732610000       1.000000000000
H9 H       0.060102760000       0.765619360000       0.466038430000       1.000000000000
H10 H       0.241619410000       0.756977980000       0.774104690000       1.000000000000
H11 H       0.243546540000       0.496677150000      -0.162585580000       1.000000000000
H12 H       0.357967290000       0.568742740000       0.310428920000       1.000000000000
#END
data_mol10_opt_14-QR-14-5000-3
_audit_creation_method 'generated by cspy2.0'
_cell_length_a 16.8391
_cell_length_b 10.8715
_cell_length_c 17.1731
_cell_angle_alpha 90.0
_cell_angle_beta 153.2663
_cell_angle_gamma 90.0
loop_
_symmetry_equiv_pos_site_id
_symmetry_equiv_pos_as_xyz
1 -x,-y,-z
2 +x,+y,+z
3 -x,1/2+y,1/2-z
4 +x,1/2-y,1/2+z
loop_
_atom_site_label
_atom_site_type_symbol
_atom_site_fract_x
_atom_site_fract_y
_atom_site_fract_z
_atom_site_occupancy
C1 C       0.134876950000       0.819954830000       0.335074590000       1.000000000000
C2 C      -0.039223380000       0.792723210000       0.208495030000       1.000000000000
C3 C       0.379058810000       1.389567900000       0.232205060000       1.000000000000
C4 C       0.163908640000       0.913890260000       0.308993050000       1.000000000000
C5 C       0.221880990000       1.445118790000       0.075896810000       1.000000000000
C6 C      -0.180384220000       0.859720200000       0.058853620000       1.000000000000
C7 C      -0.252266360000       1.414873010000      -0.291657820000       1.000000000000
C8 C      -0.101478890000       1.458241230000      -0.192510660000       1.000000000000
C9 C      -0.416281770000       1.274467830000      -0.350491280000       1.000000000000
C10 C      -0.427021680000       1.179588900000      -0.309297610000       1.000000000000
C11 C       0.374080190000       1.290362860000       0.280374740000       1.000000000000
C12 C       0.043130720000       1.082783070000       0.122122740000       1.000000000000
C13 C      -0.250310590000       1.313862940000      -0.236950790000       1.000000000000
C14 C       0.062805160000       1.402311690000      -0.030229020000       1.000000000000
C15 C       0.020276300000       0.985725640000       0.154815450000       1.000000000000
C16 C      -0.100793880000       1.151303480000      -0.030460680000       1.000000000000
C17 C      -0.154899240000       0.958183970000       0.027534820000       1.000000000000
C18 C      -0.271205020000       1.114829000000      -0.149153160000       1.000000000000
C19 C      -0.091052870000       1.254338120000      -0.076823100000       1.000000000000
C20 C       0.070410250000       1.300681690000       0.029383540000       1.000000000000
N1 N       0.228291940000       1.248005980000       0.184781690000       1.000000000000
N2 N      -0.295532440000       1.022572850000      -0.120244010000       1.000000000000
H1 H       0.244551690000       0.765571770000       0.452559190000       1.000000000000
H2 H      -0.059372910000       0.717909460000       0.231657480000       1.000000000000
H3 H       0.503353310000       1.420148020000       0.316611900000       1.000000000000
H4 H       0.296304910000       0.935135140000       0.404941990000       1.000000000000
H5 H       0.217197580000       1.522102290000       0.031621440000       1.000000000000
H6 H      -0.314119140000       0.840792200000      -0.039405250000       1.000000000000
H7 H      -0.378530060000       1.456735460000      -0.415797210000       1.000000000000
H8 H      -0.104000480000       1.535093290000      -0.234983850000       1.000000000000
H9 H      -0.534230800000       1.323500850000      -0.471655210000       1.000000000000
H10 H      -0.551070330000       1.148762810000      -0.393422920000       1.000000000000
H11 H       0.495741640000       1.243865810000       0.403205430000       1.000000000000
H12 H       0.173660170000       1.105317040000       0.215848330000       1.000000000000
#END
data_mol10_opt_19-QR-19-3180-3
_audit_creation_method 'generated by cspy2.0'
_cell_length_a 17.8887
_cell_length_b 18.5401
_cell_length_c 4.154
_cell_angle_alpha 90.0
_cell_angle_beta 90.0
_cell_angle_gamma 90.0
loop_
_symmetry_equiv_pos_site_id
_symmetry_equiv_pos_as_xyz
1 +x,+y,+z
2 -x,1/2+y,1/2-z
3 1/2-x,-y,1/2+z
4 1/2+x,1/2-y,-z
loop_
_atom_site_label
_atom_site_type_symbol
_atom_site_fract_x
_atom_site_fract_y
_atom_site_fract_z
_atom_site_occupancy
C1 C       0.588550130000       0.966660940000       0.661818830000       1.000000000000
C2 C       0.649833900000       1.002240870000       0.811676030000       1.000000000000
C3 C       0.141739620000       1.111755110000       0.776845370000       1.000000000000
C4 C       0.517614440000       0.993526570000       0.691593920000       1.000000000000
C5 C       0.142818910000       1.173321330000       0.960453590000       1.000000000000
C6 C       0.639029530000       1.063772820000       0.987719200000       1.000000000000
C7 C       0.280130190000       1.286390390000       1.394454610000       1.000000000000
C8 C       0.213589370000       1.262826760000       1.276898040000       1.000000000000
C9 C       0.415695370000       1.277781780000       1.465794320000       1.000000000000
C10 C       0.482645740000       1.245750860000       1.418505680000       1.000000000000
C11 C       0.210231040000       1.076633380000       0.721314990000       1.000000000000
C12 C       0.432631360000       1.087117730000       0.910398170000       1.000000000000
C13 C       0.348123460000       1.248786560000       1.331270590000       1.000000000000
C14 C       0.211034290000       1.199264770000       1.086202080000       1.000000000000
C15 C       0.504143880000       1.057483640000       0.872911080000       1.000000000000
C16 C       0.421538290000       1.149947990000       1.089731290000       1.000000000000
C17 C       0.565906310000       1.093232180000       1.023590300000       1.000000000000
C18 C       0.488207240000       1.181174480000       1.230336310000       1.000000000000
C19 C       0.349257360000       1.185223930000       1.143129590000       1.000000000000
C20 C       0.278063230000       1.159955500000       1.017221330000       1.000000000000
N1 N       0.274883410000       1.099265970000       0.834592440000       1.000000000000
N2 N       0.556782920000       1.153678480000       1.197362240000       1.000000000000
H1 H       0.598520990000       0.917997520000       0.523640830000       1.000000000000
H2 H       0.705588280000       0.980063400000       0.785165930000       1.000000000000
H3 H       0.090367660000       1.090427490000       0.676917000000       1.000000000000
H4 H       0.470628560000       0.966662000000       0.578038620000       1.000000000000
H5 H       0.091785990000       1.202816940000       1.011651560000       1.000000000000
H6 H       0.684768690000       1.091837340000       1.103983350000       1.000000000000
H7 H       0.282851750000       1.334828830000       1.540351590000       1.000000000000
H8 H       0.162102750000       1.291705510000       1.325997730000       1.000000000000
H9 H       0.411522600000       1.326679350000       1.608047180000       1.000000000000
H10 H       0.534092660000       1.266916300000       1.518184430000       1.000000000000
H11 H       0.211768850000       1.027694490000       0.577065090000       1.000000000000
H12 H       0.385207680000       1.061209740000       0.799508900000       1.000000000000
#END
data_mol10_opt_14-QR-14-3913-3
_audit_creation_method 'generated by cspy2.0'
_cell_length_a 10.6535
_cell_length_b 4.5259
_cell_length_c 28.8945
_cell_angle_alpha 90.0
_cell_angle_beta 81.9675
_cell_angle_gamma 90.0
loop_
_symmetry_equiv_pos_site_id
_symmetry_equiv_pos_as_xyz
1 -x,-y,-z
2 +x,+y,+z
3 -x,1/2+y,1/2-z
4 +x,1/2-y,1/2+z
loop_
_atom_site_label
_atom_site_type_symbol
_atom_site_fract_x
_atom_site_fract_y
_atom_site_fract_z
_atom_site_occupancy
C1 C       0.964451610000       0.996627020000       0.199018160000       1.000000000000
C2 C       1.054852020000       0.943472250000       0.158775640000       1.000000000000
C3 C       0.338074800000       2.144459560000       0.202321680000       1.000000000000
C4 C       0.865335340000       1.186112330000       0.196791740000       1.000000000000
C5 C       0.344379250000       2.257376060000       0.157955280000       1.000000000000
C6 C       1.044407170000       1.080313400000       0.117240800000       1.000000000000
C7 C       0.549326860000       2.200011350000       0.043935790000       1.000000000000
C8 C       0.452428840000       2.286169490000       0.076815450000       1.000000000000
C9 C       0.742353950000       1.918681640000       0.017510600000       1.000000000000
C10 C       0.835528630000       1.727825700000       0.024362910000       1.000000000000
C11 C       0.433175180000       1.944696170000       0.211025760000       1.000000000000
C12 C       0.751515460000       1.528402180000       0.150095220000       1.000000000000
C13 C       0.643540120000       1.996637790000       0.054534270000       1.000000000000
C14 C       0.443837580000       2.172335980000       0.122971590000       1.000000000000
C15 C       0.851263680000       1.332685310000       0.154161600000       1.000000000000
C16 C       0.740677540000       1.667977130000       0.107717110000       1.000000000000
C17 C       0.942356360000       1.278894080000       0.113684210000       1.000000000000
C18 C       0.838396480000       1.596028270000       0.069307150000       1.000000000000
C19 C       0.640201480000       1.875528050000       0.099807850000       1.000000000000
C20 C       0.536531480000       1.967632380000       0.135025800000       1.000000000000
N1 N       0.527265990000       1.860376010000       0.179275090000       1.000000000000
N2 N       0.934173200000       1.410240100000       0.072535090000       1.000000000000
H1 H       0.974756110000       0.885634620000       0.231522310000       1.000000000000
H2 H       1.132683970000       0.792588570000       0.161283850000       1.000000000000
H3 H       0.263055360000       2.205219550000       0.229945520000       1.000000000000
H4 H       0.796082480000       1.227717690000       0.227343320000       1.000000000000
H5 H       0.273764600000       2.412394350000       0.149089490000       1.000000000000
H6 H       1.111979810000       1.043415380000       0.086127540000       1.000000000000
H7 H       0.556985070000       2.285259390000       0.008574570000       1.000000000000
H8 H       0.381131300000       2.440964380000       0.068497880000       1.000000000000
H9 H       0.740179270000       2.018220170000      -0.016518150000       1.000000000000
H10 H       0.910682860000       1.666743540000      -0.003171430000       1.000000000000
H11 H       0.431583950000       1.850242540000       0.245717160000       1.000000000000
H12 H       0.681742210000       1.572750110000       0.180060030000       1.000000000000
#END
data_mol10_opt_14-QR-14-4906-3
_audit_creation_method 'generated by cspy2.0'
_cell_length_a 20.322
_cell_length_b 17.64
_cell_length_c 60.1364
_cell_angle_alpha 90.0
_cell_angle_beta 3.6484
_cell_angle_gamma 90.0
loop_
_symmetry_equiv_pos_site_id
_symmetry_equiv_pos_as_xyz
1 -x,-y,-z
2 +x,+y,+z
3 -x,1/2+y,1/2-z
4 +x,1/2-y,1/2+z
loop_
_atom_site_label
_atom_site_type_symbol
_atom_site_fract_x
_atom_site_fract_y
_atom_site_fract_z
_atom_site_occupancy
C1 C       0.188446250000       0.342856300000       0.421730170000       1.000000000000
C2 C       0.575709550000       0.403856400000       0.304176630000       1.000000000000
C3 C      -0.873647670000      -0.097766170000       0.829945680000       1.000000000000
C4 C       0.036742410000       0.272940210000       0.482210700000       1.000000000000
C5 C      -0.604369010000      -0.096048670000       0.761210770000       1.000000000000
C6 C       0.802798110000       0.393791780000       0.249626310000       1.000000000000
C7 C       0.404539380000       0.040997810000       0.462137100000       1.000000000000
C8 C       0.050182840000      -0.025085530000       0.572885290000       1.000000000000
C9 C       0.882542550000       0.175034180000       0.298474740000       1.000000000000
C10 C       0.998890830000       0.240936910000       0.248062750000       1.000000000000
C11 C      -0.765252430000      -0.030367500000       0.781111070000       1.000000000000
C12 C       0.121814820000       0.189808490000       0.486718060000       1.000000000000
C13 C       0.500573170000       0.107875710000       0.416580810000       1.000000000000
C14 C      -0.233618470000      -0.028281730000       0.645793110000       1.000000000000
C15 C       0.264079310000       0.260263790000       0.428433240000       1.000000000000
C16 C       0.352315170000       0.179480340000       0.431473070000       1.000000000000
C17 C       0.653824730000       0.321739770000       0.310104810000       1.000000000000
C18 C       0.740767050000       0.245766630000       0.311978880000       1.000000000000
C19 C       0.230543930000       0.108331210000       0.484859110000       1.000000000000
C20 C      -0.148722890000       0.037625060000       0.603376240000       1.000000000000
N1 N      -0.422576470000       0.033841440000       0.673955800000       1.000000000000
N2 N       0.881874250000       0.313332660000       0.254843280000       1.000000000000
H1 H       0.014355350000       0.352226310000       0.463022690000       1.000000000000
H2 H       0.690510150000       0.458797140000       0.257756430000       1.000000000000
H3 H      -1.160302610000      -0.148821320000       0.918737100000       1.000000000000
H4 H      -0.258057340000       0.226173620000       0.571776840000       1.000000000000
H5 H      -0.670976640000      -0.146230970000       0.794014150000       1.000000000000
H6 H       1.098139320000       0.439336690000       0.160302840000       1.000000000000
H7 H       0.623818850000       0.044199270000       0.405567450000       1.000000000000
H8 H      -0.020630790000      -0.075724560000       0.606885180000       1.000000000000
H9 H       1.077365120000       0.171421130000       0.250283910000       1.000000000000
H10 H       1.285669870000       0.292060360000       0.159175760000       1.000000000000
H11 H      -0.970236810000      -0.029362100000       0.832702100000       1.000000000000
H12 H      -0.170111640000       0.142615630000       0.575659280000       1.000000000000
#END
data_mol10_opt_14-QR-14-6164-3
_audit_creation_method 'generated by cspy2.0'
_cell_length_a 4.0417
_cell_length_b 15.5386
_cell_length_c 22.516
_cell_angle_alpha 90.0
_cell_angle_beta 103.7201
_cell_angle_gamma 90.0
loop_
_symmetry_equiv_pos_site_id
_symmetry_equiv_pos_as_xyz
1 -x,-y,-z
2 +x,+y,+z
3 -x,1/2+y,1/2-z
4 +x,1/2-y,1/2+z
loop_
_atom_site_label
_atom_site_type_symbol
_atom_site_fract_x
_atom_site_fract_y
_atom_site_fract_z
_atom_site_occupancy
C1 C       0.962600420000       0.031724650000       0.732808950000       1.000000000000
C2 C       0.977152510000       0.094620880000       0.779286110000       1.000000000000
C3 C       1.518588910000       0.128291760000       0.400252280000       1.000000000000
C4 C       1.057086590000       0.052328520000       0.680068380000       1.000000000000
C5 C       1.619236470000       0.212834840000       0.402063340000       1.000000000000
C6 C       1.085544430000       0.176594210000       0.772146760000       1.000000000000
C7 C       1.707319280000       0.399254560000       0.506778430000       1.000000000000
C8 C       1.716068680000       0.351677580000       0.456541450000       1.000000000000
C9 C       1.596249010000       0.418662550000       0.608206860000       1.000000000000
C10 C       1.495649190000       0.390207990000       0.657847090000       1.000000000000
C11 C       1.411906530000       0.095926210000       0.451004160000       1.000000000000
C12 C       1.270918200000       0.161245860000       0.617848630000       1.000000000000
C13 C       1.596854660000       0.363391090000       0.557113400000       1.000000000000
C14 C       1.613259310000       0.264040640000       0.453596970000       1.000000000000
C15 C       1.171393910000       0.137004200000       0.670971930000       1.000000000000
C16 C       1.381896410000       0.244856610000       0.610530250000       1.000000000000
C17 C       1.185895600000       0.200237130000       0.717811400000       1.000000000000
C18 C       1.385544260000       0.302995900000       0.660979030000       1.000000000000
C19 C       1.491461470000       0.276585690000       0.556936350000       1.000000000000
C20 C       1.500703100000       0.225611460000       0.503183550000       1.000000000000
N1 N       1.403083390000       0.141760190000       0.499818510000       1.000000000000
N2 N       1.291464710000       0.281059790000       0.711924970000       1.000000000000
H1 H       0.875838560000      -0.032771060000       0.739522370000       1.000000000000
H2 H       0.901108950000       0.076982420000       0.820720110000       1.000000000000
H3 H       1.520083300000       0.087296450000       0.361410060000       1.000000000000
H4 H       1.046539120000       0.004696010000       0.644436470000       1.000000000000
H5 H       1.704243000000       0.241493290000       0.364304830000       1.000000000000
H6 H       1.098935150000       0.225590270000       0.806862480000       1.000000000000
H7 H       1.785099630000       0.466222130000       0.509601640000       1.000000000000
H8 H       1.800344370000       0.379398930000       0.418430370000       1.000000000000
H9 H       1.679766390000       0.484656000000       0.605875700000       1.000000000000
H10 H       1.493714350000       0.431035120000       0.696734820000       1.000000000000
H11 H       1.330198120000       0.029271760000       0.451360070000       1.000000000000
H12 H       1.262166640000       0.114850700000       0.581898100000       1.000000000000
#END
data_mol10_opt_14-QR-14-2013-3
_audit_creation_method 'generated by cspy2.0'
_cell_length_a 4.4451
_cell_length_b 19.2081
_cell_length_c 16.4698
_cell_angle_alpha 90.0
_cell_angle_beta 101.0389
_cell_angle_gamma 90.0
loop_
_symmetry_equiv_pos_site_id
_symmetry_equiv_pos_as_xyz
1 -x,-y,-z
2 +x,+y,+z
3 -x,1/2+y,1/2-z
4 +x,1/2-y,1/2+z
loop_
_atom_site_label
_atom_site_type_symbol
_atom_site_fract_x
_atom_site_fract_y
_atom_site_fract_z
_atom_site_occupancy
C1 C       0.248093800000       0.391809120000       0.323010420000       1.000000000000
C2 C       0.414364180000       0.402333600000       0.404902870000       1.000000000000
C3 C       0.473748920000       0.638252200000      -0.085871410000       1.000000000000
C4 C       0.297521130000       0.434009160000       0.259887130000       1.000000000000
C5 C       0.693476440000       0.686947660000      -0.056187820000       1.000000000000
C6 C       0.626073330000       0.454657260000       0.422013660000       1.000000000000
C7 C       1.184807330000       0.736927970000       0.142663080000       1.000000000000
C8 C       1.057807890000       0.737570900000       0.060775170000       1.000000000000
C9 C       1.242137190000       0.690544110000       0.283254110000       1.000000000000
C10 C       1.171626330000       0.645518800000       0.339809760000       1.000000000000
C11 C       0.393271760000       0.590286760000      -0.029123290000       1.000000000000
C12 C       0.575051760000       0.533590860000       0.212809350000       1.000000000000
C13 C       1.095163380000       0.687145480000       0.197738000000       1.000000000000
C14 C       0.830041880000       0.687697510000       0.028580710000       1.000000000000
C15 C       0.516132070000       0.489036730000       0.275275820000       1.000000000000
C16 C       0.791257300000       0.586965970000       0.230173140000       1.000000000000
C17 C       0.683316560000       0.499551990000       0.357754550000       1.000000000000
C18 C       0.945565030000       0.592422640000       0.315771720000       1.000000000000
C19 C       0.869802990000       0.636181110000       0.169468440000       1.000000000000
C20 C       0.733712670000       0.636830730000       0.081831920000       1.000000000000
N1 N       0.515763390000       0.589423050000       0.050300480000       1.000000000000
N2 N       0.892298980000       0.550475370000       0.376126750000       1.000000000000
H1 H       0.081580650000       0.350017690000       0.311002290000       1.000000000000
H2 H       0.371730550000       0.368328310000       0.454029980000       1.000000000000
H3 H       0.364519840000       0.636278550000      -0.150529010000       1.000000000000
H4 H       0.171497110000       0.426290010000       0.197305060000       1.000000000000
H5 H       0.765284200000       0.725324320000      -0.096935590000       1.000000000000
H6 H       0.755550840000       0.463701900000       0.483826360000       1.000000000000
H7 H       1.358878890000       0.774712730000       0.168025650000       1.000000000000
H8 H       1.127116250000       0.775599490000       0.019264220000       1.000000000000
H9 H       1.413383350000       0.730690120000       0.301467620000       1.000000000000
H10 H       1.280294940000       0.647374390000       0.404492400000       1.000000000000
H11 H       0.220167360000       0.550877910000      -0.050165100000       1.000000000000
H12 H       0.452121850000       0.526786350000       0.150219360000       1.000000000000
#END
data_mol10_opt_4-QR-4-4503-3
_audit_creation_method 'generated by cspy2.0'
_cell_length_a 32.0608
_cell_length_b 4.5618
_cell_length_c 14.3654
_cell_angle_alpha 90.0
_cell_angle_beta 160.8595
_cell_angle_gamma 90.0
loop_
_symmetry_equiv_pos_site_id
_symmetry_equiv_pos_as_xyz
1 +x,+y,+z
2 -x,1/2+y,-z
loop_
_atom_site_label
_atom_site_type_symbol
_atom_site_fract_x
_atom_site_fract_y
_atom_site_fract_z
_atom_site_occupancy
C1 C       0.038104080000       0.253807300000       0.980272540000       1.000000000000
C2 C      -0.056322660000       0.306390060000       0.712210520000       1.000000000000
C3 C       0.656127310000      -0.907469330000       2.211019450000       1.000000000000
C4 C       0.135536340000       0.062021560000       1.168769920000       1.000000000000
C5 C       0.644079590000      -1.023059050000       2.097814760000       1.000000000000
C6 C      -0.051489240000       0.166697490000       0.638147140000       1.000000000000
C7 C       0.427013640000      -0.968441250000       1.438279590000       1.000000000000
C8 C       0.526877120000      -1.054632820000       1.702284340000       1.000000000000
C9 C       0.233215110000      -0.684569580000       1.001220960000       1.000000000000
C10 C       0.142245410000      -0.491244540000       0.834841480000       1.000000000000
C11 C       0.563503220000      -0.705078760000       2.045091600000       1.000000000000
C12 C       0.241616060000      -0.285700090000       1.284846780000       1.000000000000
C13 C       0.335512840000      -0.762339270000       1.278391650000       1.000000000000
C14 C       0.541415490000      -0.938063490000       1.824025800000       1.000000000000
C15 C       0.143801980000      -0.087551630000       1.099298750000       1.000000000000
C16 C       0.246728250000      -0.428191340000       1.209636110000       1.000000000000
C17 C       0.048661920000      -0.034332320000       0.829350880000       1.000000000000
C18 C       0.145327290000      -0.356539890000       0.931450340000       1.000000000000
C19 C       0.344756560000      -0.638435530000       1.387868780000       1.000000000000
C20 C       0.451604370000      -0.730572780000       1.670415820000       1.000000000000
N1 N       0.466556990000      -0.620716280000       1.789137790000       1.000000000000
N2 N       0.051317420000      -0.168457920000       0.751749590000       1.000000000000
H1 H       0.032220640000       0.367077850000       1.034071670000       1.000000000000
H2 H      -0.132732600000       0.459128680000       0.565918990000       1.000000000000
H3 H       0.733726800000      -0.968116720000       2.420343930000       1.000000000000
H4 H       0.207836630000       0.020837710000       1.373493060000       1.000000000000
H5 H       0.712540010000      -1.180180790000       2.215557120000       1.000000000000
H6 H      -0.122206820000       0.203102000000       0.435427760000       1.000000000000
H7 H       0.414814170000      -1.055761580000       1.342908830000       1.000000000000
H8 H       0.596082600000      -1.211510870000       1.822606520000       1.000000000000
H9 H       0.230886480000      -0.786311390000       0.928083720000       1.000000000000
H10 H       0.064523770000      -0.430264940000       0.625455960000       1.000000000000
H11 H       0.569632090000      -0.608462060000       2.127090180000       1.000000000000
H12 H       0.314351510000      -0.329673930000       1.489250780000       1.000000000000
#END
data_mol10_opt_14-QR-14-2077-3
_audit_creation_method 'generated by cspy2.0'
_cell_length_a 15.6451
_cell_length_b 4.1737
_cell_length_c 21.4883
_cell_angle_alpha 90.0
_cell_angle_beta 84.9832
_cell_angle_gamma 90.0
loop_
_symmetry_equiv_pos_site_id
_symmetry_equiv_pos_as_xyz
1 -x,-y,-z
2 +x,+y,+z
3 -x,1/2+y,1/2-z
4 +x,1/2-y,1/2+z
loop_
_atom_site_label
_atom_site_type_symbol
_atom_site_fract_x
_atom_site_fract_y
_atom_site_fract_z
_atom_site_occupancy
C1 C       0.988286760000       0.825577640000       0.136381370000       1.000000000000
C2 C       0.960268590000       0.703707850000       0.079759690000       1.000000000000
C3 C       0.734962550000       0.465108270000       0.492896990000       1.000000000000
C4 C       0.943717550000       0.756549220000       0.192444790000       1.000000000000
C5 C       0.665754260000       0.274458660000       0.483465230000       1.000000000000
C6 C       0.888494310000       0.515842080000       0.080302260000       1.000000000000
C7 C       0.565559860000      -0.102039990000       0.352023800000       1.000000000000
C8 C       0.578895430000      -0.016184110000       0.411396720000       1.000000000000
C9 C       0.602237690000      -0.101840880000       0.238899660000       1.000000000000
C10 C       0.651681190000      -0.015821790000       0.186878250000       1.000000000000
C11 C       0.788236200000       0.560330010000       0.440012060000       1.000000000000
C12 C       0.820900320000       0.484180410000       0.251072510000       1.000000000000
C13 C       0.621516080000       0.000982380000       0.299898830000       1.000000000000
C14 C       0.650085250000       0.180889530000       0.422354450000       1.000000000000
C15 C       0.868683370000       0.561693950000       0.194901060000       1.000000000000
C16 C       0.747688350000       0.292229190000       0.251696720000       1.000000000000
C17 C       0.840575200000       0.439202040000       0.137853420000       1.000000000000
C18 C       0.725690900000       0.182715290000       0.191145130000       1.000000000000
C19 C       0.693459220000       0.197310810000       0.307749900000       1.000000000000
C20 C       0.707782640000       0.289360370000       0.371280830000       1.000000000000
N1 N       0.775613060000       0.477664710000       0.382368630000       1.000000000000
N2 N       0.770417490000       0.254279660000       0.137141160000       1.000000000000
H1 H       1.045327470000       0.973886030000       0.134748300000       1.000000000000
H2 H       0.996485800000       0.761262360000       0.035839380000       1.000000000000
H3 H       0.748760860000       0.541140990000       0.539162020000       1.000000000000
H4 H       0.964706310000       0.848742430000       0.235793520000       1.000000000000
H5 H       0.622322300000       0.193199780000       0.522412130000       1.000000000000
H6 H       0.865895920000       0.420192940000       0.037836910000       1.000000000000
H7 H       0.511457800000      -0.252367000000       0.343019230000       1.000000000000
H8 H       0.536055280000      -0.095426130000       0.450808700000       1.000000000000
H9 H       0.546264800000      -0.252271760000       0.235649170000       1.000000000000
H10 H       0.638039070000      -0.091305090000       0.140563560000       1.000000000000
H11 H       0.843729320000       0.711405610000       0.445489750000       1.000000000000
H12 H       0.840691130000       0.573548410000       0.294651130000       1.000000000000
#END
data_mol10_opt_14-QR-14-7259-3
_audit_creation_method 'generated by cspy2.0'
_cell_length_a 4.5552
_cell_length_b 19.0832
_cell_length_c 24.3444
_cell_angle_alpha 90.0
_cell_angle_beta 40.6717
_cell_angle_gamma 90.0
loop_
_symmetry_equiv_pos_site_id
_symmetry_equiv_pos_as_xyz
1 -x,-y,-z
2 +x,+y,+z
3 -x,1/2+y,1/2-z
4 +x,1/2-y,1/2+z
loop_
_atom_site_label
_atom_site_type_symbol
_atom_site_fract_x
_atom_site_fract_y
_atom_site_fract_z
_atom_site_occupancy
C1 C       0.494812800000       0.573674900000       0.460691120000       1.000000000000
C2 C       0.705054010000       0.558034990000       0.379781670000       1.000000000000
C3 C       1.369718860000       0.894080100000       0.550834380000       1.000000000000
C4 C       0.656614660000       0.626490610000       0.470256130000       1.000000000000
C5 C       1.734903810000       0.924971980000       0.474288570000       1.000000000000
C6 C       1.071634580000       0.595383380000       0.310268050000       1.000000000000
C7 C       2.402744300000       0.907049160000       0.252035160000       1.000000000000
C8 C       2.264382170000       0.931705200000       0.321238570000       1.000000000000
C9 C       2.348757400000       0.827863770000       0.180841620000       1.000000000000
C10 C       2.157279770000       0.774551500000       0.179930390000       1.000000000000
C11 C       1.159659480000       0.838349940000       0.552832210000       1.000000000000
C12 C       1.215719570000       0.721109320000       0.405883180000       1.000000000000
C13 C       2.178067850000       0.850318540000       0.257380400000       1.000000000000
C14 C       1.887252360000       0.900615060000       0.401153740000       1.000000000000
C15 C       1.037609550000       0.666551840000       0.399365760000       1.000000000000
C16 C       1.589540040000       0.759309350000       0.335006430000       1.000000000000
C17 C       1.248813420000       0.650735740000       0.317963290000       1.000000000000
C18 C       1.773615540000       0.738485900000       0.256244340000       1.000000000000
C19 C       1.800750460000       0.817199420000       0.335084380000       1.000000000000
C20 C       1.652424550000       0.843547540000       0.409190760000       1.000000000000
N1 N       1.292325570000       0.814272430000       0.485944940000       1.000000000000
N2 N       1.608593950000       0.686621240000       0.248817280000       1.000000000000
H1 H       0.204904180000       0.543348440000       0.514801350000       1.000000000000
H2 H       0.571642070000       0.515976180000       0.373564340000       1.000000000000
H3 H       1.244482250000       0.911500610000       0.608102430000       1.000000000000
H4 H       0.498023560000       0.638684980000       0.531759020000       1.000000000000
H5 H       1.911077830000       0.968202200000       0.468709300000       1.000000000000
H6 H       1.237418090000       0.584487580000       0.248031850000       1.000000000000
H7 H       2.690152110000       0.930313090000       0.190663590000       1.000000000000
H8 H       2.436982200000       0.974865630000       0.316683310000       1.000000000000
H9 H       2.638933960000       0.855171950000       0.123078340000       1.000000000000
H10 H       2.281785040000       0.756992620000       0.122785660000       1.000000000000
H11 H       0.869306570000       0.812473440000       0.612234850000       1.000000000000
H12 H       1.062992130000       0.734023510000       0.466446790000       1.000000000000
#END
data_mol10_opt_19-QR-19-4003-3
_audit_creation_method 'generated by cspy2.0'
_cell_length_a 20.6489
_cell_length_b 4.2549
_cell_length_c 15.6616
_cell_angle_alpha 90.0
_cell_angle_beta 90.0
_cell_angle_gamma 90.0
loop_
_symmetry_equiv_pos_site_id
_symmetry_equiv_pos_as_xyz
1 +x,+y,+z
2 -x,1/2+y,1/2-z
3 1/2-x,-y,1/2+z
4 1/2+x,1/2-y,-z
loop_
_atom_site_label
_atom_site_type_symbol
_atom_site_fract_x
_atom_site_fract_y
_atom_site_fract_z
_atom_site_occupancy
C1 C       0.416118970000       0.434159520000       0.973872930000       1.000000000000
C2 C       0.465704690000       0.424535250000       0.910842460000       1.000000000000
C3 C       0.055090190000      -0.480505440000       0.923224700000       1.000000000000
C4 C       0.358803390000       0.279655770000       0.960982800000       1.000000000000
C5 C       0.056078200000      -0.629469900000       0.845473220000       1.000000000000
C6 C       0.457043810000       0.261165370000       0.836425000000       1.000000000000
C7 C       0.167275570000      -0.732817590000       0.662490390000       1.000000000000
C8 C       0.113447500000      -0.758979260000       0.711883050000       1.000000000000
C9 C       0.276835610000      -0.541296210000       0.633072210000       1.000000000000
C10 C       0.330891810000      -0.378894010000       0.653486720000       1.000000000000
C11 C       0.110393120000      -0.308691280000       0.947106760000       1.000000000000
C12 C       0.290220410000      -0.055030440000       0.868133510000       1.000000000000
C13 C       0.222168090000      -0.555536910000       0.689625110000       1.000000000000
C14 C       0.111267330000      -0.607044930000       0.792607030000       1.000000000000
C15 C       0.347992940000       0.107001480000       0.884311890000       1.000000000000
C16 C       0.281343710000      -0.222092670000       0.792251450000       1.000000000000
C17 C       0.397966770000       0.097558360000       0.820932080000       1.000000000000
C18 C       0.335281340000      -0.214391020000       0.733137310000       1.000000000000
C19 C       0.222973060000      -0.398996830000       0.769273150000       1.000000000000
C20 C       0.165378980000      -0.426831920000       0.822182750000       1.000000000000
N1 N       0.162699930000      -0.282704280000       0.899483400000       1.000000000000
N2 N       0.390673020000      -0.061156820000       0.747438140000       1.000000000000
H1 H       0.424120010000       0.565169280000       1.032297040000       1.000000000000
H2 H       0.510749990000       0.548584610000       0.922298590000       1.000000000000
H3 H       0.013521100000      -0.492984380000       0.965268750000       1.000000000000
H4 H       0.320782520000       0.286071170000       1.008761750000       1.000000000000
H5 H       0.014880640000      -0.765635460000       0.823508040000       1.000000000000
H6 H       0.494057700000       0.250268280000       0.787498620000       1.000000000000
H7 H       0.169562110000      -0.847618560000       0.600738770000       1.000000000000
H8 H       0.071879610000      -0.894183570000       0.690815080000       1.000000000000
H9 H       0.273553710000      -0.665924490000       0.572808110000       1.000000000000
H10 H       0.372513690000      -0.365845780000       0.611583390000       1.000000000000
H11 H       0.111544740000      -0.187272080000       1.008202950000       1.000000000000
H12 H       0.251841660000      -0.051440030000       0.914807610000       1.000000000000
#END
data_mol10_opt_14-QR-14-654-3
_audit_creation_method 'generated by cspy2.0'
_cell_length_a 10.986
_cell_length_b 3.8436
_cell_length_c 44.5242
_cell_angle_alpha 90.0
_cell_angle_beta 47.2
_cell_angle_gamma 90.0
loop_
_symmetry_equiv_pos_site_id
_symmetry_equiv_pos_as_xyz
1 -x,-y,-z
2 +x,+y,+z
3 -x,1/2+y,1/2-z
4 +x,1/2-y,1/2+z
loop_
_atom_site_label
_atom_site_type_symbol
_atom_site_fract_x
_atom_site_fract_y
_atom_site_fract_z
_atom_site_occupancy
C1 C       0.230779950000       0.181744710000       0.497452720000       1.000000000000
C2 C       0.317262950000       0.238650790000       0.510376100000       1.000000000000
C3 C      -0.772918570000       0.725515220000       0.637988650000       1.000000000000
C4 C       0.067886250000       0.277107170000       0.521995110000       1.000000000000
C5 C      -0.827457140000       0.871496090000       0.673486590000       1.000000000000
C6 C       0.239458220000       0.389293220000       0.547452810000       1.000000000000
C7 C      -0.664234060000       1.078799350000       0.721663520000       1.000000000000
C8 C      -0.772064500000       1.052626090000       0.716393830000       1.000000000000
C9 C      -0.392459510000       0.997451090000       0.699628660000       1.000000000000
C10 C      -0.232680660000       0.891202100000       0.672665880000       1.000000000000
C11 C      -0.607270080000       0.611315740000       0.609026570000       1.000000000000
C12 C      -0.183882650000       0.536992340000       0.587016110000       1.000000000000
C13 C      -0.497283640000       0.958876290000       0.691334910000       1.000000000000
C14 C      -0.718544970000       0.902620780000       0.679915750000       1.000000000000
C15 C      -0.017335210000       0.434728850000       0.560808600000       1.000000000000
C16 C      -0.263385150000       0.691059530000       0.624844410000       1.000000000000
C17 C       0.069927720000       0.491833040000       0.573767240000       1.000000000000
C18 C      -0.162387530000       0.735290170000       0.634553280000       1.000000000000
C19 C      -0.436570500000       0.807259120000       0.654384370000       1.000000000000
C20 C      -0.551895580000       0.779097940000       0.648717050000       1.000000000000
N1 N      -0.502231850000       0.636216370000       0.613978400000       1.000000000000
N2 N      -0.003565960000       0.639280900000       0.609979120000       1.000000000000
H1 H       0.295083840000       0.061950120000       0.467953600000       1.000000000000
H2 H       0.446264150000       0.161146190000       0.490476290000       1.000000000000
H3 H      -0.853306040000       0.697767490000       0.632119650000       1.000000000000
H4 H       0.001181330000       0.234400880000       0.512337610000       1.000000000000
H5 H      -0.953932800000       0.964532030000       0.696985840000       1.000000000000
H6 H       0.302626730000       0.435393030000       0.557965320000       1.000000000000
H7 H      -0.703515530000       1.192753890000       0.749366880000       1.000000000000
H8 H      -0.898865150000       1.144364890000       0.739598950000       1.000000000000
H9 H      -0.445569090000       1.115639020000       0.728456980000       1.000000000000
H10 H      -0.152027170000       0.918427890000       0.678449550000       1.000000000000
H11 H      -0.559252480000       0.494207300000       0.580506700000       1.000000000000
H12 H      -0.252342200000       0.496678920000       0.577981230000       1.000000000000
#END
data_mol10_opt_14-QR-14-6170-3
_audit_creation_method 'generated by cspy2.0'
_cell_length_a 4.8092
_cell_length_b 20.2935
_cell_length_c 21.9186
_cell_angle_alpha 90.0
_cell_angle_beta 40.1071
_cell_angle_gamma 90.0
loop_
_symmetry_equiv_pos_site_id
_symmetry_equiv_pos_as_xyz
1 -x,-y,-z
2 +x,+y,+z
3 -x,1/2+y,1/2-z
4 +x,1/2-y,1/2+z
loop_
_atom_site_label
_atom_site_type_symbol
_atom_site_fract_x
_atom_site_fract_y
_atom_site_fract_z
_atom_site_occupancy
C1 C       0.271189270000       0.403058600000       0.715758370000       1.000000000000
C2 C       0.452861090000       0.456618750000       0.652172660000       1.000000000000
C3 C      -0.495356050000       0.043796590000       0.682732030000       1.000000000000
C4 C       0.154713010000       0.346325100000       0.705813310000       1.000000000000
C5 C      -0.407309240000       0.049357110000       0.606782570000       1.000000000000
C6 C       0.514336430000       0.452415540000       0.580137310000       1.000000000000
C7 C       0.046827080000       0.171815860000       0.423352840000       1.000000000000
C8 C      -0.129780950000       0.114840510000       0.473895210000       1.000000000000
C9 C       0.327835710000       0.283600410000       0.389900960000       1.000000000000
C10 C       0.427957790000       0.336699310000       0.407491300000       1.000000000000
C11 C      -0.396072590000       0.097924260000       0.703615180000       1.000000000000
C12 C       0.100030950000       0.283081180000       0.618507150000       1.000000000000
C13 C       0.141518290000       0.225349100000       0.447446520000       1.000000000000
C14 C      -0.223709640000       0.107894990000       0.552773230000       1.000000000000
C15 C       0.213820350000       0.340092290000       0.631665600000       1.000000000000
C16 C       0.162982420000       0.278703770000       0.544966810000       1.000000000000
C17 C       0.396778390000       0.394060290000       0.567717160000       1.000000000000
C18 C       0.350372940000       0.336384520000       0.484975900000       1.000000000000
C19 C       0.055626790000       0.221455750000       0.525126390000       1.000000000000
C20 C      -0.133442330000       0.160495220000       0.579273710000       1.000000000000
N1 N      -0.224708430000       0.153247670000       0.654827220000       1.000000000000
N2 N       0.460577840000       0.391146070000       0.496465910000       1.000000000000
H1 H       0.225629290000       0.407568210000       0.772265810000       1.000000000000
H2 H       0.542895190000       0.501134150000       0.661293330000       1.000000000000
H3 H      -0.636184780000      -0.000415030000       0.725604720000       1.000000000000
H4 H       0.015914630000       0.305302290000       0.754056670000       1.000000000000
H5 H      -0.476608220000       0.009273470000       0.587137210000       1.000000000000
H6 H       0.652081220000       0.492498620000       0.530825810000       1.000000000000
H7 H       0.120064100000       0.177753010000       0.362991340000       1.000000000000
H8 H      -0.200966530000       0.074339190000       0.455155390000       1.000000000000
H9 H       0.386875980000       0.283846910000       0.331213500000       1.000000000000
H10 H       0.568577550000       0.380977260000       0.364795650000       1.000000000000
H11 H      -0.460872730000       0.095490070000       0.763209140000       1.000000000000
H12 H      -0.038494330000       0.241780500000       0.665719800000       1.000000000000
#END
data_mol10_opt_15-QR-15-687-3
_audit_creation_method 'generated by cspy2.0'
_cell_length_a 50.7976
_cell_length_b 3.7788
_cell_length_c 21.8208
_cell_angle_alpha 90.0
_cell_angle_beta 41.1723
_cell_angle_gamma 90.0
loop_
_symmetry_equiv_pos_site_id
_symmetry_equiv_pos_as_xyz
1 -x,-y,-z
2 +x,+y,+z
3 -x,+y,1/2-z
4 +x,-y,1/2+z
5 1/2-x,1/2-y,-z
6 1/2+x,1/2+y,+z
7 1/2-x,1/2+y,1/2-z
8 1/2+x,1/2-y,1/2+z
loop_
_atom_site_label
_atom_site_type_symbol
_atom_site_fract_x
_atom_site_fract_y
_atom_site_fract_z
_atom_site_occupancy
C1 C       0.250287670000       0.450853170000       0.614116330000       1.000000000000
C2 C       0.235525780000       0.513368670000       0.700174090000       1.000000000000
C3 C       0.118872620000       0.874521940000       0.522052580000       1.000000000000
C4 C       0.227153100000       0.526394400000       0.604587340000       1.000000000000
C5 C       0.082692510000       1.008716250000       0.604009470000       1.000000000000
C6 C       0.198055380000       0.649743760000       0.774751770000       1.000000000000
C7 C       0.030036900000       1.222122900000       0.840672090000       1.000000000000
C8 C       0.037144050000       1.186900180000       0.767213450000       1.000000000000
C9 C       0.048931810000       1.170254810000       0.915590490000       1.000000000000
C10 C       0.074640000000       1.083984210000       0.915914760000       1.000000000000
C11 C       0.146575560000       0.781227720000       0.519241100000       1.000000000000
C12 C       0.163167620000       0.750518820000       0.674401120000       1.000000000000
C13 C       0.059145050000       1.123483390000       0.834283500000       1.000000000000
C14 C       0.074360270000       1.048773200000       0.681659230000       1.000000000000
C15 C       0.187983520000       0.668730030000       0.680664410000       1.000000000000
C16 C       0.124936980000       0.890023800000       0.750428900000       1.000000000000
C17 C       0.173173060000       0.731509980000       0.767244740000       1.000000000000
C18 C       0.113306850000       0.941825810000       0.834128900000       1.000000000000
C19 C       0.096745430000       0.984505120000       0.751058480000       1.000000000000
C20 C       0.104379480000       0.946670910000       0.672396100000       1.000000000000
N1 N       0.139840450000       0.814980100000       0.590232270000       1.000000000000
N2 N       0.136537820000       0.865259110000       0.841403860000       1.000000000000
H1 H       0.280064280000       0.342633170000       0.556049580000       1.000000000000
H2 H       0.254330580000       0.451648050000       0.706272550000       1.000000000000
H3 H       0.126194300000       0.840392340000       0.461232170000       1.000000000000
H4 H       0.238216270000       0.479301270000       0.539178550000       1.000000000000
H5 H       0.060095720000       1.085529700000       0.610482770000       1.000000000000
H6 H       0.186154300000       0.699738930000       0.840959170000       1.000000000000
H7 H       0.001752660000       1.327183150000       0.906367530000       1.000000000000
H8 H       0.014859050000       1.262440910000       0.772596610000       1.000000000000
H9 H       0.019681710000       1.278049020000       0.977486330000       1.000000000000
H10 H       0.067404430000       1.117630120000       0.976608510000       1.000000000000
H11 H       0.175580520000       0.673980260000       0.455615710000       1.000000000000
H12 H       0.173609050000       0.705535470000       0.610007160000       1.000000000000
#END
data_mol10_opt_61-QR-61-2225-3
_audit_creation_method 'generated by cspy2.0'
_cell_length_a 19.5114
_cell_length_b 15.8286
_cell_length_c 9.4009
_cell_angle_alpha 90.0
_cell_angle_beta 90.0
_cell_angle_gamma 90.0
loop_
_symmetry_equiv_pos_site_id
_symmetry_equiv_pos_as_xyz
1 -x,-y,-z
2 +x,+y,+z
3 -x,1/2+y,1/2-z
4 +x,1/2-y,1/2+z
5 1/2-x,-y,1/2+z
6 1/2+x,+y,1/2-z
7 1/2-x,1/2+y,+z
8 1/2+x,1/2-y,-z
loop_
_atom_site_label
_atom_site_type_symbol
_atom_site_fract_x
_atom_site_fract_y
_atom_site_fract_z
_atom_site_occupancy
C1 C       0.097262340000       0.854453440000       0.179493390000       1.000000000000
C2 C       0.070101230000       0.777023240000       0.231772730000       1.000000000000
C3 C       0.411787030000       0.885155740000      -0.435756810000       1.000000000000
C4 C       0.148309910000       0.854261070000       0.079617920000       1.000000000000
C5 C       0.428730800000       0.803511350000      -0.470330330000       1.000000000000
C6 C       0.094422530000       0.701185540000       0.183325280000       1.000000000000
C7 C       0.377301220000       0.586207690000      -0.372808440000       1.000000000000
C8 C       0.411154710000       0.650368730000      -0.438252420000       1.000000000000
C9 C       0.292140320000       0.530079880000      -0.206510260000       1.000000000000
C10 C       0.242137360000       0.538960460000      -0.108207960000       1.000000000000
C11 C       0.359938320000       0.897365540000      -0.333859870000       1.000000000000
C12 C       0.227126040000       0.773020670000      -0.075616470000       1.000000000000
C13 C       0.325056590000       0.601924410000      -0.270041050000       1.000000000000
C14 C       0.394526460000       0.735392480000      -0.404297360000       1.000000000000
C15 C       0.174948070000       0.776558710000       0.026580730000       1.000000000000
C16 C       0.251946630000       0.695669490000      -0.125248690000       1.000000000000
C17 C       0.147540370000       0.698671270000       0.079326420000       1.000000000000
C18 C       0.220232560000       0.621320020000      -0.064067880000       1.000000000000
C19 C       0.306167050000       0.685124930000      -0.231715750000       1.000000000000
C20 C       0.342376820000       0.753842210000      -0.301694080000       1.000000000000
N1 N       0.326948690000       0.835395230000      -0.270159250000       1.000000000000
N2 N       0.170492580000       0.623464030000       0.033452240000       1.000000000000
H1 H       0.077161390000       0.913716760000       0.219512210000       1.000000000000
H2 H       0.029681140000       0.778566170000       0.310902260000       1.000000000000
H3 H       0.437045620000       0.938800300000      -0.484422150000       1.000000000000
H4 H       0.169267170000       0.913064340000       0.039320120000       1.000000000000
H5 H       0.468306760000       0.790039940000      -0.548204450000       1.000000000000
H6 H       0.074573760000       0.641416520000       0.221449590000       1.000000000000
H7 H       0.389503350000       0.521025490000      -0.397758250000       1.000000000000
H8 H       0.450838840000       0.637927200000      -0.516293300000       1.000000000000
H9 H       0.308668910000       0.467735810000      -0.239948600000       1.000000000000
H10 H       0.216810520000       0.485465810000      -0.059316730000       1.000000000000
H11 H       0.345006570000       0.961074070000      -0.303530140000       1.000000000000
H12 H       0.248642330000       0.830761170000      -0.116959540000       1.000000000000
#END
data_mol10_opt_19-QR-19-3094-3
_audit_creation_method 'generated by cspy2.0'
_cell_length_a 4.173
_cell_length_b 32.354
_cell_length_c 10.193
_cell_angle_alpha 90.0
_cell_angle_beta 90.0
_cell_angle_gamma 90.0
loop_
_symmetry_equiv_pos_site_id
_symmetry_equiv_pos_as_xyz
1 +x,+y,+z
2 -x,1/2+y,1/2-z
3 1/2-x,-y,1/2+z
4 1/2+x,1/2-y,-z
loop_
_atom_site_label
_atom_site_type_symbol
_atom_site_fract_x
_atom_site_fract_y
_atom_site_fract_z
_atom_site_occupancy
C1 C       0.464221050000       0.494310060000       0.807359110000       1.000000000000
C2 C       0.624918230000       0.480314370000       0.692538300000       1.000000000000
C3 C       0.463578090000       0.364859540000       1.527015070000       1.000000000000
C4 C       0.475179840000       0.471557990000       0.920486130000       1.000000000000
C5 C       0.643162540000       0.329841590000       1.507455340000       1.000000000000
C6 C       0.792859050000       0.443974150000       0.693081650000       1.000000000000
C7 C       1.100232600000       0.279540560000       1.240727480000       1.000000000000
C8 C       0.969310880000       0.286095100000       1.360992730000       1.000000000000
C9 C       1.202762740000       0.298494560000       1.012006990000       1.000000000000
C10 C       1.172833580000       0.323708580000       0.907049670000       1.000000000000
C11 C       0.426192150000       0.392014490000       1.420346810000       1.000000000000
C12 C       0.666135730000       0.409179170000       1.038212640000       1.000000000000
C13 C       1.055152720000       0.308052280000       1.135610710000       1.000000000000
C14 C       0.782587620000       0.322110370000       1.383661530000       1.000000000000
C15 C       0.647655000000       0.433560210000       0.924882280000       1.000000000000
C16 C       0.837698740000       0.372106850000       1.038935220000       1.000000000000
C17 C       0.809298780000       0.419520140000       0.809200110000       1.000000000000
C18 C       0.990895370000       0.361171650000       0.916212340000       1.000000000000
C19 C       0.871925620000       0.344458630000       1.152001860000       1.000000000000
C20 C       0.731669390000       0.351499910000       1.280687400000       1.000000000000
N1 N       0.552695950000       0.385813250000       1.303597790000       1.000000000000
N2 N       0.975760360000       0.384000250000       0.807230980000       1.000000000000
H1 H       0.332733610000       0.523194840000       0.804492460000       1.000000000000
H2 H       0.613209940000       0.498798010000       0.603920090000       1.000000000000
H3 H       0.353356520000       0.371693850000       1.620742850000       1.000000000000
H4 H       0.353137330000       0.482040270000       1.008380970000       1.000000000000
H5 H       0.680687030000       0.307716450000       1.585985940000       1.000000000000
H6 H       0.917196430000       0.432674110000       0.606961510000       1.000000000000
H7 H       1.243249180000       0.252172560000       1.222128170000       1.000000000000
H8 H       1.004598810000       0.264268720000       1.440464850000       1.000000000000
H9 H       1.340655150000       0.270158990000       1.005046780000       1.000000000000
H10 H       1.282591750000       0.316955410000       0.813210670000       1.000000000000
H11 H       0.285698460000       0.420099710000       1.431811120000       1.000000000000
H12 H       0.546406730000       0.419055430000       1.126555560000       1.000000000000
#END
data_mol10_opt_4-QR-4-6009-3
_audit_creation_method 'generated by cspy2.0'
_cell_length_a 15.5459
_cell_length_b 4.7649
_cell_length_c 9.4762
_cell_angle_alpha 90.0
_cell_angle_beta 78.4281
_cell_angle_gamma 90.0
loop_
_symmetry_equiv_pos_site_id
_symmetry_equiv_pos_as_xyz
1 +x,+y,+z
2 -x,1/2+y,-z
loop_
_atom_site_label
_atom_site_type_symbol
_atom_site_fract_x
_atom_site_fract_y
_atom_site_fract_z
_atom_site_occupancy
C1 C       0.793541760000       0.405100740000       0.076140790000       1.000000000000
C2 C       0.881103820000       0.462694710000       0.003712130000       1.000000000000
C3 C       0.464248020000      -0.783833230000      -0.211814270000       1.000000000000
C4 C       0.744192310000       0.209091840000       0.022666200000       1.000000000000
C5 C       0.512331850000      -0.899030240000      -0.335637910000       1.000000000000
C6 C       0.917481840000       0.323646520000      -0.120319240000       1.000000000000
C7 C       0.733969850000      -0.833879050000      -0.564661140000       1.000000000000
C8 C       0.650416020000      -0.924998430000      -0.516486280000       1.000000000000
C9 C       0.860955990000      -0.540286830000      -0.548943300000       1.000000000000
C10 C       0.902452640000      -0.342327240000      -0.485306810000       1.000000000000
C11 C       0.504897850000      -0.576889480000      -0.141913850000       1.000000000000
C12 C       0.731989050000      -0.142543940000      -0.165197800000       1.000000000000
C13 C       0.772235260000      -0.623193350000      -0.489793060000       1.000000000000
C14 C       0.599351070000      -0.809052060000      -0.388589020000       1.000000000000
C15 C       0.779795090000       0.059959550000      -0.106201850000       1.000000000000
C16 C       0.769064330000      -0.284790890000      -0.291691630000       1.000000000000
C17 C       0.867956950000       0.118203060000      -0.178966770000       1.000000000000
C18 C       0.858602320000      -0.207948340000      -0.355358910000       1.000000000000
C19 C       0.724802060000      -0.499732860000      -0.361905550000       1.000000000000
C20 C       0.635362700000      -0.597101570000      -0.310262700000       1.000000000000
N1 N       0.585875590000      -0.487916410000      -0.188127870000       1.000000000000
N2 N       0.905155120000      -0.015429770000      -0.300734250000       1.000000000000
H1 H       0.766177470000       0.517995370000       0.174204340000       1.000000000000
H2 H       0.919082290000       0.618795590000       0.047858860000       1.000000000000
H3 H       0.397350480000      -0.848148970000      -0.168372890000       1.000000000000
H4 H       0.677378450000       0.164184890000       0.077319610000       1.000000000000
H5 H       0.484582660000      -1.059588090000      -0.394387430000       1.000000000000
H6 H       0.983984860000       0.363729640000      -0.177385850000       1.000000000000
H7 H       0.773648270000      -0.920646930000      -0.662144690000       1.000000000000
H8 H       0.621750290000      -1.085286170000      -0.574013350000       1.000000000000
H9 H       0.894190480000      -0.642055680000      -0.647237040000       1.000000000000
H10 H       0.969305090000      -0.277483170000      -0.528494960000       1.000000000000
H11 H       0.469036070000      -0.480425880000      -0.043509750000       1.000000000000
H12 H       0.665478250000      -0.190119150000      -0.112518700000       1.000000000000
#END
data_mol10_opt_14-QR-14-2541-3
_audit_creation_method 'generated by cspy2.0'
_cell_length_a 15.8446
_cell_length_b 4.7806
_cell_length_c 18.1451
_cell_angle_alpha 90.0
_cell_angle_beta 82.2118
_cell_angle_gamma 90.0
loop_
_symmetry_equiv_pos_site_id
_symmetry_equiv_pos_as_xyz
1 -x,-y,-z
2 +x,+y,+z
3 -x,1/2+y,1/2-z
4 +x,1/2-y,1/2+z
loop_
_atom_site_label
_atom_site_type_symbol
_atom_site_fract_x
_atom_site_fract_y
_atom_site_fract_z
_atom_site_occupancy
C1 C       0.726510310000       0.879947450000       0.158843870000       1.000000000000
C2 C       0.637552060000       0.839447650000       0.179942090000       1.000000000000
C3 C       1.022682990000       2.020357810000       0.370322120000       1.000000000000
C4 C       0.770181500000       1.069054760000       0.195874730000       1.000000000000
C5 C       0.968173800000       2.146317200000       0.425761090000       1.000000000000
C6 C       0.594157250000       0.988278130000       0.237454990000       1.000000000000
C7 C       0.740006900000       2.124354520000       0.503196950000       1.000000000000
C8 C       0.823442010000       2.199925940000       0.493891150000       1.000000000000
C9 C       0.619213500000       1.852684350000       0.470997210000       1.000000000000
C10 C       0.583696250000       1.660755870000       0.429993300000       1.000000000000
C11 C       0.988418300000       1.819008580000       0.326253330000       1.000000000000
C12 C       0.769032840000       1.423778850000       0.295699970000       1.000000000000
C13 C       0.708358560000       1.918827880000       0.456972430000       1.000000000000
C14 C       0.881097890000       2.072509030000       0.436918250000       1.000000000000
C15 C       0.727205980000       1.227902530000       0.256060140000       1.000000000000
C16 C       0.724838920000       1.575606030000       0.354450560000       1.000000000000
C17 C       0.637651570000       1.186843050000       0.277225190000       1.000000000000
C18 C       0.634594200000       1.515858810000       0.370650750000       1.000000000000
C19 C       0.762536880000       1.784449900000       0.399337190000       1.000000000000
C20 C       0.851850290000       1.865213680000       0.389327820000       1.000000000000
N1 N       0.907604370000       1.744925990000       0.335063710000       1.000000000000
N2 N       0.593647940000       1.330102090000       0.333462910000       1.000000000000
H1 H       0.759475870000       0.759592640000       0.113101080000       1.000000000000
H2 H       0.604142390000       0.688635980000       0.149875620000       1.000000000000
H3 H       1.089800210000       2.072279240000       0.360299310000       1.000000000000
H4 H       0.838008400000       1.101040500000       0.180069510000       1.000000000000
H5 H       0.990823160000       2.303219120000       0.461604550000       1.000000000000
H6 H       0.526461860000       0.961145240000       0.254567870000       1.000000000000
H7 H       0.695333370000       2.220018730000       0.546473860000       1.000000000000
H8 H       0.847047620000       2.356434020000       0.529256910000       1.000000000000
H9 H       0.580676840000       1.962155450000       0.515933710000       1.000000000000
H10 H       0.516621360000       1.608477440000       0.439849860000       1.000000000000
H11 H       1.029482650000       1.714390400000       0.281753840000       1.000000000000
H12 H       0.836421530000       1.458665850000       0.280833200000       1.000000000000
#END
data_mol10_opt_2-QR-2-1482-3
_audit_creation_method 'generated by cspy2.0'
_cell_length_a 11.0564
_cell_length_b 9.0183
_cell_length_c 8.1166
_cell_angle_alpha 100.7947
_cell_angle_beta 110.3968
_cell_angle_gamma 104.1013
loop_
_symmetry_equiv_pos_site_id
_symmetry_equiv_pos_as_xyz
1 -x,-y,-z
2 +x,+y,+z
loop_
_atom_site_label
_atom_site_type_symbol
_atom_site_fract_x
_atom_site_fract_y
_atom_site_fract_z
_atom_site_occupancy
C1 C       0.221205930000       0.061828900000       0.981243350000       1.000000000000
C2 C       0.329867960000       0.075160370000       0.923245750000       1.000000000000
C3 C      -0.481147310000       0.298524590000       0.458996320000       1.000000000000
C4 C       0.110569200000       0.102604550000       0.889386250000       1.000000000000
C5 C      -0.465911720000       0.348617060000       0.315536050000       1.000000000000
C6 C       0.325786170000       0.128796010000       0.775050620000       1.000000000000
C7 C      -0.215338180000       0.405401480000       0.107590690000       1.000000000000
C8 C      -0.329934310000       0.403443050000       0.135366780000       1.000000000000
C9 C       0.005746970000       0.363056070000       0.183331210000       1.000000000000
C10 C       0.108853700000       0.319403850000       0.285666070000       1.000000000000
C11 C      -0.376219260000       0.251866210000       0.569178140000       1.000000000000
C12 C      -0.008375000000       0.202054530000       0.635857110000       1.000000000000
C13 C      -0.111755270000       0.356876000000       0.223374060000       1.000000000000
C14 C      -0.348057660000       0.352053020000       0.282880200000       1.000000000000
C15 C       0.102627400000       0.158908460000       0.734427510000       1.000000000000
C16 C      -0.012729800000       0.256661560000       0.484487810000       1.000000000000
C17 C       0.212108810000       0.172243610000       0.676231010000       1.000000000000
C18 C       0.103798090000       0.264948790000       0.438865110000       1.000000000000
C19 C      -0.123829730000       0.304487810000       0.372397770000       1.000000000000
C20 C      -0.246443430000       0.302363590000       0.402251690000       1.000000000000
N1 N      -0.264970160000       0.253478700000       0.542793790000       1.000000000000
N2 N       0.210497630000       0.224438300000       0.531248480000       1.000000000000
H1 H       0.226786150000       0.019052360000       1.099032350000       1.000000000000
H2 H       0.416604970000       0.042263620000       0.997927800000       1.000000000000
H3 H      -0.570272950000       0.294512510000       0.487777910000       1.000000000000
H4 H       0.027374110000       0.092772670000       0.932890540000       1.000000000000
H5 H      -0.543379170000       0.386077820000       0.225661200000       1.000000000000
H6 H       0.407201420000       0.139951190000       0.728232230000       1.000000000000
H7 H      -0.200248600000       0.444371860000      -0.004505370000       1.000000000000
H8 H      -0.408269590000       0.440544040000       0.046751050000       1.000000000000
H9 H       0.009579540000       0.404160760000       0.067328760000       1.000000000000
H10 H       0.198107900000       0.323346140000       0.257304740000       1.000000000000
H11 H      -0.384392540000       0.211418130000       0.684196660000       1.000000000000
H12 H      -0.092049450000       0.193183170000       0.676954040000       1.000000000000
#END
data_mol10_opt_14-QR-14-6321-3
_audit_creation_method 'generated by cspy2.0'
_cell_length_a 4.0628
_cell_length_b 10.9966
_cell_length_c 39.3536
_cell_angle_alpha 90.0
_cell_angle_beta 52.2251
_cell_angle_gamma 90.0
loop_
_symmetry_equiv_pos_site_id
_symmetry_equiv_pos_as_xyz
1 -x,-y,-z
2 +x,+y,+z
3 -x,1/2+y,1/2-z
4 +x,1/2-y,1/2+z
loop_
_atom_site_label
_atom_site_type_symbol
_atom_site_fract_x
_atom_site_fract_y
_atom_site_fract_z
_atom_site_occupancy
C1 C       0.326572040000       0.779989190000       0.000542030000       1.000000000000
C2 C       0.334083410000       0.657976870000      -0.011952100000       1.000000000000
C3 C       0.525516320000       1.395295420000      -0.139498250000       1.000000000000
C4 C       0.360645960000       0.875069040000      -0.023888300000       1.000000000000
C5 C       0.562796290000       1.351939090000      -0.174430700000       1.000000000000
C6 C       0.375328220000       0.633509410000      -0.048497230000       1.000000000000
C7 C       0.599059660000       1.056102770000      -0.221330750000       1.000000000000
C8 C       0.600544850000       1.178344890000      -0.216394140000       1.000000000000
C9 C       0.561484540000       0.845343320000      -0.199135150000       1.000000000000
C10 C       0.525965430000       0.760044940000      -0.172347030000       1.000000000000
C11 C       0.487561640000       1.309644180000      -0.110734360000       1.000000000000
C12 C       0.439771120000       0.947364430000      -0.088222390000       1.000000000000
C13 C       0.559792710000       0.972917230000      -0.191224830000       1.000000000000
C14 C       0.562281680000       1.225420810000      -0.180501120000       1.000000000000
C15 C       0.403980380000       0.853223800000      -0.062152450000       1.000000000000
C16 C       0.481475060000       0.922522020000      -0.125503370000       1.000000000000
C17 C       0.411457140000       0.730335160000      -0.074679210000       1.000000000000
C18 C       0.484854820000       0.794870210000      -0.134811200000       1.000000000000
C19 C       0.520560030000       1.014109350000      -0.154851860000       1.000000000000
C20 C       0.522157270000       1.144934130000      -0.149541930000       1.000000000000
N1 N       0.485775620000       1.191067710000      -0.115362940000       1.000000000000
N2 N       0.451361400000       0.703945170000      -0.110363450000       1.000000000000
H1 H       0.293645140000       0.797057960000       0.029622920000       1.000000000000
H2 H       0.306704910000       0.583958100000       0.007849360000       1.000000000000
H3 H       0.524909350000       1.491774730000      -0.133916850000       1.000000000000
H4 H       0.355261170000       0.968322310000      -0.014557440000       1.000000000000
H5 H       0.593041470000       1.413514940000      -0.197751130000       1.000000000000
H6 H       0.381782650000       0.541432250000      -0.058674770000       1.000000000000
H7 H       0.628056880000       1.018988180000      -0.248587130000       1.000000000000
H8 H       0.630586870000       1.241055970000      -0.239427600000       1.000000000000
H9 H       0.592317060000       0.818941980000      -0.227523520000       1.000000000000
H10 H       0.526654850000       0.663534800000      -0.177846610000       1.000000000000
H11 H       0.457342530000       1.340282040000      -0.082659600000       1.000000000000
H12 H       0.435228270000       1.040654220000      -0.079507850000       1.000000000000
#END
data_mol10_opt_33-QR-33-337-3
_audit_creation_method 'generated by cspy2.0'
_cell_length_a 30.6771
_cell_length_b 4.2648
_cell_length_c 10.5762
_cell_angle_alpha 90.0
_cell_angle_beta 90.0
_cell_angle_gamma 90.0
loop_
_symmetry_equiv_pos_site_id
_symmetry_equiv_pos_as_xyz
1 +x,+y,+z
2 -x,-y,1/2+z
3 1/2+x,1/2-y,+z
4 1/2-x,1/2+y,1/2+z
loop_
_atom_site_label
_atom_site_type_symbol
_atom_site_fract_x
_atom_site_fract_y
_atom_site_fract_z
_atom_site_occupancy
C1 C       0.668800000000       0.152909250000       0.911585930000       1.000000000000
C2 C       0.626671850000       0.236794560000       0.956565450000       1.000000000000
C3 C       0.712332760000      -1.022610010000       0.281324350000       1.000000000000
C4 C       0.673209150000      -0.039113010000       0.808674260000       1.000000000000
C5 C       0.671947440000      -1.105391410000       0.236427360000       1.000000000000
C6 C       0.589907460000       0.127450930000       0.897964100000       1.000000000000
C7 C       0.555920500000      -0.962968040000       0.312084810000       1.000000000000
C8 C       0.591829670000      -1.075179820000       0.252010060000       1.000000000000
C9 C       0.519594700000      -0.656052110000       0.476918540000       1.000000000000
C10 C       0.519728220000      -0.466050290000       0.579147220000       1.000000000000
C11 C       0.714012600000      -0.824861490000       0.387646230000       1.000000000000
C12 C       0.638487080000      -0.354630890000       0.639460880000       1.000000000000
C13 C       0.559363640000      -0.762924930000       0.419696570000       1.000000000000
C14 C       0.633977610000      -0.992773470000       0.296663440000       1.000000000000
C15 C       0.635693320000      -0.157595950000       0.745136530000       1.000000000000
C16 C       0.600994050000      -0.466137170000       0.579495360000       1.000000000000
C17 C       0.593308990000      -0.072886920000       0.790545780000       1.000000000000
C18 C       0.560045390000      -0.364387500000       0.634004530000       1.000000000000
C19 C       0.600377050000      -0.672431730000       0.468648300000       1.000000000000
C20 C       0.638831610000      -0.792439800000       0.404420860000       1.000000000000
N1 N       0.679305350000      -0.715352640000       0.446188290000       1.000000000000
N2 N       0.556749460000      -0.176890760000       0.734685200000       1.000000000000
H1 H       0.697432470000       0.242467630000       0.959602000000       1.000000000000
H2 H       0.623893540000       0.389156250000       1.038255020000       1.000000000000
H3 H       0.742085300000      -1.105008710000       0.237316410000       1.000000000000
H4 H       0.705230920000      -0.104079310000       0.773894280000       1.000000000000
H5 H       0.668536000000      -1.257292390000       0.154704660000       1.000000000000
H6 H       0.557487930000       0.188018470000       0.930393340000       1.000000000000
H7 H       0.523559970000      -1.024096690000       0.278963770000       1.000000000000
H8 H       0.588955540000      -1.227257240000       0.170228430000       1.000000000000
H9 H       0.489073580000      -0.732761240000       0.435386870000       1.000000000000
H10 H       0.490044740000      -0.383393720000       0.623390870000       1.000000000000
H11 H       0.745374830000      -0.753836030000       0.426131850000       1.000000000000
H12 H       0.670011690000      -0.421972880000       0.603472810000       1.000000000000
#END
data_mol10_opt_14-QR-14-6572-3
_audit_creation_method 'generated by cspy2.0'
_cell_length_a 10.0398
_cell_length_b 5.2325
_cell_length_c 52.9379
_cell_angle_alpha 90.0
_cell_angle_beta 150.1624
_cell_angle_gamma 90.0
loop_
_symmetry_equiv_pos_site_id
_symmetry_equiv_pos_as_xyz
1 -x,-y,-z
2 +x,+y,+z
3 -x,1/2+y,1/2-z
4 +x,1/2-y,1/2+z
loop_
_atom_site_label
_atom_site_type_symbol
_atom_site_fract_x
_atom_site_fract_y
_atom_site_fract_z
_atom_site_occupancy
C1 C       0.398465290000       0.621288550000       0.801078570000       1.000000000000
C2 C       0.602835200000       0.445943500000       0.841781660000       1.000000000000
C3 C      -0.222499560000       1.756774650000       0.796034280000       1.000000000000
C4 C       0.308094640000       0.800164130000       0.803041880000       1.000000000000
C5 C      -0.087776890000       1.732658840000       0.840677760000       1.000000000000
C6 C       0.712474300000       0.452879290000       0.883505370000       1.000000000000
C7 C       0.442051360000       1.328697300000       0.955897490000       1.000000000000
C8 C       0.252489810000       1.513670340000       0.922573510000       1.000000000000
C9 C       0.706437580000       0.971400600000       0.982978870000       1.000000000000
C10 C       0.777239900000       0.804544560000       0.976328680000       1.000000000000
C11 C      -0.155098180000       1.586976180000       0.787530920000       1.000000000000
C12 C       0.331794520000       0.992864210000       0.849673660000       1.000000000000
C13 C       0.503057530000       1.161040590000       0.945484290000       1.000000000000
C14 C       0.110414680000       1.542452410000       0.876126730000       1.000000000000
C15 C       0.417392300000       0.813360090000       0.845858560000       1.000000000000
C16 C       0.443697780000       1.000307790000       0.892254370000       1.000000000000
C17 C       0.623128150000       0.636695700000       0.886800230000       1.000000000000
C18 C       0.649973980000       0.812244650000       0.931137820000       1.000000000000
C19 C       0.368695780000       1.180061390000       0.899941050000       1.000000000000
C20 C       0.165747460000       1.377969400000       0.864246460000       1.000000000000
N1 N       0.028552570000       1.407429260000       0.819716450000       1.000000000000
N2 N       0.733989940000       0.639669460000       0.928148620000       1.000000000000
H1 H       0.314725830000       0.611998330000       0.768431570000       1.000000000000
H2 H       0.671572010000       0.305692700000       0.839474370000       1.000000000000
H3 H      -0.375623720000       1.900588430000       0.768049860000       1.000000000000
H4 H       0.152274890000       0.934400030000       0.772136160000       1.000000000000
H5 H      -0.130828750000       1.858057190000       0.849410140000       1.000000000000
H6 H       0.868266780000       0.321523320000       0.914970730000       1.000000000000
H7 H       0.551934010000       1.304694670000       0.991483620000       1.000000000000
H8 H       0.207152020000       1.640456850000       0.930751120000       1.000000000000
H9 H       0.802936570000       0.965603040000       1.017201360000       1.000000000000
H10 H       0.930135280000       0.660493900000       1.004218590000       1.000000000000
H11 H      -0.257186810000       1.599785630000       0.752631860000       1.000000000000
H12 H       0.177091240000       1.127860920000       0.819353020000       1.000000000000
#END
data_mol10_opt_14-QR-14-2677-3
_audit_creation_method 'generated by cspy2.0'
_cell_length_a 3.9422
_cell_length_b 17.3852
_cell_length_c 20.5348
_cell_angle_alpha 90.0
_cell_angle_beta 82.9036
_cell_angle_gamma 90.0
loop_
_symmetry_equiv_pos_site_id
_symmetry_equiv_pos_as_xyz
1 -x,-y,-z
2 +x,+y,+z
3 -x,1/2+y,1/2-z
4 +x,1/2-y,1/2+z
loop_
_atom_site_label
_atom_site_type_symbol
_atom_site_fract_x
_atom_site_fract_y
_atom_site_fract_z
_atom_site_occupancy
C1 C       0.490069910000       0.473117290000       0.610204600000       1.000000000000
C2 C       0.408675510000       0.476224410000       0.679616570000       1.000000000000
C3 C       1.585772600000       0.819888210000       0.385614890000       1.000000000000
C4 C       0.668727250000       0.531682360000       0.577219800000       1.000000000000
C5 C       1.660659860000       0.875432720000       0.429174710000       1.000000000000
C6 C       0.507193250000       0.537607770000       0.714565330000       1.000000000000
C7 C       1.520599420000       0.912623590000       0.607809660000       1.000000000000
C8 C       1.627571210000       0.923040870000       0.542941270000       1.000000000000
C9 C       1.231781070000       0.839842200000       0.700632020000       1.000000000000
C10 C       1.054371190000       0.778598790000       0.727171960000       1.000000000000
C11 C       1.401442870000       0.755063870000       0.411118860000       1.000000000000
C12 C       0.959138720000       0.657893060000       0.580419880000       1.000000000000
C13 C       1.334132990000       0.845790350000       0.631231420000       1.000000000000
C14 C       1.553283170000       0.866367800000       0.496911740000       1.000000000000
C15 C       0.775765340000       0.596547460000       0.611908670000       1.000000000000
C16 C       1.060118130000       0.720535230000       0.616034510000       1.000000000000
C17 C       0.693614460000       0.599575190000       0.681785130000       1.000000000000
C18 C       0.962344280000       0.717068640000       0.686334370000       1.000000000000
C19 C       1.252332550000       0.787335760000       0.587884290000       1.000000000000
C20 C       1.366687670000       0.798436270000       0.518442730000       1.000000000000
N1 N       1.297289620000       0.744675230000       0.473952290000       1.000000000000
N2 N       0.787493670000       0.659121990000       0.717186990000       1.000000000000
H1 H       0.409211390000       0.423893180000       0.583606300000       1.000000000000
H2 H       0.266893650000       0.429234300000       0.704807880000       1.000000000000
H3 H       1.664335880000       0.825099810000       0.333365770000       1.000000000000
H4 H       0.731577000000       0.529696150000       0.524297740000       1.000000000000
H5 H       1.802207870000       0.926752640000       0.412478710000       1.000000000000
H6 H       0.448378480000       0.541290150000       0.767415050000       1.000000000000
H7 H       1.575609660000       0.955444740000       0.643453110000       1.000000000000
H8 H       1.769237890000       0.974026370000       0.525490210000       1.000000000000
H9 H       1.301560060000       0.886370510000       0.731564010000       1.000000000000
H10 H       0.975330140000       0.773234270000       0.779375810000       1.000000000000
H11 H       1.337010090000       0.709761780000       0.378238400000       1.000000000000
H12 H       1.023990600000       0.657011350000       0.527853230000       1.000000000000
#END
data_mol10_opt_14-QR-14-1169-3
_audit_creation_method 'generated by cspy2.0'
_cell_length_a 22.9914
_cell_length_b 22.8974
_cell_length_c 7.4556
_cell_angle_alpha 90.0
_cell_angle_beta 20.7479
_cell_angle_gamma 90.0
loop_
_symmetry_equiv_pos_site_id
_symmetry_equiv_pos_as_xyz
1 -x,-y,-z
2 +x,+y,+z
3 -x,1/2+y,1/2-z
4 +x,1/2-y,1/2+z
loop_
_atom_site_label
_atom_site_type_symbol
_atom_site_fract_x
_atom_site_fract_y
_atom_site_fract_z
_atom_site_occupancy
C1 C       0.460475400000       0.946069430000       0.898025360000       1.000000000000
C2 C       0.349358000000       0.990993560000       1.269939980000       1.000000000000
C3 C       0.251073550000       0.585881600000       1.589085790000       1.000000000000
C4 C       0.417568010000       0.888577610000       1.040025430000       1.000000000000
C5 C       0.095619190000       0.581742850000       2.107441850000       1.000000000000
C6 C       0.198043380000       0.977600380000       1.774769160000       1.000000000000
C7 C      -0.237266780000       0.679692210000       3.220156710000       1.000000000000
C8 C      -0.154614940000       0.629699900000       2.943236210000       1.000000000000
C9 C      -0.263046570000       0.786122510000       3.308816680000       1.000000000000
C10 C      -0.205803410000       0.840931320000       3.119272880000       1.000000000000
C11 C       0.315579570000       0.642140570000       1.375274300000       1.000000000000
C12 C       0.211411960000       0.814741780000       1.726522560000       1.000000000000
C13 C      -0.166341960000       0.735764290000       2.984969610000       1.000000000000
C14 C       0.006394170000       0.632847910000       2.406276690000       1.000000000000
C15 C       0.261080630000       0.872908520000       1.562038120000       1.000000000000
C16 C       0.056965540000       0.801014400000       2.241609640000       1.000000000000
C17 C       0.149373140000       0.918192120000       1.935919410000       1.000000000000
C18 C      -0.045053580000       0.850488980000       2.583208960000       1.000000000000
C19 C      -0.006614470000       0.741788660000       2.452317150000       1.000000000000
C20 C       0.081956830000       0.688305330000       2.155585120000       1.000000000000
N1 N       0.235951130000       0.690733500000       1.641994460000       1.000000000000
N2 N       0.000230430000       0.906195080000       2.433416580000       1.000000000000
H1 H       0.579642420000       0.957774190000       0.500491600000       1.000000000000
H2 H       0.385751620000       1.036267630000       1.149452940000       1.000000000000
H3 H       0.322767270000       0.547540950000       1.349077480000       1.000000000000
H4 H       0.501706040000       0.854102250000       0.758452610000       1.000000000000
H5 H       0.039182850000       0.539554590000       2.294642690000       1.000000000000
H6 H       0.111315550000       1.011006720000       2.064970530000       1.000000000000
H7 H      -0.360239650000       0.677897480000       3.630292160000       1.000000000000
H8 H      -0.209344660000       0.587208340000       3.124766450000       1.000000000000
H9 H      -0.384753840000       0.778912500000       3.714555310000       1.000000000000
H10 H      -0.277133450000       0.879345550000       3.358158850000       1.000000000000
H11 H       0.438312500000       0.647298890000       0.966067840000       1.000000000000
H12 H       0.293279420000       0.779849090000       1.452580540000       1.000000000000
#END
data_mol10_opt_19-QR-19-1638-3
_audit_creation_method 'generated by cspy2.0'
_cell_length_a 30.1693
_cell_length_b 4.3028
_cell_length_c 10.6538
_cell_angle_alpha 90.0
_cell_angle_beta 90.0
_cell_angle_gamma 90.0
loop_
_symmetry_equiv_pos_site_id
_symmetry_equiv_pos_as_xyz
1 +x,+y,+z
2 -x,1/2+y,1/2-z
3 1/2-x,-y,1/2+z
4 1/2+x,1/2-y,-z
loop_
_atom_site_label
_atom_site_type_symbol
_atom_site_fract_x
_atom_site_fract_y
_atom_site_fract_z
_atom_site_occupancy
C1 C       0.575969250000       0.359178450000       0.970490060000       1.000000000000
C2 C       0.618347750000       0.273871750000       1.017901280000       1.000000000000
C3 C       0.537967430000       1.529071700000       0.342967930000       1.000000000000
C4 C       0.572507920000       0.550155250000       0.868207470000       1.000000000000
C5 C       0.579464730000       1.609429420000       0.301193180000       1.000000000000
C6 C       0.656301110000       0.380785430000       0.962302460000       1.000000000000
C7 C       0.696658140000       1.462517140000       0.383980730000       1.000000000000
C8 C       0.660751310000       1.575674810000       0.322028930000       1.000000000000
C9 C       0.731950200000       1.155902940000       0.549777590000       1.000000000000
C10 C       0.730801250000       0.967143840000       0.651078060000       1.000000000000
C11 C       0.535205900000       1.332688860000       0.448220570000       1.000000000000
C12 C       0.609482040000       0.861995510000       0.702854170000       1.000000000000
C13 C       0.692091480000       1.263936780000       0.490393040000       1.000000000000
C14 C       0.617464610000       1.495772210000       0.363443540000       1.000000000000
C15 C       0.611274020000       0.666113770000       0.807767220000       1.000000000000
C16 C       0.648189240000       0.971024620000       0.645952220000       1.000000000000
C17 C       0.653908650000       0.579976830000       0.855621530000       1.000000000000
C18 C       0.689274160000       0.868025270000       0.702727870000       1.000000000000
C19 C       0.649915350000       1.175947210000       0.536143640000       1.000000000000
C20 C       0.611462270000       1.296969140000       0.469905160000       1.000000000000
N1 N       0.569906010000       1.222273010000       0.508572440000       1.000000000000
N2 N       0.691626350000       0.681595620000       0.802724860000       1.000000000000
H1 H       0.546387290000       0.271541090000       1.016146370000       1.000000000000
H2 H       0.620361850000       0.122373050000       1.099042960000       1.000000000000
H3 H       0.508159790000       1.612322580000       0.297353000000       1.000000000000
H4 H       0.540301810000       0.616193880000       0.831584540000       1.000000000000
H5 H       0.583742560000       1.760182490000       0.220435020000       1.000000000000
H6 H       0.688934870000       0.319098330000       0.996622590000       1.000000000000
H7 H       0.729881510000       1.521737340000       0.353335950000       1.000000000000
H8 H       0.664483600000       1.726628120000       0.241176240000       1.000000000000
H9 H       0.763387050000       1.230688270000       0.510673930000       1.000000000000
H10 H       0.760536510000       0.883639550000       0.696922070000       1.000000000000
H11 H       0.502944240000       1.263589440000       0.484248980000       1.000000000000
H12 H       0.577793430000       0.930370810000       0.665067600000       1.000000000000
#END
data_mol10_opt_14-QR-14-4485-3
_audit_creation_method 'generated by cspy2.0'
_cell_length_a 3.9873
_cell_length_b 10.9534
_cell_length_c 57.0147
_cell_angle_alpha 90.0
_cell_angle_beta 33.9843
_cell_angle_gamma 90.0
loop_
_symmetry_equiv_pos_site_id
_symmetry_equiv_pos_as_xyz
1 -x,-y,-z
2 +x,+y,+z
3 -x,1/2+y,1/2-z
4 +x,1/2-y,1/2+z
loop_
_atom_site_label
_atom_site_type_symbol
_atom_site_fract_x
_atom_site_fract_y
_atom_site_fract_z
_atom_site_occupancy
C1 C       0.331575730000       0.956561070000       0.247495650000       1.000000000000
C2 C       0.419218990000       0.833971290000       0.234903870000       1.000000000000
C3 C       1.354079450000       1.573493530000       0.108802470000       1.000000000000
C4 C       0.509780180000       1.051874790000       0.223285560000       1.000000000000
C5 C       1.604228930000       1.529735830000       0.073959600000       1.000000000000
C6 C       0.682341430000       0.809172590000       0.198482570000       1.000000000000
C7 C       1.935230090000       1.232390010000       0.026887070000       1.000000000000
C8 C       1.902263500000       1.355163210000       0.031954130000       1.000000000000
C9 C       1.771369200000       1.020911950000       0.048731890000       1.000000000000
C10 C       1.577072100000       0.935436960000       0.075305040000       1.000000000000
C11 C       1.145417920000       1.487676390000       0.137342180000       1.000000000000
C12 C       0.975163690000       1.124057730000       0.159310870000       1.000000000000
C13 C       1.717045810000       1.149057480000       0.056766650000       1.000000000000
C14 C       1.645185670000       1.402661510000       0.067757770000       1.000000000000
C15 C       0.785289220000       1.029697910000       0.185155410000       1.000000000000
C16 C       1.243220470000       1.098876670000       0.122154760000       1.000000000000
C17 C       0.873128790000       0.906227960000       0.172529980000       1.000000000000
C18 C       1.307682230000       0.970644250000       0.112728540000       1.000000000000
C19 C       1.456320260000       1.190650770000       0.093040670000       1.000000000000
C20 C       1.420883910000       1.322044210000       0.098490290000       1.000000000000
N1 N       1.176088450000       1.368585280000       0.132585680000       1.000000000000
N2 N       1.129785100000       0.879503590000       0.136962630000       1.000000000000
H1 H       0.122178420000       0.973883730000       0.276475180000       1.000000000000
H2 H       0.274902090000       0.759775600000       0.254530840000       1.000000000000
H3 H       1.316086470000       1.670403270000       0.114480530000       1.000000000000
H4 H       0.444467860000       1.145568350000       0.232692400000       1.000000000000
H5 H       1.773173620000       1.591413840000       0.050810930000       1.000000000000
H6 H       0.753797850000       0.716654630000       0.188234120000       1.000000000000
H7 H       2.130441180000       1.194949150000      -0.000303050000       1.000000000000
H8 H       2.069225100000       1.417983120000       0.009092910000       1.000000000000
H9 H       1.974860010000       0.994220600000       0.020427310000       1.000000000000
H10 H       1.614648320000       0.838497370000       0.069709160000       1.000000000000
H11 H       0.944277110000       1.518619590000       0.165339700000       1.000000000000
H12 H       0.914414430000       1.217784440000       0.168104550000       1.000000000000
#END
data_mol10_opt_19-QR-19-1259-3
_audit_creation_method 'generated by cspy2.0'
_cell_length_a 12.922
_cell_length_b 20.4736
_cell_length_c 5.2662
_cell_angle_alpha 90.0
_cell_angle_beta 90.0
_cell_angle_gamma 90.0
loop_
_symmetry_equiv_pos_site_id
_symmetry_equiv_pos_as_xyz
1 +x,+y,+z
2 -x,1/2+y,1/2-z
3 1/2-x,-y,1/2+z
4 1/2+x,1/2-y,-z
loop_
_atom_site_label
_atom_site_type_symbol
_atom_site_fract_x
_atom_site_fract_y
_atom_site_fract_z
_atom_site_occupancy
C1 C       0.634185040000       0.731398750000       0.652037610000       1.000000000000
C2 C       0.554768400000       0.779513640000       0.658021870000       1.000000000000
C3 C       0.648004810000       0.417303670000      -0.387426640000       1.000000000000
C4 C       0.631004160000       0.681875430000       0.477598180000       1.000000000000
C5 C       0.561738720000       0.423743650000      -0.537546570000       1.000000000000
C6 C       0.474017960000       0.777180930000       0.490047660000       1.000000000000
C7 C       0.337589720000       0.534662160000      -0.606515750000       1.000000000000
C8 C       0.402714700000       0.483775980000      -0.650074730000       1.000000000000
C9 C       0.283764130000       0.633140250000      -0.378213650000       1.000000000000
C10 C       0.295876200000       0.679227010000      -0.196988850000       1.000000000000
C11 C       0.663721270000       0.464246040000      -0.196262680000       1.000000000000
C12 C       0.541449180000       0.628129110000       0.117403060000       1.000000000000
C13 C       0.356983260000       0.581007160000      -0.409978740000       1.000000000000
C14 C       0.492507650000       0.476079170000      -0.497311260000       1.000000000000
C15 C       0.548177170000       0.677814380000       0.299568400000       1.000000000000
C16 C       0.459135780000       0.625727700000      -0.054287190000       1.000000000000
C17 C       0.468299430000       0.726296620000       0.305863930000       1.000000000000
C18 C       0.383218230000       0.677397770000      -0.029380890000       1.000000000000
C19 C       0.445009590000       0.576016810000      -0.251595250000       1.000000000000
C20 C       0.514756970000       0.521564320000      -0.298052000000       1.000000000000
N1 N       0.600857730000       0.513674750000      -0.153327330000       1.000000000000
N2 N       0.388317550000       0.725111490000       0.143082130000       1.000000000000
H1 H       0.697346900000       0.734285960000       0.787066770000       1.000000000000
H2 H       0.558733690000       0.818337860000       0.797754700000       1.000000000000
H3 H       0.702609210000       0.377720640000      -0.413296660000       1.000000000000
H4 H       0.691283560000       0.645016920000       0.472011220000       1.000000000000
H5 H       0.545412210000       0.389075850000      -0.688194500000       1.000000000000
H6 H       0.412662010000       0.813234240000       0.490779740000       1.000000000000
H7 H       0.268779600000       0.541093370000      -0.721744420000       1.000000000000
H8 H       0.387450600000       0.448715550000      -0.799883020000       1.000000000000
H9 H       0.217684870000       0.634570400000      -0.505121960000       1.000000000000
H10 H       0.241409120000       0.718838370000      -0.170567560000       1.000000000000
H11 H       0.731134610000       0.460882050000      -0.073275610000       1.000000000000
H12 H       0.600568540000       0.591028740000       0.108817930000       1.000000000000
#END
data_mol10_opt_14-QR-14-5923-3
_audit_creation_method 'generated by cspy2.0'
_cell_length_a 18.5384
_cell_length_b 4.8134
_cell_length_c 20.0731
_cell_angle_alpha 90.0
_cell_angle_beta 129.386
_cell_angle_gamma 90.0
loop_
_symmetry_equiv_pos_site_id
_symmetry_equiv_pos_as_xyz
1 -x,-y,-z
2 +x,+y,+z
3 -x,1/2+y,1/2-z
4 +x,1/2-y,1/2+z
loop_
_atom_site_label
_atom_site_type_symbol
_atom_site_fract_x
_atom_site_fract_y
_atom_site_fract_z
_atom_site_occupancy
C1 C       0.389247130000       0.378243980000       0.461090340000       1.000000000000
C2 C       0.308897440000       0.328881240000       0.374065670000       1.000000000000
C3 C       0.408890140000       1.554056840000       0.784669200000       1.000000000000
C4 C       0.386997820000       0.572693240000       0.509504330000       1.000000000000
C5 C       0.322258170000       1.675482090000       0.736462020000       1.000000000000
C6 C       0.228155060000       0.474376040000       0.337286430000       1.000000000000
C7 C       0.095659050000       1.631284910000       0.516070390000       1.000000000000
C8 C       0.161796310000       1.715387080000       0.598949440000       1.000000000000
C9 C       0.040088750000       1.346303060000       0.390587210000       1.000000000000
C10 C       0.051493140000       1.149796800000       0.349896990000       1.000000000000
C11 C       0.423861680000       1.348197530000       0.744873020000       1.000000000000
C12 C       0.298370640000       0.929386620000       0.520341100000       1.000000000000
C13 C       0.114343920000       1.421475930000       0.478648070000       1.000000000000
C14 C       0.251963840000       1.592801890000       0.650141120000       1.000000000000
C15 C       0.304195650000       0.728305600000       0.473468980000       1.000000000000
C16 C       0.215986270000       1.077823270000       0.482910110000       1.000000000000
C17 C       0.223373210000       0.678322390000       0.385852380000       1.000000000000
C18 C       0.139052990000       1.008976720000       0.394002820000       1.000000000000
C19 C       0.202679200000       1.291552610000       0.526259880000       1.000000000000
C20 C       0.273518030000       1.381446870000       0.614971870000       1.000000000000
N1 N       0.359981700000       1.265849140000       0.664575000000       1.000000000000
N2 N       0.143331120000       0.818157080000       0.348309440000       1.000000000000
H1 H       0.452389810000       0.260380000000       0.488783420000       1.000000000000
H2 H       0.312146050000       0.173946040000       0.336818360000       1.000000000000
H3 H       0.464323700000       1.612786130000       0.851032360000       1.000000000000
H4 H       0.448013050000       0.611441720000       0.575889660000       1.000000000000
H5 H       0.306455870000       1.835506850000       0.763575950000       1.000000000000
H6 H       0.166080580000       0.440521410000       0.271190430000       1.000000000000
H7 H       0.026557520000       1.723186940000       0.476300940000       1.000000000000
H8 H       0.147078120000       1.875107510000       0.626967950000       1.000000000000
H9 H      -0.026209980000       1.452689340000       0.357196600000       1.000000000000
H10 H      -0.003765710000       1.090710090000       0.283554540000       1.000000000000
H11 H       0.491531520000       1.246937650000       0.780860870000       1.000000000000
H12 H       0.358255150000       0.971009260000       0.586396690000       1.000000000000
#END
data_mol10_opt_33-QR-33-915-3
_audit_creation_method 'generated by cspy2.0'
_cell_length_a 18.3854
_cell_length_b 17.7965
_cell_length_c 4.2096
_cell_angle_alpha 90.0
_cell_angle_beta 90.0
_cell_angle_gamma 90.0
loop_
_symmetry_equiv_pos_site_id
_symmetry_equiv_pos_as_xyz
1 +x,+y,+z
2 -x,-y,1/2+z
3 1/2+x,1/2-y,+z
4 1/2-x,1/2+y,1/2+z
loop_
_atom_site_label
_atom_site_type_symbol
_atom_site_fract_x
_atom_site_fract_y
_atom_site_fract_z
_atom_site_occupancy
C1 C       0.531190290000       0.620704180000       0.270758640000       1.000000000000
C2 C       0.517868520000       0.688470150000       0.101095230000       1.000000000000
C3 C       0.208998210000       0.385339490000       1.298468730000       1.000000000000
C4 C       0.476064070000       0.585801980000       0.431978920000       1.000000000000
C5 C       0.145643570000       0.425329090000       1.263424750000       1.000000000000
C6 C       0.449926740000       0.719895560000       0.095946590000       1.000000000000
C7 C       0.081295700000       0.598246410000       0.865297820000       1.000000000000
C8 C       0.080130700000       0.534336230000       1.041812420000       1.000000000000
C9 C       0.142312070000       0.692402720000       0.535443230000       1.000000000000
C10 C       0.201220460000       0.721212820000       0.387139760000       1.000000000000
C11 C       0.271709110000       0.413283890000       1.147899700000       1.000000000000
C12 C       0.346376720000       0.583225930000       0.593252600000       1.000000000000
C13 C       0.146382130000       0.624258140000       0.717303360000       1.000000000000
C14 C       0.144991060000       0.491971670000       1.081488210000       1.000000000000
C15 C       0.404586920000       0.616807630000       0.432118980000       1.000000000000
C16 C       0.276998590000       0.615198880000       0.587936310000       1.000000000000
C17 C       0.391275610000       0.685028870000       0.261174780000       1.000000000000
C18 C       0.270265000000       0.684119030000       0.407184850000       1.000000000000
C19 C       0.212665200000       0.584589570000       0.747836430000       1.000000000000
C20 C       0.211475640000       0.516180920000       0.936746030000       1.000000000000
N1 N       0.273121570000       0.475182810000       0.976442730000       1.000000000000
N2 N       0.325117760000       0.716952320000       0.252314590000       1.000000000000
H1 H       0.585469500000       0.596904440000       0.271328790000       1.000000000000
H2 H       0.562293950000       0.715235330000      -0.025038510000       1.000000000000
H3 H       0.211338980000       0.334028520000       1.436471370000       1.000000000000
H4 H       0.485842740000       0.534130250000       0.561900530000       1.000000000000
H5 H       0.095475270000       0.406615050000       1.373833170000       1.000000000000
H6 H       0.438424080000       0.771421700000      -0.031511020000       1.000000000000
H7 H       0.032164340000       0.631104020000       0.833163260000       1.000000000000
H8 H       0.030423850000       0.514906780000       1.153696150000       1.000000000000
H9 H       0.090059820000       0.720470700000       0.520029130000       1.000000000000
H10 H       0.199066850000       0.772508820000       0.249135260000       1.000000000000
H11 H       0.322991010000       0.383254680000       1.169839900000       1.000000000000
H12 H       0.354988900000       0.531867140000       0.723826640000       1.000000000000
#END
data_mol10_opt_14-QR-14-7131-3
_audit_creation_method 'generated by cspy2.0'
_cell_length_a 14.4714
_cell_length_b 22.1581
_cell_length_c 15.1091
_cell_angle_alpha 90.0
_cell_angle_beta 163.3516
_cell_angle_gamma 90.0
loop_
_symmetry_equiv_pos_site_id
_symmetry_equiv_pos_as_xyz
1 -x,-y,-z
2 +x,+y,+z
3 -x,1/2+y,1/2-z
4 +x,1/2-y,1/2+z
loop_
_atom_site_label
_atom_site_type_symbol
_atom_site_fract_x
_atom_site_fract_y
_atom_site_fract_z
_atom_site_occupancy
C1 C       0.347340140000       0.754285010000       0.883476730000       1.000000000000
C2 C       0.357174370000       0.704754220000       0.952373240000       1.000000000000
C3 C       0.949360210000       1.107318160000       1.567096420000       1.000000000000
C4 C       0.449248770000       0.810256840000       1.003211340000       1.000000000000
C5 C       1.051624370000       1.105216830000       1.747310740000       1.000000000000
C6 C       0.468350260000       0.712131120000       1.139006200000       1.000000000000
C7 C       1.130022360000       0.993557750000       1.999917690000       1.000000000000
C8 C       1.144337120000       1.047037940000       1.969229910000       1.000000000000
C9 C       1.006032720000       0.885742680000       1.896151340000       1.000000000000
C10 C       0.898276320000       0.833056990000       1.763316080000       1.000000000000
C11 C       0.835281810000       1.053465430000       1.424347770000       1.000000000000
C12 C       0.673728420000       0.876082890000       1.326753280000       1.000000000000
C13 C       1.012143130000       0.940152680000       1.850140970000       1.000000000000
C14 C       1.039987630000       1.050353930000       1.784044740000       1.000000000000
C15 C       0.566655870000       0.819708460000       1.198518910000       1.000000000000
C16 C       0.787534040000       0.883659690000       1.517492400000       1.000000000000
C17 C       0.576398480000       0.769792730000       1.267640800000       1.000000000000
C18 C       0.785829360000       0.829925060000       1.570544310000       1.000000000000
C19 C       0.904860380000       0.940529240000       1.662846320000       1.000000000000
C20 C       0.920057090000       0.997750970000       1.629831750000       1.000000000000
N1 N       0.821034930000       1.001506510000       1.453451450000       1.000000000000
N2 N       0.684550360000       0.775849800000       1.450198620000       1.000000000000
H1 H       0.258244720000       0.747315200000       0.735039760000       1.000000000000
H2 H       0.275269760000       0.660783090000       0.855129970000       1.000000000000
H3 H       0.955071590000       1.148671600000       1.534144540000       1.000000000000
H4 H       0.442336030000       0.848224640000       0.951567880000       1.000000000000
H5 H       1.142231350000       1.145274780000       1.863463150000       1.000000000000
H6 H       0.478258380000       0.675132660000       1.194883300000       1.000000000000
H7 H       1.208905050000       0.990414070000       2.140585580000       1.000000000000
H8 H       1.234241670000       1.087470350000       2.083812790000       1.000000000000
H9 H       1.091305710000       0.888080780000       2.042186790000       1.000000000000
H10 H       0.892122780000       0.791649020000       1.795685940000       1.000000000000
H11 H       0.752063610000       1.053227210000       1.279713170000       1.000000000000
H12 H       0.668686860000       0.914381630000       1.278124770000       1.000000000000
#END
data_mol10_opt_61-QR-61-1342-3
_audit_creation_method 'generated by cspy2.0'
_cell_length_a 19.888
_cell_length_b 9.2385
_cell_length_c 15.2331
_cell_angle_alpha 90.0
_cell_angle_beta 90.0
_cell_angle_gamma 90.0
loop_
_symmetry_equiv_pos_site_id
_symmetry_equiv_pos_as_xyz
1 -x,-y,-z
2 +x,+y,+z
3 -x,1/2+y,1/2-z
4 +x,1/2-y,1/2+z
5 1/2-x,-y,1/2+z
6 1/2+x,+y,1/2-z
7 1/2-x,1/2+y,+z
8 1/2+x,1/2-y,-z
loop_
_atom_site_label
_atom_site_type_symbol
_atom_site_fract_x
_atom_site_fract_y
_atom_site_fract_z
_atom_site_occupancy
C1 C       0.307584150000       0.707947720000       0.815502700000       1.000000000000
C2 C       0.257131940000       0.748535180000       0.876983560000       1.000000000000
C3 C       0.617492590000       0.109537570000       0.925327360000       1.000000000000
C4 C       0.356241830000       0.610097390000       0.838240180000       1.000000000000
C5 C       0.607812920000       0.064460630000       1.010275640000       1.000000000000
C6 C       0.256318460000       0.690682570000       0.959699420000       1.000000000000
C7 C       0.489906600000       0.130157030000       1.193749050000       1.000000000000
C8 C       0.542539920000       0.074858350000       1.147820530000       1.000000000000
C9 C       0.390840560000       0.285353040000       1.209398550000       1.000000000000
C10 C       0.345921490000       0.382866750000       1.178891390000       1.000000000000
C11 C       0.571868240000       0.211026800000       0.890843230000       1.000000000000
C12 C       0.405728520000       0.446906740000       0.950157230000       1.000000000000
C13 C       0.445013750000       0.232981660000       1.155764020000       1.000000000000
C14 C       0.553592440000       0.119791640000       1.059803170000       1.000000000000
C15 C       0.357049830000       0.547492380000       0.923747950000       1.000000000000
C16 C       0.404917600000       0.387679590000       1.034522880000       1.000000000000
C17 C       0.306217740000       0.588473560000       0.985553380000       1.000000000000
C18 C       0.351097320000       0.437406740000       1.091066910000       1.000000000000
C19 C       0.453331510000       0.281944240000       1.068476530000       1.000000000000
C20 C       0.509656340000       0.222830030000       1.019266130000       1.000000000000
N1 N       0.520755660000       0.264915680000       0.935071540000       1.000000000000
N2 N       0.304300620000       0.533223960000       1.067061810000       1.000000000000
H1 H       0.307174220000       0.755272400000       0.750381240000       1.000000000000
H2 H       0.219043840000       0.826251980000       0.857661210000       1.000000000000
H3 H       0.658589160000       0.069233500000       0.885584420000       1.000000000000
H4 H       0.394870650000       0.578692780000       0.791697180000       1.000000000000
H5 H       0.641324020000      -0.013671340000       1.040535390000       1.000000000000
H6 H       0.218441430000       0.719826120000       1.007648920000       1.000000000000
H7 H       0.480912170000       0.096769190000       1.260985650000       1.000000000000
H8 H       0.576479550000      -0.003294570000       1.177151960000       1.000000000000
H9 H       0.386875940000       0.244038310000       1.275851310000       1.000000000000
H10 H       0.304804660000       0.423415740000       1.218465280000       1.000000000000
H11 H       0.577789100000       0.249483870000       0.823801150000       1.000000000000
H12 H       0.444552420000       0.414334660000       0.904872050000       1.000000000000
#END
data_mol10_opt_14-QR-14-6887-3
_audit_creation_method 'generated by cspy2.0'
_cell_length_a 3.9125
_cell_length_b 19.1983
_cell_length_c 21.4082
_cell_angle_alpha 90.0
_cell_angle_beta 59.1968
_cell_angle_gamma 90.0
loop_
_symmetry_equiv_pos_site_id
_symmetry_equiv_pos_as_xyz
1 -x,-y,-z
2 +x,+y,+z
3 -x,1/2+y,1/2-z
4 +x,1/2-y,1/2+z
loop_
_atom_site_label
_atom_site_type_symbol
_atom_site_fract_x
_atom_site_fract_y
_atom_site_fract_z
_atom_site_occupancy
C1 C       0.392190700000       0.477359690000       0.385827200000       1.000000000000
C2 C       0.435735600000       0.483291890000       0.315855660000       1.000000000000
C3 C       0.603702610000       0.816187020000       0.615538340000       1.000000000000
C4 C       0.430867630000       0.534774150000       0.419627350000       1.000000000000
C5 C       0.683077610000       0.873802440000       0.572219370000       1.000000000000
C6 C       0.516772420000       0.546293860000       0.281176540000       1.000000000000
C7 C       0.822756480000       0.918524960000       0.392546030000       1.000000000000
C8 C       0.795373970000       0.926325900000       0.458044230000       1.000000000000
C9 C       0.805475400000       0.849200170000       0.298210900000       1.000000000000
C10 C       0.761078560000       0.788745520000       0.270812050000       1.000000000000
C11 C       0.555062640000       0.752111140000       0.589162000000       1.000000000000
C12 C       0.557294210000       0.661549790000       0.417580570000       1.000000000000
C13 C       0.771020330000       0.852335340000       0.368239970000       1.000000000000
C14 C       0.713371960000       0.867487670000       0.503851130000       1.000000000000
C15 C       0.515129410000       0.601267310000       0.385249320000       1.000000000000
C16 C       0.639613350000       0.725888540000       0.382279120000       1.000000000000
C17 C       0.558846470000       0.607141420000       0.314810770000       1.000000000000
C18 C       0.677101440000       0.725271990000       0.311359980000       1.000000000000
C19 C       0.688759000000       0.791826940000       0.411332050000       1.000000000000
C20 C       0.659431490000       0.800121660000       0.481443480000       1.000000000000
N1 N       0.581144570000       0.744275460000       0.525731520000       1.000000000000
N2 N       0.638125330000       0.668346920000       0.279680050000       1.000000000000
H1 H       0.328069190000       0.426891410000       0.412193900000       1.000000000000
H2 H       0.404017570000       0.437165570000       0.290014760000       1.000000000000
H3 H       0.578677110000       0.819257830000       0.668246990000       1.000000000000
H4 H       0.398139400000       0.530622730000       0.472969530000       1.000000000000
H5 H       0.723546870000       0.924681700000       0.589584520000       1.000000000000
H6 H       0.551146630000       0.552142480000       0.227921670000       1.000000000000
H7 H       0.885235230000       0.963015040000       0.357061820000       1.000000000000
H8 H       0.835133570000       0.976830840000       0.476161210000       1.000000000000
H9 H       0.868770900000       0.897231830000       0.267522910000       1.000000000000
H10 H       0.786092840000       0.785497180000       0.218129760000       1.000000000000
H11 H       0.491844230000       0.705230510000       0.621826100000       1.000000000000
H12 H       0.525975970000       0.658506000000       0.470562580000       1.000000000000
#END
data_mol10_opt_14-QR-14-6995-3
_audit_creation_method 'generated by cspy2.0'
_cell_length_a 10.417
_cell_length_b 9.4827
_cell_length_c 14.2352
_cell_angle_alpha 90.0
_cell_angle_beta 90.9691
_cell_angle_gamma 90.0
loop_
_symmetry_equiv_pos_site_id
_symmetry_equiv_pos_as_xyz
1 -x,-y,-z
2 +x,+y,+z
3 -x,1/2+y,1/2-z
4 +x,1/2-y,1/2+z
loop_
_atom_site_label
_atom_site_type_symbol
_atom_site_fract_x
_atom_site_fract_y
_atom_site_fract_z
_atom_site_occupancy
C1 C       0.004814390000       0.827513240000       0.234551410000       1.000000000000
C2 C      -0.062754960000       0.722915740000       0.181834180000       1.000000000000
C3 C       0.772359220000       1.063334160000       0.134314390000       1.000000000000
C4 C       0.129283690000       0.859931840000       0.214051100000       1.000000000000
C5 C       0.812454670000       0.982524830000       0.060353640000       1.000000000000
C6 C      -0.004756140000       0.653039060000       0.109899790000       1.000000000000
C7 C       0.683544960000       0.705279500000      -0.097753300000       1.000000000000
C8 C       0.767174360000       0.799156280000      -0.058560960000       1.000000000000
C9 C       0.474804410000       0.587399640000      -0.109751820000       1.000000000000
C10 C       0.352892080000       0.565191160000      -0.082386180000       1.000000000000
C11 C       0.646024050000       1.043731580000       0.165125850000       1.000000000000
C12 C       0.320108310000       0.818879370000       0.115922690000       1.000000000000
C13 C       0.556283730000       0.689337340000      -0.063883130000       1.000000000000
C14 C       0.727921340000       0.883999980000       0.018031530000       1.000000000000
C15 C       0.192913190000       0.789459380000       0.139648600000       1.000000000000
C16 C       0.379370230000       0.747742420000       0.042469730000       1.000000000000
C17 C       0.124738780000       0.684196330000       0.086649950000       1.000000000000
C18 C       0.300767680000       0.643731570000      -0.005921490000       1.000000000000
C19 C       0.511497940000       0.770703440000       0.012100610000       1.000000000000
C20 C       0.600942300000       0.871203230000       0.054103100000       1.000000000000
N1 N       0.564568160000       0.952926170000       0.127355490000       1.000000000000
N2 N       0.179452410000       0.614228520000       0.015732900000       1.000000000000
H1 H      -0.043185390000       0.881406980000       0.291207810000       1.000000000000
H2 H      -0.161299030000       0.698792290000       0.199220500000       1.000000000000
H3 H       0.834818990000       1.139815750000       0.168334170000       1.000000000000
H4 H       0.181384170000       0.939544550000       0.253975580000       1.000000000000
H5 H       0.908832960000       0.992843190000       0.033407930000       1.000000000000
H6 H      -0.054172660000       0.573043080000       0.068743500000       1.000000000000
H7 H       0.712302010000       0.639877470000      -0.156248750000       1.000000000000
H8 H       0.863821660000       0.810682090000      -0.084691060000       1.000000000000
H9 H       0.514180910000       0.527997440000      -0.167664870000       1.000000000000
H10 H       0.290234370000       0.488775210000      -0.116218920000       1.000000000000
H11 H       0.610564670000       1.105691570000       0.223522400000       1.000000000000
H12 H       0.373530840000       0.897612510000       0.154776730000       1.000000000000
#END
data_mol10_opt_14-QR-14-5405-3
_audit_creation_method 'generated by cspy2.0'
_cell_length_a 4.5181
_cell_length_b 19.5481
_cell_length_c 18.5861
_cell_angle_alpha 90.0
_cell_angle_beta 122.0752
_cell_angle_gamma 90.0
loop_
_symmetry_equiv_pos_site_id
_symmetry_equiv_pos_as_xyz
1 -x,-y,-z
2 +x,+y,+z
3 -x,1/2+y,1/2-z
4 +x,1/2-y,1/2+z
loop_
_atom_site_label
_atom_site_type_symbol
_atom_site_fract_x
_atom_site_fract_y
_atom_site_fract_z
_atom_site_occupancy
C1 C       0.290011820000       0.931375200000       0.703035790000       1.000000000000
C2 C       0.242337720000       0.943728380000       0.622078930000       1.000000000000
C3 C      -0.700581940000       0.611385030000       0.802411760000       1.000000000000
C4 C       0.119995690000       0.878401060000       0.714149620000       1.000000000000
C5 C      -0.902067080000       0.576903960000       0.727217930000       1.000000000000
C6 C       0.026393750000       0.903011560000       0.554062820000       1.000000000000
C7 C      -1.117891790000       0.585543670000       0.505610220000       1.000000000000
C8 C      -1.116146510000       0.563576220000       0.575193700000       1.000000000000
C9 C      -0.935006330000       0.662532810000       0.432386040000       1.000000000000
C10 C      -0.753196370000       0.716370620000       0.429855630000       1.000000000000
C11 C      -0.506675000000       0.667791970000       0.802703280000       1.000000000000
C12 C      -0.286643300000       0.780021040000       0.652984020000       1.000000000000
C13 C      -0.916453230000       0.643103570000       0.509199760000       1.000000000000
C14 C      -0.909667180000       0.598402330000       0.653734180000       1.000000000000
C15 C      -0.106950700000       0.834884270000       0.644847100000       1.000000000000
C16 C      -0.506834300000       0.738389190000       0.583642730000       1.000000000000
C17 C      -0.154613550000       0.847394710000       0.563394770000       1.000000000000
C18 C      -0.533863250000       0.756074060000       0.504666020000       1.000000000000
C19 C      -0.705686910000       0.679886720000       0.585480110000       1.000000000000
C20 C      -0.703670180000       0.656417860000       0.659991330000       1.000000000000
N1 N      -0.507344290000       0.689275180000       0.735443280000       1.000000000000
N2 N      -0.364819560000       0.808174480000       0.495702980000       1.000000000000
H1 H       0.462391210000       0.964336770000       0.755941910000       1.000000000000
H2 H       0.379418230000       0.985972440000       0.614620050000       1.000000000000
H3 H      -0.689050750000       0.596219520000       0.859901600000       1.000000000000
H4 H       0.155074740000       0.868700770000       0.775696480000       1.000000000000
H5 H      -1.057443780000       0.532977650000       0.722984670000       1.000000000000
H6 H      -0.014093780000       0.911367930000       0.491825690000       1.000000000000
H7 H      -1.274380180000       0.559416940000       0.445275460000       1.000000000000
H8 H      -1.270066880000       0.519763490000       0.571976090000       1.000000000000
H9 H      -1.100786980000       0.632473640000       0.375764460000       1.000000000000
H10 H      -0.764285330000       0.731679380000       0.372481920000       1.000000000000
H11 H      -0.343771210000       0.696474090000       0.860998930000       1.000000000000
H12 H      -0.255350220000       0.769551850000       0.713616770000       1.000000000000
#END
data_mol10_opt_14-QR-14-7002-3
_audit_creation_method 'generated by cspy2.0'
_cell_length_a 4.5825
_cell_length_b 19.3505
_cell_length_c 15.7373
_cell_angle_alpha 90.0
_cell_angle_beta 86.6847
_cell_angle_gamma 90.0
loop_
_symmetry_equiv_pos_site_id
_symmetry_equiv_pos_as_xyz
1 -x,-y,-z
2 +x,+y,+z
3 -x,1/2+y,1/2-z
4 +x,1/2-y,1/2+z
loop_
_atom_site_label
_atom_site_type_symbol
_atom_site_fract_x
_atom_site_fract_y
_atom_site_fract_z
_atom_site_occupancy
C1 C       0.615277350000       0.432682580000       0.203884420000       1.000000000000
C2 C       0.500288690000       0.444261810000       0.123029190000       1.000000000000
C3 C       1.806518440000       0.113512010000       0.302814720000       1.000000000000
C4 C       0.807698110000       0.379776090000       0.214938430000       1.000000000000
C5 C       1.858179190000       0.078498060000       0.227566510000       1.000000000000
C6 C       0.579692150000       0.402865060000       0.055048510000       1.000000000000
C7 C       1.630354070000       0.085292420000       0.006071870000       1.000000000000
C8 C       1.768259470000       0.063948990000       0.075573780000       1.000000000000
C9 C       1.299538160000       0.161499900000      -0.066937490000       1.000000000000
C10 C       1.111702070000       0.215193840000      -0.069338870000       1.000000000000
C11 C       1.612374780000       0.169827220000       0.303223250000       1.000000000000
C12 C       1.091894930000       0.280785630000       0.153726280000       1.000000000000
C13 C       1.435171500000       0.142769060000       0.009787610000       1.000000000000
C14 C       1.718417030000       0.099357170000       0.154157110000       1.000000000000
C15 C       0.895607070000       0.335580240000       0.145662750000       1.000000000000
C16 C       1.173326130000       0.238542010000       0.084381200000       1.000000000000
C17 C       0.779636940000       0.347316770000       0.064310430000       1.000000000000
C18 C       1.041756540000       0.255493450000       0.005500220000       1.000000000000
C19 C       1.376576390000       0.180128270000       0.086108080000       1.000000000000
C20 C       1.524054640000       0.157319270000       0.160536100000       1.000000000000
N1 N       1.478241370000       0.190741670000       0.236025570000       1.000000000000
N2 N       0.854211500000       0.307468900000      -0.003368390000       1.000000000000
H1 H       0.549064060000       0.466166690000       0.256767710000       1.000000000000
H2 H       0.348089270000       0.486452080000       0.115622980000       1.000000000000
H3 H       1.910147120000       0.098824510000       0.360259260000       1.000000000000
H4 H       0.896164980000       0.370642170000       0.276418380000       1.000000000000
H5 H       2.005796530000       0.034623840000       0.223237140000       1.000000000000
H6 H       0.495235060000       0.410644810000      -0.007120910000       1.000000000000
H7 H       1.666479680000       0.058712830000      -0.054292240000       1.000000000000
H8 H       1.916383570000       0.020183980000       0.072266010000       1.000000000000
H9 H       1.352549830000       0.131044540000      -0.123607670000       1.000000000000
H10 H       1.007654660000       0.229987050000      -0.126648350000       1.000000000000
H11 H       1.565604310000       0.198920510000       0.361564450000       1.000000000000
H12 H       1.182173040000       0.270847620000       0.214305030000       1.000000000000
#END
data_mol10_opt_14-QR-14-2200-3
_audit_creation_method 'generated by cspy2.0'
_cell_length_a 14.4808
_cell_length_b 5.244
_cell_length_c 18.3852
_cell_angle_alpha 90.0
_cell_angle_beta 96.1496
_cell_angle_gamma 90.0
loop_
_symmetry_equiv_pos_site_id
_symmetry_equiv_pos_as_xyz
1 -x,-y,-z
2 +x,+y,+z
3 -x,1/2+y,1/2-z
4 +x,1/2-y,1/2+z
loop_
_atom_site_label
_atom_site_type_symbol
_atom_site_fract_x
_atom_site_fract_y
_atom_site_fract_z
_atom_site_occupancy
C1 C       0.427906830000       0.035997780000       0.647623250000       1.000000000000
C2 C       0.356496230000      -0.139213520000       0.622501090000       1.000000000000
C3 C       0.372140330000       1.158287440000       0.969585360000       1.000000000000
C4 C       0.413576610000       0.212727900000       0.700043460000       1.000000000000
C5 C       0.284271290000       1.131525710000       0.990163720000       1.000000000000
C6 C       0.272456430000      -0.134318970000       0.650192360000       1.000000000000
C7 C       0.077060860000       0.725741780000       0.945470890000       1.000000000000
C8 C       0.133084810000       0.910256910000       0.977899210000       1.000000000000
C9 C       0.043395290000       0.371810100000       0.859878610000       1.000000000000
C10 C       0.066257170000       0.207801800000       0.808028440000       1.000000000000
C11 C       0.398912120000       0.991366850000       0.915748650000       1.000000000000
C12 C       0.308951210000       0.400844260000       0.783936570000       1.000000000000
C13 C       0.107511720000       0.561121390000       0.891073200000       1.000000000000
C14 C       0.224315060000       0.941650020000       0.957544000000       1.000000000000
C15 C       0.326997970000       0.223699980000       0.730198730000       1.000000000000
C16 C       0.223248590000       0.405882420000       0.812292710000       1.000000000000
C17 C       0.255190590000       0.047155120000       0.704845370000       1.000000000000
C18 C       0.156242940000       0.218115560000       0.782406590000       1.000000000000
C19 C       0.197512710000       0.582767480000       0.868478620000       1.000000000000
C20 C       0.257526420000       0.780220260000       0.903150660000       1.000000000000
N1 N       0.344889570000       0.812138690000       0.884168950000       1.000000000000
N2 N       0.172183270000       0.047963140000       0.731166110000       1.000000000000
H1 H       0.493881260000       0.028377560000       0.624850770000       1.000000000000
H2 H       0.369257650000      -0.277694220000       0.580928300000       1.000000000000
H3 H       0.419816120000       1.302002540000       0.993523420000       1.000000000000
H4 H       0.467712110000       0.346934550000       0.719434940000       1.000000000000
H5 H       0.259609120000       1.254588190000       1.031431270000       1.000000000000
H6 H       0.217028970000      -0.265694660000       0.631970430000       1.000000000000
H7 H       0.007270340000       0.699783580000       0.960508590000       1.000000000000
H8 H       0.109439320000       1.034772950000       1.019223860000       1.000000000000
H9 H      -0.024694720000       0.363818320000       0.879285640000       1.000000000000
H10 H       0.018744420000       0.064008180000       0.783968350000       1.000000000000
H11 H       0.467950850000       1.006321850000       0.897932250000       1.000000000000
H12 H       0.361842790000       0.535876470000       0.803909010000       1.000000000000
#END
data_mol10_opt_14-QR-14-4047-3
_audit_creation_method 'generated by cspy2.0'
_cell_length_a 3.8559
_cell_length_b 14.8964
_cell_length_c 34.1582
_cell_angle_alpha 90.0
_cell_angle_beta 135.6381
_cell_angle_gamma 90.0
loop_
_symmetry_equiv_pos_site_id
_symmetry_equiv_pos_as_xyz
1 -x,-y,-z
2 +x,+y,+z
3 -x,1/2+y,1/2-z
4 +x,1/2-y,1/2+z
loop_
_atom_site_label
_atom_site_type_symbol
_atom_site_fract_x
_atom_site_fract_y
_atom_site_fract_z
_atom_site_occupancy
C1 C       0.769030420000       0.967909740000       0.577104660000       1.000000000000
C2 C       0.661002460000       0.892850070000       0.544077180000       1.000000000000
C3 C       3.225933350000       0.993129190000       0.928444380000       1.000000000000
C4 C       1.174865550000       0.966951890000       0.633932200000       1.000000000000
C5 C       3.475891850000       0.913387890000       0.944491100000       1.000000000000
C6 C       0.959847990000       0.818569280000       0.568430420000       1.000000000000
C7 C       3.371992090000       0.702483890000       0.879569350000       1.000000000000
C8 C       3.551404360000       0.764495870000       0.919552290000       1.000000000000
C9 C       2.772495500000       0.649008080000       0.782661820000       1.000000000000
C10 C       2.361626030000       0.658352090000       0.727222220000       1.000000000000
C11 C       2.795943940000       1.005755470000       0.871082200000       1.000000000000
C12 C       1.914547910000       0.886602150000       0.718789110000       1.000000000000
C13 C       2.933787520000       0.718524170000       0.821879260000       1.000000000000
C14 C       3.299377910000       0.847533070000       0.903987610000       1.000000000000
C15 C       1.494833370000       0.890825090000       0.660806320000       1.000000000000
C16 C       2.220101040000       0.810872540000       0.743688640000       1.000000000000
C17 C       1.385519160000       0.815325430000       0.627490420000       1.000000000000
C18 C       2.071747250000       0.738891480000       0.705712480000       1.000000000000
C19 C       2.666444650000       0.799824410000       0.803739200000       1.000000000000
C20 C       2.858153060000       0.866237260000       0.846503690000       1.000000000000
N1 N       2.620603680000       0.945879460000       0.832158140000       1.000000000000
N2 N       1.672982890000       0.741699710000       0.650368440000       1.000000000000
H1 H       0.526740830000       1.025969910000       0.556850600000       1.000000000000
H2 H       0.337617470000       0.894958340000       0.499123110000       1.000000000000
H3 H       3.351431410000       1.045006550000       0.958460750000       1.000000000000
H4 H       1.259359840000       1.023940900000       0.659370070000       1.000000000000
H5 H       3.810046800000       0.899712650000       0.988137830000       1.000000000000
H6 H       0.885484810000       0.760621190000       0.544190540000       1.000000000000
H7 H       3.560823500000       0.638830480000       0.890891020000       1.000000000000
H8 H       3.884874320000       0.751816870000       0.963348670000       1.000000000000
H9 H       2.991934290000       0.588065450000       0.798915610000       1.000000000000
H10 H       2.235076020000       0.606605800000       0.697113950000       1.000000000000
H11 H       2.587291570000       1.068003840000       0.856655290000       1.000000000000
H12 H       2.004762520000       0.942536170000       0.744796950000       1.000000000000
#END
data_mol10_opt_14-QR-14-3832-3
_audit_creation_method 'generated by cspy2.0'
_cell_length_a 4.3767
_cell_length_b 19.9378
_cell_length_c 17.4322
_cell_angle_alpha 90.0
_cell_angle_beta 114.4914
_cell_angle_gamma 90.0
loop_
_symmetry_equiv_pos_site_id
_symmetry_equiv_pos_as_xyz
1 -x,-y,-z
2 +x,+y,+z
3 -x,1/2+y,1/2-z
4 +x,1/2-y,1/2+z
loop_
_atom_site_label
_atom_site_type_symbol
_atom_site_fract_x
_atom_site_fract_y
_atom_site_fract_z
_atom_site_occupancy
C1 C       0.616367910000       0.410359180000       0.841797960000       1.000000000000
C2 C       0.670901680000       0.437822020000       0.921772980000       1.000000000000
C3 C       1.696941710000       0.080875270000       0.775846220000       1.000000000000
C4 C       0.801989600000       0.356833400000       0.836234700000       1.000000000000
C5 C       1.919704160000       0.061798050000       0.855036550000       1.000000000000
C6 C       0.909100100000       0.411317020000       0.994362840000       1.000000000000
C7 C       2.162531580000       0.112552740000       1.076688240000       1.000000000000
C8 C       2.158541500000       0.077934580000       1.009139240000       1.000000000000
C9 C       1.964566580000       0.201250930000       1.142040560000       1.000000000000
C10 C       1.765666920000       0.253970040000       1.138855160000       1.000000000000
C11 C       1.484745900000       0.135548330000       0.769561990000       1.000000000000
C12 C       1.248589060000       0.273068890000       0.908048440000       1.000000000000
C13 C       1.941981840000       0.167713460000       1.066965030000       1.000000000000
C14 C       1.930230890000       0.096707220000       0.926556610000       1.000000000000
C15 C       1.052271670000       0.327857840000       0.910415660000       1.000000000000
C16 C       1.491535670000       0.245931300000       0.982085750000       1.000000000000
C17 C       1.106811460000       0.355568090000       0.990872700000       1.000000000000
C18 C       1.523444520000       0.278189370000       1.059513930000       1.000000000000
C19 C       1.709060500000       0.188817440000       0.986448410000       1.000000000000
C20 C       1.704619570000       0.151800150000       0.914107940000       1.000000000000
N1 N       1.487516500000       0.169253240000       0.834837660000       1.000000000000
N2 N       1.338762170000       0.330454400000       1.062990830000       1.000000000000
H1 H       0.426259110000       0.432227670000       0.785196070000       1.000000000000
H2 H       0.521183820000       0.480237310000       0.924796650000       1.000000000000
H3 H       1.682579130000       0.055168200000       0.719712210000       1.000000000000
H4 H       0.761787660000       0.335654750000       0.775461470000       1.000000000000
H5 H       2.089866580000       0.019988310000       0.863957370000       1.000000000000
H6 H       0.955235790000       0.431323530000       1.055970400000       1.000000000000
H7 H       2.335586380000       0.098739520000       1.140060460000       1.000000000000
H8 H       2.327069910000       0.036040540000       1.017024800000       1.000000000000
H9 H       2.147693370000       0.182912750000       1.202106010000       1.000000000000
H10 H       1.779512030000       0.279793000000       1.194847790000       1.000000000000
H11 H       1.304716010000       0.152230290000       0.707961200000       1.000000000000
H12 H       1.212534740000       0.251318330000       0.848267780000       1.000000000000
#END
data_mol10_opt_33-QR-33-2771-3
_audit_creation_method 'generated by cspy2.0'
_cell_length_a 10.238
_cell_length_b 32.6568
_cell_length_c 4.142
_cell_angle_alpha 90.0
_cell_angle_beta 90.0
_cell_angle_gamma 90.0
loop_
_symmetry_equiv_pos_site_id
_symmetry_equiv_pos_as_xyz
1 +x,+y,+z
2 -x,-y,1/2+z
3 1/2+x,1/2-y,+z
4 1/2-x,1/2+y,1/2+z
loop_
_atom_site_label
_atom_site_type_symbol
_atom_site_fract_x
_atom_site_fract_y
_atom_site_fract_z
_atom_site_occupancy
C1 C       0.277054890000       0.497420870000       0.512246440000       1.000000000000
C2 C       0.151837670000       0.512250610000       0.604664620000       1.000000000000
C3 C       0.810752760000       0.631582520000      -0.627833880000       1.000000000000
C4 C       0.358172790000       0.521016000000       0.326773790000       1.000000000000
C5 C       0.751670230000       0.668328550000      -0.695736360000       1.000000000000
C6 C       0.110333240000       0.550249450000       0.510184650000       1.000000000000
C7 C       0.440198690000       0.721508900000      -0.526119810000       1.000000000000
C8 C       0.561984520000       0.714435330000      -0.643961770000       1.000000000000
C9 C       0.244931770000       0.702023610000      -0.221416250000       1.000000000000
C10 C       0.174431470000       0.675768470000      -0.039220670000       1.000000000000
C11 C       0.740870150000       0.603311270000      -0.438637170000       1.000000000000
C12 C       0.397834070000       0.586060270000       0.033929740000       1.000000000000
C13 C       0.373360150000       0.691805470000      -0.335229240000       1.000000000000
C14 C       0.625171260000       0.676648700000      -0.576913370000       1.000000000000
C15 C       0.318409130000       0.560748280000       0.223743650000       1.000000000000
C16 C       0.355646730000       0.624860990000      -0.062392360000       1.000000000000
C17 C       0.192322270000       0.575628010000       0.317026180000       1.000000000000
C18 C       0.226463080000       0.636512120000       0.046835850000       1.000000000000
C19 C       0.431036670000       0.653627150000      -0.260096280000       1.000000000000
C20 C       0.561382110000       0.646025440000      -0.386142740000       1.000000000000
N1 N       0.622829190000       0.610024330000      -0.323718370000       1.000000000000
N2 N       0.149376650000       0.612795040000       0.227626460000       1.000000000000
H1 H       0.307732930000       0.467218660000       0.590047770000       1.000000000000
H2 H       0.089058960000       0.493070410000       0.751621040000       1.000000000000
H3 H       0.907664770000       0.624246500000      -0.715339700000       1.000000000000
H4 H       0.453760280000       0.509896000000       0.255363600000       1.000000000000
H5 H       0.800650000000       0.691384070000      -0.840460410000       1.000000000000
H6 H       0.015485660000       0.562220260000       0.577486650000       1.000000000000
H7 H       0.390879350000       0.750223290000      -0.575545800000       1.000000000000
H8 H       0.612204960000       0.737170460000      -0.789011960000       1.000000000000
H9 H       0.205544280000       0.731740400000      -0.286303630000       1.000000000000
H10 H       0.077510780000       0.683002450000       0.048500550000       1.000000000000
H11 H       0.784245300000       0.573848460000      -0.379441030000       1.000000000000
H12 H       0.493148370000       0.575561550000      -0.039627010000       1.000000000000
#END
data_mol10_opt_19-QR-19-3297-3
_audit_creation_method 'generated by cspy2.0'
_cell_length_a 20.122
_cell_length_b 14.486
_cell_length_c 4.763
_cell_angle_alpha 90.0
_cell_angle_beta 90.0
_cell_angle_gamma 90.0
loop_
_symmetry_equiv_pos_site_id
_symmetry_equiv_pos_as_xyz
1 +x,+y,+z
2 -x,1/2+y,1/2-z
3 1/2-x,-y,1/2+z
4 1/2+x,1/2-y,-z
loop_
_atom_site_label
_atom_site_type_symbol
_atom_site_fract_x
_atom_site_fract_y
_atom_site_fract_z
_atom_site_occupancy
C1 C       0.172402700000       0.611112280000       0.221665480000       1.000000000000
C2 C       0.144889970000       0.698494980000       0.150249730000       1.000000000000
C3 C       0.475050490000       0.536839520000       1.429697320000       1.000000000000
C4 C       0.221427500000       0.604664700000       0.419930910000       1.000000000000
C5 C       0.489818090000       0.622992550000       1.532371220000       1.000000000000
C6 C       0.166852460000       0.777439130000       0.278043070000       1.000000000000
C7 C       0.436417760000       0.864938450000       1.429551910000       1.000000000000
C8 C       0.470114130000       0.791057200000       1.532631800000       1.000000000000
C9 C       0.353593190000       0.936842380000       1.123001450000       1.000000000000
C10 C       0.305733390000       0.933776730000       0.924240670000       1.000000000000
C11 C       0.425479020000       0.530405270000       1.222412410000       1.000000000000
C12 C       0.295629240000       0.682344640000       0.761876400000       1.000000000000
C13 C       0.386530870000       0.854763200000       1.219077310000       1.000000000000
C14 C       0.455711630000       0.701200700000       1.429773360000       1.000000000000
C15 C       0.245580710000       0.685322870000       0.557609190000       1.000000000000
C16 C       0.318042540000       0.762846850000       0.892647430000       1.000000000000
C17 C       0.217822670000       0.773231930000       0.485458630000       1.000000000000
C18 C       0.286213500000       0.847484080000       0.802281220000       1.000000000000
C19 C       0.369922800000       0.767172960000       1.108307150000       1.000000000000
C20 C       0.405966270000       0.688053050000       1.218483260000       1.000000000000
N1 N       0.392652340000       0.601795420000       1.121875360000       1.000000000000
N2 N       0.238481330000       0.851662730000       0.607879600000       1.000000000000
H1 H       0.154188430000       0.549565610000       0.117516610000       1.000000000000
H2 H       0.106097280000       0.702097060000      -0.007412010000       1.000000000000
H3 H       0.500298600000       0.475472680000       1.503875180000       1.000000000000
H4 H       0.242638960000       0.538264250000       0.475348610000       1.000000000000
H5 H       0.527579160000       0.632395120000       1.692514410000       1.000000000000
H6 H       0.146687870000       0.844741260000       0.227341580000       1.000000000000
H7 H       0.446935190000       0.933897870000       1.506261450000       1.000000000000
H8 H       0.507998180000       0.799333270000       1.692676850000       1.000000000000
H9 H       0.368317960000       1.002160050000       1.215368710000       1.000000000000
H10 H       0.280422890000       0.994997570000       0.849554380000       1.000000000000
H11 H       0.412313040000       0.463402010000       1.135644050000       1.000000000000
H12 H       0.317358320000       0.617026990000       0.819813480000       1.000000000000
#END
data_mol10_opt_33-QR-33-126-3
_audit_creation_method 'generated by cspy2.0'
_cell_length_a 20.4929
_cell_length_b 12.9111
_cell_length_c 5.2039
_cell_angle_alpha 90.0
_cell_angle_beta 90.0
_cell_angle_gamma 90.0
loop_
_symmetry_equiv_pos_site_id
_symmetry_equiv_pos_as_xyz
1 +x,+y,+z
2 -x,-y,1/2+z
3 1/2+x,1/2-y,+z
4 1/2-x,1/2+y,1/2+z
loop_
_atom_site_label
_atom_site_type_symbol
_atom_site_fract_x
_atom_site_fract_y
_atom_site_fract_z
_atom_site_occupancy
C1 C       0.464114390000       0.338827140000       0.496596720000       1.000000000000
C2 C       0.506025640000       0.393566230000       0.667107460000       1.000000000000
C3 C       0.597949320000      -0.075428290000      -0.643844390000       1.000000000000
C4 C       0.489532430000       0.272933450000       0.316486780000       1.000000000000
C5 C       0.664768650000      -0.076959810000      -0.625042470000       1.000000000000
C6 C       0.572296160000       0.381382390000       0.654253490000       1.000000000000
C7 C       0.794740230000       0.044145570000      -0.234084100000       1.000000000000
C8 C       0.765622890000      -0.015816560000      -0.415451900000       1.000000000000
C9 C       0.792665510000       0.168618950000       0.120754290000       1.000000000000
C10 C       0.761514540000       0.231223510000       0.288801670000       1.000000000000
C11 C       0.563509360000      -0.011322400000      -0.472484000000       1.000000000000
C12 C       0.586664710000       0.191647850000       0.116367360000       1.000000000000
C13 C       0.757590950000       0.107913160000      -0.064703900000       1.000000000000
C14 C       0.696547530000      -0.015577830000      -0.438622710000       1.000000000000
C15 C       0.558287270000       0.258204370000       0.297246330000       1.000000000000
C16 C       0.654284170000       0.179067550000       0.103210100000       1.000000000000
C17 C       0.600404430000       0.313370230000       0.469068550000       1.000000000000
C18 C       0.691742060000       0.238877380000       0.286834630000       1.000000000000
C19 C       0.688702770000       0.111511860000      -0.078131490000       1.000000000000
C20 C       0.657492090000       0.047367240000      -0.272210320000       1.000000000000
N1 N       0.591496080000       0.046912710000      -0.296276420000       1.000000000000
N2 N       0.665557640000       0.302715240000       0.460444220000       1.000000000000
H1 H       0.411783270000       0.349774920000       0.510508950000       1.000000000000
H2 H       0.484901820000       0.445411010000       0.808380890000       1.000000000000
H3 H       0.572086580000      -0.121561800000      -0.784727360000       1.000000000000
H4 H       0.457861830000       0.230972290000       0.185828130000       1.000000000000
H5 H       0.694030170000      -0.124873620000      -0.751841820000       1.000000000000
H6 H       0.605205630000       0.422160990000       0.781927170000       1.000000000000
H7 H       0.847424170000       0.044677190000      -0.214393460000       1.000000000000
H8 H       0.794198200000      -0.064107770000      -0.543625620000       1.000000000000
H9 H       0.845468480000       0.162801990000       0.122431320000       1.000000000000
H10 H       0.787227010000       0.277471500000       0.429780210000       1.000000000000
H11 H       0.510521570000      -0.007914250000      -0.481115140000       1.000000000000
H12 H       0.556024680000       0.149277090000      -0.015242810000       1.000000000000
#END
data_mol10_opt_33-QR-33-207-3
_audit_creation_method 'generated by cspy2.0'
_cell_length_a 15.8956
_cell_length_b 20.6338
_cell_length_c 4.2255
_cell_angle_alpha 90.0
_cell_angle_beta 90.0
_cell_angle_gamma 90.0
loop_
_symmetry_equiv_pos_site_id
_symmetry_equiv_pos_as_xyz
1 +x,+y,+z
2 -x,-y,1/2+z
3 1/2+x,1/2-y,+z
4 1/2-x,1/2+y,1/2+z
loop_
_atom_site_label
_atom_site_type_symbol
_atom_site_fract_x
_atom_site_fract_y
_atom_site_fract_z
_atom_site_occupancy
C1 C       0.033791100000       0.923880170000       0.647229720000       1.000000000000
C2 C       0.114505420000       0.944061080000       0.754383000000       1.000000000000
C3 C      -0.047558200000       0.596088590000      -0.510500660000       1.000000000000
C4 C       0.025691190000       0.870134230000       0.459808960000       1.000000000000
C5 C       0.030105040000       0.569165620000      -0.564664910000       1.000000000000
C6 C       0.185288660000       0.910223100000       0.672356620000       1.000000000000
C7 C       0.252543300000       0.599402780000      -0.354696210000       1.000000000000
C8 C       0.183824530000       0.570771920000      -0.485184430000       1.000000000000
C9 C       0.321708500000       0.683073670000      -0.036752060000       1.000000000000
C10 C       0.321107340000       0.736828740000       0.145836980000       1.000000000000
C11 C      -0.051144770000       0.652123910000      -0.321430040000       1.000000000000
C12 C       0.092940380000       0.778308430000       0.178250970000       1.000000000000
C13 C       0.245569750000       0.656260610000      -0.164532770000       1.000000000000
C14 C       0.102776700000       0.597712510000      -0.432485750000       1.000000000000
C15 C       0.097932780000       0.833639490000       0.369469870000       1.000000000000
C16 C       0.165118480000       0.743696170000       0.094619780000       1.000000000000
C17 C       0.179136840000       0.854025420000       0.477577210000       1.000000000000
C18 C       0.243532950000       0.768985300000       0.218213270000       1.000000000000
C19 C       0.166683090000       0.685368300000      -0.103341490000       1.000000000000
C20 C       0.093093760000       0.654763190000      -0.242929290000       1.000000000000
N1 N       0.015268570000       0.680049080000      -0.194289910000       1.000000000000
N2 N       0.249511990000       0.821647090000       0.400566570000       1.000000000000
H1 H      -0.021343180000       0.951482910000       0.715342710000       1.000000000000
H2 H       0.119551200000       0.986782640000       0.902638030000       1.000000000000
H3 H      -0.104511310000       0.575397210000      -0.608456480000       1.000000000000
H4 H      -0.035655650000       0.854483190000       0.377198460000       1.000000000000
H5 H       0.036929860000       0.525921120000      -0.708562020000       1.000000000000
H6 H       0.247407670000       0.924605330000       0.750986850000       1.000000000000
H7 H       0.314767130000       0.579329560000      -0.393099230000       1.000000000000
H8 H       0.189619620000       0.527540140000      -0.629591960000       1.000000000000
H9 H       0.380428440000       0.658730600000      -0.091289010000       1.000000000000
H10 H       0.377931170000       0.757648340000       0.243989450000       1.000000000000
H11 H      -0.111468580000       0.674934670000      -0.272887380000       1.000000000000
H12 H       0.032554970000       0.761980340000       0.093663340000       1.000000000000
#END
data_mol10_opt_14-QR-14-34-3
_audit_creation_method 'generated by cspy2.0'
_cell_length_a 7.1194
_cell_length_b 15.5016
_cell_length_c 13.0429
_cell_angle_alpha 90.0
_cell_angle_beta 76.558
_cell_angle_gamma 90.0
loop_
_symmetry_equiv_pos_site_id
_symmetry_equiv_pos_as_xyz
1 -x,-y,-z
2 +x,+y,+z
3 -x,1/2+y,1/2-z
4 +x,1/2-y,1/2+z
loop_
_atom_site_label
_atom_site_type_symbol
_atom_site_fract_x
_atom_site_fract_y
_atom_site_fract_z
_atom_site_occupancy
C1 C       0.461713630000       0.359986600000       0.523077070000       1.000000000000
C2 C       0.479333540000       0.390970990000       0.418581190000       1.000000000000
C3 C       0.792666480000      -0.140465180000       0.667559220000       1.000000000000
C4 C       0.518579090000       0.277925640000       0.540155300000       1.000000000000
C5 C       0.862524660000      -0.181166190000       0.572874310000       1.000000000000
C6 C       0.553224120000       0.339482620000       0.333508890000       1.000000000000
C7 C       0.940343080000      -0.134219530000       0.288071790000       1.000000000000
C8 C       0.938266610000      -0.178109630000       0.378503650000       1.000000000000
C9 C       0.879972500000      -0.006477340000       0.190094970000       1.000000000000
C10 C       0.818463130000       0.075414990000       0.184035830000       1.000000000000
C11 C       0.727112470000      -0.055075250000       0.664974660000       1.000000000000
C12 C       0.656512990000       0.137958790000       0.466926630000       1.000000000000
C13 C       0.872116530000      -0.047606360000       0.289664380000       1.000000000000
C14 C       0.866717970000      -0.137372260000       0.477456890000       1.000000000000
C15 C       0.596239120000       0.222400710000       0.453576850000       1.000000000000
C16 C       0.732118060000       0.085375000000       0.380174860000       1.000000000000
C17 C       0.613880210000       0.253703950000       0.348435450000       1.000000000000
C18 C       0.742822070000       0.124169720000       0.277928580000       1.000000000000
C19 C       0.799219600000      -0.003541470000       0.385609390000       1.000000000000
C20 C       0.796919530000      -0.050466890000       0.482445460000       1.000000000000
N1 N       0.728887790000      -0.012233620000       0.577537190000       1.000000000000
N2 N       0.685991750000       0.204491900000       0.263682600000       1.000000000000
H1 H       0.402734440000       0.401985950000       0.589184090000       1.000000000000
H2 H       0.433411060000       0.456182770000       0.406767450000       1.000000000000
H3 H       0.787435570000      -0.172244520000       0.742128840000       1.000000000000
H4 H       0.505504980000       0.253876620000       0.619621580000       1.000000000000
H5 H       0.915184750000      -0.247034960000       0.569741740000       1.000000000000
H6 H       0.568119790000       0.361593880000       0.253229750000       1.000000000000
H7 H       0.994572020000      -0.164570070000       0.212024710000       1.000000000000
H8 H       0.990371670000      -0.243975810000       0.376672720000       1.000000000000
H9 H       0.937323650000      -0.043329330000       0.119011830000       1.000000000000
H10 H       0.823418870000       0.107350170000       0.109621070000       1.000000000000
H11 H       0.670693430000      -0.020566050000       0.738278440000       1.000000000000
H12 H       0.644645630000       0.112852060000       0.545270410000       1.000000000000
#END
data_mol10_opt_14-QR-14-4457-3
_audit_creation_method 'generated by cspy2.0'
_cell_length_a 10.9341
_cell_length_b 3.9577
_cell_length_c 35.1903
_cell_angle_alpha 90.0
_cell_angle_beta 66.2895
_cell_angle_gamma 90.0
loop_
_symmetry_equiv_pos_site_id
_symmetry_equiv_pos_as_xyz
1 -x,-y,-z
2 +x,+y,+z
3 -x,1/2+y,1/2-z
4 +x,1/2-y,1/2+z
loop_
_atom_site_label
_atom_site_type_symbol
_atom_site_fract_x
_atom_site_fract_y
_atom_site_fract_z
_atom_site_occupancy
C1 C       0.776162640000       0.227797670000       0.754885960000       1.000000000000
C2 C       0.636726210000       0.283630850000       0.767626450000       1.000000000000
C3 C       1.216385560000       0.879350420000       0.891099690000       1.000000000000
C4 C       0.840585240000       0.341340880000       0.778680910000       1.000000000000
C5 C       1.127207880000       1.038856700000       0.925837510000       1.000000000000
C6 C       0.564687720000       0.451276290000       0.803783720000       1.000000000000
C7 C       0.767424310000       1.249905260000       0.973269780000       1.000000000000
C8 C       0.897330540000       1.228888270000       0.967971180000       1.000000000000
C9 C       0.583335380000       1.145415820000       0.952000320000       1.000000000000
C10 C       0.531956430000       1.021524060000       0.925763110000       1.000000000000
C11 C       1.167192450000       0.746320500000       0.862925330000       1.000000000000
C12 C       0.830289230000       0.637884620000       0.841966530000       1.000000000000
C13 C       0.722476290000       1.110793700000       0.943750030000       1.000000000000
C14 C       0.991498160000       1.064977920000       0.932281310000       1.000000000000
C15 C       0.768959610000       0.516887500000       0.816534060000       1.000000000000
C16 C       0.756863340000       0.808722890000       0.878893390000       1.000000000000
C17 C       0.628592430000       0.572848550000       0.829312100000       1.000000000000
C18 C       0.615843140000       0.849796730000       0.888516750000       1.000000000000
C19 C       0.811311440000       0.944567620000       0.907613570000       1.000000000000
C20 C       0.950378810000       0.921971130000       0.901912220000       1.000000000000
N1 N       1.041365440000       0.765894720000       0.867924720000       1.000000000000
N2 N       0.555693460000       0.736402990000       0.864650810000       1.000000000000
H1 H       0.831066550000       0.094378150000       0.726118070000       1.000000000000
H2 H       0.587596360000       0.191671230000       0.748322890000       1.000000000000
H3 H       1.321123660000       0.855109150000       0.885233330000       1.000000000000
H4 H       0.946887900000       0.299720670000       0.769147730000       1.000000000000
H5 H       1.159134410000       1.146574300000       0.948714070000       1.000000000000
H6 H       0.458478760000       0.496809560000       0.814147350000       1.000000000000
H7 H       0.694538340000       1.374367290000       1.000374190000       1.000000000000
H8 H       0.930785240000       1.335333870000       0.990553320000       1.000000000000
H9 H       0.519790440000       1.275167840000       0.980198370000       1.000000000000
H10 H       0.427319650000       1.045476520000       0.931528860000       1.000000000000
H11 H       1.234611340000       0.618065840000       0.835022550000       1.000000000000
H12 H       0.935848470000       0.599156200000       0.833028270000       1.000000000000
#END
data_mol10_opt_14-QR-14-1745-3
_audit_creation_method 'generated by cspy2.0'
_cell_length_a 31.4737
_cell_length_b 18.8074
_cell_length_c 15.3294
_cell_angle_alpha 90.0
_cell_angle_beta 8.8744
_cell_angle_gamma 90.0
loop_
_symmetry_equiv_pos_site_id
_symmetry_equiv_pos_as_xyz
1 -x,-y,-z
2 +x,+y,+z
3 -x,1/2+y,1/2-z
4 +x,1/2-y,1/2+z
loop_
_atom_site_label
_atom_site_type_symbol
_atom_site_fract_x
_atom_site_fract_y
_atom_site_fract_z
_atom_site_occupancy
C1 C       0.395556120000       0.786514190000       0.141080010000       1.000000000000
C2 C       0.481273390000       0.735989160000      -0.096332200000       1.000000000000
C3 C      -0.779225770000       1.108368370000       2.428069350000       1.000000000000
C4 C       0.203874720000       0.837177620000       0.509343330000       1.000000000000
C5 C      -0.860967080000       1.100392870000       2.508709000000       1.000000000000
C6 C       0.374011940000       0.737102490000       0.038692050000       1.000000000000
C7 C      -0.714817450000       0.983244880000       2.024060790000       1.000000000000
C8 C      -0.828296240000       1.036385010000       2.302367340000       1.000000000000
C9 C      -0.406295570000       0.881561390000       1.378295040000       1.000000000000
C10 C      -0.215989540000       0.834571840000       1.020738450000       1.000000000000
C11 C      -0.581395260000       1.060557590000       2.059185800000       1.000000000000
C12 C      -0.109313980000       0.890797290000       1.035151050000       1.000000000000
C13 C      -0.514654720000       0.936105950000       1.653971230000       1.000000000000
C14 C      -0.747105050000       1.045701780000       2.225965020000       1.000000000000
C15 C       0.087454250000       0.840026700000       0.660231790000       1.000000000000
C16 C      -0.219136810000       0.891949270000       1.173724010000       1.000000000000
C17 C       0.173980030000       0.789117810000       0.420839100000       1.000000000000
C18 C      -0.115758800000       0.837837360000       0.905265040000       1.000000000000
C19 C      -0.425421970000       0.942622110000       1.560409000000       1.000000000000
C20 C      -0.546742050000       0.999488140000       1.858056810000       1.000000000000
N1 N      -0.470849780000       1.008942820000       1.788591430000       1.000000000000
N2 N       0.071773590000       0.789063960000       0.546764970000       1.000000000000
H1 H       0.483519630000       0.784555850000       0.027595630000       1.000000000000
H2 H       0.633401690000       0.696295530000      -0.387308090000       1.000000000000
H3 H      -0.862490640000       1.149770520000       2.638413600000       1.000000000000
H4 H       0.137636940000       0.875875480000       0.691823810000       1.000000000000
H5 H      -1.012939110000       1.135625360000       2.788255070000       1.000000000000
H6 H       0.435897140000       0.699212390000      -0.136329580000       1.000000000000
H7 H      -0.774986360000       0.975559930000       2.078641570000       1.000000000000
H8 H      -0.980393590000       1.072037550000       2.583112700000       1.000000000000
H9 H      -0.482218310000       0.879038780000       1.465833330000       1.000000000000
H10 H      -0.132261700000       0.793146190000       0.809623400000       1.000000000000
H11 H      -0.511180220000       1.065081610000       1.983898740000       1.000000000000
H12 H      -0.177756950000       0.929726740000       1.220858840000       1.000000000000
#END
data_mol10_opt_14-QR-14-6951-3
_audit_creation_method 'generated by cspy2.0'
_cell_length_a 10.2377
_cell_length_b 4.2442
_cell_length_c 40.3
_cell_angle_alpha 90.0
_cell_angle_beta 127.28479999999999
_cell_angle_gamma 90.0
loop_
_symmetry_equiv_pos_site_id
_symmetry_equiv_pos_as_xyz
1 -x,-y,-z
2 +x,+y,+z
3 -x,1/2+y,1/2-z
4 +x,1/2-y,1/2+z
loop_
_atom_site_label
_atom_site_type_symbol
_atom_site_fract_x
_atom_site_fract_y
_atom_site_fract_z
_atom_site_occupancy
C1 C       0.765522330000       0.274061300000       0.252606910000       1.000000000000
C2 C       0.686183380000       0.108668160000       0.266588820000       1.000000000000
C3 C       1.792189900000       0.284513210000       0.381100200000       1.000000000000
C4 C       0.932768060000       0.264425980000       0.275197210000       1.000000000000
C5 C       1.858226740000       0.101196460000       0.415956190000       1.000000000000
C6 C       0.775307260000      -0.062540780000       0.302754240000       1.000000000000
C7 C       1.717288380000      -0.368367020000       0.466135820000       1.000000000000
C8 C       1.820146390000      -0.233261920000       0.459557270000       1.000000000000
C9 C       1.445081120000      -0.476028310000       0.447380920000       1.000000000000
C10 C       1.279906130000      -0.446968740000       0.422338870000       1.000000000000
C11 C       1.620592960000       0.321155730000       0.354127050000       1.000000000000
C12 C       1.201157350000       0.071353270000       0.337221150000       1.000000000000
C13 C       1.543917030000      -0.323863500000       0.437812010000       1.000000000000
C14 C       1.754750540000      -0.042621960000       0.423707090000       1.000000000000
C15 C       1.029739660000       0.088649230000       0.313010230000       1.000000000000
C16 C       1.292243100000      -0.103532140000       0.374113960000       1.000000000000
C17 C       0.949657770000      -0.077719890000       0.327036630000       1.000000000000
C18 C       1.197635450000      -0.261382810000       0.385053490000       1.000000000000
C19 C       1.471364820000      -0.136870770000       0.401575350000       1.000000000000
C20 C       1.581356490000       0.007863570000       0.394508630000       1.000000000000
N1 N       1.520348200000       0.190608210000       0.360351900000       1.000000000000
N2 N       1.034299400000      -0.247446670000       0.362386190000       1.000000000000
H1 H       0.692276930000       0.408073080000       0.223862290000       1.000000000000
H2 H       0.553560400000       0.119398380000       0.248235280000       1.000000000000
H3 H       1.868143710000       0.398147810000       0.374256040000       1.000000000000
H4 H       0.994065640000       0.390040570000       0.264724660000       1.000000000000
H5 H       1.989759150000       0.064028470000       0.437936910000       1.000000000000
H6 H       0.717756750000      -0.190471340000       0.314039820000       1.000000000000
H7 H       1.765625700000      -0.514401280000       0.493379060000       1.000000000000
H8 H       1.951880810000      -0.268139360000       0.481240430000       1.000000000000
H9 H       1.507277920000      -0.616676200000       0.475581340000       1.000000000000
H10 H       1.203644590000      -0.560139000000       0.429102890000       1.000000000000
H11 H       1.563456990000       0.464516840000       0.326173660000       1.000000000000
H12 H       1.264374910000       0.194610900000       0.327351860000       1.000000000000
#END
data_mol10_opt_14-QR-14-2824-3
_audit_creation_method 'generated by cspy2.0'
_cell_length_a 17.4908
_cell_length_b 3.6791
_cell_length_c 21.731
_cell_angle_alpha 90.0
_cell_angle_beta 78.4289
_cell_angle_gamma 90.0
loop_
_symmetry_equiv_pos_site_id
_symmetry_equiv_pos_as_xyz
1 -x,-y,-z
2 +x,+y,+z
3 -x,1/2+y,1/2-z
4 +x,1/2-y,1/2+z
loop_
_atom_site_label
_atom_site_type_symbol
_atom_site_fract_x
_atom_site_fract_y
_atom_site_fract_z
_atom_site_occupancy
C1 C       0.987068570000       0.602828370000       0.367492850000       1.000000000000
C2 C       1.013157850000       0.699871370000       0.423230590000       1.000000000000
C3 C       1.279753250000       0.539668200000       0.007648250000       1.000000000000
C4 C       1.038113650000       0.598986270000       0.310805340000       1.000000000000
C5 C       1.352893720000       0.637423660000       0.015629670000       1.000000000000
C6 C       1.089506750000       0.790813970000       0.421204090000       1.000000000000
C7 C       1.451066040000       0.906559790000       0.144336720000       1.000000000000
C8 C       1.440739790000       0.825377860000       0.085552850000       1.000000000000
C9 C       1.404577960000       0.982686690000       0.257595080000       1.000000000000
C10 C       1.348485680000       0.976472630000       0.310337830000       1.000000000000
C11 C       1.219551060000       0.529426110000       0.061332940000       1.000000000000
C12 C       1.172559830000       0.691999340000       0.249953550000       1.000000000000
C13 C       1.388041880000       0.892154620000       0.197317290000       1.000000000000
C14 C       1.365605700000       0.723386910000       0.076097370000       1.000000000000
C15 C       1.118065730000       0.691963550000       0.306810240000       1.000000000000
C16 C       1.250508490000       0.784412750000       0.247829060000       1.000000000000
C17 C       1.144226700000       0.789566730000       0.362970500000       1.000000000000
C18 C       1.269954220000       0.877971810000       0.307603250000       1.000000000000
C19 C       1.311915630000       0.792517720000       0.190969750000       1.000000000000
C20 C       1.300802080000       0.705609950000       0.128068880000       1.000000000000
N1 N       1.229259630000       0.607715210000       0.118416660000       1.000000000000
N2 N       1.218813760000       0.879644130000       0.362233300000       1.000000000000
H1 H       0.926308010000       0.531879530000       0.370297670000       1.000000000000
H2 H       0.971774400000       0.701266280000       0.467664670000       1.000000000000
H3 H       1.268051410000       0.472201990000      -0.038093730000       1.000000000000
H4 H       1.018613170000       0.525353510000       0.268120310000       1.000000000000
H5 H       1.401713670000       0.650237840000      -0.023989290000       1.000000000000
H6 H       1.110774130000       0.865552260000       0.462976660000       1.000000000000
H7 H       1.508117740000       0.984817920000       0.152195300000       1.000000000000
H8 H       1.488949390000       0.836981620000       0.045481320000       1.000000000000
H9 H       1.464013600000       1.057021950000       0.259695360000       1.000000000000
H10 H       1.359986920000       1.043923740000       0.356126260000       1.000000000000
H11 H       1.160770810000       0.453292150000       0.057007410000       1.000000000000
H12 H       1.154327140000       0.619732560000       0.207010930000       1.000000000000
#END
data_mol10_opt_33-QR-33-2005-3
_audit_creation_method 'generated by cspy2.0'
_cell_length_a 16.266
_cell_length_b 4.0204
_cell_length_c 21.0885
_cell_angle_alpha 90.0
_cell_angle_beta 90.0
_cell_angle_gamma 90.0
loop_
_symmetry_equiv_pos_site_id
_symmetry_equiv_pos_as_xyz
1 +x,+y,+z
2 -x,-y,1/2+z
3 1/2+x,1/2-y,+z
4 1/2-x,1/2+y,1/2+z
loop_
_atom_site_label
_atom_site_type_symbol
_atom_site_fract_x
_atom_site_fract_y
_atom_site_fract_z
_atom_site_occupancy
C1 C       0.212343910000       0.906377880000       0.246239480000       1.000000000000
C2 C       0.144341870000       0.918445340000       0.203861900000       1.000000000000
C3 C       0.196676420000      -0.007044930000       0.606748980000       1.000000000000
C4 C       0.204997690000       0.753590160000       0.303966700000       1.000000000000
C5 C       0.118617660000      -0.131730960000       0.613710530000       1.000000000000
C6 C       0.070589760000       0.777974010000       0.219974870000       1.000000000000
C7 C      -0.075648780000      -0.173496490000       0.522930790000       1.000000000000
C8 C      -0.020900130000      -0.217252370000       0.570873670000       1.000000000000
C9 C      -0.115775740000       0.031665150000       0.418092710000       1.000000000000
C10 C      -0.100550460000       0.189907440000       0.362802100000       1.000000000000
C11 C       0.215253340000       0.159570750000       0.549878300000       1.000000000000
C12 C       0.118592260000       0.445133610000       0.380938650000       1.000000000000
C13 C      -0.053768590000      -0.002441230000       0.466131740000       1.000000000000
C14 C       0.060252050000      -0.090577180000       0.564782830000       1.000000000000
C15 C       0.129193950000       0.604448060000       0.322425550000       1.000000000000
C16 C       0.043382920000       0.301399210000       0.397415510000       1.000000000000
C17 C       0.060803400000       0.616820360000       0.279701740000       1.000000000000
C18 C      -0.021118950000       0.329740370000       0.350355690000       1.000000000000
C19 C       0.026012990000       0.129292770000       0.457212880000       1.000000000000
C20 C       0.084654500000       0.082615410000       0.508503540000       1.000000000000
N1 N       0.162421990000       0.202529850000       0.503253170000       1.000000000000
N2 N      -0.012161950000       0.480758800000       0.294376180000       1.000000000000
H1 H       0.270129720000       1.019460490000       0.232406640000       1.000000000000
H2 H       0.151445760000       1.040735120000       0.158357590000       1.000000000000
H3 H       0.242871060000      -0.034319670000       0.643374410000       1.000000000000
H4 H       0.256590100000       0.743550310000       0.336516180000       1.000000000000
H5 H       0.100591670000      -0.262725530000       0.656502280000       1.000000000000
H6 H       0.017945460000       0.783850650000       0.188533450000       1.000000000000
H7 H      -0.137787450000      -0.268948630000       0.526980950000       1.000000000000
H8 H      -0.037989010000      -0.347577500000       0.613938030000       1.000000000000
H9 H      -0.175884750000      -0.074309260000       0.427472540000       1.000000000000
H10 H      -0.146604360000       0.217718920000       0.326109350000       1.000000000000
H11 H       0.276403620000       0.261990270000       0.542510350000       1.000000000000
H12 H       0.169115220000       0.432605720000       0.413952350000       1.000000000000
#END
data_mol10_opt_14-QR-14-2116-3
_audit_creation_method 'generated by cspy2.0'
_cell_length_a 9.4735
_cell_length_b 4.7123
_cell_length_c 40.5439
_cell_angle_alpha 90.0
_cell_angle_beta 130.2701
_cell_angle_gamma 90.0
loop_
_symmetry_equiv_pos_site_id
_symmetry_equiv_pos_as_xyz
1 -x,-y,-z
2 +x,+y,+z
3 -x,1/2+y,1/2-z
4 +x,1/2-y,1/2+z
loop_
_atom_site_label
_atom_site_type_symbol
_atom_site_fract_x
_atom_site_fract_y
_atom_site_fract_z
_atom_site_occupancy
C1 C       0.214491010000       0.961971090000       0.393922260000       1.000000000000
C2 C       0.374894150000       1.017659190000       0.437433710000       1.000000000000
C3 C       0.180675920000      -0.227971370000       0.233116850000       1.000000000000
C4 C       0.219911020000       0.765661360000       0.369875420000       1.000000000000
C5 C       0.354168290000      -0.345452210000       0.257433400000       1.000000000000
C6 C       0.536996320000       0.876448900000       0.455984820000       1.000000000000
C7 C       0.806609580000      -0.285806850000       0.367798570000       1.000000000000
C8 C       0.674826940000      -0.375411200000       0.326384830000       1.000000000000
C9 C       0.916521820000       0.006789140000       0.430292080000       1.000000000000
C10 C       0.892992850000       0.205282380000       0.450419310000       1.000000000000
C11 C       0.149941820000      -0.020395620000       0.252795040000       1.000000000000
C12 C       0.398719920000       0.411401690000       0.364810180000       1.000000000000
C13 C       0.768463980000      -0.074392280000       0.386276950000       1.000000000000
C14 C       0.494239520000      -0.257093540000       0.300578660000       1.000000000000
C15 C       0.386159520000       0.614303150000       0.388068850000       1.000000000000
C16 C       0.564014540000       0.266945690000       0.383716710000       1.000000000000
C17 C       0.547498870000       0.670629790000       0.431877500000       1.000000000000
C18 C       0.717472910000       0.341990000000       0.428157430000       1.000000000000
C19 C       0.591486460000       0.051403340000       0.362260240000       1.000000000000
C20 C       0.450345410000      -0.044342090000       0.317929000000       1.000000000000
N1 N       0.277177690000       0.067114260000       0.292929290000       1.000000000000
N2 N       0.708112870000       0.534857400000       0.450820960000       1.000000000000
H1 H       0.087712750000       1.076561960000       0.379943750000       1.000000000000
H2 H       0.367681060000       1.174035960000       0.455924710000       1.000000000000
H3 H       0.070215460000      -0.291000940000       0.199934560000       1.000000000000
H4 H       0.098139270000       0.722200890000       0.336677450000       1.000000000000
H5 H       0.386359610000      -0.506604080000       0.244055750000       1.000000000000
H6 H       0.660912240000       0.915053510000       0.489041820000       1.000000000000
H7 H       0.945003780000      -0.374389210000       0.387840940000       1.000000000000
H8 H       0.704867620000      -0.536265480000       0.312549490000       1.000000000000
H9 H       1.049351060000      -0.096744710000       0.447163140000       1.000000000000
H10 H       1.003151800000       0.268846460000       0.483578380000       1.000000000000
H11 H       0.014395940000       0.077860100000       0.234628820000       1.000000000000
H12 H       0.279255220000       0.365242600000       0.331771680000       1.000000000000
#END
data_mol10_opt_14-QR-14-3929-3
_audit_creation_method 'generated by cspy2.0'
_cell_length_a 4.3023
_cell_length_b 15.8078
_cell_length_c 21.088
_cell_angle_alpha 90.0
_cell_angle_beta 75.485
_cell_angle_gamma 90.0
loop_
_symmetry_equiv_pos_site_id
_symmetry_equiv_pos_as_xyz
1 -x,-y,-z
2 +x,+y,+z
3 -x,1/2+y,1/2-z
4 +x,1/2-y,1/2+z
loop_
_atom_site_label
_atom_site_type_symbol
_atom_site_fract_x
_atom_site_fract_y
_atom_site_fract_z
_atom_site_occupancy
C1 C       0.254527630000       0.973669040000       0.910707570000       1.000000000000
C2 C       0.195653550000       0.911466940000       0.961080220000       1.000000000000
C3 C      -0.287081860000       0.919531110000       0.554533480000       1.000000000000
C4 C       0.159386450000       0.960249270000       0.854262730000       1.000000000000
C5 C      -0.434854450000       0.842175560000       0.557134820000       1.000000000000
C6 C       0.043312130000       0.837330940000       0.954055970000       1.000000000000
C7 C      -0.647462850000       0.661255100000       0.670973800000       1.000000000000
C8 C      -0.619620730000       0.709843820000       0.616685200000       1.000000000000
C9 C      -0.567879460000       0.633120430000       0.779986220000       1.000000000000
C10 C      -0.461699030000       0.653994910000       0.833042950000       1.000000000000
C11 C      -0.172871170000       0.943868530000       0.608752780000       1.000000000000
C12 C      -0.102068250000       0.867151950000       0.788331560000       1.000000000000
C13 C      -0.527455650000       0.688824940000       0.724718460000       1.000000000000
C14 C      -0.467735520000       0.790144520000       0.612843240000       1.000000000000
C15 C       0.000037260000       0.883848640000       0.845158940000       1.000000000000
C16 C      -0.257838060000       0.791555580000       0.781127630000       1.000000000000
C17 C      -0.059045190000       0.821302890000       0.895923060000       1.000000000000
C18 C      -0.303976920000       0.733295180000       0.835725820000       1.000000000000
C19 C      -0.374006780000       0.768085860000       0.723853170000       1.000000000000
C20 C      -0.344061550000       0.820135050000       0.665764720000       1.000000000000
N1 N      -0.199372280000       0.897024180000       0.661500810000       1.000000000000
N2 N      -0.208165270000       0.748099480000       0.890234430000       1.000000000000
H1 H       0.375642340000       1.031884710000       0.917410780000       1.000000000000
H2 H       0.273011160000       0.923332850000       1.005413110000       1.000000000000
H3 H      -0.257966920000       0.960935280000       0.512525990000       1.000000000000
H4 H       0.203580710000       1.007396030000       0.815648970000       1.000000000000
H5 H      -0.527990030000       0.819891760000       0.516832170000       1.000000000000
H6 H      -0.004294740000       0.789032060000       0.991697030000       1.000000000000
H7 H      -0.762863160000       0.599833750000       0.674524820000       1.000000000000
H8 H      -0.711439420000       0.688449050000       0.575996910000       1.000000000000
H9 H      -0.687417510000       0.573121220000       0.777997520000       1.000000000000
H10 H      -0.490303140000       0.612731710000       0.875098090000       1.000000000000
H11 H      -0.054373060000       1.004673590000       0.608616340000       1.000000000000
H12 H      -0.060299300000       0.913195920000       0.749385530000       1.000000000000
#END
data_mol10_opt_14-QR-14-3626-3
_audit_creation_method 'generated by cspy2.0'
_cell_length_a 11.7189
_cell_length_b 15.5234
_cell_length_c 14.5961
_cell_angle_alpha 90.0
_cell_angle_beta 148.1793
_cell_angle_gamma 90.0
loop_
_symmetry_equiv_pos_site_id
_symmetry_equiv_pos_as_xyz
1 -x,-y,-z
2 +x,+y,+z
3 -x,1/2+y,1/2-z
4 +x,1/2-y,1/2+z
loop_
_atom_site_label
_atom_site_type_symbol
_atom_site_fract_x
_atom_site_fract_y
_atom_site_fract_z
_atom_site_occupancy
C1 C       0.038983040000       0.363928970000       0.001271360000       1.000000000000
C2 C      -0.162760010000       0.390080490000      -0.098474780000       1.000000000000
C3 C       0.590108330000      -0.128139760000       0.458472890000       1.000000000000
C4 C       0.117768420000       0.282955540000       0.071320590000       1.000000000000
C5 C       0.448012190000      -0.173106450000       0.415776250000       1.000000000000
C6 C      -0.281367030000       0.334948190000      -0.126143770000       1.000000000000
C7 C      -0.079810310000      -0.139388640000       0.169666780000       1.000000000000
C8 C       0.104972600000      -0.179007740000       0.267955860000       1.000000000000
C9 C      -0.327560070000      -0.016468670000       0.007445900000       1.000000000000
C10 C      -0.386758300000       0.064944300000      -0.054012950000       1.000000000000
C11 C       0.534901670000      -0.043101830000       0.397136400000       1.000000000000
C12 C       0.072536900000       0.140188790000       0.114198750000       1.000000000000
C13 C      -0.128393360000      -0.052927000000       0.110634860000       1.000000000000
C14 C       0.254518360000      -0.133823790000       0.313793650000       1.000000000000
C15 C      -0.001094060000       0.223723690000       0.045320640000       1.000000000000
C16 C      -0.048444710000       0.083833070000       0.085918760000       1.000000000000
C17 C      -0.204163860000       0.250160480000      -0.055137580000       1.000000000000
C18 C      -0.250905730000       0.117854240000      -0.017623110000       1.000000000000
C19 C       0.013881320000      -0.004573970000       0.151879860000       1.000000000000
C20 C       0.211715100000      -0.046920450000       0.257091070000       1.000000000000
N1 N       0.355962780000      -0.004415010000       0.301768910000       1.000000000000
N2 N      -0.323612080000       0.197276880000      -0.084227340000       1.000000000000
H1 H       0.129972390000       0.408757280000       0.021394210000       1.000000000000
H2 H      -0.222271860000       0.454516610000      -0.152807210000       1.000000000000
H3 H       0.739893160000      -0.156386780000       0.536500220000       1.000000000000
H4 H       0.271499240000       0.262598710000       0.147546240000       1.000000000000
H5 H       0.481585380000      -0.238949020000       0.459228240000       1.000000000000
H6 H      -0.435368270000       0.353339860000      -0.201620690000       1.000000000000
H7 H      -0.195301640000      -0.173155850000       0.133781090000       1.000000000000
H8 H       0.140841590000      -0.244779160000       0.312400100000       1.000000000000
H9 H      -0.430498550000      -0.056504680000      -0.020225510000       1.000000000000
H10 H      -0.536326120000       0.093380360000      -0.131976280000       1.000000000000
H11 H       0.643129740000      -0.005299280000       0.428103490000       1.000000000000
H12 H       0.224953300000       0.118745530000       0.190361500000       1.000000000000
#END
data_mol10_opt_14-QR-14-3255-3
_audit_creation_method 'generated by cspy2.0'
_cell_length_a 18.8027
_cell_length_b 3.6341
_cell_length_c 21.4676
_cell_angle_alpha 90.0
_cell_angle_beta 111.7715
_cell_angle_gamma 90.0
loop_
_symmetry_equiv_pos_site_id
_symmetry_equiv_pos_as_xyz
1 -x,-y,-z
2 +x,+y,+z
3 -x,1/2+y,1/2-z
4 +x,1/2-y,1/2+z
loop_
_atom_site_label
_atom_site_type_symbol
_atom_site_fract_x
_atom_site_fract_y
_atom_site_fract_z
_atom_site_occupancy
C1 C       0.502624150000       0.267188720000       0.138243590000       1.000000000000
C2 C       0.476772930000       0.230486730000       0.067297670000       1.000000000000
C3 C       0.218280140000      -0.017752020000       0.360518330000       1.000000000000
C4 C       0.452992010000       0.216780200000       0.170729970000       1.000000000000
C5 C       0.146743780000      -0.102391250000       0.314935690000       1.000000000000
C6 C       0.402067970000       0.144368320000       0.030355150000       1.000000000000
C7 C       0.050048720000      -0.231217520000       0.131803110000       1.000000000000
C8 C       0.060477370000      -0.211816950000       0.197827490000       1.000000000000
C9 C       0.094844620000      -0.192736360000       0.038481110000       1.000000000000
C10 C       0.149374020000      -0.135463570000       0.012605210000       1.000000000000
C11 C       0.276835660000       0.043954550000       0.335777210000       1.000000000000
C12 C       0.321784300000       0.072365210000       0.164891000000       1.000000000000
C13 C       0.111360180000      -0.166130260000       0.109225480000       1.000000000000
C14 C       0.133979930000      -0.124799720000       0.245957910000       1.000000000000
C15 C       0.374778260000       0.126778610000       0.133984160000       1.000000000000
C16 C       0.245547370000      -0.015880270000       0.127255900000       1.000000000000
C17 C       0.348856360000       0.089921960000       0.062566280000       1.000000000000
C18 C       0.226181930000      -0.045660220000       0.055540420000       1.000000000000
C19 C       0.185821810000      -0.078450510000       0.154655380000       1.000000000000
C20 C       0.197040160000      -0.057584670000       0.225334140000       1.000000000000
N1 N       0.267034670000       0.025337880000       0.271835630000       1.000000000000
N2 N       0.275887760000       0.005435290000       0.025206330000       1.000000000000
H1 H       0.562066690000       0.335599240000       0.166409330000       1.000000000000
H2 H       0.517014130000       0.271605250000       0.042531110000       1.000000000000
H3 H       0.229966690000       0.001658290000       0.413757050000       1.000000000000
H4 H       0.472311580000       0.244433420000       0.224810260000       1.000000000000
H5 H       0.099242890000      -0.152997420000       0.330956530000       1.000000000000
H6 H       0.381023380000       0.114845070000      -0.023686340000       1.000000000000
H7 H      -0.005769780000      -0.297362390000       0.094553380000       1.000000000000
H8 H       0.013570580000      -0.261616680000       0.214623960000       1.000000000000
H9 H       0.036735560000      -0.260929710000       0.005970690000       1.000000000000
H10 H       0.137867820000      -0.154496140000      -0.040590390000       1.000000000000
H11 H       0.334315950000       0.111694700000       0.370252290000       1.000000000000
H12 H       0.339854150000       0.098722180000       0.218581640000       1.000000000000
#END
data_mol10_opt_4-QR-4-2662-3
_audit_creation_method 'generated by cspy2.0'
_cell_length_a 19.8648
_cell_length_b 4.6411
_cell_length_c 10.4749
_cell_angle_alpha 90.0
_cell_angle_beta 134.211
_cell_angle_gamma 90.0
loop_
_symmetry_equiv_pos_site_id
_symmetry_equiv_pos_as_xyz
1 +x,+y,+z
2 -x,1/2+y,-z
loop_
_atom_site_label
_atom_site_type_symbol
_atom_site_fract_x
_atom_site_fract_y
_atom_site_fract_z
_atom_site_occupancy
C1 C       0.587850490000       0.783839680000       0.925435740000       1.000000000000
C2 C       0.665190800000       0.845178690000       0.946099320000       1.000000000000
C3 C       0.610504350000      -0.398104680000       1.567827450000       1.000000000000
C4 C       0.597008170000       0.589184060000       1.034922920000       1.000000000000
C5 C       0.700143220000      -0.507066830000       1.687775530000       1.000000000000
C6 C       0.749876200000       0.711180410000       1.075386710000       1.000000000000
C7 C       0.921668470000      -0.429313030000       1.799607420000       1.000000000000
C8 C       0.859558240000      -0.523398270000       1.806694460000       1.000000000000
C9 C       0.966191430000      -0.135374470000       1.674074170000       1.000000000000
C10 C       0.947936150000       0.059970520000       1.557568340000       1.000000000000
C11 C       0.588404890000      -0.193902930000       1.444040100000       1.000000000000
C12 C       0.697000610000       0.244571990000       1.286501450000       1.000000000000
C13 C       0.895770580000      -0.221701530000       1.671340240000       1.000000000000
C14 C       0.766398390000      -0.413791460000       1.684024710000       1.000000000000
C15 C       0.684083720000       0.445346080000       1.171108380000       1.000000000000
C16 C       0.783413220000       0.107878060000       1.418608630000       1.000000000000
C17 C       0.761867650000       0.507377650000       1.191721540000       1.000000000000
C18 C       0.856695650000       0.188253990000       1.426433250000       1.000000000000
C19 C       0.804153530000      -0.104464110000       1.545722000000       1.000000000000
C20 C       0.737620740000      -0.205051880000       1.553188530000       1.000000000000
N1 N       0.648357800000      -0.101903890000       1.436658040000       1.000000000000
N2 N       0.845664840000       0.378959230000       1.317559600000       1.000000000000
H1 H       0.521477960000       0.892723270000       0.822040870000       1.000000000000
H2 H       0.656459350000       1.000061680000       0.857955950000       1.000000000000
H3 H       0.558023350000      -0.465174850000       1.567129750000       1.000000000000
H4 H       0.538321770000       0.541334330000       1.019881060000       1.000000000000
H5 H       0.721423160000      -0.665186510000       1.786543350000       1.000000000000
H6 H       0.809779970000       0.754278430000       1.093778250000       1.000000000000
H7 H       0.992989860000      -0.511264080000       1.892466970000       1.000000000000
H8 H       0.879759030000      -0.681374710000       1.904608830000       1.000000000000
H9 H       1.035272340000      -0.232259240000       1.773368700000       1.000000000000
H10 H       1.000229710000       0.127367450000       1.557867550000       1.000000000000
H11 H       0.518157170000      -0.102360810000       1.346775070000       1.000000000000
H12 H       0.639528210000       0.194002840000       1.273671900000       1.000000000000
#END
data_mol10_opt_14-QR-14-2014-3
_audit_creation_method 'generated by cspy2.0'
_cell_length_a 20.7683
_cell_length_b 7.8519
_cell_length_c 23.3578
_cell_angle_alpha 90.0
_cell_angle_beta 158.4101
_cell_angle_gamma 90.0
loop_
_symmetry_equiv_pos_site_id
_symmetry_equiv_pos_as_xyz
1 -x,-y,-z
2 +x,+y,+z
3 -x,1/2+y,1/2-z
4 +x,1/2-y,1/2+z
loop_
_atom_site_label
_atom_site_type_symbol
_atom_site_fract_x
_atom_site_fract_y
_atom_site_fract_z
_atom_site_occupancy
C1 C       0.337714260000       0.602335110000       0.138875130000       1.000000000000
C2 C       0.508102470000       0.627796270000       0.256724930000       1.000000000000
C3 C       0.142134420000       0.134234020000       0.296431660000       1.000000000000
C4 C       0.316597110000       0.525310350000       0.173531620000       1.000000000000
C5 C       0.302559270000       0.092549230000       0.451512020000       1.000000000000
C6 C       0.653525370000       0.575942620000       0.406392840000       1.000000000000
C7 C       0.770258440000       0.126890960000       0.799148960000       1.000000000000
C8 C       0.624291880000       0.088648780000       0.709097930000       1.000000000000
C9 C       0.921377090000       0.243960840000       0.840458240000       1.000000000000
C10 C       0.924239610000       0.320994750000       0.791107010000       1.000000000000
C11 C       0.138937970000       0.214740200000       0.240005180000       1.000000000000
C12 C       0.450139600000       0.390235040000       0.369368770000       1.000000000000
C13 C       0.760033180000       0.208672800000       0.736272780000       1.000000000000
C14 C       0.456795110000       0.130550300000       0.548302190000       1.000000000000
C15 C       0.464869320000       0.469604210000       0.328046900000       1.000000000000
C16 C       0.598448600000       0.337404500000       0.522096420000       1.000000000000
C17 C       0.636299440000       0.495350270000       0.446538340000       1.000000000000
C18 C       0.764429450000       0.370365650000       0.631483430000       1.000000000000
C19 C       0.597230110000       0.253633530000       0.577172980000       1.000000000000
C20 C       0.440919250000       0.212739570000       0.480688560000       1.000000000000
N1 N       0.280039390000       0.252150230000       0.326811880000       1.000000000000
N2 N       0.780999100000       0.445734100000       0.594214990000       1.000000000000
H1 H       0.224536050000       0.644500560000       0.021175370000       1.000000000000
H2 H       0.521970430000       0.689050800000       0.226828560000       1.000000000000
H3 H       0.021381470000       0.106815670000       0.219062120000       1.000000000000
H4 H       0.187061770000       0.505455260000       0.084237240000       1.000000000000
H5 H       0.313518680000       0.030288780000       0.501896950000       1.000000000000
H6 H       0.784576300000       0.593930140000       0.498128080000       1.000000000000
H7 H       0.898898020000       0.095585060000       0.922049170000       1.000000000000
H8 H       0.633093480000       0.026417580000       0.757734110000       1.000000000000
H9 H       1.042364640000       0.206721230000       0.961296590000       1.000000000000
H10 H       1.044718480000       0.348508510000       0.868136980000       1.000000000000
H11 H       0.014476700000       0.249844580000       0.117841750000       1.000000000000
H12 H       0.322553500000       0.369299160000       0.282298310000       1.000000000000
#END
data_mol10_opt_19-QR-19-548-3
_audit_creation_method 'generated by cspy2.0'
_cell_length_a 3.9637
_cell_length_b 33.6663
_cell_length_c 10.3548
_cell_angle_alpha 90.0
_cell_angle_beta 90.0
_cell_angle_gamma 90.0
loop_
_symmetry_equiv_pos_site_id
_symmetry_equiv_pos_as_xyz
1 +x,+y,+z
2 -x,1/2+y,1/2-z
3 1/2-x,-y,1/2+z
4 1/2+x,1/2-y,-z
loop_
_atom_site_label
_atom_site_type_symbol
_atom_site_fract_x
_atom_site_fract_y
_atom_site_fract_z
_atom_site_occupancy
C1 C       0.448888730000       0.251202550000       0.719110370000       1.000000000000
C2 C       0.396649570000       0.263935340000       0.848601860000       1.000000000000
C3 C       1.456409590000       0.388053890000       0.154543230000       1.000000000000
C4 C       0.614727250000       0.275111620000       0.633077400000       1.000000000000
C5 C       1.550511450000       0.422787810000       0.213955910000       1.000000000000
C6 C       0.510878660000       0.300194950000       0.889393870000       1.000000000000
C7 C       1.485978410000       0.470124590000       0.535319340000       1.000000000000
C8 C       1.565934180000       0.464872140000       0.408866340000       1.000000000000
C9 C       1.234824990000       0.448761400000       0.739865380000       1.000000000000
C10 C       1.067490420000       0.422477180000       0.814837670000       1.000000000000
C11 C       1.281658350000       0.359816010000       0.229026850000       1.000000000000
C12 C       0.908656140000       0.338604340000       0.587613560000       1.000000000000
C13 C       1.308183550000       0.440548790000       0.606698210000       1.000000000000
C14 C       1.471376120000       0.429177260000       0.345262920000       1.000000000000
C15 C       0.737427320000       0.313066720000       0.671960390000       1.000000000000
C16 C       1.025645360000       0.375599550000       0.629152730000       1.000000000000
C17 C       0.684624920000       0.325834750000       0.802359650000       1.000000000000
C18 C       0.957285100000       0.385195250000       0.763000430000       1.000000000000
C19 C       1.207206550000       0.404397140000       0.548876020000       1.000000000000
C20 C       1.292640430000       0.398748830000       0.413528380000       1.000000000000
N1 N       1.203667460000       0.364755010000       0.351637330000       1.000000000000
N2 N       0.794372340000       0.361251050000       0.844758330000       1.000000000000
H1 H       0.356029810000       0.222355460000       0.689087430000       1.000000000000
H2 H       0.264619150000       0.244546380000       0.915229460000       1.000000000000
H3 H       1.513158800000       0.382236790000       0.053983930000       1.000000000000
H4 H       0.655355280000       0.265594640000       0.534190750000       1.000000000000
H5 H       1.685941130000       0.445706160000       0.161574110000       1.000000000000
H6 H       0.474284620000       0.310546620000       0.987451920000       1.000000000000
H7 H       1.556666800000       0.497234230000       0.585004930000       1.000000000000
H8 H       1.701160620000       0.487501940000       0.355197420000       1.000000000000
H9 H       1.318370060000       0.476961900000       0.779164720000       1.000000000000
H10 H       1.010242960000       0.428210580000       0.915371070000       1.000000000000
H11 H       1.202663720000       0.331913470000       0.185556630000       1.000000000000
H12 H       0.951455140000       0.329695680000       0.488943740000       1.000000000000
#END
data_mol10_opt_14-QR-14-4497-3
_audit_creation_method 'generated by cspy2.0'
_cell_length_a 16.5671
_cell_length_b 20.0398
_cell_length_c 17.2368
_cell_angle_alpha 90.0
_cell_angle_beta 165.81120000000004
_cell_angle_gamma 90.0
loop_
_symmetry_equiv_pos_site_id
_symmetry_equiv_pos_as_xyz
1 -x,-y,-z
2 +x,+y,+z
3 -x,1/2+y,1/2-z
4 +x,1/2-y,1/2+z
loop_
_atom_site_label
_atom_site_type_symbol
_atom_site_fract_x
_atom_site_fract_y
_atom_site_fract_z
_atom_site_occupancy
C1 C       0.248926670000       0.609533670000       0.700247270000       1.000000000000
C2 C       0.321029130000       0.678599750000       0.758607940000       1.000000000000
C3 C       0.543911520000       0.395006420000       1.391190730000       1.000000000000
C4 C       0.303606900000       0.578216280000       0.820586540000       1.000000000000
C5 C       0.667867710000       0.439714910000       1.559515430000       1.000000000000
C6 C       0.445919230000       0.714872780000       0.935497150000       1.000000000000
C7 C       0.895766870000       0.618222410000       1.781081410000       1.000000000000
C8 C       0.848218850000       0.554007200000       1.759462750000       1.000000000000
C9 C       0.878623790000       0.708641930000       1.669668670000       1.000000000000
C10 C       0.814205510000       0.733469290000       1.538359840000       1.000000000000
C11 C       0.473110020000       0.418717010000       1.250244960000       1.000000000000
C12 C       0.493511150000       0.584562350000       1.134061670000       1.000000000000
C13 C       0.820040160000       0.639810550000       1.633712710000       1.000000000000
C14 C       0.720137740000       0.506817630000       1.586515500000       1.000000000000
C15 C       0.433354000000       0.614319850000       1.005839320000       1.000000000000
C16 C       0.620659650000       0.621537600000       1.314366410000       1.000000000000
C17 C       0.505775980000       0.683846100000       1.064333450000       1.000000000000
C18 C       0.683833620000       0.691323480000       1.357126580000       1.000000000000
C19 C       0.691883740000       0.595243990000       1.458300230000       1.000000000000
C20 C       0.640933880000       0.526499450000       1.435049250000       1.000000000000
N1 N       0.518618540000       0.480914040000       1.270376820000       1.000000000000
N2 N       0.628236810000       0.720528720000       1.236921270000       1.000000000000
H1 H       0.150186060000       0.581863920000       0.559455490000       1.000000000000
H2 H       0.275958620000       0.702459510000       0.661150930000       1.000000000000
H3 H       0.501029580000       0.343199420000       1.366024180000       1.000000000000
H4 H       0.249268150000       0.525565150000       0.777080990000       1.000000000000
H5 H       0.727263440000       0.424419300000       1.673613710000       1.000000000000
H6 H       0.502708210000       0.767494190000       0.983138380000       1.000000000000
H7 H       0.993394430000       0.654736700000       1.912396310000       1.000000000000
H8 H       0.906429260000       0.537951180000       1.872215440000       1.000000000000
H9 H       0.977087680000       0.740568890000       1.806633990000       1.000000000000
H10 H       0.856937360000       0.785223270000       1.563199330000       1.000000000000
H11 H       0.374568360000       0.384884150000       1.114880950000       1.000000000000
H12 H       0.441234290000       0.532289280000       1.093594900000       1.000000000000
#END
data_mol10_opt_14-QR-14-2947-3
_audit_creation_method 'generated by cspy2.0'
_cell_length_a 16.0929
_cell_length_b 4.4644
_cell_length_c 21.199
_cell_angle_alpha 90.0
_cell_angle_beta 65.1825
_cell_angle_gamma 90.0
loop_
_symmetry_equiv_pos_site_id
_symmetry_equiv_pos_as_xyz
1 -x,-y,-z
2 +x,+y,+z
3 -x,1/2+y,1/2-z
4 +x,1/2-y,1/2+z
loop_
_atom_site_label
_atom_site_type_symbol
_atom_site_fract_x
_atom_site_fract_y
_atom_site_fract_z
_atom_site_occupancy
C1 C       0.251330660000       0.422131780000       0.105989150000       1.000000000000
C2 C       0.341041090000       0.505582240000       0.096777050000       1.000000000000
C3 C      -0.005866480000       1.080568970000      -0.140903280000       1.000000000000
C4 C       0.214258800000       0.538731220000       0.063821780000       1.000000000000
C5 C       0.055470480000       1.272040510000      -0.188419790000       1.000000000000
C6 C       0.391751380000       0.703260520000       0.045758950000       1.000000000000
C7 C       0.289149100000       1.562284050000      -0.235008800000       1.000000000000
C8 C       0.206532900000       1.519019020000      -0.236698470000       1.000000000000
C9 C       0.401947250000       1.473879670000      -0.187573810000       1.000000000000
C10 C       0.430412630000       1.343584830000      -0.142562010000       1.000000000000
C11 C       0.020940710000       0.939791110000      -0.093033490000       1.000000000000
C12 C       0.230085710000       0.870568910000      -0.034379200000       1.000000000000
C13 C       0.313079350000       1.414058790000      -0.185356880000       1.000000000000
C14 C       0.141915490000       1.321900760000      -0.188079160000       1.000000000000
C15 C       0.264961970000       0.745162040000       0.010116920000       1.000000000000
C16 C       0.281798760000       1.072106940000      -0.086508110000       1.000000000000
C17 C       0.355265110000       0.828902270000       0.000916810000       1.000000000000
C18 C       0.372050500000       1.139384160000      -0.090726000000       1.000000000000
C19 C       0.251757760000       1.215192110000      -0.135631680000       1.000000000000
C20 C       0.163309500000       1.168758020000      -0.137393630000       1.000000000000
N1 N       0.100949520000       0.980864740000      -0.091194870000       1.000000000000
N2 N       0.406405760000       1.022211060000      -0.048762950000       1.000000000000
H1 H       0.212502060000       0.265173130000       0.146767370000       1.000000000000
H2 H       0.369139640000       0.410667150000       0.130746710000       1.000000000000
H3 H      -0.072719220000       1.037515920000      -0.139765200000       1.000000000000
H4 H       0.145888360000       0.476138920000       0.070567250000       1.000000000000
H5 H       0.038756450000       1.387255630000      -0.226674770000       1.000000000000
H6 H       0.460184760000       0.770192820000       0.037707860000       1.000000000000
H7 H       0.339085140000       1.712167690000      -0.271826320000       1.000000000000
H8 H       0.188810170000       1.632568330000      -0.274608030000       1.000000000000
H9 H       0.446165020000       1.628255170000      -0.226823600000       1.000000000000
H10 H       0.497179420000       1.386256780000      -0.143544030000       1.000000000000
H11 H      -0.025673770000       0.786491550000      -0.054543160000       1.000000000000
H12 H       0.162266400000       0.811280810000      -0.028502800000       1.000000000000
#END
data_mol10_opt_14-QR-14-4607-3
_audit_creation_method 'generated by cspy2.0'
_cell_length_a 8.6334
_cell_length_b 7.8983
_cell_length_c 23.2265
_cell_angle_alpha 90.0
_cell_angle_beta 117.7062
_cell_angle_gamma 90.0
loop_
_symmetry_equiv_pos_site_id
_symmetry_equiv_pos_as_xyz
1 -x,-y,-z
2 +x,+y,+z
3 -x,1/2+y,1/2-z
4 +x,1/2-y,1/2+z
loop_
_atom_site_label
_atom_site_type_symbol
_atom_site_fract_x
_atom_site_fract_y
_atom_site_fract_z
_atom_site_occupancy
C1 C       0.837678630000       0.106423470000       0.698527590000       1.000000000000
C2 C       1.008144750000       0.133459470000       0.750818500000       1.000000000000
C3 C       0.641201490000      -0.370328840000       0.345516550000       1.000000000000
C4 C       0.816419030000       0.028112330000       0.642748060000       1.000000000000
C5 C       0.801539360000      -0.412304130000       0.350725820000       1.000000000000
C6 C       1.153500220000       0.081831210000       0.746330980000       1.000000000000
C7 C       1.269332450000      -0.375228740000       0.470263710000       1.000000000000
C8 C       1.123275880000      -0.414943870000       0.414532780000       1.000000000000
C9 C       1.420715240000      -0.254888440000       0.579822810000       1.000000000000
C10 C       1.423747450000      -0.176114010000       0.631975860000       1.000000000000
C11 C       0.638175430000      -0.288156830000       0.398710360000       1.000000000000
C12 C       0.949733330000      -0.108220290000       0.580215390000       1.000000000000
C13 C       1.259283210000      -0.291723170000       0.522875390000       1.000000000000
C14 C       0.955861960000      -0.372858710000       0.407987640000       1.000000000000
C15 C       0.964614460000      -0.027461500000       0.636265350000       1.000000000000
C16 C       1.097957990000      -0.161117160000       0.575597610000       1.000000000000
C17 C       1.136122310000      -0.000146180000       0.688957860000       1.000000000000
C18 C       1.264026100000      -0.126564530000       0.631964640000       1.000000000000
C19 C       1.096566640000      -0.246552980000       0.519330880000       1.000000000000
C20 C       0.940161100000      -0.288992850000       0.459697200000       1.000000000000
N1 N       0.779358110000      -0.249441190000       0.452847100000       1.000000000000
N2 N       1.280749210000      -0.049683930000       0.685768960000       1.000000000000
H1 H       0.724557550000       0.148466920000       0.703234450000       1.000000000000
H2 H       1.022128010000       0.195765380000       0.794584060000       1.000000000000
H3 H       0.520389270000      -0.398758570000       0.302264460000       1.000000000000
H4 H       0.686827740000       0.007131900000       0.602682160000       1.000000000000
H5 H       0.812364720000      -0.475866510000       0.311327250000       1.000000000000
H6 H       1.284604520000       0.100936480000       0.785466880000       1.000000000000
H7 H       1.397911140000      -0.406640360000       0.475880130000       1.000000000000
H8 H       1.131945810000      -0.478439740000       0.374720030000       1.000000000000
H9 H       1.541625240000      -0.292461630000       0.579871830000       1.000000000000
H10 H       1.544293130000      -0.147448160000       0.675271000000       1.000000000000
H11 H       0.513787240000      -0.252774250000       0.396516840000       1.000000000000
H12 H       0.822094630000      -0.130189890000       0.539856040000       1.000000000000
#END
data_mol10_opt_14-QR-14-6088-3
_audit_creation_method 'generated by cspy2.0'
_cell_length_a 22.9065
_cell_length_b 3.6209
_cell_length_c 21.7522
_cell_angle_alpha 90.0
_cell_angle_beta 49.3527
_cell_angle_gamma 90.0
loop_
_symmetry_equiv_pos_site_id
_symmetry_equiv_pos_as_xyz
1 -x,-y,-z
2 +x,+y,+z
3 -x,1/2+y,1/2-z
4 +x,1/2-y,1/2+z
loop_
_atom_site_label
_atom_site_type_symbol
_atom_site_fract_x
_atom_site_fract_y
_atom_site_fract_z
_atom_site_occupancy
C1 C       0.986011170000       0.835864690000       0.125148660000       1.000000000000
C2 C       1.012736920000       0.912594430000       0.167310520000       1.000000000000
C3 C       1.277796990000       0.621315250000      -0.383502190000       1.000000000000
C4 C       1.036951080000       0.805149050000       0.042486140000       1.000000000000
C5 C       1.351486460000       0.673629830000      -0.413039390000       1.000000000000
C6 C       1.089601770000       0.956914760000       0.126140420000       1.000000000000
C7 C       1.451357560000       0.872610720000      -0.335109530000       1.000000000000
C8 C       1.440484200000       0.802321660000      -0.388392330000       1.000000000000
C9 C       1.405483590000       0.968430620000      -0.198422730000       1.000000000000
C10 C       1.349448760000       0.992494360000      -0.117114300000       1.000000000000
C11 C       1.217628390000       0.643795170000      -0.299145970000       1.000000000000
C12 C       1.171834160000       0.820509800000      -0.087089650000       1.000000000000
C13 C       1.388344530000       0.892712120000      -0.250009590000       1.000000000000
C14 C       1.364773130000       0.747106970000      -0.359300480000       1.000000000000
C15 C       1.117426350000       0.849448730000      -0.002492180000       1.000000000000
C16 C       1.250299080000       0.865325590000      -0.129171910000       1.000000000000
C17 C       1.144227150000       0.926661720000       0.040054320000       1.000000000000
C18 C       1.270365610000       0.942327850000      -0.079579840000       1.000000000000
C19 C       1.311657910000       0.840217550000      -0.217311000000       1.000000000000
C20 C       1.299959520000       0.765005080000      -0.274293250000       1.000000000000
N1 N       1.227861810000       0.711700760000      -0.247238180000       1.000000000000
N2 N       1.219322440000       0.971094580000       0.001075830000       1.000000000000
H1 H       0.924850600000       0.801926810000       0.159100310000       1.000000000000
H2 H       0.971427980000       0.935895120000       0.232807590000       1.000000000000
H3 H       1.265648890000       0.564573150000      -0.423086320000       1.000000000000
H4 H       1.016969220000       0.746779720000       0.009950480000       1.000000000000
H5 H       1.400309230000       0.659604070000      -0.477543690000       1.000000000000
H6 H       1.111355770000       1.015377950000       0.156860630000       1.000000000000
H7 H       1.508853450000       0.915297590000      -0.356523910000       1.000000000000
H8 H       1.488690430000       0.787495050000      -0.453035660000       1.000000000000
H9 H       1.465330240000       1.006180320000      -0.226795760000       1.000000000000
H10 H       1.361400010000       1.049341990000      -0.077383790000       1.000000000000
H11 H       1.158423610000       0.604018010000      -0.273326390000       1.000000000000
H12 H       1.153130020000       0.762750550000      -0.120533970000       1.000000000000
#END
data_mol10_opt_14-QR-14-4685-3
_audit_creation_method 'generated by cspy2.0'
_cell_length_a 4.3304
_cell_length_b 10.0957
_cell_length_c 51.5043
_cell_angle_alpha 90.0
_cell_angle_beta 142.1337
_cell_angle_gamma 90.0
loop_
_symmetry_equiv_pos_site_id
_symmetry_equiv_pos_as_xyz
1 -x,-y,-z
2 +x,+y,+z
3 -x,1/2+y,1/2-z
4 +x,1/2-y,1/2+z
loop_
_atom_site_label
_atom_site_type_symbol
_atom_site_fract_x
_atom_site_fract_y
_atom_site_fract_z
_atom_site_occupancy
C1 C       0.236492020000       0.641981010000       0.248979430000       1.000000000000
C2 C       0.013996510000       0.513840550000       0.234874470000       1.000000000000
C3 C       0.152201800000       1.146790040000       0.112667150000       1.000000000000
C4 C       0.207000460000       0.718035970000       0.225073370000       1.000000000000
C5 C      -0.109418640000       1.080107110000       0.076395920000       1.000000000000
C6 C      -0.232801250000       0.464435880000       0.197273500000       1.000000000000
C7 C      -0.749479610000       0.757966460000       0.025083940000       1.000000000000
C8 C      -0.571358230000       0.881053680000       0.031489060000       1.000000000000
C9 C      -0.872976680000       0.567061920000       0.045501460000       1.000000000000
C10 C      -0.816509340000       0.502157600000       0.072006100000       1.000000000000
C11 C       0.219816370000       1.082926160000       0.141174110000       1.000000000000
C12 C      -0.087502590000       0.744013620000       0.160130300000       1.000000000000
C13 C      -0.670734140000       0.697440930000       0.055001340000       1.000000000000
C14 C      -0.299625380000       0.952053720000       0.068773810000       1.000000000000
C15 C      -0.046921960000       0.670007170000       0.185737500000       1.000000000000
C16 C      -0.339680200000       0.693763490000       0.121731410000       1.000000000000
C17 C      -0.270708350000       0.540988120000       0.171587140000       1.000000000000
C18 C      -0.550228770000       0.562329360000       0.110809850000       1.000000000000
C19 C      -0.403401040000       0.763021710000       0.092704080000       1.000000000000
C20 C      -0.212557830000       0.894766030000       0.099590570000       1.000000000000
N1 N       0.047754260000       0.963655660000       0.135106800000       1.000000000000
N2 N      -0.515057290000       0.490321270000       0.134819500000       1.000000000000
H1 H       0.430011930000       0.678941310000       0.278877770000       1.000000000000
H2 H       0.041694060000       0.455172060000       0.254291490000       1.000000000000
H3 H       0.303068560000       1.245093120000       0.119464830000       1.000000000000
H4 H       0.375903910000       0.815811770000       0.235641970000       1.000000000000
H5 H      -0.173900970000       1.124191080000       0.053189420000       1.000000000000
H6 H      -0.405285120000       0.367220520000       0.185854390000       1.000000000000
H7 H      -0.957458420000       0.702711410000      -0.003242070000       1.000000000000
H8 H      -0.632659690000       0.926442850000       0.008595550000       1.000000000000
H9 H      -1.074815910000       0.521515370000       0.016124960000       1.000000000000
H10 H      -0.966664500000       0.403865120000       0.065311670000       1.000000000000
H11 H       0.424944170000       1.132401290000       0.170277010000       1.000000000000
H12 H       0.077960650000       0.841385060000       0.170083090000       1.000000000000
#END
data_mol10_opt_14-QR-14-3473-3
_audit_creation_method 'generated by cspy2.0'
_cell_length_a 11.0144
_cell_length_b 32.0359
_cell_length_c 11.7314
_cell_angle_alpha 90.0
_cell_angle_beta 160.2944
_cell_angle_gamma 90.0
loop_
_symmetry_equiv_pos_site_id
_symmetry_equiv_pos_as_xyz
1 -x,-y,-z
2 +x,+y,+z
3 -x,1/2+y,1/2-z
4 +x,1/2-y,1/2+z
loop_
_atom_site_label
_atom_site_type_symbol
_atom_site_fract_x
_atom_site_fract_y
_atom_site_fract_z
_atom_site_occupancy
C1 C       0.599502960000       0.001294330000       0.822046780000       1.000000000000
C2 C       0.411474090000      -0.011426720000       0.755648440000       1.000000000000
C3 C       0.635302090000      -0.137431220000       0.241480470000       1.000000000000
C4 C       0.592573660000      -0.022930030000       0.719832960000       1.000000000000
C5 C       0.430484740000      -0.172424600000       0.079435260000       1.000000000000
C6 C       0.220843110000      -0.047988590000       0.588908030000       1.000000000000
C7 C      -0.101392120000      -0.219869010000      -0.157775560000       1.000000000000
C8 C       0.053097070000      -0.214697670000      -0.125257340000       1.000000000000
C9 C      -0.228942530000      -0.198099000000      -0.074582380000       1.000000000000
C10 C      -0.200087590000      -0.171495230000       0.039826430000       1.000000000000
C11 C       0.672540380000      -0.108854730000       0.364653920000       1.000000000000
C12 C       0.381526490000      -0.087070050000       0.435662140000       1.000000000000
C13 C      -0.055344870000      -0.189946150000      -0.028235100000       1.000000000000
C14 C       0.266171300000      -0.178737780000       0.041345310000       1.000000000000
C15 C       0.396983580000      -0.061204780000       0.545490190000       1.000000000000
C16 C       0.186796610000      -0.124370190000       0.265186220000       1.000000000000
C17 C       0.207838350000      -0.073960260000       0.478849910000       1.000000000000
C18 C       0.006898830000      -0.133919130000       0.212596120000       1.000000000000
C19 C       0.153455220000      -0.153518590000       0.139974700000       1.000000000000
C20 C       0.318951230000      -0.147957220000       0.174936510000       1.000000000000
N1 N       0.523239880000      -0.113712140000       0.333669180000       1.000000000000
N2 N       0.018766940000      -0.109667070000       0.315601050000       1.000000000000
H1 H       0.748636080000       0.030384050000       0.954566300000       1.000000000000
H2 H       0.420447690000       0.008214100000       0.838811650000       1.000000000000
H3 H       0.764996160000      -0.131664810000       0.274934090000       1.000000000000
H4 H       0.735405990000      -0.013424920000       0.769700640000       1.000000000000
H5 H       0.391717610000      -0.195608850000      -0.021150710000       1.000000000000
H6 H       0.075491820000      -0.058337280000       0.535334740000       1.000000000000
H7 H      -0.264652200000      -0.247178720000      -0.284382190000       1.000000000000
H8 H       0.016914120000      -0.237592580000      -0.224388290000       1.000000000000
H9 H      -0.385816920000      -0.226519530000      -0.205515820000       1.000000000000
H10 H      -0.329263160000      -0.177178860000       0.006923390000       1.000000000000
H11 H       0.832587360000      -0.080739280000       0.494525730000       1.000000000000
H12 H       0.521752750000      -0.078179950000       0.482878280000       1.000000000000
#END
data_mol10_opt_15-QR-15-2530-3
_audit_creation_method 'generated by cspy2.0'
_cell_length_a 12.7894
_cell_length_b 10.3176
_cell_length_c 23.4404
_cell_angle_alpha 90.0
_cell_angle_beta 64.6778
_cell_angle_gamma 90.0
loop_
_symmetry_equiv_pos_site_id
_symmetry_equiv_pos_as_xyz
1 -x,-y,-z
2 +x,+y,+z
3 -x,+y,1/2-z
4 +x,-y,1/2+z
5 1/2-x,1/2-y,-z
6 1/2+x,1/2+y,+z
7 1/2-x,1/2+y,1/2-z
8 1/2+x,1/2-y,1/2+z
loop_
_atom_site_label
_atom_site_type_symbol
_atom_site_fract_x
_atom_site_fract_y
_atom_site_fract_z
_atom_site_occupancy
C1 C       0.052956900000       0.219369580000       0.111821680000       1.000000000000
C2 C      -0.006448070000       0.288558940000       0.169259610000       1.000000000000
C3 C       0.361632470000       0.575325950000      -0.246802870000       1.000000000000
C4 C       0.100760130000       0.284043030000       0.055457700000       1.000000000000
C5 C       0.342132950000       0.705993140000      -0.236751460000       1.000000000000
C6 C      -0.016844910000       0.420593070000       0.169216160000       1.000000000000
C7 C       0.199177390000       0.931713200000      -0.103127890000       1.000000000000
C8 C       0.258990880000       0.888671090000      -0.163248600000       1.000000000000
C9 C       0.094472100000       0.899134820000       0.010958360000       1.000000000000
C10 C       0.051181950000       0.824031550000       0.063179690000       1.000000000000
C11 C       0.318108650000       0.493464830000      -0.193732300000       1.000000000000
C12 C       0.139197280000       0.492103260000      -0.002941700000       1.000000000000
C13 C       0.156777110000       0.844645410000      -0.050847760000       1.000000000000
C14 C       0.280295330000       0.753900840000      -0.174854310000       1.000000000000
C15 C       0.091746140000       0.421505770000       0.053504630000       1.000000000000
C16 C       0.128745410000       0.626860620000      -0.003046250000       1.000000000000
C17 C       0.031917590000       0.490999030000       0.111374440000       1.000000000000
C18 C       0.066448790000       0.686203150000       0.058324710000       1.000000000000
C19 C       0.175186030000       0.709470340000      -0.059316110000       1.000000000000
C20 C       0.239187900000       0.663304190000      -0.123648760000       1.000000000000
N1 N       0.260122130000       0.534698510000      -0.135360370000       1.000000000000
N2 N       0.020594760000       0.620504720000       0.112594880000       1.000000000000
H1 H       0.060041720000       0.114803380000       0.113070250000       1.000000000000
H2 H      -0.043712960000       0.235479860000       0.213404380000       1.000000000000
H3 H       0.408717060000       0.535460740000      -0.293680280000       1.000000000000
H4 H       0.146146860000       0.231895880000       0.011484280000       1.000000000000
H5 H       0.373572330000       0.774043710000      -0.275802130000       1.000000000000
H6 H      -0.061619270000       0.475427260000       0.212307450000       1.000000000000
H7 H       0.182322720000       1.034339130000      -0.093624100000       1.000000000000
H8 H       0.290958520000       0.955469640000      -0.202775580000       1.000000000000
H9 H       0.082960090000       1.003448480000       0.014661530000       1.000000000000
H10 H       0.004032700000       0.863576710000       0.110100800000       1.000000000000
H11 H       0.331716150000       0.389342850000      -0.199683690000       1.000000000000
H12 H       0.184598700000       0.442059290000      -0.047142700000       1.000000000000
#END
data_mol10_opt_14-QR-14-5595-3
_audit_creation_method 'generated by cspy2.0'
_cell_length_a 18.8089
_cell_length_b 7.5231
_cell_length_c 19.1026
_cell_angle_alpha 90.0
_cell_angle_beta 149.0279
_cell_angle_gamma 90.0
loop_
_symmetry_equiv_pos_site_id
_symmetry_equiv_pos_as_xyz
1 -x,-y,-z
2 +x,+y,+z
3 -x,1/2+y,1/2-z
4 +x,1/2-y,1/2+z
loop_
_atom_site_label
_atom_site_type_symbol
_atom_site_fract_x
_atom_site_fract_y
_atom_site_fract_z
_atom_site_occupancy
C1 C       0.114603240000       0.784808120000       0.886389680000       1.000000000000
C2 C       0.152010570000       0.872703660000       0.981140800000       1.000000000000
C3 C      -0.692726260000       0.424574960000       0.115057390000       1.000000000000
C4 C      -0.018632680000       0.730250960000       0.763183020000       1.000000000000
C5 C      -0.772584560000       0.468688500000       0.104440250000       1.000000000000
C6 C       0.055802650000       0.904232030000       0.950945510000       1.000000000000
C7 C      -0.732815210000       0.689163350000       0.309884570000       1.000000000000
C8 C      -0.793350070000       0.604129150000       0.204033610000       1.000000000000
C9 C      -0.534681710000       0.822870660000       0.536945800000       1.000000000000
C10 C      -0.400126810000       0.869507590000       0.654678920000       1.000000000000
C11 C      -0.551960830000       0.470691340000       0.235948380000       1.000000000000
C12 C      -0.259403590000       0.707543520000       0.603324480000       1.000000000000
C13 C      -0.589458190000       0.733010300000       0.430459880000       1.000000000000
C14 C      -0.712885490000       0.557132830000       0.212583010000       1.000000000000
C15 C      -0.121717360000       0.760731980000       0.728063730000       1.000000000000
C16 C      -0.357716440000       0.739790280000       0.572329400000       1.000000000000
C17 C      -0.083872880000       0.849244960000       0.823573100000       1.000000000000
C18 C      -0.307134260000       0.830247940000       0.676880980000       1.000000000000
C19 C      -0.503908890000       0.689839900000       0.445127950000       1.000000000000
C20 C      -0.568602680000       0.598807650000       0.331892370000       1.000000000000
N1 N      -0.492793660000       0.553178830000       0.338821580000       1.000000000000
N2 N      -0.176324920000       0.881823110000       0.796350390000       1.000000000000
H1 H       0.192654590000       0.761334490000       0.912645030000       1.000000000000
H2 H       0.258133480000       0.914829700000       1.078200660000       1.000000000000
H3 H      -0.735321640000       0.356692300000       0.033991610000       1.000000000000
H4 H      -0.047862610000       0.663118330000       0.690472010000       1.000000000000
H5 H      -0.881862630000       0.436667700000       0.013684730000       1.000000000000
H6 H       0.081728770000       0.970906760000       1.021348340000       1.000000000000
H7 H      -0.793068140000       0.725769620000       0.304659870000       1.000000000000
H8 H      -0.902439430000       0.571192280000       0.112657740000       1.000000000000
H9 H      -0.605037340000       0.852716080000       0.520156460000       1.000000000000
H10 H      -0.357217960000       0.937300060000       0.735930860000       1.000000000000
H11 H      -0.485180820000       0.438098540000       0.248367920000       1.000000000000
H12 H      -0.290503680000       0.640585830000       0.529715330000       1.000000000000
#END
data_mol10_opt_14-QR-14-7567-3
_audit_creation_method 'generated by cspy2.0'
_cell_length_a 7.1864
_cell_length_b 8.7493
_cell_length_c 22.0197
_cell_angle_alpha 90.0
_cell_angle_beta 81.5333
_cell_angle_gamma 90.0
loop_
_symmetry_equiv_pos_site_id
_symmetry_equiv_pos_as_xyz
1 -x,-y,-z
2 +x,+y,+z
3 -x,1/2+y,1/2-z
4 +x,1/2-y,1/2+z
loop_
_atom_site_label
_atom_site_type_symbol
_atom_site_fract_x
_atom_site_fract_y
_atom_site_fract_z
_atom_site_occupancy
C1 C       0.691893260000       0.654499760000       0.124957730000       1.000000000000
C2 C       0.832011440000       0.560932160000       0.145562530000       1.000000000000
C3 C       0.864064630000       1.165103600000      -0.204102220000       1.000000000000
C4 C       0.730567640000       0.733956230000       0.071026400000       1.000000000000
C5 C       1.045928800000       1.137386910000      -0.230727540000       1.000000000000
C6 C       1.007428440000       0.548674890000       0.111954680000       1.000000000000
C7 C       1.457678060000       0.913292090000      -0.199368730000       1.000000000000
C8 C       1.350088480000       1.008533090000      -0.228394760000       1.000000000000
C9 C       1.510190740000       0.743466650000      -0.115161830000       1.000000000000
C10 C       1.454334610000       0.671474230000      -0.061273920000       1.000000000000
C11 C       0.799918270000       1.092423470000      -0.147939530000       1.000000000000
C12 C       0.958030480000       0.803057300000      -0.020741780000       1.000000000000
C13 C       1.385972760000       0.842328040000      -0.142398670000       1.000000000000
C14 C       1.161452340000       1.038968150000      -0.201765870000       1.000000000000
C15 C       0.911582460000       0.724068970000       0.034762340000       1.000000000000
C16 C       1.136937030000       0.790532310000      -0.055113130000       1.000000000000
C17 C       1.052462220000       0.629811830000       0.055575360000       1.000000000000
C18 C       1.267251610000       0.691895070000      -0.029395070000       1.000000000000
C19 C       1.199416140000       0.868023690000      -0.113585690000       1.000000000000
C20 C       1.084152780000       0.969958150000      -0.144614470000       1.000000000000
N1 N       0.903606240000       0.999960280000      -0.119629010000       1.000000000000
N2 N       1.225533170000       0.615810830000       0.023433190000       1.000000000000
H1 H       0.553994630000       0.662374970000       0.152384070000       1.000000000000
H2 H       0.798509930000       0.498944890000       0.188424010000       1.000000000000
H3 H       0.771836300000       1.240006720000      -0.225115920000       1.000000000000
H4 H       0.624410170000       0.805541500000       0.055050560000       1.000000000000
H5 H       1.103490720000       1.190105110000      -0.274050200000       1.000000000000
H6 H       1.116419380000       0.478180290000       0.126661530000       1.000000000000
H7 H       1.601885550000       0.889112020000      -0.219201460000       1.000000000000
H8 H       1.405600760000       1.062109030000      -0.271710490000       1.000000000000
H9 H       1.651753570000       0.727896070000      -0.139290270000       1.000000000000
H10 H       1.546211350000       0.596585200000      -0.040135370000       1.000000000000
H11 H       0.656724790000       1.111386270000      -0.125354970000       1.000000000000
H12 H       0.854501740000       0.874825180000      -0.037394230000       1.000000000000
#END
data_mol10_opt_19-QR-19-5075-3
_audit_creation_method 'generated by cspy2.0'
_cell_length_a 16.3242
_cell_length_b 19.0989
_cell_length_c 4.467
_cell_angle_alpha 90.0
_cell_angle_beta 90.0
_cell_angle_gamma 90.0
loop_
_symmetry_equiv_pos_site_id
_symmetry_equiv_pos_as_xyz
1 +x,+y,+z
2 -x,1/2+y,1/2-z
3 1/2-x,-y,1/2+z
4 1/2+x,1/2-y,-z
loop_
_atom_site_label
_atom_site_type_symbol
_atom_site_fract_x
_atom_site_fract_y
_atom_site_fract_z
_atom_site_occupancy
C1 C       0.313651010000       0.562573030000       0.916806270000       1.000000000000
C2 C       0.393793710000       0.554367920000       1.037027360000       1.000000000000
C3 C       0.181183740000       0.883067260000      -0.293028220000       1.000000000000
C4 C       0.296905420000       0.615935510000       0.721620620000       1.000000000000
C5 C       0.250590090000       0.922041670000      -0.341673230000       1.000000000000
C6 C       0.455407320000       0.599515520000       0.959980280000       1.000000000000
C7 C       0.467302950000       0.924938440000      -0.100543230000       1.000000000000
C8 C       0.397130840000       0.943584810000      -0.243397470000       1.000000000000
C9 C       0.547093580000       0.850601420000       0.237638130000       1.000000000000
C10 C       0.555501400000       0.796052790000       0.427778400000       1.000000000000
C11 C       0.187146040000       0.825726280000      -0.096644080000       1.000000000000
C12 C       0.345420310000       0.719406800000       0.437075600000       1.000000000000
C13 C       0.470173130000       0.866268580000       0.096733860000       1.000000000000
C14 C       0.324516060000       0.904061550000      -0.196753690000       1.000000000000
C15 C       0.359465020000       0.663989720000       0.636030870000       1.000000000000
C16 C       0.408263610000       0.765477520000       0.358038080000       1.000000000000
C17 C       0.440109810000       0.655646580000       0.757268490000       1.000000000000
C18 C       0.487086220000       0.751716920000       0.494936180000       1.000000000000
C19 C       0.399983900000       0.824859790000       0.152340090000       1.000000000000
C20 C       0.324844020000       0.844779640000      -0.000434910000       1.000000000000
N1 N       0.255020970000       0.807414800000       0.042281280000       1.000000000000
N2 N       0.501600810000       0.699204660000       0.685088880000       1.000000000000
H1 H       0.265865700000       0.526148120000       0.981238460000       1.000000000000
H2 H       0.405774680000       0.511751520000       1.191350060000       1.000000000000
H3 H       0.123520870000       0.895472460000      -0.400624720000       1.000000000000
H4 H       0.235931470000       0.622509520000       0.629164500000       1.000000000000
H5 H       0.249854690000       0.966892880000      -0.490801680000       1.000000000000
H6 H       0.516900910000       0.594350410000       1.048413490000       1.000000000000
H7 H       0.523152520000       0.954667930000      -0.134186360000       1.000000000000
H8 H       0.395412550000       0.988279480000      -0.393086950000       1.000000000000
H9 H       0.598902790000       0.884112540000       0.186733540000       1.000000000000
H10 H       0.613046950000       0.783533680000       0.535794310000       1.000000000000
H11 H       0.133553890000       0.793527570000      -0.052133640000       1.000000000000
H12 H       0.285236000000       0.726838960000       0.342832230000       1.000000000000
#END
data_mol10_opt_14-QR-14-2703-3
_audit_creation_method 'generated by cspy2.0'
_cell_length_a 11.05
_cell_length_b 6.9423
_cell_length_c 18.5339
_cell_angle_alpha 90.0
_cell_angle_beta 103.7747
_cell_angle_gamma 90.0
loop_
_symmetry_equiv_pos_site_id
_symmetry_equiv_pos_as_xyz
1 -x,-y,-z
2 +x,+y,+z
3 -x,1/2+y,1/2-z
4 +x,1/2-y,1/2+z
loop_
_atom_site_label
_atom_site_type_symbol
_atom_site_fract_x
_atom_site_fract_y
_atom_site_fract_z
_atom_site_occupancy
C1 C       0.764014010000       0.620869970000       0.489076450000       1.000000000000
C2 C       0.653413530000       0.618032320000       0.515694420000       1.000000000000
C3 C       1.490030970000       0.620505170000       0.768125030000       1.000000000000
C4 C       0.878510470000       0.620650610000       0.537867400000       1.000000000000
C5 C       1.476041150000       0.616814980000       0.839759640000       1.000000000000
C6 C       0.659440640000       0.615021400000       0.590312070000       1.000000000000
C7 C       1.221694790000       0.608074380000       0.938252720000       1.000000000000
C8 C       1.338778240000       0.610453920000       0.926995390000       1.000000000000
C9 C       0.994347610000       0.606592010000       0.895067750000       1.000000000000
C10 C       0.887560760000       0.607506970000       0.841296330000       1.000000000000
C11 C       1.381262030000       0.621501860000       0.710348550000       1.000000000000
C12 C       1.003494990000       0.617099960000       0.668120030000       1.000000000000
C13 C       1.114253120000       0.609262410000       0.877707810000       1.000000000000
C14 C       1.355662900000       0.614233400000       0.853378560000       1.000000000000
C15 C       0.888564570000       0.617523420000       0.615966220000       1.000000000000
C16 C       1.009777120000       0.613840840000       0.744283060000       1.000000000000
C17 C       0.777123400000       0.614658500000       0.642661710000       1.000000000000
C18 C       0.890949660000       0.611099500000       0.764480950000       1.000000000000
C19 C       1.124910400000       0.612948600000       0.803179440000       1.000000000000
C20 C       1.250190410000       0.615516640000       0.791072770000       1.000000000000
N1 N       1.267564110000       0.619125690000       0.720961210000       1.000000000000
N2 N       0.780541360000       0.611566530000       0.715572060000       1.000000000000
H1 H       0.756836000000       0.623244240000       0.429718820000       1.000000000000
H2 H       0.563627810000       0.618290000000       0.476111010000       1.000000000000
H3 H       1.581033950000       0.622598390000       0.755788410000       1.000000000000
H4 H       0.963218100000       0.622854470000       0.517955980000       1.000000000000
H5 H       1.556431210000       0.615846380000       0.886687060000       1.000000000000
H6 H       0.576599910000       0.612782040000       0.611933710000       1.000000000000
H7 H       1.207517740000       0.605192720000       0.994166710000       1.000000000000
H8 H       1.420052920000       0.609557050000       0.973319970000       1.000000000000
H9 H       0.991733630000       0.603745830000       0.953193720000       1.000000000000
H10 H       0.796451340000       0.605509190000       0.853445770000       1.000000000000
H11 H       1.388335540000       0.624393780000       0.652819350000       1.000000000000
H12 H       1.088744130000       0.619320450000       0.649448610000       1.000000000000
#END
data_mol10_opt_2-QR-2-9852-3
_audit_creation_method 'generated by cspy2.0'
_cell_length_a 15.1927
_cell_length_b 19.6266
_cell_length_c 15.3679
_cell_angle_alpha 84.7824
_cell_angle_beta 137.8212
_cell_angle_gamma 54.303200000000004
loop_
_symmetry_equiv_pos_site_id
_symmetry_equiv_pos_as_xyz
1 -x,-y,-z
2 +x,+y,+z
loop_
_atom_site_label
_atom_site_type_symbol
_atom_site_fract_x
_atom_site_fract_y
_atom_site_fract_z
_atom_site_occupancy
C1 C       0.487852830000       0.362930360000       0.010376640000       1.000000000000
C2 C       0.496862890000       0.300359090000      -0.031703200000       1.000000000000
C3 C       2.413570020000      -0.256363530000       1.404579930000       1.000000000000
C4 C       0.812557680000       0.254357570000       0.242112710000       1.000000000000
C5 C       2.712259280000      -0.418637560000       1.566487820000       1.000000000000
C6 C       0.829141260000       0.131078300000       0.158036950000       1.000000000000
C7 C       2.894583150000      -0.646323030000       1.560237120000       1.000000000000
C8 C       2.959245560000      -0.618599230000       1.646641620000       1.000000000000
C9 C       2.485446130000      -0.553040220000       1.233054720000       1.000000000000
C10 C       2.147264300000      -0.433478270000       0.997297200000       1.000000000000
C11 C       2.055821700000      -0.127679170000       1.156914150000       1.000000000000
C12 C       1.503578630000      -0.038813180000       0.684583040000       1.000000000000
C13 C       2.526137000000      -0.511398360000       1.307153820000       1.000000000000
C14 C       2.654610780000      -0.451720200000       1.482589260000       1.000000000000
C15 C       1.163899670000       0.077295480000       0.444281730000       1.000000000000
C16 C       1.842445380000      -0.211358860000       0.877998500000       1.000000000000
C17 C       1.172407830000       0.014545780000       0.401552370000       1.000000000000
C18 C       1.815284280000      -0.259461040000       0.812003580000       1.000000000000
C19 C       2.211389980000      -0.342527680000       1.134724190000       1.000000000000
C20 C       2.280354470000      -0.312748560000       1.227065890000       1.000000000000
N1 N       1.991456980000      -0.153776860000       1.072061960000       1.000000000000
N2 N       1.494434260000      -0.150768340000       0.584319550000       1.000000000000
H1 H       0.221249950000       0.497524630000      -0.142846950000       1.000000000000
H2 H       0.236518900000       0.388463200000      -0.216622680000       1.000000000000
H3 H       2.448348680000      -0.226792200000       1.463090570000       1.000000000000
H4 H       0.807847230000       0.301138040000       0.275613640000       1.000000000000
H5 H       2.995026590000      -0.523268160000       1.759833520000       1.000000000000
H6 H       0.843161190000       0.080443220000       0.130580930000       1.000000000000
H7 H       3.124670170000      -0.773111230000       1.683542970000       1.000000000000
H8 H       3.240308300000      -0.721885760000       1.839429550000       1.000000000000
H9 H       2.736322550000      -0.684558350000       1.372960050000       1.000000000000
H10 H       2.111763040000      -0.462740130000       0.938402880000       1.000000000000
H11 H       1.811889640000       0.002569500000       1.022822520000       1.000000000000
H12 H       1.504952320000       0.005086830000       0.721788000000       1.000000000000
#END
data_mol10_opt_15-QR-15-10824-3
_audit_creation_method 'generated by cspy2.0'
_cell_length_a 42.9505
_cell_length_b 3.7802
_cell_length_c 34.1786
_cell_angle_alpha 90.0
_cell_angle_beta 29.9667
_cell_angle_gamma 90.0
loop_
_symmetry_equiv_pos_site_id
_symmetry_equiv_pos_as_xyz
1 -x,-y,-z
2 +x,+y,+z
3 -x,+y,1/2-z
4 +x,-y,1/2+z
5 1/2-x,1/2-y,-z
6 1/2+x,1/2+y,+z
7 1/2-x,1/2+y,1/2-z
8 1/2+x,1/2-y,1/2+z
loop_
_atom_site_label
_atom_site_type_symbol
_atom_site_fract_x
_atom_site_fract_y
_atom_site_fract_z
_atom_site_occupancy
C1 C       0.137032200000       0.712068310000       0.360535180000       1.000000000000
C2 C       0.079994170000       0.792143800000       0.403321370000       1.000000000000
C3 C       0.492309920000       1.048397710000      -0.126057790000       1.000000000000
C4 C       0.192859360000       0.774130410000       0.281625560000       1.000000000000
C5 C       0.482217890000       1.189011800000      -0.151562730000       1.000000000000
C6 C       0.079894160000       0.932244080000       0.366501170000       1.000000000000
C7 C       0.349478680000       1.445090900000      -0.070023010000       1.000000000000
C8 C       0.409146090000       1.392321000000      -0.122994630000       1.000000000000
C9 C       0.236360900000       1.423294690000       0.062294310000       1.000000000000
C10 C       0.184640000000       1.349089340000       0.139612070000       1.000000000000
C11 C       0.439756110000       0.967207220000      -0.045937290000       1.000000000000
C12 C       0.250553540000       0.988279240000       0.160587750000       1.000000000000
C13 C       0.297712430000       1.358194100000       0.010690430000       1.000000000000
C14 C       0.420785400000       1.247235240000      -0.098023980000       1.000000000000
C15 C       0.194648550000       0.919825560000       0.241232210000       1.000000000000
C16 C       0.250518040000       1.131566510000       0.122953810000       1.000000000000
C17 C       0.137182280000       1.000291200000       0.284401010000       1.000000000000
C18 C       0.189591710000       1.201717380000       0.172734170000       1.000000000000
C19 C       0.306241980000       1.213097200000       0.039165370000       1.000000000000
C20 C       0.370088970000       1.156483700000      -0.017488200000       1.000000000000
N1 N       0.381827800000       1.017979270000       0.005652940000       1.000000000000
N2 N       0.135835640000       1.138035300000       0.249656890000       1.000000000000
H1 H       0.135906680000       0.601228170000       0.391006260000       1.000000000000
H2 H       0.036271350000       0.740912080000       0.465798090000       1.000000000000
H3 H       0.538837240000       1.000409440000      -0.165610400000       1.000000000000
H4 H       0.236523880000       0.713617860000       0.248637160000       1.000000000000
H5 H       0.520881930000       1.257139150000      -0.212690740000       1.000000000000
H6 H       0.037101310000       0.995495230000       0.397787790000       1.000000000000
H7 H       0.339954420000       1.555631340000      -0.088318720000       1.000000000000
H8 H       0.448282630000       1.459011410000      -0.184290430000       1.000000000000
H9 H       0.232589380000       1.535040200000       0.037264580000       1.000000000000
H10 H       0.138066420000       1.396598390000       0.179295950000       1.000000000000
H11 H       0.445757000000       0.855403220000      -0.023389970000       1.000000000000
H12 H       0.294439300000       0.929875240000       0.126764310000       1.000000000000
#END
data_mol10_opt_15-QR-15-4270-3
_audit_creation_method 'generated by cspy2.0'
_cell_length_a 31.9028
_cell_length_b 4.3786
_cell_length_c 20.8908
_cell_angle_alpha 90.0
_cell_angle_beta 106.4224
_cell_angle_gamma 90.0
loop_
_symmetry_equiv_pos_site_id
_symmetry_equiv_pos_as_xyz
1 -x,-y,-z
2 +x,+y,+z
3 -x,+y,1/2-z
4 +x,-y,1/2+z
5 1/2-x,1/2-y,-z
6 1/2+x,1/2+y,+z
7 1/2-x,1/2+y,1/2-z
8 1/2+x,1/2-y,1/2+z
loop_
_atom_site_label
_atom_site_type_symbol
_atom_site_fract_x
_atom_site_fract_y
_atom_site_fract_z
_atom_site_occupancy
C1 C       0.247674810000       1.163426960000       0.139734380000       1.000000000000
C2 C       0.232591710000       1.123691320000       0.069336920000       1.000000000000
C3 C       0.123027780000       2.292788650000       0.358170060000       1.000000000000
C4 C       0.225664610000       1.350735430000       0.171612530000       1.000000000000
C5 C       0.087410520000       2.417848500000       0.312624230000       1.000000000000
C6 C       0.195923630000       1.271472290000       0.032324350000       1.000000000000
C7 C       0.034264370000       2.397025120000       0.130737960000       1.000000000000
C8 C       0.041902550000       2.471578330000       0.196172230000       1.000000000000
C9 C       0.051545840000       2.128274570000       0.038593080000       1.000000000000
C10 C       0.076195450000       1.938201840000       0.013286230000       1.000000000000
C11 C       0.149609050000       2.093358150000       0.334010570000       1.000000000000
C12 C       0.163678790000       1.702455740000       0.165069730000       1.000000000000
C13 C       0.062240840000       2.193450870000       0.108736270000       1.000000000000
C14 C       0.078543130000       2.345050760000       0.244252440000       1.000000000000
C15 C       0.187347880000       1.508440480000       0.134774610000       1.000000000000
C16 C       0.126229140000       1.853175240000       0.127363800000       1.000000000000
C17 C       0.172210240000       1.468150580000       0.063909500000       1.000000000000
C18 C       0.114158560000       1.794352420000       0.056242330000       1.000000000000
C19 C       0.099215680000       2.060030870000       0.154148340000       1.000000000000
C20 C       0.107421270000       2.139709600000       0.224195580000       1.000000000000
N1 N       0.142338800000       2.020253860000       0.270642750000       1.000000000000
N2 N       0.136322760000       1.610388270000       0.026494450000       1.000000000000
H1 H       0.276803730000       1.043934160000       0.167967850000       1.000000000000
H2 H       0.250507460000       0.974313510000       0.045047800000       1.000000000000
H3 H       0.130744610000       2.343983850000       0.410951350000       1.000000000000
H4 H       0.236989040000       1.382139020000       0.225272150000       1.000000000000
H5 H       0.065674790000       2.573265810000       0.328213370000       1.000000000000
H6 H       0.183790320000       1.244881240000      -0.021306910000       1.000000000000
H7 H       0.006412130000       2.492029390000       0.093533190000       1.000000000000
H8 H       0.020483900000       2.626606980000       0.212532590000       1.000000000000
H9 H       0.022801870000       2.236929650000       0.006068000000       1.000000000000
H10 H       0.068580610000       1.886669890000      -0.039451930000       1.000000000000
H11 H       0.178138220000       1.989503180000       0.368477290000       1.000000000000
H12 H       0.174409470000       1.736749880000       0.218335880000       1.000000000000
#END
data_mol10_opt_1-QR-1-2193-3
_audit_creation_method 'generated by cspy2.0'
_cell_length_a 8.6455
_cell_length_b 9.0737
_cell_length_c 11.607
_cell_angle_alpha 105.8418
_cell_angle_beta 115.783
_cell_angle_gamma 26.7496
loop_
_symmetry_equiv_pos_site_id
_symmetry_equiv_pos_as_xyz
1 +x,+y,+z
loop_
_atom_site_label
_atom_site_type_symbol
_atom_site_fract_x
_atom_site_fract_y
_atom_site_fract_z
_atom_site_occupancy
C1 C       0.082725660000       0.329559880000       0.326384640000       1.000000000000
C2 C       0.264108600000       0.314024310000       0.433133730000       1.000000000000
C3 C       0.333747230000      -0.115399200000      -0.387237150000       1.000000000000
C4 C       0.137449830000       0.253687460000       0.213696000000       1.000000000000
C5 C       0.574334250000      -0.200457200000      -0.375536120000       1.000000000000
C6 C       0.495868370000       0.223216710000       0.425151050000       1.000000000000
C7 C       1.110939430000      -0.282235870000      -0.130916170000       1.000000000000
C8 C       0.972550080000      -0.286041450000      -0.244427230000       1.000000000000
C9 C       1.172348230000      -0.195738570000       0.091221210000       1.000000000000
C10 C       1.094468840000      -0.114389870000       0.196451360000       1.000000000000
C11 C       0.244966000000      -0.029020610000      -0.279950770000       1.000000000000
C12 C       0.441937100000       0.077914200000       0.088524160000       1.000000000000
C13 C       1.012113820000      -0.192625480000      -0.024857130000       1.000000000000
C14 C       0.723193090000      -0.199093660000      -0.258874560000       1.000000000000
C15 C       0.376797380000       0.158024570000       0.201709820000       1.000000000000
C16 C       0.678681440000      -0.015114440000       0.080303910000       1.000000000000
C17 C       0.559179820000       0.142502730000       0.309277030000       1.000000000000
C18 C       0.846939230000      -0.021756430000       0.195244840000       1.000000000000
C19 C       0.765366700000      -0.103706030000      -0.033215540000       1.000000000000
C20 C       0.617063840000      -0.107671120000      -0.154676930000       1.000000000000
N1 N       0.378465010000      -0.025074950000      -0.169690110000       1.000000000000
N2 N       0.787977190000       0.053952230000       0.303911300000       1.000000000000
H1 H      -0.099576450000       0.402180840000       0.335046870000       1.000000000000
H2 H       0.216945000000       0.375167730000       0.521530580000       1.000000000000
H3 H       0.214639800000      -0.113873980000      -0.475388690000       1.000000000000
H4 H      -0.000040380000       0.265099580000       0.131910030000       1.000000000000
H5 H       0.653463500000      -0.269485790000      -0.454934500000       1.000000000000
H6 H       0.637146740000       0.209475870000       0.505071790000       1.000000000000
H7 H       1.301501010000      -0.348055560000      -0.118631100000       1.000000000000
H8 H       1.048937730000      -0.354419930000      -0.324677800000       1.000000000000
H9 H       1.359898410000      -0.266043430000       0.092219120000       1.000000000000
H10 H       1.212932920000      -0.115521140000       0.284685850000       1.000000000000
H11 H       0.055406170000       0.039899840000      -0.285300690000       1.000000000000
H12 H       0.307816930000       0.087853350000       0.006159240000       1.000000000000
#END
data_mol10_opt_14-QR-14-4195-3
_audit_creation_method 'generated by cspy2.0'
_cell_length_a 16.691
_cell_length_b 7.6698
_cell_length_c 24.0826
_cell_angle_alpha 90.0
_cell_angle_beta 152.9541
_cell_angle_gamma 90.0
loop_
_symmetry_equiv_pos_site_id
_symmetry_equiv_pos_as_xyz
1 -x,-y,-z
2 +x,+y,+z
3 -x,1/2+y,1/2-z
4 +x,1/2-y,1/2+z
loop_
_atom_site_label
_atom_site_type_symbol
_atom_site_fract_x
_atom_site_fract_y
_atom_site_fract_z
_atom_site_occupancy
C1 C       0.795507320000       0.440265560000       0.949252010000       1.000000000000
C2 C       0.653082640000       0.374952060000       0.829033650000       1.000000000000
C3 C       0.674309090000       0.891236440000       1.192145930000       1.000000000000
C4 C       0.765256970000       0.511651610000       0.981792300000       1.000000000000
C5 C       0.497450230000       0.885932480000       1.094842300000       1.000000000000
C6 C       0.483801670000       0.382252950000       0.744010710000       1.000000000000
C7 C       0.083211190000       0.737023840000       0.773615360000       1.000000000000
C8 C       0.194595170000       0.807063170000       0.880496310000       1.000000000000
C9 C       0.018276730000       0.598177600000       0.644305610000       1.000000000000
C10 C       0.065695360000       0.531490940000       0.623842570000       1.000000000000
C11 C       0.729611830000       0.823114800000       1.174933690000       1.000000000000
C12 C       0.553051980000       0.593276310000       0.924645490000       1.000000000000
C13 C       0.145917990000       0.669610750000       0.760784250000       1.000000000000
C14 C       0.378177210000       0.813981950000       0.982500850000       1.000000000000
C15 C       0.590806980000       0.521521390000       0.895795080000       1.000000000000
C16 C       0.380376580000       0.600653400000       0.837998570000       1.000000000000
C17 C       0.447591200000       0.455696400000       0.774815110000       1.000000000000
C18 C       0.246911910000       0.530033940000       0.718957600000       1.000000000000
C19 C       0.327093500000       0.672705890000       0.858927420000       1.000000000000
C20 C       0.446415900000       0.747661210000       0.973361030000       1.000000000000
N1 N       0.622198410000       0.755020700000       1.071541330000       1.000000000000
N2 N       0.280395320000       0.461250750000       0.689786990000       1.000000000000
H1 H       0.928433010000       0.433035390000       1.014983860000       1.000000000000
H2 H       0.679879750000       0.318932580000       0.805103000000       1.000000000000
H3 H       0.769221890000       0.945575140000       1.279520410000       1.000000000000
H4 H       0.873228430000       0.561738900000       1.073285500000       1.000000000000
H5 H       0.446747310000       0.936442520000       1.102486890000       1.000000000000
H6 H       0.373207570000       0.333379630000       0.651945880000       1.000000000000
H7 H      -0.057209490000       0.730962260000       0.695059950000       1.000000000000
H8 H       0.145936020000       0.858103220000       0.889566090000       1.000000000000
H9 H      -0.118874060000       0.599146540000       0.572315180000       1.000000000000
H10 H      -0.028867210000       0.477151880000       0.536592830000       1.000000000000
H11 H       0.868618370000       0.824862180000       1.249760840000       1.000000000000
H12 H       0.658526100000       0.643799610000       1.015067100000       1.000000000000
#END
data_mol10_opt_15-QR-15-4219-3
_audit_creation_method 'generated by cspy2.0'
_cell_length_a 21.7026
_cell_length_b 4.2304
_cell_length_c 36.2058
_cell_angle_alpha 90.0
_cell_angle_beta 122.0125
_cell_angle_gamma 90.0
loop_
_symmetry_equiv_pos_site_id
_symmetry_equiv_pos_as_xyz
1 -x,-y,-z
2 +x,+y,+z
3 -x,+y,1/2-z
4 +x,-y,1/2+z
5 1/2-x,1/2-y,-z
6 1/2+x,1/2+y,+z
7 1/2-x,1/2+y,1/2-z
8 1/2+x,1/2-y,1/2+z
loop_
_atom_site_label
_atom_site_type_symbol
_atom_site_fract_x
_atom_site_fract_y
_atom_site_fract_z
_atom_site_occupancy
C1 C       0.390507400000       1.230257880000       0.493956080000       1.000000000000
C2 C       0.319915070000       1.345308840000       0.480261240000       1.000000000000
C3 C       0.611963970000       1.654690790000       0.366080070000       1.000000000000
C4 C       0.422876090000       1.309577520000       0.471488740000       1.000000000000
C5 C       0.566707870000       1.847349220000       0.331646470000       1.000000000000
C6 C       0.283203080000       1.536765830000       0.444499140000       1.000000000000
C7 C       0.384588850000       2.209720030000       0.282345940000       1.000000000000
C8 C       0.450285100000       2.131801830000       0.288712170000       1.000000000000
C9 C       0.291639670000       2.191370840000       0.301146000000       1.000000000000
C10 C       0.265803350000       2.095417190000       0.326020330000       1.000000000000
C11 C       0.587260380000       1.549220570000       0.392867080000       1.000000000000
C12 C       0.417174080000       1.596435010000       0.410025240000       1.000000000000
C13 C       0.362029950000       2.096429430000       0.310465530000       1.000000000000
C14 C       0.498080030000       1.932842010000       0.324126150000       1.000000000000
C15 C       0.386366600000       1.508459380000       0.434093790000       1.000000000000
C16 C       0.379796050000       1.792054240000       0.373547800000       1.000000000000
C17 C       0.315305870000       1.624074920000       0.420356160000       1.000000000000
C18 C       0.308437850000       1.893884980000       0.362871270000       1.000000000000
C19 C       0.407140320000       1.897727610000       0.346269570000       1.000000000000
C20 C       0.477465510000       1.814169530000       0.353108380000       1.000000000000
N1 N       0.523645630000       1.624161300000       0.386848270000       1.000000000000
N2 N       0.278190200000       1.812324700000       0.385406140000       1.000000000000
H1 H       0.418493570000       1.078922090000       0.522382560000       1.000000000000
H2 H       0.295232870000       1.279629310000       0.498510460000       1.000000000000
H3 H       0.664924790000       1.584679280000       0.372737510000       1.000000000000
H4 H       0.476681210000       1.222628750000       0.481743010000       1.000000000000
H5 H       0.582721450000       1.936359400000       0.309827740000       1.000000000000
H6 H       0.229437130000       1.627377270000       0.433438750000       1.000000000000
H7 H       0.347596000000       2.361382850000       0.255435500000       1.000000000000
H8 H       0.467066340000       2.218834390000       0.267185890000       1.000000000000
H9 H       0.259371840000       2.344059860000       0.273276970000       1.000000000000
H10 H       0.212874810000       2.164866990000       0.319440300000       1.000000000000
H11 H       0.621484010000       1.396232500000       0.420486660000       1.000000000000
H12 H       0.470585310000       1.512405050000       0.419681160000       1.000000000000
#END
data_mol10_opt_15-QR-15-3762-3
_audit_creation_method 'generated by cspy2.0'
_cell_length_a 43.72
_cell_length_b 3.9792
_cell_length_c 21.7031
_cell_angle_alpha 90.0
_cell_angle_beta 47.906
_cell_angle_gamma 90.0
loop_
_symmetry_equiv_pos_site_id
_symmetry_equiv_pos_as_xyz
1 -x,-y,-z
2 +x,+y,+z
3 -x,+y,1/2-z
4 +x,-y,1/2+z
5 1/2-x,1/2-y,-z
6 1/2+x,1/2+y,+z
7 1/2-x,1/2+y,1/2-z
8 1/2+x,1/2-y,1/2+z
loop_
_atom_site_label
_atom_site_type_symbol
_atom_site_fract_x
_atom_site_fract_y
_atom_site_fract_z
_atom_site_occupancy
C1 C       0.250847580000       1.006427820000       0.615999060000       1.000000000000
C2 C       0.265850870000       0.890817310000       0.653581810000       1.000000000000
C3 C       0.376967840000       0.735606710000       0.108834540000       1.000000000000
C4 C       0.273108900000       0.952921690000       0.533267480000       1.000000000000
C5 C       0.412609490000       0.565341240000       0.074447590000       1.000000000000
C6 C       0.302686580000       0.724529080000       0.607870460000       1.000000000000
C7 C       0.465500480000       0.213872720000       0.139538200000       1.000000000000
C8 C       0.458001360000       0.297990860000       0.090032550000       1.000000000000
C9 C       0.447908010000       0.198773160000       0.272961710000       1.000000000000
C10 C       0.423090180000       0.267992110000       0.354833490000       1.000000000000
C11 C       0.350194980000       0.812840350000       0.193957530000       1.000000000000
C12 C       0.335509600000       0.719664840000       0.398773630000       1.000000000000
C13 C       0.437340780000       0.298135080000       0.225610820000       1.000000000000
C14 C       0.421326900000       0.474139930000       0.124177230000       1.000000000000
C15 C       0.311597850000       0.780692920000       0.483636380000       1.000000000000
C16 C       0.373087580000       0.549709620000       0.352070600000       1.000000000000
C17 C       0.326652310000       0.664470170000       0.521577460000       1.000000000000
C18 C       0.385044740000       0.444493420000       0.397274460000       1.000000000000
C19 C       0.400314690000       0.473191450000       0.263258220000       1.000000000000
C20 C       0.392262150000       0.563367070000       0.210320250000       1.000000000000
N1 N       0.357311540000       0.731757970000       0.242222130000       1.000000000000
N2 N       0.362675090000       0.500582290000       0.478103360000       1.000000000000
H1 H       0.221586120000       1.137543660000       0.653499690000       1.000000000000
H2 H       0.247742360000       0.935823350000       0.719214510000       1.000000000000
H3 H       0.369372960000       0.809270360000       0.072406510000       1.000000000000
H4 H       0.261858110000       1.040465920000       0.504206030000       1.000000000000
H5 H       0.434483080000       0.498585710000       0.009113800000       1.000000000000
H6 H       0.314753700000       0.634046590000       0.635057350000       1.000000000000
H7 H       0.493379080000       0.079422840000       0.114249980000       1.000000000000
H8 H       0.479565140000       0.233095040000       0.024618970000       1.000000000000
H9 H       0.476685210000       0.064995710000       0.240882120000       1.000000000000
H10 H       0.430602960000       0.194836900000       0.391411610000       1.000000000000
H11 H       0.321639570000       0.947491480000       0.223563050000       1.000000000000
H12 H       0.324869550000       0.804757620000       0.368736110000       1.000000000000
#END
data_mol10_opt_33-QR-33-401-3
_audit_creation_method 'generated by cspy2.0'
_cell_length_a 15.8423
_cell_length_b 20.4983
_cell_length_c 4.2961
_cell_angle_alpha 90.0
_cell_angle_beta 90.0
[truncated: 66,312 more chars]
