# Supplementary material for: Evolutionary chemical space exploration for functional materials: computational organic semiconductor discovery
Source: Chem Sci. 2020 Apr 22;11(19):4922–33. doi: 10.1039/d0sc00554a (PMC8159259; doi:10.1039/d0sc00554a)
Supplement: SC-011-D0SC00554A-s050 [file SC-011-D0SC00554A-s050.cif]

data_mol8_opt_9-QR-9-2011-3
_audit_creation_method 'generated by cspy2.0'
_cell_length_a 4.5634
_cell_length_b 22.7161
_cell_length_c 13.6622
_cell_angle_alpha 90.0
_cell_angle_beta 108.9448
_cell_angle_gamma 90.0
loop_
_symmetry_equiv_pos_site_id
_symmetry_equiv_pos_as_xyz
1 +x,+y,+z
2 +x,-y,1/2+z
3 1/2+x,1/2+y,+z
4 1/2+x,1/2-y,1/2+z
loop_
_atom_site_label
_atom_site_type_symbol
_atom_site_fract_x
_atom_site_fract_y
_atom_site_fract_z
_atom_site_occupancy
C1 C       0.420327850000       0.875381930000       0.313402630000       1.000000000000
C2 C       0.402781730000       0.906044260000       0.402069770000       1.000000000000
C3 C       1.115642590000       1.249551360000       0.578761700000       1.000000000000
C4 C       0.559174970000       0.900910990000       0.249057470000       1.000000000000
C5 C       0.524276750000       0.961433430000       0.424270970000       1.000000000000
C6 C       1.244006030000       1.266668940000       0.505205990000       1.000000000000
C7 C       0.976892630000       1.193468660000       0.568313310000       1.000000000000
C8 C       0.832738300000       0.986525820000       0.206346300000       1.000000000000
C9 C       0.796748620000       1.046506960000       0.381279090000       1.000000000000
C10 C       1.360183650000       1.242878140000       0.344511550000       1.000000000000
C11 C       1.103513400000       1.070522650000       0.162752510000       1.000000000000
C12 C       0.688293190000       0.958526030000       0.269732420000       1.000000000000
C13 C       0.671009000000       0.989650050000       0.359242380000       1.000000000000
C14 C       1.232252820000       1.228010320000       0.423364430000       1.000000000000
C15 C       0.956573570000       1.042784150000       0.228820880000       1.000000000000
C16 C       0.941031840000       1.074463410000       0.318139310000       1.000000000000
C17 C       1.078618350000       1.133176250000       0.334437190000       1.000000000000
C18 C       1.087628860000       1.172126940000       0.419014560000       1.000000000000
C19 C       1.215698860000       1.154265000000       0.261946190000       1.000000000000
N1 N       0.962190950000       1.156297650000       0.492782770000       1.000000000000
N2 N       1.353307480000       1.208353360000       0.267997450000       1.000000000000
N3 N       1.225649830000       1.122491420000       0.177000210000       1.000000000000
H1 H       0.322669850000       0.831546630000       0.297133240000       1.000000000000
H2 H       0.291974660000       0.885118480000       0.452194060000       1.000000000000
H3 H       1.118982430000       1.277718140000       0.643067350000       1.000000000000
H4 H       0.573017600000       0.877672810000       0.181320340000       1.000000000000
H5 H       0.511010870000       0.984838560000       0.491898420000       1.000000000000
H6 H       1.354185130000       1.309314320000       0.508761670000       1.000000000000
H7 H       0.872996500000       1.178612560000       0.625239170000       1.000000000000
H8 H       0.848994510000       0.964041760000       0.138160640000       1.000000000000
H9 H       0.781611430000       1.069200960000       0.448780300000       1.000000000000
H10 H       1.471165590000       1.285614680000       0.347466610000       1.000000000000
H11 H       1.114246880000       1.046298280000       0.095112610000       1.000000000000
#END
data_mol8_opt_14-QR-14-650-3
_audit_creation_method 'generated by cspy2.0'
_cell_length_a 27.8756
_cell_length_b 13.3213
_cell_length_c 22.4609
_cell_angle_alpha 90.0
_cell_angle_beta 170.5699
_cell_angle_gamma 90.0
loop_
_symmetry_equiv_pos_site_id
_symmetry_equiv_pos_as_xyz
1 -x,-y,-z
2 +x,+y,+z
3 -x,1/2+y,1/2-z
4 +x,1/2-y,1/2+z
loop_
_atom_site_label
_atom_site_type_symbol
_atom_site_fract_x
_atom_site_fract_y
_atom_site_fract_z
_atom_site_occupancy
C1 C       0.924213200000       0.442399400000       0.987424930000       1.000000000000
C2 C       0.704298050000       0.418093400000       0.675751060000       1.000000000000
C3 C       0.180083500000      -0.174947500000      -0.055715090000       1.000000000000
C4 C       1.068914520000       0.367967710000       1.194527310000       1.000000000000
C5 C       0.634329050000       0.320077440000       0.578618780000       1.000000000000
C6 C       0.350497070000      -0.237044620000       0.187304480000       1.000000000000
C7 C       0.220410990000      -0.070569160000      -0.000312790000       1.000000000000
C8 C       1.143691030000       0.186213320000       1.304727920000       1.000000000000
C9 C       0.709961530000       0.139251550000       0.690008480000       1.000000000000
C10 C       0.739567800000      -0.254318870000       0.739959320000       1.000000000000
C11 C       1.221483930000       0.007142410000       1.419045970000       1.000000000000
C12 C       1.001916950000       0.265054680000       1.101712230000       1.000000000000
C13 C       0.779841200000       0.240193210000       0.786987650000       1.000000000000
C14 C       0.556200360000      -0.194545460000       0.478522020000       1.000000000000
C15 C       1.073093870000       0.086568400000       1.206667270000       1.000000000000
C16 C       0.851352920000       0.060550640000       0.892430490000       1.000000000000
C17 C       0.794988420000      -0.046319130000       0.814651880000       1.000000000000
C18 C       0.582307920000      -0.088224620000       0.513614550000       1.000000000000
C19 C       0.961153780000      -0.115548680000       1.051921450000       1.000000000000
N1 N       0.410789860000      -0.028484720000       0.269129580000       1.000000000000
N2 N       0.931246110000      -0.217675220000       1.011420900000       1.000000000000
N3 N       1.172146210000      -0.087548970000       1.350955360000       1.000000000000
H1 H       0.976449880000       0.520490770000       1.059843200000       1.000000000000
H2 H       0.591980450000       0.478060090000       0.514928500000       1.000000000000
H3 H       0.019089170000      -0.204073180000      -0.283716740000       1.000000000000
H4 H       1.236815870000       0.386186670000       1.432503570000       1.000000000000
H5 H       0.466647710000       0.301491270000       0.340960150000       1.000000000000
H6 H       0.330077610000      -0.318100360000       0.159802250000       1.000000000000
H7 H       0.088770090000      -0.019357660000      -0.188048130000       1.000000000000
H8 H       1.312359060000       0.202816360000       1.543844470000       1.000000000000
H9 H       0.542689290000       0.122009750000       0.452928630000       1.000000000000
H10 H       0.720457580000      -0.335767460000       0.714346560000       1.000000000000
H11 H       1.389130400000       0.027369710000       1.656698540000       1.000000000000
#END
data_mol8_opt_19-QR-19-6372-3
_audit_creation_method 'generated by cspy2.0'
_cell_length_a 6.7851
_cell_length_b 13.4053
_cell_length_c 15.0453
_cell_angle_alpha 90.0
_cell_angle_beta 90.0
_cell_angle_gamma 90.0
loop_
_symmetry_equiv_pos_site_id
_symmetry_equiv_pos_as_xyz
1 +x,+y,+z
2 -x,1/2+y,1/2-z
3 1/2-x,-y,1/2+z
4 1/2+x,1/2-y,-z
loop_
_atom_site_label
_atom_site_type_symbol
_atom_site_fract_x
_atom_site_fract_y
_atom_site_fract_z
_atom_site_occupancy
C1 C       0.355067580000       0.807269370000       0.560651170000       1.000000000000
C2 C       0.353752390000       0.833124840000       0.468991260000       1.000000000000
C3 C       0.348702430000       1.426392080000       0.270157010000       1.000000000000
C4 C       0.355815580000       0.880096880000       0.624372220000       1.000000000000
C5 C       0.353238800000       0.931050220000       0.443242530000       1.000000000000
C6 C       0.348870550000       1.486760600000       0.343917330000       1.000000000000
C7 C       0.350239770000       1.322382880000       0.283696870000       1.000000000000
C8 C       0.355940550000       1.060095390000       0.662672290000       1.000000000000
C9 C       0.353357190000       1.110119530000       0.481862440000       1.000000000000
C10 C       0.350869630000       1.500902250000       0.508246930000       1.000000000000
C11 C       0.355834920000       1.237402800000       0.702033170000       1.000000000000
C12 C       0.355286400000       0.982864440000       0.600047640000       1.000000000000
C13 C       0.353968240000       1.009288640000       0.507503590000       1.000000000000
C14 C       0.350433550000       1.442941770000       0.429040010000       1.000000000000
C15 C       0.355245860000       1.159642990000       0.636645460000       1.000000000000
C16 C       0.353895950000       1.187213200000       0.544272160000       1.000000000000
C17 C       0.353068180000       1.293827190000       0.524420660000       1.000000000000
C18 C       0.351703330000       1.337111810000       0.436440400000       1.000000000000
C19 C       0.353493980000       1.361316810000       0.596786560000       1.000000000000
N1 N       0.351645440000       1.279094590000       0.362355320000       1.000000000000
N2 N       0.352401840000       1.463010280000       0.587711560000       1.000000000000
N3 N       0.355027130000       1.331862380000       0.684664650000       1.000000000000
H1 H       0.355487190000       0.729277580000       0.579701770000       1.000000000000
H2 H       0.353126700000       0.774417210000       0.419427580000       1.000000000000
H3 H       0.347516480000       1.456577540000       0.203393170000       1.000000000000
H4 H       0.356845990000       0.860692880000       0.694377160000       1.000000000000
H5 H       0.352202040000       0.950817310000       0.373341000000       1.000000000000
H6 H       0.347860180000       1.567445860000       0.338041500000       1.000000000000
H7 H       0.350269630000       1.272528620000       0.226662900000       1.000000000000
H8 H       0.357010940000       1.042291140000       0.733077020000       1.000000000000
H9 H       0.352391970000       1.128548170000       0.412111310000       1.000000000000
H10 H       0.349918950000       1.581968000000       0.502959580000       1.000000000000
H11 H       0.357066020000       1.216006670000       0.771940540000       1.000000000000
#END
data_mol8_opt_14-QR-14-2034-3
_audit_creation_method 'generated by cspy2.0'
_cell_length_a 10.2086
_cell_length_b 8.9851
_cell_length_c 15.3274
_cell_angle_alpha 90.0
_cell_angle_beta 72.7131
_cell_angle_gamma 90.0
loop_
_symmetry_equiv_pos_site_id
_symmetry_equiv_pos_as_xyz
1 -x,-y,-z
2 +x,+y,+z
3 -x,1/2+y,1/2-z
4 +x,1/2-y,1/2+z
loop_
_atom_site_label
_atom_site_type_symbol
_atom_site_fract_x
_atom_site_fract_y
_atom_site_fract_z
_atom_site_occupancy
C1 C       0.303767630000       0.514866000000       0.938075720000       1.000000000000
C2 C       0.269261620000       0.447079800000       0.863996330000       1.000000000000
C3 C      -0.383075510000      -0.167892640000       0.920606280000       1.000000000000
C4 C       0.230052540000       0.483012100000       1.026307030000       1.000000000000
C5 C       0.162005970000       0.349193590000       0.879861680000       1.000000000000
C6 C      -0.442332440000      -0.184373810000       1.013058390000       1.000000000000
C7 C      -0.270673980000      -0.070070850000       0.891017060000       1.000000000000
C8 C       0.039199230000       0.345336610000       1.134446320000       1.000000000000
C9 C      -0.027818690000       0.212477080000       0.987920110000       1.000000000000
C10 C      -0.445456150000      -0.115606040000       1.170342180000       1.000000000000
C11 C      -0.148573090000       0.210382590000       1.242475880000       1.000000000000
C12 C       0.117701950000       0.381602880000       1.045444760000       1.000000000000
C13 C       0.082515050000       0.312891000000       0.970779940000       1.000000000000
C14 C      -0.389106320000      -0.104018930000       1.073841130000       1.000000000000
C15 C      -0.069747000000       0.245802050000       1.150711790000       1.000000000000
C16 C      -0.106140750000       0.176159410000       1.076668120000       1.000000000000
C17 C      -0.222151330000       0.073412520000       1.101488120000       1.000000000000
C18 C      -0.275113190000      -0.007754180000       1.037853250000       1.000000000000
C19 C      -0.289297460000       0.050214720000       1.195534270000       1.000000000000
N1 N      -0.218461340000       0.006589630000       0.946052520000       1.000000000000
N2 N      -0.399045230000      -0.043168960000       1.228303900000       1.000000000000
N3 N      -0.251308580000       0.119413480000       1.264669230000       1.000000000000
H1 H       0.389070930000       0.592124280000       0.924096250000       1.000000000000
H2 H       0.328836840000       0.473621570000       0.794534470000       1.000000000000
H3 H      -0.420335360000      -0.227260390000       0.871240770000       1.000000000000
H4 H       0.256025810000       0.534500430000       1.083023640000       1.000000000000
H5 H       0.135652610000       0.297436470000       0.823387360000       1.000000000000
H6 H      -0.529241530000      -0.257904410000       1.040280220000       1.000000000000
H7 H      -0.221504380000      -0.054476920000       0.818245140000       1.000000000000
H8 H       0.063464200000       0.395652510000       1.192178710000       1.000000000000
H9 H      -0.052749830000       0.161996880000       0.931042910000       1.000000000000
H10 H      -0.532754290000      -0.189146820000       1.198260580000       1.000000000000
H11 H      -0.120548990000       0.263669190000       1.298296220000       1.000000000000
#END
data_mol8_opt_19-QR-19-5150-3
_audit_creation_method 'generated by cspy2.0'
_cell_length_a 8.566
_cell_length_b 31.4993
_cell_length_c 5.125
_cell_angle_alpha 90.0
_cell_angle_beta 90.0
_cell_angle_gamma 90.0
loop_
_symmetry_equiv_pos_site_id
_symmetry_equiv_pos_as_xyz
1 +x,+y,+z
2 -x,1/2+y,1/2-z
3 1/2-x,-y,1/2+z
4 1/2+x,1/2-y,-z
loop_
_atom_site_label
_atom_site_type_symbol
_atom_site_fract_x
_atom_site_fract_y
_atom_site_fract_z
_atom_site_occupancy
C1 C       0.398052450000       0.007987710000       0.545275690000       1.000000000000
C2 C       0.511587570000      -0.009358390000       0.373211930000       1.000000000000
C3 C       0.999779060000       0.130955560000      -0.784065090000       1.000000000000
C4 C       0.360130170000       0.050134240000       0.532546330000       1.000000000000
C5 C       0.584436860000       0.015811190000       0.192753240000       1.000000000000
C6 C       0.944654330000       0.171778220000      -0.764571850000       1.000000000000
C7 C       0.938418220000       0.100372260000      -0.611594630000       1.000000000000
C8 C       0.398813400000       0.120602220000       0.326277320000       1.000000000000
C9 C       0.622337820000       0.086061100000      -0.011703750000       1.000000000000
C10 C       0.768286030000       0.222910940000      -0.544486080000       1.000000000000
C11 C       0.434960880000       0.190466960000       0.125264930000       1.000000000000
C12 C       0.433568640000       0.077309750000       0.347094570000       1.000000000000
C13 C       0.548348950000       0.059902600000       0.172914760000       1.000000000000
C14 C       0.830444340000       0.181337810000      -0.575640330000       1.000000000000
C15 C       0.472605690000       0.146222760000       0.142892590000       1.000000000000
C16 C       0.587695680000       0.129242180000      -0.032735500000       1.000000000000
C17 C       0.657700410000       0.158940710000      -0.217547850000       1.000000000000
C18 C       0.774978620000       0.148407010000      -0.409681080000       1.000000000000
C19 C       0.607505260000       0.201741970000      -0.210222000000       1.000000000000
N1 N       0.831593450000       0.108277080000      -0.432972420000       1.000000000000
N2 N       0.663073250000       0.232837470000      -0.372436610000       1.000000000000
N3 N       0.496696690000       0.216838370000      -0.038224180000       1.000000000000
H1 H       0.341668520000      -0.012468830000       0.686891840000       1.000000000000
H2 H       0.540126780000      -0.042825940000       0.386074630000       1.000000000000
H3 H       1.087486140000       0.122073230000      -0.926123850000       1.000000000000
H4 H       0.273588070000       0.063497150000       0.663482910000       1.000000000000
H5 H       0.671024010000       0.002597530000       0.061432760000       1.000000000000
H6 H       0.987179320000       0.196816940000      -0.891477100000       1.000000000000
H7 H       0.979695730000       0.067761680000      -0.621903370000       1.000000000000
H8 H       0.312570620000       0.134609920000       0.455501350000       1.000000000000
H9 H       0.708191330000       0.072449500000      -0.140793720000       1.000000000000
H10 H       0.810358450000       0.248244490000      -0.671037020000       1.000000000000
H11 H       0.347739800000       0.203151210000       0.259137270000       1.000000000000
#END
data_mol8_opt_19-QR-19-417-3
_audit_creation_method 'generated by cspy2.0'
_cell_length_a 15.0562
_cell_length_b 13.4981
_cell_length_c 6.8006
_cell_angle_alpha 90.0
_cell_angle_beta 90.0
_cell_angle_gamma 90.0
loop_
_symmetry_equiv_pos_site_id
_symmetry_equiv_pos_as_xyz
1 +x,+y,+z
2 -x,1/2+y,1/2-z
3 1/2-x,-y,1/2+z
4 1/2+x,1/2-y,-z
loop_
_atom_site_label
_atom_site_type_symbol
_atom_site_fract_x
_atom_site_fract_y
_atom_site_fract_z
_atom_site_occupancy
C1 C       0.240186840000       0.960223560000       0.366334720000       1.000000000000
C2 C       0.326449090000       0.917400720000       0.371110550000       1.000000000000
C3 C       0.431606960000       0.298925200000       0.373114990000       1.000000000000
C4 C       0.166364810000       0.901152770000       0.361397700000       1.000000000000
C5 C       0.336849680000       0.816667180000       0.370815860000       1.000000000000
C6 C       0.349798600000       0.253961460000       0.368566010000       1.000000000000
C7 C       0.434161080000       0.403280600000       0.373036960000       1.000000000000
C8 C       0.101209290000       0.732364870000       0.356079410000       1.000000000000
C9 C       0.271521050000       0.648849510000       0.365508530000       1.000000000000
C10 C       0.185914020000       0.271545010000       0.359173970000       1.000000000000
C11 C       0.035418010000       0.566411970000       0.350998030000       1.000000000000
C12 C       0.174624810000       0.795953860000       0.360961780000       1.000000000000
C13 C       0.261670520000       0.752405560000       0.365767710000       1.000000000000
C14 C       0.272713460000       0.313110710000       0.364178960000       1.000000000000
C15 C       0.111634430000       0.629990410000       0.355945560000       1.000000000000
C16 C       0.198336940000       0.585353390000       0.360753270000       1.000000000000
C17 C       0.201604600000       0.477245240000       0.360345860000       1.000000000000
C18 C       0.281585760000       0.418073050000       0.364669570000       1.000000000000
C19 C       0.120084850000       0.425048530000       0.355460440000       1.000000000000
N1 N       0.363356130000       0.460674560000       0.369076510000       1.000000000000
N2 N       0.113493540000       0.323813760000       0.354946390000       1.000000000000
N3 N       0.038096060000       0.470670340000       0.350701730000       1.000000000000
H1 H       0.233337330000       1.040173450000       0.366622000000       1.000000000000
H2 H       0.384183500000       0.965363400000       0.375034910000       1.000000000000
H3 H       0.492705220000       0.256625460000       0.376598160000       1.000000000000
H4 H       0.100430230000       0.933523030000       0.357717550000       1.000000000000
H5 H       0.402627030000       0.783961420000       0.374490700000       1.000000000000
H6 H       0.343263990000       0.173892850000       0.368244260000       1.000000000000
H7 H       0.497903970000       0.441155270000       0.376457280000       1.000000000000
H8 H       0.034637550000       0.763246480000       0.352310660000       1.000000000000
H9 H       0.337355220000       0.617482270000       0.369131770000       1.000000000000
H10 H       0.178742690000       0.191216830000       0.358759700000       1.000000000000
H11 H      -0.030114740000       0.600713300000       0.347161040000       1.000000000000
#END
data_mol8_opt_14-QR-14-6236-3
_audit_creation_method 'generated by cspy2.0'
_cell_length_a 15.62
_cell_length_b 13.5136
_cell_length_c 15.0734
_cell_angle_alpha 90.0
_cell_angle_beta 154.3229
_cell_angle_gamma 90.0
loop_
_symmetry_equiv_pos_site_id
_symmetry_equiv_pos_as_xyz
1 -x,-y,-z
2 +x,+y,+z
3 -x,1/2+y,1/2-z
4 +x,1/2-y,1/2+z
loop_
_atom_site_label
_atom_site_type_symbol
_atom_site_fract_x
_atom_site_fract_y
_atom_site_fract_z
_atom_site_occupancy
C1 C       0.255461290000       0.460057770000       0.771661300000       1.000000000000
C2 C       0.307095870000       0.417408590000       0.736819330000       1.000000000000
C3 C       0.349807610000      -0.200106690000       0.672235230000       1.000000000000
C4 C       0.207654050000       0.400966510000       0.797532220000       1.000000000000
C5 C       0.309686640000       0.316824090000       0.728655820000       1.000000000000
C6 C       0.298323150000      -0.245126360000       0.702506140000       1.000000000000
C7 C       0.354204660000      -0.095878500000       0.674376080000       1.000000000000
C8 C       0.161121590000       0.232316080000       0.815633080000       1.000000000000
C9 C       0.263096320000       0.149142280000       0.746876040000       1.000000000000
C10 C       0.198055130000      -0.227789280000       0.766323960000       1.000000000000
C11 C       0.114546650000       0.066494050000       0.834349730000       1.000000000000
C12 C       0.208780150000       0.295919500000       0.790032320000       1.000000000000
C13 C       0.260860970000       0.252546970000       0.754849530000       1.000000000000
C14 C       0.252675000000      -0.186157860000       0.734191070000       1.000000000000
C15 C       0.163834620000       0.130091530000       0.807570210000       1.000000000000
C16 C       0.215693460000       0.085631030000       0.772506750000       1.000000000000
C17 C       0.213970570000      -0.022330810000       0.767161540000       1.000000000000
C18 C       0.261175970000      -0.081316460000       0.734123900000       1.000000000000
C19 C       0.162109340000      -0.074571110000       0.796727880000       1.000000000000
N1 N       0.312432150000      -0.038654980000       0.703648790000       1.000000000000
N2 N       0.154969900000      -0.175685330000       0.795877070000       1.000000000000
N3 N       0.112962870000      -0.029118880000       0.829777780000       1.000000000000
H1 H       0.254242790000       0.539891500000       0.777570430000       1.000000000000
H2 H       0.344597710000       0.465384540000       0.716707670000       1.000000000000
H3 H       0.386128170000      -0.242269030000       0.647274980000       1.000000000000
H4 H       0.168147690000       0.433204710000       0.824121700000       1.000000000000
H5 H       0.349090140000       0.284250540000       0.702120040000       1.000000000000
H6 H       0.292019960000      -0.325102690000       0.702507250000       1.000000000000
H7 H       0.394282130000      -0.057962880000       0.650754330000       1.000000000000
H8 H       0.121129300000       0.263067080000       0.842367400000       1.000000000000
H9 H       0.302520470000       0.117906070000       0.720305320000       1.000000000000
H10 H       0.191298330000      -0.308025300000       0.766505220000       1.000000000000
H11 H       0.075168830000       0.100662860000       0.860662480000       1.000000000000
#END
data_mol8_opt_4-QR-4-5933-3
_audit_creation_method 'generated by cspy2.0'
_cell_length_a 4.9553
_cell_length_b 8.6006
_cell_length_c 26.0744
_cell_angle_alpha 90.0
_cell_angle_beta 141.8448
_cell_angle_gamma 90.0
loop_
_symmetry_equiv_pos_site_id
_symmetry_equiv_pos_as_xyz
1 +x,+y,+z
2 -x,1/2+y,-z
loop_
_atom_site_label
_atom_site_type_symbol
_atom_site_fract_x
_atom_site_fract_y
_atom_site_fract_z
_atom_site_occupancy
C1 C       0.507269540000       0.535157770000       0.520284360000       1.000000000000
C2 C       0.180366520000       0.645143070000       0.485027560000       1.000000000000
C3 C       0.180604950000       1.179843660000       0.759086590000       1.000000000000
C4 C       0.854674950000       0.508866330000       0.604058440000       1.000000000000
C5 C       0.208520220000       0.726144080000       0.534297150000       1.000000000000
C6 C       0.550221380000       1.135768000000       0.840400910000       1.000000000000
C7 C       0.097665010000       1.108895380000       0.698962990000       1.000000000000
C8 C       1.243646880000       0.568287230000       0.743317950000       1.000000000000
C9 C       0.597508050000       0.784710470000       0.673131440000       1.000000000000
C10 C       1.216058850000       0.971868960000       0.943081160000       1.000000000000
C11 C       1.632948540000       0.624972440000       0.881411520000       1.000000000000
C12 C       0.894815960000       0.591040870000       0.657297040000       1.000000000000
C13 C       0.565194020000       0.702269320000       0.621909100000       1.000000000000
C14 C       0.827953440000       1.022855460000       0.860231100000       1.000000000000
C15 C       1.272650340000       0.650376470000       0.793479210000       1.000000000000
C16 C       0.945180550000       0.762041770000       0.758934720000       1.000000000000
C17 C       1.007625870000       0.841471730000       0.817209720000       1.000000000000
C18 C       0.718202040000       0.957206250000       0.795417750000       1.000000000000
C19 C       1.381505700000       0.802950190000       0.902393570000       1.000000000000
N1 N       0.350554600000       1.002987330000       0.715459470000       1.000000000000
N2 N       1.479409320000       0.868171480000       0.963564610000       1.000000000000
N3 N       1.689051640000       0.695073810000       0.933164020000       1.000000000000
H1 H       0.479143010000       0.472183550000       0.480217060000       1.000000000000
H2 H      -0.092635000000       0.664427660000       0.418518730000       1.000000000000
H3 H      -0.042724450000       1.266110980000       0.740804970000       1.000000000000
H4 H       1.104830570000       0.425069980000       0.631210960000       1.000000000000
H5 H      -0.040755750000       0.810029070000       0.507440080000       1.000000000000
H6 H       0.632930470000       1.186041260000       0.889679960000       1.000000000000
H7 H      -0.192158590000       1.141308770000       0.634023500000       1.000000000000
H8 H       1.497537380000       0.484978450000       0.771743860000       1.000000000000
H9 H       0.347130950000       0.867736760000       0.645489780000       1.000000000000
H10 H       1.301650110000       1.021767540000       0.992945930000       1.000000000000
H11 H       1.880312820000       0.540289270000       0.907218500000       1.000000000000
#END
data_mol8_opt_19-QR-19-3493-3
_audit_creation_method 'generated by cspy2.0'
_cell_length_a 10.6828
_cell_length_b 4.0567
_cell_length_c 31.0353
_cell_angle_alpha 90.0
_cell_angle_beta 90.0
_cell_angle_gamma 90.0
loop_
_symmetry_equiv_pos_site_id
_symmetry_equiv_pos_as_xyz
1 +x,+y,+z
2 -x,1/2+y,1/2-z
3 1/2-x,-y,1/2+z
4 1/2+x,1/2-y,-z
loop_
_atom_site_label
_atom_site_type_symbol
_atom_site_fract_x
_atom_site_fract_y
_atom_site_fract_z
_atom_site_occupancy
C1 C       0.844034530000       0.527512770000       0.734426690000       1.000000000000
C2 C       0.716243940000       0.514238970000       0.747130250000       1.000000000000
C3 C       0.138223920000      -0.419192160000       0.604001310000       1.000000000000
C4 C       0.882049700000       0.383532420000       0.696765230000       1.000000000000
C5 C       0.629602710000       0.357506500000       0.721915500000       1.000000000000
C6 C       0.195539080000      -0.544414320000       0.567926330000       1.000000000000
C7 C       0.213312080000      -0.249841850000       0.634058710000       1.000000000000
C8 C       0.828642770000       0.067249900000       0.630868380000       1.000000000000
C9 C       0.577109830000       0.042704100000       0.656239360000       1.000000000000
C10 C       0.390755350000      -0.622335280000       0.525917090000       1.000000000000
C11 C       0.778024860000      -0.244485300000       0.565557370000       1.000000000000
C12 C       0.794455850000       0.218196040000       0.669685320000       1.000000000000
C13 C       0.665255050000       0.204240670000       0.682411120000       1.000000000000
C14 C       0.325337180000      -0.499103370000       0.562450180000       1.000000000000
C15 C       0.740729750000      -0.091878290000       0.605183500000       1.000000000000
C16 C       0.611094920000      -0.107778060000       0.617503070000       1.000000000000
C17 C       0.526837670000      -0.280580060000       0.588143810000       1.000000000000
C18 C       0.393832940000      -0.324381980000       0.594466700000       1.000000000000
C19 C       0.578476380000      -0.417770630000       0.550156800000       1.000000000000
N1 N       0.334813840000      -0.203189830000       0.629881850000       1.000000000000
N2 N       0.510247740000      -0.585234520000       0.519856250000       1.000000000000
N3 N       0.703636160000      -0.397549250000       0.539486790000       1.000000000000
H1 H       0.911241710000       0.652779370000       0.754844390000       1.000000000000
H2 H       0.687822850000       0.629775370000       0.777073440000       1.000000000000
H3 H       0.038764890000      -0.447719370000       0.609627850000       1.000000000000
H4 H       0.979460370000       0.393053430000       0.686956830000       1.000000000000
H5 H       0.532115840000       0.347348750000       0.731584250000       1.000000000000
H6 H       0.143024150000      -0.677489490000       0.543565980000       1.000000000000
H7 H       0.170788990000      -0.147878600000       0.662977620000       1.000000000000
H8 H       0.925656560000       0.073885850000       0.620464820000       1.000000000000
H9 H       0.480565720000       0.034659020000       0.666305870000       1.000000000000
H10 H       0.338760990000      -0.756322070000       0.501307210000       1.000000000000
H11 H       0.876452700000      -0.231854490000       0.556424820000       1.000000000000
#END
data_mol8_opt_14-QR-14-6843-3
_audit_creation_method 'generated by cspy2.0'
_cell_length_a 29.7535
_cell_length_b 12.741
_cell_length_c 13.5581
_cell_angle_alpha 90.0
_cell_angle_beta 164.2557
_cell_angle_gamma 90.0
loop_
_symmetry_equiv_pos_site_id
_symmetry_equiv_pos_as_xyz
1 -x,-y,-z
2 +x,+y,+z
3 -x,1/2+y,1/2-z
4 +x,1/2-y,1/2+z
loop_
_atom_site_label
_atom_site_type_symbol
_atom_site_fract_x
_atom_site_fract_y
_atom_site_fract_z
_atom_site_occupancy
C1 C       0.018973740000       0.672686070000       0.814709280000       1.000000000000
C2 C       0.020174990000       0.563125400000       0.837219610000       1.000000000000
C3 C       0.357425150000       0.095292460000       1.150608260000       1.000000000000
C4 C       0.074864080000       0.709954680000       0.844154150000       1.000000000000
C5 C       0.077167530000       0.493512090000       0.888607560000       1.000000000000
C6 C       0.406594750000       0.148651070000       1.171452610000       1.000000000000
C7 C       0.295556550000       0.154447910000       1.099644320000       1.000000000000
C8 C       0.193501090000       0.673997180000       0.929366750000       1.000000000000
C9 C       0.195266360000       0.458295710000       0.973301730000       1.000000000000
C10 C       0.442041530000       0.319147530000       1.160686050000       1.000000000000
C11 C       0.310435960000       0.640320820000       1.012674140000       1.000000000000
C12 C       0.135093430000       0.639796120000       0.897748340000       1.000000000000
C13 C       0.136513750000       0.529042320000       0.920653180000       1.000000000000
C14 C       0.393341900000       0.258896650000       1.141268510000       1.000000000000
C15 C       0.251326580000       0.603382200000       0.981271430000       1.000000000000
C16 C       0.253465840000       0.492319490000       1.004668960000       1.000000000000
C17 C       0.316553720000       0.425303220000       1.059056090000       1.000000000000
C18 C       0.329190240000       0.312226940000       1.089708530000       1.000000000000
C19 C       0.370169400000       0.474126370000       1.084113550000       1.000000000000
N1 N       0.281528840000       0.257517610000       1.070283480000       1.000000000000
N2 N       0.431613630000       0.420777530000       1.134148830000       1.000000000000
N3 N       0.366307400000       0.581177330000       1.060696370000       1.000000000000
H1 H      -0.026631260000       0.726565140000       0.773991590000       1.000000000000
H2 H      -0.024622110000       0.535017600000       0.813206310000       1.000000000000
H3 H       0.365231660000       0.010617320000       1.172264080000       1.000000000000
H4 H       0.074181540000       0.793485530000       0.827180850000       1.000000000000
H5 H       0.078088270000       0.409936490000       0.905737300000       1.000000000000
H6 H       0.455435890000       0.107738860000       1.210715560000       1.000000000000
H7 H       0.255672720000       0.114556470000       1.082231130000       1.000000000000
H8 H       0.193912130000       0.757273990000       0.913213990000       1.000000000000
H9 H       0.195427450000       0.375458110000       0.989873300000       1.000000000000
H10 H       0.491256860000       0.278707030000       1.200171300000       1.000000000000
H11 H       0.308646800000       0.724609260000       0.995084040000       1.000000000000
#END
data_mol8_opt_14-QR-14-6001-3
_audit_creation_method 'generated by cspy2.0'
_cell_length_a 4.4282
_cell_length_b 14.697
_cell_length_c 20.7668
_cell_angle_alpha 90.0
_cell_angle_beta 87.2441
_cell_angle_gamma 90.0
loop_
_symmetry_equiv_pos_site_id
_symmetry_equiv_pos_as_xyz
1 -x,-y,-z
2 +x,+y,+z
3 -x,1/2+y,1/2-z
4 +x,1/2-y,1/2+z
loop_
_atom_site_label
_atom_site_type_symbol
_atom_site_fract_x
_atom_site_fract_y
_atom_site_fract_z
_atom_site_occupancy
C1 C       0.036264560000       0.826817310000       0.089086310000       1.000000000000
C2 C       0.134398010000       0.734951540000       0.093062890000       1.000000000000
C3 C       1.405470440000       0.484002780000      -0.170135160000       1.000000000000
C4 C       0.147148310000       0.881975400000       0.040412170000       1.000000000000
C5 C       0.340819580000       0.700455270000       0.048345040000       1.000000000000
C6 C       1.485771990000       0.550045930000      -0.214514830000       1.000000000000
C7 C       1.194672450000       0.507335290000      -0.119851390000       1.000000000000
C8 C       0.482411400000       0.902057320000      -0.057733410000       1.000000000000
C9 C       0.674070890000       0.720936470000      -0.049392570000       1.000000000000
C10 C       1.428880870000       0.708910880000      -0.252276910000       1.000000000000
C11 C       0.811535850000       0.923398060000      -0.154762020000       1.000000000000
C12 C       0.362358580000       0.848400140000      -0.007023700000       1.000000000000
C13 C       0.462080200000       0.755619000000      -0.003168310000       1.000000000000
C14 C       1.355915530000       0.637300000000      -0.208136550000       1.000000000000
C15 C       0.691977260000       0.867110840000      -0.103252030000       1.000000000000
C16 C       0.793835120000       0.774382040000      -0.100013750000       1.000000000000
C17 C       1.013929670000       0.744752550000      -0.150291910000       1.000000000000
C18 C       1.144471430000       0.654794850000      -0.155824710000       1.000000000000
C19 C       1.109324840000       0.808792130000      -0.197958910000       1.000000000000
N1 N       1.069110340000       0.588225570000      -0.112551370000       1.000000000000
N2 N       1.313691030000       0.790086820000      -0.247832020000       1.000000000000
N3 N       1.006337550000       0.897350420000      -0.199363520000       1.000000000000
H1 H      -0.127353960000       0.852875070000       0.124978100000       1.000000000000
H2 H       0.044031050000       0.692239500000       0.131955840000       1.000000000000
H3 H       1.499106470000       0.415972610000      -0.173017030000       1.000000000000
H4 H       0.072906140000       0.952108250000       0.037206550000       1.000000000000
H5 H       0.415716690000       0.630387490000       0.051346510000       1.000000000000
H6 H       1.647053710000       0.536474580000      -0.254361390000       1.000000000000
H7 H       1.126492840000       0.456593670000      -0.083901550000       1.000000000000
H8 H       0.411161690000       0.972431680000      -0.061815280000       1.000000000000
H9 H       0.746326930000       0.651152720000      -0.045729910000       1.000000000000
H10 H       1.590670010000       0.695883970000      -0.292415620000       1.000000000000
H11 H       0.733640360000       0.993653470000      -0.156905490000       1.000000000000
#END
data_mol8_opt_19-QR-19-5288-3
_audit_creation_method 'generated by cspy2.0'
_cell_length_a 10.8996
_cell_length_b 31.6976
_cell_length_c 3.8849
_cell_angle_alpha 90.0
_cell_angle_beta 90.0
_cell_angle_gamma 90.0
loop_
_symmetry_equiv_pos_site_id
_symmetry_equiv_pos_as_xyz
1 +x,+y,+z
2 -x,1/2+y,1/2-z
3 1/2-x,-y,1/2+z
4 1/2+x,1/2-y,-z
loop_
_atom_site_label
_atom_site_type_symbol
_atom_site_fract_x
_atom_site_fract_y
_atom_site_fract_z
_atom_site_occupancy
C1 C       0.902295460000       0.486996260000       0.209483340000       1.000000000000
C2 C       1.017027740000       0.501469500000       0.337585520000       1.000000000000
C3 C       1.680750910000       0.361080940000       0.273880510000       1.000000000000
C4 C       0.892683120000       0.447914290000       0.062366030000       1.000000000000
C5 C       1.119301050000       0.476561440000       0.315564570000       1.000000000000
C6 C       1.651039890000       0.323428310000       0.120049630000       1.000000000000
C7 C       1.586550460000       0.391061020000       0.317206580000       1.000000000000
C8 C       0.992135470000       0.380879870000      -0.113049460000       1.000000000000
C9 C       1.217703270000       0.409743600000       0.140258500000       1.000000000000
C10 C       1.492049550000       0.278125130000      -0.147909100000       1.000000000000
C11 C       1.088380110000       0.314421400000      -0.288026200000       1.000000000000
C12 C       0.997221550000       0.421103170000       0.035042940000       1.000000000000
C13 C       1.113308540000       0.435614810000       0.164160480000       1.000000000000
C14 C       1.529227440000       0.316343390000       0.013271190000       1.000000000000
C15 C       1.095927180000       0.355507700000      -0.135395950000       1.000000000000
C16 C       1.212718880000       0.369608030000      -0.007230530000       1.000000000000
C17 C       1.315559320000       0.340428370000      -0.043518010000       1.000000000000
C18 C       1.439943530000       0.348412720000       0.067740500000       1.000000000000
C19 C       1.292828350000       0.300870070000      -0.200156190000       1.000000000000
N1 N       1.471822020000       0.385404410000       0.220393950000       1.000000000000
N2 N       1.380672620000       0.270554380000      -0.249640640000       1.000000000000
N3 N       1.179259140000       0.288507300000      -0.320402430000       1.000000000000
H1 H       0.822350730000       0.507198000000       0.229272310000       1.000000000000
H2 H       1.022906320000       0.532522970000       0.453409040000       1.000000000000
H3 H       1.773064240000       0.367977330000       0.360253580000       1.000000000000
H4 H       0.805325150000       0.436752990000      -0.035732540000       1.000000000000
H5 H       1.206831700000       0.487580420000       0.413278920000       1.000000000000
H6 H       1.719347000000       0.299033210000       0.078951940000       1.000000000000
H7 H       1.607090710000       0.421203060000       0.437942990000       1.000000000000
H8 H       0.905604880000       0.369111280000      -0.212860320000       1.000000000000
H9 H       1.304053020000       0.421158680000       0.238486410000       1.000000000000
H10 H       1.560048930000       0.253466840000      -0.190260530000       1.000000000000
H11 H       0.999609410000       0.303937660000      -0.385007660000       1.000000000000
#END
data_mol8_opt_14-QR-14-88-3
_audit_creation_method 'generated by cspy2.0'
_cell_length_a 11.8462
_cell_length_b 13.4307
_cell_length_c 13.7338
_cell_angle_alpha 90.0
_cell_angle_beta 38.87930000000001
_cell_angle_gamma 90.0
loop_
_symmetry_equiv_pos_site_id
_symmetry_equiv_pos_as_xyz
1 -x,-y,-z
2 +x,+y,+z
3 -x,1/2+y,1/2-z
4 +x,1/2-y,1/2+z
loop_
_atom_site_label
_atom_site_type_symbol
_atom_site_fract_x
_atom_site_fract_y
_atom_site_fract_z
_atom_site_occupancy
C1 C       0.105327930000       0.062814510000       0.049678150000       1.000000000000
C2 C      -0.076346910000       0.089207150000       0.152192210000       1.000000000000
C3 C      -0.472682280000       0.682195840000       0.397030450000       1.000000000000
C4 C       0.231287890000       0.135028410000      -0.017917670000       1.000000000000
C5 C      -0.127716120000       0.187044030000       0.184641910000       1.000000000000
C6 C      -0.326930080000       0.741903340000       0.318270630000       1.000000000000
C7 C      -0.445249900000       0.578394250000       0.377127960000       1.000000000000
C8 C       0.306474870000       0.314296400000      -0.052993540000       1.000000000000
C9 C      -0.051894510000       0.365382920000       0.149182190000       1.000000000000
C10 C      -0.001493120000       0.754917260000       0.137078840000       1.000000000000
C11 C       0.383725400000       0.490868630000      -0.089199570000       1.000000000000
C12 C       0.182716830000       0.237684780000       0.013167370000       1.000000000000
C13 C      -0.000709670000       0.264650670000       0.116676900000       1.000000000000
C14 C      -0.158080050000       0.697643830000       0.222080520000       1.000000000000
C15 C       0.254515330000       0.413749750000      -0.020063870000       1.000000000000
C16 C       0.071416700000       0.441856890000       0.083322520000       1.000000000000
C17 C       0.031624770000       0.548313270000       0.109827370000       1.000000000000
C18 C      -0.142838780000       0.592063340000       0.209014570000       1.000000000000
C19 C       0.174643620000       0.615137750000       0.032721800000       1.000000000000
N1 N      -0.289220330000       0.534705320000       0.288156210000       1.000000000000
N2 N       0.156137390000       0.716607420000       0.047356200000       1.000000000000
N3 N       0.348890570000       0.585185650000      -0.065912420000       1.000000000000
H1 H       0.143360520000      -0.015096620000       0.025427750000       1.000000000000
H2 H      -0.174322880000       0.030981330000       0.204715600000       1.000000000000
H3 H      -0.605093790000       0.712738610000       0.472285930000       1.000000000000
H4 H       0.370045220000       0.115213770000      -0.096214810000       1.000000000000
H5 H      -0.266271310000       0.207220010000       0.262843590000       1.000000000000
H6 H      -0.339020590000       0.822399210000       0.328514790000       1.000000000000
H7 H      -0.557909080000       0.529062430000       0.437805190000       1.000000000000
H8 H       0.446025380000       0.296075330000      -0.131691410000       1.000000000000
H9 H      -0.190133940000       0.384224260000       0.227122290000       1.000000000000
H10 H      -0.012409260000       0.835789700000       0.146654970000       1.000000000000
H11 H       0.522334900000       0.469071520000      -0.167590520000       1.000000000000
#END
data_mol8_opt_19-QR-19-38-3
_audit_creation_method 'generated by cspy2.0'
_cell_length_a 15.134
_cell_length_b 4.8604
_cell_length_c 18.8206
_cell_angle_alpha 90.0
_cell_angle_beta 90.0
_cell_angle_gamma 90.0
loop_
_symmetry_equiv_pos_site_id
_symmetry_equiv_pos_as_xyz
1 +x,+y,+z
2 -x,1/2+y,1/2-z
3 1/2-x,-y,1/2+z
4 1/2+x,1/2-y,-z
loop_
_atom_site_label
_atom_site_type_symbol
_atom_site_fract_x
_atom_site_fract_y
_atom_site_fract_z
_atom_site_occupancy
C1 C       0.171222820000       0.993578710000       0.619215290000       1.000000000000
C2 C       0.093625770000       0.938952410000       0.659413960000       1.000000000000
C3 C       0.058917150000      -0.233240010000       0.993197990000       1.000000000000
C4 C       0.247778750000       0.853645320000       0.632999030000       1.000000000000
C5 C       0.094406610000       0.745993500000       0.712376830000       1.000000000000
C6 C       0.141484680000      -0.349057030000       0.997979200000       1.000000000000
C7 C       0.045571550000      -0.027727710000       0.941490320000       1.000000000000
C8 C       0.327706570000       0.502556710000       0.703870430000       1.000000000000
C9 C       0.174394720000       0.396726850000       0.782719360000       1.000000000000
C10 C       0.295636480000      -0.369895880000       0.953653410000       1.000000000000
C11 C       0.407906400000       0.156540750000       0.773118190000       1.000000000000
C12 C       0.251067880000       0.651234710000       0.687741000000       1.000000000000
C13 C       0.172803080000       0.595465980000       0.728476620000       1.000000000000
C14 C       0.208652190000      -0.259217750000       0.951616930000       1.000000000000
C15 C       0.328615230000       0.306235960000       0.757623500000       1.000000000000
C16 C       0.250788490000       0.248197770000       0.798825460000       1.000000000000
C17 C       0.259093490000       0.038096930000       0.853869650000       1.000000000000
C18 C       0.189201830000      -0.050586620000       0.900925190000       1.000000000000
C19 C       0.342191100000      -0.091447720000       0.862422860000       1.000000000000
N1 N       0.106936530000       0.060726470000       0.897353030000       1.000000000000
N2 N       0.359099570000      -0.291856670000       0.911776660000       1.000000000000
N3 N       0.415456740000      -0.029674400000       0.821800900000       1.000000000000
H1 H       0.169269080000       1.147226260000       0.577490790000       1.000000000000
H2 H       0.033559860000       1.051786580000       0.647734330000       1.000000000000
H3 H       0.005198340000      -0.295476190000       1.027646460000       1.000000000000
H4 H       0.307131890000       0.894719960000       0.602461360000       1.000000000000
H5 H       0.035237840000       0.704204920000       0.743047740000       1.000000000000
H6 H       0.156094690000      -0.508166890000       1.036689810000       1.000000000000
H7 H      -0.019044440000       0.068198740000       0.936370500000       1.000000000000
H8 H       0.387829130000       0.540551020000       0.673953280000       1.000000000000
H9 H       0.115038680000       0.357633130000       0.812744560000       1.000000000000
H10 H       0.310887130000      -0.529674360000       0.992369440000       1.000000000000
H11 H       0.466698110000       0.201709430000       0.741742070000       1.000000000000
#END
data_mol8_opt_14-QR-14-7611-3
_audit_creation_method 'generated by cspy2.0'
_cell_length_a 7.7705
_cell_length_b 11.9975
_cell_length_c 19.1246
_cell_angle_alpha 90.0
_cell_angle_beta 130.2709
_cell_angle_gamma 90.0
loop_
_symmetry_equiv_pos_site_id
_symmetry_equiv_pos_as_xyz
1 -x,-y,-z
2 +x,+y,+z
3 -x,1/2+y,1/2-z
4 +x,1/2-y,1/2+z
loop_
_atom_site_label
_atom_site_type_symbol
_atom_site_fract_x
_atom_site_fract_y
_atom_site_fract_z
_atom_site_occupancy
C1 C       0.704732190000       0.118337910000       0.348092020000       1.000000000000
C2 C       0.821152620000       0.017825350000       0.362862650000       1.000000000000
C3 C       0.522188890000      -0.404890080000      -0.059879530000       1.000000000000
C4 C       0.530724360000       0.153675580000       0.260947920000       1.000000000000
C5 C       0.760942900000      -0.044888270000       0.290254440000       1.000000000000
C6 C       0.344752670000      -0.355098510000      -0.140485100000       1.000000000000
C7 C       0.608540030000      -0.351595130000       0.022753400000       1.000000000000
C8 C       0.286447450000       0.123078840000       0.093237620000       1.000000000000
C9 C       0.517110380000      -0.074818880000       0.123203010000       1.000000000000
C10 C       0.073840420000      -0.197980590000      -0.218181840000       1.000000000000
C11 C       0.043091010000       0.094481990000      -0.072616650000       1.000000000000
C12 C       0.463311230000       0.090521360000       0.183670750000       1.000000000000
C13 C       0.580534910000      -0.011079180000       0.198313430000       1.000000000000
C14 C       0.257162710000      -0.254131350000      -0.137435100000       1.000000000000
C15 C       0.224880430000       0.059422120000       0.019368550000       1.000000000000
C16 C       0.340639650000      -0.042454740000       0.032972940000       1.000000000000
C17 C       0.262049340000      -0.102750160000      -0.049347060000       1.000000000000
C18 C       0.354816580000      -0.206271910000      -0.050803670000       1.000000000000
C19 C       0.079701340000      -0.056961880000      -0.135426080000       1.000000000000
N1 N       0.530436570000      -0.257244320000       0.027940190000       1.000000000000
N2 N      -0.010959350000      -0.104848140000      -0.217887160000       1.000000000000
N3 N      -0.026939390000       0.041255330000      -0.145639170000       1.000000000000
H1 H       0.754979770000       0.166853420000       0.406502580000       1.000000000000
H2 H       0.958577170000      -0.008891210000       0.432390370000       1.000000000000
H3 H       0.595198970000      -0.482480770000      -0.058730730000       1.000000000000
H4 H       0.441476560000       0.230318980000       0.249376260000       1.000000000000
H5 H       0.849652030000      -0.121569550000       0.301477370000       1.000000000000
H6 H       0.270636670000      -0.391829430000      -0.206439520000       1.000000000000
H7 H       0.749107640000      -0.388842870000       0.087767440000       1.000000000000
H8 H       0.194963990000       0.199520190000       0.080151370000       1.000000000000
H9 H       0.607006210000      -0.150822680000       0.135498450000       1.000000000000
H10 H      -0.001544800000      -0.234258760000      -0.284694190000       1.000000000000
H11 H      -0.043816880000       0.171844590000      -0.082464210000       1.000000000000
#END
data_mol8_opt_19-QR-19-1326-3
_audit_creation_method 'generated by cspy2.0'
_cell_length_a 19.8249
_cell_length_b 12.2284
_cell_length_c 5.5616
_cell_angle_alpha 90.0
_cell_angle_beta 90.0
_cell_angle_gamma 90.0
loop_
_symmetry_equiv_pos_site_id
_symmetry_equiv_pos_as_xyz
1 +x,+y,+z
2 -x,1/2+y,1/2-z
3 1/2-x,-y,1/2+z
4 1/2+x,1/2-y,-z
loop_
_atom_site_label
_atom_site_type_symbol
_atom_site_fract_x
_atom_site_fract_y
_atom_site_fract_z
_atom_site_occupancy
C1 C       0.664897080000       0.818974670000       0.816736420000       1.000000000000
C2 C       0.699218950000       0.867586340000       0.619309060000       1.000000000000
C3 C       0.677614010000       1.540417700000       0.245488340000       1.000000000000
C4 C       0.624854640000       0.881108380000       0.963338590000       1.000000000000
C5 C       0.692709090000       0.977024760000       0.573202720000       1.000000000000
C6 C       0.635329490000       1.586979710000       0.412185180000       1.000000000000
C7 C       0.690709830000       1.427511050000       0.265172770000       1.000000000000
C8 C       0.576489450000       1.062361910000       1.065431910000       1.000000000000
C9 C       0.644370250000       1.157220990000       0.675889290000       1.000000000000
C10 C       0.562948960000       1.563713150000       0.772187980000       1.000000000000
C11 C       0.528086320000       1.240499990000       1.169382360000       1.000000000000
C12 C       0.616869890000       0.995328720000       0.920820750000       1.000000000000
C13 C       0.651468690000       1.044747710000       0.721529350000       1.000000000000
C14 C       0.607067190000       1.520941100000       0.593713030000       1.000000000000
C15 C       0.569761930000       1.173560680000       1.018759250000       1.000000000000
C16 C       0.604075390000       1.224147390000       0.819935460000       1.000000000000
C17 C       0.593410700000       1.341355410000       0.787322210000       1.000000000000
C18 C       0.623045250000       1.407518100000       0.599672900000       1.000000000000
C19 C       0.550526990000       1.395794550000       0.951918760000       1.000000000000
N1 N       0.665080540000       1.363527930000       0.432595560000       1.000000000000
N2 N       0.536049130000       1.505256650000       0.942017270000       1.000000000000
N3 N       0.518523350000       1.344286740000       1.140910920000       1.000000000000
H1 H       0.670708740000       0.732155070000       0.850299610000       1.000000000000
H2 H       0.730719360000       0.817075300000       0.505031740000       1.000000000000
H3 H       0.700534900000       1.587797910000       0.102704080000       1.000000000000
H4 H       0.598587430000       0.844346560000       1.114177640000       1.000000000000
H5 H       0.718865780000       1.014145430000       0.422621650000       1.000000000000
H6 H       0.623236570000       1.673504210000       0.407102810000       1.000000000000
H7 H       0.724012780000       1.388169150000       0.136061730000       1.000000000000
H8 H       0.549777340000       1.027201120000       1.217335530000       1.000000000000
H9 H       0.670719550000       1.192899650000       0.525547250000       1.000000000000
H10 H       0.550552280000       1.650508300000       0.768467310000       1.000000000000
H11 H       0.502268670000       1.201676780000       1.319947040000       1.000000000000
#END
data_mol8_opt_14-QR-14-4978-3
_audit_creation_method 'generated by cspy2.0'
_cell_length_a 9.526
_cell_length_b 9.0138
_cell_length_c 22.5632
_cell_angle_alpha 90.0
_cell_angle_beta 44.7867
_cell_angle_gamma 90.0
loop_
_symmetry_equiv_pos_site_id
_symmetry_equiv_pos_as_xyz
1 -x,-y,-z
2 +x,+y,+z
3 -x,1/2+y,1/2-z
4 +x,1/2-y,1/2+z
loop_
_atom_site_label
_atom_site_type_symbol
_atom_site_fract_x
_atom_site_fract_y
_atom_site_fract_z
_atom_site_occupancy
C1 C       0.733177730000       0.745406470000       0.740658690000       1.000000000000
C2 C       0.603247300000       0.623842240000       0.768640760000       1.000000000000
C3 C       0.498185970000       0.175421190000       0.470347150000       1.000000000000
C4 C       0.853538080000       0.798595840000       0.660495650000       1.000000000000
C5 C       0.596751590000       0.558409870000       0.715881690000       1.000000000000
C6 C       0.629050060000       0.245598080000       0.393656510000       1.000000000000
C7 C       0.485088830000       0.227386880000       0.533043420000       1.000000000000
C8 C       0.970885010000       0.783612590000       0.521243180000       1.000000000000
C9 C       0.714265070000       0.544146220000       0.577094260000       1.000000000000
C10 C       0.881820020000       0.442791300000       0.303075850000       1.000000000000
C11 C       1.088761300000       0.770980070000       0.383300020000       1.000000000000
C12 C       0.850776320000       0.733256000000       0.603799310000       1.000000000000
C13 C       0.719705730000       0.610404120000       0.631836410000       1.000000000000
C14 C       0.743385760000       0.365179570000       0.380871960000       1.000000000000
C15 C       0.964378120000       0.717361650000       0.467560470000       1.000000000000
C16 C       0.833921150000       0.594339530000       0.494751340000       1.000000000000
C17 C       0.838930940000       0.533337940000       0.433322030000       1.000000000000
C18 C       0.720274530000       0.410316510000       0.447842960000       1.000000000000
C19 C       0.970256030000       0.599207110000       0.352519570000       1.000000000000
N1 N       0.589784650000       0.338872920000       0.523105790000       1.000000000000
N2 N       0.989610480000       0.553347220000       0.289115090000       1.000000000000
N3 N       1.093475420000       0.717239840000       0.328775800000       1.000000000000
H1 H       0.736172750000       0.795714620000       0.783393480000       1.000000000000
H2 H       0.508911760000       0.583203780000       0.832377670000       1.000000000000
H3 H       0.407149750000       0.083057890000       0.483166600000       1.000000000000
H4 H       0.952904910000       0.891309160000       0.638891480000       1.000000000000
H5 H       0.497655890000       0.465701770000       0.737192980000       1.000000000000
H6 H       0.646288440000       0.210916760000       0.342718230000       1.000000000000
H7 H       0.382962790000       0.174145870000       0.594445320000       1.000000000000
H8 H       1.071412350000       0.876247660000       0.498366910000       1.000000000000
H9 H       0.615002940000       0.452052810000       0.599217060000       1.000000000000
H10 H       0.900111610000       0.408677140000       0.251585450000       1.000000000000
H11 H       1.187467060000       0.864166450000       0.363049070000       1.000000000000
#END
data_mol8_opt_14-QR-14-6905-3
_audit_creation_method 'generated by cspy2.0'
_cell_length_a 11.5819
_cell_length_b 13.2521
_cell_length_c 14.2722
_cell_angle_alpha 90.0
_cell_angle_beta 38.783
_cell_angle_gamma 90.0
loop_
_symmetry_equiv_pos_site_id
_symmetry_equiv_pos_as_xyz
1 -x,-y,-z
2 +x,+y,+z
3 -x,1/2+y,1/2-z
4 +x,1/2-y,1/2+z
loop_
_atom_site_label
_atom_site_type_symbol
_atom_site_fract_x
_atom_site_fract_y
_atom_site_fract_z
_atom_site_occupancy
C1 C       0.512512180000       0.962887250000       0.646902140000       1.000000000000
C2 C       0.333286300000       0.919594970000       0.756930470000       1.000000000000
C3 C       0.113007460000       0.292138680000       0.846514480000       1.000000000000
C4 C       0.665593260000       0.902787590000       0.545305530000       1.000000000000
C5 C       0.311380240000       0.817375430000       0.762782090000       1.000000000000
C6 C       0.282694090000       0.246374800000       0.735180100000       1.000000000000
C7 C       0.108059440000       0.398006180000       0.858507860000       1.000000000000
C8 C       0.800338000000       0.731351480000       0.446539600000       1.000000000000
C9 C       0.446487070000       0.646924320000       0.663858240000       1.000000000000
C10 C       0.622989930000       0.263908310000       0.521076090000       1.000000000000
C11 C       0.936405060000       0.562802880000       0.347044050000       1.000000000000
C12 C       0.648116800000       0.796032870000       0.547985280000       1.000000000000
C13 C       0.467262330000       0.752005390000       0.658991510000       1.000000000000
C14 C       0.442925690000       0.306241780000       0.638619080000       1.000000000000
C15 C       0.778371370000       0.627474460000       0.452216330000       1.000000000000
C16 C       0.598225250000       0.582342760000       0.562672310000       1.000000000000
C17 C       0.591095440000       0.472641520000       0.558404140000       1.000000000000
C18 C       0.424857340000       0.412746230000       0.658877160000       1.000000000000
C19 C       0.760167820000       0.419523950000       0.447019730000       1.000000000000
N1 N       0.255245270000       0.456107100000       0.770032560000       1.000000000000
N2 N       0.773517110000       0.316798540000       0.430136970000       1.000000000000
N3 N       0.930536890000       0.465653500000       0.342945080000       1.000000000000
H1 H       0.526981900000       1.044017930000       0.644118390000       1.000000000000
H2 H       0.213569570000       0.968390860000       0.836502020000       1.000000000000
H3 H      -0.013978140000       0.249336980000       0.923421340000       1.000000000000
H4 H       0.802584190000       0.935510030000       0.461189410000       1.000000000000
H5 H       0.174714530000       0.784312460000       0.846662270000       1.000000000000
H6 H       0.295991530000       0.165132040000       0.720015700000       1.000000000000
H7 H      -0.024143170000       0.436539960000       0.945545700000       1.000000000000
H8 H       0.938648090000       0.762560100000       0.361487650000       1.000000000000
H9 H       0.309709280000       0.615216940000       0.747947710000       1.000000000000
H10 H       0.637609800000       0.182398460000       0.505078750000       1.000000000000
H11 H       1.072572880000       0.597477070000       0.263696670000       1.000000000000
#END
data_mol8_opt_33-QR-33-433-3
_audit_creation_method 'generated by cspy2.0'
_cell_length_a 30.8177
_cell_length_b 4.0913
_cell_length_c 10.7976
_cell_angle_alpha 90.0
_cell_angle_beta 90.0
_cell_angle_gamma 90.0
loop_
_symmetry_equiv_pos_site_id
_symmetry_equiv_pos_as_xyz
1 +x,+y,+z
2 -x,-y,1/2+z
3 1/2+x,1/2-y,+z
4 1/2-x,1/2+y,1/2+z
loop_
_atom_site_label
_atom_site_type_symbol
_atom_site_fract_x
_atom_site_fract_y
_atom_site_fract_z
_atom_site_occupancy
C1 C       0.510527880000       0.333358940000       0.023172010000       1.000000000000
C2 C       0.499449450000       0.205361740000      -0.095112440000       1.000000000000
C3 C       0.649177550000       0.464066870000      -0.748596510000       1.000000000000
C4 C       0.547623960000       0.512721860000       0.038340760000       1.000000000000
C5 C       0.525688990000       0.259616320000      -0.195295670000       1.000000000000
C6 C       0.684287390000       0.648892120000      -0.713461470000       1.000000000000
C7 C       0.618510540000       0.381645910000      -0.656973860000       1.000000000000
C8 C       0.614011240000       0.756226050000      -0.053160340000       1.000000000000
C9 C       0.591841900000       0.502749630000      -0.285766090000       1.000000000000
C10 C       0.723704950000       0.938926010000      -0.546111010000       1.000000000000
C11 C       0.679724390000       0.999176790000      -0.141559440000       1.000000000000
C12 C       0.575730240000       0.574221320000      -0.063881040000       1.000000000000
C13 C       0.564649470000       0.445293040000      -0.183540920000       1.000000000000
C14 C       0.688197890000       0.747622830000      -0.588943640000       1.000000000000
C15 C       0.640697380000       0.811869940000      -0.154865890000       1.000000000000
C16 C       0.630020240000       0.684413010000      -0.275191650000       1.000000000000
C17 C       0.660281160000       0.757732090000      -0.375460970000       1.000000000000
C18 C       0.655617930000       0.653349590000      -0.502644910000       1.000000000000
C19 C       0.697432880000       0.946905610000      -0.347055370000       1.000000000000
N1 N       0.621213710000       0.470155400000      -0.539852030000       1.000000000000
N2 N       0.728340110000       1.033985630000      -0.432085440000       1.000000000000
N3 N       0.706573400000       1.064612980000      -0.230170130000       1.000000000000
H1 H       0.489323980000       0.287662590000       0.101389740000       1.000000000000
H2 H       0.469922820000       0.063863870000      -0.105395460000       1.000000000000
H3 H       0.644760030000       0.382421960000      -0.843165490000       1.000000000000
H4 H       0.556199110000       0.610784000000       0.128430300000       1.000000000000
H5 H       0.517252530000       0.162098880000      -0.285542430000       1.000000000000
H6 H       0.709072530000       0.720428480000      -0.779514180000       1.000000000000
H7 H       0.590351800000       0.235359210000      -0.681775780000       1.000000000000
H8 H       0.623193280000       0.856499330000       0.036185350000       1.000000000000
H9 H       0.583011590000       0.404059510000      -0.374852630000       1.000000000000
H10 H       0.748743980000       1.011755800000      -0.611800900000       1.000000000000
H11 H       0.687656190000       1.094818050000      -0.050077660000       1.000000000000
#END
data_mol8_opt_33-QR-33-2738-3
_audit_creation_method 'generated by cspy2.0'
_cell_length_a 31.2583
_cell_length_b 10.8395
_cell_length_c 4.0171
_cell_angle_alpha 90.0
_cell_angle_beta 90.0
_cell_angle_gamma 90.0
loop_
_symmetry_equiv_pos_site_id
_symmetry_equiv_pos_as_xyz
1 +x,+y,+z
2 -x,-y,1/2+z
3 1/2+x,1/2-y,+z
4 1/2-x,1/2+y,1/2+z
loop_
_atom_site_label
_atom_site_type_symbol
_atom_site_fract_x
_atom_site_fract_y
_atom_site_fract_z
_atom_site_occupancy
C1 C       0.987667710000       0.341392530000       0.257440960000       1.000000000000
C2 C       0.999869940000       0.224456120000       0.128120670000       1.000000000000
C3 C       0.854301610000      -0.433351180000       0.329425700000       1.000000000000
C4 C       0.950083170000       0.354398950000       0.428494590000       1.000000000000
C5 C       0.974238640000       0.123428280000       0.172787400000       1.000000000000
C6 C       0.818542890000      -0.400395860000       0.507107330000       1.000000000000
C7 C       0.884489380000      -0.340576410000       0.257317430000       1.000000000000
C8 C       0.883840940000       0.259760130000       0.653162750000       1.000000000000
C9 C       0.908224050000       0.029826750000       0.397175300000       1.000000000000
C10 C       0.777303530000      -0.236278320000       0.793378620000       1.000000000000
C11 C       0.818250020000       0.168240090000       0.877550150000       1.000000000000
C12 C       0.922584360000       0.251240840000       0.479895280000       1.000000000000
C13 C       0.934800910000       0.132937700000       0.349598070000       1.000000000000
C14 C       0.813527460000      -0.276862810000       0.609062590000       1.000000000000
C15 C       0.857769950000       0.157193310000       0.699067800000       1.000000000000
C16 C       0.869584340000       0.038205670000       0.570124890000       1.000000000000
C17 C       0.839889540000      -0.063134490000       0.632910680000       1.000000000000
C18 C       0.845690400000      -0.189273640000       0.525385120000       1.000000000000
C19 C       0.802130170000      -0.036979010000       0.814220100000       1.000000000000
N1 N       0.880755790000      -0.224326820000       0.349093400000       1.000000000000
N2 N       0.771647260000      -0.123212800000       0.891137640000       1.000000000000
N3 N       0.791899410000       0.078676630000       0.933655200000       1.000000000000
H1 H       1.008403970000       0.420309890000       0.219399770000       1.000000000000
H2 H       1.029769450000       0.215882860000      -0.006701870000       1.000000000000
H3 H       0.859572550000      -0.527091340000       0.245674980000       1.000000000000
H4 H       0.940651060000       0.443454280000       0.527530850000       1.000000000000
H5 H       0.983532010000       0.034208920000       0.074257850000       1.000000000000
H6 H       0.794078000000      -0.467428070000       0.570570970000       1.000000000000
H7 H       0.913140920000      -0.363650140000       0.116868420000       1.000000000000
H8 H       0.873802880000       0.348042590000       0.754239740000       1.000000000000
H9 H       0.917905820000      -0.058217150000       0.297603130000       1.000000000000
H10 H       0.752579740000      -0.302963790000       0.858085700000       1.000000000000
H11 H       0.809457610000       0.258716250000       0.974358130000       1.000000000000
#END
data_mol8_opt_14-QR-14-269-3
_audit_creation_method 'generated by cspy2.0'
_cell_length_a 8.9654
_cell_length_b 13.2891
_cell_length_c 14.9962
_cell_angle_alpha 90.0
_cell_angle_beta 50.2014
_cell_angle_gamma 90.0
loop_
_symmetry_equiv_pos_site_id
_symmetry_equiv_pos_as_xyz
1 -x,-y,-z
2 +x,+y,+z
3 -x,1/2+y,1/2-z
4 +x,1/2-y,1/2+z
loop_
_atom_site_label
_atom_site_type_symbol
_atom_site_fract_x
_atom_site_fract_y
_atom_site_fract_z
_atom_site_occupancy
C1 C       0.803009590000       0.538075000000       0.841799210000       1.000000000000
C2 C       0.844354660000       0.581313800000       0.910608580000       1.000000000000
C3 C       0.809312650000       1.207365620000       1.038059920000       1.000000000000
C4 C       0.752988190000       0.597976720000       0.790373820000       1.000000000000
C5 C       0.834702350000       0.683281730000       0.926364400000       1.000000000000
C6 C       0.757724090000       1.253024960000       0.979125840000       1.000000000000
C7 C       0.825581190000       1.101667510000       1.032408090000       1.000000000000
C8 C       0.691070590000       0.768947450000       0.754042860000       1.000000000000
C9 C       0.772849180000       0.853270900000       0.889820460000       1.000000000000
C10 C       0.669659020000       1.235451610000       0.853253440000       1.000000000000
C11 C       0.629472970000       0.937058620000       0.716891110000       1.000000000000
C12 C       0.741489720000       0.704469280000       0.804840640000       1.000000000000
C13 C       0.783148980000       0.748441080000       0.874306030000       1.000000000000
C14 C       0.723679120000       1.193233140000       0.916152290000       1.000000000000
C15 C       0.681347680000       0.872583410000       0.769863500000       1.000000000000
C16 C       0.722680520000       0.917659130000       0.839138270000       1.000000000000
C17 C       0.708303420000       1.027117470000       0.849877050000       1.000000000000
C18 C       0.743726360000       1.086919410000       0.915161370000       1.000000000000
C19 C       0.655491440000       1.080087770000       0.791861750000       1.000000000000
N1 N       0.794818680000       1.043646970000       0.974306550000       1.000000000000
N2 N       0.637095840000       1.182617100000       0.794383970000       1.000000000000
N3 N       0.616694850000       1.033999280000       0.726201300000       1.000000000000
H1 H       0.811421280000       0.457142350000       0.830375080000       1.000000000000
H2 H       0.883790680000       0.532681240000       0.950667220000       1.000000000000
H3 H       0.836964480000       1.250116480000       1.087632360000       1.000000000000
H4 H       0.721305370000       0.565291970000       0.737819980000       1.000000000000
H5 H       0.866253340000       0.716306630000       0.978821730000       1.000000000000
H6 H       0.742597990000       1.334125650000       0.980040830000       1.000000000000
H7 H       0.866068840000       1.063209770000       1.078176740000       1.000000000000
H8 H       0.658770580000       0.737769180000       0.701138990000       1.000000000000
H9 H       0.804572320000       0.884938000000       0.942248010000       1.000000000000
H10 H       0.654089710000       1.316813900000       0.853729910000       1.000000000000
H11 H       0.598118780000       0.902410550000       0.664584720000       1.000000000000
#END
data_mol8_opt_14-QR-14-385-3
_audit_creation_method 'generated by cspy2.0'
_cell_length_a 9.5616
_cell_length_b 9.0958
_cell_length_c 22.729
_cell_angle_alpha 90.0
_cell_angle_beta 44.5798
_cell_angle_gamma 90.0
loop_
_symmetry_equiv_pos_site_id
_symmetry_equiv_pos_as_xyz
1 -x,-y,-z
2 +x,+y,+z
3 -x,1/2+y,1/2-z
4 +x,1/2-y,1/2+z
loop_
_atom_site_label
_atom_site_type_symbol
_atom_site_fract_x
_atom_site_fract_y
_atom_site_fract_z
_atom_site_occupancy
C1 C       0.337755610000       0.871734320000       0.166437310000       1.000000000000
C2 C       0.167543220000       0.779314970000       0.221918120000       1.000000000000
C3 C      -0.182822210000       0.152706340000       0.069659000000       1.000000000000
C4 C       0.459390920000       0.863847160000       0.081780100000       1.000000000000
C5 C       0.123040480000       0.681316500000       0.191486330000       1.000000000000
C6 C      -0.043312950000       0.162972930000      -0.016164200000       1.000000000000
C7 C      -0.160671350000       0.245353390000       0.112277840000       1.000000000000
C8 C       0.537417290000       0.750923700000      -0.038243750000       1.000000000000
C9 C       0.201623050000       0.569388610000       0.071695140000       1.000000000000
C10 C       0.263909190000       0.280732290000      -0.146328410000       1.000000000000
C11 C       0.617185270000       0.641099260000      -0.157687450000       1.000000000000
C12 C       0.417708810000       0.763132370000       0.047825540000       1.000000000000
C13 C       0.245871980000       0.669562550000       0.103679120000       1.000000000000
C14 C       0.114211120000       0.264378770000      -0.057644680000       1.000000000000
C15 C       0.492355950000       0.651508450000      -0.069285060000       1.000000000000
C16 C       0.320861630000       0.557178650000      -0.014139890000       1.000000000000
C17 C       0.287472480000       0.457098480000      -0.053383080000       1.000000000000
C18 C       0.124726710000       0.353753860000      -0.009500440000       1.000000000000
C19 C       0.424800900000       0.460464490000      -0.141786540000       1.000000000000
N1 N      -0.015236200000       0.341303120000       0.075368510000       1.000000000000
N2 N       0.411116840000       0.372962480000      -0.186584210000       1.000000000000
N3 N       0.587969430000       0.552641030000      -0.192618770000       1.000000000000
H1 H       0.370496610000       0.948626060000       0.191763750000       1.000000000000
H2 H       0.072830590000       0.787111520000       0.288813940000       1.000000000000
H3 H      -0.306506300000       0.076477450000       0.104315110000       1.000000000000
H4 H       0.589417530000       0.934145870000       0.039231820000       1.000000000000
H5 H      -0.006783840000       0.610814110000       0.233773140000       1.000000000000
H6 H      -0.051788570000       0.094669810000      -0.052693370000       1.000000000000
H7 H      -0.268573280000       0.239857860000       0.180245840000       1.000000000000
H8 H       0.668269740000       0.820245690000      -0.081904450000       1.000000000000
H9 H       0.072068680000       0.500032820000       0.114546530000       1.000000000000
H10 H       0.256575770000       0.212561380000      -0.183492880000       1.000000000000
H11 H       0.747069180000       0.712801570000      -0.199158090000       1.000000000000
#END
data_mol8_opt_4-QR-4-3836-3
_audit_creation_method 'generated by cspy2.0'
_cell_length_a 16.41
_cell_length_b 10.5948
_cell_length_c 4.0188
_cell_angle_alpha 90.0
_cell_angle_beta 76.8028
_cell_angle_gamma 90.0
loop_
_symmetry_equiv_pos_site_id
_symmetry_equiv_pos_as_xyz
1 +x,+y,+z
2 -x,1/2+y,-z
loop_
_atom_site_label
_atom_site_type_symbol
_atom_site_fract_x
_atom_site_fract_y
_atom_site_fract_z
_atom_site_occupancy
C1 C       0.029176730000       0.045244540000       0.670734010000       1.000000000000
C2 C       0.008244910000       0.175473040000       0.710216160000       1.000000000000
C3 C       0.307806260000       0.735114570000       1.366543060000       1.000000000000
C4 C       0.102081230000       0.001578450000       0.739412910000       1.000000000000
C5 C       0.060632300000       0.258853840000       0.817249620000       1.000000000000
C6 C       0.376666870000       0.672140310000       1.421928790000       1.000000000000
C7 C       0.246746490000       0.664282550000       1.252733840000       1.000000000000
C8 C       0.233429410000       0.045637450000       0.925029770000       1.000000000000
C9 C       0.191511780000       0.302024080000       1.001861510000       1.000000000000
C10 C       0.453020730000       0.469863900000       1.415596710000       1.000000000000
C11 C       0.363432190000       0.086929250000       1.108070140000       1.000000000000
C12 C       0.158158470000       0.085639800000       0.851427910000       1.000000000000
C13 C       0.137232020000       0.217290330000       0.891611950000       1.000000000000
C14 C       0.383438480000       0.541007300000       1.363790220000       1.000000000000
C15 C       0.286710190000       0.130192440000       1.034104730000       1.000000000000
C16 C       0.266583710000       0.262213480000       1.075532210000       1.000000000000
C17 C       0.326893790000       0.342520160000       1.191610990000       1.000000000000
C18 C       0.318656090000       0.477045490000       1.249171290000       1.000000000000
C19 C       0.399818050000       0.285029150000       1.254241400000       1.000000000000
N1 N       0.251197520000       0.541659640000       1.196121360000       1.000000000000
N2 N       0.461295210000       0.349011040000       1.364383870000       1.000000000000
N3 N       0.416941110000       0.157792430000       1.211014120000       1.000000000000
H1 H      -0.013137290000      -0.019302590000       0.585629980000       1.000000000000
H2 H      -0.049795820000       0.208369010000       0.654693150000       1.000000000000
H3 H       0.299813640000       0.835809850000       1.407661380000       1.000000000000
H4 H       0.118293650000      -0.097703340000       0.709577890000       1.000000000000
H5 H       0.044694150000       0.358190450000       0.847467080000       1.000000000000
H6 H       0.425953620000       0.721199180000       1.509410070000       1.000000000000
H7 H       0.191491680000       0.711353150000       1.206292230000       1.000000000000
H8 H       0.250841200000      -0.053324620000       0.896773850000       1.000000000000
H9 H       0.174788630000       0.400484910000       1.030531630000       1.000000000000
H10 H       0.502803640000       0.518374070000       1.503316860000       1.000000000000
H11 H       0.378364490000      -0.013236170000       1.075811930000       1.000000000000
#END
data_mol8_opt_33-QR-33-116-3
_audit_creation_method 'generated by cspy2.0'
_cell_length_a 18.9015
_cell_length_b 15.4976
_cell_length_c 4.6893
_cell_angle_alpha 90.0
_cell_angle_beta 90.0
_cell_angle_gamma 90.0
loop_
_symmetry_equiv_pos_site_id
_symmetry_equiv_pos_as_xyz
1 +x,+y,+z
2 -x,-y,1/2+z
3 1/2+x,1/2-y,+z
4 1/2-x,1/2+y,1/2+z
loop_
_atom_site_label
_atom_site_type_symbol
_atom_site_fract_x
_atom_site_fract_y
_atom_site_fract_z
_atom_site_occupancy
C1 C       0.625868370000       0.341414140000       0.312941880000       1.000000000000
C2 C       0.591445260000       0.416456110000       0.207136900000       1.000000000000
C3 C       0.259916940000       0.414117540000      -1.016609970000       1.000000000000
C4 C       0.606332150000       0.261327930000       0.218656680000       1.000000000000
C5 C       0.538370080000       0.409661170000       0.009856700000       1.000000000000
C6 C       0.248937990000       0.328794090000      -1.082304350000       1.000000000000
C7 C       0.312683540000       0.433802230000      -0.814548760000       1.000000000000
C8 C       0.529397030000       0.171310240000      -0.089894780000       1.000000000000
C9 C       0.461959760000       0.319639970000      -0.296788340000       1.000000000000
C10 C       0.281752780000       0.175664870000      -1.004701740000       1.000000000000
C11 C       0.454065530000       0.081166920000      -0.393067950000       1.000000000000
C12 C       0.551287910000       0.251755530000       0.013299240000       1.000000000000
C13 C       0.516377410000       0.327422880000      -0.094105560000       1.000000000000
C14 C       0.290314310000       0.265185020000      -0.947106830000       1.000000000000
C15 C       0.475520370000       0.164273500000      -0.290535800000       1.000000000000
C16 C       0.440110040000       0.239434840000      -0.399985050000       1.000000000000
C17 C       0.384385470000       0.224640270000      -0.609998940000       1.000000000000
C18 C       0.342520600000       0.290993890000      -0.745764640000       1.000000000000
C19 C       0.369592450000       0.138381320000      -0.689428660000       1.000000000000
N1 N       0.352267220000       0.375884920000      -0.684494760000       1.000000000000
N2 N       0.318916990000       0.115354780000      -0.883978230000       1.000000000000
N3 N       0.404765290000       0.067862230000      -0.579083060000       1.000000000000
H1 H       0.667781860000       0.348143990000       0.469174750000       1.000000000000
H2 H       0.607638950000       0.479383990000       0.284232250000       1.000000000000
H3 H       0.229458970000       0.465292790000      -1.114882820000       1.000000000000
H4 H       0.632452070000       0.203908620000       0.298859180000       1.000000000000
H5 H       0.512102930000       0.466875420000      -0.070959120000       1.000000000000
H6 H       0.209088850000       0.309330090000      -1.235998250000       1.000000000000
H7 H       0.322655760000       0.500748910000      -0.757717760000       1.000000000000
H8 H       0.554838320000       0.113035990000      -0.012356280000       1.000000000000
H9 H       0.436353360000       0.377127580000      -0.374963330000       1.000000000000
H10 H       0.241850470000       0.155549510000      -1.158670630000       1.000000000000
H11 H       0.481067870000       0.024442550000      -0.309032850000       1.000000000000
#END
data_mol8_opt_61-QR-61-276-3
_audit_creation_method 'generated by cspy2.0'
_cell_length_a 13.2747
_cell_length_b 15.5641
_cell_length_c 13.3492
_cell_angle_alpha 90.0
_cell_angle_beta 90.0
_cell_angle_gamma 90.0
loop_
_symmetry_equiv_pos_site_id
_symmetry_equiv_pos_as_xyz
1 -x,-y,-z
2 +x,+y,+z
3 -x,1/2+y,1/2-z
4 +x,1/2-y,1/2+z
5 1/2-x,-y,1/2+z
6 1/2+x,+y,1/2-z
7 1/2-x,1/2+y,+z
8 1/2+x,1/2-y,-z
loop_
_atom_site_label
_atom_site_type_symbol
_atom_site_fract_x
_atom_site_fract_y
_atom_site_fract_z
_atom_site_occupancy
C1 C       0.939685050000       0.587468630000       0.907674390000       1.000000000000
C2 C       0.917206210000       0.499006210000       0.893211600000       1.000000000000
C3 C       0.327067390000       0.294408220000       0.831045540000       1.000000000000
C4 C       0.863806590000       0.646832010000       0.912420670000       1.000000000000
C5 C       0.819527520000       0.472025450000       0.883837780000       1.000000000000
C6 C       0.263331830000       0.363643910000       0.838311660000       1.000000000000
C7 C       0.431386710000       0.309898680000       0.838455690000       1.000000000000
C8 C       0.680916610000       0.679305780000       0.907347750000       1.000000000000
C9 C       0.637561120000       0.504826890000       0.878870780000       1.000000000000
C10 C       0.242660770000       0.520804270000       0.860829100000       1.000000000000
C11 C       0.500690190000       0.712845030000       0.902707900000       1.000000000000
C12 C       0.761191860000       0.621100910000       0.902978300000       1.000000000000
C13 C       0.738174680000       0.531778270000       0.888352160000       1.000000000000
C14 C       0.304176910000       0.446280570000       0.852747300000       1.000000000000
C15 C       0.581609100000       0.652010210000       0.897927480000       1.000000000000
C16 C       0.557429450000       0.562822430000       0.883274560000       1.000000000000
C17 C       0.450754000000       0.541267720000       0.874417130000       1.000000000000
C18 C       0.410565450000       0.455918440000       0.859489910000       1.000000000000
C19 C       0.379904730000       0.609016310000       0.880924050000       1.000000000000
N1 N       0.471947530000       0.386323120000       0.851980590000       1.000000000000
N2 N       0.277755510000       0.597881840000       0.874089440000       1.000000000000
N3 N       0.406165410000       0.693953850000       0.894930250000       1.000000000000
H1 H       1.017538080000       0.607562710000       0.914918790000       1.000000000000
H2 H       0.978301590000       0.452877700000       0.889664270000       1.000000000000
H3 H       0.299247630000       0.229694430000       0.819951610000       1.000000000000
H4 H       0.880629770000       0.714388350000       0.923433160000       1.000000000000
H5 H       0.802334180000       0.404559280000       0.872822250000       1.000000000000
H6 H       0.182228710000       0.356069640000       0.833157680000       1.000000000000
H7 H       0.483873420000       0.256446910000       0.832945430000       1.000000000000
H8 H       0.696113120000       0.747209870000       0.918304410000       1.000000000000
H9 H       0.621712630000       0.437540230000       0.867921030000       1.000000000000
H10 H       0.161152730000       0.513788150000       0.855709750000       1.000000000000
H11 H       0.519530350000       0.780366240000       0.913723280000       1.000000000000
#END
data_mol8_opt_14-QR-14-7438-3
_audit_creation_method 'generated by cspy2.0'
_cell_length_a 13.6104
_cell_length_b 15.231
_cell_length_c 8.0327
_cell_angle_alpha 90.0
_cell_angle_beta 55.17020000000001
_cell_angle_gamma 90.0
loop_
_symmetry_equiv_pos_site_id
_symmetry_equiv_pos_as_xyz
1 -x,-y,-z
2 +x,+y,+z
3 -x,1/2+y,1/2-z
4 +x,1/2-y,1/2+z
loop_
_atom_site_label
_atom_site_type_symbol
_atom_site_fract_x
_atom_site_fract_y
_atom_site_fract_z
_atom_site_occupancy
C1 C       0.275040360000       0.205524120000       0.369154430000       1.000000000000
C2 C       0.300737910000       0.296262750000       0.365687850000       1.000000000000
C3 C       0.907814180000       0.497204100000       0.288964650000       1.000000000000
C4 C       0.350434070000       0.143136880000       0.359656070000       1.000000000000
C5 C       0.401078420000       0.322444880000       0.352801550000       1.000000000000
C6 C       0.970273250000       0.424807350000       0.281869970000       1.000000000000
C7 C       0.801481500000       0.483031610000       0.301425570000       1.000000000000
C8 C       0.535636670000       0.106678910000       0.336158810000       1.000000000000
C9 C       0.585325680000       0.285663910000       0.329439470000       1.000000000000
C10 C       0.986256830000       0.262592170000       0.280405850000       1.000000000000
C11 C       0.718006830000       0.069153330000       0.313272240000       1.000000000000
C12 C       0.455752800000       0.167949290000       0.346163040000       1.000000000000
C13 C       0.482029400000       0.259565580000       0.342610580000       1.000000000000
C14 C       0.926160980000       0.340388030000       0.287373480000       1.000000000000
C15 C       0.637586030000       0.133148680000       0.323238480000       1.000000000000
C16 C       0.665031220000       0.224605150000       0.319568720000       1.000000000000
C17 C       0.774231460000       0.245029580000       0.305937860000       1.000000000000
C18 C       0.817842550000       0.332266770000       0.300259030000       1.000000000000
C19 C       0.844082170000       0.174063680000       0.297610330000       1.000000000000
N1 N       0.757832670000       0.405001880000       0.306922860000       1.000000000000
N2 N       0.948197130000       0.183806910000       0.285067450000       1.000000000000
N3 N       0.814735600000       0.087032410000       0.301275030000       1.000000000000
H1 H       0.195121070000       0.186110480000       0.379384850000       1.000000000000
H2 H       0.239963540000       0.344773380000       0.373395080000       1.000000000000
H3 H       0.938126750000       0.563384250000       0.285163550000       1.000000000000
H4 H       0.331168310000       0.073838100000       0.362231380000       1.000000000000
H5 H       0.420715840000       0.391644300000       0.350186000000       1.000000000000
H6 H       1.052841300000       0.431230060000       0.272085860000       1.000000000000
H7 H       0.749973140000       0.538986490000       0.307169660000       1.000000000000
H8 H       0.518029400000       0.036997320000       0.338486250000       1.000000000000
H9 H       0.603610870000       0.354704350000       0.326930750000       1.000000000000
H10 H       1.069237550000       0.268436310000       0.270518650000       1.000000000000
H11 H       0.696756340000      -0.000064920000       0.315905020000       1.000000000000
#END
data_mol8_opt_33-QR-33-2551-3
_audit_creation_method 'generated by cspy2.0'
_cell_length_a 23.5131
_cell_length_b 4.2749
_cell_length_c 13.4937
_cell_angle_alpha 90.0
_cell_angle_beta 90.0
_cell_angle_gamma 90.0
loop_
_symmetry_equiv_pos_site_id
_symmetry_equiv_pos_as_xyz
1 +x,+y,+z
2 -x,-y,1/2+z
3 1/2+x,1/2-y,+z
4 1/2-x,1/2+y,1/2+z
loop_
_atom_site_label
_atom_site_type_symbol
_atom_site_fract_x
_atom_site_fract_y
_atom_site_fract_z
_atom_site_occupancy
C1 C       0.366682600000       0.562299640000       0.079561010000       1.000000000000
C2 C       0.339837710000       0.466437050000       0.168973010000       1.000000000000
C3 C       0.009519630000       1.030881370000       0.351320720000       1.000000000000
C4 C       0.339330050000       0.759248140000       0.015390780000       1.000000000000
C5 C       0.286350070000       0.569585510000       0.192076160000       1.000000000000
C6 C      -0.009930270000       1.225438760000       0.277749350000       1.000000000000
C7 C       0.064126390000       0.899818140000       0.340053540000       1.000000000000
C8 C       0.253864640000       1.073209590000      -0.026179570000       1.000000000000
C9 C       0.201404950000       0.882693330000       0.150215470000       1.000000000000
C10 C       0.007568880000       1.484427120000       0.116169190000       1.000000000000
C11 C       0.169950310000       1.385159960000      -0.068671430000       1.000000000000
C12 C       0.283605090000       0.871444330000       0.036994870000       1.000000000000
C13 C       0.256338280000       0.775102440000       0.127259770000       1.000000000000
C14 C       0.025003150000       1.285658980000       0.195079590000       1.000000000000
C15 C       0.199532930000       1.178499940000      -0.002797370000       1.000000000000
C16 C       0.171714580000       1.084090270000       0.087282220000       1.000000000000
C17 C       0.114750970000       1.208735870000       0.104494900000       1.000000000000
C18 C       0.079633120000       1.143308530000       0.189924810000       1.000000000000
C19 C       0.091450550000       1.411127970000       0.032064820000       1.000000000000
N1 N       0.097829330000       0.951505830000       0.263734250000       1.000000000000
N2 N       0.038643890000       1.544872090000       0.038908710000       1.000000000000
N3 N       0.119522460000       1.496010950000      -0.053618230000       1.000000000000
H1 H       0.409060460000       0.477996410000       0.062583460000       1.000000000000
H2 H       0.362162830000       0.310348160000       0.218943220000       1.000000000000
H3 H      -0.015763510000       0.977606440000       0.416245580000       1.000000000000
H4 H       0.359655900000       0.832922010000      -0.052911330000       1.000000000000
H5 H       0.265856530000       0.496591600000       0.260270410000       1.000000000000
H6 H      -0.051611050000       1.333677030000       0.281918250000       1.000000000000
H7 H       0.080757420000       0.744631000000       0.396974640000       1.000000000000
H8 H       0.273435530000       1.149712520000      -0.094918600000       1.000000000000
H9 H       0.181604670000       0.807913240000       0.218275580000       1.000000000000
H10 H      -0.034222410000       1.593999930000       0.119739340000       1.000000000000
H11 H       0.191248650000       1.455586110000      -0.136881400000       1.000000000000
#END
data_mol8_opt_14-QR-14-273-3
_audit_creation_method 'generated by cspy2.0'
_cell_length_a 24.1859
_cell_length_b 6.737
_cell_length_c 15.6625
_cell_angle_alpha 90.0
_cell_angle_beta 147.6961
_cell_angle_gamma 90.0
loop_
_symmetry_equiv_pos_site_id
_symmetry_equiv_pos_as_xyz
1 -x,-y,-z
2 +x,+y,+z
3 -x,1/2+y,1/2-z
4 +x,1/2-y,1/2+z
loop_
_atom_site_label
_atom_site_type_symbol
_atom_site_fract_x
_atom_site_fract_y
_atom_site_fract_z
_atom_site_occupancy
C1 C       0.550740090000       0.903158920000       0.214376390000       1.000000000000
C2 C       0.591056500000       0.832253330000       0.345770710000       1.000000000000
C3 C       0.932188740000      -0.237100850000       0.850173770000       1.000000000000
C4 C       0.565683680000       0.797797250000       0.160218140000       1.000000000000
C5 C       0.645296810000       0.657929500000       0.419821150000       1.000000000000
C6 C       0.937830560000      -0.318674180000       0.777305860000       1.000000000000
C7 C       0.879335500000      -0.055396830000       0.790321730000       1.000000000000
C8 C       0.639099400000       0.502411570000       0.183415500000       1.000000000000
C9 C       0.718169150000       0.364213770000       0.442209970000       1.000000000000
C10 C       0.894069200000      -0.294715550000       0.566388550000       1.000000000000
C11 C       0.710805210000       0.211793940000       0.203985860000       1.000000000000
C12 C       0.621767450000       0.615630280000       0.234361180000       1.000000000000
C13 C       0.662628460000       0.543502080000       0.367158930000       1.000000000000
C14 C       0.891151770000      -0.218935280000       0.647325720000       1.000000000000
C15 C       0.694115010000       0.325155190000       0.258408440000       1.000000000000
C16 C       0.735451810000       0.251108950000       0.391434260000       1.000000000000
C17 C       0.791828200000       0.063523330000       0.461077950000       1.000000000000
C18 C       0.839234970000      -0.036023730000       0.594725470000       1.000000000000
C19 C       0.801396290000      -0.030440900000       0.393111100000       1.000000000000
N1 N       0.834858350000       0.041509780000       0.669044680000       1.000000000000
N2 N       0.851954600000      -0.206700370000       0.446322400000       1.000000000000
N3 N       0.760652650000       0.045619140000       0.265360910000       1.000000000000
H1 H       0.508000840000       1.041586080000       0.157335140000       1.000000000000
H2 H       0.578436590000       0.917691840000       0.387028150000       1.000000000000
H3 H       0.966835000000      -0.308188200000       0.950423850000       1.000000000000
H4 H       0.535066330000       0.851380310000       0.060020130000       1.000000000000
H5 H       0.676051170000       0.603754730000       0.520027970000       1.000000000000
H6 H       0.977466410000      -0.458215040000       0.817696800000       1.000000000000
H7 H       0.873538940000       0.013164430000       0.845443390000       1.000000000000
H8 H       0.609133250000       0.553406000000       0.083364660000       1.000000000000
H9 H       0.748273840000       0.312396610000       0.541704430000       1.000000000000
H10 H       0.933728100000      -0.434705550000       0.606186190000       1.000000000000
H11 H       0.679363280000       0.268841660000       0.103201130000       1.000000000000
#END
data_mol8_opt_14-QR-14-3308-3
_audit_creation_method 'generated by cspy2.0'
_cell_length_a 4.0895
_cell_length_b 10.7811
_cell_length_c 31.4258
_cell_angle_alpha 90.0
_cell_angle_beta 78.2144
_cell_angle_gamma 90.0
loop_
_symmetry_equiv_pos_site_id
_symmetry_equiv_pos_as_xyz
1 -x,-y,-z
2 +x,+y,+z
3 -x,1/2+y,1/2-z
4 +x,1/2-y,1/2+z
loop_
_atom_site_label
_atom_site_type_symbol
_atom_site_fract_x
_atom_site_fract_y
_atom_site_fract_z
_atom_site_occupancy
C1 C       0.082714040000       0.329539870000       0.514880420000       1.000000000000
C2 C       0.109593470000       0.202330130000       0.502714560000       1.000000000000
C3 C       0.808986850000      -0.368127280000       0.648044320000       1.000000000000
C4 C       0.172068310000       0.368173560000       0.552387590000       1.000000000000
C5 C       0.224983790000       0.116868240000       0.528304270000       1.000000000000
C6 C       0.885117360000      -0.310210030000       0.683721420000       1.000000000000
C7 C       0.683968120000      -0.294496200000       0.617917700000       1.000000000000
C8 C       0.387981500000       0.316687900000       0.618504620000       1.000000000000
C9 C       0.439825070000       0.066287820000       0.594193920000       1.000000000000
C10 C       0.909301330000      -0.115302000000       0.724858920000       1.000000000000
C11 C       0.601134060000       0.268010100000       0.683969340000       1.000000000000
C12 C       0.293322360000       0.281814620000       0.579841020000       1.000000000000
C13 C       0.320824670000       0.153201700000       0.567661120000       1.000000000000
C14 C       0.836103420000      -0.181238420000       0.688716810000       1.000000000000
C15 C       0.505566400000       0.230009930000       0.644531880000       1.000000000000
C16 C       0.534490270000       0.100982080000       0.632753110000       1.000000000000
C17 C       0.661070560000       0.018063030000       0.662395090000       1.000000000000
C18 C       0.708952720000      -0.114161850000       0.656618020000       1.000000000000
C19 C       0.745155440000       0.070327550000       0.700071800000       1.000000000000
N1 N       0.635417530000      -0.173780480000       0.621634020000       1.000000000000
N2 N       0.867007160000       0.003436260000       0.730495370000       1.000000000000
N3 N       0.713415720000       0.194822600000       0.710272410000       1.000000000000
H1 H      -0.009297960000       0.395805930000       0.494178320000       1.000000000000
H2 H       0.037715210000       0.173414730000       0.472876040000       1.000000000000
H3 H       0.842401770000      -0.466991930000       0.642791750000       1.000000000000
H4 H       0.151905310000       0.465138880000       0.561791930000       1.000000000000
H5 H       0.245594480000       0.019831960000       0.519038350000       1.000000000000
H6 H       0.982109610000      -0.361634050000       0.708137220000       1.000000000000
H7 H       0.621079260000      -0.337552900000       0.589332280000       1.000000000000
H8 H       0.369679650000       0.413265260000       0.628514060000       1.000000000000
H9 H       0.458743370000      -0.029835270000       0.584540810000       1.000000000000
H10 H       1.006688420000      -0.166213990000       0.749533500000       1.000000000000
H11 H       0.578282220000       0.365928870000       0.692736710000       1.000000000000
#END
data_mol8_opt_14-QR-14-282-3
_audit_creation_method 'generated by cspy2.0'
_cell_length_a 36.2847
_cell_length_b 8.3124
_cell_length_c 22.1281
_cell_angle_alpha 90.0
_cell_angle_beta 168.2062
_cell_angle_gamma 90.0
loop_
_symmetry_equiv_pos_site_id
_symmetry_equiv_pos_as_xyz
1 -x,-y,-z
2 +x,+y,+z
3 -x,1/2+y,1/2-z
4 +x,1/2-y,1/2+z
loop_
_atom_site_label
_atom_site_type_symbol
_atom_site_fract_x
_atom_site_fract_y
_atom_site_fract_z
_atom_site_occupancy
C1 C       0.737000130000       0.855492850000       0.847495370000       1.000000000000
C2 C       0.617902580000       0.943604730000       0.618370780000       1.000000000000
C3 C       0.927931160000       1.420497410000       0.792650330000       1.000000000000
C4 C       0.915836330000       0.842401210000       1.120165670000       1.000000000000
C5 C       0.680335280000       1.016430520000       0.667207050000       1.000000000000
C6 C       1.109757470000       1.393153660000       1.078718220000       1.000000000000
C7 C       0.839353270000       1.353549760000       0.700882310000       1.000000000000
C8 C       1.167424750000       0.906839430000       1.454194490000       1.000000000000
C9 C       0.931454080000       1.080124940000       1.000993270000       1.000000000000
C10 C       1.387306810000       1.267441910000       1.565146960000       1.000000000000
C11 C       1.417904870000       0.969159600000       1.787997400000       1.000000000000
C12 C       0.985670540000       0.916657430000       1.179121610000       1.000000000000
C13 C       0.865760130000       1.005781580000       0.948181140000       1.000000000000
C14 C       1.199358000000       1.300611930000       1.266634680000       1.000000000000
C15 C       1.231159080000       0.980870080000       1.504339380000       1.000000000000
C16 C       1.112739170000       1.070485310000       1.275330900000       1.000000000000
C17 C       1.193849430000       1.143391710000       1.352001150000       1.000000000000
C18 C       1.099077430000       1.237808360000       1.155164670000       1.000000000000
C19 C       1.380929720000       1.120759460000       1.642857860000       1.000000000000
N1 N       0.919198620000       1.266581820000       0.871054700000       1.000000000000
N2 N       1.474126200000       1.182596620000       1.744302320000       1.000000000000
N3 N       1.490132870000       1.033628690000       1.856587710000       1.000000000000
H1 H       0.684943390000       0.798652890000       0.804432120000       1.000000000000
H2 H       0.476628300000       0.952727110000       0.403729110000       1.000000000000
H3 H       0.853225600000       1.490839660000       0.640025670000       1.000000000000
H4 H       1.007154910000       0.775269920000       1.295575550000       1.000000000000
H5 H       0.589567200000       1.083675310000       0.492548620000       1.000000000000
H6 H       1.185845160000       1.441251700000       1.163053910000       1.000000000000
H7 H       0.695373900000       1.372903760000       0.475652740000       1.000000000000
H8 H       1.261067650000       0.840206750000       1.632725840000       1.000000000000
H9 H       0.839499020000       1.146492080000       0.825063170000       1.000000000000
H10 H       1.464728110000       1.315228530000       1.651613290000       1.000000000000
H11 H       1.506926210000       0.900915760000       1.960554880000       1.000000000000
#END
data_mol8_opt_14-QR-14-1787-3
_audit_creation_method 'generated by cspy2.0'
_cell_length_a 4.2203
_cell_length_b 23.8323
_cell_length_c 16.1738
_cell_angle_alpha 90.0
_cell_angle_beta 122.83900000000001
_cell_angle_gamma 90.0
loop_
_symmetry_equiv_pos_site_id
_symmetry_equiv_pos_as_xyz
1 -x,-y,-z
2 +x,+y,+z
3 -x,1/2+y,1/2-z
4 +x,1/2-y,1/2+z
loop_
_atom_site_label
_atom_site_type_symbol
_atom_site_fract_x
_atom_site_fract_y
_atom_site_fract_z
_atom_site_occupancy
C1 C       0.791533700000       0.383041290000       0.313450870000       1.000000000000
C2 C       1.064498530000       0.417445420000       0.391803710000       1.000000000000
C3 C       0.762908100000       0.762816100000       0.461570120000       1.000000000000
C4 C       0.450549760000       0.404873510000       0.242098150000       1.000000000000
C5 C       0.990173820000       0.472787730000       0.396963580000       1.000000000000
C6 C       0.408608160000       0.776082490000       0.383226980000       1.000000000000
C7 C       0.888585090000       0.707171640000       0.468934530000       1.000000000000
C8 C       0.018785060000       0.486636840000       0.173862910000       1.000000000000
C9 C       0.558863310000       0.554009210000       0.328607530000       1.000000000000
C10 C      -0.181334640000       0.744899990000       0.231440250000       1.000000000000
C11 C      -0.411970240000       0.566814710000       0.105098620000       1.000000000000
C12 C       0.363270170000       0.462325250000       0.245058550000       1.000000000000
C13 C       0.638328620000       0.497221400000       0.324110580000       1.000000000000
C14 C       0.187872810000       0.734130540000       0.314226780000       1.000000000000
C15 C      -0.057153630000       0.542873760000       0.178926800000       1.000000000000
C16 C       0.215431180000       0.578309780000       0.257602270000       1.000000000000
C17 C       0.106584800000       0.636681480000       0.255694580000       1.000000000000
C18 C       0.337887190000       0.679013840000       0.327450070000       1.000000000000
C19 C      -0.254981340000       0.653840300000       0.177370200000       1.000000000000
N1 N       0.689302990000       0.666999390000       0.405682560000       1.000000000000
N2 N      -0.392475950000       0.707249660000       0.166487070000       1.000000000000
N3 N      -0.509108440000       0.618486060000       0.103188230000       1.000000000000
H1 H       0.855728860000       0.339301960000       0.310671240000       1.000000000000
H2 H       1.333190820000       0.399428950000       0.447673870000       1.000000000000
H3 H       0.942978430000       0.793610320000       0.516475030000       1.000000000000
H4 H       0.241482850000       0.378768400000       0.182199760000       1.000000000000
H5 H       1.198284710000       0.499052170000       0.456698730000       1.000000000000
H6 H       0.295071240000       0.818161030000       0.373347090000       1.000000000000
H7 H       1.167715990000       0.695302810000       0.530143710000       1.000000000000
H8 H      -0.194352030000       0.461241840000       0.113314390000       1.000000000000
H9 H       0.768635180000       0.579559430000       0.388473030000       1.000000000000
H10 H      -0.297572850000       0.787029250000       0.220969690000       1.000000000000
H11 H      -0.617529760000       0.539714500000       0.045712260000       1.000000000000
#END
data_mol8_opt_14-QR-14-7149-3
_audit_creation_method 'generated by cspy2.0'
_cell_length_a 5.8516
_cell_length_b 14.6705
_cell_length_c 18.5398
_cell_angle_alpha 90.0
_cell_angle_beta 120.5711
_cell_angle_gamma 90.0
loop_
_symmetry_equiv_pos_site_id
_symmetry_equiv_pos_as_xyz
1 -x,-y,-z
2 +x,+y,+z
3 -x,1/2+y,1/2-z
4 +x,1/2-y,1/2+z
loop_
_atom_site_label
_atom_site_type_symbol
_atom_site_fract_x
_atom_site_fract_y
_atom_site_fract_z
_atom_site_occupancy
C1 C       0.312831420000       0.663548160000       0.935140970000       1.000000000000
C2 C       0.230575070000       0.756263740000       0.922648560000       1.000000000000
C3 C      -0.529418640000       1.017310280000       1.153819810000       1.000000000000
C4 C       0.271958550000       0.609247020000       0.987549160000       1.000000000000
C5 C       0.109588700000       0.792449850000       0.962802650000       1.000000000000
C6 C      -0.551778440000       0.951687780000       1.202718470000       1.000000000000
C7 C      -0.407677640000       0.992551510000       1.107799580000       1.000000000000
C8 C       0.100192490000       0.591832900000       1.084620990000       1.000000000000
C9 C      -0.060999630000       0.774616850000       1.059509920000       1.000000000000
C10 C      -0.469935450000       0.792200350000       1.254164520000       1.000000000000
C11 C      -0.068339760000       0.573047980000       1.180603950000       1.000000000000
C12 C       0.146555540000       0.644575760000       1.030413830000       1.000000000000
C13 C       0.063173330000       0.738222630000       1.017958030000       1.000000000000
C14 C      -0.453631290000       0.863406810000       1.204881810000       1.000000000000
C15 C      -0.022920330000       0.628451810000       1.125423660000       1.000000000000
C16 C      -0.107477430000       0.722055620000       1.113555720000       1.000000000000
C17 C      -0.234807970000       0.753388120000       1.159374380000       1.000000000000
C18 C      -0.333787290000       0.844438400000       1.156253470000       1.000000000000
C19 C      -0.265335360000       0.689963600000       1.211417280000       1.000000000000
N1 N      -0.314015900000       0.910656530000       1.108437500000       1.000000000000
N2 N      -0.381472480000       0.710133960000       1.257661180000       1.000000000000
N3 N      -0.181116990000       0.600583640000       1.221233670000       1.000000000000
H1 H       0.408363360000       0.636159360000       0.902774220000       1.000000000000
H2 H       0.264534940000       0.798264170000       0.880876410000       1.000000000000
H3 H      -0.601842150000       1.086087440000       1.150119470000       1.000000000000
H4 H       0.334443090000       0.538477400000       0.997264070000       1.000000000000
H5 H       0.046764800000       0.863157870000       0.953288420000       1.000000000000
H6 H      -0.643333610000       0.966373710000       1.239716600000       1.000000000000
H7 H      -0.386773900000       1.042956650000       1.068510780000       1.000000000000
H8 H       0.161231450000       0.520854930000       1.095227200000       1.000000000000
H9 H      -0.122208310000       0.845035960000       1.049413990000       1.000000000000
H10 H      -0.561489770000       0.806358460000       1.291523060000       1.000000000000
H11 H      -0.003522980000       0.502175250000       1.189397810000       1.000000000000
#END
data_mol8_opt_33-QR-33-1036-3
_audit_creation_method 'generated by cspy2.0'
_cell_length_a 19.7608
_cell_length_b 4.6748
_cell_length_c 14.7458
_cell_angle_alpha 90.0
_cell_angle_beta 90.0
_cell_angle_gamma 90.0
loop_
_symmetry_equiv_pos_site_id
_symmetry_equiv_pos_as_xyz
1 +x,+y,+z
2 -x,-y,1/2+z
3 1/2+x,1/2-y,+z
4 1/2-x,1/2+y,1/2+z
loop_
_atom_site_label
_atom_site_type_symbol
_atom_site_fract_x
_atom_site_fract_y
_atom_site_fract_z
_atom_site_occupancy
C1 C       0.608007340000       0.210202330000       0.190106000000       1.000000000000
C2 C       0.585464490000       0.182079320000       0.098963070000       1.000000000000
C3 C       0.271015800000      -0.931002210000      -0.074120860000       1.000000000000
C4 C       0.578745190000       0.052132570000       0.257645590000       1.000000000000
C5 C       0.534262280000      -0.003144840000       0.077532640000       1.000000000000
C6 C       0.249156820000      -1.067942770000       0.002904880000       1.000000000000
C7 C       0.323659160000      -0.729639170000      -0.065183530000       1.000000000000
C8 C       0.493762720000      -0.309429800000       0.304503320000       1.000000000000
C9 C       0.449776560000      -0.362981320000       0.124668880000       1.000000000000
C10 C       0.259692370000      -1.136122970000       0.169073220000       1.000000000000
C11 C       0.410282170000      -0.666251980000       0.352287730000       1.000000000000
C12 C       0.525304340000      -0.142940320000       0.237870660000       1.000000000000
C13 C       0.502383660000      -0.171948360000       0.145864000000       1.000000000000
C14 C       0.279823630000      -1.002757320000       0.086658130000       1.000000000000
C15 C       0.441768160000      -0.497943100000       0.282854830000       1.000000000000
C16 C       0.418305870000      -0.529268540000       0.191070590000       1.000000000000
C17 C       0.363518380000      -0.733334430000       0.175953020000       1.000000000000
C18 C       0.332757730000      -0.796524990000       0.089313740000       1.000000000000
C19 C       0.337920670000      -0.883557020000       0.251922700000       1.000000000000
N1 N       0.353391300000      -0.663978650000       0.012077630000       1.000000000000
N2 N       0.286811120000      -1.081083600000       0.247403820000       1.000000000000
N3 N       0.361781800000      -0.847189170000       0.339109500000       1.000000000000
H1 H       0.648624900000       0.358111770000       0.205708840000       1.000000000000
H2 H       0.609255950000       0.309010380000       0.046330970000       1.000000000000
H3 H       0.249025500000      -0.973912730000      -0.140000760000       1.000000000000
H4 H       0.595786360000       0.072968440000       0.327273380000       1.000000000000
H5 H       0.517054050000      -0.024723820000       0.008025200000       1.000000000000
H6 H       0.208783730000      -1.225159220000       0.000641970000       1.000000000000
H7 H       0.342097230000      -0.617378220000      -0.124877410000       1.000000000000
H8 H       0.510046190000      -0.291781700000       0.374610150000       1.000000000000
H9 H       0.433231290000      -0.381908200000       0.055256190000       1.000000000000
H10 H       0.219181590000      -1.294172720000       0.167424390000       1.000000000000
H11 H       0.428253270000      -0.641285890000       0.421739940000       1.000000000000
#END
data_mol8_opt_4-QR-4-6254-3
_audit_creation_method 'generated by cspy2.0'
_cell_length_a 15.6775
_cell_length_b 10.7172
_cell_length_c 4.0747
_cell_angle_alpha 90.0
_cell_angle_beta 81.4168
_cell_angle_gamma 90.0
loop_
_symmetry_equiv_pos_site_id
_symmetry_equiv_pos_as_xyz
1 +x,+y,+z
2 -x,1/2+y,-z
loop_
_atom_site_label
_atom_site_type_symbol
_atom_site_fract_x
_atom_site_fract_y
_atom_site_fract_z
_atom_site_occupancy
C1 C       0.974457440000       0.134635100000       0.859435960000       1.000000000000
C2 C       0.998621650000       0.252090990000       0.711791580000       1.000000000000
C3 C       0.707713540000       0.919871380000       1.075768550000       1.000000000000
C4 C       0.899668930000       0.122817600000       1.078002450000       1.000000000000
C5 C       0.947514020000       0.354818310000       0.786091100000       1.000000000000
C6 C       0.636266540000       0.887685680000       1.297265410000       1.000000000000
C7 C       0.768379680000       0.825619210000       0.971152740000       1.000000000000
C8 C       0.767701740000       0.220476450000       1.383193920000       1.000000000000
C9 C       0.815995580000       0.451420340000       1.090710350000       1.000000000000
C10 C       0.554255850000       0.723603270000       1.638881450000       1.000000000000
C11 C       0.636928450000       0.314902850000       1.686719900000       1.000000000000
C12 C       0.844831160000       0.227749580000       1.161256980000       1.000000000000
C13 C       0.869026770000       0.346585420000       1.012609280000       1.000000000000
C14 C       0.626541430000       0.763413610000       1.409483040000       1.000000000000
C15 C       0.715643880000       0.324724130000       1.458793140000       1.000000000000
C16 C       0.739024900000       0.444255340000       1.311904090000       1.000000000000
C17 C       0.679669280000       0.547336820000       1.408432590000       1.000000000000
C18 C       0.691054780000       0.674271530000       1.290204120000       1.000000000000
C19 C       0.604355870000       0.522151180000       1.636644110000       1.000000000000
N1 N       0.761169990000       0.708627290000       1.071221520000       1.000000000000
N2 N       0.543269140000       0.609920310000       1.747589050000       1.000000000000
N3 N       0.584225320000       0.405988270000       1.772577880000       1.000000000000
H1 H       1.015814770000       0.054373640000       0.797428980000       1.000000000000
H2 H       1.058099640000       0.259691590000       0.539093620000       1.000000000000
H3 H       0.718019420000       1.014128400000       0.982454750000       1.000000000000
H4 H       0.881000250000       0.033378460000       1.191237330000       1.000000000000
H5 H       0.965903370000       0.444425690000       0.673514500000       1.000000000000
H6 H       0.587176550000       0.955891600000       1.387693520000       1.000000000000
H7 H       0.825686040000       0.848084780000       0.796027380000       1.000000000000
H8 H       0.747842060000       0.131847130000       1.499307000000       1.000000000000
H9 H       0.835187460000       0.539847180000       0.976807240000       1.000000000000
H10 H       0.504673000000       0.791482400000       1.731022120000       1.000000000000
H11 H       0.619618150000       0.224061940000       1.797473310000       1.000000000000
#END
data_mol8_opt_19-QR-19-120-3
_audit_creation_method 'generated by cspy2.0'
_cell_length_a 31.7396
_cell_length_b 8.469
_cell_length_c 5.1381
_cell_angle_alpha 90.0
_cell_angle_beta 90.0
_cell_angle_gamma 90.0
loop_
_symmetry_equiv_pos_site_id
_symmetry_equiv_pos_as_xyz
1 +x,+y,+z
2 -x,1/2+y,1/2-z
3 1/2-x,-y,1/2+z
4 1/2+x,1/2-y,-z
loop_
_atom_site_label
_atom_site_type_symbol
_atom_site_fract_x
_atom_site_fract_y
_atom_site_fract_z
_atom_site_occupancy
C1 C       0.020409910000       0.581545260000       0.329873330000       1.000000000000
C2 C      -0.001060160000       0.477042060000       0.501134790000       1.000000000000
C3 C       0.117325130000      -0.080384390000       1.665541130000       1.000000000000
C4 C       0.063214610000       0.598412540000       0.345018080000       1.000000000000
C5 C       0.020744030000       0.392002180000       0.683261200000       1.000000000000
C6 C       0.159543390000      -0.046601060000       1.647058250000       1.000000000000
C7 C       0.089707520000      -0.002703360000       1.493165910000       1.000000000000
C8 C       0.130769670000       0.524818850000       0.555394510000       1.000000000000
C9 C       0.088116710000       0.319280930000       0.891789040000       1.000000000000
C10 C       0.216615320000       0.103441330000       1.429215040000       1.000000000000
C11 C       0.197844840000       0.453754150000       0.760037440000       1.000000000000
C12 C       0.086963050000       0.511759040000       0.532211140000       1.000000000000
C13 C       0.065383680000       0.406057810000       0.705605440000       1.000000000000
C14 C       0.173393420000       0.062800020000       1.459000150000       1.000000000000
C15 C       0.152986890000       0.438409140000       0.740171530000       1.000000000000
C16 C       0.131814930000       0.332149790000       0.914984110000       1.000000000000
C17 C       0.158187980000       0.247246360000       1.101063760000       1.000000000000
C18 C       0.143251430000       0.135552430000       1.292684770000       1.000000000000
C19 C       0.202138290000       0.275480530000       1.095380530000       1.000000000000
N1 N       0.101648030000       0.100081900000       1.315217150000       1.000000000000
N2 N       0.230468320000       0.203765960000       1.258180050000       1.000000000000
N3 N       0.221283670000       0.378696200000       0.924517240000       1.000000000000
H1 H       0.002576030000       0.647884480000       0.186961470000       1.000000000000
H2 H      -0.034986190000       0.465159750000       0.486267920000       1.000000000000
H3 H       0.105177210000      -0.163601500000       1.806885660000       1.000000000000
H4 H       0.079716980000       0.678031680000       0.214747700000       1.000000000000
H5 H       0.004386480000       0.312255700000       0.813911980000       1.000000000000
H6 H       0.182449730000      -0.102317210000       1.774163410000       1.000000000000
H7 H       0.056084320000      -0.026782860000       1.502897670000       1.000000000000
H8 H       0.147890590000       0.603864110000       0.426940570000       1.000000000000
H9 H       0.071394870000       0.240542250000       1.020301250000       1.000000000000
H10 H       0.239826030000       0.048091700000       1.556073520000       1.000000000000
H11 H       0.213699510000       0.534621590000       0.627135830000       1.000000000000
#END
data_mol8_opt_14-QR-14-3157-3
_audit_creation_method 'generated by cspy2.0'
_cell_length_a 3.9575
_cell_length_b 14.4685
_cell_length_c 28.9129
_cell_angle_alpha 90.0
_cell_angle_beta 124.74469999999998
_cell_angle_gamma 90.0
loop_
_symmetry_equiv_pos_site_id
_symmetry_equiv_pos_as_xyz
1 -x,-y,-z
2 +x,+y,+z
3 -x,1/2+y,1/2-z
4 +x,1/2-y,1/2+z
loop_
_atom_site_label
_atom_site_type_symbol
_atom_site_fract_x
_atom_site_fract_y
_atom_site_fract_z
_atom_site_occupancy
C1 C       0.672501610000       0.650978650000       0.391747020000       1.000000000000
C2 C       0.818771600000       0.742783290000       0.397025120000       1.000000000000
C3 C       1.861086160000       1.073716890000       0.690938970000       1.000000000000
C4 C       0.693756380000       0.609398570000       0.435843390000       1.000000000000
C5 C       0.982653540000       0.790776310000       0.446202020000       1.000000000000
C6 C       1.851885030000       1.019849040000       0.729322650000       1.000000000000
C7 C       1.706018990000       1.035418320000       0.637565190000       1.000000000000
C8 C       0.890829970000       0.617786980000       0.534000850000       1.000000000000
C9 C       1.178056780000       0.798641030000       0.543898500000       1.000000000000
C10 C       1.671088480000       0.870120170000       0.751659810000       1.000000000000
C11 C       1.082499650000       0.624569390000       0.630815250000       1.000000000000
C12 C       0.862415710000       0.657254150000       0.487694310000       1.000000000000
C13 C       1.010548420000       0.750020790000       0.493192280000       1.000000000000
C14 C       1.689805860000       0.929688560000       0.714030420000       1.000000000000
C15 C       1.056916640000       0.666466170000       0.583989330000       1.000000000000
C16 C       1.206333260000       0.759359740000       0.590102610000       1.000000000000
C17 C       1.374103020000       0.804046200000       0.644349540000       1.000000000000
C18 C       1.539374730000       0.896700420000       0.659123740000       1.000000000000
C19 C       1.376783910000       0.753173840000       0.686380130000       1.000000000000
N1 N       1.552378460000       0.951426920000       0.621958730000       1.000000000000
N2 N       1.524012300000       0.786677610000       0.738977130000       1.000000000000
N3 N       1.230729900000       0.663969530000       0.678890430000       1.000000000000
H1 H       0.543805630000       0.614108240000       0.352451150000       1.000000000000
H2 H       0.799359000000       0.774628510000       0.361637380000       1.000000000000
H3 H       1.982606690000       1.143402010000       0.700735800000       1.000000000000
H4 H       0.582557840000       0.539362630000       0.431995250000       1.000000000000
H5 H       1.094204770000       0.860805970000       0.450249900000       1.000000000000
H6 H       1.966784420000       1.045223920000       0.771158850000       1.000000000000
H7 H       1.709125460000       1.076266920000       0.606229900000       1.000000000000
H8 H       0.781382700000       0.547763780000       0.531034070000       1.000000000000
H9 H       1.287739880000       0.868191250000       0.547262320000       1.000000000000
H10 H       1.785887400000       0.895030630000       0.793754540000       1.000000000000
H11 H       0.969097050000       0.554102880000       0.625929100000       1.000000000000
#END
data_mol8_opt_4-QR-4-5565-3
_audit_creation_method 'generated by cspy2.0'
_cell_length_a 19.9721
_cell_length_b 5.1517
_cell_length_c 8.5204
_cell_angle_alpha 90.0
_cell_angle_beta 127.6659
_cell_angle_gamma 90.0
loop_
_symmetry_equiv_pos_site_id
_symmetry_equiv_pos_as_xyz
1 +x,+y,+z
2 -x,1/2+y,-z
loop_
_atom_site_label
_atom_site_type_symbol
_atom_site_fract_x
_atom_site_fract_y
_atom_site_fract_z
_atom_site_occupancy
C1 C       0.958761210000       0.108660920000       0.087735350000       1.000000000000
C2 C       1.001830720000       0.276385720000       0.255166490000       1.000000000000
C3 C       0.765362180000       1.443662140000       0.467711030000       1.000000000000
C4 C       0.873043390000       0.127689350000      -0.054025200000       1.000000000000
C5 C       0.958237850000       0.458903300000       0.276886460000       1.000000000000
C6 C       0.680885020000       1.430590030000       0.309931780000       1.000000000000
C7 C       0.820473630000       1.268218570000       0.471542720000       1.000000000000
C8 C       0.737848430000       0.342668750000      -0.177321300000       1.000000000000
C9 C       0.823408740000       0.672055400000       0.153234170000       1.000000000000
C10 C       0.566523670000       1.220468580000      -0.007264060000       1.000000000000
C11 C       0.603639270000       0.552353560000      -0.302011620000       1.000000000000
C12 C       0.825561770000       0.315456810000      -0.036384640000       1.000000000000
C13 C       0.868849950000       0.485267420000       0.132577460000       1.000000000000
C14 C       0.653035940000       1.244974060000       0.160126940000       1.000000000000
C15 C       0.693448390000       0.528153800000      -0.155611430000       1.000000000000
C16 C       0.735924720000       0.699463730000       0.012689260000       1.000000000000
C17 C       0.683224640000       0.886985770000       0.020556030000       1.000000000000
C18 C       0.713225570000       1.075621370000       0.176073000000       1.000000000000
C19 C       0.595252700000       0.886260260000      -0.136410860000       1.000000000000
N1 N       0.796460170000       1.092558710000       0.333873590000       1.000000000000
N2 N       0.538669450000       1.051623780000      -0.147914260000       1.000000000000
N3 N       0.556810440000       0.718255520000      -0.295499190000       1.000000000000
H1 H       0.994415450000      -0.034678610000       0.073227750000       1.000000000000
H2 H       1.069772690000       0.258548630000       0.365982960000       1.000000000000
H3 H       0.789772300000       1.582969450000       0.586391170000       1.000000000000
H4 H       0.839936900000       0.000079220000      -0.181982740000       1.000000000000
H5 H       0.991055220000       0.586916360000       0.404541980000       1.000000000000
H6 H       0.635148820000       1.560068770000       0.298200350000       1.000000000000
H7 H       0.887735470000       1.273448550000       0.594506680000       1.000000000000
H8 H       0.703499920000       0.216852280000      -0.306468830000       1.000000000000
H9 H       0.856947530000       0.797798690000       0.281010400000       1.000000000000
H10 H       0.520172140000       1.349640950000      -0.020197060000       1.000000000000
H11 H       0.571807340000       0.421731390000      -0.429127950000       1.000000000000
#END
data_mol8_opt_4-QR-4-1527-3
_audit_creation_method 'generated by cspy2.0'
_cell_length_a 10.3598
_cell_length_b 15.1504
_cell_length_c 4.4065
_cell_angle_alpha 90.0
_cell_angle_beta 88.81260000000002
_cell_angle_gamma 90.0
loop_
_symmetry_equiv_pos_site_id
_symmetry_equiv_pos_as_xyz
1 +x,+y,+z
2 -x,1/2+y,-z
loop_
_atom_site_label
_atom_site_type_symbol
_atom_site_fract_x
_atom_site_fract_y
_atom_site_fract_z
_atom_site_occupancy
C1 C       0.764791550000       0.640364720000       0.755232700000       1.000000000000
C2 C       0.803129890000       0.729948320000       0.787223830000       1.000000000000
C3 C       1.428444630000       0.904583780000       1.851012590000       1.000000000000
C4 C       0.829863880000       0.574748660000       0.900828910000       1.000000000000
C5 C       0.905492160000       0.751779550000       0.963761560000       1.000000000000
C6 C       1.479293150000       0.829543480000       1.976216040000       1.000000000000
C7 C       1.322042000000       0.894981560000       1.659682330000       1.000000000000
C8 C       1.006555150000       0.530304580000       1.240227290000       1.000000000000
C9 C       1.081196990000       0.707054290000       1.301513070000       1.000000000000
C10 C       1.471569810000       0.666723370000       2.030983660000       1.000000000000
C11 C       1.180285390000       0.484923020000       1.575139860000       1.000000000000
C12 C       0.936916990000       0.594996370000       1.086594590000       1.000000000000
C13 C       0.975951890000       0.685431930000       1.119471940000       1.000000000000
C14 C       1.423803850000       0.747063380000       1.909522200000       1.000000000000
C15 C       1.110522740000       0.552358730000       1.419928400000       1.000000000000
C16 C       1.150679580000       0.642584940000       1.454992550000       1.000000000000
C17 C       1.260878990000       0.658289140000       1.649070510000       1.000000000000
C18 C       1.316305310000       0.743600610000       1.713995320000       1.000000000000
C19 C       1.319224140000       0.584351150000       1.786841880000       1.000000000000
N1 N       1.267923390000       0.818869840000       1.592936620000       1.000000000000
N2 N       1.422845530000       0.589611280000       1.974198340000       1.000000000000
N3 N       1.277861030000       0.498623260000       1.747224640000       1.000000000000
H1 H       0.683472680000       0.624414900000       0.614342170000       1.000000000000
H2 H       0.750414200000       0.781063910000       0.670224940000       1.000000000000
H3 H       1.467754060000       0.969427310000       1.895551580000       1.000000000000
H4 H       0.800940360000       0.506315660000       0.876997410000       1.000000000000
H5 H       0.934765810000       0.820097380000       0.988290710000       1.000000000000
H6 H       1.561265920000       0.832416150000       2.125294050000       1.000000000000
H7 H       1.279578920000       0.953115000000       1.556813570000       1.000000000000
H8 H       0.979209440000       0.461416190000       1.219375970000       1.000000000000
H9 H       1.109125630000       0.775269740000       1.323512330000       1.000000000000
H10 H       1.553869620000       0.668998430000       2.180802570000       1.000000000000
H11 H       1.149442690000       0.416650630000       1.547367050000       1.000000000000
#END
data_mol8_opt_33-QR-33-1125-3
_audit_creation_method 'generated by cspy2.0'
_cell_length_a 10.4758
_cell_length_b 29.19
_cell_length_c 4.4032
_cell_angle_alpha 90.0
_cell_angle_beta 90.0
_cell_angle_gamma 90.0
loop_
_symmetry_equiv_pos_site_id
_symmetry_equiv_pos_as_xyz
1 +x,+y,+z
2 -x,-y,1/2+z
3 1/2+x,1/2-y,+z
4 1/2-x,1/2+y,1/2+z
loop_
_atom_site_label
_atom_site_type_symbol
_atom_site_fract_x
_atom_site_fract_y
_atom_site_fract_z
_atom_site_occupancy
C1 C       0.498895020000       0.615256850000       0.839578710000       1.000000000000
C2 C       0.439789380000       0.572407340000       0.777724700000       1.000000000000
C3 C      -0.203900580000       0.536007190000      -0.371360030000       1.000000000000
C4 C       0.452932850000       0.654598600000       0.710777690000       1.000000000000
C5 C       0.336276570000       0.569908080000       0.588785730000       1.000000000000
C6 C      -0.234453120000       0.579050870000      -0.474278430000       1.000000000000
C7 C      -0.098658570000       0.531762190000      -0.174055810000       1.000000000000
C8 C       0.294678390000       0.692579610000       0.375707650000       1.000000000000
C9 C       0.179027650000       0.607950710000       0.255534240000       1.000000000000
C10 C      -0.186582940000       0.662244210000      -0.477547470000       1.000000000000
C11 C       0.139302030000       0.730812150000       0.046180320000       1.000000000000
C12 C       0.345300590000       0.653317590000       0.512909850000       1.000000000000
C13 C       0.285322770000       0.610088060000       0.449842630000       1.000000000000
C14 C      -0.160452730000       0.616751520000      -0.379727110000       1.000000000000
C15 C       0.189437250000       0.690117840000       0.183870010000       1.000000000000
C16 C       0.128412010000       0.647094700000       0.118697110000       1.000000000000
C17 C       0.018627000000       0.648452500000      -0.085391510000       1.000000000000
C18 C      -0.055837430000       0.609268080000      -0.179620340000       1.000000000000
C19 C      -0.019159810000       0.691543690000      -0.202329370000       1.000000000000
N1 N      -0.027613550000       0.566306850000      -0.081339880000       1.000000000000
N2 N      -0.120359950000       0.697753780000      -0.395078730000       1.000000000000
N3 N       0.042084600000       0.732126710000      -0.134517160000       1.000000000000
H1 H       0.580803610000       0.616522220000       0.989814910000       1.000000000000
H2 H       0.477496570000       0.541591010000       0.881865460000       1.000000000000
H3 H      -0.257918170000       0.505996620000      -0.437643910000       1.000000000000
H4 H       0.497756220000       0.687360090000       0.757337430000       1.000000000000
H5 H       0.291140990000       0.537236420000       0.541562120000       1.000000000000
H6 H      -0.314315280000       0.584641220000      -0.626826730000       1.000000000000
H7 H      -0.071929200000       0.498140800000      -0.088653560000       1.000000000000
H8 H       0.338132570000       0.725707060000       0.419251990000       1.000000000000
H9 H       0.135258090000       0.575211050000       0.210783550000       1.000000000000
H10 H      -0.266568870000       0.668165650000      -0.630795570000       1.000000000000
H11 H       0.186077270000       0.763309760000       0.096256590000       1.000000000000
#END
data_mol8_opt_14-QR-14-5846-3
_audit_creation_method 'generated by cspy2.0'
_cell_length_a 7.5454
_cell_length_b 12.5434
_cell_length_c 14.8181
_cell_angle_alpha 90.0
_cell_angle_beta 82.6487
_cell_angle_gamma 90.0
loop_
_symmetry_equiv_pos_site_id
_symmetry_equiv_pos_as_xyz
1 -x,-y,-z
2 +x,+y,+z
3 -x,1/2+y,1/2-z
4 +x,1/2-y,1/2+z
loop_
_atom_site_label
_atom_site_type_symbol
_atom_site_fract_x
_atom_site_fract_y
_atom_site_fract_z
_atom_site_occupancy
C1 C       0.033897470000       0.454919350000       0.249845960000       1.000000000000
C2 C       0.055292000000       0.343177060000       0.260487080000       1.000000000000
C3 C      -0.313176110000      -0.128560930000      -0.082560080000       1.000000000000
C4 C      -0.050942190000       0.493840080000       0.180503570000       1.000000000000
C5 C      -0.008539230000       0.273085660000       0.201620910000       1.000000000000
C6 C      -0.393528280000      -0.073309600000      -0.146297500000       1.000000000000
C7 C      -0.238218030000      -0.069257740000      -0.016100050000       1.000000000000
C8 C      -0.206961790000       0.459080400000       0.045913070000       1.000000000000
C9 C      -0.163997090000       0.239073720000       0.067569120000       1.000000000000
C10 C      -0.478695580000       0.101193770000      -0.206577270000       1.000000000000
C11 C      -0.361584110000       0.426628940000      -0.087100370000       1.000000000000
C12 C      -0.119167410000       0.423245700000       0.117901910000       1.000000000000
C13 C      -0.097804390000       0.310289480000       0.128425010000       1.000000000000
C14 C      -0.397892810000       0.038925890000      -0.142750690000       1.000000000000
C15 C      -0.272055680000       0.387986770000      -0.013926280000       1.000000000000
C16 C      -0.251678040000       0.274728160000      -0.004228920000       1.000000000000
C17 C      -0.325163260000       0.207397830000      -0.070737960000       1.000000000000
C18 C      -0.318911580000       0.092256510000      -0.073103450000       1.000000000000
C19 C      -0.410144290000       0.258084270000      -0.138982500000       1.000000000000
N1 N      -0.240130500000       0.035647510000      -0.010902450000       1.000000000000
N2 N      -0.485030300000       0.204684190000      -0.205344050000       1.000000000000
N3 N      -0.426852140000       0.367214200000      -0.146073760000       1.000000000000
H1 H       0.085416260000       0.509143250000       0.297170440000       1.000000000000
H2 H       0.122832370000       0.313782180000       0.315842060000       1.000000000000
H3 H      -0.306504380000      -0.214803720000      -0.082497320000       1.000000000000
H4 H      -0.067525470000       0.579037070000       0.172135170000       1.000000000000
H5 H       0.007712030000       0.187847100000       0.209711640000       1.000000000000
H6 H      -0.453669500000      -0.114226860000      -0.199314080000       1.000000000000
H7 H      -0.173518360000      -0.110620770000       0.035307900000       1.000000000000
H8 H      -0.224928360000       0.544034630000       0.036319760000       1.000000000000
H9 H      -0.146729220000       0.154573370000       0.076508200000       1.000000000000
H10 H      -0.539353850000       0.060761880000      -0.260049290000       1.000000000000
H11 H      -0.376431290000       0.512573940000      -0.094133920000       1.000000000000
#END
data_mol8_opt_4-QR-4-791-3
_audit_creation_method 'generated by cspy2.0'
_cell_length_a 15.8548
_cell_length_b 11.6083
_cell_length_c 4.0665
_cell_angle_alpha 90.0
_cell_angle_beta 67.4147
_cell_angle_gamma 90.0
loop_
_symmetry_equiv_pos_site_id
_symmetry_equiv_pos_as_xyz
1 +x,+y,+z
2 -x,1/2+y,-z
loop_
_atom_site_label
_atom_site_type_symbol
_atom_site_fract_x
_atom_site_fract_y
_atom_site_fract_z
_atom_site_occupancy
C1 C       0.957677120000       0.147449310000       0.920576650000       1.000000000000
C2 C       0.953466200000       0.026881100000       0.986784240000       1.000000000000
C3 C       1.348459780000      -0.458414770000      -0.256662870000       1.000000000000
C4 C       1.028964750000       0.193461080000       0.640304970000       1.000000000000
C5 C       1.020543480000      -0.044734570000       0.771522140000       1.000000000000
C6 C       1.412785010000      -0.395246210000      -0.520137970000       1.000000000000
C7 C       1.273928880000      -0.398800660000      -0.006748890000       1.000000000000
C8 C       1.174351880000       0.164392860000       0.120341590000       1.000000000000
C9 C       1.165310660000      -0.073033750000       0.253478610000       1.000000000000
C10 C       1.465819860000      -0.204296220000      -0.795162580000       1.000000000000
C11 C       1.317927680000       0.137696620000      -0.394483160000       1.000000000000
C12 C       1.100049070000       0.121533340000       0.410458200000       1.000000000000
C13 C       1.096040370000      -0.000330020000       0.476491600000       1.000000000000
C14 C       1.401856010000      -0.275006550000      -0.530201750000       1.000000000000
C15 C       1.242537270000       0.091755210000      -0.098887180000       1.000000000000
C16 C       1.239427890000      -0.030383210000      -0.036091770000       1.000000000000
C17 C       1.314479580000      -0.098581150000      -0.282722480000       1.000000000000
C18 C       1.324324390000      -0.222003390000      -0.266885810000       1.000000000000
C19 C       1.383874510000      -0.040025640000      -0.562238340000       1.000000000000
N1 N       1.261713680000      -0.286530810000      -0.008879160000       1.000000000000
N2 N       1.457905250000      -0.093297770000      -0.812249890000       1.000000000000
N3 N       1.384461630000       0.077530920000      -0.613397980000       1.000000000000
H1 H       0.903885030000       0.202744230000       1.094165160000       1.000000000000
H2 H       0.896454340000      -0.008053570000       1.210051530000       1.000000000000
H3 H       1.353890340000      -0.550977740000      -0.237945010000       1.000000000000
H4 H       1.032445390000       0.285403850000       0.588882400000       1.000000000000
H5 H       1.017361240000      -0.136705200000       0.821850500000       1.000000000000
H6 H       1.471825830000      -0.435939090000      -0.720593810000       1.000000000000
H7 H       1.221836450000      -0.446310820000       0.205333860000       1.000000000000
H8 H       1.179149020000       0.256151360000       0.064252110000       1.000000000000
H9 H       1.161175500000      -0.164261770000       0.307112910000       1.000000000000
H10 H       1.525311540000      -0.244438530000      -0.997397790000       1.000000000000
H11 H       1.319930380000       0.230367230000      -0.440414490000       1.000000000000
#END
data_mol8_opt_14-QR-14-2744-3
_audit_creation_method 'generated by cspy2.0'
_cell_length_a 10.0506
_cell_length_b 15.6704
_cell_length_c 8.6797
_cell_angle_alpha 90.0
_cell_angle_beta 92.6692
_cell_angle_gamma 90.0
loop_
_symmetry_equiv_pos_site_id
_symmetry_equiv_pos_as_xyz
1 -x,-y,-z
2 +x,+y,+z
3 -x,1/2+y,1/2-z
4 +x,1/2-y,1/2+z
loop_
_atom_site_label
_atom_site_type_symbol
_atom_site_fract_x
_atom_site_fract_y
_atom_site_fract_z
_atom_site_occupancy
C1 C       0.827883200000       0.124673270000       0.432375350000       1.000000000000
C2 C       0.854689390000       0.212995890000       0.412591200000       1.000000000000
C3 C       1.450199100000       0.412218860000      -0.150698380000       1.000000000000
C4 C       0.899988210000       0.064563750000       0.358043390000       1.000000000000
C5 C       0.952810540000       0.239096830000       0.319070090000       1.000000000000
C6 C       1.510080250000       0.342291240000      -0.213073080000       1.000000000000
C7 C       1.345597130000       0.397758590000      -0.051288700000       1.000000000000
C8 C       1.079493830000       0.030371190000       0.181261350000       1.000000000000
C9 C       1.131389900000       0.204584020000       0.143178700000       1.000000000000
C10 C       1.522587710000       0.184802740000      -0.236138920000       1.000000000000
C11 C       1.256411190000      -0.004880050000       0.007180850000       1.000000000000
C12 C       1.002945070000       0.089366710000       0.259758690000       1.000000000000
C13 C       1.030324330000       0.178545930000       0.239467670000       1.000000000000
C14 C       1.465254950000       0.259989170000      -0.175670860000       1.000000000000
C15 C       1.179317230000       0.056760330000       0.086288660000       1.000000000000
C16 C       1.207854270000       0.145791660000       0.064895510000       1.000000000000
C17 C       1.314766280000       0.166353530000      -0.037164030000       1.000000000000
C18 C       1.358981720000       0.251392440000      -0.074026870000       1.000000000000
C19 C       1.381648310000       0.097868150000      -0.106542700000       1.000000000000
N1 N       1.301400310000       0.321666330000      -0.013986790000       1.000000000000
N2 N       1.483718830000       0.108014900000      -0.204194740000       1.000000000000
N3 N       1.351167240000       0.013125950000      -0.083209110000       1.000000000000
H1 H       0.749737100000       0.105283590000       0.506924930000       1.000000000000
H2 H       0.796566500000       0.259720650000       0.472436400000       1.000000000000
H3 H       1.481162330000       0.476711260000      -0.175995890000       1.000000000000
H4 H       0.879845950000      -0.002887200000       0.372804530000       1.000000000000
H5 H       0.973317750000       0.306453650000       0.303955060000       1.000000000000
H6 H       1.591123450000       0.349069320000      -0.290529680000       1.000000000000
H7 H       1.296052750000       0.451785370000      -0.000071900000       1.000000000000
H8 H       1.060929240000      -0.037440250000       0.194424730000       1.000000000000
H9 H       1.150527910000       0.271778160000       0.129312610000       1.000000000000
H10 H       1.603981460000       0.191022080000      -0.314030410000       1.000000000000
H11 H       1.234190180000      -0.072263750000       0.023759440000       1.000000000000
#END
