# Supplementary material for: Evolutionary chemical space exploration for functional materials: computational organic semiconductor discovery
Source: Chem Sci. 2020 Apr 22;11(19):4922–33. doi: 10.1039/d0sc00554a (PMC8159259; doi:10.1039/d0sc00554a)
Supplement: SC-011-D0SC00554A-s051 [file SC-011-D0SC00554A-s051.csv]

id	spacegroup	density	energy
mol5_opt_14-QR-14-5587-3	14	1.4119	-135.0553
mol5_opt_9-QR-9-1056-3	9	1.4025	-134.5099
mol5_opt_14-QR-14-3985-3	14	1.3752	-132.2322
mol5_opt_33-QR-33-970-3	33	1.3847	-131.306
mol5_opt_14-QR-14-6028-3	14	1.3907	-130.3402
mol5_opt_33-QR-33-1480-3	33	1.3751	-130.2433
mol5_opt_14-QR-14-5198-3	14	1.3786	-130.2115
mol5_opt_4-QR-4-4097-3	4	1.3758	-130.2098
mol5_opt_33-QR-33-733-3	33	1.4016	-130.1993
mol5_opt_29-QR-29-1472-3	29	1.3813	-130.1894
mol5_opt_29-QR-29-867-3	29	1.3815	-130.0526
mol5_opt_33-QR-33-29-3	33	1.4002	-129.8105
mol5_opt_14-QR-14-3945-3	14	1.3566	-129.7588
mol5_opt_14-QR-14-5010-3	14	1.3939	-129.5762
mol5_opt_29-QR-29-448-3	29	1.3724	-129.5611
mol5_opt_19-QR-19-76-3	19	1.3619	-129.558
mol5_opt_29-QR-29-329-3	29	1.3664	-129.4205
mol5_opt_19-QR-19-3505-3	19	1.3773	-129.3729
mol5_opt_9-QR-9-2277-3	9	1.3841	-129.329
mol5_opt_15-QR-15-214-3	15	1.3739	-129.2611
mol5_opt_29-QR-29-733-3	29	1.3897	-129.1677
mol5_opt_14-QR-14-4966-3	14	1.365	-129.0875
mol5_opt_2-QR-2-5629-3	2	1.3602	-128.9389
mol5_opt_14-QR-14-7477-3	14	1.3855	-128.8553
mol5_opt_14-QR-14-314-3	14	1.3783	-128.8324
mol5_opt_14-QR-14-7054-3	14	1.3752	-128.8265
mol5_opt_9-QR-9-2437-3	9	1.38	-128.6902
mol5_opt_14-QR-14-4057-3	14	1.3899	-128.6592
mol5_opt_14-QR-14-2242-3	14	1.4084	-128.6085
mol5_opt_14-QR-14-3608-3	14	1.3841	-128.5131
mol5_opt_14-QR-14-5836-3	14	1.3704	-128.4281
mol5_opt_33-QR-33-588-3	33	1.3616	-128.4198
mol5_opt_14-QR-14-6049-3	14	1.3893	-128.4126
mol5_opt_61-QR-61-8158-3	61	1.3699	-128.3649
mol5_opt_19-QR-19-1111-3	19	1.3754	-128.3172
mol5_opt_14-QR-14-2000-3	14	1.3756	-128.2666
mol5_opt_29-QR-29-2222-3	29	1.3756	-128.2474
mol5_opt_15-QR-15-2011-3	15	1.3776	-128.1663
mol5_opt_2-QR-2-726-3	2	1.3779	-128.1631
mol5_opt_1-QR-1-145-3	1	1.374	-128.0615
