# Supplementary material for: Evolutionary chemical space exploration for functional materials: computational organic semiconductor discovery
Source: Chem Sci. 2020 Apr 22;11(19):4922–33. doi: 10.1039/d0sc00554a (PMC8159259; doi:10.1039/d0sc00554a)
Supplement: SC-011-D0SC00554A-s052 [file SC-011-D0SC00554A-s052.cif]

data_mol6_opt_33-QR-33-71-3
_audit_creation_method 'generated by cspy2.0'
_cell_length_a 30.6876
_cell_length_b 4.1653
_cell_length_c 10.1851
_cell_angle_alpha 90.0
_cell_angle_beta 90.0
_cell_angle_gamma 90.0
loop_
_symmetry_equiv_pos_site_id
_symmetry_equiv_pos_as_xyz
1 +x,+y,+z
2 -x,-y,1/2+z
3 1/2+x,1/2-y,+z
4 1/2-x,1/2+y,1/2+z
loop_
_atom_site_label
_atom_site_type_symbol
_atom_site_fract_x
_atom_site_fract_y
_atom_site_fract_z
_atom_site_occupancy
C1 C       0.116479020000       0.075520610000       0.005682030000       1.000000000000
C2 C       0.239749490000       0.238690360000      -0.824006930000       1.000000000000
C3 C       0.079788700000       0.255930130000      -0.017036050000       1.000000000000
C4 C       0.201832340000       0.410323970000      -0.828270280000       1.000000000000
C5 C       0.074585380000       0.786392500000      -0.612439860000       1.000000000000
C6 C       0.048166350000       0.811984690000      -0.506750490000       1.000000000000
C7 C       0.251794120000       0.082245210000      -0.704948610000       1.000000000000
C8 C       0.146024520000       0.034655140000      -0.098916840000       1.000000000000
C9 C       0.165231270000       0.275772830000      -0.484848040000       1.000000000000
C10 C       0.035848800000       0.580390040000      -0.172006580000       1.000000000000
C11 C       0.073164560000       0.391174130000      -0.142317040000       1.000000000000
C12 C       0.126213060000       0.447805660000      -0.483649920000       1.000000000000
C13 C       0.114265270000       0.605204550000      -0.605273250000       1.000000000000
C14 C       0.175607080000       0.426894200000      -0.713179360000       1.000000000000
C15 C       0.058776630000       0.660374470000      -0.384336930000       1.000000000000
C16 C       0.190660080000       0.261421210000      -0.598869240000       1.000000000000
C17 C       0.097336400000       0.478324670000      -0.370146800000       1.000000000000
C18 C       0.104767090000       0.337106330000      -0.242304440000       1.000000000000
N1 N       0.228812030000       0.090378010000      -0.596662750000       1.000000000000
N2 N       0.140757620000       0.157865650000      -0.217038390000       1.000000000000
N3 N       0.028731710000       0.708976210000      -0.286295460000       1.000000000000
N4 N       0.138203480000       0.593702790000      -0.714735660000       1.000000000000
H1 H       0.122958450000      -0.033158380000       0.100276650000       1.000000000000
H2 H       0.260792500000       0.219106130000      -0.909094360000       1.000000000000
H3 H       0.055790730000       0.296599120000       0.059436580000       1.000000000000
H4 H       0.190757160000       0.534863800000      -0.915516170000       1.000000000000
H5 H       0.067148090000       0.899166010000      -0.705565320000       1.000000000000
H6 H       0.018023350000       0.946936180000      -0.509286140000       1.000000000000
H7 H       0.281974140000      -0.054481310000      -0.701453890000       1.000000000000
H8 H       0.175421230000      -0.106684160000      -0.084329870000       1.000000000000
H9 H       0.176427780000       0.151677370000      -0.398382930000       1.000000000000
H10 H       0.011631040000       0.622061900000      -0.095691230000       1.000000000000
#END
data_mol6_opt_33-QR-33-562-3
_audit_creation_method 'generated by cspy2.0'
_cell_length_a 30.8382
_cell_length_b 10.21
_cell_length_c 4.1625
_cell_angle_alpha 90.0
_cell_angle_beta 90.0
_cell_angle_gamma 90.0
loop_
_symmetry_equiv_pos_site_id
_symmetry_equiv_pos_as_xyz
1 +x,+y,+z
2 -x,-y,1/2+z
3 1/2+x,1/2-y,+z
4 1/2-x,1/2+y,1/2+z
loop_
_atom_site_label
_atom_site_type_symbol
_atom_site_fract_x
_atom_site_fract_y
_atom_site_fract_z
_atom_site_occupancy
C1 C       0.880235140000       0.577889820000       0.530693430000       1.000000000000
C2 C       0.761640530000      -0.254910390000       0.701687770000       1.000000000000
C3 C       0.916994030000       0.556900290000       0.709679740000       1.000000000000
C4 C       0.799525690000      -0.257443820000       0.871787060000       1.000000000000
C5 C       0.925415450000      -0.036495050000       1.241930570000       1.000000000000
C6 C       0.951222400000       0.070075420000       1.266087600000       1.000000000000
C7 C       0.748967110000      -0.136752870000       0.545333360000       1.000000000000
C8 C       0.851299970000       0.472264750000       0.491386810000       1.000000000000
C9 C       0.834209820000       0.086611480000       0.734584170000       1.000000000000
C10 C       0.961707800000       0.404380030000       1.032864290000       1.000000000000
C11 C       0.924286570000       0.432291900000       0.845073640000       1.000000000000
C12 C       0.873164970000       0.089573210000       0.905019480000       1.000000000000
C13 C       0.885754970000      -0.031146490000       1.062339670000       1.000000000000
C14 C       0.825088100000      -0.141508640000       0.886898360000       1.000000000000
C15 C       0.939964100000       0.191643830000       1.114499170000       1.000000000000
C16 C       0.809436580000      -0.028221300000       0.721655110000       1.000000000000
C17 C       0.901384210000       0.204045820000       0.933977160000       1.000000000000
C18 C       0.893272240000       0.331171330000       0.792633110000       1.000000000000
N1 N       0.771328020000      -0.027749300000       0.552162640000       1.000000000000
N2 N       0.857198520000       0.354733040000       0.614778660000       1.000000000000
N3 N       0.969433460000       0.290753600000       1.161543650000       1.000000000000
N4 N       0.862445580000      -0.141366460000       1.052184340000       1.000000000000
H1 H       0.873253170000       0.671909650000       0.421961620000       1.000000000000
H2 H       0.741089990000      -0.340696920000       0.683249740000       1.000000000000
H3 H       0.940542430000       0.634231820000       0.749111260000       1.000000000000
H4 H       0.811058340000      -0.343927790000       0.996168500000       1.000000000000
H5 H       0.933346820000      -0.129006170000       1.354713600000       1.000000000000
H6 H       0.981334720000       0.068912090000       1.399815970000       1.000000000000
H7 H       0.718811970000      -0.134635400000       0.409827710000       1.000000000000
H8 H       0.821868030000       0.485477610000       0.351200050000       1.000000000000
H9 H       0.822560500000       0.172311660000       0.610654900000       1.000000000000
H10 H       0.985476470000       0.481564660000       1.073290160000       1.000000000000
#END
data_mol6_opt_33-QR-33-1041-3
_audit_creation_method 'generated by cspy2.0'
_cell_length_a 24.6431
_cell_length_b 5.4886
_cell_length_c 9.6869
_cell_angle_alpha 90.0
_cell_angle_beta 90.0
_cell_angle_gamma 90.0
loop_
_symmetry_equiv_pos_site_id
_symmetry_equiv_pos_as_xyz
1 +x,+y,+z
2 -x,-y,1/2+z
3 1/2+x,1/2-y,+z
4 1/2-x,1/2+y,1/2+z
loop_
_atom_site_label
_atom_site_type_symbol
_atom_site_fract_x
_atom_site_fract_y
_atom_site_fract_z
_atom_site_occupancy
C1 C       0.606090950000       0.752779340000       0.146037490000       1.000000000000
C2 C       0.745176220000      -0.454918670000       0.716126760000       1.000000000000
C3 C       0.571849640000       0.860431510000       0.239793710000       1.000000000000
C4 C       0.709051340000      -0.326149920000       0.794399410000       1.000000000000
C5 C       0.582396570000       0.322156020000       0.831799690000       1.000000000000
C6 C       0.554605650000       0.513828370000       0.780012220000       1.000000000000
C7 C       0.753828900000      -0.385355270000       0.576077990000       1.000000000000
C8 C       0.636915900000       0.551318550000       0.190599260000       1.000000000000
C9 C       0.665736930000       0.124117770000       0.529928130000       1.000000000000
C10 C       0.534245420000       0.870075090000       0.476879170000       1.000000000000
C11 C       0.568916990000       0.766775610000       0.375078500000       1.000000000000
C12 C       0.628390870000       0.261796640000       0.605033340000       1.000000000000
C13 C       0.620019530000       0.189723260000       0.747318420000       1.000000000000
C14 C       0.681223520000      -0.126326160000       0.733030670000       1.000000000000
C15 C       0.561596820000       0.591171910000       0.639623050000       1.000000000000
C16 C       0.692836240000      -0.071805320000       0.591767920000       1.000000000000
C17 C       0.597941850000       0.469180140000       0.550483710000       1.000000000000
C18 C       0.601611600000       0.562467620000       0.411097600000       1.000000000000
N1 N       0.729257680000      -0.203284140000       0.515034060000       1.000000000000
N2 N       0.635081350000       0.459579350000       0.316243320000       1.000000000000
N3 N       0.530475350000       0.788270660000       0.602438800000       1.000000000000
N4 N       0.645555700000       0.003243110000       0.807629750000       1.000000000000
H1 H       0.609719680000       0.818325050000       0.040999740000       1.000000000000
H2 H       0.767331110000      -0.608441420000       0.758263130000       1.000000000000
H3 H       0.546996580000       1.016064710000       0.211916720000       1.000000000000
H4 H       0.700571690000      -0.369233320000       0.901415600000       1.000000000000
H5 H       0.577646760000       0.261026140000       0.937385030000       1.000000000000
H6 H       0.525981300000       0.617209120000       0.841325370000       1.000000000000
H7 H       0.782584150000      -0.487745440000       0.513675210000       1.000000000000
H8 H       0.664425500000       0.461652070000       0.119026060000       1.000000000000
H9 H       0.674304820000       0.165957310000       0.423469720000       1.000000000000
H10 H       0.509202340000       1.026360500000       0.449574860000       1.000000000000
#END
data_mol6_opt_14-QR-14-2949-3
_audit_creation_method 'generated by cspy2.0'
_cell_length_a 3.9022
_cell_length_b 11.4943
_cell_length_c 29.0455
_cell_angle_alpha 90.0
_cell_angle_beta 85.9616
_cell_angle_gamma 90.0
loop_
_symmetry_equiv_pos_site_id
_symmetry_equiv_pos_as_xyz
1 -x,-y,-z
2 +x,+y,+z
3 -x,1/2+y,1/2-z
4 +x,1/2-y,1/2+z
loop_
_atom_site_label
_atom_site_type_symbol
_atom_site_fract_x
_atom_site_fract_y
_atom_site_fract_z
_atom_site_occupancy
C1 C       0.183673160000       0.976120730000       0.764523030000       1.000000000000
C2 C       0.500351960000       0.335930030000       0.571341820000       1.000000000000
C3 C       0.355593430000       1.056765630000       0.736701560000       1.000000000000
C4 C       0.660661780000       0.427147310000       0.548651810000       1.000000000000
C5 C       0.966681190000       0.826922280000       0.545371630000       1.000000000000
C6 C       0.969278640000       0.934710710000       0.563961230000       1.000000000000
C7 C       0.331134800000       0.354864840000       0.615812840000       1.000000000000
C8 C       0.166601430000       0.861097320000       0.748043890000       1.000000000000
C9 C       0.466895590000       0.656682700000       0.636766390000       1.000000000000
C10 C       0.687506670000       1.101273000000       0.662960700000       1.000000000000
C11 C       0.506007100000       1.021932570000       0.693341220000       1.000000000000
C12 C       0.626515780000       0.752829760000       0.615182800000       1.000000000000
C13 C       0.797018190000       0.732588390000       0.569963960000       1.000000000000
C14 C       0.652989210000       0.538286870000       0.570327110000       1.000000000000
C15 C       0.804071100000       0.958568960000       0.608671110000       1.000000000000
C16 C       0.476362300000       0.547919570000       0.614985940000       1.000000000000
C17 C       0.632234610000       0.869847660000       0.634853550000       1.000000000000
C18 C       0.475731690000       0.903740580000       0.679480860000       1.000000000000
N1 N       0.316992740000       0.455284960000       0.637158670000       1.000000000000
N2 N       0.304424280000       0.825856530000       0.707711920000       1.000000000000
N3 N       0.829623860000       1.072142920000       0.622794990000       1.000000000000
N4 N       0.808245260000       0.629340890000       0.548785550000       1.000000000000
H1 H       0.064003550000       0.998798490000       0.798094600000       1.000000000000
H2 H       0.499210200000       0.249707710000       0.556248370000       1.000000000000
H3 H       0.378124960000       1.146741390000       0.747398360000       1.000000000000
H4 H       0.793849920000       0.418783030000       0.514798490000       1.000000000000
H5 H       1.090014580000       0.807224320000       0.511713040000       1.000000000000
H6 H       1.095059380000       1.007550650000       0.546202330000       1.000000000000
H7 H       0.203405480000       0.282301180000       0.633905270000       1.000000000000
H8 H       0.032571620000       0.795014520000       0.769189410000       1.000000000000
H9 H       0.334318830000       0.664440860000       0.670437260000       1.000000000000
H10 H       0.710986770000       1.191720390000       0.673485230000       1.000000000000
#END
data_mol6_opt_14-QR-14-6887-3
_audit_creation_method 'generated by cspy2.0'
_cell_length_a 3.9196
_cell_length_b 16.3373
_cell_length_c 22.9028
_cell_angle_alpha 90.0
_cell_angle_beta 62.79679999999999
_cell_angle_gamma 90.0
loop_
_symmetry_equiv_pos_site_id
_symmetry_equiv_pos_as_xyz
1 -x,-y,-z
2 +x,+y,+z
3 -x,1/2+y,1/2-z
4 +x,1/2-y,1/2+z
loop_
_atom_site_label
_atom_site_type_symbol
_atom_site_fract_x
_atom_site_fract_y
_atom_site_fract_z
_atom_site_occupancy
C1 C       0.081641030000       0.080358670000       0.623082550000       1.000000000000
C2 C       0.364171170000      -0.399107990000       0.387729800000       1.000000000000
C3 C       0.111310100000       0.047174890000       0.675668180000       1.000000000000
C4 C       0.385365630000      -0.421048210000       0.443550170000       1.000000000000
C5 C       0.363480160000      -0.344031160000       0.645089380000       1.000000000000
C6 C       0.333972170000      -0.288237560000       0.690753340000       1.000000000000
C7 C       0.309574130000      -0.315128960000       0.377315980000       1.000000000000
C8 C       0.109535630000       0.026915000000       0.572787730000       1.000000000000
C9 C       0.263848320000      -0.214931110000       0.519150960000       1.000000000000
C10 C       0.200812740000      -0.075890770000       0.730357030000       1.000000000000
C11 C       0.167987170000      -0.037830000000       0.677279820000       1.000000000000
C12 C       0.283159560000      -0.233884200000       0.576978290000       1.000000000000
C13 C       0.339507350000      -0.319392580000       0.586960250000       1.000000000000
C14 C       0.351955430000      -0.359002950000       0.489508580000       1.000000000000
C15 C       0.277493640000      -0.202953140000       0.682883410000       1.000000000000
C16 C       0.297577960000      -0.276633120000       0.474378200000       1.000000000000
C17 C       0.251005820000      -0.174315910000       0.626887670000       1.000000000000
C18 C       0.193039400000      -0.087205910000       0.624213920000       1.000000000000
N1 N       0.277235570000      -0.255902090000       0.418059430000       1.000000000000
N2 N       0.162444270000      -0.052741400000       0.572864270000       1.000000000000
N3 N       0.252661100000      -0.154033620000       0.733485540000       1.000000000000
N4 N       0.371971760000      -0.378888080000       0.544705860000       1.000000000000
H1 H       0.038102650000       0.145290770000       0.619677260000       1.000000000000
H2 H       0.388027480000      -0.444142110000       0.351304320000       1.000000000000
H3 H       0.091988700000       0.085016200000       0.716011570000       1.000000000000
H4 H       0.426586190000      -0.483716250000       0.454498040000       1.000000000000
H5 H       0.405897250000      -0.408619820000       0.650175960000       1.000000000000
H6 H       0.351154140000      -0.305031160000       0.735065990000       1.000000000000
H7 H       0.292688210000      -0.297596140000       0.332887980000       1.000000000000
H8 H       0.087165380000       0.051127930000       0.530442550000       1.000000000000
H9 H       0.222606890000      -0.152749050000       0.508022160000       1.000000000000
H10 H       0.181764660000      -0.038250630000       0.770999310000       1.000000000000
#END
data_mol6_opt_14-QR-14-7527-3
_audit_creation_method 'generated by cspy2.0'
_cell_length_a 3.8653
_cell_length_b 11.3136
_cell_length_c 42.7731
_cell_angle_alpha 90.0
_cell_angle_beta 136.131
_cell_angle_gamma 90.0
loop_
_symmetry_equiv_pos_site_id
_symmetry_equiv_pos_as_xyz
1 -x,-y,-z
2 +x,+y,+z
3 -x,1/2+y,1/2-z
4 +x,1/2-y,1/2+z
loop_
_atom_site_label
_atom_site_type_symbol
_atom_site_fract_x
_atom_site_fract_y
_atom_site_fract_z
_atom_site_occupancy
C1 C       0.306397470000       0.231269830000       0.767141310000       1.000000000000
C2 C      -1.085177820000      -0.390619330000       0.564885690000       1.000000000000
C3 C       0.251696790000       0.317764680000       0.741313450000       1.000000000000
C4 C      -1.106847070000      -0.294149250000       0.544304180000       1.000000000000
C5 C      -0.783753020000       0.113575980000       0.548710050000       1.000000000000
C6 C      -0.611583740000       0.220458200000       0.569056240000       1.000000000000
C7 C      -0.875542430000      -0.378300190000       0.608998510000       1.000000000000
C8 C       0.136824310000       0.116684560000       0.748734360000       1.000000000000
C9 C      -0.528418050000      -0.074144420000       0.635373010000       1.000000000000
C10 C      -0.036041940000       0.374629640000       0.669625080000       1.000000000000
C11 C       0.030904340000       0.289062570000       0.697995500000       1.000000000000
C12 C      -0.540853110000       0.027175270000       0.615973550000       1.000000000000
C13 C      -0.755677820000       0.013637600000       0.571101920000       1.000000000000
C14 C      -0.918431580000      -0.184337150000       0.567750170000       1.000000000000
C15 C      -0.395374410000       0.237762950000       0.613494990000       1.000000000000
C16 C      -0.715660320000      -0.181521580000       0.611869770000       1.000000000000
C17 C      -0.355374690000       0.143293950000       0.637557820000       1.000000000000
C18 C      -0.130042640000       0.170838840000       0.682104680000       1.000000000000
N1 N      -0.697590610000      -0.279355210000       0.631915660000       1.000000000000
N2 N      -0.070951770000       0.087093660000       0.708387620000       1.000000000000
N3 N      -0.237433820000       0.351239970000       0.629557460000       1.000000000000
N4 N      -0.935442390000      -0.088214490000       0.548295850000       1.000000000000
H1 H       0.473651620000       0.249120490000       0.800598270000       1.000000000000
H2 H      -1.223854870000      -0.476081690000       0.548390690000       1.000000000000
H3 H       0.374935000000       0.407742290000       0.753553440000       1.000000000000
H4 H      -1.261378890000      -0.297365170000       0.510839170000       1.000000000000
H5 H      -0.947755590000       0.098780660000       0.515221890000       1.000000000000
H6 H      -0.628064930000       0.297431990000       0.552976860000       1.000000000000
H7 H      -0.858146960000      -0.455049280000       0.625413010000       1.000000000000
H8 H       0.174497720000       0.046067290000       0.768272920000       1.000000000000
H9 H      -0.374890920000      -0.071515560000       0.668646280000       1.000000000000
H10 H       0.086739370000       0.465114030000       0.681704840000       1.000000000000
#END
data_mol6_opt_14-QR-14-2729-3
_audit_creation_method 'generated by cspy2.0'
_cell_length_a 4.0895
_cell_length_b 31.97
_cell_length_c 11.0106
_cell_angle_alpha 90.0
_cell_angle_beta 110.9711
_cell_angle_gamma 90.0
loop_
_symmetry_equiv_pos_site_id
_symmetry_equiv_pos_as_xyz
1 -x,-y,-z
2 +x,+y,+z
3 -x,1/2+y,1/2-z
4 +x,1/2-y,1/2+z
loop_
_atom_site_label
_atom_site_type_symbol
_atom_site_fract_x
_atom_site_fract_y
_atom_site_fract_z
_atom_site_occupancy
C1 C       0.112745280000       0.877557630000       0.329076380000       1.000000000000
C2 C       0.778254060000       0.760946750000       1.154403090000       1.000000000000
C3 C      -0.043070900000       0.913136210000       0.352685020000       1.000000000000
C4 C       0.612696170000       0.797655690000       1.159630270000       1.000000000000
C5 C       0.025575820000       0.920097030000       0.947339250000       1.000000000000
C6 C      -0.105061980000       0.945320380000       0.842469160000       1.000000000000
C7 C       0.814395590000       0.748902410000       1.035197610000       1.000000000000
C8 C       0.257416510000       0.849304150000       0.432772870000       1.000000000000
C9 C       0.403591060000       0.831959460000       0.817614820000       1.000000000000
C10 C      -0.209567780000       0.956156950000       0.508528070000       1.000000000000
C11 C      -0.051985840000       0.919950380000       0.477941400000       1.000000000000
C12 C       0.232191070000       0.869716620000       0.817418490000       1.000000000000
C13 C       0.197678320000       0.881674080000       0.939175010000       1.000000000000
C14 C       0.481616360000       0.822660850000       1.045366190000       1.000000000000
C15 C      -0.077074420000       0.934655710000       0.719962970000       1.000000000000
C16 C       0.531417410000       0.807720900000       0.930827330000       1.000000000000
C17 C       0.088876950000       0.897294380000       0.704815810000       1.000000000000
C18 C       0.101153890000       0.889690980000       0.576979120000       1.000000000000
N1 N       0.698443730000       0.770791160000       0.927646780000       1.000000000000
N2 N       0.253269310000       0.854781810000       0.550846500000       1.000000000000
N3 N      -0.222862300000       0.963413600000       0.622826320000       1.000000000000
N4 N       0.318138650000       0.858863590000       1.047874870000       1.000000000000
H1 H       0.125968730000       0.870982310000       0.234462390000       1.000000000000
H2 H       0.882417960000       0.740859090000       1.238836870000       1.000000000000
H3 H      -0.159521180000       0.936112620000       0.276935100000       1.000000000000
H4 H       0.576421410000       0.808658060000       1.247040900000       1.000000000000
H5 H       0.006815470000       0.927596570000       1.040521340000       1.000000000000
H6 H      -0.236035210000       0.974498760000       0.845764970000       1.000000000000
H7 H       0.946184540000       0.719683670000       1.030935610000       1.000000000000
H8 H       0.382686220000       0.820810090000       0.417468210000       1.000000000000
H9 H       0.440198210000       0.820842760000       0.730983760000       1.000000000000
H10 H      -0.326851440000       0.979346410000       0.432939820000       1.000000000000
#END
data_mol6_opt_14-QR-14-3514-3
_audit_creation_method 'generated by cspy2.0'
_cell_length_a 3.6734
_cell_length_b 15.1965
_cell_length_c 23.1145
_cell_angle_alpha 90.0
_cell_angle_beta 86.7851
_cell_angle_gamma 90.0
loop_
_symmetry_equiv_pos_site_id
_symmetry_equiv_pos_as_xyz
1 -x,-y,-z
2 +x,+y,+z
3 -x,1/2+y,1/2-z
4 +x,1/2-y,1/2+z
loop_
_atom_site_label
_atom_site_type_symbol
_atom_site_fract_x
_atom_site_fract_y
_atom_site_fract_z
_atom_site_occupancy
C1 C       0.494563570000       0.572371270000       0.870550720000       1.000000000000
C2 C      -0.224092260000       0.109728980000       1.113154510000       1.000000000000
C3 C       0.439167480000       0.532176930000       0.818562350000       1.000000000000
C4 C      -0.261047240000       0.080597700000       1.057868450000       1.000000000000
C5 C      -0.158551660000       0.135457230000       0.855431310000       1.000000000000
C6 C      -0.077059660000       0.187149490000       0.808899010000       1.000000000000
C7 C      -0.096264680000       0.196983300000       1.122046670000       1.000000000000
C8 C       0.416494430000       0.523656450000       0.921625110000       1.000000000000
C9 C       0.046575870000       0.282657090000       0.978845900000       1.000000000000
C10 C       0.245178060000       0.399771300000       0.765888110000       1.000000000000
C11 C       0.307990580000       0.445019320000       0.818280050000       1.000000000000
C12 C       0.014241120000       0.256336330000       0.921523210000       1.000000000000
C13 C      -0.116647830000       0.167598730000       0.913027970000       1.000000000000
C14 C      -0.170131920000       0.138658670000       1.010929550000       1.000000000000
C15 C       0.053856180000       0.275385050000       0.815331610000       1.000000000000
C16 C      -0.044253080000       0.224820620000       1.024568250000       1.000000000000
C17 C       0.101909560000       0.311357720000       0.870748020000       1.000000000000
C18 C       0.236174330000       0.400805040000       0.872038820000       1.000000000000
N1 N      -0.009234550000       0.252778590000       1.080361970000       1.000000000000
N2 N       0.293681320000       0.442153280000       0.922791710000       1.000000000000
N3 N       0.124913520000       0.319435340000       0.764020010000       1.000000000000
N4 N      -0.204124740000       0.111714350000       0.956213390000       1.000000000000
H1 H       0.594874450000       0.639208610000       0.872932150000       1.000000000000
H2 H      -0.289881620000       0.067953000000       1.150283270000       1.000000000000
H3 H       0.494301860000       0.566098300000       0.777692860000       1.000000000000
H4 H      -0.356708490000       0.015108910000       1.048059630000       1.000000000000
H5 H      -0.257416050000       0.068728680000       0.851448640000       1.000000000000
H6 H      -0.106148320000       0.164690780000       0.764944620000       1.000000000000
H7 H      -0.066770830000       0.220242300000       1.166046130000       1.000000000000
H8 H       0.457369150000       0.553451390000       0.963539060000       1.000000000000
H9 H       0.141796120000       0.347658220000       0.988866090000       1.000000000000
H10 H       0.299889070000       0.433455000000       0.724716310000       1.000000000000
#END
data_mol6_opt_14-QR-14-1830-3
_audit_creation_method 'generated by cspy2.0'
_cell_length_a 13.1044
_cell_length_b 31.2431
_cell_length_c 16.03
_cell_angle_alpha 90.0
_cell_angle_beta 11.630000000000003
_cell_angle_gamma 90.0
loop_
_symmetry_equiv_pos_site_id
_symmetry_equiv_pos_as_xyz
1 -x,-y,-z
2 +x,+y,+z
3 -x,1/2+y,1/2-z
4 +x,1/2-y,1/2+z
loop_
_atom_site_label
_atom_site_type_symbol
_atom_site_fract_x
_atom_site_fract_y
_atom_site_fract_z
_atom_site_occupancy
C1 C       0.186572300000       0.618910980000       0.892509420000       1.000000000000
C2 C       2.516677110000       0.739692560000      -0.609204770000       1.000000000000
C3 C       0.071407730000       0.583117780000       1.030686180000       1.000000000000
C4 C       2.357835350000       0.702528200000      -0.445502660000       1.000000000000
C5 C       1.327044750000       0.578162530000       0.370682400000       1.000000000000
C6 C       0.981732220000       0.552392520000       0.610429540000       1.000000000000
C7 C       2.312868340000       0.751644480000      -0.524980460000       1.000000000000
C8 C       0.542943940000       0.647798440000       0.640469820000       1.000000000000
C9 C       1.454411520000       0.667008170000       0.114218380000       1.000000000000
C10 C       0.207434960000       0.540335070000       1.049922600000       1.000000000000
C11 C       0.310312200000       0.576749820000       0.917032230000       1.000000000000
C12 C       1.279123120000       0.628744300000       0.288954890000       1.000000000000
C13 C       1.488132070000       0.616974910000       0.201941850000       1.000000000000
C14 C       1.993051540000       0.676962230000      -0.195719920000       1.000000000000
C15 C       0.765592490000       0.562792690000       0.703905900000       1.000000000000
C16 C       1.813003200000       0.691836410000      -0.130505490000       1.000000000000
C17 C       0.906780670000       0.600488020000       0.548087370000       1.000000000000
C18 C       0.665748810000       0.607669530000       0.661252610000       1.000000000000
N1 N       1.977190440000       0.729244640000      -0.297522630000       1.000000000000
N2 N       0.772561040000       0.642750260000       0.528936160000       1.000000000000
N3 N       0.421031310000       0.533424320000       0.950689610000       1.000000000000
N4 N       1.830448720000       0.640326860000      -0.031018670000       1.000000000000
H1 H       0.012720000000       0.625169190000       0.971764230000       1.000000000000
H2 H       2.793691790000       0.760215690000      -0.801225030000       1.000000000000
H3 H      -0.199600680000       0.559629920000       1.225487250000       1.000000000000
H4 H       2.497160590000       0.691572830000      -0.497173880000       1.000000000000
H5 H       1.494510500000       0.570845680000       0.296569280000       1.000000000000
H6 H       0.852922250000       0.522930570000       0.742104140000       1.000000000000
H7 H       2.439053630000       0.781228440000      -0.655141200000       1.000000000000
H8 H       0.643094630000       0.676463590000       0.525521380000       1.000000000000
H9 H       1.317591510000       0.678048380000       0.164223640000       1.000000000000
H10 H      -0.064306040000       0.516643180000       1.245597040000       1.000000000000
#END
data_mol6_opt_33-QR-33-2382-3
_audit_creation_method 'generated by cspy2.0'
_cell_length_a 24.1945
_cell_length_b 9.5345
_cell_length_c 5.6858
_cell_angle_alpha 90.0
_cell_angle_beta 90.0
_cell_angle_gamma 90.0
loop_
_symmetry_equiv_pos_site_id
_symmetry_equiv_pos_as_xyz
1 +x,+y,+z
2 -x,-y,1/2+z
3 1/2+x,1/2-y,+z
4 1/2-x,1/2+y,1/2+z
loop_
_atom_site_label
_atom_site_type_symbol
_atom_site_fract_x
_atom_site_fract_y
_atom_site_fract_z
_atom_site_occupancy
C1 C       0.608314610000       0.805529010000       0.023616340000       1.000000000000
C2 C       0.743170180000       1.367152130000       1.227588490000       1.000000000000
C3 C       0.573714300000       0.901994340000      -0.078817260000       1.000000000000
C4 C       0.706783090000       1.448203500000       1.103892250000       1.000000000000
C5 C       0.580648530000       1.494789890000       0.469185090000       1.000000000000
C6 C       0.553334290000       1.444870890000       0.279422980000       1.000000000000
C7 C       0.752620850000       1.226147940000       1.154656490000       1.000000000000
C8 C       0.638691080000       0.847995140000       0.222746440000       1.000000000000
C9 C       0.665322760000       1.186196150000       0.653319150000       1.000000000000
C10 C       0.534913900000       1.142414290000      -0.080262610000       1.000000000000
C11 C       0.569990730000       1.037854390000       0.017631580000       1.000000000000
C12 C       0.627739710000       1.264156060000       0.520772090000       1.000000000000
C13 C       0.618559020000       1.407395220000       0.596255000000       1.000000000000
C14 C       0.679490340000       1.388683320000       0.905813190000       1.000000000000
C15 C       0.561128930000       1.303622320000       0.198824690000       1.000000000000
C16 C       0.691890190000       1.246246920000       0.847593830000       1.000000000000
C17 C       0.597796030000       1.211645970000       0.315491960000       1.000000000000
C18 C       0.602278080000       1.071624880000       0.219270130000       1.000000000000
N1 N       0.728563450000       1.166719180000       0.974002600000       1.000000000000
N2 N       0.636116770000       0.974109770000       0.316989150000       1.000000000000
N3 N       0.530413690000       1.268575100000       0.004223340000       1.000000000000
N4 N       0.643580850000       1.466022880000       0.781212000000       1.000000000000
H1 H       0.612549810000       0.699948780000      -0.044233140000       1.000000000000
H2 H       0.764939840000       1.407800730000       1.379602920000       1.000000000000
H3 H       0.549173440000       0.875824120000      -0.232433050000       1.000000000000
H4 H       0.697704940000       1.556084790000       1.149742400000       1.000000000000
H5 H       0.575290380000       1.600981330000       0.532702640000       1.000000000000
H6 H       0.524509910000       1.508396250000       0.180075820000       1.000000000000
H7 H       0.781585530000       1.161533520000       1.253008210000       1.000000000000
H8 H       0.666466040000       0.774253200000       0.308284310000       1.000000000000
H9 H       0.674483850000       1.078862720000       0.608702860000       1.000000000000
H10 H       0.510181170000       1.116833470000      -0.234497250000       1.000000000000
#END
data_mol6_opt_61-QR-61-1836-3
_audit_creation_method 'generated by cspy2.0'
_cell_length_a 31.8971
_cell_length_b 10.9866
_cell_length_c 7.5597
_cell_angle_alpha 90.0
_cell_angle_beta 90.0
_cell_angle_gamma 90.0
loop_
_symmetry_equiv_pos_site_id
_symmetry_equiv_pos_as_xyz
1 -x,-y,-z
2 +x,+y,+z
3 -x,1/2+y,1/2-z
4 +x,1/2-y,1/2+z
5 1/2-x,-y,1/2+z
6 1/2+x,+y,1/2-z
7 1/2-x,1/2+y,+z
8 1/2+x,1/2-y,-z
loop_
_atom_site_label
_atom_site_type_symbol
_atom_site_fract_x
_atom_site_fract_y
_atom_site_fract_z
_atom_site_occupancy
C1 C       0.387425300000       0.486741610000       0.696778270000       1.000000000000
C2 C       0.262307630000      -0.251845590000       0.419046920000       1.000000000000
C3 C       0.423194130000       0.441998340000       0.774206420000       1.000000000000
C4 C       0.299383140000      -0.279428300000       0.500217030000       1.000000000000
C5 C       0.425043820000      -0.145616370000       0.774751800000       1.000000000000
C6 C       0.451462570000      -0.058002000000       0.832521310000       1.000000000000
C7 C       0.251164880000      -0.127345100000       0.394522330000       1.000000000000
C8 C       0.357951580000       0.402190480000       0.632074630000       1.000000000000
C9 C       0.337048100000       0.035587870000       0.582661280000       1.000000000000
C10 C       0.465333090000       0.263072940000       0.864410850000       1.000000000000
C11 C       0.428989920000       0.315056980000       0.785717980000       1.000000000000
C12 C       0.375231290000       0.012663630000       0.666378530000       1.000000000000
C13 C       0.386262230000      -0.114190780000       0.690234230000       1.000000000000
C14 C       0.325662920000      -0.182446900000       0.557660450000       1.000000000000
C15 C       0.441746650000       0.068733310000       0.811823040000       1.000000000000
C16 C       0.311551870000      -0.060783460000       0.526737160000       1.000000000000
C17 C       0.404099870000       0.106340660000       0.729913850000       1.000000000000
C18 C       0.397528060000       0.236321990000       0.716606890000       1.000000000000
N1 N       0.274234960000      -0.035058920000       0.444964080000       1.000000000000
N2 N       0.362458690000       0.283103290000       0.640847630000       1.000000000000
N3 N       0.471673050000       0.146548380000       0.877446490000       1.000000000000
N4 N       0.362249750000      -0.207024250000       0.637652770000       1.000000000000
H1 H       0.381603180000       0.583503640000       0.684912600000       1.000000000000
H2 H       0.241260030000      -0.322523170000       0.373031890000       1.000000000000
H3 H       0.447088530000       0.502312610000       0.826736430000       1.000000000000
H4 H       0.309748620000      -0.372041250000       0.522972550000       1.000000000000
H5 H       0.431815370000      -0.241670170000       0.789266770000       1.000000000000
H6 H       0.480938200000      -0.078992630000       0.896668530000       1.000000000000
H7 H       0.221655200000      -0.105287550000       0.329902050000       1.000000000000
H8 H       0.329273990000       0.434474750000       0.570039210000       1.000000000000
H9 H       0.326560870000       0.127468360000       0.559795750000       1.000000000000
H10 H       0.489441290000       0.323110790000       0.917354650000       1.000000000000
#END
data_mol6_opt_14-QR-14-615-3
_audit_creation_method 'generated by cspy2.0'
_cell_length_a 23.1119
_cell_length_b 3.8906
_cell_length_c 23.5634
_cell_angle_alpha 90.0
_cell_angle_beta 37.4864
_cell_angle_gamma 90.0
loop_
_symmetry_equiv_pos_site_id
_symmetry_equiv_pos_as_xyz
1 -x,-y,-z
2 +x,+y,+z
3 -x,1/2+y,1/2-z
4 +x,1/2-y,1/2+z
loop_
_atom_site_label
_atom_site_type_symbol
_atom_site_fract_x
_atom_site_fract_y
_atom_site_fract_z
_atom_site_occupancy
C1 C       0.520655620000       0.801914170000       0.852320080000       1.000000000000
C2 C       0.150776170000       0.440250220000       1.460985860000       1.000000000000
C3 C       0.460625040000       0.656533370000       0.859842890000       1.000000000000
C4 C       0.100827760000       0.306444810000       1.455302710000       1.000000000000
C5 C       0.078485200000       0.078106300000       1.275242230000       1.000000000000
C6 C       0.112269150000       0.088660640000       1.195268150000       1.000000000000
C7 C       0.240939380000       0.595289300000       1.380450850000       1.000000000000
C8 C       0.491466900000       0.803607910000       0.932250030000       1.000000000000
C9 C       0.271969230000       0.508798770000       1.206689260000       1.000000000000
C10 C       0.308134170000       0.362632980000       0.958249180000       1.000000000000
C11 C       0.373344720000       0.516818260000       0.945992400000       1.000000000000
C12 C       0.224090550000       0.376181800000       1.196931680000       1.000000000000
C13 C       0.132446820000       0.219907730000       1.279290540000       1.000000000000
C14 C       0.140788090000       0.326674590000       1.368796230000       1.000000000000
C15 C       0.202733000000       0.240534010000       1.112046020000       1.000000000000
C16 C       0.231699650000       0.487271170000       1.292268740000       1.000000000000
C17 C       0.259726420000       0.384944600000       1.110922730000       1.000000000000
C18 C       0.349632670000       0.530062560000       1.023167340000       1.000000000000
N1 N       0.280645590000       0.620072670000       1.299445760000       1.000000000000
N2 N       0.410393520000       0.675193760000       1.013699750000       1.000000000000
N3 N       0.227163420000       0.231024950000       1.036590530000       1.000000000000
N4 N       0.093192870000       0.197432370000       1.361338530000       1.000000000000
H1 H       0.588399650000       0.912480700000       0.787609940000       1.000000000000
H2 H       0.123295440000       0.430960890000       1.525318810000       1.000000000000
H3 H       0.478973680000       0.646908860000       0.800856430000       1.000000000000
H4 H       0.031954710000       0.185205370000       1.513805340000       1.000000000000
H5 H       0.010450770000      -0.035520790000       1.338695850000       1.000000000000
H6 H       0.073116490000      -0.016098900000       1.190159670000       1.000000000000
H7 H       0.280760190000       0.701917300000       1.384903700000       1.000000000000
H8 H       0.537280590000       0.916551570000       0.928750890000       1.000000000000
H9 H       0.340494140000       0.629383830000       1.148757900000       1.000000000000
H10 H       0.326111850000       0.352219020000       0.899323440000       1.000000000000
#END
data_mol6_opt_19-QR-19-705-3
_audit_creation_method 'generated by cspy2.0'
_cell_length_a 16.392
_cell_length_b 21.2967
_cell_length_c 3.697
_cell_angle_alpha 90.0
_cell_angle_beta 90.0
_cell_angle_gamma 90.0
loop_
_symmetry_equiv_pos_site_id
_symmetry_equiv_pos_as_xyz
1 +x,+y,+z
2 -x,1/2+y,1/2-z
3 1/2-x,-y,1/2+z
4 1/2+x,1/2-y,-z
loop_
_atom_site_label
_atom_site_type_symbol
_atom_site_fract_x
_atom_site_fract_y
_atom_site_fract_z
_atom_site_occupancy
C1 C       0.831445380000       0.874527510000       0.897017590000       1.000000000000
C2 C       0.350839200000       1.104526940000       0.801407820000       1.000000000000
C3 C       0.799501350000       0.819435610000       1.028197090000       1.000000000000
C4 C       0.330211760000       1.046598210000       0.931292620000       1.000000000000
C5 C       0.410579240000       0.840914710000       1.274608180000       1.000000000000
C6 C       0.466814630000       0.795215760000       1.321833060000       1.000000000000
C7 C       0.433882220000       1.117150440000       0.713158330000       1.000000000000
C8 C       0.777417830000       0.924980250000       0.838264700000       1.000000000000
C9 C       0.536109310000       0.973599790000       0.918704520000       1.000000000000
C10 C       0.678341930000       0.759792730000       1.233876030000       1.000000000000
C11 C       0.715110900000       0.815501360000       1.097799680000       1.000000000000
C12 C       0.518498480000       0.913707660000       1.050404940000       1.000000000000
C13 C       0.433880860000       0.901382140000       1.138439350000       1.000000000000
C14 C       0.392649300000       1.000735480000       0.974084560000       1.000000000000
C15 C       0.551285340000       0.805436290000       1.238601570000       1.000000000000
C16 C       0.474013160000       1.018199590000       0.877761890000       1.000000000000
C17 C       0.578609320000       0.863834160000       1.103696900000       1.000000000000
C18 C       0.665054350000       0.868884520000       1.030145070000       1.000000000000
N1 N       0.493422900000       1.076593520000       0.747740590000       1.000000000000
N2 N       0.698309290000       0.922770630000       0.900613890000       1.000000000000
N3 N       0.600824900000       0.754544000000       1.301493170000       1.000000000000
N4 N       0.374034380000       0.943467130000       1.100928270000       1.000000000000
H1 H       0.895862050000       0.879764460000       0.839449970000       1.000000000000
H2 H       0.305458250000       1.140970520000       0.764172070000       1.000000000000
H3 H       0.837862430000       0.778868990000       1.079445330000       1.000000000000
H4 H       0.268302330000       1.033901320000       1.003494970000       1.000000000000
H5 H       0.346603640000       0.834105350000       1.336049760000       1.000000000000
H6 H       0.451013030000       0.749143440000       1.423928150000       1.000000000000
H7 H       0.450367950000       1.163254410000       0.609706510000       1.000000000000
H8 H       0.800658270000       0.969295830000       0.734688560000       1.000000000000
H9 H       0.597551480000       0.986512450000       0.846736050000       1.000000000000
H10 H       0.716503250000       0.718899820000       1.285813920000       1.000000000000
#END
data_mol6_opt_14-QR-14-173-3
_audit_creation_method 'generated by cspy2.0'
_cell_length_a 3.9738
_cell_length_b 25.6334
_cell_length_c 19.5972
_cell_angle_alpha 90.0
_cell_angle_beta 139.6659
_cell_angle_gamma 90.0
loop_
_symmetry_equiv_pos_site_id
_symmetry_equiv_pos_as_xyz
1 -x,-y,-z
2 +x,+y,+z
3 -x,1/2+y,1/2-z
4 +x,1/2-y,1/2+z
loop_
_atom_site_label
_atom_site_type_symbol
_atom_site_fract_x
_atom_site_fract_y
_atom_site_fract_z
_atom_site_occupancy
C1 C       0.869034940000       0.836070920000       0.104610840000       1.000000000000
C2 C       2.084021680000       0.498289090000       0.353811490000       1.000000000000
C3 C       0.353663710000       0.824408880000       0.014801020000       1.000000000000
C4 C       1.561489800000       0.494150730000       0.261697270000       1.000000000000
C5 C      -0.058239770000       0.576257440000      -0.032841590000       1.000000000000
C6 C      -0.359354780000       0.618676670000      -0.090244260000       1.000000000000
C7 C       2.318272850000       0.548682760000       0.390444260000       1.000000000000
C8 C       1.213946030000       0.794326840000       0.169787870000       1.000000000000
C9 C       1.258236840000       0.635030290000       0.194349010000       1.000000000000
C10 C      -0.336331390000       0.757288660000      -0.100140620000       1.000000000000
C11 C       0.191660940000       0.771896500000      -0.008379350000       1.000000000000
C12 C       0.723623410000       0.633087140000       0.099840320000       1.000000000000
C13 C       0.489703880000       0.581674950000       0.063512760000       1.000000000000
C14 C       1.268498290000       0.540503420000       0.205359020000       1.000000000000
C15 C      -0.143643030000       0.670305630000      -0.057258460000       1.000000000000
C16 C       1.541149150000       0.589094590000       0.248930580000       1.000000000000
C17 C       0.392859060000       0.678568140000       0.036751080000       1.000000000000
C18 C       0.567517530000       0.732208610000       0.062096330000       1.000000000000
N1 N       2.065796740000       0.592398010000       0.341526300000       1.000000000000
N2 N       1.074607020000       0.744874710000       0.150294580000       1.000000000000
N3 N      -0.499116930000       0.709292640000      -0.124013450000       1.000000000000
N4 N       0.754701080000       0.537536850000       0.114715250000       1.000000000000
H1 H       1.011635310000       0.875813760000       0.125697580000       1.000000000000
H2 H       2.323328110000       0.464123580000       0.399471990000       1.000000000000
H3 H       0.068517290000       0.854769500000      -0.038704970000       1.000000000000
H4 H       1.359023090000       0.457085680000       0.229422900000       1.000000000000
H5 H      -0.213784080000       0.537007230000      -0.056466650000       1.000000000000
H6 H      -0.773815990000       0.615783110000      -0.163211160000       1.000000000000
H7 H       2.734255210000       0.552020410000       0.463776220000       1.000000000000
H8 H       1.624725960000       0.802159140000       0.241497010000       1.000000000000
H9 H       1.461735920000       0.671760930000       0.226784080000       1.000000000000
H10 H      -0.624521200000       0.787575760000      -0.154159410000       1.000000000000
#END
data_mol6_opt_14-QR-14-754-3
_audit_creation_method 'generated by cspy2.0'
_cell_length_a 21.7381
_cell_length_b 3.612
_cell_length_c 22.9495
_cell_angle_alpha 90.0
_cell_angle_beta 134.1243
_cell_angle_gamma 90.0
loop_
_symmetry_equiv_pos_site_id
_symmetry_equiv_pos_as_xyz
1 -x,-y,-z
2 +x,+y,+z
3 -x,1/2+y,1/2-z
4 +x,1/2-y,1/2+z
loop_
_atom_site_label
_atom_site_type_symbol
_atom_site_fract_x
_atom_site_fract_y
_atom_site_fract_z
_atom_site_occupancy
C1 C       0.462667400000       0.717966420000       0.103064800000       1.000000000000
C2 C       0.890627020000       1.345804260000       0.648339520000       1.000000000000
C3 C       0.510184450000       0.743718210000       0.084195160000       1.000000000000
C4 C       0.927355830000       1.358778260000       0.618553130000       1.000000000000
C5 C       0.901103650000       1.216341230000       0.396388950000       1.000000000000
C6 C       0.856125150000       1.137970850000       0.317919080000       1.000000000000
C7 C       0.802510590000       1.246890730000       0.595286150000       1.000000000000
C8 C       0.504110460000       0.794189300000       0.183619460000       1.000000000000
C9 C       0.737123000000       1.092135800000       0.405183960000       1.000000000000
C10 C       0.649948080000       0.875213570000       0.129553560000       1.000000000000
C11 C       0.597342920000       0.843690650000       0.145249140000       1.000000000000
C12 C       0.771304830000       1.101240980000       0.371555060000       1.000000000000
C13 C       0.860953460000       1.201354970000       0.426089590000       1.000000000000
C14 C       0.876096170000       1.272765030000       0.535254660000       1.000000000000
C15 C       0.767191980000       1.038107530000       0.261810090000       1.000000000000
C16 C       0.788379710000       1.177104190000       0.487257910000       1.000000000000
C17 C       0.723497710000       1.018006300000       0.286822140000       1.000000000000
C18 C       0.633942950000       0.915583670000       0.225097630000       1.000000000000
N1 N       0.752768080000       1.165576410000       0.518341880000       1.000000000000
N2 N       0.585413200000       0.888232530000       0.242010320000       1.000000000000
N3 N       0.730446640000       0.967136810000       0.184322850000       1.000000000000
N4 N       0.910595210000       1.283222900000       0.504473680000       1.000000000000
H1 H       0.395533090000       0.642093210000       0.058215290000       1.000000000000
H2 H       0.927041470000       1.408972390000       0.711321390000       1.000000000000
H3 H       0.482042050000       0.688769830000       0.023267390000       1.000000000000
H4 H       0.993938110000       1.431763870000       0.655532510000       1.000000000000
H5 H       0.968204720000       1.292399690000       0.439598970000       1.000000000000
H6 H       0.884726790000       1.146842300000       0.293819590000       1.000000000000
H7 H       0.773209060000       1.236454850000       0.618941920000       1.000000000000
H8 H       0.468391500000       0.776544720000       0.200654670000       1.000000000000
H9 H       0.670956330000       1.020055000000       0.368708370000       1.000000000000
H10 H       0.622098690000       0.820339980000       0.068528230000       1.000000000000
#END
data_mol6_opt_33-QR-33-601-3
_audit_creation_method 'generated by cspy2.0'
_cell_length_a 20.8042
_cell_length_b 17.4377
_cell_length_c 3.602
_cell_angle_alpha 90.0
_cell_angle_beta 90.0
_cell_angle_gamma 90.0
loop_
_symmetry_equiv_pos_site_id
_symmetry_equiv_pos_as_xyz
1 +x,+y,+z
2 -x,-y,1/2+z
3 1/2+x,1/2-y,+z
4 1/2-x,1/2+y,1/2+z
loop_
_atom_site_label
_atom_site_type_symbol
_atom_site_fract_x
_atom_site_fract_y
_atom_site_fract_z
_atom_site_occupancy
C1 C       0.617368200000       0.588370080000       0.135166110000       1.000000000000
C2 C       0.434849930000       0.105152410000       0.377706770000       1.000000000000
C3 C       0.679128290000       0.565700880000       0.057228640000       1.000000000000
C4 C       0.498340280000       0.093480640000       0.298796010000       1.000000000000
C5 C       0.704480140000       0.196722010000       0.035221520000       1.000000000000
C6 C       0.745497530000       0.255800670000      -0.018849740000       1.000000000000
C7 C       0.411180090000       0.181672890000       0.403673050000       1.000000000000
C8 C       0.571031430000       0.530745330000       0.195358930000       1.000000000000
C9 C       0.549380700000       0.297152780000       0.225864650000       1.000000000000
C10 C       0.756603650000       0.459676120000      -0.038897110000       1.000000000000
C11 C       0.693591070000       0.486806910000       0.040395220000       1.000000000000
C12 C       0.614581110000       0.288579200000       0.144909570000       1.000000000000
C13 C       0.638056940000       0.210554960000       0.118444390000       1.000000000000
C14 C       0.538751260000       0.158422980000       0.245181400000       1.000000000000
C15 C       0.724304310000       0.333955860000       0.005284810000       1.000000000000
C16 C       0.510219330000       0.232709760000       0.277519960000       1.000000000000
C17 C       0.659577520000       0.351848250000       0.086441310000       1.000000000000
C18 C       0.643666900000       0.432532000000       0.104822780000       1.000000000000
N1 N       0.446378290000       0.243175840000       0.356781060000       1.000000000000
N2 N       0.583036090000       0.456590970000       0.181547890000       1.000000000000
N3 N       0.771650820000       0.387416150000      -0.056122140000       1.000000000000
N4 N       0.601276180000       0.148562920000       0.167192230000       1.000000000000
H1 H       0.603976270000       0.648292990000       0.150937420000       1.000000000000
H2 H       0.402208260000       0.057534770000       0.420781660000       1.000000000000
H3 H       0.717033760000       0.607246900000       0.008376650000       1.000000000000
H4 H       0.519435400000       0.036875190000       0.275037820000       1.000000000000
H5 H       0.719574490000       0.137399390000       0.018381580000       1.000000000000
H6 H       0.795847670000       0.247103800000      -0.082186230000       1.000000000000
H7 H       0.360638580000       0.191027640000       0.466460160000       1.000000000000
H8 H       0.521665980000       0.546666410000       0.257837810000       1.000000000000
H9 H       0.528145590000       0.353282300000       0.250117460000       1.000000000000
H10 H       0.794867280000       0.501080120000      -0.088294340000       1.000000000000
#END
data_mol6_opt_14-QR-14-3083-3
_audit_creation_method 'generated by cspy2.0'
_cell_length_a 11.2685
_cell_length_b 3.6182
_cell_length_c 52.2946
_cell_angle_alpha 90.0
_cell_angle_beta 143.0033
_cell_angle_gamma 90.0
loop_
_symmetry_equiv_pos_site_id
_symmetry_equiv_pos_as_xyz
1 -x,-y,-z
2 +x,+y,+z
3 -x,1/2+y,1/2-z
4 +x,1/2-y,1/2+z
loop_
_atom_site_label
_atom_site_type_symbol
_atom_site_fract_x
_atom_site_fract_y
_atom_site_fract_z
_atom_site_occupancy
C1 C       0.179485760000       0.533983130000       0.230532270000       1.000000000000
C2 C       0.355277570000       0.464476020000       0.436772640000       1.000000000000
C3 C       0.367723660000       0.635168460000       0.256231280000       1.000000000000
C4 C       0.532978600000       0.564940860000       0.457185990000       1.000000000000
C5 C       0.923105370000       0.828511680000       0.451192850000       1.000000000000
C6 C       0.949632640000       0.864200740000       0.430257170000       1.000000000000
C7 C       0.193423090000       0.395281160000       0.392198750000       1.000000000000
C8 C       0.137545500000       0.489254940000       0.249526470000       1.000000000000
C9 C       0.393431880000       0.552618580000       0.364455020000       1.000000000000
C10 C       0.707111940000       0.794397300000       0.328264000000       1.000000000000
C11 C       0.509762930000       0.689369650000       0.299995080000       1.000000000000
C12 C       0.571343030000       0.654504370000       0.383663750000       1.000000000000
C13 C       0.734878230000       0.723350430000       0.428985680000       1.000000000000
C14 C       0.550193330000       0.597121140000       0.433109760000       1.000000000000
C15 C       0.791636070000       0.799195110000       0.385372770000       1.000000000000
C16 C       0.378832970000       0.521766940000       0.388569620000       1.000000000000
C17 C       0.602309130000       0.695017540000       0.361465350000       1.000000000000
C18 C       0.454239600000       0.637697500000       0.316460480000       1.000000000000
N1 N       0.201866210000       0.421176560000       0.368698020000       1.000000000000
N2 N       0.266985670000       0.537833000000       0.290299210000       1.000000000000
N3 N       0.841707260000       0.847138930000       0.368745130000       1.000000000000
N4 N       0.723072680000       0.695162780000       0.452381100000       1.000000000000
H1 H       0.065457280000       0.489177500000       0.196745520000       1.000000000000
H2 H       0.334962080000       0.436353990000       0.453741590000       1.000000000000
H3 H       0.409415170000       0.674324740000       0.243554820000       1.000000000000
H4 H       0.661885460000       0.621456220000       0.490976080000       1.000000000000
H5 H       1.040441660000       0.876573370000       0.485029770000       1.000000000000
H6 H       1.089980630000       0.942981470000       0.446178970000       1.000000000000
H7 H       0.051886170000       0.315254510000       0.375916920000       1.000000000000
H8 H      -0.010019840000       0.409411970000       0.230109010000       1.000000000000
H9 H       0.264730550000       0.496364410000       0.330868840000       1.000000000000
H10 H       0.749930350000       0.834062210000       0.315744520000       1.000000000000
#END
data_mol6_opt_14-QR-14-1314-3
_audit_creation_method 'generated by cspy2.0'
_cell_length_a 11.796
_cell_length_b 10.9345
_cell_length_c 16.1895
_cell_angle_alpha 90.0
_cell_angle_beta 39.6146
_cell_angle_gamma 90.0
loop_
_symmetry_equiv_pos_site_id
_symmetry_equiv_pos_as_xyz
1 -x,-y,-z
2 +x,+y,+z
3 -x,1/2+y,1/2-z
4 +x,1/2-y,1/2+z
loop_
_atom_site_label
_atom_site_type_symbol
_atom_site_fract_x
_atom_site_fract_y
_atom_site_fract_z
_atom_site_occupancy
C1 C       0.738628840000       0.495470140000       0.101779540000       1.000000000000
C2 C       0.929573620000      -0.242026190000       0.264473930000       1.000000000000
C3 C       0.677879040000       0.449277930000       0.062218940000       1.000000000000
C4 C       0.867576830000      -0.271038250000       0.222400410000       1.000000000000
C5 C       0.661350960000      -0.141027580000       0.075312220000       1.000000000000
C6 C       0.619151980000      -0.053942240000       0.043067400000       1.000000000000
C7 C       0.950312400000      -0.116565090000       0.274704610000       1.000000000000
C8 C       0.785784960000       0.411572940000       0.137652290000       1.000000000000
C9 C       0.811058790000       0.044088150000       0.172266360000       1.000000000000
C10 C       0.603242930000       0.268085250000       0.019071220000       1.000000000000
C11 C       0.665076830000       0.321571530000       0.059141810000       1.000000000000
C12 C       0.747395720000       0.019715080000       0.128729040000       1.000000000000
C13 C       0.726511250000      -0.108100680000       0.118985250000       1.000000000000
C14 C       0.825770380000      -0.174538040000       0.190129200000       1.000000000000
C15 C       0.638042020000       0.073703650000       0.051098520000       1.000000000000
C16 C       0.851444970000      -0.051823950000       0.203764840000       1.000000000000
C17 C       0.701521090000       0.112798780000       0.093242300000       1.000000000000
C18 C       0.715602300000       0.243587640000       0.097216820000       1.000000000000
N1 N       0.913756620000      -0.024668980000       0.246210230000       1.000000000000
N2 N       0.775323700000       0.291800620000       0.135828750000       1.000000000000
N3 N       0.589959910000       0.150819210000       0.014901840000       1.000000000000
N4 N       0.764567650000      -0.200512340000       0.148631450000       1.000000000000
H1 H       0.750704640000       0.592864930000       0.105753190000       1.000000000000
H2 H       0.963183060000      -0.312286410000       0.290175160000       1.000000000000
H3 H       0.639544560000       0.509023490000       0.033260380000       1.000000000000
H4 H       0.848683240000      -0.364438320000       0.212424900000       1.000000000000
H5 H       0.648099980000      -0.237752460000       0.069816940000       1.000000000000
H6 H       0.569621460000      -0.076059470000       0.009876610000       1.000000000000
H7 H       0.999650190000      -0.093369180000       0.308200430000       1.000000000000
H8 H       0.834451950000       0.445001970000       0.169416570000       1.000000000000
H9 H       0.830246210000       0.136754480000       0.182284350000       1.000000000000
H10 H       0.564512040000       0.327546410000      -0.010088100000       1.000000000000
#END
data_mol6_opt_14-QR-14-7-3
_audit_creation_method 'generated by cspy2.0'
_cell_length_a 3.8479
_cell_length_b 24.8101
_cell_length_c 20.8817
_cell_angle_alpha 90.0
_cell_angle_beta 40.9303
_cell_angle_gamma 90.0
loop_
_symmetry_equiv_pos_site_id
_symmetry_equiv_pos_as_xyz
1 -x,-y,-z
2 +x,+y,+z
3 -x,1/2+y,1/2-z
4 +x,1/2-y,1/2+z
loop_
_atom_site_label
_atom_site_type_symbol
_atom_site_fract_x
_atom_site_fract_y
_atom_site_fract_z
_atom_site_occupancy
C1 C       0.859590010000       0.830765690000       0.611928480000       1.000000000000
C2 C      -0.311735820000       0.481791680000       0.850732790000       1.000000000000
C3 C       1.069283960000       0.822634530000       0.522810750000       1.000000000000
C4 C      -0.082896080000       0.481264450000       0.759563000000       1.000000000000
C5 C       0.796958140000       0.575390080000       0.470070010000       1.000000000000
C6 C       1.009821090000       0.620272080000       0.414226690000       1.000000000000
C7 C      -0.326722640000       0.530982150000       0.888037820000       1.000000000000
C8 C       0.627506550000       0.786268290000       0.675455850000       1.000000000000
C9 C       0.309451270000       0.625452890000       0.696024730000       1.000000000000
C10 C       1.254463430000       0.759838740000       0.407556670000       1.000000000000
C11 C       1.044379120000       0.770852820000       0.498667310000       1.000000000000
C12 C       0.548047760000       0.627219130000       0.602543700000       1.000000000000
C13 C       0.559943760000       0.577015270000       0.565487930000       1.000000000000
C14 C       0.133362510000       0.530057320000       0.704855870000       1.000000000000
C15 C       1.007272460000       0.670811040000       0.448002920000       1.000000000000
C16 C       0.098000280000       0.577158310000       0.748989860000       1.000000000000
C17 C       0.780907320000       0.675380430000       0.541172950000       1.000000000000
C18 C       0.801882850000       0.728215140000       0.567474520000       1.000000000000
N1 N      -0.133501440000       0.576831590000       0.840612310000       1.000000000000
N2 N       0.598108970000       0.737411440000       0.655030420000       1.000000000000
N3 N       1.238954280000       0.712604440000       0.382850390000       1.000000000000
N4 N       0.360095790000       0.530654940000       0.615157670000       1.000000000000
H1 H       0.869370190000       0.869816440000       0.633703590000       1.000000000000
H2 H      -0.481702080000       0.445664730000       0.895144440000       1.000000000000
H3 H       1.253819700000       0.855233560000       0.470579490000       1.000000000000
H4 H      -0.058311850000       0.445296150000       0.726851640000       1.000000000000
H5 H       0.795399170000       0.536904830000       0.445836750000       1.000000000000
H6 H       1.191043720000       0.620260650000       0.341988630000       1.000000000000
H7 H      -0.508858110000       0.531445910000       0.960617850000       1.000000000000
H8 H       0.457838510000       0.791272120000       0.746583570000       1.000000000000
H9 H       0.284198590000       0.661070810000       0.728898960000       1.000000000000
H10 H       1.440102260000       0.792386890000       0.354812870000       1.000000000000
#END
data_mol6_opt_14-QR-14-4443-3
_audit_creation_method 'generated by cspy2.0'
_cell_length_a 11.2579
_cell_length_b 3.6089
_cell_length_c 32.4838
_cell_angle_alpha 90.0
_cell_angle_beta 101.5803
_cell_angle_gamma 90.0
loop_
_symmetry_equiv_pos_site_id
_symmetry_equiv_pos_as_xyz
1 -x,-y,-z
2 +x,+y,+z
3 -x,1/2+y,1/2-z
4 +x,1/2-y,1/2+z
loop_
_atom_site_label
_atom_site_type_symbol
_atom_site_fract_x
_atom_site_fract_y
_atom_site_fract_z
_atom_site_occupancy
C1 C       0.241688650000       0.696702310000       0.233247680000       1.000000000000
C2 C       0.901896630000       0.010102060000       0.439216110000       1.000000000000
C3 C       0.156243280000       0.709993440000       0.258020420000       1.000000000000
C4 C       0.805426270000       0.036035670000       0.458737670000       1.000000000000
C5 C       0.387661980000       0.290366080000       0.450630240000       1.000000000000
C6 C       0.275987910000       0.387052020000       0.429486290000       1.000000000000
C7 C       0.884401000000       0.087124160000       0.395373440000       1.000000000000
C8 C       0.361096350000       0.598865540000       0.252528500000       1.000000000000
C9 C       0.570042440000       0.312135550000       0.366465430000       1.000000000000
C10 C       0.106546590000       0.635461600000       0.328467010000       1.000000000000
C11 C       0.190760600000       0.626741040000       0.301165310000       1.000000000000
C12 C       0.468443850000       0.342631340000       0.384776680000       1.000000000000
C13 C       0.487381150000       0.264465180000       0.429363390000       1.000000000000
C14 C       0.690412750000       0.139404640000       0.434493540000       1.000000000000
C15 C       0.253170220000       0.466298360000       0.385306940000       1.000000000000
C16 C       0.682620180000       0.210510700000       0.390735250000       1.000000000000
C17 C       0.347071650000       0.446099140000       0.362339630000       1.000000000000
C18 C       0.313627010000       0.530762440000       0.317982810000       1.000000000000
N1 N       0.780565440000       0.183049140000       0.371753650000       1.000000000000
N2 N       0.396171060000       0.519593400000       0.292740170000       1.000000000000
N3 N       0.135176870000       0.559912270000       0.368356850000       1.000000000000
N4 N       0.594200330000       0.167099870000       0.452896110000       1.000000000000
H1 H       0.219456610000       0.758446940000       0.199962420000       1.000000000000
H2 H       0.991213340000      -0.067580300000       0.456347420000       1.000000000000
H3 H       0.062705200000       0.783192730000       0.245078330000       1.000000000000
H4 H       0.812432740000      -0.018624790000       0.491940270000       1.000000000000
H5 H       0.406622030000       0.229362180000       0.483944400000       1.000000000000
H6 H       0.199075020000       0.408994450000       0.444705560000       1.000000000000
H7 H       0.961149480000       0.066581730000       0.379801940000       1.000000000000
H8 H       0.431021750000       0.585526080000       0.233839090000       1.000000000000
H9 H       0.563617930000       0.365850290000       0.333465320000       1.000000000000
H10 H       0.012521560000       0.708815710000       0.315676680000       1.000000000000
#END
data_mol6_opt_33-QR-33-683-3
_audit_creation_method 'generated by cspy2.0'
_cell_length_a 21.6872
_cell_length_b 16.6729
_cell_length_c 3.5873
_cell_angle_alpha 90.0
_cell_angle_beta 90.0
_cell_angle_gamma 90.0
loop_
_symmetry_equiv_pos_site_id
_symmetry_equiv_pos_as_xyz
1 +x,+y,+z
2 -x,-y,1/2+z
3 1/2+x,1/2-y,+z
4 1/2-x,1/2+y,1/2+z
loop_
_atom_site_label
_atom_site_type_symbol
_atom_site_fract_x
_atom_site_fract_y
_atom_site_fract_z
_atom_site_occupancy
C1 C       0.376631860000       0.427519570000       0.116467990000       1.000000000000
C2 C       0.605662840000       0.895093670000      -0.122778960000       1.000000000000
C3 C       0.320868960000       0.461959090000       0.201820840000       1.000000000000
C4 C       0.547084550000       0.918440870000      -0.033981830000       1.000000000000
C5 C       0.340113030000       0.848254800000       0.247161350000       1.000000000000
C6 C       0.294376140000       0.794423290000       0.301496270000       1.000000000000
C7 C       0.618943590000       0.811734990000      -0.159261050000       1.000000000000
C8 C       0.427186770000       0.478908930000       0.054248850000       1.000000000000
C9 C       0.474778730000       0.716807630000       0.028062610000       1.000000000000
C10 C       0.259969320000       0.585449390000       0.310653380000       1.000000000000
C11 C       0.316386100000       0.546172230000       0.223351310000       1.000000000000
C12 C       0.414235470000       0.737250250000       0.119312620000       1.000000000000
C13 C       0.401258130000       0.822141120000       0.154859680000       1.000000000000
C14 C       0.501223500000       0.858436370000       0.019215940000       1.000000000000
C15 C       0.305220260000       0.709795050000       0.269597580000       1.000000000000
C16 C       0.519373870000       0.776522560000      -0.023757380000       1.000000000000
C17 C       0.364299790000       0.679779920000       0.179691010000       1.000000000000
C18 C       0.369925030000       0.593460690000       0.155902840000       1.000000000000
N1 N       0.578415880000       0.754362300000      -0.113117810000       1.000000000000
N2 N       0.424475730000       0.557780430000       0.072296620000       1.000000000000
N3 N       0.254194850000       0.662894900000       0.333279950000       1.000000000000
N4 N       0.443327860000       0.879740760000       0.106405390000       1.000000000000
H1 H       0.382307990000       0.363129540000       0.096744830000       1.000000000000
H2 H       0.642132920000       0.938556180000      -0.165975960000       1.000000000000
H3 H       0.280184780000       0.425704890000       0.253089670000       1.000000000000
H4 H       0.533869510000       0.980742330000      -0.002066640000       1.000000000000
H5 H       0.332835850000       0.912311310000       0.270209220000       1.000000000000
H6 H       0.247802920000       0.812369860000       0.371228710000       1.000000000000
H7 H       0.665565420000       0.793084210000      -0.229975220000       1.000000000000
H8 H       0.472024870000       0.453654390000      -0.013801520000       1.000000000000
H9 H       0.488203600000       0.654969610000      -0.003756680000       1.000000000000
H10 H       0.218956310000       0.549407100000       0.362332930000       1.000000000000
#END
data_mol6_opt_14-QR-14-1219-3
_audit_creation_method 'generated by cspy2.0'
_cell_length_a 11.1282
_cell_length_b 3.6817
_cell_length_c 34.6061
_cell_angle_alpha 90.0
_cell_angle_beta 113.5019
_cell_angle_gamma 90.0
loop_
_symmetry_equiv_pos_site_id
_symmetry_equiv_pos_as_xyz
1 -x,-y,-z
2 +x,+y,+z
3 -x,1/2+y,1/2-z
4 +x,1/2-y,1/2+z
loop_
_atom_site_label
_atom_site_type_symbol
_atom_site_fract_x
_atom_site_fract_y
_atom_site_fract_z
_atom_site_occupancy
C1 C       0.282947800000       0.384184770000       0.270319240000       1.000000000000
C2 C       0.517462160000       1.179689330000       0.055404510000       1.000000000000
C3 C       0.152190910000       0.324965440000       0.246602420000       1.000000000000
C4 C       0.386258420000       1.107088740000       0.037085380000       1.000000000000
C5 C      -0.000779570000       0.708177210000       0.050609240000       1.000000000000
C6 C      -0.067154890000       0.584611680000       0.073242250000       1.000000000000
C7 C       0.586295510000       1.123608130000       0.099570950000       1.000000000000
C8 C       0.360445550000       0.512840470000       0.249455700000       1.000000000000
C9 C       0.339589910000       0.803923100000       0.132600420000       1.000000000000
C10 C      -0.033259310000       0.338100510000       0.176659290000       1.000000000000
C11 C       0.101253720000       0.393877590000       0.202926590000       1.000000000000
C12 C       0.205794970000       0.725667710000       0.115559440000       1.000000000000
C13 C       0.136935030000       0.782970690000       0.070632310000       1.000000000000
C14 C       0.322723860000       0.977568620000       0.062868720000       1.000000000000
C15 C      -0.002858300000       0.524570790000       0.117808870000       1.000000000000
C16 C       0.400742160000       0.930821300000       0.106824450000       1.000000000000
C17 C       0.132557990000       0.592627020000       0.139610220000       1.000000000000
C18 C       0.186907130000       0.523445270000       0.184487620000       1.000000000000
N1 N       0.532319540000       1.005147170000       0.124584020000       1.000000000000
N2 N       0.315772070000       0.579787370000       0.208711660000       1.000000000000
N3 N      -0.083541370000       0.399202410000       0.136318880000       1.000000000000
N4 N       0.193965610000       0.903998850000       0.045668620000       1.000000000000
H1 H       0.326488200000       0.335079840000       0.303957560000       1.000000000000
H2 H       0.570117350000       1.278732700000       0.037081710000       1.000000000000
H3 H       0.087250980000       0.226278730000       0.260778880000       1.000000000000
H4 H       0.328111670000       1.143656070000       0.003718520000       1.000000000000
H5 H      -0.047582470000       0.755320590000       0.016979370000       1.000000000000
H6 H      -0.171052170000       0.525697690000       0.058985650000       1.000000000000
H7 H       0.690757700000       1.181303310000       0.114186050000       1.000000000000
H8 H       0.464354220000       0.562781850000       0.267277240000       1.000000000000
H9 H       0.397888430000       0.768375880000       0.165755530000       1.000000000000
H10 H      -0.098960790000       0.238993380000       0.190690410000       1.000000000000
#END
data_mol6_opt_14-QR-14-654-3
_audit_creation_method 'generated by cspy2.0'
_cell_length_a 11.3357
_cell_length_b 3.6322
_cell_length_c 35.0962
_cell_angle_alpha 90.0
_cell_angle_beta 63.760799999999996
_cell_angle_gamma 90.0
loop_
_symmetry_equiv_pos_site_id
_symmetry_equiv_pos_as_xyz
1 -x,-y,-z
2 +x,+y,+z
3 -x,1/2+y,1/2-z
4 +x,1/2-y,1/2+z
loop_
_atom_site_label
_atom_site_type_symbol
_atom_site_fract_x
_atom_site_fract_y
_atom_site_fract_z
_atom_site_occupancy
C1 C       0.220966910000       0.134781770000       0.768138480000       1.000000000000
C2 C       1.095417670000       0.094509750000       0.567292730000       1.000000000000
C3 C       0.166510180000       0.241823340000       0.741863300000       1.000000000000
C4 C       1.024473080000       0.199995270000       0.546213890000       1.000000000000
C5 C       0.610749380000       0.467973610000       0.549085240000       1.000000000000
C6 C       0.478389380000       0.501288170000       0.569138630000       1.000000000000
C7 C       1.028122520000       0.017358180000       0.611624310000       1.000000000000
C8 C       0.358613410000       0.091972270000       0.750077550000       1.000000000000
C9 C       0.690750770000       0.173737810000       0.636964470000       1.000000000000
C10 C       0.198805330000       0.414962450000       0.669628140000       1.000000000000
C11 C       0.249165340000       0.303622730000       0.698457610000       1.000000000000
C12 C       0.613483040000       0.280489150000       0.617049940000       1.000000000000
C13 C       0.682926540000       0.357415050000       0.571980100000       1.000000000000
C14 C       0.885317070000       0.229268320000       0.569375010000       1.000000000000
C15 C       0.405724710000       0.428331070000       0.613745040000       1.000000000000
C16 C       0.827532400000       0.145834710000       0.613745650000       1.000000000000
C17 C       0.470349230000       0.318519100000       0.638293490000       1.000000000000
C18 C       0.387317820000       0.253359790000       0.682944470000       1.000000000000
N1 N       0.900506470000       0.040304590000       0.634294580000       1.000000000000
N2 N       0.438460170000       0.147590820000       0.709660120000       1.000000000000
N3 N       0.272105720000       0.474773080000       0.629455360000       1.000000000000
N4 N       0.813311740000       0.332118610000       0.549436550000       1.000000000000
H1 H       0.161449210000       0.084052260000       0.801681380000       1.000000000000
H2 H       1.201534210000       0.068328010000       0.551030060000       1.000000000000
H3 H       0.061185230000       0.279880370000       0.753814710000       1.000000000000
H4 H       1.069386300000       0.262625170000       0.512560780000       1.000000000000
H5 H       0.667269790000       0.522005130000       0.515471750000       1.000000000000
H6 H       0.421340180000       0.584011090000       0.552682850000       1.000000000000
H7 H       1.084513340000      -0.066670210000       0.628435360000       1.000000000000
H8 H       0.405003600000       0.007632890000       0.769970750000       1.000000000000
H9 H       0.646670430000       0.111397160000       0.670419510000       1.000000000000
H10 H       0.093170420000       0.453563940000       0.681419000000       1.000000000000
#END
data_mol6_opt_19-QR-19-2549-3
_audit_creation_method 'generated by cspy2.0'
_cell_length_a 17.174
_cell_length_b 3.6317
_cell_length_c 21.1549
_cell_angle_alpha 90.0
_cell_angle_beta 90.0
_cell_angle_gamma 90.0
loop_
_symmetry_equiv_pos_site_id
_symmetry_equiv_pos_as_xyz
1 +x,+y,+z
2 -x,1/2+y,1/2-z
3 1/2-x,-y,1/2+z
4 1/2+x,1/2-y,-z
loop_
_atom_site_label
_atom_site_type_symbol
_atom_site_fract_x
_atom_site_fract_y
_atom_site_fract_z
_atom_site_occupancy
C1 C       0.419939910000       0.169409580000       0.867668430000       1.000000000000
C2 C       0.893686590000      -0.507581210000       0.691171240000       1.000000000000
C3 C       0.443328760000       0.187822220000       0.929665800000       1.000000000000
C4 C       0.906182980000      -0.476901310000       0.754739750000       1.000000000000
C5 C       0.807706070000      -0.213520970000       0.959477200000       1.000000000000
C6 C       0.750126760000      -0.116769680000       0.999757140000       1.000000000000
C7 C       0.817910800000      -0.435579910000       0.666620310000       1.000000000000
C8 C       0.476025570000       0.071086990000       0.822064470000       1.000000000000
C9 C       0.706246270000      -0.206582130000       0.803316690000       1.000000000000
C10 C       0.549224410000       0.123204290000       1.008388010000       1.000000000000
C11 C       0.521419360000       0.109077930000       0.945086660000       1.000000000000
C12 C       0.715704700000      -0.171365220000       0.868553150000       1.000000000000
C13 C       0.792998340000      -0.244458220000       0.892941100000       1.000000000000
C14 C       0.842817030000      -0.373771580000       0.794344970000       1.000000000000
C15 C       0.672714290000      -0.042449050000       0.977639520000       1.000000000000
C16 C       0.769157580000      -0.307908330000       0.764959990000       1.000000000000
C17 C       0.654020820000      -0.067754000000       0.912746260000       1.000000000000
C18 C       0.574152390000       0.012223830000       0.895860670000       1.000000000000
N1 N       0.757850830000      -0.340085630000       0.701057710000       1.000000000000
N2 N       0.549398880000      -0.004053480000       0.834970810000       1.000000000000
N3 N       0.620755380000       0.051904960000       1.024303840000       1.000000000000
N4 N       0.853522590000      -0.341476460000       0.856930800000       1.000000000000
H1 H       0.360590750000       0.227570070000       0.853551490000       1.000000000000
H2 H       0.940101490000      -0.585288400000       0.659123310000       1.000000000000
H3 H       0.402954440000       0.261671340000       0.967035870000       1.000000000000
H4 H       0.962296700000      -0.527609570000       0.776484270000       1.000000000000
H5 H       0.866438000000      -0.270851280000       0.975270300000       1.000000000000
H6 H       0.759520800000      -0.091090690000       1.050174400000       1.000000000000
H7 H       0.807901830000      -0.459903550000       0.616016260000       1.000000000000
H8 H       0.459493480000       0.053753120000       0.772534070000       1.000000000000
H9 H       0.650585110000      -0.156806570000       0.781433150000       1.000000000000
H10 H       0.509000650000       0.197238070000       1.046119270000       1.000000000000
#END
data_mol6_opt_14-QR-14-3441-3
_audit_creation_method 'generated by cspy2.0'
_cell_length_a 11.357
_cell_length_b 3.6965
_cell_length_c 40.5799
_cell_angle_alpha 90.0
_cell_angle_beta 50.2331
_cell_angle_gamma 90.0
loop_
_symmetry_equiv_pos_site_id
_symmetry_equiv_pos_as_xyz
1 -x,-y,-z
2 +x,+y,+z
3 -x,1/2+y,1/2-z
4 +x,1/2-y,1/2+z
loop_
_atom_site_label
_atom_site_type_symbol
_atom_site_fract_x
_atom_site_fract_y
_atom_site_fract_z
_atom_site_occupancy
C1 C       0.779076300000       0.039983620000       0.236906390000       1.000000000000
C2 C       0.871824180000      -0.807660010000       0.434721110000       1.000000000000
C3 C       0.622565540000       0.016974710000       0.262224880000       1.000000000000
C4 C       0.718918500000      -0.813276370000       0.454920340000       1.000000000000
C5 C       0.316825310000      -0.592825920000       0.450753440000       1.000000000000
C6 C       0.262626350000      -0.484138090000       0.430863050000       1.000000000000
C7 C       0.977115620000      -0.683800030000       0.391511010000       1.000000000000
C8 C       0.846349890000      -0.067010270000       0.254889620000       1.000000000000
C9 C       0.738628290000      -0.458945570000       0.365795910000       1.000000000000
C10 C       0.374075730000      -0.140935760000       0.332434870000       1.000000000000
C11 C       0.536434030000      -0.110677300000       0.304625970000       1.000000000000
C12 C       0.583916070000      -0.459175250000       0.384841350000       1.000000000000
C13 C       0.477966620000      -0.584883330000       0.428786530000       1.000000000000
C14 C       0.670026090000      -0.694809920000       0.431994170000       1.000000000000
C15 C       0.363509250000      -0.358182350000       0.387348480000       1.000000000000
C16 C       0.784955550000      -0.575958390000       0.388775530000       1.000000000000
C17 C       0.523519220000      -0.343240420000       0.363749130000       1.000000000000
C18 C       0.614136140000      -0.212728940000       0.320141980000       1.000000000000
N1 N       0.937838830000      -0.572322410000       0.369099090000       1.000000000000
N2 N       0.769027290000      -0.187365580000       0.294381310000       1.000000000000
N3 N       0.291124240000      -0.257856480000       0.371660170000       1.000000000000
N4 N       0.520515500000      -0.697403490000       0.451087110000       1.000000000000
H1 H       0.849993840000       0.136430720000       0.204155360000       1.000000000000
H2 H       0.914554280000      -0.895185420000       0.450847230000       1.000000000000
H3 H       0.563804540000       0.094954160000       0.250273890000       1.000000000000
H4 H       0.632828580000      -0.904050180000       0.487702280000       1.000000000000
H5 H       0.242546500000      -0.688864370000       0.483546690000       1.000000000000
H6 H       0.141655330000      -0.486991020000       0.446637360000       1.000000000000
H7 H       1.098875540000      -0.679197990000       0.375401200000       1.000000000000
H8 H       0.969988500000      -0.052398380000       0.235735880000       1.000000000000
H9 H       0.824754410000      -0.369272700000       0.333204440000       1.000000000000
H10 H       0.314389010000      -0.063023180000       0.320640070000       1.000000000000
#END
data_mol6_opt_15-QR-15-7312-3
_audit_creation_method 'generated by cspy2.0'
_cell_length_a 36.3875
_cell_length_b 3.5568
_cell_length_c 22.4986
_cell_angle_alpha 90.0
_cell_angle_beta 118.0642
_cell_angle_gamma 90.0
loop_
_symmetry_equiv_pos_site_id
_symmetry_equiv_pos_as_xyz
1 -x,-y,-z
2 +x,+y,+z
3 -x,+y,1/2-z
4 +x,-y,1/2+z
5 1/2-x,1/2-y,-z
6 1/2+x,1/2+y,+z
7 1/2-x,1/2+y,1/2-z
8 1/2+x,1/2-y,1/2+z
loop_
_atom_site_label
_atom_site_type_symbol
_atom_site_fract_x
_atom_site_fract_y
_atom_site_fract_z
_atom_site_occupancy
C1 C       0.269235500000       0.909303480000       0.140240590000       1.000000000000
C2 C       0.060067320000       0.537447140000       0.259816330000       1.000000000000
C3 C       0.244392290000       0.954997970000       0.072179140000       1.000000000000
C4 C       0.040518890000       0.587949830000       0.191593460000       1.000000000000
C5 C       0.049489670000       0.816932840000      -0.009049730000       1.000000000000
C6 C       0.071057970000       0.879857350000      -0.043271730000       1.000000000000
C7 C       0.104400340000       0.551544900000       0.295922690000       1.000000000000
C8 C       0.249544170000       0.842835220000       0.180242200000       1.000000000000
C9 C       0.134175080000       0.725048720000       0.168264480000       1.000000000000
C10 C       0.173378160000       0.979004880000      -0.024703830000       1.000000000000
C11 C       0.200778990000       0.934243980000       0.045329180000       1.000000000000
C12 C       0.115854570000       0.778222550000       0.098712190000       1.000000000000
C13 C       0.070781990000       0.764087490000       0.062575070000       1.000000000000
C14 C       0.065226330000       0.653038320000       0.158873390000       1.000000000000
C15 C       0.115716290000       0.895522790000      -0.009498350000       1.000000000000
C16 C       0.109452990000       0.661660790000       0.199744320000       1.000000000000
C17 C       0.138732940000       0.845768200000       0.060953590000       1.000000000000
C18 C       0.183572130000       0.866245490000       0.089582080000       1.000000000000
N1 N       0.128455760000       0.610446960000       0.268154110000       1.000000000000
N2 N       0.208890560000       0.821908560000       0.156670090000       1.000000000000
N3 N       0.133052690000       0.961129510000      -0.051175490000       1.000000000000
N4 N       0.046811800000       0.703720200000       0.091926710000       1.000000000000
H1 H       0.302875080000       0.922977650000       0.163154650000       1.000000000000
H2 H       0.042594000000       0.487080550000       0.286961310000       1.000000000000
H3 H       0.257630800000       1.006698390000       0.038630680000       1.000000000000
H4 H       0.006957560000       0.580736270000       0.161127860000       1.000000000000
H5 H       0.015806870000       0.803930880000      -0.033642510000       1.000000000000
H6 H       0.055834300000       0.920898730000      -0.097302620000       1.000000000000
H7 H       0.119994120000       0.511398130000       0.350240530000       1.000000000000
H8 H       0.268273870000       0.805230030000       0.234320370000       1.000000000000
H9 H       0.167525310000       0.731623360000       0.198810540000       1.000000000000
H10 H       0.186466130000       1.031059860000      -0.058649900000       1.000000000000
#END
data_mol6_opt_19-QR-19-2538-3
_audit_creation_method 'generated by cspy2.0'
_cell_length_a 21.1035
_cell_length_b 17.2558
_cell_length_c 3.6225
_cell_angle_alpha 90.0
_cell_angle_beta 90.0
_cell_angle_gamma 90.0
loop_
_symmetry_equiv_pos_site_id
_symmetry_equiv_pos_as_xyz
1 +x,+y,+z
2 -x,1/2+y,1/2-z
3 1/2-x,-y,1/2+z
4 1/2+x,1/2-y,-z
loop_
_atom_site_label
_atom_site_type_symbol
_atom_site_fract_x
_atom_site_fract_y
_atom_site_fract_z
_atom_site_occupancy
C1 C       0.867743590000       0.919894760000       0.865157230000       1.000000000000
C2 C       0.690431220000       1.393584300000       1.504771180000       1.000000000000
C3 C       0.929735260000       0.943458250000       0.838764950000       1.000000000000
C4 C       0.753948390000       1.406384660000       1.464429930000       1.000000000000
C5 C       0.958914440000       1.308390090000       1.193239990000       1.000000000000
C6 C       0.999331220000       1.250804250000       1.100644990000       1.000000000000
C7 C       0.666088060000       1.317465910000       1.447829040000       1.000000000000
C8 C       0.822028380000       0.975917310000       0.961082200000       1.000000000000
C9 C       0.803010900000       1.206079270000       1.218862340000       1.000000000000
C10 C       1.008336370000       1.049630490000       0.884924320000       1.000000000000
C11 C       0.945052780000       1.021631420000       0.907891530000       1.000000000000
C12 C       0.868193060000       1.215861350000       1.173808530000       1.000000000000
C13 C       0.892404330000       1.293427210000       1.233149630000       1.000000000000
C14 C       0.793706900000       1.342989000000       1.366502900000       1.000000000000
C15 C       0.977367010000       1.173177420000       1.038819790000       1.000000000000
C16 C       0.764517740000       1.268990040000       1.315606050000       1.000000000000
C17 C       0.912498990000       1.154245990000       1.073063080000       1.000000000000
C18 C       0.895729570000       1.074266900000       1.003499190000       1.000000000000
N1 N       0.700670060000       1.257368310000       1.357570070000       1.000000000000
N2 N       0.834837160000       1.049363560000       1.027337250000       1.000000000000
N3 N       1.024137770000       1.121285440000       0.946357760000       1.000000000000
N4 N       0.856255030000       1.353970450000       1.325327130000       1.000000000000
H1 H       0.853707090000       0.860470320000       0.814648170000       1.000000000000
H2 H       0.658272100000       1.440007780000       1.579044930000       1.000000000000
H3 H       0.967176520000       0.903164370000       0.765763370000       1.000000000000
H4 H       0.775540670000       1.462761230000       1.503673130000       1.000000000000
H5 H       0.974581260000       1.367302230000       1.240763940000       1.000000000000
H6 H       1.049740610000       1.260370830000       1.068759860000       1.000000000000
H7 H       0.615526210000       1.307212310000       1.479903820000       1.000000000000
H8 H       0.772493470000       0.959259710000       0.984300220000       1.000000000000
H9 H       0.781265650000       1.150183290000       1.179938550000       1.000000000000
H10 H       1.046142790000       1.009479620000       0.811865520000       1.000000000000
#END
data_mol6_opt_2-QR-2-2173-3
_audit_creation_method 'generated by cspy2.0'
_cell_length_a 25.8508
_cell_length_b 7.7533
_cell_length_c 38.5201
_cell_angle_alpha 75.8923
_cell_angle_beta 24.000000000000004
_cell_angle_gamma 99.34160000000001
loop_
_symmetry_equiv_pos_site_id
_symmetry_equiv_pos_as_xyz
1 -x,-y,-z
2 +x,+y,+z
loop_
_atom_site_label
_atom_site_type_symbol
_atom_site_fract_x
_atom_site_fract_y
_atom_site_fract_z
_atom_site_occupancy
C1 C       0.564929780000       0.197827600000       0.030760140000       1.000000000000
C2 C       1.909578320000       2.319438380000      -1.118059480000       1.000000000000
C3 C       0.697757000000       0.536767110000      -0.051136930000       1.000000000000
C4 C       2.011387990000       2.604203040000      -1.174169530000       1.000000000000
C5 C       1.890593070000       2.720799850000      -0.995756850000       1.000000000000
C6 C       1.743844620000       2.524013000000      -0.862149630000       1.000000000000
C7 C       1.641256020000       1.800631920000      -0.913040710000       1.000000000000
C8 C       0.700996380000       0.367283350000      -0.096510700000       1.000000000000
C9 C       1.414098420000       1.616058750000      -0.676411250000       1.000000000000
C10 C       1.109243270000       1.402248380000      -0.349930450000       1.000000000000
C11 C       0.960901860000       1.033498590000      -0.256133050000       1.000000000000
C12 C       1.508088140000       1.889374200000      -0.725547560000       1.000000000000
C13 C       1.779911280000       2.414804030000      -0.933588390000       1.000000000000
C14 C       1.845276270000       2.371771670000      -1.025333070000       1.000000000000
C15 C       1.474645820000       2.006529820000      -0.655201880000       1.000000000000
C16 C       1.579383920000       1.849329220000      -0.824157560000       1.000000000000
C17 C       1.353071090000       1.683552650000      -0.583608040000       1.000000000000
C18 C       1.082499230000       1.171328480000      -0.373284690000       1.000000000000
N1 N       1.480868170000       1.570018810000      -0.770845820000       1.000000000000
N2 N       0.946746460000       0.828751050000      -0.288552070000       1.000000000000
N3 N       1.352696490000       1.864112380000      -0.538838460000       1.000000000000
N4 N       1.940050260000       2.642540300000      -1.076240660000       1.000000000000
H1 H       0.362577710000      -0.187767340000       0.187485060000       1.000000000000
H2 H       2.028306830000       2.479514070000      -1.225936450000       1.000000000000
H3 H       0.604466810000       0.430321220000       0.038598490000       1.000000000000
H4 H       2.213439060000       3.000199490000      -1.327262090000       1.000000000000
H5 H       2.094237420000       3.110563140000      -1.152640090000       1.000000000000
H6 H       1.821808580000       2.745468850000      -0.904561560000       1.000000000000
H7 H       1.559971640000       1.573539110000      -0.868188310000       1.000000000000
H8 H       0.601949380000       0.109061500000      -0.036728070000       1.000000000000
H9 H       1.213825940000       1.222779850000      -0.524742120000       1.000000000000
H10 H       1.016630130000       1.297677710000      -0.260612380000       1.000000000000
#END
data_mol6_opt_15-QR-15-6702-3
_audit_creation_method 'generated by cspy2.0'
_cell_length_a 27.6703
_cell_length_b 4.0241
_cell_length_c 23.367
_cell_angle_alpha 90.0
_cell_angle_beta 81.9791
_cell_angle_gamma 90.0
loop_
_symmetry_equiv_pos_site_id
_symmetry_equiv_pos_as_xyz
1 -x,-y,-z
2 +x,+y,+z
3 -x,+y,1/2-z
4 +x,-y,1/2+z
5 1/2-x,1/2-y,-z
6 1/2+x,1/2+y,+z
7 1/2-x,1/2+y,1/2-z
8 1/2+x,1/2-y,1/2+z
loop_
_atom_site_label
_atom_site_type_symbol
_atom_site_fract_x
_atom_site_fract_y
_atom_site_fract_z
_atom_site_occupancy
C1 C       0.260406910000       0.666592760000       0.131749930000       1.000000000000
C2 C       0.075590260000       1.726761940000      -0.116176010000       1.000000000000
C3 C       0.231497680000       0.739073350000       0.182885770000       1.000000000000
C4 C       0.051696830000       1.775398380000      -0.061591500000       1.000000000000
C5 C       0.043120050000       1.603336880000       0.140553130000       1.000000000000
C6 C       0.060282610000       1.479285620000       0.187571690000       1.000000000000
C7 C       0.119804590000       1.540129930000      -0.123789530000       1.000000000000
C8 C       0.245443430000       0.785118110000       0.080251880000       1.000000000000
C9 C       0.136772920000       1.317565750000       0.019874070000       1.000000000000
C10 C       0.157117200000       1.009642930000       0.233384260000       1.000000000000
C11 C       0.188567880000       0.926324040000       0.181918340000       1.000000000000
C12 C       0.113924080000       1.359722270000       0.076525910000       1.000000000000
C13 C       0.068967540000       1.549208170000       0.083717900000       1.000000000000
C14 C       0.071900030000       1.637436490000      -0.014078720000       1.000000000000
C15 C       0.104690140000       1.290650270000       0.182428180000       1.000000000000
C16 C       0.116427780000       1.454512710000      -0.026428000000       1.000000000000
C17 C       0.132056920000       1.227797650000       0.127817600000       1.000000000000
C18 C       0.176263350000       1.035750620000       0.127812870000       1.000000000000
N1 N       0.139820640000       1.408466770000      -0.081535100000       1.000000000000
N2 N       0.205549490000       0.960600230000       0.077924230000       1.000000000000
N3 N       0.117315680000       1.182079470000       0.234095270000       1.000000000000
N4 N       0.049154150000       1.681372250000       0.039968340000       1.000000000000
H1 H       0.293700960000       0.523538550000       0.130337910000       1.000000000000
H2 H       0.061638600000       1.826901170000      -0.153700140000       1.000000000000
H3 H       0.241011210000       0.655261970000       0.224023730000       1.000000000000
H4 H       0.017958010000       1.914620670000      -0.052759280000       1.000000000000
H5 H       0.009715360000       1.746356370000       0.143567210000       1.000000000000
H6 H       0.041552100000       1.516018940000       0.230973080000       1.000000000000
H7 H       0.138853950000       1.501245280000      -0.167229790000       1.000000000000
H8 H       0.267481140000       0.732373390000       0.038988870000       1.000000000000
H9 H       0.170341650000       1.179623230000       0.010826760000       1.000000000000
H10 H       0.166450760000       0.926208360000       0.274818870000       1.000000000000
#END
data_mol6_opt_14-QR-14-7192-3
_audit_creation_method 'generated by cspy2.0'
_cell_length_a 16.4518
_cell_length_b 3.5579
_cell_length_c 22.4488
_cell_angle_alpha 90.0
_cell_angle_beta 101.9459
_cell_angle_gamma 90.0
loop_
_symmetry_equiv_pos_site_id
_symmetry_equiv_pos_as_xyz
1 -x,-y,-z
2 +x,+y,+z
3 -x,1/2+y,1/2-z
4 +x,1/2-y,1/2+z
loop_
_atom_site_label
_atom_site_type_symbol
_atom_site_fract_x
_atom_site_fract_y
_atom_site_fract_z
_atom_site_occupancy
C1 C       0.539506160000       0.822636040000       0.879853850000       1.000000000000
C2 C       0.117868630000       1.208530060000       0.540425230000       1.000000000000
C3 C       0.490870520000       0.787685360000       0.922433210000       1.000000000000
C4 C       0.079863530000       1.168098580000       0.588706350000       1.000000000000
C5 C       0.101378680000       0.960085210000       0.800275170000       1.000000000000
C6 C       0.145236190000       0.898129180000       0.857336250000       1.000000000000
C7 C       0.206144070000       1.184678660000       0.550450660000       1.000000000000
C8 C       0.499308850000       0.887254260000       0.818934700000       1.000000000000
C9 C       0.268105430000       1.021383490000       0.710251470000       1.000000000000
C10 C       0.350132400000       0.783613210000       0.945727790000       1.000000000000
C11 C       0.403862720000       0.817079920000       0.903839130000       1.000000000000
C12 C       0.232587570000       0.978267570000       0.761157050000       1.000000000000
C13 C       0.142825250000       1.002256500000       0.750390120000       1.000000000000
C14 C       0.129990060000       1.103404310000       0.647540110000       1.000000000000
C15 C       0.234212030000       0.872924170000       0.870050280000       1.000000000000
C16 C       0.217969360000       1.084516270000       0.652652830000       1.000000000000
C17 C       0.279138670000       0.911909460000       0.823151560000       1.000000000000
C18 C       0.368572810000       0.882436010000       0.841237150000       1.000000000000
N1 N       0.254876100000       1.125709360000       0.603612480000       1.000000000000
N2 N       0.418180010000       0.916074490000       0.800135580000       1.000000000000
N3 N       0.269715160000       0.809658970000       0.930192890000       1.000000000000
N4 N       0.094235520000       1.062505410000       0.695722640000       1.000000000000
H1 H       0.606577500000       0.802054140000       0.891974720000       1.000000000000
H2 H       0.082348230000       1.258176010000       0.494781810000       1.000000000000
H3 H       0.518013260000       0.737962870000       0.970095000000       1.000000000000
H4 H       0.013091300000       1.183041520000       0.584272970000       1.000000000000
H5 H       0.034255860000       0.980184940000       0.789798400000       1.000000000000
H6 H       0.115651110000       0.865030890000       0.895845540000       1.000000000000
H7 H       0.236462430000       1.216803070000       0.512041220000       1.000000000000
H8 H       0.535928240000       0.916454290000       0.784046450000       1.000000000000
H9 H       0.334454430000       1.007097880000       0.714382200000       1.000000000000
H10 H       0.376979680000       0.733599690000       0.993632870000       1.000000000000
#END
data_mol6_opt_14-QR-14-6555-3
_audit_creation_method 'generated by cspy2.0'
_cell_length_a 18.2556
_cell_length_b 10.9231
_cell_length_c 7.6985
_cell_angle_alpha 90.0
_cell_angle_beta 120.2859
_cell_angle_gamma 90.0
loop_
_symmetry_equiv_pos_site_id
_symmetry_equiv_pos_as_xyz
1 -x,-y,-z
2 +x,+y,+z
3 -x,1/2+y,1/2-z
4 +x,1/2-y,1/2+z
loop_
_atom_site_label
_atom_site_type_symbol
_atom_site_fract_x
_atom_site_fract_y
_atom_site_fract_z
_atom_site_occupancy
C1 C       0.218730900000       0.501101700000       0.067702390000       1.000000000000
C2 C       0.473361180000      -0.235600120000       0.671660590000       1.000000000000
C3 C       0.148331780000       0.454367150000      -0.097999660000       1.000000000000
C4 C       0.400229170000      -0.265143010000       0.498657570000       1.000000000000
C5 C       0.150189460000      -0.136676220000      -0.091656250000       1.000000000000
C6 C       0.097056880000      -0.049846490000      -0.216991320000       1.000000000000
C7 C       0.494233120000      -0.109847170000       0.721476640000       1.000000000000
C8 C       0.277877200000       0.417502160000       0.207512510000       1.000000000000
C9 C       0.322672800000       0.049838500000       0.316122200000       1.000000000000
C10 C       0.066575680000       0.272379690000      -0.289740100000       1.000000000000
C11 C       0.138042780000       0.326424280000      -0.121486070000       1.000000000000
C12 C       0.247306060000       0.024926320000       0.137724850000       1.000000000000
C13 C       0.226669720000      -0.103186970000       0.088885240000       1.000000000000
C14 C       0.347282240000      -0.168886020000       0.373808390000       1.000000000000
C15 C       0.115096540000       0.078082030000      -0.174571660000       1.000000000000
C16 C       0.374059090000      -0.045842330000       0.437479530000       1.000000000000
C17 C       0.189273940000       0.117732660000       0.000416550000       1.000000000000
C18 C       0.201068420000       0.248770930000       0.027567710000       1.000000000000
N1 N       0.447685210000      -0.018156170000       0.611720690000       1.000000000000
N2 N       0.270066130000       0.297520600000       0.189823390000       1.000000000000
N3 N       0.055116770000       0.154885340000      -0.316299040000       1.000000000000
N4 N       0.275086960000      -0.195382260000       0.203136710000       1.000000000000
H1 H       0.229353270000       0.598695480000       0.092194180000       1.000000000000
H2 H       0.515699990000      -0.305657580000       0.771522290000       1.000000000000
H3 H       0.100461460000       0.513862730000      -0.211252420000       1.000000000000
H4 H       0.380591450000      -0.358788490000       0.451912590000       1.000000000000
H5 H       0.137691820000      -0.233606000000      -0.121153210000       1.000000000000
H6 H       0.038899470000      -0.072388740000      -0.354181780000       1.000000000000
H7 H       0.552440170000      -0.086228760000       0.859187280000       1.000000000000
H8 H       0.334354490000       0.451362300000       0.340394250000       1.000000000000
H9 H       0.342561490000       0.142752690000       0.363301600000       1.000000000000
H10 H       0.018283720000       0.331587090000      -0.403936160000       1.000000000000
#END
data_mol6_opt_14-QR-14-307-3
_audit_creation_method 'generated by cspy2.0'
_cell_length_a 3.7419
_cell_length_b 17.2945
_cell_length_c 20.8023
_cell_angle_alpha 90.0
_cell_angle_beta 76.5552
_cell_angle_gamma 90.0
loop_
_symmetry_equiv_pos_site_id
_symmetry_equiv_pos_as_xyz
1 -x,-y,-z
2 +x,+y,+z
3 -x,1/2+y,1/2-z
4 +x,1/2-y,1/2+z
loop_
_atom_site_label
_atom_site_type_symbol
_atom_site_fract_x
_atom_site_fract_y
_atom_site_fract_z
_atom_site_occupancy
C1 C       0.416807720000       0.421057580000       0.616915340000       1.000000000000
C2 C       1.395377860000       0.889433960000       0.441016520000       1.000000000000
C3 C       0.242702960000       0.447059730000       0.678631940000       1.000000000000
C4 C       1.207926090000       0.904582490000       0.504355300000       1.000000000000
C5 C       0.476407490000       0.814068680000       0.708250440000       1.000000000000
C6 C       0.297646760000       0.757901020000       0.748350650000       1.000000000000
C7 C       1.402704760000       0.812341440000       0.416513540000       1.000000000000
C8 C       0.610434390000       0.475502350000       0.571492930000       1.000000000000
C9 C       0.873190970000       0.705816930000       0.552661880000       1.000000000000
C10 C       0.089660220000       0.556564580000       0.756966410000       1.000000000000
C11 C       0.263795630000       0.526074700000       0.693948170000       1.000000000000
C12 C       0.677955480000       0.717985980000       0.617669630000       1.000000000000
C13 C       0.671792480000       0.796586720000       0.641981220000       1.000000000000
C14 C       1.025949720000       0.842576480000       0.543779180000       1.000000000000
C15 C       0.297079880000       0.679279870000       0.726320440000       1.000000000000
C16 C       1.050506800000       0.767413290000       0.514467970000       1.000000000000
C17 C       0.483896680000       0.657865810000       0.661694890000       1.000000000000
C18 C       0.465594850000       0.577003740000       0.644911800000       1.000000000000
N1 N       1.239961290000       0.753443980000       0.450791980000       1.000000000000
N2 N       0.635225310000       0.549679670000       0.584307630000       1.000000000000
N3 N       0.103784360000       0.629020560000       0.772796130000       1.000000000000
N4 N       0.839748940000       0.855884340000       0.606130540000       1.000000000000
H1 H       0.408252200000       0.360907540000       0.602885830000       1.000000000000
H2 H       1.538173020000       0.934728400000       0.409112520000       1.000000000000
H3 H       0.089266840000       0.408054430000       0.715860860000       1.000000000000
H4 H       1.191292100000       0.961816390000       0.526048760000       1.000000000000
H5 H       0.480141660000       0.873679910000       0.723989620000       1.000000000000
H6 H       0.147838540000       0.769388100000       0.798558560000       1.000000000000
H7 H       1.551846320000       0.800220640000       0.366091340000       1.000000000000
H8 H       0.751574640000       0.456892250000       0.522190950000       1.000000000000
H9 H       0.890944080000       0.649035120000       0.530841100000       1.000000000000
H10 H      -0.064862070000       0.517724020000       0.794551440000       1.000000000000
#END
data_mol6_opt_2-QR-2-915-3
_audit_creation_method 'generated by cspy2.0'
_cell_length_a 12.7523
_cell_length_b 18.3777
_cell_length_c 3.6409
_cell_angle_alpha 75.3228
_cell_angle_beta 64.8385
_cell_angle_gamma 109.3817
loop_
_symmetry_equiv_pos_site_id
_symmetry_equiv_pos_as_xyz
1 -x,-y,-z
2 +x,+y,+z
loop_
_atom_site_label
_atom_site_type_symbol
_atom_site_fract_x
_atom_site_fract_y
_atom_site_fract_z
_atom_site_occupancy
C1 C       0.298662310000       0.051932390000       0.452936930000       1.000000000000
C2 C       0.499789220000      -0.391969230000       0.626356710000       1.000000000000
C3 C       0.166628230000       0.004407860000       0.606652570000       1.000000000000
C4 C       0.368299280000      -0.428378810000       0.769338700000       1.000000000000
C5 C      -0.010830730000      -0.396964560000       1.077662210000       1.000000000000
C6 C      -0.073156240000      -0.349835250000       1.095977560000       1.000000000000
C7 C       0.573299810000      -0.301864490000       0.492949400000       1.000000000000
C8 C       0.372087710000       0.008329070000       0.422676620000       1.000000000000
C9 C       0.335008280000      -0.231673240000       0.646967330000       1.000000000000
C10 C      -0.025677510000      -0.137615700000       0.888090230000       1.000000000000
C11 C       0.110386460000      -0.084885810000       0.726856810000       1.000000000000
C12 C       0.201175680000      -0.265429360000       0.789718340000       1.000000000000
C13 C       0.127408260000      -0.357106350000       0.925377880000       1.000000000000
C14 C       0.309177960000      -0.374803280000       0.779930270000       1.000000000000
C15 C      -0.003840130000      -0.258850030000       0.964205500000       1.000000000000
C16 C       0.391726860000      -0.285215580000       0.638828190000       1.000000000000
C17 C       0.132411010000      -0.215313390000       0.810587050000       1.000000000000
C18 C       0.192138410000      -0.123584910000       0.685646260000       1.000000000000
N1 N       0.523487570000      -0.249960980000       0.496642500000       1.000000000000
N2 N       0.322420590000      -0.074997310000       0.532378390000       1.000000000000
N3 N      -0.080731900000      -0.220054440000       1.001336130000       1.000000000000
N4 N       0.180208500000      -0.408938770000       0.919165390000       1.000000000000
H1 H       0.346210140000       0.120663650000       0.356740510000       1.000000000000
H2 H       0.549186030000      -0.430112990000       0.612431000000       1.000000000000
H3 H       0.104685240000       0.034153270000       0.637469680000       1.000000000000
H4 H       0.306707980000      -0.496394210000       0.875443480000       1.000000000000
H5 H      -0.061411750000      -0.465635230000       1.175364280000       1.000000000000
H6 H      -0.177365040000      -0.378162110000       1.209627150000       1.000000000000
H7 H       0.677989450000      -0.272815030000       0.379090420000       1.000000000000
H8 H       0.476890760000       0.043989220000       0.302157100000       1.000000000000
H9 H       0.396768940000      -0.164090950000       0.540746650000       1.000000000000
H10 H      -0.088405490000      -0.108162980000       0.919923500000       1.000000000000
#END
data_mol6_opt_14-QR-14-7502-3
_audit_creation_method 'generated by cspy2.0'
_cell_length_a 10.4294
_cell_length_b 15.5107
_cell_length_c 18.6582
_cell_angle_alpha 90.0
_cell_angle_beta 25.7392
_cell_angle_gamma 90.0
loop_
_symmetry_equiv_pos_site_id
_symmetry_equiv_pos_as_xyz
1 -x,-y,-z
2 +x,+y,+z
3 -x,1/2+y,1/2-z
4 +x,1/2-y,1/2+z
loop_
_atom_site_label
_atom_site_type_symbol
_atom_site_fract_x
_atom_site_fract_y
_atom_site_fract_z
_atom_site_occupancy
C1 C       0.668678040000       0.134620200000       0.506944710000       1.000000000000
C2 C       1.985208250000       0.344149850000      -0.495181010000       1.000000000000
C3 C       0.707173600000       0.048181010000       0.474654060000       1.000000000000
C4 C       1.993726590000       0.256341550000      -0.504951780000       1.000000000000
C5 C       1.656847210000      -0.017209380000      -0.255771990000       1.000000000000
C6 C       1.490068320000      -0.068466660000      -0.129435280000       1.000000000000
C7 C       1.795455080000       0.382806200000      -0.347853870000       1.000000000000
C8 C       0.833772300000       0.193247340000       0.382304350000       1.000000000000
C9 C       1.449379120000       0.203268930000      -0.088521630000       1.000000000000
C10 C       0.957199250000      -0.066733220000       0.279365220000       1.000000000000
C11 C       0.907596140000       0.021785330000       0.320273050000       1.000000000000
C12 C       1.449168600000       0.113389130000      -0.091724750000       1.000000000000
C13 C       1.643328060000       0.074829560000      -0.242208930000       1.000000000000
C14 C       1.812007480000       0.206393650000      -0.367072760000       1.000000000000
C15 C       1.294495580000      -0.032989190000       0.021873620000       1.000000000000
C16 C       1.629587610000       0.251527780000      -0.225197170000       1.000000000000
C17 C       1.269763320000       0.057076180000       0.043916270000       1.000000000000
C18 C       1.065306730000       0.085589310000       0.201526810000       1.000000000000
N1 N       1.624387240000       0.339708740000      -0.217923150000       1.000000000000
N2 N       1.022684270000       0.170612600000       0.236864050000       1.000000000000
N3 N       1.139906340000      -0.093347540000       0.138414560000       1.000000000000
N4 N       1.816282630000       0.120043500000      -0.373471310000       1.000000000000
H1 H       0.517285610000       0.157959700000       0.623688290000       1.000000000000
H2 H       2.119480500000       0.384891870000      -0.596917590000       1.000000000000
H3 H       0.586513060000      -0.000230660000       0.565497010000       1.000000000000
H4 H       2.132906510000       0.222837600000      -0.613184690000       1.000000000000
H5 H       1.805500470000      -0.042767780000      -0.370795770000       1.000000000000
H6 H       1.495784090000      -0.138096530000      -0.136179930000       1.000000000000
H7 H       1.788524950000       0.452709730000      -0.339953560000       1.000000000000
H8 H       0.808643410000       0.262162970000       0.403748850000       1.000000000000
H9 H       1.311312410000       0.236941840000       0.018778510000       1.000000000000
H10 H       0.836841390000      -0.115652250000       0.369985820000       1.000000000000
#END
data_mol6_opt_14-QR-14-764-3
_audit_creation_method 'generated by cspy2.0'
_cell_length_a 20.8551
_cell_length_b 3.618
_cell_length_c 22.6647
_cell_angle_alpha 90.0
_cell_angle_beta 131.2655
_cell_angle_gamma 90.0
loop_
_symmetry_equiv_pos_site_id
_symmetry_equiv_pos_as_xyz
1 -x,-y,-z
2 +x,+y,+z
3 -x,1/2+y,1/2-z
4 +x,1/2-y,1/2+z
loop_
_atom_site_label
_atom_site_type_symbol
_atom_site_fract_x
_atom_site_fract_y
_atom_site_fract_z
_atom_site_occupancy
C1 C       0.953843160000       0.452602510000       0.098740860000       1.000000000000
C2 C       1.386098310000       0.566414970000       0.640463560000       1.000000000000
C3 C       1.002634920000       0.349012480000       0.080821570000       1.000000000000
C4 C       1.424099930000       0.465444580000       0.611721830000       1.000000000000
C5 C       1.399529000000       0.182750960000       0.392990280000       1.000000000000
C6 C       1.354250650000       0.139207620000       0.315228210000       1.000000000000
C7 C       1.296282420000       0.627449900000       0.587052700000       1.000000000000
C8 C       0.995429080000       0.504296730000       0.178483850000       1.000000000000
C9 C       1.231337190000       0.454022930000       0.399311670000       1.000000000000
C10 C       1.145127430000       0.191864720000       0.127264470000       1.000000000000
C11 C       1.091150680000       0.298818680000       0.141991000000       1.000000000000
C12 C       1.266790300000       0.351681320000       0.366765750000       1.000000000000
C13 C       1.358087020000       0.289649340000       0.421625060000       1.000000000000
C14 C       1.372428660000       0.424708410000       0.529122970000       1.000000000000
C15 C       1.263754000000       0.198316040000       0.258851130000       1.000000000000
C16 C       1.282984600000       0.492640030000       0.480693750000       1.000000000000
C17 C       1.218750490000       0.304182440000       0.282836070000       1.000000000000
C18 C       1.127767380000       0.356995640000       0.220966630000       1.000000000000
N1 N       1.246101460000       0.593611410000       0.510721510000       1.000000000000
N2 N       1.077982660000       0.459572780000       0.236957740000       1.000000000000
N3 N       1.226940030000       0.143578140000       0.182185110000       1.000000000000
N4 N       1.408135310000       0.325604680000       0.499364430000       1.000000000000
H1 H       0.885634750000       0.494384200000       0.053762900000       1.000000000000
H2 H       1.422763050000       0.600887360000       0.702882420000       1.000000000000
H3 H       0.974481510000       0.305031060000       0.020559570000       1.000000000000
H4 H       1.491994470000       0.414744570000       0.649022730000       1.000000000000
H5 H       1.467821490000       0.139639370000       0.436395800000       1.000000000000
H6 H       1.383786080000       0.058591420000       0.291931570000       1.000000000000
H7 H       1.265964160000       0.707821390000       0.609875950000       1.000000000000
H8 H       0.958735560000       0.586461460000       0.194761220000       1.000000000000
H9 H       1.163890800000       0.505077040000       0.362522540000       1.000000000000
H10 H       1.117266120000       0.147186170000       0.066907110000       1.000000000000
#END
data_mol6_opt_14-QR-14-2634-3
_audit_creation_method 'generated by cspy2.0'
_cell_length_a 3.8236
_cell_length_b 21.4224
_cell_length_c 16.8421
_cell_angle_alpha 90.0
_cell_angle_beta 72.3875
_cell_angle_gamma 90.0
loop_
_symmetry_equiv_pos_site_id
_symmetry_equiv_pos_as_xyz
1 -x,-y,-z
2 +x,+y,+z
3 -x,1/2+y,1/2-z
4 +x,1/2-y,1/2+z
loop_
_atom_site_label
_atom_site_type_symbol
_atom_site_fract_x
_atom_site_fract_y
_atom_site_fract_z
_atom_site_occupancy
C1 C       0.499279210000       0.377983900000       0.913753110000       1.000000000000
C2 C      -0.340637580000       0.606013910000       1.403502170000       1.000000000000
C3 C       0.616527500000       0.326005940000       0.946122360000       1.000000000000
C4 C      -0.208509320000       0.551153260000       1.424339810000       1.000000000000
C5 C       0.343696410000       0.353518560000       1.342007520000       1.000000000000
C6 C       0.487521250000       0.308904160000       1.284656520000       1.000000000000
C7 C      -0.326642950000       0.616519900000       1.319025660000       1.000000000000
C8 C       0.344431560000       0.427082330000       0.968871970000       1.000000000000
C9 C       0.084996890000       0.477756110000       1.214607240000       1.000000000000
C10 C       0.693969730000       0.271288250000       1.069282020000       1.000000000000
C11 C       0.577823980000       0.323765340000       1.032004240000       1.000000000000
C12 C       0.223868480000       0.420971950000       1.232368660000       1.000000000000
C13 C       0.207476190000       0.410764360000       1.318451980000       1.000000000000
C14 C      -0.060922280000       0.506267870000       1.360676740000       1.000000000000
C15 C       0.509568390000       0.317116820000       1.198714760000       1.000000000000
C16 C      -0.059644860000       0.521424130000       1.277921150000       1.000000000000
C17 C       0.380908790000       0.372319450000       1.171059190000       1.000000000000
C18 C       0.417793210000       0.375583230000       1.083090160000       1.000000000000
N1 N      -0.193732030000       0.576748210000       1.258324620000       1.000000000000
N2 N       0.304507080000       0.426392030000       1.049382480000       1.000000000000
N3 N       0.662911650000       0.267679320000       1.148162670000       1.000000000000
N4 N       0.070470610000       0.451996170000       1.379468930000       1.000000000000
H1 H       0.523257860000       0.381823760000       0.848204090000       1.000000000000
H2 H      -0.455609060000       0.641602770000       1.449782170000       1.000000000000
H3 H       0.738392670000       0.286624310000       0.906972970000       1.000000000000
H4 H      -0.210871350000       0.540186310000       1.487309450000       1.000000000000
H5 H       0.324925430000       0.348190960000       1.407098690000       1.000000000000
H6 H       0.592214950000       0.265247510000       1.300617820000       1.000000000000
H7 H      -0.431789310000       0.660180320000       1.302371550000       1.000000000000
H8 H       0.248848230000       0.468939620000       0.945332570000       1.000000000000
H9 H       0.086862930000       0.488942840000       1.152112380000       1.000000000000
H10 H       0.816431310000       0.231597260000       1.030335530000       1.000000000000
#END
data_mol6_opt_4-QR-4-4183-3
_audit_creation_method 'generated by cspy2.0'
_cell_length_a 11.161
_cell_length_b 3.583
_cell_length_c 17.792
_cell_angle_alpha 90.0
_cell_angle_beta 64.9851
_cell_angle_gamma 90.0
loop_
_symmetry_equiv_pos_site_id
_symmetry_equiv_pos_as_xyz
1 +x,+y,+z
2 -x,1/2+y,-z
loop_
_atom_site_label
_atom_site_type_symbol
_atom_site_fract_x
_atom_site_fract_y
_atom_site_fract_z
_atom_site_occupancy
C1 C       0.222059090000       0.990597820000       0.537662180000       1.000000000000
C2 C      -0.039446900000       0.463020610000       0.118293960000       1.000000000000
C3 C       0.355276370000       1.026783130000       0.489297020000       1.000000000000
C4 C       0.094661220000       0.507657360000       0.080516240000       1.000000000000
C5 C       0.496308500000       0.764681050000       0.101941520000       1.000000000000
C6 C       0.566993910000       0.846047490000       0.145558770000       1.000000000000
C7 C      -0.106723590000       0.503387370000       0.206064270000       1.000000000000
C8 C       0.140038640000       0.906330510000       0.497678780000       1.000000000000
C9 C       0.151436740000       0.711145880000       0.267706630000       1.000000000000
C10 C       0.541034500000       1.012938410000       0.349330160000       1.000000000000
C11 C       0.404158490000       0.979214360000       0.402760890000       1.000000000000
C12 C       0.288332120000       0.759438330000       0.232404740000       1.000000000000
C13 C       0.355593440000       0.718525660000       0.143147970000       1.000000000000
C14 C       0.162689120000       0.593162920000       0.130366640000       1.000000000000
C15 C       0.504405300000       0.888471820000       0.234039190000       1.000000000000
C16 C       0.085885570000       0.627462780000       0.217843340000       1.000000000000
C17 C       0.366218850000       0.846713120000       0.278708750000       1.000000000000
C18 C       0.313919390000       0.894644510000       0.367655430000       1.000000000000
N1 N      -0.048654510000       0.581721160000       0.254527450000       1.000000000000
N2 N       0.182696470000       0.860249680000       0.416989490000       1.000000000000
N3 N       0.589516000000       0.970454240000       0.269353750000       1.000000000000
N4 N       0.294373070000       0.638610170000       0.094824550000       1.000000000000
H1 H       0.179954080000       1.024713110000       0.604368970000       1.000000000000
H2 H      -0.095554580000       0.397777020000       0.082968440000       1.000000000000
H3 H       0.423708050000       1.091179330000       0.516298520000       1.000000000000
H4 H       0.151846330000       0.480899200000       0.014126090000       1.000000000000
H5 H       0.541756150000       0.731402690000       0.035194560000       1.000000000000
H6 H       0.673235760000       0.882612020000       0.116143690000       1.000000000000
H7 H      -0.213494720000       0.467930940000       0.236201020000       1.000000000000
H8 H       0.034080700000       0.875593660000       0.534095540000       1.000000000000
H9 H       0.094066630000       0.737115320000       0.333678850000       1.000000000000
H10 H       0.610244260000       1.077629040000       0.376036930000       1.000000000000
#END
data_mol6_opt_15-QR-15-7432-3
_audit_creation_method 'generated by cspy2.0'
_cell_length_a 32.8758
_cell_length_b 3.6015
_cell_length_c 22.1846
_cell_angle_alpha 90.0
_cell_angle_beta 98.1961
_cell_angle_gamma 90.0
loop_
_symmetry_equiv_pos_site_id
_symmetry_equiv_pos_as_xyz
1 -x,-y,-z
2 +x,+y,+z
3 -x,+y,1/2-z
4 +x,-y,1/2+z
5 1/2-x,1/2-y,-z
6 1/2+x,1/2+y,+z
7 1/2-x,1/2+y,1/2-z
8 1/2+x,1/2-y,1/2+z
loop_
_atom_site_label
_atom_site_type_symbol
_atom_site_fract_x
_atom_site_fract_y
_atom_site_fract_z
_atom_site_occupancy
C1 C       0.269288060000       0.349341080000       0.878966770000       1.000000000000
C2 C       0.062401590000       0.018445230000       0.552168530000       1.000000000000
C3 C       0.244907140000       0.435693620000       0.922361110000       1.000000000000
C4 C       0.043253810000       0.110130090000       0.600877160000       1.000000000000
C5 C       0.052582350000       0.423444180000       0.810242650000       1.000000000000
C6 C       0.073965020000       0.490400390000       0.865860470000       1.000000000000
C7 C       0.106103630000      -0.007460630000       0.560178410000       1.000000000000
C8 C       0.249744800000       0.274340420000       0.819472210000       1.000000000000
C9 C       0.135811350000       0.208889780000       0.717242260000       1.000000000000
C10 C       0.174987190000       0.533273900000       0.948803700000       1.000000000000
C11 C       0.201889600000       0.445598400000       0.905982760000       1.000000000000
C12 C       0.117879900000       0.303653800000       0.768483700000       1.000000000000
C13 C       0.073445990000       0.328375620000       0.759821810000       1.000000000000
C14 C       0.067733360000       0.176850550000       0.658117010000       1.000000000000
C15 C       0.117996320000       0.469514150000       0.876437150000       1.000000000000
C16 C       0.111319520000       0.143725470000       0.661250550000       1.000000000000
C17 C       0.140566230000       0.377621060000       0.828885840000       1.000000000000
C18 C       0.184790050000       0.365640600000       0.844718000000       1.000000000000
N1 N       0.129927680000       0.051257810000       0.611822220000       1.000000000000
N2 N       0.209643130000       0.281341230000       0.802751130000       1.000000000000
N3 N       0.135217300000       0.545383080000       0.935273730000       1.000000000000
N4 N       0.049702120000       0.267149750000       0.706691070000       1.000000000000
H1 H       0.302462850000       0.338267440000       0.889401590000       1.000000000000
H2 H       0.045080060000      -0.034893270000       0.507688160000       1.000000000000
H3 H       0.258062040000       0.496513900000       0.968993810000       1.000000000000
H4 H       0.010177370000       0.134491740000       0.597945860000       1.000000000000
H5 H       0.019370850000       0.438056190000       0.801371280000       1.000000000000
H6 H       0.059054090000       0.562520730000       0.904740350000       1.000000000000
H7 H       0.121378030000      -0.080463050000       0.521428700000       1.000000000000
H8 H       0.268119800000       0.205135160000       0.783984210000       1.000000000000
H9 H       0.168679670000       0.184533620000       0.719864210000       1.000000000000
H10 H       0.187994150000       0.594509950000       0.995690580000       1.000000000000
#END
data_mol6_opt_61-QR-61-3757-3
_audit_creation_method 'generated by cspy2.0'
_cell_length_a 28.5424
_cell_length_b 11.0239
_cell_length_c 8.5275
_cell_angle_alpha 90.0
_cell_angle_beta 90.0
_cell_angle_gamma 90.0
loop_
_symmetry_equiv_pos_site_id
_symmetry_equiv_pos_as_xyz
1 -x,-y,-z
2 +x,+y,+z
3 -x,1/2+y,1/2-z
4 +x,1/2-y,1/2+z
5 1/2-x,-y,1/2+z
6 1/2+x,+y,1/2-z
7 1/2-x,1/2+y,+z
8 1/2+x,1/2-y,-z
loop_
_atom_site_label
_atom_site_type_symbol
_atom_site_fract_x
_atom_site_fract_y
_atom_site_fract_z
_atom_site_occupancy
C1 C       0.885698920000       0.259992000000       0.369553180000       1.000000000000
C2 C       0.758133620000      -0.473717140000       0.690783740000       1.000000000000
C3 C       0.920482070000       0.214762180000       0.274884770000       1.000000000000
C4 C       0.794497190000      -0.501878150000       0.593142410000       1.000000000000
C5 C       0.918679160000      -0.370810770000       0.263883720000       1.000000000000
C6 C       0.945080510000      -0.283980610000       0.195173060000       1.000000000000
C7 C       0.747722450000      -0.349445500000       0.721046960000       1.000000000000
C8 C       0.856245520000       0.176272320000       0.446227190000       1.000000000000
C9 C       0.833055410000      -0.188641510000       0.496790200000       1.000000000000
C10 C       0.960618500000       0.035711820000       0.161943780000       1.000000000000
C11 C       0.925302460000       0.088167780000       0.258178690000       1.000000000000
C12 C       0.870560840000      -0.212181540000       0.396321210000       1.000000000000
C13 C       0.880748220000      -0.338792870000       0.366179300000       1.000000000000
C14 C       0.820800710000      -0.405710800000       0.524866840000       1.000000000000
C15 C       0.936254310000      -0.157514510000       0.221959380000       1.000000000000
C16 C       0.807478570000      -0.284213310000       0.562941460000       1.000000000000
C17 C       0.899499550000      -0.119358150000       0.321369340000       1.000000000000
C18 C       0.893906340000       0.010280690000       0.340104850000       1.000000000000
N1 N       0.770850600000      -0.257898910000       0.661174750000       1.000000000000
N2 N       0.859854600000       0.057527430000       0.433001970000       1.000000000000
N3 N       0.966104220000      -0.080515040000       0.144014350000       1.000000000000
N4 N       0.856671370000      -0.430866990000       0.428495480000       1.000000000000
H1 H       0.880638320000       0.356515250000       0.385971050000       1.000000000000
H2 H       0.737098030000      -0.543766990000       0.745521090000       1.000000000000
H3 H       0.944339170000       0.274430290000       0.212683590000       1.000000000000
H4 H       0.804277620000      -0.594358320000       0.565161780000       1.000000000000
H5 H       0.924815710000      -0.466650920000       0.245182970000       1.000000000000
H6 H       0.973901590000      -0.305430620000       0.117415870000       1.000000000000
H7 H       0.718776480000      -0.326927880000       0.798758830000       1.000000000000
H8 H       0.828351530000       0.208958760000       0.522112940000       1.000000000000
H9 H       0.823189570000      -0.096890530000       0.525141080000       1.000000000000
H10 H       0.984671590000       0.095101110000       0.099159010000       1.000000000000
#END
data_mol6_opt_14-QR-14-1734-3
_audit_creation_method 'generated by cspy2.0'
_cell_length_a 3.8413
_cell_length_b 13.6794
_cell_length_c 25.4047
_cell_angle_alpha 90.0
_cell_angle_beta 75.6042
_cell_angle_gamma 90.0
loop_
_symmetry_equiv_pos_site_id
_symmetry_equiv_pos_as_xyz
1 -x,-y,-z
2 +x,+y,+z
3 -x,1/2+y,1/2-z
4 +x,1/2-y,1/2+z
loop_
_atom_site_label
_atom_site_type_symbol
_atom_site_fract_x
_atom_site_fract_y
_atom_site_fract_z
_atom_site_occupancy
C1 C       0.659380380000       0.090507180000       0.168316810000       1.000000000000
C2 C       0.386755710000       0.356030030000       0.512478880000       1.000000000000
C3 C       0.791656290000       0.000830900000       0.178015040000       1.000000000000
C4 C       0.521420440000       0.264044390000       0.514515010000       1.000000000000
C5 C       0.924892070000      -0.035359280000       0.425640240000       1.000000000000
C6 C       0.996268700000      -0.095081560000       0.381871250000       1.000000000000
C7 C       0.319544240000       0.389987790000       0.462883040000       1.000000000000
C8 C       0.576232530000       0.157866080000       0.211609490000       1.000000000000
C9 C       0.580033320000       0.189207730000       0.371953220000       1.000000000000
C10 C       0.974207240000      -0.111604450000       0.242756850000       1.000000000000
C11 C       0.838278100000      -0.020133130000       0.230155110000       1.000000000000
C12 C       0.717717950000       0.094764200000       0.371726350000       1.000000000000
C13 C       0.784224710000       0.060976300000       0.422386280000       1.000000000000
C14 C       0.590137630000       0.205170780000       0.466834850000       1.000000000000
C15 C       0.934903130000      -0.064525770000       0.330893240000       1.000000000000
C16 C       0.513495400000       0.246213480000       0.419193170000       1.000000000000
C17 C       0.797006230000       0.029368260000       0.324726810000       1.000000000000
C18 C       0.746810530000       0.052396870000       0.271515540000       1.000000000000
N1 N       0.378268260000       0.338691810000       0.418010430000       1.000000000000
N2 N       0.616769160000       0.140468550000       0.260763190000       1.000000000000
N3 N       1.021009760000      -0.133350850000       0.290330680000       1.000000000000
N4 N       0.722208200000       0.114547150000       0.467741180000       1.000000000000
H1 H       0.618946790000       0.109915440000       0.128937650000       1.000000000000
H2 H       0.330109180000       0.403562210000       0.547717620000       1.000000000000
H3 H       0.861090250000      -0.054228000000       0.146380630000       1.000000000000
H4 H       0.578539330000       0.233717580000       0.550874290000       1.000000000000
H5 H       0.969600850000      -0.057079530000       0.464417660000       1.000000000000
H6 H       1.102341800000      -0.168138400000       0.383133210000       1.000000000000
H7 H       0.212307790000       0.463208790000       0.461220180000       1.000000000000
H8 H       0.471083700000       0.229566730000       0.205342690000       1.000000000000
H9 H       0.522974870000       0.219782850000       0.335918510000       1.000000000000
H10 H       1.044335190000      -0.167197010000       0.211189140000       1.000000000000
#END
data_mol6_opt_5-QR-5-263-3
_audit_creation_method 'generated by cspy2.0'
_cell_length_a 36.5824
_cell_length_b 3.5775
_cell_length_c 11.1607
_cell_angle_alpha 90.0
_cell_angle_beta 63.1955
_cell_angle_gamma 90.0
loop_
_symmetry_equiv_pos_site_id
_symmetry_equiv_pos_as_xyz
1 -x,+y,-z
2 +x,+y,+z
3 1/2-x,1/2+y,-z
4 1/2+x,1/2+y,+z
loop_
_atom_site_label
_atom_site_type_symbol
_atom_site_fract_x
_atom_site_fract_y
_atom_site_fract_z
_atom_site_occupancy
C1 C       0.268693690000       0.687898170000       0.220028940000       1.000000000000
C2 C       0.061627720000       1.188137650000      -0.020890530000       1.000000000000
C3 C       0.244650380000       0.641426390000       0.355422840000       1.000000000000
C4 C       0.042813310000       1.134155670000       0.114894320000       1.000000000000
C5 C       0.053003980000       0.861575210000       0.515024900000       1.000000000000
C6 C       0.074499000000       0.781152540000       0.583510690000       1.000000000000
C7 C       0.105093620000       1.158817090000      -0.092349370000       1.000000000000
C8 C       0.249008270000       0.772051760000       0.140040850000       1.000000000000
C9 C       0.135310340000       0.945483360000       0.162521690000       1.000000000000
C10 C       0.175269160000       0.634225100000       0.547720880000       1.000000000000
C11 C       0.201820820000       0.678863300000       0.408426660000       1.000000000000
C12 C       0.117716550000       0.887952970000       0.300972480000       1.000000000000
C13 C       0.073518150000       0.917681910000       0.372480960000       1.000000000000
C14 C       0.067393060000       1.050285770000       0.180422940000       1.000000000000
C15 C       0.118307220000       0.749636820000       0.516711840000       1.000000000000
C16 C       0.110722840000       1.027421080000       0.099464230000       1.000000000000
C17 C       0.140530420000       0.801556670000       0.376527650000       1.000000000000
C18 C       0.184555870000       0.764128830000       0.319991890000       1.000000000000
N1 N       0.128997380000       1.082425580000      -0.036700270000       1.000000000000
N2 N       0.209075420000       0.808812850000       0.186545370000       1.000000000000
N3 N       0.135681470000       0.667201690000       0.600011900000       1.000000000000
N4 N       0.049687100000       0.995805400000       0.313676160000       1.000000000000
H1 H       0.301713690000       0.661786160000       0.174751400000       1.000000000000
H2 H       0.044217750000       1.252567140000      -0.075217930000       1.000000000000
H3 H       0.257930550000       0.576537830000       0.422468500000       1.000000000000
H4 H       0.009929210000       1.152283450000       0.175234920000       1.000000000000
H5 H       0.019957460000       0.886701860000       0.563652730000       1.000000000000
H6 H       0.059849790000       0.737231190000       0.691049520000       1.000000000000
H7 H       0.120102460000       1.201719300000      -0.200458590000       1.000000000000
H8 H       0.267117000000       0.810780740000       0.032452060000       1.000000000000
H9 H       0.167987080000       0.928114100000       0.102019210000       1.000000000000
H10 H       0.188403120000       0.568980760000       0.615557110000       1.000000000000
#END
data_mol6_opt_14-QR-14-2746-3
_audit_creation_method 'generated by cspy2.0'
_cell_length_a 3.9572
_cell_length_b 36.1064
_cell_length_c 9.5165
_cell_angle_alpha 90.0
_cell_angle_beta 103.2022
_cell_angle_gamma 90.0
loop_
_symmetry_equiv_pos_site_id
_symmetry_equiv_pos_as_xyz
1 -x,-y,-z
2 +x,+y,+z
3 -x,1/2+y,1/2-z
4 +x,1/2-y,1/2+z
loop_
_atom_site_label
_atom_site_type_symbol
_atom_site_fract_x
_atom_site_fract_y
_atom_site_fract_z
_atom_site_occupancy
C1 C       0.225255990000       0.392700120000       0.097718000000       1.000000000000
C2 C      -1.340667150000       0.264223430000      -0.609687290000       1.000000000000
C3 C       0.184775330000       0.427057580000       0.034176240000       1.000000000000
C4 C      -1.345694490000       0.300052890000      -0.656322170000       1.000000000000
C5 C      -0.932392300000       0.423467760000      -0.577417870000       1.000000000000
C6 C      -0.732599790000       0.449943090000      -0.498894810000       1.000000000000
C7 C      -1.118904230000       0.254475360000      -0.474581700000       1.000000000000
C8 C       0.027032400000       0.363265840000       0.023954590000       1.000000000000
C9 C      -0.700136140000       0.339483760000      -0.346398140000       1.000000000000
C10 C      -0.103742820000       0.466361740000      -0.171754970000       1.000000000000
C11 C      -0.050270380000       0.431509070000      -0.100391320000       1.000000000000
C12 C      -0.694743020000       0.376438930000      -0.388762420000       1.000000000000
C13 C      -0.921708250000       0.386033840000      -0.526104170000       1.000000000000
C14 C      -1.128342070000       0.326474590000      -0.567967360000       1.000000000000
C15 C      -0.503792630000       0.441642040000      -0.362418340000       1.000000000000
C16 C      -0.915606850000       0.313818910000      -0.434421220000       1.000000000000
C17 C      -0.479761440000       0.405373800000      -0.305261220000       1.000000000000
C18 C      -0.240074470000       0.400188760000      -0.167115830000       1.000000000000
N1 N      -0.914516510000       0.277734030000      -0.389576760000       1.000000000000
N2 N      -0.194642940000       0.366537530000      -0.101841540000       1.000000000000
N3 N      -0.317868830000       0.471453260000      -0.295862390000       1.000000000000
N4 N      -1.128443410000       0.361849150000      -0.611194860000       1.000000000000
H1 H       0.402606940000       0.387939730000       0.200977650000       1.000000000000
H2 H      -1.501488390000       0.243123530000      -0.673161910000       1.000000000000
H3 H       0.329966360000       0.450851380000       0.085374340000       1.000000000000
H4 H      -1.508057690000       0.309322860000      -0.757813900000       1.000000000000
H5 H      -1.106388570000       0.429189860000      -0.680615870000       1.000000000000
H6 H      -0.735356160000       0.478415030000      -0.534846780000       1.000000000000
H7 H      -1.114726290000       0.225957580000      -0.437350150000       1.000000000000
H8 H       0.052740290000       0.335690440000       0.071145200000       1.000000000000
H9 H      -0.539098130000       0.330097540000      -0.245670160000       1.000000000000
H10 H       0.041120510000       0.490358100000      -0.120927330000       1.000000000000
#END
data_mol6_opt_4-QR-4-185-3
_audit_creation_method 'generated by cspy2.0'
_cell_length_a 16.3038
_cell_length_b 10.1429
_cell_length_c 4.0272
_cell_angle_alpha 90.0
_cell_angle_beta 91.0363
_cell_angle_gamma 90.0
loop_
_symmetry_equiv_pos_site_id
_symmetry_equiv_pos_as_xyz
1 +x,+y,+z
2 -x,1/2+y,-z
loop_
_atom_site_label
_atom_site_type_symbol
_atom_site_fract_x
_atom_site_fract_y
_atom_site_fract_z
_atom_site_occupancy
C1 C       0.722786060000       0.166290380000       0.921635460000       1.000000000000
C2 C       0.967270270000      -0.657156490000       0.757054530000       1.000000000000
C3 C       0.652061780000       0.139241840000       0.744144750000       1.000000000000
C4 C       0.894017450000      -0.665728720000       0.588208200000       1.000000000000
C5 C       0.646496220000      -0.462219120000       0.219513980000       1.000000000000
C6 C       0.594653860000      -0.358524420000       0.194915690000       1.000000000000
C7 C       0.989671000000      -0.535637310000       0.911590820000       1.000000000000
C8 C       0.780668840000       0.064051450000       0.961287100000       1.000000000000
C9 C       0.820734150000      -0.323245870000       0.722403540000       1.000000000000
C10 C       0.568332670000      -0.022085700000       0.424367010000       1.000000000000
C11 C       0.640214310000       0.012069380000       0.610558100000       1.000000000000
C12 C       0.745309960000      -0.326431560000       0.553181840000       1.000000000000
C13 C       0.723125370000      -0.450523200000       0.397735540000       1.000000000000
C14 C       0.842480500000      -0.552523290000       0.572536830000       1.000000000000
C15 C       0.614241000000      -0.233789410000       0.344644840000       1.000000000000
C16 C       0.870728480000      -0.435458840000       0.735917760000       1.000000000000
C17 C       0.688650310000      -0.215132610000       0.523739650000       1.000000000000
C18 C       0.702039940000      -0.085283010000       0.663226100000       1.000000000000
N1 N       0.944452080000      -0.428935140000       0.904179630000       1.000000000000
N2 N       0.771389630000      -0.055743470000       0.839567220000       1.000000000000
N3 N       0.555443220000      -0.138223980000       0.297355390000       1.000000000000
N4 N       0.770202750000      -0.558304190000       0.408461740000       1.000000000000
H1 H       0.734588030000       0.262479670000       1.028956400000       1.000000000000
H2 H       1.008569680000      -0.740663640000       0.775854410000       1.000000000000
H3 H       0.605108330000       0.213718050000       0.704531130000       1.000000000000
H4 H       0.873256450000      -0.755030730000       0.465232480000       1.000000000000
H5 H       0.632818660000      -0.557040770000       0.108117090000       1.000000000000
H6 H       0.536422760000      -0.364472680000       0.062198110000       1.000000000000
H7 H       1.047975910000      -0.528711830000       1.046098860000       1.000000000000
H8 H       0.837359710000       0.082074000000       1.100316650000       1.000000000000
H9 H       0.841731770000      -0.234720220000       0.844922530000       1.000000000000
H10 H       0.520956830000       0.052207720000       0.383771460000       1.000000000000
#END
data_mol6_opt_2-QR-2-1735-3
_audit_creation_method 'generated by cspy2.0'
_cell_length_a 3.9764
_cell_length_b 15.9147
_cell_length_c 14.123
_cell_angle_alpha 50.871100000000006
_cell_angle_beta 96.7433
_cell_angle_gamma 107.35260000000001
loop_
_symmetry_equiv_pos_site_id
_symmetry_equiv_pos_as_xyz
1 -x,-y,-z
2 +x,+y,+z
loop_
_atom_site_label
_atom_site_type_symbol
_atom_site_fract_x
_atom_site_fract_y
_atom_site_fract_z
_atom_site_occupancy
C1 C       0.902855450000       0.611870500000       0.738897410000       1.000000000000
C2 C       1.013396660000       0.657264050000       1.366216610000       1.000000000000
C3 C       1.163560190000       0.710240640000       0.657682720000       1.000000000000
C4 C       1.261656380000       0.751431730000       1.274434720000       1.000000000000
C5 C       1.844953790000       0.970533310000       0.877386750000       1.000000000000
C6 C       1.899902950000       0.990512240000       0.771310700000       1.000000000000
C7 C       0.806701050000       0.577885920000       1.349762630000       1.000000000000
C8 C       0.826710760000       0.583663040000       0.852361860000       1.000000000000
C9 C       1.123735110000       0.696507330000       1.051011620000       1.000000000000
C10 C       1.614895590000       0.881029060000       0.610423510000       1.000000000000
C11 C       1.342600710000       0.778205650000       0.690477840000       1.000000000000
C12 C       1.373097440000       0.791142490000       0.954344420000       1.000000000000
C13 C       1.582091380000       0.871095480000       0.972217070000       1.000000000000
C14 C       1.305153460000       0.766980410000       1.165198140000       1.000000000000
C15 C       1.698556310000       0.913660570000       0.749714210000       1.000000000000
C16 C       1.084255180000       0.682327520000       1.157956050000       1.000000000000
C17 C       1.435221500000       0.814082520000       0.839005330000       1.000000000000
C18 C       1.248246410000       0.743017490000       0.807246010000       1.000000000000
N1 N       0.836744920000       0.588404170000       1.251147010000       1.000000000000
N2 N       0.989226370000       0.645369280000       0.885687810000       1.000000000000
N3 N       1.785056480000       0.945791410000       0.637594230000       1.000000000000
N4 N       1.547206530000       0.858693590000       1.073678570000       1.000000000000
H1 H       0.758176430000       0.556947370000       0.717780300000       1.000000000000
H2 H       0.970609170000       0.641736200000       1.451054110000       1.000000000000
H3 H       1.234604100000       0.736758950000       0.568782730000       1.000000000000
H4 H       1.427582870000       0.815058530000       1.280964740000       1.000000000000
H5 H       1.994010990000       1.027530820000       0.895324730000       1.000000000000
H6 H       2.096456030000       1.064774100000       0.698183210000       1.000000000000
H7 H       0.608994000000       0.502882110000       1.422782980000       1.000000000000
H8 H       0.621744940000       0.506391320000       0.918815790000       1.000000000000
H9 H       0.957827840000       0.633010460000       1.045015280000       1.000000000000
H10 H       1.687539790000       0.908114910000       0.521066540000       1.000000000000
#END
data_mol6_opt_14-QR-14-947-3
_audit_creation_method 'generated by cspy2.0'
_cell_length_a 8.1282
_cell_length_b 22.513
_cell_length_c 10.036
_cell_angle_alpha 90.0
_cell_angle_beta 45.4417
_cell_angle_gamma 90.0
loop_
_symmetry_equiv_pos_site_id
_symmetry_equiv_pos_as_xyz
1 -x,-y,-z
2 +x,+y,+z
3 -x,1/2+y,1/2-z
4 +x,1/2-y,1/2+z
loop_
_atom_site_label
_atom_site_type_symbol
_atom_site_fract_x
_atom_site_fract_y
_atom_site_fract_z
_atom_site_occupancy
C1 C       0.072833390000       0.638082560000       0.444866870000       1.000000000000
C2 C       0.272465950000       0.304202630000       0.861922810000       1.000000000000
C3 C       0.133626140000       0.680264880000       0.502733240000       1.000000000000
C4 C       0.326054900000       0.351960250000       0.909585520000       1.000000000000
C5 C       0.405314010000       0.560772910000       0.911735120000       1.000000000000
C6 C       0.394985650000       0.616991120000       0.870656740000       1.000000000000
C7 C       0.203856150000       0.313878150000       0.766252950000       1.000000000000
C8 C       0.078633580000       0.578053820000       0.481244750000       1.000000000000
C9 C       0.225145900000       0.471464450000       0.718215130000       1.000000000000
C10 C       0.263420960000       0.703679640000       0.658216820000       1.000000000000
C11 C       0.198719410000       0.662166360000       0.594843050000       1.000000000000
C12 C       0.277730920000       0.521802840000       0.763579180000       1.000000000000
C13 C       0.347706360000       0.511411720000       0.860428170000       1.000000000000
C14 C       0.311351810000       0.409913040000       0.861833790000       1.000000000000
C15 C       0.326243710000       0.629298060000       0.775147620000       1.000000000000
C16 C       0.240637000000       0.414736750000       0.765964240000       1.000000000000
C17 C       0.266970420000       0.582872280000       0.720499700000       1.000000000000
C18 C       0.199736360000       0.600465520000       0.625584410000       1.000000000000
N1 N       0.187696410000       0.366234670000       0.719348730000       1.000000000000
N2 N       0.138658580000       0.559735440000       0.566952370000       1.000000000000
N3 N       0.324067330000       0.688574330000       0.743760670000       1.000000000000
N4 N       0.363145690000       0.457570800000       0.906924860000       1.000000000000
H1 H       0.021675550000       0.649850650000       0.373565580000       1.000000000000
H2 H       0.281081720000       0.259234290000       0.895270360000       1.000000000000
H3 H       0.132577530000       0.727238660000       0.479062280000       1.000000000000
H4 H       0.379428120000       0.347752150000       0.982311130000       1.000000000000
H5 H       0.456633670000       0.550611010000       0.983780370000       1.000000000000
H6 H       0.437548610000       0.655092410000       0.907548750000       1.000000000000
H7 H       0.161170100000       0.275885380000       0.728231470000       1.000000000000
H8 H       0.031476030000       0.543498310000       0.437396920000       1.000000000000
H9 H       0.171813180000       0.475370220000       0.646048760000       1.000000000000
H10 H       0.262788700000       0.750895930000       0.634854020000       1.000000000000
#END
data_mol6_opt_14-QR-14-3290-3
_audit_creation_method 'generated by cspy2.0'
_cell_length_a 7.2401
_cell_length_b 22.3823
_cell_length_c 9.9593
_cell_angle_alpha 90.0
_cell_angle_beta 125.69809999999998
_cell_angle_gamma 90.0
loop_
_symmetry_equiv_pos_site_id
_symmetry_equiv_pos_as_xyz
1 -x,-y,-z
2 +x,+y,+z
3 -x,1/2+y,1/2-z
4 +x,1/2-y,1/2+z
loop_
_atom_site_label
_atom_site_type_symbol
_atom_site_fract_x
_atom_site_fract_y
_atom_site_fract_z
_atom_site_occupancy
C1 C       0.409510850000       0.363190050000       0.480369470000       1.000000000000
C2 C       0.234705550000       0.698236590000      -0.133460920000       1.000000000000
C3 C       0.352352920000       0.320644620000       0.362673640000       1.000000000000
C4 C       0.182407480000       0.650134140000      -0.234271170000       1.000000000000
C5 C       0.103100330000       0.440090150000      -0.314475050000       1.000000000000
C6 C       0.111816280000       0.383604410000      -0.263003510000       1.000000000000
C7 C       0.300302990000       0.688639000000       0.030445570000       1.000000000000
C8 C       0.405736890000       0.423505190000       0.438224440000       1.000000000000
C9 C       0.276077130000       0.530217760000       0.057543680000       1.000000000000
C10 C       0.232224540000       0.296785910000       0.079431120000       1.000000000000
C11 C       0.293116720000       0.338666140000       0.206522040000       1.000000000000
C12 C       0.224416270000       0.479527930000      -0.040033240000       1.000000000000
C13 C       0.158441760000       0.489826400000      -0.206244080000       1.000000000000
C14 C       0.195309360000       0.591912650000      -0.171766030000       1.000000000000
C15 C       0.175969930000       0.371388410000      -0.099507120000       1.000000000000
C16 C       0.262815400000       0.587199190000      -0.005632000000       1.000000000000
C17 C       0.232568500000       0.418182160000       0.013656380000       1.000000000000
C18 C       0.294068560000       0.400669000000       0.174791840000       1.000000000000
N1 N       0.314671250000       0.636045850000       0.093526600000       1.000000000000
N2 N       0.351169780000       0.441760490000       0.293463540000       1.000000000000
N3 N       0.176452590000       0.311819950000      -0.065914720000       1.000000000000
N4 N       0.144960280000       0.543910020000      -0.268162650000       1.000000000000
H1 H       0.456217730000       0.351493260000       0.602022360000       1.000000000000
H2 H       0.227375480000       0.743418590000      -0.175478780000       1.000000000000
H3 H       0.351800930000       0.273442970000       0.387347150000       1.000000000000
H4 H       0.131383840000       0.654263400000      -0.360052880000       1.000000000000
H5 H       0.054975860000       0.450193480000      -0.437342730000       1.000000000000
H6 H       0.071100240000       0.345214160000      -0.341896940000       1.000000000000
H7 H       0.341990110000       0.726905660000       0.110809340000       1.000000000000
H8 H       0.449976800000       0.458354080000       0.528443600000       1.000000000000
H9 H       0.326732860000       0.526398110000       0.182639580000       1.000000000000
H10 H       0.231385770000       0.249337720000       0.103413060000       1.000000000000
#END
data_mol6_opt_14-QR-14-4321-3
_audit_creation_method 'generated by cspy2.0'
_cell_length_a 35.3186
_cell_length_b 3.5254
_cell_length_c 50.828
_cell_angle_alpha 90.0
_cell_angle_beta 11.7814
_cell_angle_gamma 90.0
loop_
_symmetry_equiv_pos_site_id
_symmetry_equiv_pos_as_xyz
1 -x,-y,-z
2 +x,+y,+z
3 -x,1/2+y,1/2-z
4 +x,1/2-y,1/2+z
loop_
_atom_site_label
_atom_site_type_symbol
_atom_site_fract_x
_atom_site_fract_y
_atom_site_fract_z
_atom_site_occupancy
C1 C       0.847108980000       0.249346080000       0.551058670000       1.000000000000
C2 C       0.619652760000       0.249833340000       0.885551910000       1.000000000000
C3 C       0.666263940000       0.248893250000       0.665607620000       1.000000000000
C4 C       0.449977320000       0.247920880000       0.989007330000       1.000000000000
C5 C       0.094146840000       0.246154570000       1.152479690000       1.000000000000
C6 C       0.076639510000       0.246631070000       1.137908940000       1.000000000000
C7 C       0.782684150000       0.252503950000       0.758798650000       1.000000000000
C8 C       0.879449540000       0.249508640000       0.556403490000       1.000000000000
C9 C       0.608185990000       0.251466550000       0.811807040000       1.000000000000
C10 C       0.331956180000       0.248283870000       0.904212770000       1.000000000000
C11 C       0.521998350000       0.248888610000       0.782452590000       1.000000000000
C12 C       0.438679660000       0.249351420000       0.913866820000       1.000000000000
C13 C       0.273967540000       0.247456600000       1.042225920000       1.000000000000
C14 C       0.442041180000       0.248593510000       0.966420880000       1.000000000000
C15 C       0.236059030000       0.247940590000       1.012569770000       1.000000000000
C16 C       0.613758140000       0.251146510000       0.835557520000       1.000000000000
C17 C       0.417411440000       0.249059520000       0.899726270000       1.000000000000
C18 C       0.567637220000       0.249327230000       0.778669310000       1.000000000000
N1 N       0.782602010000       0.253181000000       0.733090050000       1.000000000000
N2 N       0.747695980000       0.249522400000       0.663995200000       1.000000000000
N3 N       0.195506170000       0.247788830000       1.013739560000       1.000000000000
N4 N       0.277187710000       0.246954150000       1.066316350000       1.000000000000
H1 H       0.962502400000       0.249437010000       0.458930580000       1.000000000000
H2 H       0.632753130000       0.249421730000       0.897883080000       1.000000000000
H3 H       0.632085450000       0.248488110000       0.668063990000       1.000000000000
H4 H       0.320699790000       0.245916960000       1.087812300000       1.000000000000
H5 H      -0.024438540000       0.244948790000       1.246211040000       1.000000000000
H6 H      -0.057209710000       0.245858520000       1.219306170000       1.000000000000
H7 H       0.917839700000       0.254054810000       0.676366770000       1.000000000000
H8 H       1.020967890000       0.249733630000       0.467526020000       1.000000000000
H9 H       0.737169930000       0.253165150000       0.713372020000       1.000000000000
H10 H       0.296706130000       0.247969370000       0.907351040000       1.000000000000
#END
data_mol6_opt_14-QR-14-2948-3
_audit_creation_method 'generated by cspy2.0'
_cell_length_a 3.9918
_cell_length_b 31.9156
_cell_length_c 10.9763
_cell_angle_alpha 90.0
_cell_angle_beta 109.6942
_cell_angle_gamma 90.0
loop_
_symmetry_equiv_pos_site_id
_symmetry_equiv_pos_as_xyz
1 -x,-y,-z
2 +x,+y,+z
3 -x,1/2+y,1/2-z
4 +x,1/2-y,1/2+z
loop_
_atom_site_label
_atom_site_type_symbol
_atom_site_fract_x
_atom_site_fract_y
_atom_site_fract_z
_atom_site_occupancy
C1 C       0.449570510000       0.381640000000       0.521954750000       1.000000000000
C2 C      -0.209394510000       0.260163640000      -0.293417850000       1.000000000000
C3 C       0.597609160000       0.417700650000       0.494376400000       1.000000000000
C4 C      -0.051439950000       0.297444550000      -0.302693450000       1.000000000000
C5 C       0.515082990000       0.422615060000      -0.103076170000       1.000000000000
C6 C       0.642750520000       0.448620530000      -0.000600730000       1.000000000000
C7 C      -0.240601010000       0.248352770000      -0.172463580000       1.000000000000
C8 C       0.308506290000       0.352558270000       0.420995290000       1.000000000000
C9 C       0.157774760000       0.333528640000       0.036772180000       1.000000000000
C10 C       0.752028670000       0.460840730000       0.333303170000       1.000000000000
C11 C       0.602497420000       0.424166990000       0.367953430000       1.000000000000
C12 C       0.321473330000       0.371894920000       0.032821560000       1.000000000000
C13 C       0.351004820000       0.383605610000      -0.090673690000       1.000000000000
C14 C       0.076908950000       0.323261910000      -0.190766180000       1.000000000000
C15 C       0.619503030000       0.438227940000       0.123498640000       1.000000000000
C16 C       0.032539630000       0.308492720000      -0.074179480000       1.000000000000
C17 C       0.461507660000       0.400323060000       0.142789500000       1.000000000000
C18 C       0.453469710000       0.393063430000       0.271890760000       1.000000000000
N1 N      -0.126882760000       0.270979620000      -0.066931880000       1.000000000000
N2 N       0.309051190000       0.357692930000       0.301925450000       1.000000000000
N3 N       0.761442640000       0.467798180000       0.217821190000       1.000000000000
N4 N       0.232940430000       0.360037570000      -0.197255580000       1.000000000000
H1 H       0.439680010000       0.375304380000       0.617606880000       1.000000000000
H2 H      -0.311211710000       0.239449880000      -0.375948030000       1.000000000000
H3 H       0.710949620000       0.441320280000       0.567868330000       1.000000000000
H4 H      -0.019227930000       0.308310450000      -0.391623970000       1.000000000000
H5 H       0.530366140000       0.429898610000      -0.197405690000       1.000000000000
H6 H       0.767688160000       0.478254140000      -0.007102700000       1.000000000000
H7 H      -0.366336260000       0.218679040000      -0.164978540000       1.000000000000
H8 H       0.189391590000       0.323665480000       0.439465390000       1.000000000000
H9 H       0.125241470000       0.322544800000       0.124929380000       1.000000000000
H10 H       0.866154250000       0.484675900000       0.406610690000       1.000000000000
#END
data_mol6_opt_15-QR-15-6406-3
_audit_creation_method 'generated by cspy2.0'
_cell_length_a 32.5834
_cell_length_b 3.6364
_cell_length_c 22.2801
_cell_angle_alpha 90.0
_cell_angle_beta 102.22630000000001
_cell_angle_gamma 90.0
loop_
_symmetry_equiv_pos_site_id
_symmetry_equiv_pos_as_xyz
1 -x,-y,-z
2 +x,+y,+z
3 -x,+y,1/2-z
4 +x,-y,1/2+z
5 1/2-x,1/2-y,-z
6 1/2+x,1/2+y,+z
7 1/2-x,1/2+y,1/2-z
8 1/2+x,1/2-y,1/2+z
loop_
_atom_site_label
_atom_site_type_symbol
_atom_site_fract_x
_atom_site_fract_y
_atom_site_fract_z
_atom_site_occupancy
C1 C       0.268250070000       0.343632200000       0.129250460000       1.000000000000
C2 C       0.061100930000       1.102330330000      -0.200653140000       1.000000000000
C3 C       0.243404970000       0.300712100000       0.171447820000       1.000000000000
C4 C       0.041529970000       1.046262640000      -0.152911970000       1.000000000000
C5 C       0.049847700000       0.698065610000       0.054662770000       1.000000000000
C6 C       0.071133500000       0.583786300000       0.110325210000       1.000000000000
C7 C       0.105150610000       1.038573380000      -0.191565780000       1.000000000000
C8 C       0.248834200000       0.461601010000       0.069758070000       1.000000000000
C9 C       0.134317100000       0.751932160000      -0.035150220000       1.000000000000
C10 C       0.172671200000       0.335895150000       0.195445580000       1.000000000000
C11 C       0.200057280000       0.374958200000       0.153882760000       1.000000000000
C12 C       0.115963290000       0.690586340000       0.015152000000       1.000000000000
C13 C       0.071168180000       0.755537230000       0.005332350000       1.000000000000
C14 C       0.065931540000       0.925750070000      -0.095562960000       1.000000000000
C15 C       0.115519270000       0.516686630000       0.122074810000       1.000000000000
C16 C       0.109891900000       0.870128560000      -0.091293900000       1.000000000000
C17 C       0.138549570000       0.567774110000       0.075652450000       1.000000000000
C18 C       0.183114840000       0.492847360000       0.092693600000       1.000000000000
N1 N       0.128920300000       0.927855110000      -0.139774260000       1.000000000000
N2 N       0.208432310000       0.533153980000       0.051944710000       1.000000000000
N3 N       0.132593710000       0.402349670000       0.180841820000       1.000000000000
N4 N       0.047485200000       0.868425210000      -0.047942110000       1.000000000000
H1 H       0.301690160000       0.289858110000       0.140616650000       1.000000000000
H2 H       0.043855100000       1.193996510000      -0.245173650000       1.000000000000
H3 H       0.256442560000       0.210886320000       0.218033260000       1.000000000000
H4 H       0.008173370000       1.089427190000      -0.156693590000       1.000000000000
H5 H       0.016376410000       0.750315160000       0.044934240000       1.000000000000
H6 H       0.055878770000       0.537963200000       0.148382410000       1.000000000000
H7 H       0.120761680000       1.083105890000      -0.229546940000       1.000000000000
H8 H       0.267575460000       0.498561240000       0.035211450000       1.000000000000
H9 H       0.167469110000       0.709765260000      -0.031656040000       1.000000000000
H10 H       0.185556860000       0.245742590000       0.242270320000       1.000000000000
#END
data_mol6_opt_19-QR-19-37-3
_audit_creation_method 'generated by cspy2.0'
_cell_length_a 29.3388
_cell_length_b 3.8237
_cell_length_c 11.6331
_cell_angle_alpha 90.0
_cell_angle_beta 90.0
_cell_angle_gamma 90.0
loop_
_symmetry_equiv_pos_site_id
_symmetry_equiv_pos_as_xyz
1 +x,+y,+z
2 -x,1/2+y,1/2-z
3 1/2-x,-y,1/2+z
4 1/2+x,1/2-y,-z
loop_
_atom_site_label
_atom_site_type_symbol
_atom_site_fract_x
_atom_site_fract_y
_atom_site_fract_z
_atom_site_occupancy
C1 C       0.737305250000       0.789354460000       0.253919960000       1.000000000000
C2 C       0.924332360000       0.623940450000      -0.387476670000       1.000000000000
C3 C       0.766318060000       0.640291130000       0.332542300000       1.000000000000
C4 C       0.948309070000       0.482400440000      -0.298178150000       1.000000000000
C5 C       0.956424190000       0.181486180000       0.097184770000       1.000000000000
C6 C       0.938977780000       0.164632370000       0.204593870000       1.000000000000
C7 C       0.879719110000       0.757586820000      -0.366895190000       1.000000000000
C8 C       0.752533630000       0.818953720000       0.139440050000       1.000000000000
C9 C       0.862228120000       0.606854840000      -0.067431700000       1.000000000000
C10 C       0.841181740000       0.367911980000       0.373499040000       1.000000000000
C11 C       0.809604280000       0.524509050000       0.296273640000       1.000000000000
C12 C       0.885150070000       0.465142060000       0.026790380000       1.000000000000
C13 C       0.930496510000       0.330818730000       0.004883550000       1.000000000000
C14 C       0.927791460000       0.473361500000      -0.187325480000       1.000000000000
C15 C       0.894191410000       0.294080900000       0.230058820000       1.000000000000
C16 C       0.882878020000       0.614206060000      -0.175938480000       1.000000000000
C17 C       0.866729510000       0.444340440000       0.143376830000       1.000000000000
C18 C       0.822153340000       0.565192850000       0.178767710000       1.000000000000
N1 N       0.859404910000       0.755215100000      -0.266660990000       1.000000000000
N2 N       0.792762430000       0.713326260000       0.102894300000       1.000000000000
N3 N       0.881319520000       0.257884740000       0.343006560000       1.000000000000
N4 N       0.950606920000       0.335956640000      -0.098141140000       1.000000000000
H1 H       0.703739020000       0.882185560000       0.277754990000       1.000000000000
H2 H       0.938513310000       0.636664970000      -0.473404810000       1.000000000000
H3 H       0.756618800000       0.609717780000       0.422001980000       1.000000000000
H4 H       0.982343070000       0.376328850000      -0.307860770000       1.000000000000
H5 H       0.990120890000       0.085057710000       0.076296270000       1.000000000000
H6 H       0.957756560000       0.053565760000       0.275915100000       1.000000000000
H7 H       0.860602590000       0.870351140000      -0.437930760000       1.000000000000
H8 H       0.730425890000       0.935578880000       0.074946000000       1.000000000000
H9 H       0.828372640000       0.712451830000      -0.058355730000       1.000000000000
H10 H       0.831661210000       0.336533280000       0.463417940000       1.000000000000
#END
data_mol6_opt_33-QR-33-854-3
_audit_creation_method 'generated by cspy2.0'
_cell_length_a 16.6373
_cell_length_b 19.4968
_cell_length_c 4.0732
_cell_angle_alpha 90.0
_cell_angle_beta 90.0
_cell_angle_gamma 90.0
loop_
_symmetry_equiv_pos_site_id
_symmetry_equiv_pos_as_xyz
1 +x,+y,+z
2 -x,-y,1/2+z
3 1/2+x,1/2-y,+z
4 1/2-x,1/2+y,1/2+z
loop_
_atom_site_label
_atom_site_type_symbol
_atom_site_fract_x
_atom_site_fract_y
_atom_site_fract_z
_atom_site_occupancy
C1 C       0.072369410000       0.873760510000       0.235919100000       1.000000000000
C2 C      -0.404039910000       1.106723390000       0.641416080000       1.000000000000
C3 C       0.041294000000       0.821393310000       0.049552590000       1.000000000000
C4 C      -0.424010190000       1.051139680000       0.454104050000       1.000000000000
C5 C      -0.342976460000       0.850887750000      -0.120269050000       1.000000000000
C6 C      -0.287033560000       0.805615060000      -0.225014370000       1.000000000000
C7 C      -0.322012180000       1.117308960000       0.728784320000       1.000000000000
C8 C       0.018603720000       0.923653810000       0.356090480000       1.000000000000
C9 C      -0.219902390000       0.976484930000       0.355865270000       1.000000000000
C10 C      -0.077816990000       0.766733800000      -0.204785560000       1.000000000000
C11 C      -0.041974810000       0.819603150000      -0.013695260000       1.000000000000
C12 C      -0.236890220000       0.918908820000       0.164537760000       1.000000000000
C13 C      -0.320426730000       0.908762540000       0.076700410000       1.000000000000
C14 C      -0.361931430000       1.005591410000       0.352527600000       1.000000000000
C15 C      -0.203659860000       0.813650820000      -0.143340530000       1.000000000000
C16 C      -0.281611160000       1.020861120000       0.453627650000       1.000000000000
C17 C      -0.177132750000       0.869410080000       0.049892340000       1.000000000000
C18 C      -0.091829310000       0.872265450000       0.117635430000       1.000000000000
N1 N      -0.262839410000       1.076939800000       0.641545640000       1.000000000000
N2 N      -0.059465270000       0.923402140000       0.301277930000       1.000000000000
N3 N      -0.154319800000       0.763442150000      -0.267580320000       1.000000000000
N4 N      -0.379903980000       0.950636440000       0.168296780000       1.000000000000
H1 H       0.135915680000       0.877291270000       0.290929530000       1.000000000000
H2 H      -0.449182700000       1.142835040000       0.724639190000       1.000000000000
H3 H       0.079492960000       0.781356210000      -0.050012890000       1.000000000000
H4 H      -0.485134590000       1.040081560000       0.379005250000       1.000000000000
H5 H      -0.406142700000       0.845666930000      -0.179185280000       1.000000000000
H6 H      -0.302273800000       0.761504430000      -0.374022940000       1.000000000000
H7 H      -0.306048590000       1.161549240000       0.877887570000       1.000000000000
H8 H       0.041168430000       0.965815170000       0.504584410000       1.000000000000
H9 H      -0.159260090000       0.987716680000       0.431498470000       1.000000000000
H10 H      -0.039806730000       0.726400610000      -0.305511310000       1.000000000000
#END
data_mol6_opt_14-QR-14-1651-3
_audit_creation_method 'generated by cspy2.0'
_cell_length_a 15.2615
_cell_length_b 3.7169
_cell_length_c 22.833
_cell_angle_alpha 90.0
_cell_angle_beta 86.1024
_cell_angle_gamma 90.0
loop_
_symmetry_equiv_pos_site_id
_symmetry_equiv_pos_as_xyz
1 -x,-y,-z
2 +x,+y,+z
3 -x,1/2+y,1/2-z
4 +x,1/2-y,1/2+z
loop_
_atom_site_label
_atom_site_type_symbol
_atom_site_fract_x
_atom_site_fract_y
_atom_site_fract_z
_atom_site_occupancy
C1 C       0.535720960000       0.276805300000       0.871382820000       1.000000000000
C2 C       0.130402220000       0.441392320000       1.192346930000       1.000000000000
C3 C       0.483754410000       0.408629510000       0.829515730000       1.000000000000
C4 C       0.088711960000       0.563812730000       1.145139960000       1.000000000000
C5 C       0.096958930000       0.823117280000       0.941266550000       1.000000000000
C6 C       0.137787910000       0.836624870000       0.886884530000       1.000000000000
C7 C       0.219358570000       0.324805270000       1.184071780000       1.000000000000
C8 C       0.498895810000       0.253012240000       0.929548320000       1.000000000000
C9 C       0.271886570000       0.452122520000       1.030805920000       1.000000000000
C10 C       0.339757530000       0.652216010000       0.804807930000       1.000000000000
C11 C       0.396850780000       0.513816540000       0.846089250000       1.000000000000
C12 C       0.232530860000       0.574255660000       0.981104500000       1.000000000000
C13 C       0.142182440000       0.692747160000       0.990074150000       1.000000000000
C14 C       0.135791790000       0.570516800000       1.089146500000       1.000000000000
C15 C       0.227167080000       0.721492440000       0.876021390000       1.000000000000
C16 C       0.224749040000       0.447460410000       1.085608130000       1.000000000000
C17 C       0.275709010000       0.589859780000       0.922000970000       1.000000000000
C18 C       0.365123460000       0.480551120000       0.905957340000       1.000000000000
N1 N       0.265385880000       0.325750020000       1.133530920000       1.000000000000
N2 N       0.417958090000       0.349082390000       0.946412630000       1.000000000000
N3 N       0.259290280000       0.751284520000       0.818531330000       1.000000000000
N4 N       0.096409320000       0.689657310000       1.042071040000       1.000000000000
H1 H       0.602859400000       0.192731230000       0.860742800000       1.000000000000
H2 H       0.097296360000       0.431220450000       1.235840320000       1.000000000000
H3 H       0.508182090000       0.433478540000       0.783939510000       1.000000000000
H4 H       0.021226830000       0.656380900000       1.148359050000       1.000000000000
H5 H       0.029569240000       0.908550220000       0.950315560000       1.000000000000
H6 H       0.105336710000       0.933845960000       0.849245720000       1.000000000000
H7 H       0.252612180000       0.227315310000       1.221628100000       1.000000000000
H8 H       0.538192190000       0.149732390000       0.963801520000       1.000000000000
H9 H       0.338936350000       0.359498650000       1.027871400000       1.000000000000
H10 H       0.363878460000       0.677928080000       0.758992500000       1.000000000000
#END
data_mol6_opt_15-QR-15-10322-3
_audit_creation_method 'generated by cspy2.0'
_cell_length_a 36.1337
_cell_length_b 3.6245
_cell_length_c 22.3475
_cell_angle_alpha 90.0
_cell_angle_beta 63.068200000000004
_cell_angle_gamma 90.0
loop_
_symmetry_equiv_pos_site_id
_symmetry_equiv_pos_as_xyz
1 -x,-y,-z
2 +x,+y,+z
3 -x,+y,1/2-z
4 +x,-y,1/2+z
5 1/2-x,1/2-y,-z
6 1/2+x,1/2+y,+z
7 1/2-x,1/2+y,1/2-z
8 1/2+x,1/2-y,1/2+z
loop_
_atom_site_label
_atom_site_type_symbol
_atom_site_fract_x
_atom_site_fract_y
_atom_site_fract_z
_atom_site_occupancy
C1 C       0.231214240000       1.184551920000       0.389398040000       1.000000000000
C2 C       0.435273940000       1.430857450000      -0.050632060000       1.000000000000
C3 C       0.256348450000       1.081503250000       0.417727720000       1.000000000000
C4 C       0.455197590000       1.324870720000      -0.014057970000       1.000000000000
C5 C       0.448574530000       0.999389120000       0.196325910000       1.000000000000
C6 C       0.427778150000       0.939376290000       0.263186140000       1.000000000000
C7 C       0.391375570000       1.479624210000      -0.017427970000       1.000000000000
C8 C       0.250110390000       1.253913430000       0.319808670000       1.000000000000
C9 C       0.363532750000       1.266376610000       0.153582380000       1.000000000000
C10 C       0.327129260000       0.944090530000       0.403026260000       1.000000000000
C11 C       0.299463710000       1.049772070000       0.376721280000       1.000000000000
C12 C       0.382263480000       1.157759420000       0.193342690000       1.000000000000
C13 C       0.426895600000       1.109829630000       0.159073330000       1.000000000000
C14 C       0.431304480000       1.266626850000       0.056187440000       1.000000000000
C15 C       0.383573190000       0.983101070000       0.299097890000       1.000000000000
C16 C       0.387457170000       1.322952190000       0.084550780000       1.000000000000
C17 C       0.360212410000       1.091050910000       0.265645520000       1.000000000000
C18 C       0.315876490000       1.125550260000       0.306816790000       1.000000000000
N1 N       0.368068340000       1.429489180000       0.046958530000       1.000000000000
N2 N       0.290283950000       1.226684940000       0.280159370000       1.000000000000
N3 N       0.367007670000       0.911674350000       0.366694960000       1.000000000000
N4 N       0.450103420000       1.162636030000       0.093277250000       1.000000000000
H1 H       0.197935450000       1.212637680000       0.418871780000       1.000000000000
H2 H       0.452128010000       1.478524360000      -0.104231620000       1.000000000000
H3 H       0.243714770000       1.023939930000       0.471017750000       1.000000000000
H4 H       0.488464400000       1.282949000000      -0.036123700000       1.000000000000
H5 H       0.481903690000       0.967625930000       0.168364450000       1.000000000000
H6 H       0.443310670000       0.856034720000       0.292594630000       1.000000000000
H7 H       0.375483820000       1.564026500000      -0.046500100000       1.000000000000
H8 H       0.231129860000       1.335931650000       0.295733170000       1.000000000000
H9 H       0.330469440000       1.308208650000       0.175225270000       1.000000000000
H10 H       0.314648610000       0.886010120000       0.456478990000       1.000000000000
#END
data_mol6_opt_15-QR-15-10051-3
_audit_creation_method 'generated by cspy2.0'
_cell_length_a 11.9643
_cell_length_b 15.473
_cell_length_c 17.1621
_cell_angle_alpha 90.0
_cell_angle_beta 56.06060000000001
_cell_angle_gamma 90.0
loop_
_symmetry_equiv_pos_site_id
_symmetry_equiv_pos_as_xyz
1 -x,-y,-z
2 +x,+y,+z
3 -x,+y,1/2-z
4 +x,-y,1/2+z
5 1/2-x,1/2-y,-z
6 1/2+x,1/2+y,+z
7 1/2-x,1/2+y,1/2-z
8 1/2+x,1/2-y,1/2+z
loop_
_atom_site_label
_atom_site_type_symbol
_atom_site_fract_x
_atom_site_fract_y
_atom_site_fract_z
_atom_site_occupancy
C1 C       0.170078530000       0.866108750000       0.658759330000       1.000000000000
C2 C       0.496780470000       0.654635220000       1.001223640000       1.000000000000
C3 C       0.178536010000       0.952722290000       0.672238310000       1.000000000000
C4 C       0.497561220000       0.742654750000       1.007299220000       1.000000000000
C5 C       0.411259940000       1.017252820000       0.928090830000       1.000000000000
C6 C       0.369706450000       1.068817570000       0.885396390000       1.000000000000
C7 C       0.450961270000       0.616085270000       0.948434010000       1.000000000000
C8 C       0.211418390000       0.807157080000       0.700515590000       1.000000000000
C9 C       0.363555150000       0.796444590000       0.863169840000       1.000000000000
C10 C       0.238765110000       1.067653710000       0.743040130000       1.000000000000
C11 C       0.227622680000       0.978967500000       0.726479120000       1.000000000000
C12 C       0.362124550000       0.886550360000       0.867070180000       1.000000000000
C13 C       0.409177450000       0.924997960000       0.920751900000       1.000000000000
C14 C       0.452378600000       0.792922840000       0.960515240000       1.000000000000
C15 C       0.322160830000       1.033461730000       0.831657050000       1.000000000000
C16 C       0.408414130000       0.747871130000       0.909486780000       1.000000000000
C17 C       0.317259760000       0.943197610000       0.821471750000       1.000000000000
C18 C       0.267252230000       0.914833830000       0.765989060000       1.000000000000
N1 N       0.408477980000       0.659474330000       0.904236790000       1.000000000000
N2 N       0.257713800000       0.829644360000       0.751554800000       1.000000000000
N3 N       0.283392130000       1.094137580000       0.792752240000       1.000000000000
N4 N       0.452181690000       0.879484960000       0.965313270000       1.000000000000
H1 H       0.133053680000       0.842874370000       0.617635320000       1.000000000000
H2 H       0.530223820000       0.613646980000       1.035625210000       1.000000000000
H3 H       0.148207610000       1.001385240000       0.642020620000       1.000000000000
H4 H       0.531104050000       0.776093540000       1.046218910000       1.000000000000
H5 H       0.447374360000       1.042715420000       0.968962410000       1.000000000000
H6 H       0.370210700000       1.138615520000       0.889672990000       1.000000000000
H7 H       0.450308470000       0.546013720000       0.943547600000       1.000000000000
H8 H       0.206020030000       0.738096530000       0.691296860000       1.000000000000
H9 H       0.330230480000       0.762835450000       0.824648900000       1.000000000000
H10 H       0.208522940000       1.116824890000       0.712888750000       1.000000000000
#END
data_mol6_opt_14-QR-14-2987-3
_audit_creation_method 'generated by cspy2.0'
_cell_length_a 3.6565
_cell_length_b 14.4767
_cell_length_c 24.5515
_cell_angle_alpha 90.0
_cell_angle_beta 86.8905
_cell_angle_gamma 90.0
loop_
_symmetry_equiv_pos_site_id
_symmetry_equiv_pos_as_xyz
1 -x,-y,-z
2 +x,+y,+z
3 -x,1/2+y,1/2-z
4 +x,1/2-y,1/2+z
loop_
_atom_site_label
_atom_site_type_symbol
_atom_site_fract_x
_atom_site_fract_y
_atom_site_fract_z
_atom_site_occupancy
C1 C       0.978723270000       0.900396690000       0.333552470000       1.000000000000
C2 C       1.783351110000       0.633415620000       0.004754610000       1.000000000000
C3 C       1.041252330000       0.991117450000       0.319601430000       1.000000000000
C4 C       1.828005240000       0.726552290000      -0.001697740000       1.000000000000
C5 C       1.715463160000       1.028953190000       0.072078460000       1.000000000000
C6 C       1.623095150000       1.089099210000       0.112639530000       1.000000000000
C7 C       1.635297880000       0.598674350000       0.055611400000       1.000000000000
C8 C       1.066072560000       0.832479740000       0.293830430000       1.000000000000
C9 C       1.476585470000       0.801321160000       0.136182950000       1.000000000000
C10 C       1.259144230000       1.105086680000       0.249918110000       1.000000000000
C11 C       1.188030370000       1.012527450000       0.266837200000       1.000000000000
C12 C       1.516443620000       0.896948550000       0.131858910000       1.000000000000
C13 C       1.666447760000       0.931462100000       0.079951510000       1.000000000000
C14 C       1.724717880000       0.785808740000       0.042785750000       1.000000000000
C15 C       1.474162490000       1.057896990000       0.164708690000       1.000000000000
C16 C       1.579097670000       0.743923410000       0.092045100000       1.000000000000
C17 C       1.418601840000       0.962875820000       0.175355420000       1.000000000000
C18 C       1.267874210000       0.939353930000       0.229281610000       1.000000000000
N1 N       1.536380940000       0.650282790000       0.097673740000       1.000000000000
N2 N       1.203466300000       0.850270750000       0.244202400000       1.000000000000
N3 N       1.394636570000       1.127306560000       0.201650130000       1.000000000000
N4 N       1.765541380000       0.877542650000       0.037519600000       1.000000000000
H1 H       0.866328970000       0.880606180000       0.373575200000       1.000000000000
H2 H       1.857969390000       0.585550420000      -0.027927890000       1.000000000000
H3 H       0.980087680000       1.046669490000       0.348345980000       1.000000000000
H4 H       1.938793640000       0.757515770000      -0.039243340000       1.000000000000
H5 H       1.828351480000       1.051165090000       0.032545200000       1.000000000000
H6 H       1.656846540000       1.163010500000       0.107864990000       1.000000000000
H7 H       1.599611870000       0.524534730000       0.060789180000       1.000000000000
H8 H       1.020163930000       0.759960950000       0.303509070000       1.000000000000
H9 H       1.366872930000       0.770131890000       0.173419400000       1.000000000000
H10 H       1.198278990000       1.161171370000       0.278570430000       1.000000000000
#END
data_mol6_opt_19-QR-19-3216-3
_audit_creation_method 'generated by cspy2.0'
_cell_length_a 20.6846
_cell_length_b 16.8402
_cell_length_c 3.8221
_cell_angle_alpha 90.0
_cell_angle_beta 90.0
_cell_angle_gamma 90.0
loop_
_symmetry_equiv_pos_site_id
_symmetry_equiv_pos_as_xyz
1 +x,+y,+z
2 -x,1/2+y,1/2-z
3 1/2-x,-y,1/2+z
4 1/2+x,1/2-y,-z
loop_
_atom_site_label
_atom_site_type_symbol
_atom_site_fract_x
_atom_site_fract_y
_atom_site_fract_z
_atom_site_occupancy
C1 C       0.137122240000       0.904941530000       0.561530550000       1.000000000000
C2 C       0.267179720000       1.395589830000       1.416332290000       1.000000000000
C3 C       0.072084220000       0.912266590000       0.626122820000       1.000000000000
C4 C       0.201719720000       1.392179360000       1.461835960000       1.000000000000
C5 C       0.004878120000       1.250011720000       1.337853680000       1.000000000000
C6 C      -0.029981590000       1.185900710000       1.239311080000       1.000000000000
C7 C       0.299626980000       1.329803810000       1.260684530000       1.000000000000
C8 C       0.177492000000       0.968930900000       0.654961260000       1.000000000000
C9 C       0.172881420000       1.191420680000       1.089574990000       1.000000000000
C10 C      -0.018271480000       0.993702040000       0.854542370000       1.000000000000
C11 C       0.048529480000       0.982512590000       0.780921790000       1.000000000000
C12 C       0.106052970000       1.184729220000       1.129947820000       1.000000000000
C13 C       0.073586420000       1.252016930000       1.287744460000       1.000000000000
C14 C       0.168125030000       1.322757790000       1.351787040000       1.000000000000
C15 C       0.000224170000       1.117938990000       1.082531280000       1.000000000000
C16 C       0.205247210000       1.260125500000       1.198812650000       1.000000000000
C17 C       0.067685350000       1.115772590000       1.025444670000       1.000000000000
C18 C       0.092892170000       1.044202000000       0.866533060000       1.000000000000
N1 N       0.270918620000       1.264745960000       1.155377900000       1.000000000000
N2 N       0.156959590000       1.035312040000       0.799901040000       1.000000000000
N3 N      -0.041638860000       1.057603580000       0.997347000000       1.000000000000
N4 N       0.103830790000       1.317895650000       1.393293520000       1.000000000000
H1 H       0.157443630000       0.852129510000       0.443057970000       1.000000000000
H2 H       0.294854860000       1.447168330000       1.495924200000       1.000000000000
H3 H       0.038443740000       0.865108830000       0.560540660000       1.000000000000
H4 H       0.174090170000       1.440043650000       1.578227310000       1.000000000000
H5 H      -0.017032690000       1.301802120000       1.456690170000       1.000000000000
H6 H      -0.081874270000       1.182731070000       1.273720490000       1.000000000000
H7 H       0.351741940000       1.332461770000       1.224317360000       1.000000000000
H8 H       0.229237050000       0.965113030000       0.607620870000       1.000000000000
H9 H       0.200616800000       1.144007850000       0.974291700000       1.000000000000
H10 H      -0.052295820000       0.946603590000       0.789277860000       1.000000000000
#END
data_mol6_opt_14-QR-14-220-3
_audit_creation_method 'generated by cspy2.0'
_cell_length_a 9.0707
_cell_length_b 5.2953
_cell_length_c 51.6408
_cell_angle_alpha 90.0
_cell_angle_beta 32.0176
_cell_angle_gamma 90.0
loop_
_symmetry_equiv_pos_site_id
_symmetry_equiv_pos_as_xyz
1 -x,-y,-z
2 +x,+y,+z
3 -x,1/2+y,1/2-z
4 +x,1/2-y,1/2+z
loop_
_atom_site_label
_atom_site_type_symbol
_atom_site_fract_x
_atom_site_fract_y
_atom_site_fract_z
_atom_site_occupancy
C1 C       0.955030850000       0.195793760000       0.692301570000       1.000000000000
C2 C       0.409435970000      -1.138034060000       0.668534360000       1.000000000000
C3 C       1.234806650000       0.188897420000       0.645353570000       1.000000000000
C4 C       0.691020580000      -1.117157770000       0.623795420000       1.000000000000
C5 C       1.533371300000      -0.700085810000       0.519968720000       1.000000000000
C6 C       1.681328740000      -0.521902390000       0.510645040000       1.000000000000
C7 C       0.267677430000      -0.967352940000       0.706417940000       1.000000000000
C8 C       0.783265600000       0.017249830000       0.705485300000       1.000000000000
C9 C       0.808765330000      -0.573835880000       0.650470560000       1.000000000000
C10 C       1.625433650000      -0.010679580000       0.563538280000       1.000000000000
C11 C       1.337946450000       0.006268160000       0.612612120000       1.000000000000
C12 C       1.096181050000      -0.544069140000       0.605544010000       1.000000000000
C13 C       1.237910170000      -0.718252500000       0.567295770000       1.000000000000
C14 C       0.833358130000      -0.924939500000       0.616587820000       1.000000000000
C15 C       1.549412180000      -0.345848200000       0.547478690000       1.000000000000
C16 C       0.671619490000      -0.763672360000       0.656989440000       1.000000000000
C17 C       1.259232520000      -0.352761190000       0.594909870000       1.000000000000
C18 C       1.148905140000      -0.166759390000       0.629108460000       1.000000000000
N1 N       0.389135290000      -0.787738640000       0.701593470000       1.000000000000
N2 N       0.873308420000      -0.155662840000       0.675746160000       1.000000000000
N3 N       1.727692010000      -0.176743690000       0.532405380000       1.000000000000
N4 N       1.109839510000      -0.900248830000       0.572997290000       1.000000000000
H1 H       0.866244550000       0.332634130000       0.718734340000       1.000000000000
H2 H       0.291997650000      -1.281330490000       0.675778010000       1.000000000000
H3 H       1.378161790000       0.321067450000       0.632932540000       1.000000000000
H4 H       0.811455070000      -1.240580880000       0.593434700000       1.000000000000
H5 H       1.629180270000      -0.834601940000       0.492670420000       1.000000000000
H6 H       1.904392090000      -0.503633000000       0.475285720000       1.000000000000
H7 H       0.043491120000      -0.983802510000       0.742049410000       1.000000000000
H8 H       0.560754140000       0.017290120000       0.742369970000       1.000000000000
H9 H       0.687948730000      -0.451833610000       0.680800420000       1.000000000000
H10 H       1.770422030000       0.121466770000       0.550836230000       1.000000000000
#END
data_mol6_opt_15-QR-15-239-3
_audit_creation_method 'generated by cspy2.0'
_cell_length_a 43.2413
_cell_length_b 3.6442
_cell_length_c 22.0966
_cell_angle_alpha 90.0
_cell_angle_beta 48.3464
_cell_angle_gamma 90.0
loop_
_symmetry_equiv_pos_site_id
_symmetry_equiv_pos_as_xyz
1 -x,-y,-z
2 +x,+y,+z
3 -x,+y,1/2-z
4 +x,-y,1/2+z
5 1/2-x,1/2-y,-z
6 1/2+x,1/2+y,+z
7 1/2-x,1/2+y,1/2-z
8 1/2+x,1/2-y,1/2+z
loop_
_atom_site_label
_atom_site_type_symbol
_atom_site_fract_x
_atom_site_fract_y
_atom_site_fract_z
_atom_site_occupancy
C1 C       0.268566690000       0.650582260000       0.353068350000       1.000000000000
C2 C       0.061442890000      -0.104860480000       0.885647500000       1.000000000000
C3 C       0.244566840000       0.696801920000       0.333557350000       1.000000000000
C4 C       0.042686020000      -0.045674450000       0.855488960000       1.000000000000
C5 C       0.053003970000       0.309307000000       0.635920710000       1.000000000000
C6 C       0.074511840000       0.424024590000       0.559000450000       1.000000000000
C7 C       0.104859980000      -0.043973760000       0.834673550000       1.000000000000
C8 C       0.248858860000       0.531902190000       0.432124140000       1.000000000000
C9 C       0.135155360000       0.246122170000       0.647539700000       1.000000000000
C10 C       0.175249280000       0.667592040000       0.376054790000       1.000000000000
C11 C       0.201754770000       0.625067790000       0.392512860000       1.000000000000
C12 C       0.117621760000       0.310589780000       0.613616860000       1.000000000000
C13 C       0.073464610000       0.248535270000       0.666043500000       1.000000000000
C14 C       0.067275670000       0.075110500000       0.773898670000       1.000000000000
C15 C       0.118285870000       0.488327440000       0.504993050000       1.000000000000
C16 C       0.110555170000       0.127697160000       0.727923140000       1.000000000000
C17 C       0.140457880000       0.433919980000       0.530531210000       1.000000000000
C18 C       0.184462200000       0.506227440000       0.470957240000       1.000000000000
N1 N       0.128770920000       0.066864990000       0.759349280000       1.000000000000
N2 N       0.208941350000       0.462639160000       0.488543750000       1.000000000000
N3 N       0.135683510000       0.603519260000       0.428893940000       1.000000000000
N4 N       0.049623780000       0.135467420000       0.742798040000       1.000000000000
H1 H       0.301571130000       0.702340630000       0.309815310000       1.000000000000
H2 H       0.044023070000      -0.196861200000       0.947379720000       1.000000000000
H3 H       0.257868650000       0.787341990000       0.273703570000       1.000000000000
H4 H       0.009840410000      -0.086555330000       0.890927690000       1.000000000000
H5 H       0.019984870000       0.259136130000       0.677533000000       1.000000000000
H6 H       0.059900890000       0.472306760000       0.534631460000       1.000000000000
H7 H       0.119822730000      -0.090990130000       0.858627680000       1.000000000000
H8 H       0.266934460000       0.492356690000       0.449611760000       1.000000000000
H9 H       0.167796570000       0.286010660000       0.612587780000       1.000000000000
H10 H       0.188404230000       0.758478190000       0.316100810000       1.000000000000
#END
data_mol6_opt_4-QR-4-2914-3
_audit_creation_method 'generated by cspy2.0'
_cell_length_a 3.8018
_cell_length_b 11.3773
_cell_length_c 18.7945
_cell_angle_alpha 90.0
_cell_angle_beta 54.56570000000001
_cell_angle_gamma 90.0
loop_
_symmetry_equiv_pos_site_id
_symmetry_equiv_pos_as_xyz
1 +x,+y,+z
2 -x,1/2+y,-z
loop_
_atom_site_label
_atom_site_type_symbol
_atom_site_fract_x
_atom_site_fract_y
_atom_site_fract_z
_atom_site_occupancy
C1 C       0.221202870000       0.860832710000       0.533217290000       1.000000000000
C2 C       1.191948730000       1.478034430000       0.138685300000       1.000000000000
C3 C       0.228523750000       0.774318620000       0.481418890000       1.000000000000
C4 C       1.176950990000       1.381640860000       0.097153900000       1.000000000000
C5 C       0.878145990000       0.975392600000       0.102374580000       1.000000000000
C6 C       0.749994790000       0.869138660000       0.141693330000       1.000000000000
C7 C       1.069317430000       1.466314120000       0.225819400000       1.000000000000
C8 C       0.350255570000       0.974788700000       0.497806030000       1.000000000000
C9 C       0.785626740000       1.163547680000       0.275358210000       1.000000000000
C10 C       0.377729400000       0.716760740000       0.339212020000       1.000000000000
C11 C       0.363185960000       0.802382310000       0.396030720000       1.000000000000
C12 C       0.763905260000       1.062335560000       0.236119640000       1.000000000000
C13 C       0.890172420000       1.075263010000       0.147506140000       1.000000000000
C14 C       1.038746160000       1.272506360000       0.142578100000       1.000000000000
C15 C       0.621650540000       0.852450190000       0.229411310000       1.000000000000
C16 C       0.922631270000       1.270256090000       0.229804820000       1.000000000000
C17 C       0.625245870000       0.946890580000       0.277797150000       1.000000000000
C18 C       0.488406210000       0.919996090000       0.365627990000       1.000000000000
N1 N       0.940122220000       1.368002140000       0.270290590000       1.000000000000
N2 N       0.477699370000       1.003775040000       0.418299220000       1.000000000000
N3 N       0.499585600000       0.739569490000       0.260197500000       1.000000000000
N4 N       1.021283240000       1.176473800000       0.103281540000       1.000000000000
H1 H       0.120304920000       0.843460290000       0.599205370000       1.000000000000
H2 H       1.294985620000       1.562991520000       0.106798480000       1.000000000000
H3 H       0.132764240000       0.684806830000       0.504845070000       1.000000000000
H4 H       1.265713580000       1.384424040000       0.031000140000       1.000000000000
H5 H       0.975872960000       0.989716700000       0.036284070000       1.000000000000
H6 H       0.737875130000       0.792232400000       0.109242700000       1.000000000000
H7 H       1.081171820000       1.543002940000       0.258940910000       1.000000000000
H8 H       0.348228770000       1.045402050000       0.537033590000       1.000000000000
H9 H       0.697476840000       1.161346240000       0.341133880000       1.000000000000
H10 H       0.282129610000       0.626742210000       0.362318330000       1.000000000000
#END
data_mol6_opt_33-QR-33-533-3
_audit_creation_method 'generated by cspy2.0'
_cell_length_a 18.2424
_cell_length_b 20.2779
_cell_length_c 3.6239
_cell_angle_alpha 90.0
_cell_angle_beta 90.0
_cell_angle_gamma 90.0
loop_
_symmetry_equiv_pos_site_id
_symmetry_equiv_pos_as_xyz
1 +x,+y,+z
2 -x,-y,1/2+z
3 1/2+x,1/2-y,+z
4 1/2-x,1/2+y,1/2+z
loop_
_atom_site_label
_atom_site_type_symbol
_atom_site_fract_x
_atom_site_fract_y
_atom_site_fract_z
_atom_site_occupancy
C1 C       0.105135690000       0.893318160000       0.336870580000       1.000000000000
C2 C      -0.380681540000       0.988939580000       0.880364040000       1.000000000000
C3 C       0.101333410000       0.825949760000       0.370618160000       1.000000000000
C4 C      -0.374031580000       0.921944740000       0.902835770000       1.000000000000
C5 C      -0.225083500000       0.730756750000       0.806826510000       1.000000000000
C6 C      -0.160659500000       0.699922900000       0.741949600000       1.000000000000
C7 C      -0.318027150000       1.027395380000       0.785880570000       1.000000000000
C8 C       0.040568230000       0.929830570000       0.398858610000       1.000000000000
C9 C      -0.176376830000       0.907915450000       0.667357280000       1.000000000000
C10 C       0.026469620000       0.726844290000       0.503582680000       1.000000000000
C11 C       0.033959580000       0.796324650000       0.464343890000       1.000000000000
C12 C      -0.166459550000       0.839765730000       0.686591950000       1.000000000000
C13 C      -0.230551360000       0.801186470000       0.782080050000       1.000000000000
C14 C      -0.304480430000       0.892824050000       0.830860700000       1.000000000000
C15 C      -0.095813550000       0.736223000000       0.647112380000       1.000000000000
C16 C      -0.245151810000       0.935835160000       0.738556410000       1.000000000000
C17 C      -0.097150010000       0.805691690000       0.617986540000       1.000000000000
C18 C      -0.028558810000       0.837120210000       0.521762970000       1.000000000000
N1 N      -0.252989800000       1.002955500000       0.717338740000       1.000000000000
N2 N      -0.023187470000       0.903608710000       0.486760350000       1.000000000000
N3 N      -0.034736390000       0.697894500000       0.590088640000       1.000000000000
N4 N      -0.296463500000       0.827143170000       0.850853140000       1.000000000000
H1 H       0.155656280000       0.918275300000       0.265333110000       1.000000000000
H2 H      -0.432493690000       1.013365400000       0.932727450000       1.000000000000
H3 H       0.149108270000       0.795042340000       0.326696210000       1.000000000000
H4 H      -0.419411370000       0.889833930000       0.973153730000       1.000000000000
H5 H      -0.274564340000       0.704228270000       0.878900510000       1.000000000000
H6 H      -0.154906040000       0.646861540000       0.758417670000       1.000000000000
H7 H      -0.323264520000       1.080737160000       0.767891110000       1.000000000000
H8 H       0.041625780000       0.983272020000       0.374579790000       1.000000000000
H9 H      -0.131454330000       0.940095080000       0.597866630000       1.000000000000
H10 H       0.074209700000       0.695539520000       0.459781070000       1.000000000000
#END
data_mol6_opt_15-QR-15-8538-3
_audit_creation_method 'generated by cspy2.0'
_cell_length_a 18.2869
_cell_length_b 10.8943
_cell_length_c 13.5501
_cell_angle_alpha 90.0
_cell_angle_beta 97.1104
_cell_angle_gamma 90.0
loop_
_symmetry_equiv_pos_site_id
_symmetry_equiv_pos_as_xyz
1 -x,-y,-z
2 +x,+y,+z
3 -x,+y,1/2-z
4 +x,-y,1/2+z
5 1/2-x,1/2-y,-z
6 1/2+x,1/2+y,+z
7 1/2-x,1/2+y,1/2-z
8 1/2+x,1/2-y,1/2+z
loop_
_atom_site_label
_atom_site_type_symbol
_atom_site_fract_x
_atom_site_fract_y
_atom_site_fract_z
_atom_site_occupancy
C1 C       0.030930320000       0.258783060000       0.383458520000       1.000000000000
C2 C      -0.223049240000      -0.475465350000       0.268905570000       1.000000000000
C3 C       0.098380990000       0.210827570000       0.419741350000       1.000000000000
C4 C      -0.152686600000      -0.506222740000       0.306684490000       1.000000000000
C5 C       0.090166670000      -0.381449740000       0.430287830000       1.000000000000
C6 C       0.142386160000      -0.295282630000       0.455225100000       1.000000000000
C7 C      -0.241946110000      -0.349128620000       0.255373120000       1.000000000000
C8 C      -0.027093650000       0.175943600000       0.355256400000       1.000000000000
C9 C      -0.074530460000      -0.191823090000       0.338838900000       1.000000000000
C10 C       0.175296510000       0.027144790000       0.464205910000       1.000000000000
C11 C       0.106887810000       0.082441960000       0.427210300000       1.000000000000
C12 C      -0.001947930000      -0.217973570000       0.377715490000       1.000000000000
C13 C       0.016651150000      -0.346678730000       0.390940800000       1.000000000000
C14 C      -0.100552530000      -0.410606550000       0.331300090000       1.000000000000
C15 C       0.126324470000      -0.166799030000       0.443480030000       1.000000000000
C16 C      -0.125171930000      -0.286889770000       0.314890330000       1.000000000000
C17 C       0.055110520000      -0.125888360000       0.405231390000       1.000000000000
C18 C       0.045170180000       0.005621140000       0.396873090000       1.000000000000
N1 N      -0.196039070000      -0.257986340000       0.276860700000       1.000000000000
N2 N      -0.020890840000       0.055576010000       0.361333620000       1.000000000000
N3 N       0.185076630000      -0.090783980000       0.472219480000       1.000000000000
N4 N      -0.031075600000      -0.438298080000       0.368472770000       1.000000000000
H1 H       0.021759120000       0.356758070000       0.376344040000       1.000000000000
H2 H      -0.264668280000      -0.544996420000       0.249059420000       1.000000000000
H3 H       0.145267650000       0.269692550000       0.442795800000       1.000000000000
H4 H      -0.134661550000      -0.600368150000       0.318819870000       1.000000000000
H5 H       0.101218590000      -0.478779600000       0.438663520000       1.000000000000
H6 H       0.198309280000      -0.318795090000       0.485027850000       1.000000000000
H7 H      -0.297949450000      -0.324543610000       0.225293780000       1.000000000000
H8 H      -0.081238120000       0.210776510000       0.326255510000       1.000000000000
H9 H      -0.092788500000      -0.098403930000       0.326681970000       1.000000000000
H10 H       0.222581760000       0.085713460000       0.487449960000       1.000000000000
#END
