# Supplementary material for: Evolutionary chemical space exploration for functional materials: computational organic semiconductor discovery
Source: Chem Sci. 2020 Apr 22;11(19):4922–33. doi: 10.1039/d0sc00554a (PMC8159259; doi:10.1039/d0sc00554a)
Supplement: SC-011-D0SC00554A-s053 [file SC-011-D0SC00554A-s053.txt]

mol3_opt_9-QR-9-796-3 [0.00932634 0.07383905 0.34795122]
mol3_opt_33-QR-33-435-3 [0.0914635  0.09646933 0.38706156]
mol3_opt_33-QR-33-1737-3 [ 0.0448847   0.37422687 24.91033316]
mol3_opt_4-QR-4-2787-3 [ 2.07584059  2.78869635 10.32409507]
mol3_opt_33-QR-33-588-3 [0.25949158 0.28096014 7.13344059]
mol3_opt_19-QR-19-383-3 [ 0.29458172  1.76528099 14.06754784]
mol3_opt_33-QR-33-2601-3 [0.26692734 0.73055467 0.92275787]
mol3_opt_29-QR-29-2039-3 [ 0.10756526  1.61374308 21.77799054]
mol3_opt_33-QR-33-2562-3 [ 0.84167664  8.983749   30.15971122]
mol3_opt_19-QR-19-81-3 [1.06110929 2.29433177 6.51226058]
mol3_opt_14-QR-14-5928-3 [0.02314953 0.63563109 1.03901728]
mol3_opt_14-QR-14-6599-3 [ 0.34744138  0.77736149 15.47448729]
mol3_opt_19-QR-19-5245-3 [0.05162889 0.24933519 7.16626163]
mol3_opt_33-QR-33-591-3 [0.73934387 1.00742376 5.4465504 ]
mol3_opt_14-QR-14-820-3 [0.78958122 1.14178541 2.49464827]
mol3_opt_33-QR-33-1232-3 [0.20527248 0.4134916  2.91517913]
mol3_opt_19-QR-19-3738-3 [ 0.26963708  1.7341834  14.02769714]
mol3_opt_33-QR-33-569-3 [ 0.1139741   0.56479286 15.40327149]
mol3_opt_19-QR-19-1247-3 [0.0536787  0.26764188 8.4416166 ]
mol3_opt_14-QR-14-6464-3 [0.84665964 1.41702507 2.2518064 ]
mol3_opt_14-QR-14-929-3 [ 1.80518964  4.60624494 12.78240719]
mol3_opt_4-QR-4-1151-3 [0.66101377 1.32306869 4.39800349]
