# Supplementary material for: Evolutionary chemical space exploration for functional materials: computational organic semiconductor discovery
Source: Chem Sci. 2020 Apr 22;11(19):4922–33. doi: 10.1039/d0sc00554a (PMC8159259; doi:10.1039/d0sc00554a)
Supplement: SC-011-D0SC00554A-s054 [file SC-011-D0SC00554A-s054.txt]

mol10_opt_4-QR-4-229-3 [ 0.27270214  0.58198403 10.32949934]
mol10_opt_14-QR-14-5000-3 [0.20196599 1.62551225 2.26793316]
mol10_opt_19-QR-19-3094-3 [ 0.76352055  4.5538923  16.22690056]
mol10_opt_4-QR-4-4519-3 [ 0.11946366  4.77822331 18.70925161]
mol10_opt_14-QR-14-2014-3 [ 0.16799882  4.89166838 10.8312195 ]
mol10_opt_14-QR-14-5405-3 [ 0.56547853  1.46087563 18.73539447]
mol10_opt_19-QR-19-667-3 [ 0.47205633  0.86846749 28.55601303]
mol10_opt_14-QR-14-6995-3 [1.96384348 4.44930534 5.75487723]
mol10_opt_14-QR-14-4633-3 [0.04055604 0.15555411 0.42506555]
mol10_opt_14-QR-14-2261-3 [ 0.26191676  0.29001759 42.90562435]
mol10_opt_19-QR-19-4003-3 [ 0.30273453  1.68868543 21.55591091]
mol10_opt_4-QR-4-5352-3 [ 0.13121882  3.27285111 10.68565197]
mol10_opt_33-QR-33-453-3 [ 0.36623597  4.45948163 16.43437996]
mol10_opt_14-QR-14-4485-3 [ 0.07949871  0.42354359 22.06655187]
mol10_opt_14-QR-14-4497-3 [ 0.5297685   0.61047019 36.21174415]
mol10_opt_61-QR-61-4968-3 [1.04193379 3.01092265 9.10916799]
mol10_opt_14-QR-14-7259-3 [ 0.21174645  1.29622478 13.39585665]
mol10_opt_19-QR-19-5075-3 [ 0.40412787  0.82756176 15.2078762 ]
mol10_opt_15-QR-15-2312-3 [0.64137492 0.69384448 3.23806182]
mol10_opt_14-QR-14-6650-3 [ 0.79748924  6.31173222 37.39259803]
mol10_opt_4-QR-4-1683-3 [0.76927027 1.52211923 1.88390342]
mol10_opt_61-QR-61-2225-3 [0.10097308 0.17575866 2.41561876]
mol10_opt_19-QR-19-4973-3 [ 0.3408239   8.83770896 36.27605792]
mol10_opt_14-QR-14-6164-3 [0.30757948 1.24132514 5.7701144 ]
mol10_opt_14-QR-14-6887-3 [0.60322158 0.86563445 2.78851507]
mol10_opt_14-QR-14-3941-3 [0.26861203 1.88037982 7.00096768]
mol10_opt_14-QR-14-3522-3 [1.12681282 2.31942504 4.15548083]
mol10_opt_19-QR-19-3297-3 [0.23771863 1.09857438 1.24073449]
mol10_opt_15-QR-15-7816-3 [2.48111951 4.75570233 8.91893168]
mol10_opt_15-QR-15-687-3 [0.01298986 0.12564482 0.25128673]
mol10_opt_14-QR-14-1745-3 [0.19659281 0.6354827  1.05210669]
mol10_opt_14-QR-14-7277-3 [0.13696935 2.75969397 2.79211234]
mol10_opt_19-QR-19-2718-3 [ 0.05031422  3.38589743 12.86776546]
mol10_opt_14-QR-14-34-3 [0.88097085 1.50747945 2.35327735]
mol10_opt_4-QR-4-684-3 [0.67098783 1.29497863 1.8743491 ]
mol10_opt_14-QR-14-3255-3 [ 0.15847478  0.24426283 29.16980274]
mol10_opt_4-QR-4-4503-3 [0.40733986 1.88618599 2.99226639]
mol10_opt_14-QR-14-2013-3 [ 0.2123704   1.33768095 35.19264071]
mol10_opt_2-QR-2-6890-3 [0.4601206  3.68073664 9.38893264]
mol10_opt_14-QR-14-4457-3 [ 0.35087001  1.23889482 20.28632773]
mol10_opt_14-QR-14-616-3 [0.15890461 0.87621908 9.58193314]
mol10_opt_33-QR-33-2005-3 [ 0.35531821  2.50939661 10.94126501]
mol10_opt_19-QR-19-4808-3 [ 0.06397333  0.2981468  19.66798892]
mol10_opt_19-QR-19-6324-3 [ 0.13920464  0.36338776 19.99094293]
mol10_opt_15-QR-15-4219-3 [ 0.40446037  0.91511494 41.84358666]
mol10_opt_14-QR-14-5104-3 [0.31406675 0.51473359 4.23201641]
mol10_opt_14-QR-14-3913-3 [0.37478785 0.99003389 4.13475565]
mol10_opt_33-QR-33-2708-3 [0.31871335 1.0563255  3.8861733 ]
mol10_opt_19-QR-19-1893-3 [ 0.48765458  8.28783378 44.02288275]
mol10_opt_14-QR-14-6088-3 [1.72099870e-02 6.38787103e-02 5.54151598e+01]
mol10_opt_19-QR-19-3180-3 [ 0.54474821  0.58859181 23.61922008]
mol10_opt_15-QR-15-2530-3 [3.23599726 3.66121341 9.00093372]
mol10_opt_33-QR-33-337-3 [ 0.0253137   4.56766171 11.02967673]
mol10_opt_14-QR-14-2116-3 [0.70935446 0.80562957 2.37977017]
mol10_opt_33-QR-33-126-3 [ 0.20171693  0.41760921 42.22149629]
mol10_opt_14-QR-14-6951-3 [ 0.06658331  4.04672063 18.40231999]
mol10_opt_14-QR-14-1549-3 [ 0.16102366  0.37748896 30.43621702]
mol10_opt_14-QR-14-2200-3 [ 0.06644652  1.01012767 40.46741806]
mol10_opt_33-QR-33-401-3 [ 0.2919405   0.39150005 11.80244565]
mol10_opt_14-QR-14-4570-3 [0.13538853 0.44624468 9.15146479]
mol10_opt_33-QR-33-1025-3 [ 1.84611766  3.0679531  20.21983575]
mol10_opt_14-QR-14-1761-3 [ 0.84517284  1.23498612 38.04285184]
mol10_opt_15-QR-15-3762-3 [ 0.17990558  0.59287323 13.91347961]
mol10_opt_14-QR-14-4579-3 [0.51697853 0.58392769 1.2375822 ]
mol10_opt_14-QR-14-3626-3 [0.38196079 0.83831601 5.62619639]
mol10_opt_14-QR-14-3832-3 [0.46243238 1.85965992 8.3468218 ]
mol10_opt_2-QR-2-1482-3 [ 0.27453754  1.77323069 15.9129285 ]
mol10_opt_14-QR-14-2703-3 [ 0.06600685  0.12612359 11.67307309]
mol10_opt_19-QR-19-1259-3 [0.35771914 0.63517354 6.78176359]
mol10_opt_14-QR-14-706-3 [ 0.61360162  8.34667975 38.64908788]
mol10_opt_2-QR-2-8609-3 [ 0.23522171  0.69877524 16.58765743]
mol10_opt_4-QR-4-2915-3 [0.02723213 1.23625602 1.78590776]
mol10_opt_14-QR-14-5347-3 [ 0.34098145  1.7386355  10.5590555 ]
mol10_opt_14-QR-14-5401-3 [0.88365892 3.71538005 6.45425764]
mol10_opt_14-QR-14-767-3 [ 0.30309445  1.21563808 41.29026905]
mol10_opt_14-QR-14-6170-3 [0.80286911 0.83459535 2.99541749]
mol10_opt_14-QR-14-7567-3 [ 0.32341435  1.5181519  14.20738136]
mol10_opt_14-QR-14-2824-3 [1.15230300e-02 1.08739931e-01 2.40863991e+01]
mol10_opt_14-QR-14-7131-3 [ 1.78024629  2.44559327 34.22088092]
mol10_opt_14-QR-14-2947-3 [ 0.58676628  1.42485722 30.38602142]
mol10_opt_2-QR-2-10758-3 [0.09398568 0.56465252 3.43287108]
mol10_opt_14-QR-14-5595-3 [0.40625464 0.4176696  1.95338302]
mol10_opt_33-QR-33-207-3 [ 0.25933043  0.4669305  10.37108131]
mol10_opt_14-QR-14-6321-3 [ 0.37197028  0.48222139 29.92958385]
mol10_opt_4-QR-4-6009-3 [0.27836194 0.74720179 1.88791492]
mol10_opt_33-QR-33-197-3 [0.47347753 0.83173768 8.50902616]
mol10_opt_14-QR-14-3823-3 [ 0.20920038  0.51337627 16.53439792]
mol10_opt_61-QR-61-1342-3 [1.44309681 1.81020758 3.58556746]
mol10_opt_33-QR-33-1697-3 [ 0.2204564   0.39294782 46.87380095]
mol10_opt_19-QR-19-1638-3 [ 0.14927825  5.97750402 10.74109903]
mol10_opt_33-QR-33-915-3 [0.17833822 2.00922213 4.37376203]
mol10_opt_14-QR-14-4906-3 [0.04580124 0.23435149 1.46774009]
mol10_opt_14-QR-14-2677-3 [0.29850634 0.31117437 4.22774703]
mol10_opt_33-QR-33-1298-3 [0.57528243 0.69100022 1.13232715]
mol10_opt_15-QR-15-4270-3 [0.20519957 0.61570632 9.51068479]
mol10_opt_14-QR-14-6572-3 [ 0.95961029  5.91928305 46.11462208]
mol10_opt_15-QR-15-793-3 [0.73494873 2.02427309 7.43234442]
mol10_opt_2-QR-2-9852-3 [0.21432505 2.81393882 9.96722663]
mol10_opt_14-QR-14-3473-3 [ 0.27123508  0.40853831 18.4012196 ]
mol10_opt_33-QR-33-2771-3 [0.27073554 0.48995409 8.64830223]
mol10_opt_14-QR-14-1169-3 [0.11137604 0.82824418 1.88631304]
mol10_opt_19-QR-19-4337-3 [0.3949735  0.46061284 2.61985571]
mol10_opt_14-QR-14-4911-3 [ 0.13823547  7.43177468 10.28822324]
mol10_opt_19-QR-19-335-3 [0.99378329 1.66189557 3.27269586]
mol10_opt_15-QR-15-1386-3 [0.56844795 1.03838712 3.98941169]
mol10_opt_1-QR-1-2193-3 [ 0.01476703  5.35437408 13.39604971]
mol10_opt_14-QR-14-7002-3 [ 0.60653837  1.54200361 19.1779783 ]
mol10_opt_2-QR-2-6269-3 [ 0.82956982  3.38413661 41.40313664]
mol10_opt_33-QR-33-740-3 [0.7493536  0.79545296 2.80735419]
mol10_opt_14-QR-14-2541-3 [0.69366269 0.83496021 2.10754187]
mol10_opt_4-QR-4-2662-3 [0.50736741 1.79998571 4.03003315]
mol10_opt_14-QR-14-654-3 [0.16368886 0.28122486 4.56438662]
mol10_opt_15-QR-15-10824-3 [0.05170782 0.09505283 0.12401217]
mol10_opt_14-QR-14-6543-3 [1.12771836 1.44563223 4.26715269]
mol10_opt_14-QR-14-2077-3 [3.61089724e-02 1.78164390e-01 3.86191794e+01]
mol10_opt_14-QR-14-4852-3 [ 0.61395223  0.67177256 10.71597848]
mol10_opt_14-QR-14-2749-3 [0.72483989 0.89260121 9.24970728]
mol10_opt_29-QR-29-422-3 [0.93787743 4.68727947 5.47386285]
mol10_opt_14-QR-14-5917-3 [0.56020316 3.29021339 3.70939483]
mol10_opt_19-QR-19-548-3 [0.07812593 0.10725272 4.56225483]
mol10_opt_14-QR-14-4047-3 [0.09689188 0.35593704 0.89144468]
mol10_opt_14-QR-14-4195-3 [1.23805099 1.36013803 3.07280373]
mol10_opt_14-QR-14-7432-3 [ 0.07946774  0.34711243 39.89009736]
mol10_opt_4-QR-4-3457-3 [ 0.17668652  0.43373755 34.3879159 ]
mol10_opt_14-QR-14-2137-3 [ 0.25222038  0.6975263  10.50751193]
mol10_opt_14-QR-14-3929-3 [ 0.39258516  0.76721233 18.72560561]
mol10_opt_14-QR-14-4607-3 [ 0.17302265  4.56133942 12.08405996]
mol10_opt_14-QR-14-2334-3 [ 0.60162889  1.40158061 37.67937924]
mol10_opt_14-QR-14-5923-3 [0.32219871 1.12968296 2.07367739]
mol10_opt_19-QR-19-5221-3 [ 0.12209819  9.30660993 10.09857457]
mol10_opt_15-QR-15-199-3 [0.87881559 1.44734348 8.53280753]
mol10_opt_14-QR-14-4685-3 [ 0.41061099  0.64493687 10.05569852]
mol10_opt_14-QR-14-7099-3 [ 0.29293044  8.27918007 31.4678387 ]
