# Supplementary material for: Evolutionary chemical space exploration for functional materials: computational organic semiconductor discovery
Source: Chem Sci. 2020 Apr 22;11(19):4922–33. doi: 10.1039/d0sc00554a (PMC8159259; doi:10.1039/d0sc00554a)
Supplement: SC-011-D0SC00554A-s055 [file SC-011-D0SC00554A-s055.cif]

data_mol1_opt_14-QR-14-7558-3
_audit_creation_method 'generated by cspy2.0'
_cell_length_a 5.8912
_cell_length_b 7.8222
_cell_length_c 31.951
_cell_angle_alpha 90.0
_cell_angle_beta 71.9594
_cell_angle_gamma 90.0
loop_
_symmetry_equiv_pos_site_id
_symmetry_equiv_pos_as_xyz
1 -x,-y,-z
2 +x,+y,+z
3 -x,1/2+y,1/2-z
4 +x,1/2-y,1/2+z
loop_
_atom_site_label
_atom_site_type_symbol
_atom_site_fract_x
_atom_site_fract_y
_atom_site_fract_z
_atom_site_occupancy
C1 C       0.988434630000       0.683586110000       0.041523480000       1.000000000000
C2 C       0.761110290000       0.602016680000       0.049949090000       1.000000000000
C3 C       0.738322610000       0.686560300000       0.435619910000       1.000000000000
C4 C       0.510998100000       0.604990850000       0.444045530000       1.000000000000
C5 C       1.074392940000       0.723340940000       0.075285120000       1.000000000000
C6 C       0.627130310000       0.562865180000       0.091858160000       1.000000000000
C7 C       0.872302590000       0.725711780000       0.393710840000       1.000000000000
C8 C       0.425039990000       0.565236040000       0.410283850000       1.000000000000
C9 C       1.023431750000       0.723805560000       0.155014550000       1.000000000000
C10 C       0.576921080000       0.563603420000       0.171557950000       1.000000000000
C11 C       0.922511820000       0.724973560000       0.314011050000       1.000000000000
C12 C       0.476001140000       0.564771420000       0.330554450000       1.000000000000
C13 C       0.973043280000       0.724412590000       0.234510770000       1.000000000000
C14 C       0.526389610000       0.564164510000       0.251058240000       1.000000000000
C15 C       0.940315690000       0.684829180000       0.120025360000       1.000000000000
C16 C       0.709514010000       0.602002540000       0.128580670000       1.000000000000
C17 C       0.789918890000       0.686574420000       0.356988330000       1.000000000000
C18 C       0.559117210000       0.603747790000       0.365543650000       1.000000000000
C19 C       0.890319200000       0.685457090000       0.198998960000       1.000000000000
C20 C       0.659264180000       0.602542130000       0.207563360000       1.000000000000
C21 C       0.840168720000       0.686034850000       0.278005650000       1.000000000000
C22 C       0.609113700000       0.603119880000       0.286570040000       1.000000000000
H1 H       1.091879910000       0.713485520000       0.007888670000       1.000000000000
H2 H       0.696405950000       0.571596920000       0.022544250000       1.000000000000
H3 H       0.803026770000       0.716980050000       0.463024770000       1.000000000000
H4 H       0.407552840000       0.575091320000       0.477680340000       1.000000000000
H5 H       1.246674650000       0.785138890000       0.068921750000       1.000000000000
H6 H       0.454824570000       0.501073010000       0.098247760000       1.000000000000
H7 H       1.044608330000       0.787503960000       0.387321240000       1.000000000000
H8 H       0.252758280000       0.503438090000       0.416647220000       1.000000000000
H9 H       1.195864310000       0.785629500000       0.148619560000       1.000000000000
H10 H       0.404517890000       0.501772670000       0.177916040000       1.000000000000
H11 H       1.094915190000       0.786804340000       0.307652950000       1.000000000000
H12 H       0.303568770000       0.502947630000       0.336949420000       1.000000000000
H13 H       1.145445780000       0.786232380000       0.228135980000       1.000000000000
H14 H       0.353987110000       0.502344600000       0.257433030000       1.000000000000
#END
data_mol1_opt_19-QR-19-11754-3
_audit_creation_method 'generated by cspy2.0'
_cell_length_a 30.6379
_cell_length_b 7.9044
_cell_length_c 5.8163
_cell_angle_alpha 90.0
_cell_angle_beta 90.0
_cell_angle_gamma 90.0
loop_
_symmetry_equiv_pos_site_id
_symmetry_equiv_pos_as_xyz
1 +x,+y,+z
2 -x,1/2+y,1/2-z
3 1/2-x,-y,1/2+z
4 1/2+x,1/2-y,-z
loop_
_atom_site_label
_atom_site_type_symbol
_atom_site_fract_x
_atom_site_fract_y
_atom_site_fract_z
_atom_site_occupancy
C1 C       0.194007810000       0.155037220000       0.208824020000       1.000000000000
C2 C       0.201189060000       0.071907520000       0.424220290000       1.000000000000
C3 C      -0.198824780000       0.149165580000       0.568451870000       1.000000000000
C4 C      -0.191643530000       0.066035780000       0.783848270000       1.000000000000
C5 C       0.152817130000       0.194683740000       0.139141530000       1.000000000000
C6 C       0.166950410000       0.031116200000       0.562919320000       1.000000000000
C7 C      -0.164586140000       0.189956910000       0.429752860000       1.000000000000
C8 C      -0.150452820000       0.026389350000       0.853530610000       1.000000000000
C9 C       0.073368880000       0.193363300000       0.212240140000       1.000000000000
C10 C       0.087480110000       0.030067870000       0.635300360000       1.000000000000
C11 C      -0.085115830000       0.191005230000       0.357371810000       1.000000000000
C12 C      -0.071004610000       0.027709810000       0.780432040000       1.000000000000
C13 C      -0.005876260000       0.192212160000       0.284741380000       1.000000000000
C14 C       0.008240530000       0.028860860000       0.707930660000       1.000000000000
C15 C       0.115637360000       0.154489630000       0.278840920000       1.000000000000
C16 C       0.122927940000       0.070094120000       0.497542650000       1.000000000000
C17 C      -0.120563670000       0.150978980000       0.495129520000       1.000000000000
C18 C      -0.113273070000       0.066583470000       0.713831240000       1.000000000000
C19 C       0.036908800000       0.153367280000       0.350805990000       1.000000000000
C20 C       0.044207610000       0.068877510000       0.569744860000       1.000000000000
C21 C      -0.041843340000       0.152195590000       0.422927320000       1.000000000000
C22 C      -0.034544530000       0.067705820000       0.641866170000       1.000000000000
H1 H       0.221773870000       0.186260600000       0.101351270000       1.000000000000
H2 H       0.234268870000       0.041629850000       0.476054600000       1.000000000000
H3 H      -0.231904600000       0.179443160000       0.516617690000       1.000000000000
H4 H      -0.219409580000       0.034812500000       0.891321130000       1.000000000000
H5 H       0.147352580000       0.257705280000      -0.024065240000       1.000000000000
H6 H       0.172389040000      -0.031913340000       0.726148070000       1.000000000000
H7 H      -0.170024770000       0.252986440000       0.266524110000       1.000000000000
H8 H      -0.144988270000      -0.036632180000       1.016737370000       1.000000000000
H9 H       0.067927450000       0.256446990000       0.048905520000       1.000000000000
H10 H       0.092958230000      -0.033007950000       0.798605060000       1.000000000000
H11 H      -0.090593960000       0.254081140000       0.194066990000       1.000000000000
H12 H      -0.065563160000      -0.035373900000       0.943766370000       1.000000000000
H13 H      -0.011336700000       0.255287920000       0.121439160000       1.000000000000
H14 H       0.013700980000      -0.034214820000       0.871233010000       1.000000000000
#END
data_mol1_opt_4-QR-4-5200-3
_audit_creation_method 'generated by cspy2.0'
_cell_length_a 16.036
_cell_length_b 5.8279
_cell_length_c 22.3291
_cell_angle_alpha 90.0
_cell_angle_beta 160.2571
_cell_angle_gamma 90.0
loop_
_symmetry_equiv_pos_site_id
_symmetry_equiv_pos_as_xyz
1 +x,+y,+z
2 -x,1/2+y,-z
loop_
_atom_site_label
_atom_site_type_symbol
_atom_site_fract_x
_atom_site_fract_y
_atom_site_fract_z
_atom_site_occupancy
C1 C       0.875225880000       0.895317060000       0.495868740000       1.000000000000
C2 C       0.866413570000       1.113389400000       0.460466950000       1.000000000000
C3 C      -1.366413530000       0.934218020000      -0.960466940000       1.000000000000
C4 C      -1.375225840000       1.152290520000      -0.995868740000       1.000000000000
C5 C       0.664267810000       0.793556120000       0.373174340000       1.000000000000
C6 C       0.646957360000       1.222617970000       0.303543600000       1.000000000000
C7 C      -1.146957340000       0.824989450000      -0.803543590000       1.000000000000
C8 C      -1.164267580000       1.254051280000      -0.873174210000       1.000000000000
C9 C       0.210825970000       0.801779510000       0.078535010000       1.000000000000
C10 C       0.193555560000       1.230121030000       0.009029790000       1.000000000000
C11 C      -0.693555550000       0.817486380000      -0.509029780000       1.000000000000
C12 C      -0.710825930000       1.245827900000      -0.578535000000       1.000000000000
C13 C      -0.241365960000       0.809564000000      -0.215239740000       1.000000000000
C14 C      -0.258633980000       1.238043430000      -0.284760190000       1.000000000000
C15 C       0.428407300000       0.901400760000       0.205818420000       1.000000000000
C16 C       0.419453990000       1.122808270000       0.169867720000       1.000000000000
C17 C      -0.919453960000       0.924799140000      -0.669867710000       1.000000000000
C18 C      -0.928407260000       1.146206650000      -0.705818410000       1.000000000000
C19 C      -0.020822260000       0.909074670000      -0.086022760000       1.000000000000
C20 C      -0.029783190000       1.130725430000      -0.122010580000       1.000000000000
C21 C      -0.470216770000       0.916881980000      -0.377989420000       1.000000000000
C22 C      -0.479177710000       1.138532750000      -0.413977220000       1.000000000000
H1 H       1.052070230000       0.811648850000       0.621722260000       1.000000000000
H2 H       1.036756070000       1.191028820000       0.560150800000       1.000000000000
H3 H      -1.536756040000       0.856578760000      -1.060150800000       1.000000000000
H4 H      -1.552070200000       1.235958700000      -1.121722310000       1.000000000000
H5 H       0.670814020000       0.628274080000       0.399910870000       1.000000000000
H6 H       0.640264520000       1.387910010000       0.276713730000       1.000000000000
H7 H      -1.140264500000       0.659697400000      -0.776713720000       1.000000000000
H8 H      -1.170813780000       1.419333330000      -0.899910740000       1.000000000000
H9 H       0.217525690000       0.636365880000       0.105381060000       1.000000000000
H10 H       0.187063450000       1.395525010000      -0.017683660000       1.000000000000
H11 H      -0.687063410000       0.652082230000      -0.482316310000       1.000000000000
H12 H      -0.717525470000       1.411241390000      -0.605380870000       1.000000000000
H13 H      -0.234777880000       0.644169260000      -0.188467800000       1.000000000000
H14 H      -0.265222090000       1.403438150000      -0.311532190000       1.000000000000
#END
data_mol1_opt_4-QR-4-5432-3
_audit_creation_method 'generated by cspy2.0'
_cell_length_a 7.9126
_cell_length_b 5.7809
_cell_length_c 16.351
_cell_angle_alpha 90.0
_cell_angle_beta 70.7732
_cell_angle_gamma 90.0
loop_
_symmetry_equiv_pos_site_id
_symmetry_equiv_pos_as_xyz
1 +x,+y,+z
2 -x,1/2+y,-z
loop_
_atom_site_label
_atom_site_type_symbol
_atom_site_fract_x
_atom_site_fract_y
_atom_site_fract_z
_atom_site_occupancy
C1 C       0.500720330000       0.144222180000       0.603508530000       1.000000000000
C2 C       0.584339620000      -0.074280970000       0.605649050000       1.000000000000
C3 C      -0.084339530000       0.164857150000       1.394350920000       1.000000000000
C4 C      -0.000720230000      -0.053646170000       1.396491440000       1.000000000000
C5 C       0.404087280000       0.251907530000       0.678402610000       1.000000000000
C6 C       0.568603190000      -0.178002900000       0.682604840000       1.000000000000
C7 C      -0.068603110000       0.268579080000       1.317395130000       1.000000000000
C8 C       0.095912840000      -0.161331340000       1.321597280000       1.000000000000
C9 C       0.285884720000       0.255726120000       0.838373540000       1.000000000000
C10 C       0.450123010000      -0.173462900000       0.842564990000       1.000000000000
C11 C       0.049877060000       0.264039090000       1.157434970000       1.000000000000
C12 C       0.214115360000      -0.165149930000       1.161626420000       1.000000000000
C13 C       0.167856230000       0.259951830000       0.997904870000       1.000000000000
C14 C       0.332143720000      -0.169375660000       1.002095090000       1.000000000000
C15 C       0.383418320000       0.150010400000       0.761152930000       1.000000000000
C16 C       0.468324740000      -0.071834260000       0.763328000000       1.000000000000
C17 C       0.031675340000       0.162410440000       1.236671970000       1.000000000000
C18 C       0.116581750000      -0.059434200000       1.238847020000       1.000000000000
C19 C       0.266136960000       0.154268150000       0.919639510000       1.000000000000
C20 C       0.351134520000      -0.067820320000       0.921816300000       1.000000000000
C21 C       0.148865550000       0.158396510000       1.078183660000       1.000000000000
C22 C       0.233863110000      -0.063691960000       1.080360450000       1.000000000000
H1 H       0.515138220000       0.223439950000       0.541475090000       1.000000000000
H2 H       0.660596960000      -0.156690190000       0.545193790000       1.000000000000
H3 H      -0.160596860000       0.247266200000       1.454806170000       1.000000000000
H4 H      -0.015138000000      -0.132863900000       1.458524870000       1.000000000000
H5 H       0.340701630000       0.417519960000       0.676826090000       1.000000000000
H6 H       0.631944980000      -0.343621560000       0.684233390000       1.000000000000
H7 H      -0.131944900000       0.434197740000       1.315766580000       1.000000000000
H8 H       0.159298500000      -0.326943770000       1.323173800000       1.000000000000
H9 H       0.222510780000       0.421466710000       0.836742550000       1.000000000000
H10 H       0.513557710000      -0.339199240000       0.844122400000       1.000000000000
H11 H      -0.013557670000       0.429775600000       1.155877550000       1.000000000000
H12 H       0.277489190000      -0.330890380000       1.163257340000       1.000000000000
H13 H       0.104457750000       0.425676420000       0.996313270000       1.000000000000
H14 H       0.395542320000      -0.335100230000       1.003686690000       1.000000000000
#END
data_mol1_opt_14-QR-14-321-3
_audit_creation_method 'generated by cspy2.0'
_cell_length_a 5.8745
_cell_length_b 7.8138
_cell_length_c 39.8347
_cell_angle_alpha 90.0
_cell_angle_beta 129.4148
_cell_angle_gamma 90.0
loop_
_symmetry_equiv_pos_site_id
_symmetry_equiv_pos_as_xyz
1 -x,-y,-z
2 +x,+y,+z
3 -x,1/2+y,1/2-z
4 +x,1/2-y,1/2+z
loop_
_atom_site_label
_atom_site_type_symbol
_atom_site_fract_x
_atom_site_fract_y
_atom_site_fract_z
_atom_site_occupancy
C1 C       0.783307860000       0.648759060000       0.444784070000       1.000000000000
C2 C       1.031569080000       0.567020940000       0.452709760000       1.000000000000
C3 C      -0.504533290000       0.640323910000       0.054912990000       1.000000000000
C4 C      -0.256271900000       0.558585790000       0.062838680000       1.000000000000
C5 C       0.539560220000       0.687500070000       0.403517880000       1.000000000000
C6 C       1.028034240000       0.526692600000       0.419116300000       1.000000000000
C7 C      -0.500998440000       0.680652270000       0.088506440000       1.000000000000
C8 C      -0.012524320000       0.519844790000       0.104104890000       1.000000000000
C9 C       0.279466520000       0.685656600000       0.324669740000       1.000000000000
C10 C       0.767126490000       0.525123350000       0.340243770000       1.000000000000
C11 C      -0.240090710000       0.682221520000       0.167378970000       1.000000000000
C12 C       0.247569260000       0.521688270000       0.182952990000       1.000000000000
C13 C       0.019607390000       0.683962130000       0.246021250000       1.000000000000
C14 C       0.507428420000       0.523382870000       0.261601500000       1.000000000000
C15 C       0.524662050000       0.647728910000       0.366999130000       1.000000000000
C16 C       0.776717630000       0.564730980000       0.375045230000       1.000000000000
C17 C      -0.249681850000       0.642613900000       0.132577520000       1.000000000000
C18 C       0.002373730000       0.559615960000       0.140623620000       1.000000000000
C19 C       0.266435720000       0.646070430000       0.288863200000       1.000000000000
C20 C       0.518769220000       0.562983990000       0.296918450000       1.000000000000
C21 C       0.008266560000       0.644360880000       0.210704300000       1.000000000000
C22 C       0.260600050000       0.561274440000       0.218759550000       1.000000000000
H1 H       0.791217260000       0.679604350000       0.472044150000       1.000000000000
H2 H       1.223124490000       0.537422400000       0.485834830000       1.000000000000
H3 H      -0.696088520000       0.669922460000       0.021787920000       1.000000000000
H4 H      -0.264181310000       0.527740390000       0.035578590000       1.000000000000
H5 H       0.351321500000       0.749425190000       0.397488400000       1.000000000000
H6 H       1.216196350000       0.464772520000       0.425120370000       1.000000000000
H7 H      -0.689160560000       0.742572350000       0.082502380000       1.000000000000
H8 H       0.175714400000       0.457919680000       0.110134380000       1.000000000000
H9 H       0.091168820000       0.747608550000       0.318662000000       1.000000000000
H10 H       0.955537500000       0.463165640000       0.346287610000       1.000000000000
H11 H      -0.428501920000       0.744179250000       0.161335120000       1.000000000000
H12 H       0.435866890000       0.459736480000       0.188960760000       1.000000000000
H13 H      -0.168734980000       0.745909350000       0.239994760000       1.000000000000
H14 H       0.695770780000       0.461435520000       0.267627980000       1.000000000000
#END
data_mol1_opt_14-QR-14-2230-3
_audit_creation_method 'generated by cspy2.0'
_cell_length_a 31.9729
_cell_length_b 5.7887
_cell_length_c 7.8875
_cell_angle_alpha 90.0
_cell_angle_beta 75.6939
_cell_angle_gamma 90.0
loop_
_symmetry_equiv_pos_site_id
_symmetry_equiv_pos_as_xyz
1 -x,-y,-z
2 +x,+y,+z
3 -x,1/2+y,1/2-z
4 +x,1/2-y,1/2+z
loop_
_atom_site_label
_atom_site_type_symbol
_atom_site_fract_x
_atom_site_fract_y
_atom_site_fract_z
_atom_site_occupancy
C1 C       0.947128710000       0.111548960000       0.145152320000       1.000000000000
C2 C       0.947101230000      -0.106909770000       0.230279410000       1.000000000000
C3 C       0.552825470000       0.111884370000       0.539184120000       1.000000000000
C4 C       0.552797990000      -0.106574530000       0.624311230000       1.000000000000
C5 C       0.909284470000       0.217263840000       0.141793510000       1.000000000000
C6 C       0.909234940000      -0.212558880000       0.309264600000       1.000000000000
C7 C       0.590691750000       0.217533500000       0.460198920000       1.000000000000
C8 C       0.590642270000      -0.212289220000       0.627669980000       1.000000000000
C9 C       0.829526870000       0.216976400000       0.221638890000       1.000000000000
C10 C       0.829479250000      -0.212124950000       0.388822810000       1.000000000000
C11 C       0.670447450000       0.217099570000       0.380640700000       1.000000000000
C12 C       0.670399830000      -0.212001790000       0.547824640000       1.000000000000
C13 C       0.749986540000       0.217107140000       0.301116240000       1.000000000000
C14 C       0.749940150000      -0.212132570000       0.468347150000       1.000000000000
C15 C       0.868521190000       0.113290010000       0.223028710000       1.000000000000
C16 C       0.868492470000      -0.108509610000       0.309468180000       1.000000000000
C17 C       0.631434230000       0.113484210000       0.459995340000       1.000000000000
C18 C       0.631405500000      -0.108315390000       0.546434820000       1.000000000000
C19 C       0.789501460000       0.113479600000       0.301960080000       1.000000000000
C20 C       0.789473020000      -0.108563760000       0.388491560000       1.000000000000
C21 C       0.710453670000       0.113538370000       0.380971980000       1.000000000000
C22 C       0.710425230000      -0.108504980000       0.467503440000       1.000000000000
H1 H       0.977673460000       0.192322150000       0.083192870000       1.000000000000
H2 H       0.977628100000      -0.187730490000       0.231268410000       1.000000000000
H3 H       0.522298590000       0.192704940000       0.538195130000       1.000000000000
H4 H       0.522253250000      -0.187347690000       0.686270810000       1.000000000000
H5 H       0.909282620000       0.382841350000       0.077321680000       1.000000000000
H6 H       0.909210820000      -0.378143930000       0.373756970000       1.000000000000
H7 H       0.590715880000       0.383118550000       0.395706550000       1.000000000000
H8 H       0.590644110000      -0.377866740000       0.692141800000       1.000000000000
H9 H       0.829551730000       0.382683350000       0.157111930000       1.000000000000
H10 H       0.829491100000      -0.377825790000       0.453319470000       1.000000000000
H11 H       0.670435600000       0.382800570000       0.316144030000       1.000000000000
H12 H       0.670375000000      -0.377708610000       0.612351420000       1.000000000000
H13 H       0.749991830000       0.382797120000       0.236613430000       1.000000000000
H14 H       0.749934870000      -0.377822500000       0.532850110000       1.000000000000
#END
data_mol1_opt_4-QR-4-8709-3
_audit_creation_method 'generated by cspy2.0'
_cell_length_a 16.2142
_cell_length_b 7.6645
_cell_length_c 15.1551
_cell_angle_alpha 90.0
_cell_angle_beta 158.0263
_cell_angle_gamma 90.0
loop_
_symmetry_equiv_pos_site_id
_symmetry_equiv_pos_as_xyz
1 +x,+y,+z
2 -x,1/2+y,-z
loop_
_atom_site_label
_atom_site_type_symbol
_atom_site_fract_x
_atom_site_fract_y
_atom_site_fract_z
_atom_site_occupancy
C1 C       0.966307670000       0.852142470000       0.525097570000       1.000000000000
C2 C       1.169399940000       0.933954760000       0.751138130000       1.000000000000
C3 C       0.387655860000       0.847417310000       0.723040420000       1.000000000000
C4 C       0.590748280000       0.929229620000       0.949081170000       1.000000000000
C5 C       0.812501310000       0.812101860000       0.434751370000       1.000000000000
C6 C       1.212096230000       0.973055180000       0.879488600000       1.000000000000
C7 C       0.344959560000       0.808316890000       0.594689970000       1.000000000000
C8 C       0.744554510000       0.969270210000       1.039427170000       1.000000000000
C9 C       0.695785190000       0.811283540000       0.475158020000       1.000000000000
C10 C       1.094711960000       0.971962370000       0.919147720000       1.000000000000
C11 C       0.462343840000       0.809409700000       0.555030840000       1.000000000000
C12 C       0.861270600000       0.970088530000       0.999020550000       1.000000000000
C13 C       0.578999420000       0.810323570000       0.515023300000       1.000000000000
C14 C       0.978056390000       0.971048370000       0.959155280000       1.000000000000
C15 C       0.849391030000       0.850547950000       0.562825690000       1.000000000000
C16 C       1.055588370000       0.933621360000       0.792323980000       1.000000000000
C17 C       0.501467430000       0.847750710000       0.681854590000       1.000000000000
C18 C       0.707664770000       0.930824120000       0.911352880000       1.000000000000
C19 C       0.733313990000       0.849569290000       0.602368170000       1.000000000000
C20 C       0.939738290000       0.932731240000       0.832118370000       1.000000000000
C21 C       0.617317510000       0.848640830000       0.642060170000       1.000000000000
C22 C       0.823741810000       0.931802790000       0.871810390000       1.000000000000
H1 H       0.936004030000       0.822289630000       0.426167490000       1.000000000000
H2 H       1.289326480000       0.964600380000       0.819408200000       1.000000000000
H3 H       0.267729470000       0.816771710000       0.654770520000       1.000000000000
H4 H       0.621051900000       0.959082590000       1.048011220000       1.000000000000
H5 H       0.658538450000       0.750120270000       0.263439980000       1.000000000000
H6 H       1.366027670000       1.035030710000       1.050820440000       1.000000000000
H7 H       0.191028130000       0.746341360000       0.423358110000       1.000000000000
H8 H       0.898517400000       1.031251800000       1.210738570000       1.000000000000
H9 H       0.541742050000       0.749276390000       0.303700320000       1.000000000000
H10 H       1.248803640000       1.033976670000       1.090581040000       1.000000000000
H11 H       0.308252010000       0.747395390000       0.383597330000       1.000000000000
H12 H       1.015313650000       1.032095520000       1.170478080000       1.000000000000
H13 H       0.424943290000       0.748320450000       0.343592930000       1.000000000000
H14 H       1.132112500000       1.033051620000       1.130585620000       1.000000000000
#END
data_mol1_opt_14-QR-14-7442-3
_audit_creation_method 'generated by cspy2.0'
_cell_length_a 32.3851
_cell_length_b 7.7455
_cell_length_c 5.9382
_cell_angle_alpha 90.0
_cell_angle_beta 107.7378
_cell_angle_gamma 90.0
loop_
_symmetry_equiv_pos_site_id
_symmetry_equiv_pos_as_xyz
1 -x,-y,-z
2 +x,+y,+z
3 -x,1/2+y,1/2-z
4 +x,1/2-y,1/2+z
loop_
_atom_site_label
_atom_site_type_symbol
_atom_site_fract_x
_atom_site_fract_y
_atom_site_fract_z
_atom_site_occupancy
C1 C       0.939300300000       0.955760420000       0.494555670000       1.000000000000
C2 C       0.948045470000       1.037684880000       0.720387780000       1.000000000000
C3 C       0.551954520000       0.962315150000       0.279612070000       1.000000000000
C4 C       0.560699690000       1.044239650000       0.505444340000       1.000000000000
C5 C       0.897880120000       0.916748620000       0.364668670000       1.000000000000
C6 C       0.915090880000       1.077922670000       0.809000590000       1.000000000000
C7 C       0.584909100000       0.922077370000       0.190999260000       1.000000000000
C8 C       0.602119900000       1.083251410000       0.635331190000       1.000000000000
C9 C       0.819544130000       0.918212080000       0.321558460000       1.000000000000
C10 C       0.836727780000       1.079111260000       0.765145490000       1.000000000000
C11 C       0.663272210000       0.920888780000       0.234854360000       1.000000000000
C12 C       0.680455860000       1.081787960000       0.678441380000       1.000000000000
C13 C       0.741404800000       0.919527330000       0.278134670000       1.000000000000
C14 C       0.758595190000       1.080472580000       0.721865190000       1.000000000000
C15 C       0.862012520000       0.956414040000       0.449973130000       1.000000000000
C16 C       0.870890650000       1.039601270000       0.679258830000       1.000000000000
C17 C       0.629109350000       0.960398770000       0.320741020000       1.000000000000
C18 C       0.637987470000       1.043585990000       0.550026710000       1.000000000000
C19 C       0.784382210000       0.957695690000       0.406771740000       1.000000000000
C20 C       0.793270400000       1.040971620000       0.636309470000       1.000000000000
C21 C       0.706729590000       0.959028420000       0.363690370000       1.000000000000
C22 C       0.715617780000       1.042304340000       0.593228100000       1.000000000000
H1 H       0.966061730000       0.924992160000       0.427676070000       1.000000000000
H2 H       0.981278060000       1.067498190000       0.820556810000       1.000000000000
H3 H       0.518721930000       0.932501870000       0.179443210000       1.000000000000
H4 H       0.533938270000       1.075008030000       0.572323930000       1.000000000000
H5 H       0.891229660000       0.854682380000       0.193491340000       1.000000000000
H6 H       0.921716120000       1.139983690000       0.980171230000       1.000000000000
H7 H       0.578283870000       0.860016350000       0.019828610000       1.000000000000
H8 H       0.608770360000       1.145317650000       0.806508520000       1.000000000000
H9 H       0.812914750000       0.856119220000       0.150262750000       1.000000000000
H10 H       0.843392990000       1.141210130000       0.936455210000       1.000000000000
H11 H       0.656606990000       0.858789880000       0.063544440000       1.000000000000
H12 H       0.687085270000       1.143880670000       0.849736970000       1.000000000000
H13 H       0.734756870000       0.857439090000       0.106845790000       1.000000000000
H14 H       0.765243120000       1.142560940000       0.893154050000       1.000000000000
#END
data_mol1_opt_14-QR-14-2251-3
_audit_creation_method 'generated by cspy2.0'
_cell_length_a 27.3985
_cell_length_b 5.8247
_cell_length_c 9.0556
_cell_angle_alpha 90.0
_cell_angle_beta 80.699
_cell_angle_gamma 90.0
loop_
_symmetry_equiv_pos_site_id
_symmetry_equiv_pos_as_xyz
1 -x,-y,-z
2 +x,+y,+z
3 -x,1/2+y,1/2-z
4 +x,1/2-y,1/2+z
loop_
_atom_site_label
_atom_site_type_symbol
_atom_site_fract_x
_atom_site_fract_y
_atom_site_fract_z
_atom_site_occupancy
C1 C       0.440469380000       0.881445160000       0.165694820000       1.000000000000
C2 C       0.453206300000       1.099711230000       0.221432220000       1.000000000000
C3 C       0.052442350000       0.895641720000       1.046408080000       1.000000000000
C4 C       0.065179290000       1.113907900000       1.102145540000       1.000000000000
C5 C       0.397053500000       0.777208940000       0.223292780000       1.000000000000
C6 C       0.422119320000       1.206636890000       0.332952690000       1.000000000000
C7 C       0.083529330000       0.788716060000       0.934887610000       1.000000000000
C8 C       0.108595190000       1.218143990000       1.044547460000       1.000000000000
C9 C       0.318585820000       0.780440290000       0.401527720000       1.000000000000
C10 C       0.343611720000       1.209142710000       0.511001200000       1.000000000000
C11 C       0.162036940000       0.786210220000       0.756839100000       1.000000000000
C12 C       0.187062840000       1.214912660000       0.866312580000       1.000000000000
C13 C       0.240306500000       0.783259260000       0.579166090000       1.000000000000
C14 C       0.265342170000       1.212093550000       0.688674280000       1.000000000000
C15 C       0.363017350000       0.882575000000       0.340855010000       1.000000000000
C16 C       0.375947430000       1.104189830000       0.397442900000       1.000000000000
C17 C       0.129701230000       0.891163090000       0.870397410000       1.000000000000
C18 C       0.142631310000       1.112777930000       0.926985290000       1.000000000000
C19 C       0.285247090000       0.885313030000       0.517316490000       1.000000000000
C20 C       0.298191920000       1.107168440000       0.573966890000       1.000000000000
C21 C       0.207456740000       0.888184500000       0.693873410000       1.000000000000
C22 C       0.220401570000       1.110039890000       0.750523810000       1.000000000000
H1 H       0.465803810000       0.799661570000       0.076862700000       1.000000000000
H2 H       0.487966100000       1.179359350000       0.173830430000       1.000000000000
H3 H       0.017682570000       0.815993720000       1.094009920000       1.000000000000
H4 H       0.039844860000       1.195691610000       1.190977590000       1.000000000000
H5 H       0.387375240000       0.611807590000       0.181087880000       1.000000000000
H6 H       0.431773170000       1.372037420000       0.375220740000       1.000000000000
H7 H       0.073875490000       0.623315510000       0.892619560000       1.000000000000
H8 H       0.118273450000       1.383545330000       1.086752350000       1.000000000000
H9 H       0.308924440000       0.614933110000       0.359221680000       1.000000000000
H10 H       0.353308140000       1.374652190000       0.553220280000       1.000000000000
H11 H       0.152340500000       0.620700630000       0.714619960000       1.000000000000
H12 H       0.196724250000       1.380419570000       0.908618550000       1.000000000000
H13 H       0.230627030000       0.617767520000       0.536908870000       1.000000000000
H14 H       0.275021630000       1.377585420000       0.730931430000       1.000000000000
#END
data_mol1_opt_15-QR-15-10599-3
_audit_creation_method 'generated by cspy2.0'
_cell_length_a 54.3948
_cell_length_b 5.819
_cell_length_c 9.0388
_cell_angle_alpha 90.0
_cell_angle_beta 88.4103
_cell_angle_gamma 90.0
loop_
_symmetry_equiv_pos_site_id
_symmetry_equiv_pos_as_xyz
1 -x,-y,-z
2 +x,+y,+z
3 -x,+y,1/2-z
4 +x,-y,1/2+z
5 1/2-x,1/2-y,-z
6 1/2+x,1/2+y,+z
7 1/2-x,1/2+y,1/2-z
8 1/2+x,1/2-y,1/2+z
loop_
_atom_site_label
_atom_site_type_symbol
_atom_site_fract_x
_atom_site_fract_y
_atom_site_fract_z
_atom_site_occupancy
C1 C       0.220286750000       0.877740620000       0.640832670000       1.000000000000
C2 C       0.226826270000       0.659667470000       0.701637960000       1.000000000000
C3 C       0.026855550000       0.841402600000       1.360198560000       1.000000000000
C4 C       0.033395080000       0.623329280000       1.421003860000       1.000000000000
C5 C       0.198550940000       0.979747970000       0.680477910000       1.000000000000
C6 C       0.211418800000       0.550684440000       0.800095160000       1.000000000000
C7 C       0.042263010000       0.950385600000       1.261741350000       1.000000000000
C8 C       0.055130910000       0.521322090000       1.381358540000       1.000000000000
C9 C       0.159435660000       0.972043030000       0.826089460000       1.000000000000
C10 C       0.172282510000       0.543699790000       0.945499490000       1.000000000000
C11 C       0.081399310000       0.957370280000       1.116337030000       1.000000000000
C12 C       0.094246150000       0.529027030000       1.235747070000       1.000000000000
C13 C       0.120415320000       0.964775610000       0.971197190000       1.000000000000
C14 C       0.133266490000       0.536294430000       1.090639240000       1.000000000000
C15 C       0.181672630000       0.872167770000       0.783760080000       1.000000000000
C16 C       0.188312480000       0.650759480000       0.845503940000       1.000000000000
C17 C       0.065369350000       0.850310600000       1.216332580000       1.000000000000
C18 C       0.072009190000       0.628902290000       1.278076440000       1.000000000000
C19 C       0.142905690000       0.865007530000       0.927899590000       1.000000000000
C20 C       0.149552790000       0.643355980000       0.989708740000       1.000000000000
C21 C       0.104129030000       0.857714090000       1.072127780000       1.000000000000
C22 C       0.110776130000       0.636062530000       1.133936940000       1.000000000000
H1 H       0.232850110000       0.961210810000       0.562664970000       1.000000000000
H2 H       0.244226830000       0.581829330000       0.668430450000       1.000000000000
H3 H       0.009455000000       0.919240550000       1.393406070000       1.000000000000
H4 H       0.020831710000       0.539859110000       1.499171650000       1.000000000000
H5 H       0.193585220000       1.145030890000       0.634452270000       1.000000000000
H6 H       0.216371380000       0.385391670000       0.846164140000       1.000000000000
H7 H       0.037310430000       1.115678400000       1.215672390000       1.000000000000
H8 H       0.060096610000       0.356039160000       1.427384190000       1.000000000000
H9 H       0.154480800000       1.137457440000       0.779995320000       1.000000000000
H10 H       0.177255860000       0.378294830000       0.991531420000       1.000000000000
H11 H       0.076425960000       1.122775410000       1.070305090000       1.000000000000
H12 H       0.099201030000       0.363612770000       1.281841020000       1.000000000000
H13 H       0.115451210000       1.130171270000       0.925141970000       1.000000000000
H14 H       0.138230620000       0.370898800000       1.136694550000       1.000000000000
#END
data_mol1_opt_15-QR-15-21304-3
_audit_creation_method 'generated by cspy2.0'
_cell_length_a 60.5737
_cell_length_b 5.8409
_cell_length_c 9.0126
_cell_angle_alpha 90.0
_cell_angle_beta 116.13560000000001
_cell_angle_gamma 90.0
loop_
_symmetry_equiv_pos_site_id
_symmetry_equiv_pos_as_xyz
1 -x,-y,-z
2 +x,+y,+z
3 -x,+y,1/2-z
4 +x,-y,1/2+z
5 1/2-x,1/2-y,-z
6 1/2+x,1/2+y,+z
7 1/2-x,1/2+y,1/2-z
8 1/2+x,1/2-y,1/2+z
loop_
_atom_site_label
_atom_site_type_symbol
_atom_site_fract_x
_atom_site_fract_y
_atom_site_fract_z
_atom_site_occupancy
C1 C       0.220297730000       0.378663810000       0.048980710000       1.000000000000
C2 C       0.226816830000       0.160560880000       0.129177400000       1.000000000000
C3 C       0.027400990000       0.339979890000       0.172115320000       1.000000000000
C4 C       0.033920080000       0.121876790000       0.252312050000       1.000000000000
C5 C       0.198623120000       0.480460430000       0.021998130000       1.000000000000
C6 C       0.211450760000       0.051338490000       0.179772060000       1.000000000000
C7 C       0.042767040000       0.449202280000       0.121520670000       1.000000000000
C8 C       0.055594690000       0.020080340000       0.279294570000       1.000000000000
C9 C       0.159615920000       0.472280880000       0.047039730000       1.000000000000
C10 C       0.172422600000       0.043879380000       0.204544150000       1.000000000000
C11 C       0.081795190000       0.456661400000       0.096748550000       1.000000000000
C12 C       0.094601880000       0.028259890000       0.254252990000       1.000000000000
C13 C       0.120703400000       0.464540080000       0.071871650000       1.000000000000
C14 C       0.133514390000       0.036000680000       0.229420940000       1.000000000000
C15 C       0.181790310000       0.372623760000       0.072889920000       1.000000000000
C16 C       0.188409400000       0.151185130000       0.154322750000       1.000000000000
C17 C       0.065808400000       0.349355640000       0.146969980000       1.000000000000
C18 C       0.072427500000       0.127917000000       0.228402800000       1.000000000000
C19 C       0.143130500000       0.364993300000       0.097534920000       1.000000000000
C20 C       0.149756820000       0.143311380000       0.179054540000       1.000000000000
C21 C       0.104460980000       0.357229390000       0.122238180000       1.000000000000
C22 C       0.111087310000       0.135547490000       0.203757800000       1.000000000000
H1 H       0.232827300000       0.462326280000       0.009821780000       1.000000000000
H2 H       0.244168440000       0.082893210000       0.149322100000       1.000000000000
H3 H       0.010049360000       0.417647390000       0.151970630000       1.000000000000
H4 H       0.021390510000       0.038214350000       0.291471080000       1.000000000000
H5 H       0.193672950000       0.645765520000      -0.038753090000       1.000000000000
H6 H       0.216387840000      -0.113976530000       0.240526070000       1.000000000000
H7 H       0.037829970000       0.614517300000       0.060766660000       1.000000000000
H8 H       0.060544870000      -0.145224740000       0.340045790000       1.000000000000
H9 H       0.154676570000       0.637717410000      -0.013745990000       1.000000000000
H10 H       0.177380380000      -0.121547580000       0.265324680000       1.000000000000
H11 H       0.076837430000       0.622088530000       0.035968020000       1.000000000000
H12 H       0.099541240000      -0.137176490000       0.315038560000       1.000000000000
H13 H       0.115754830000       0.629957750000       0.011096290000       1.000000000000
H14 H       0.138462970000      -0.129416980000       0.290196440000       1.000000000000
#END
data_mol1_opt_61-QR-61-13550-3
_audit_creation_method 'generated by cspy2.0'
_cell_length_a 7.8518
_cell_length_b 62.8238
_cell_length_c 5.8056
_cell_angle_alpha 90.0
_cell_angle_beta 90.0
_cell_angle_gamma 90.0
loop_
_symmetry_equiv_pos_site_id
_symmetry_equiv_pos_as_xyz
1 -x,-y,-z
2 +x,+y,+z
3 -x,1/2+y,1/2-z
4 +x,1/2-y,1/2+z
5 1/2-x,-y,1/2+z
6 1/2+x,+y,1/2-z
7 1/2-x,1/2+y,+z
8 1/2+x,1/2-y,-z
loop_
_atom_site_label
_atom_site_type_symbol
_atom_site_fract_x
_atom_site_fract_y
_atom_site_fract_z
_atom_site_occupancy
C1 C       0.886007540000       0.279478640000       0.605102220000       1.000000000000
C2 C       0.800637740000       0.279723090000       0.387213030000       1.000000000000
C3 C       0.907153220000       0.473908330000       0.615074100000       1.000000000000
C4 C       0.821783400000       0.474152770000       0.397184720000       1.000000000000
C5 C       0.929345500000       0.298027810000       0.711466800000       1.000000000000
C6 C       0.761392160000       0.298506490000       0.282764550000       1.000000000000
C7 C       0.946398800000       0.455124920000       0.719522580000       1.000000000000
C8 C       0.778445470000       0.455603580000       0.290820330000       1.000000000000
C9 C       0.933479580000       0.337356410000       0.713129500000       1.000000000000
C10 C       0.765812320000       0.337833380000       0.285146690000       1.000000000000
C11 C       0.941978650000       0.415798020000       0.717140440000       1.000000000000
C12 C       0.774311370000       0.416275000000       0.289157620000       1.000000000000
C13 C       0.937753390000       0.376577450000       0.715203980000       1.000000000000
C14 C       0.770037700000       0.377053960000       0.287083120000       1.000000000000
C15 C       0.890902300000       0.318237950000       0.608760040000       1.000000000000
C16 C       0.804217230000       0.318486550000       0.387538680000       1.000000000000
C17 C       0.903573730000       0.435144860000       0.614748440000       1.000000000000
C18 C       0.816888670000       0.435393460000       0.393527090000       1.000000000000
C19 C       0.895174010000       0.357202220000       0.610880470000       1.000000000000
C20 C       0.808396360000       0.357450930000       0.389416000000       1.000000000000
C21 C       0.899394600000       0.396180480000       0.612871130000       1.000000000000
C22 C       0.812616940000       0.396429190000       0.391406640000       1.000000000000
H1 H       0.915905510000       0.264331800000       0.684918500000       1.000000000000
H2 H       0.767405230000       0.264755810000       0.305856630000       1.000000000000
H3 H       0.940385720000       0.488875600000       0.696430340000       1.000000000000
H4 H       0.791885300000       0.489299620000       0.317368480000       1.000000000000
H5 H       0.994025030000       0.297853760000       0.876613180000       1.000000000000
H6 H       0.696719450000       0.298693340000       0.117611300000       1.000000000000
H7 H       1.011071510000       0.454938070000       0.884675830000       1.000000000000
H8 H       0.713765950000       0.455777630000       0.125673950000       1.000000000000
H9 H       0.998186190000       0.337169090000       0.878404310000       1.000000000000
H10 H       0.701097330000       0.338002600000       0.119877060000       1.000000000000
H11 H       1.006693650000       0.415628800000       0.882410230000       1.000000000000
H12 H       0.709604910000       0.416462300000       0.123882950000       1.000000000000
H13 H       1.002456460000       0.376399790000       0.880462320000       1.000000000000
H14 H       0.705334500000       0.377231610000       0.121824800000       1.000000000000
#END
data_mol1_opt_14-QR-14-9478-3
_audit_creation_method 'generated by cspy2.0'
_cell_length_a 8.1077
_cell_length_b 5.8333
_cell_length_c 30.6486
_cell_angle_alpha 90.0
_cell_angle_beta 80.4559
_cell_angle_gamma 90.0
loop_
_symmetry_equiv_pos_site_id
_symmetry_equiv_pos_as_xyz
1 -x,-y,-z
2 +x,+y,+z
3 -x,1/2+y,1/2-z
4 +x,1/2-y,1/2+z
loop_
_atom_site_label
_atom_site_type_symbol
_atom_site_fract_x
_atom_site_fract_y
_atom_site_fract_z
_atom_site_occupancy
C1 C       0.087903560000       0.288022670000       0.573220470000       1.000000000000
C2 C       0.013626090000       0.506095640000       0.567317610000       1.000000000000
C3 C      -0.564825810000       0.288663690000       0.962233060000       1.000000000000
C4 C      -0.639103290000       0.506736840000       0.956330180000       1.000000000000
C5 C       0.061174890000       0.182588030000       0.613426260000       1.000000000000
C6 C      -0.084947850000       0.611651540000       0.601808750000       1.000000000000
C7 C      -0.466251870000       0.183107790000       0.927741920000       1.000000000000
C8 C      -0.612374540000       0.612171310000       0.916124360000       1.000000000000
C9 C      -0.070980340000       0.183072400000       0.692103740000       1.000000000000
C10 C      -0.216851020000       0.611415760000       0.680504240000       1.000000000000
C11 C      -0.334348690000       0.183343580000       0.849046420000       1.000000000000
C12 C      -0.480219370000       0.611686940000       0.837446910000       1.000000000000
C13 C      -0.202644510000       0.183138980000       0.770577370000       1.000000000000
C14 C      -0.348555100000       0.611620370000       0.758973310000       1.000000000000
C15 C      -0.041632230000       0.286478860000       0.650820450000       1.000000000000
C16 C      -0.117055670000       0.507886960000       0.644827450000       1.000000000000
C17 C      -0.434144050000       0.286872360000       0.884723210000       1.000000000000
C18 C      -0.509567490000       0.508280460000       0.878730210000       1.000000000000
C19 C      -0.172412090000       0.286485380000       0.728782260000       1.000000000000
C20 C      -0.247915500000       0.508136770000       0.722782550000       1.000000000000
C21 C      -0.303284210000       0.286622570000       0.806768110000       1.000000000000
C22 C      -0.378787620000       0.508273950000       0.800768390000       1.000000000000
H1 H       0.165887810000       0.207317140000       0.545276020000       1.000000000000
H2 H       0.036687030000       0.586698420000       0.535005660000       1.000000000000
H3 H      -0.587886770000       0.208061080000       0.994544990000       1.000000000000
H4 H      -0.717087660000       0.587442350000       0.984274610000       1.000000000000
H5 H       0.117411390000       0.017303330000       0.617920740000       1.000000000000
H6 H      -0.141222460000       0.776943680000       0.597340270000       1.000000000000
H7 H      -0.409977250000       0.017815650000       0.932210380000       1.000000000000
H8 H      -0.668611050000       0.777455990000       0.911629880000       1.000000000000
H9 H      -0.014675240000       0.017658770000       0.696573830000       1.000000000000
H10 H      -0.273101080000       0.776823330000       0.675997470000       1.000000000000
H11 H      -0.278098620000       0.017935840000       0.853553180000       1.000000000000
H12 H      -0.536524290000       0.777100430000       0.832976810000       1.000000000000
H13 H      -0.146375760000       0.017742330000       0.775066450000       1.000000000000
H14 H      -0.404823950000       0.777017000000       0.754484210000       1.000000000000
#END
data_mol1_opt_33-QR-33-2572-3
_audit_creation_method 'generated by cspy2.0'
_cell_length_a 8.8735
_cell_length_b 5.815
_cell_length_c 27.7827
_cell_angle_alpha 90.0
_cell_angle_beta 90.0
_cell_angle_gamma 90.0
loop_
_symmetry_equiv_pos_site_id
_symmetry_equiv_pos_as_xyz
1 +x,+y,+z
2 -x,-y,1/2+z
3 1/2+x,1/2-y,+z
4 1/2-x,1/2+y,1/2+z
loop_
_atom_site_label
_atom_site_type_symbol
_atom_site_fract_x
_atom_site_fract_y
_atom_site_fract_z
_atom_site_occupancy
C1 C       0.007069230000       0.873069280000       0.397031330000       1.000000000000
C2 C       0.071282590000       1.091629420000       0.408961640000       1.000000000000
C3 C       0.656981580000       0.911728890000       0.009495390000       1.000000000000
C4 C       0.721194960000       1.130289210000       0.021425690000       1.000000000000
C5 C       0.038397040000       0.771049180000       0.354050890000       1.000000000000
C6 C       0.164719960000       1.201070810000       0.377526630000       1.000000000000
C7 C       0.563544200000       0.802287500000       0.040930390000       1.000000000000
C8 C       0.689867070000       1.232309130000       0.064406170000       1.000000000000
C9 C       0.169965630000       0.779224540000       0.275682180000       1.000000000000
C10 C       0.296070210000       1.208524250000       0.299119730000       1.000000000000
C11 C       0.432193960000       0.794834080000       0.119337300000       1.000000000000
C12 C       0.558298540000       1.224133770000       0.142774850000       1.000000000000
C13 C       0.301062670000       0.786960220000       0.197505710000       1.000000000000
C14 C       0.427201410000       1.216398140000       0.220951290000       1.000000000000
C15 C       0.136123260000       0.879101120000       0.319677960000       1.000000000000
C16 C       0.201327610000       1.101003910000       0.331791210000       1.000000000000
C17 C       0.526936570000       0.902354420000       0.086665820000       1.000000000000
C18 C       0.592140920000       1.124257200000       0.098779070000       1.000000000000
C19 C       0.266342720000       0.886726390000       0.242009560000       1.000000000000
C20 C       0.331616120000       1.108872980000       0.254136070000       1.000000000000
C21 C       0.396648060000       0.894485340000       0.164320960000       1.000000000000
C22 C       0.461921460000       1.116631930000       0.176447460000       1.000000000000
H1 H      -0.066978800000       0.789239350000       0.422634590000       1.000000000000
H2 H       0.044715370000       1.169467970000       0.443389760000       1.000000000000
H3 H       0.683548810000       0.833890530000      -0.024932730000       1.000000000000
H4 H       0.795243090000       1.214119120000      -0.004177540000       1.000000000000
H5 H      -0.010214520000       0.605397390000       0.344989760000       1.000000000000
H6 H       0.213370040000       1.366732610000       0.386561530000       1.000000000000
H7 H       0.514894130000       0.636625720000       0.031895490000       1.000000000000
H8 H       0.738478640000       1.397960930000       0.073467300000       1.000000000000
H9 H       0.121289230000       0.613440900000       0.266643160000       1.000000000000
H10 H       0.344691170000       1.374298250000       0.308195680000       1.000000000000
H11 H       0.383572990000       0.629059890000       0.110261350000       1.000000000000
H12 H       0.606974780000       1.389917280000       0.151813880000       1.000000000000
H13 H       0.252421920000       0.621195480000       0.188448110000       1.000000000000
H14 H       0.475842260000       1.382162850000       0.230008910000       1.000000000000
#END
data_mol1_opt_5-QR-5-1463-3
_audit_creation_method 'generated by cspy2.0'
_cell_length_a 32.497
_cell_length_b 7.7424
_cell_length_c 5.9222
_cell_angle_alpha 90.0
_cell_angle_beta 73.889
_cell_angle_gamma 90.0
loop_
_symmetry_equiv_pos_site_id
_symmetry_equiv_pos_as_xyz
1 -x,+y,-z
2 +x,+y,+z
3 1/2-x,1/2+y,-z
4 1/2+x,1/2+y,+z
loop_
_atom_site_label
_atom_site_type_symbol
_atom_site_fract_x
_atom_site_fract_y
_atom_site_fract_z
_atom_site_occupancy
C1 C       0.445728560000       0.876655120000       0.345558430000       1.000000000000
C2 C       0.437150560000       0.795223530000       0.146336140000       1.000000000000
C3 C       0.062849430000       0.883487400000       1.353663960000       1.000000000000
C4 C       0.054271430000       0.802055800000       1.154441530000       1.000000000000
C5 C       0.413117620000       0.916713780000       0.538724940000       1.000000000000
C6 C       0.396244640000       0.756509310000       0.146739290000       1.000000000000
C7 C       0.103755330000       0.922201620000       1.353260810000       1.000000000000
C8 C       0.086882400000       0.761997160000       0.961275070000       1.000000000000
C9 C       0.335656910000       0.917958980000       0.742314990000       1.000000000000
C10 C       0.318814040000       0.758027700000       0.350982710000       1.000000000000
C11 C       0.181185940000       0.920683230000       1.149017400000       1.000000000000
C12 C       0.164343060000       0.760751950000       0.757685110000       1.000000000000
C13 C       0.258423530000       0.919344070000       0.945730760000       1.000000000000
C14 C       0.241576440000       0.759366990000       0.554269340000       1.000000000000
C15 C       0.369464130000       0.878666530000       0.548060540000       1.000000000000
C16 C       0.360754120000       0.795979760000       0.345793320000       1.000000000000
C17 C       0.139245870000       0.882731180000       1.154206770000       1.000000000000
C18 C       0.130535850000       0.800044390000       0.951939550000       1.000000000000
C19 C       0.292738570000       0.880067410000       0.750199510000       1.000000000000
C20 C       0.284019310000       0.797292470000       0.547709300000       1.000000000000
C21 C       0.215980670000       0.881418460000       0.952290810000       1.000000000000
C22 C       0.207261400000       0.798643520000       0.749800590000       1.000000000000
H1 H       0.478551020000       0.906204390000       0.341174310000       1.000000000000
H2 H       0.463630290000       0.764555730000      -0.005418290000       1.000000000000
H3 H       0.036369680000       0.914155180000       1.505418240000       1.000000000000
H4 H       0.021448960000       0.772506410000       1.158825640000       1.000000000000
H5 H       0.419597110000       0.978407220000       0.689779450000       1.000000000000
H6 H       0.389739670000       0.694822010000      -0.004255420000       1.000000000000
H7 H       0.110260310000       0.983888920000       1.504255520000       1.000000000000
H8 H       0.080402910000       0.700303710000       0.810220570000       1.000000000000
H9 H       0.342167350000       0.979677840000       0.893418520000       1.000000000000
H10 H       0.312339480000       0.696301570000       0.199790580000       1.000000000000
H11 H       0.187660520000       0.982409380000       1.300209660000       1.000000000000
H12 H       0.157832680000       0.699033240000       0.606581630000       1.000000000000
H13 H       0.264914300000       0.981059010000       1.096868890000       1.000000000000
H14 H       0.235085690000       0.697651930000       0.403131200000       1.000000000000
#END
data_mol1_opt_33-QR-33-1004-3
_audit_creation_method 'generated by cspy2.0'
_cell_length_a 5.8611
_cell_length_b 7.829
_cell_length_c 31.3446
_cell_angle_alpha 90.0
_cell_angle_beta 90.0
_cell_angle_gamma 90.0
loop_
_symmetry_equiv_pos_site_id
_symmetry_equiv_pos_as_xyz
1 +x,+y,+z
2 -x,-y,1/2+z
3 1/2+x,1/2-y,+z
4 1/2-x,1/2+y,1/2+z
loop_
_atom_site_label
_atom_site_type_symbol
_atom_site_fract_x
_atom_site_fract_y
_atom_site_fract_z
_atom_site_occupancy
C1 C       0.161271060000       0.460983910000       0.368111030000       1.000000000000
C2 C      -0.052161950000       0.544413420000       0.360409540000       1.000000000000
C3 C       0.552161740000       0.455586630000      -0.014706420000       1.000000000000
C4 C       0.338728560000       0.539016160000      -0.022407920000       1.000000000000
C5 C       0.302052510000       0.420096600000       0.335081990000       1.000000000000
C6 C      -0.117886240000       0.584232140000       0.319933540000       1.000000000000
C7 C       0.617886020000       0.415767920000       0.025769580000       1.000000000000
C8 C       0.197947250000       0.579903440000       0.010621160000       1.000000000000
C9 C       0.380772600000       0.419144870000       0.257635190000       1.000000000000
C10 C      -0.038463080000       0.583000670000       0.242513940000       1.000000000000
C11 C       0.538462870000       0.416999380000       0.103189180000       1.000000000000
C12 C       0.119227180000       0.580855180000       0.088067930000       1.000000000000
C13 C       0.459685890000       0.418048510000       0.180414020000       1.000000000000
C14 C       0.040313890000       0.581951420000       0.165289100000       1.000000000000
C15 C       0.240834570000       0.459243530000       0.291852160000       1.000000000000
C16 C       0.024138190000       0.543958690000       0.284032070000       1.000000000000
C17 C       0.475861610000       0.456041370000       0.061671050000       1.000000000000
C18 C       0.259165210000       0.540756520000       0.053850960000       1.000000000000
C19 C       0.319289740000       0.458128970000       0.215138500000       1.000000000000
C20 C       0.102354940000       0.542934530000       0.207310120000       1.000000000000
C21 C       0.397644850000       0.457065520000       0.138393000000       1.000000000000
C22 C       0.180710050000       0.541871080000       0.130564630000       1.000000000000
H1 H       0.209940380000       0.430584150000       0.400604590000       1.000000000000
H2 H      -0.161371140000       0.575708750000       0.387208700000       1.000000000000
H3 H       0.661370760000       0.424291320000      -0.041505580000       1.000000000000
H4 H       0.290059260000       0.569416050000      -0.054901470000       1.000000000000
H5 H       0.463842840000       0.356888670000       0.340897170000       1.000000000000
H6 H      -0.279658040000       0.647434200000       0.314092880000       1.000000000000
H7 H       0.779657820000       0.352565850000       0.031610240000       1.000000000000
H8 H       0.036156920000       0.643111380000       0.004805980000       1.000000000000
H9 H       0.542662560000       0.355910010000       0.263480830000       1.000000000000
H10 H      -0.200383580000       0.646242530000       0.236704150000       1.000000000000
H11 H       0.700383540000       0.353757520000       0.108998980000       1.000000000000
H12 H      -0.042662670000       0.644089900000       0.082222330000       1.000000000000
H13 H       0.621578650000       0.354817800000       0.186240060000       1.000000000000
H14 H      -0.121578870000       0.645182250000       0.159463060000       1.000000000000
#END
data_mol1_opt_14-QR-14-2599-3
_audit_creation_method 'generated by cspy2.0'
_cell_length_a 6.973
_cell_length_b 7.5948
_cell_length_c 26.9567
_cell_angle_alpha 90.0
_cell_angle_beta 94.4278
_cell_angle_gamma 90.0
loop_
_symmetry_equiv_pos_site_id
_symmetry_equiv_pos_as_xyz
1 -x,-y,-z
2 +x,+y,+z
3 -x,1/2+y,1/2-z
4 +x,1/2-y,1/2+z
loop_
_atom_site_label
_atom_site_type_symbol
_atom_site_fract_x
_atom_site_fract_y
_atom_site_fract_z
_atom_site_occupancy
C1 C       0.852918800000       0.956603730000       0.928537680000       1.000000000000
C2 C       0.704242770000       1.036789550000       0.954554090000       1.000000000000
C3 C      -0.204242850000       0.963212150000       0.545446040000       1.000000000000
C4 C      -0.352919000000       1.043397990000       0.571462460000       1.000000000000
C5 C       0.823344020000       0.918438020000       0.879170690000       1.000000000000
C6 C       0.530833160000       1.076190980000       0.930362850000       1.000000000000
C7 C      -0.030833250000       0.923810720000       0.569637260000       1.000000000000
C8 C      -0.323344040000       1.081563690000       0.620829460000       1.000000000000
C9 C       0.609265050000       0.919909590000       0.801723300000       1.000000000000
C10 C       0.317250150000       1.077393350000       0.852831290000       1.000000000000
C11 C       0.182749760000       0.922608360000       0.647168830000       1.000000000000
C12 C      -0.109265150000       1.080092110000       0.698276810000       1.000000000000
C13 C       0.396052700000       0.921236480000       0.724437250000       1.000000000000
C14 C       0.103947190000       1.078765100000       0.775562860000       1.000000000000
C15 C       0.643304990000       0.957280900000       0.851965490000       1.000000000000
C16 C       0.492352650000       1.038703080000       0.878379040000       1.000000000000
C17 C       0.007647270000       0.961298620000       0.621621080000       1.000000000000
C18 C      -0.143305080000       1.042720800000       0.648034630000       1.000000000000
C19 C       0.431528820000       0.958574550000       0.775178140000       1.000000000000
C20 C       0.280411540000       1.040083440000       0.801620990000       1.000000000000
C21 C       0.219588370000       0.959918260000       0.698379120000       1.000000000000
C22 C       0.068471080000       1.041427160000       0.724821990000       1.000000000000
H1 H       0.989772460000       0.926475130000       0.948581980000       1.000000000000
H2 H       0.731128030000       1.065956110000       0.993844920000       1.000000000000
H3 H      -0.231128230000       0.934045610000       0.506155220000       1.000000000000
H4 H      -0.489772650000       1.073526720000       0.551418170000       1.000000000000
H5 H       0.935968950000       0.857690050000       0.859430160000       1.000000000000
H6 H       0.418133830000       1.136933500000       0.950078980000       1.000000000000
H7 H       0.081866090000       0.863068200000       0.549921140000       1.000000000000
H8 H      -0.435968950000       1.142311650000       0.640569990000       1.000000000000
H9 H       0.722048740000       0.859136460000       0.781993480000       1.000000000000
H10 H       0.204568720000       1.138172690000       0.872596120000       1.000000000000
H11 H       0.295431290000       0.861828990000       0.627403970000       1.000000000000
H12 H      -0.222048640000       1.140865090000       0.718006640000       1.000000000000
H13 H       0.508772420000       0.860467800000       0.704690420000       1.000000000000
H14 H      -0.008772510000       1.139533900000       0.795309690000       1.000000000000
#END
data_mol1_opt_61-QR-61-3729-3
_audit_creation_method 'generated by cspy2.0'
_cell_length_a 55.2589
_cell_length_b 5.8331
_cell_length_c 8.9831
_cell_angle_alpha 90.0
_cell_angle_beta 90.0
_cell_angle_gamma 90.0
loop_
_symmetry_equiv_pos_site_id
_symmetry_equiv_pos_as_xyz
1 -x,-y,-z
2 +x,+y,+z
3 -x,1/2+y,1/2-z
4 +x,1/2-y,1/2+z
5 1/2-x,-y,1/2+z
6 1/2+x,+y,1/2-z
7 1/2-x,1/2+y,+z
8 1/2+x,1/2-y,-z
loop_
_atom_site_label
_atom_site_type_symbol
_atom_site_fract_x
_atom_site_fract_y
_atom_site_fract_z
_atom_site_occupancy
C1 C       0.529241220000       0.625984090000       0.864097780000       1.000000000000
C2 C       0.522915080000       0.408254880000       0.801666450000       1.000000000000
C3 C       0.720240760000       0.592975080000       0.179683870000       1.000000000000
C4 C       0.713914620000       0.375245700000       0.117252510000       1.000000000000
C5 C       0.550640310000       0.728144710000       0.828595120000       1.000000000000
C6 C       0.538192290000       0.299757870000       0.705778440000       1.000000000000
C7 C       0.704963540000       0.701472090000       0.275571870000       1.000000000000
C8 C       0.692515510000       0.273085250000       0.152755250000       1.000000000000
C9 C       0.589264080000       0.721113680000       0.690050750000       1.000000000000
C10 C       0.576836380000       0.293446000000       0.567446580000       1.000000000000
C11 C       0.666319460000       0.707783960000       0.413903730000       1.000000000000
C12 C       0.653891750000       0.280116280000       0.291299550000       1.000000000000
C13 C       0.627793870000       0.714517680000       0.551993820000       1.000000000000
C14 C       0.615361970000       0.286712240000       0.429356580000       1.000000000000
C15 C       0.567368880000       0.621072330000       0.728151300000       1.000000000000
C16 C       0.560945700000       0.400013220000       0.664756400000       1.000000000000
C17 C       0.682210130000       0.601216740000       0.316593900000       1.000000000000
C18 C       0.675786950000       0.380157630000       0.253199010000       1.000000000000
C19 C       0.605648410000       0.614579010000       0.591016930000       1.000000000000
C20 C       0.599218210000       0.393277010000       0.527554950000       1.000000000000
C21 C       0.643937630000       0.607952940000       0.453795360000       1.000000000000
C22 C       0.637507430000       0.386650930000       0.390333370000       1.000000000000
H1 H       0.516787290000       0.709069190000       0.940159470000       1.000000000000
H2 H       0.505781800000       0.330286070000       0.831565270000       1.000000000000
H3 H       0.737374030000       0.670943710000       0.149785030000       1.000000000000
H4 H       0.726368530000       0.292160620000       0.041190730000       1.000000000000
H5 H       0.555444190000       0.893167090000       0.875854720000       1.000000000000
H6 H       0.533401360000       0.134725880000       0.658477940000       1.000000000000
H7 H       0.709754470000       0.866504080000       0.322872360000       1.000000000000
H8 H       0.687711630000       0.108062860000       0.105495650000       1.000000000000
H9 H       0.594057190000       0.886267080000       0.737376990000       1.000000000000
H10 H       0.572025020000       0.128301700000       0.520179170000       1.000000000000
H11 H       0.671130820000       0.872928420000       0.461171150000       1.000000000000
H12 H       0.649098640000       0.114963010000       0.243973490000       1.000000000000
H13 H       0.632596140000       0.879652500000       0.599282780000       1.000000000000
H14 H       0.610559700000       0.121577450000       0.382067530000       1.000000000000
#END
data_mol1_opt_61-QR-61-2906-3
_audit_creation_method 'generated by cspy2.0'
_cell_length_a 5.928
_cell_length_b 62.9966
_cell_length_c 7.737
_cell_angle_alpha 90.0
_cell_angle_beta 90.0
_cell_angle_gamma 90.0
loop_
_symmetry_equiv_pos_site_id
_symmetry_equiv_pos_as_xyz
1 -x,-y,-z
2 +x,+y,+z
3 -x,1/2+y,1/2-z
4 +x,1/2-y,1/2+z
5 1/2-x,-y,1/2+z
6 1/2+x,+y,1/2-z
7 1/2-x,1/2+y,+z
8 1/2+x,1/2-y,-z
loop_
_atom_site_label
_atom_site_type_symbol
_atom_site_fract_x
_atom_site_fract_y
_atom_site_fract_z
_atom_site_occupancy
C1 C       0.406050110000       0.470227810000       0.543997430000       1.000000000000
C2 C       0.193664760000       0.474306620000       0.462394610000       1.000000000000
C3 C      -0.002421170000       0.280160420000       0.537637830000       1.000000000000
C4 C      -0.214806690000       0.284239240000       0.456034990000       1.000000000000
C5 C       0.469577230000       0.450006010000       0.582872370000       1.000000000000
C6 C       0.051709270000       0.458033340000       0.422331190000       1.000000000000
C7 C       0.139534320000       0.296433700000       0.577701260000       1.000000000000
C8 C      -0.278333600000       0.304461060000       0.417160090000       1.000000000000
C9 C       0.386608260000       0.411566840000       0.581448900000       1.000000000000
C10 C      -0.030556340000       0.419581570000       0.421181530000       1.000000000000
C11 C       0.221799930000       0.334885480000       0.578850920000       1.000000000000
C12 C      -0.195364680000       0.342900220000       0.418583550000       1.000000000000
C13 C       0.304270590000       0.373224570000       0.580172900000       1.000000000000
C14 C      -0.113027020000       0.381242480000       0.419859670000       1.000000000000
C15 C       0.326246500000       0.432304960000       0.543380270000       1.000000000000
C16 C       0.110611890000       0.436445770000       0.460519600000       1.000000000000
C17 C       0.080631710000       0.318021290000       0.539512840000       1.000000000000
C18 C      -0.135002900000       0.322162090000       0.456652180000       1.000000000000
C19 C       0.244505850000       0.394212520000       0.542137520000       1.000000000000
C20 C       0.028634710000       0.398358030000       0.459188510000       1.000000000000
C21 C       0.162608880000       0.356109020000       0.540843920000       1.000000000000
C22 C      -0.053262260000       0.360254520000       0.457894920000       1.000000000000
H1 H       0.516233200000       0.483437970000       0.574631570000       1.000000000000
H2 H       0.146749610000       0.490535040000       0.432685130000       1.000000000000
H3 H       0.044493820000       0.263932010000       0.567347290000       1.000000000000
H4 H      -0.324989750000       0.271029090000       0.425400730000       1.000000000000
H5 H       0.630526990000       0.446903650000       0.644694810000       1.000000000000
H6 H      -0.109274410000       0.461123320000       0.360514000000       1.000000000000
H7 H       0.300518000000       0.293343720000       0.639518440000       1.000000000000
H8 H      -0.439283370000       0.307563420000       0.355337650000       1.000000000000
H9 H       0.547710670000       0.408474950000       0.643297730000       1.000000000000
H10 H      -0.191615080000       0.422691050000       0.359326650000       1.000000000000
H11 H       0.382858830000       0.331776000000       0.640705810000       1.000000000000
H12 H      -0.356466900000       0.345992110000       0.356734870000       1.000000000000
H13 H       0.465336270000       0.370123570000       0.642017160000       1.000000000000
H14 H      -0.274092680000       0.384343480000       0.358015290000       1.000000000000
#END
data_mol1_opt_4-QR-4-3590-3
_audit_creation_method 'generated by cspy2.0'
_cell_length_a 9.0477
_cell_length_b 5.8252
_cell_length_c 14.3434
_cell_angle_alpha 90.0
_cell_angle_beta 72.1483
_cell_angle_gamma 90.0
loop_
_symmetry_equiv_pos_site_id
_symmetry_equiv_pos_as_xyz
1 +x,+y,+z
2 -x,1/2+y,-z
loop_
_atom_site_label
_atom_site_type_symbol
_atom_site_fract_x
_atom_site_fract_y
_atom_site_fract_z
_atom_site_occupancy
C1 C       0.944371220000       0.419537590000       0.872768510000       1.000000000000
C2 C       0.869836290000       0.201180600000       0.896995550000       1.000000000000
C3 C       0.630163670000       0.427237390000       0.103004490000       1.000000000000
C4 C       0.555628730000       0.208880220000       0.127231530000       1.000000000000
C5 C       0.950269000000       0.525910450000       0.787139760000       1.000000000000
C6 C       0.803635830000       0.096288020000       0.834811770000       1.000000000000
C7 C       0.696364130000       0.532129970000       0.165188270000       1.000000000000
C8 C       0.549730990000       0.102507530000       0.212860340000       1.000000000000
C9 C       0.886587730000       0.527112750000       0.631476670000       1.000000000000
C10 C       0.740205910000       0.098211360000       0.679070970000       1.000000000000
C11 C       0.759794050000       0.530206620000       0.320929070000       1.000000000000
C12 C       0.613412230000       0.101305230000       0.368523370000       1.000000000000
C13 C       0.823211510000       0.528728790000       0.476194800000       1.000000000000
C14 C       0.676788550000       0.099689170000       0.523805200000       1.000000000000
C15 C       0.882324640000       0.422746380000       0.719116480000       1.000000000000
C16 C       0.806640520000       0.201049940000       0.743715260000       1.000000000000
C17 C       0.693359440000       0.427368050000       0.256284780000       1.000000000000
C18 C       0.617675320000       0.205671600000       0.280883560000       1.000000000000
C19 C       0.819385860000       0.424411560000       0.564843550000       1.000000000000
C20 C       0.743621200000       0.202471500000       0.589469210000       1.000000000000
C21 C       0.756378760000       0.425946480000       0.410530830000       1.000000000000
C22 C       0.680614090000       0.204006420000       0.435156470000       1.000000000000
H1 H       0.996235730000       0.499702280000       0.923429500000       1.000000000000
H2 H       0.866584960000       0.119826830000       0.965576850000       1.000000000000
H3 H       0.633414970000       0.508590980000       0.034423190000       1.000000000000
H4 H       0.503764100000       0.128715550000       0.076570590000       1.000000000000
H5 H       1.006720060000       0.691410900000       0.768740750000       1.000000000000
H6 H       0.747168940000      -0.069219340000       0.853158460000       1.000000000000
H7 H       0.752831020000       0.697637330000       0.146841580000       1.000000000000
H8 H       0.493279920000      -0.062992920000       0.231259350000       1.000000000000
H9 H       0.943084610000       0.692741740000       0.613121880000       1.000000000000
H10 H       0.683732560000      -0.067412330000       0.697499320000       1.000000000000
H11 H       0.816267420000       0.695830480000       0.302500700000       1.000000000000
H12 H       0.556915520000      -0.064323630000       0.386878170000       1.000000000000
H13 H       0.879688820000       0.694341190000       0.457803110000       1.000000000000
H14 H       0.620311140000      -0.065923220000       0.542196930000       1.000000000000
#END
data_mol1_opt_19-QR-19-3917-3
_audit_creation_method 'generated by cspy2.0'
_cell_length_a 7.651
_cell_length_b 26.9073
_cell_length_c 6.9412
_cell_angle_alpha 90.0
_cell_angle_beta 90.0
_cell_angle_gamma 90.0
loop_
_symmetry_equiv_pos_site_id
_symmetry_equiv_pos_as_xyz
1 +x,+y,+z
2 -x,1/2+y,1/2-z
3 1/2-x,-y,1/2+z
4 1/2+x,1/2-y,-z
loop_
_atom_site_label
_atom_site_type_symbol
_atom_site_fract_x
_atom_site_fract_y
_atom_site_fract_z
_atom_site_occupancy
C1 C       0.857232660000       0.923340210000       0.202484060000       1.000000000000
C2 C       0.777374890000       0.949516600000       0.359004010000       1.000000000000
C3 C       0.849189490000       0.541851520000       1.156607810000       1.000000000000
C4 C       0.769331700000       0.568027940000       1.313127880000       1.000000000000
C5 C       0.895101850000       0.874049720000       0.218371410000       1.000000000000
C6 C       0.737994250000       0.925556660000       0.526316560000       1.000000000000
C7 C       0.888570130000       0.565811470000       0.989295260000       1.000000000000
C8 C       0.731462530000       0.617318440000       1.297240330000       1.000000000000
C9 C       0.893340650000       0.796926830000       0.411621180000       1.000000000000
C10 C       0.736501130000       0.848349050000       0.719044950000       1.000000000000
C11 C       0.890063240000       0.643019080000       0.796566870000       1.000000000000
C12 C       0.733223730000       0.694441290000       1.103990640000       1.000000000000
C13 C       0.891724350000       0.719964090000       0.604046090000       1.000000000000
C14 C       0.734840150000       0.771404040000       0.911565740000       1.000000000000
C15 C       0.856266760000       0.847086360000       0.391496250000       1.000000000000
C16 C       0.775177710000       0.873662350000       0.550412270000       1.000000000000
C17 C       0.851386660000       0.617705780000       0.965199550000       1.000000000000
C18 C       0.770297610000       0.644281780000       1.124115570000       1.000000000000
C19 C       0.854685500000       0.770620140000       0.582618870000       1.000000000000
C20 C       0.773510090000       0.797225630000       0.741708660000       1.000000000000
C21 C       0.853054280000       0.694142510000       0.773903160000       1.000000000000
C22 C       0.771878870000       0.720747980000       0.932992950000       1.000000000000
H1 H       0.887351340000       0.943201190000       0.070708450000       1.000000000000
H2 H       0.748440940000       0.988742470000       0.342999590000       1.000000000000
H3 H       0.878123410000       0.502625680000       1.172612340000       1.000000000000
H4 H       0.739212900000       0.548166950000       1.444903460000       1.000000000000
H5 H       0.955601300000       0.854188020000       0.099795410000       1.000000000000
H6 H       0.677500110000       0.945394070000       0.644960470000       1.000000000000
H7 H       0.949064260000       0.545974060000       0.870651350000       1.000000000000
H8 H       0.670963080000       0.637180140000       1.415816340000       1.000000000000
H9 H       0.953865310000       0.777075640000       0.292888750000       1.000000000000
H10 H       0.675970440000       0.868235110000       0.837684500000       1.000000000000
H11 H       0.950593960000       0.623133000000       0.677927200000       1.000000000000
H12 H       0.672699220000       0.714292510000       1.222722890000       1.000000000000
H13 H       0.952244510000       0.700095990000       0.485373120000       1.000000000000
H14 H       0.674319870000       0.791272150000       1.030238700000       1.000000000000
#END
data_mol1_opt_61-QR-61-13351-3
_audit_creation_method 'generated by cspy2.0'
_cell_length_a 7.582
_cell_length_b 7.0412
_cell_length_c 53.433
_cell_angle_alpha 90.0
_cell_angle_beta 90.0
_cell_angle_gamma 90.0
loop_
_symmetry_equiv_pos_site_id
_symmetry_equiv_pos_as_xyz
1 -x,-y,-z
2 +x,+y,+z
3 -x,1/2+y,1/2-z
4 +x,1/2-y,1/2+z
5 1/2-x,-y,1/2+z
6 1/2+x,+y,1/2-z
7 1/2-x,1/2+y,+z
8 1/2+x,1/2-y,-z
loop_
_atom_site_label
_atom_site_type_symbol
_atom_site_fract_x
_atom_site_fract_y
_atom_site_fract_z
_atom_site_occupancy
C1 C       0.955673180000       0.874975010000       0.036097050000       1.000000000000
C2 C       1.035748630000       0.721850920000       0.022618820000       1.000000000000
C3 C       0.964672190000      -0.085160470000       0.226515240000       1.000000000000
C4 C       1.044747650000      -0.238284670000       0.213036990000       1.000000000000
C5 C       0.917790350000       0.856867660000       0.060899680000       1.000000000000
C6 C       1.075326130000       0.555604070000       0.034378800000       1.000000000000
C7 C       0.925094690000       0.081086380000       0.214755250000       1.000000000000
C8 C       1.082630450000      -0.220177130000       0.188234370000       1.000000000000
C9 C       0.919745310000       0.662407390000       0.099394510000       1.000000000000
C10 C       1.077012220000       0.361654010000       0.072917280000       1.000000000000
C11 C       0.923408600000       0.275036450000       0.176216770000       1.000000000000
C12 C       1.080675510000      -0.025716930000       0.149739550000       1.000000000000
C13 C       0.921554510000       0.468768760000       0.137810190000       1.000000000000
C14 C       1.078866180000       0.167921670000       0.111323860000       1.000000000000
C15 C       0.956827740000       0.684738340000       0.074161950000       1.000000000000
C16 C       1.038137890000       0.529270090000       0.060477950000       1.000000000000
C17 C       0.962282930000       0.107420360000       0.188656100000       1.000000000000
C18 C       1.043593080000      -0.048047880000       0.174972090000       1.000000000000
C19 C       0.958600560000       0.492409010000       0.112329910000       1.000000000000
C20 C       1.039997280000       0.336770820000       0.098630730000       1.000000000000
C21 C       0.960423540000       0.299919630000       0.150503330000       1.000000000000
C22 C       1.041820260000       0.144281440000       0.136804150000       1.000000000000
H1 H       0.925400340000       1.005960090000       0.026336060000       1.000000000000
H2 H       1.064689260000       0.739576840000       0.002886880000       1.000000000000
H3 H       0.935731580000      -0.102886500000       0.246247160000       1.000000000000
H4 H       1.075020620000      -0.369269740000       0.222797990000       1.000000000000
H5 H       0.857126230000       0.972869420000       0.071126120000       1.000000000000
H6 H       1.135984940000       0.439534130000       0.024164470000       1.000000000000
H7 H       0.864435870000       0.197156320000       0.224969580000       1.000000000000
H8 H       1.143294570000      -0.336178910000       0.178007920000       1.000000000000
H9 H       0.859055960000       0.778563940000       0.109615940000       1.000000000000
H10 H       1.137707580000       0.245590780000       0.062678450000       1.000000000000
H11 H       0.862713220000       0.391099790000       0.186455610000       1.000000000000
H12 H       1.141364690000      -0.141873300000       0.139518100000       1.000000000000
H13 H       0.860869710000       0.584865830000       0.148040040000       1.000000000000
H14 H       1.139551100000       0.051824630000       0.101094010000       1.000000000000
#END
data_mol1_opt_29-QR-29-2732-3
_audit_creation_method 'generated by cspy2.0'
_cell_length_a 7.8096
_cell_length_b 5.8246
_cell_length_c 31.8617
_cell_angle_alpha 90.0
_cell_angle_beta 90.0
_cell_angle_gamma 90.0
loop_
_symmetry_equiv_pos_site_id
_symmetry_equiv_pos_as_xyz
1 +x,+y,+z
2 -x,-y,1/2+z
3 1/2+x,-y,+z
4 1/2-x,+y,1/2+z
loop_
_atom_site_label
_atom_site_type_symbol
_atom_site_fract_x
_atom_site_fract_y
_atom_site_fract_z
_atom_site_occupancy
C1 C       0.542595810000       0.358450690000       0.568913230000       1.000000000000
C2 C       0.456913150000       0.141149070000       0.568891220000       1.000000000000
C3 C       0.543086760000       0.358850960000       0.185503300000       1.000000000000
C4 C       0.457404080000       0.141549160000       0.185481290000       1.000000000000
C5 C       0.584102080000       0.463612040000       0.532112230000       1.000000000000
C6 C       0.415533500000       0.036065980000       0.532073340000       1.000000000000
C7 C       0.584466400000       0.463934040000       0.222321190000       1.000000000000
C8 C       0.415897840000       0.036387980000       0.222282330000       1.000000000000
C9 C       0.584057710000       0.463339600000       0.454558080000       1.000000000000
C10 C       0.415776340000       0.036511090000       0.454521020000       1.000000000000
C11 C       0.584223560000       0.463488930000       0.299873510000       1.000000000000
C12 C       0.415942210000       0.036660410000       0.299836450000       1.000000000000
C13 C       0.584164960000       0.463483060000       0.377215200000       1.000000000000
C14 C       0.415835080000       0.036516920000       0.377179330000       1.000000000000
C15 C       0.543375410000       0.360195840000       0.492477360000       1.000000000000
C16 C       0.456372610000       0.139571020000       0.492454200000       1.000000000000
C17 C       0.543627300000       0.360429000000       0.261940330000       1.000000000000
C18 C       0.456624500000       0.139804170000       0.261917170000       1.000000000000
C19 C       0.543507940000       0.360397770000       0.415640680000       1.000000000000
C20 C       0.456412230000       0.139530470000       0.415617800000       1.000000000000
C21 C       0.543587680000       0.360469550000       0.338776720000       1.000000000000
C22 C       0.456491970000       0.139602260000       0.338753850000       1.000000000000
H1 H       0.574208770000       0.438790810000       0.598612400000       1.000000000000
H2 H       0.425164430000       0.060751200000       0.598576480000       1.000000000000
H3 H       0.574835460000       0.439248650000       0.155818050000       1.000000000000
H4 H       0.425791010000       0.061209070000       0.155782120000       1.000000000000
H5 H       0.649017400000       0.628312500000       0.532106870000       1.000000000000
H6 H       0.350623680000      -0.128641940000       0.532053430000       1.000000000000
H7 H       0.649376230000       0.628641970000       0.222341100000       1.000000000000
H8 H       0.350982530000      -0.128312480000       0.222287690000       1.000000000000
H9 H       0.649001560000       0.628168770000       0.454578690000       1.000000000000
H10 H       0.350826000000      -0.128312000000       0.454536100000       1.000000000000
H11 H       0.649173940000       0.628312210000       0.299858420000       1.000000000000
H12 H       0.350998490000      -0.128168600000       0.299815870000       1.000000000000
H13 H       0.649104240000       0.628295330000       0.377216780000       1.000000000000
H14 H       0.350895670000      -0.128295300000       0.377177750000       1.000000000000
#END
data_mol1_opt_15-QR-15-729-3
_audit_creation_method 'generated by cspy2.0'
_cell_length_a 69.8165
_cell_length_b 5.8183
_cell_length_c 9.0445
_cell_angle_alpha 90.0
_cell_angle_beta 51.9337
_cell_angle_gamma 90.0
loop_
_symmetry_equiv_pos_site_id
_symmetry_equiv_pos_as_xyz
1 -x,-y,-z
2 +x,+y,+z
3 -x,+y,1/2-z
4 +x,-y,1/2+z
5 1/2-x,1/2-y,-z
6 1/2+x,1/2+y,+z
7 1/2-x,1/2+y,1/2-z
8 1/2+x,1/2-y,1/2+z
loop_
_atom_site_label
_atom_site_type_symbol
_atom_site_fract_x
_atom_site_fract_y
_atom_site_fract_z
_atom_site_occupancy
C1 C       0.224190050000       0.353940360000       0.195407590000       1.000000000000
C2 C       0.217923410000       0.135712820000       0.287675250000       1.000000000000
C3 C       0.032939790000       0.367999880000       0.417688570000       1.000000000000
C4 C       0.026673140000       0.149772190000       0.509956270000       1.000000000000
C5 C       0.208860120000       0.460861140000       0.172103540000       1.000000000000
C6 C       0.196533570000       0.031493310000       0.353624480000       1.000000000000
C7 C       0.054329640000       0.472219410000       0.351739340000       1.000000000000
C8 C       0.042003110000       0.042851560000       0.533260260000       1.000000000000
C9 C       0.170164530000       0.463350080000       0.217220120000       1.000000000000
C10 C       0.157859850000       0.034702810000       0.398430710000       1.000000000000
C11 C       0.093003350000       0.469009890000       0.306933110000       1.000000000000
C12 C       0.080698670000       0.040362620000       0.488143700000       1.000000000000
C13 C       0.131585420000       0.466249070000       0.262050810000       1.000000000000
C14 C       0.119277800000       0.037463600000       0.443312880000       1.000000000000
C15 C       0.186112520000       0.358415910000       0.238986810000       1.000000000000
C16 C       0.179748920000       0.136850960000       0.332676660000       1.000000000000
C17 C       0.071114270000       0.366861740000       0.372687160000       1.000000000000
C18 C       0.064750680000       0.145296790000       0.466377010000       1.000000000000
C19 C       0.147787800000       0.361355580000       0.283496070000       1.000000000000
C20 C       0.141417570000       0.139547170000       0.377285770000       1.000000000000
C21 C       0.109445630000       0.364165550000       0.328078060000       1.000000000000
C22 C       0.103075390000       0.142357120000       0.421867750000       1.000000000000
H1 H       0.241315260000       0.433564840000       0.144111240000       1.000000000000
H2 H       0.230415670000       0.053914500000       0.304608580000       1.000000000000
H3 H       0.020447530000       0.449798030000       0.400755270000       1.000000000000
H4 H       0.009547920000       0.070147720000       0.561252750000       1.000000000000
H5 H       0.213596890000       0.626263940000       0.102212340000       1.000000000000
H6 H       0.191784560000      -0.133916040000       0.423524370000       1.000000000000
H7 H       0.059078640000       0.637628740000       0.281839460000       1.000000000000
H8 H       0.037266320000      -0.122551240000       0.603151450000       1.000000000000
H9 H       0.174916360000       0.628881030000       0.147283340000       1.000000000000
H10 H       0.153125350000      -0.130823390000       0.468353830000       1.000000000000
H11 H       0.097737860000       0.634536260000       0.237009970000       1.000000000000
H12 H       0.075946850000      -0.125168180000       0.558080310000       1.000000000000
H13 H       0.136327440000       0.631763740000       0.192129990000       1.000000000000
H14 H       0.114535770000      -0.128051040000       0.513233830000       1.000000000000
#END
data_mol1_opt_15-QR-15-22406-3
_audit_creation_method 'generated by cspy2.0'
_cell_length_a 58.1935
_cell_length_b 5.8373
_cell_length_c 9.029
_cell_angle_alpha 90.0
_cell_angle_beta 70.8112
_cell_angle_gamma 90.0
loop_
_symmetry_equiv_pos_site_id
_symmetry_equiv_pos_as_xyz
1 -x,-y,-z
2 +x,+y,+z
3 -x,+y,1/2-z
4 +x,-y,1/2+z
5 1/2-x,1/2-y,-z
6 1/2+x,1/2+y,+z
7 1/2-x,1/2+y,1/2-z
8 1/2+x,1/2-y,1/2+z
loop_
_atom_site_label
_atom_site_type_symbol
_atom_site_fract_x
_atom_site_fract_y
_atom_site_fract_z
_atom_site_occupancy
C1 C       0.217897970000       0.635566300000       0.434564290000       1.000000000000
C2 C       0.224147700000       0.853841910000       0.482823650000       1.000000000000
C3 C       0.027336220000       0.650241150000       1.534639910000       1.000000000000
C4 C       0.033585960000       0.868516860000       1.582899320000       1.000000000000
C5 C       0.196578870000       0.531371450000       0.516840720000       1.000000000000
C6 C       0.208878130000       0.960818220000       0.611784270000       1.000000000000
C7 C       0.042605790000       0.543264830000       1.405679290000       1.000000000000
C8 C       0.054905060000       0.972711590000       1.500622750000       1.000000000000
C9 C       0.158043050000       0.534699530000       0.739435140000       1.000000000000
C10 C       0.170322710000       0.963420770000       0.834215760000       1.000000000000
C11 C       0.081161210000       0.540662280000       1.183247810000       1.000000000000
C12 C       0.093440870000       0.969383510000       1.278028420000       1.000000000000
C13 C       0.119599720000       0.537614900000       0.961326980000       1.000000000000
C14 C       0.131884200000       0.966468030000       1.056136640000       1.000000000000
C15 C       0.179860990000       0.636791560000       0.653512470000       1.000000000000
C16 C       0.186205490000       0.858416020000       0.702508830000       1.000000000000
C17 C       0.065278420000       0.645667020000       1.314954730000       1.000000000000
C18 C       0.071622920000       0.867291480000       1.363951090000       1.000000000000
C19 C       0.141667680000       0.639625380000       0.873939720000       1.000000000000
C20 C       0.148019410000       0.861490420000       0.922989950000       1.000000000000
C21 C       0.103464500000       0.642592630000       1.094473610000       1.000000000000
C22 C       0.109816240000       0.864457670000       1.143523840000       1.000000000000
H1 H       0.230341810000       0.553741930000       0.331512450000       1.000000000000
H2 H       0.241216360000       0.933456370000       0.415468490000       1.000000000000
H3 H       0.010267560000       0.570626790000       1.601995120000       1.000000000000
H4 H       0.021142120000       0.950341360000       1.685951110000       1.000000000000
H5 H       0.191829950000       0.365962760000       0.480317460000       1.000000000000
H6 H       0.213615070000       1.126226180000       0.648384530000       1.000000000000
H7 H       0.037868840000       0.377856860000       1.369079040000       1.000000000000
H8 H       0.059653990000       1.138120290000       1.537146020000       1.000000000000
H9 H       0.153302390000       0.369184840000       0.702801270000       1.000000000000
H10 H       0.175080570000       1.128937660000       0.870742830000       1.000000000000
H11 H       0.076403340000       0.375145270000       1.146720680000       1.000000000000
H12 H       0.098181540000       1.134897940000       1.314662200000       1.000000000000
H13 H       0.114850180000       0.372115670000       0.924752170000       1.000000000000
H14 H       0.136633730000       1.131967380000       1.092711390000       1.000000000000
#END
data_mol1_opt_14-QR-14-796-3
_audit_creation_method 'generated by cspy2.0'
_cell_length_a 14.7485
_cell_length_b 5.8579
_cell_length_c 28.8113
_cell_angle_alpha 90.0
_cell_angle_beta 34.3926
_cell_angle_gamma 90.0
loop_
_symmetry_equiv_pos_site_id
_symmetry_equiv_pos_as_xyz
1 -x,-y,-z
2 +x,+y,+z
3 -x,1/2+y,1/2-z
4 +x,1/2-y,1/2+z
loop_
_atom_site_label
_atom_site_type_symbol
_atom_site_fract_x
_atom_site_fract_y
_atom_site_fract_z
_atom_site_occupancy
C1 C       0.077422540000       0.116924930000       0.158217970000       1.000000000000
C2 C       0.154096700000      -0.100647170000       0.130400090000       1.000000000000
C3 C       0.342821060000       0.093796910000      -0.370864690000       1.000000000000
C4 C       0.419495300000      -0.123775310000      -0.398682590000       1.000000000000
C5 C       0.065816220000       0.219967820000       0.120875650000       1.000000000000
C6 C       0.216678820000      -0.208094770000       0.066146630000       1.000000000000
C7 C       0.280238930000       0.201244520000      -0.306611220000       1.000000000000
C8 C       0.431101520000      -0.226818070000      -0.361340200000       1.000000000000
C9 C       0.119622000000       0.214931040000       0.013811250000       1.000000000000
C10 C       0.270232490000      -0.212408330000      -0.040824330000       1.000000000000
C11 C       0.226685270000       0.205558070000      -0.199640270000       1.000000000000
C12 C       0.377295750000      -0.221781290000      -0.254275840000       1.000000000000
C13 C       0.173128290000       0.210310340000      -0.092905980000       1.000000000000
C14 C       0.323789550000      -0.217160470000      -0.147558640000       1.000000000000
C15 C       0.129757700000       0.114008960000       0.052949020000       1.000000000000
C16 C       0.207599790000      -0.106901230000       0.024706570000       1.000000000000
C17 C       0.289317970000       0.100050970000      -0.265171160000       1.000000000000
C18 C       0.367160060000      -0.120859210000      -0.293413620000       1.000000000000
C19 C       0.182894200000       0.109480760000      -0.053062660000       1.000000000000
C20 C       0.260823050000      -0.111669210000      -0.081336250000       1.000000000000
C21 C       0.236094700000       0.104818970000      -0.159128330000       1.000000000000
C22 C       0.314023560000      -0.116331020000      -0.187401940000       1.000000000000
H1 H       0.028490550000       0.199143900000       0.209486360000       1.000000000000
H2 H       0.161888360000      -0.179346710000       0.161091370000       1.000000000000
H3 H       0.335029480000       0.172496340000      -0.401555980000       1.000000000000
H4 H       0.468427200000      -0.205994390000      -0.449950950000       1.000000000000
H5 H       0.007703370000       0.384842930000       0.141934630000       1.000000000000
H6 H       0.274816270000      -0.372969730000       0.045050170000       1.000000000000
H7 H       0.222101500000       0.366119470000      -0.285514750000       1.000000000000
H8 H       0.489214370000      -0.391693170000      -0.382399180000       1.000000000000
H9 H       0.061434000000       0.379912390000       0.034926940000       1.000000000000
H10 H       0.328388930000      -0.377391070000      -0.061888210000       1.000000000000
H11 H       0.168528730000       0.370540950000      -0.178576350000       1.000000000000
H12 H       0.435483740000      -0.386762400000      -0.275391500000       1.000000000000
H13 H       0.114960520000       0.375275870000      -0.071819120000       1.000000000000
H14 H       0.381957240000      -0.382126120000      -0.168645470000       1.000000000000
#END
data_mol1_opt_19-QR-19-3785-3
_audit_creation_method 'generated by cspy2.0'
_cell_length_a 30.7191
_cell_length_b 8.0507
_cell_length_c 5.8592
_cell_angle_alpha 90.0
_cell_angle_beta 90.0
_cell_angle_gamma 90.0
loop_
_symmetry_equiv_pos_site_id
_symmetry_equiv_pos_as_xyz
1 +x,+y,+z
2 -x,1/2+y,1/2-z
3 1/2-x,-y,1/2+z
4 1/2+x,1/2-y,-z
loop_
_atom_site_label
_atom_site_type_symbol
_atom_site_fract_x
_atom_site_fract_y
_atom_site_fract_z
_atom_site_occupancy
C1 C       0.541602560000       0.473846930000       0.909501900000       1.000000000000
C2 C       0.535447750000       0.551966460000       0.692371790000       1.000000000000
C3 C       0.923075410000       0.902459950000       0.902992240000       1.000000000000
C4 C       0.916920600000       0.980579490000       0.685861950000       1.000000000000
C5 C       0.581206360000       0.477198850000       1.013916960000       1.000000000000
C6 C       0.569093240000       0.630882830000       0.586708630000       1.000000000000
C7 C       0.889429910000       0.823543590000       1.008655400000       1.000000000000
C8 C       0.877316770000       0.977227510000       0.581447070000       1.000000000000
C9 C       0.658358320000       0.564027480000       1.012247030000       1.000000000000
C10 C       0.646264090000       0.717447530000       0.585755780000       1.000000000000
C11 C       0.812259060000       0.736978870000       1.009608250000       1.000000000000
C12 C       0.800164840000       0.890398930000       0.583116990000       1.000000000000
C13 C       0.735311050000       0.650481720000       1.010996330000       1.000000000000
C14 C       0.723212120000       0.803944570000       0.584367670000       1.000000000000
C15 C       0.617701410000       0.558672590000       0.909868510000       1.000000000000
C16 C       0.611452570000       0.637996820000       0.689417690000       1.000000000000
C17 C       0.847070600000       0.816429590000       0.905946350000       1.000000000000
C18 C       0.840821740000       0.895753830000       0.685495520000       1.000000000000
C19 C       0.694152350000       0.644537250000       0.908685370000       1.000000000000
C20 C       0.687896540000       0.723945800000       0.687992320000       1.000000000000
C21 C       0.770626630000       0.730480610000       0.907371710000       1.000000000000
C22 C       0.764370800000       0.809889150000       0.686678660000       1.000000000000
H1 H       0.514335110000       0.411798970000       0.990313160000       1.000000000000
H2 H       0.503626500000       0.547684310000       0.612572220000       1.000000000000
H3 H       0.954896640000       0.906742120000       0.982791630000       1.000000000000
H4 H       0.944188030000       1.042627570000       0.605050730000       1.000000000000
H5 H       0.585891310000       0.418038710000       1.178486660000       1.000000000000
H6 H       0.564433780000       0.690066060000       0.422131110000       1.000000000000
H7 H       0.894089370000       0.764360340000       1.173232920000       1.000000000000
H8 H       0.872631810000       1.036387650000       0.416877360000       1.000000000000
H9 H       0.663019510000       0.504812680000       1.176945530000       1.000000000000
H10 H       0.641566900000       0.776628470000       0.421063870000       1.000000000000
H11 H       0.816956250000       0.677797920000       1.174300320000       1.000000000000
H12 H       0.795503620000       0.949613550000       0.418418640000       1.000000000000
H13 H       0.739990840000       0.591292370000       1.175677620000       1.000000000000
H14 H       0.718532310000       0.863134040000       0.419686400000       1.000000000000
#END
data_mol1_opt_61-QR-61-8233-3
_audit_creation_method 'generated by cspy2.0'
_cell_length_a 32.4305
_cell_length_b 11.4768
_cell_length_c 7.8316
_cell_angle_alpha 90.0
_cell_angle_beta 90.0
_cell_angle_gamma 90.0
loop_
_symmetry_equiv_pos_site_id
_symmetry_equiv_pos_as_xyz
1 -x,-y,-z
2 +x,+y,+z
3 -x,1/2+y,1/2-z
4 +x,1/2-y,1/2+z
5 1/2-x,-y,1/2+z
6 1/2+x,+y,1/2-z
7 1/2-x,1/2+y,+z
8 1/2+x,1/2-y,-z
loop_
_atom_site_label
_atom_site_type_symbol
_atom_site_fract_x
_atom_site_fract_y
_atom_site_fract_z
_atom_site_occupancy
C1 C       0.918218780000       0.929635570000       0.795785280000       1.000000000000
C2 C       0.918234390000       0.818418070000       0.712984110000       1.000000000000
C3 C       0.541536790000       0.930904680000       0.790306540000       1.000000000000
C4 C       0.541552400000       0.819687110000       0.707505290000       1.000000000000
C5 C       0.882045550000       0.983565480000       0.835310460000       1.000000000000
C6 C       0.882080600000       0.764750240000       0.672389210000       1.000000000000
C7 C       0.577690590000       0.984572500000       0.830901440000       1.000000000000
C8 C       0.577725670000       0.765757250000       0.667980180000       1.000000000000
C9 C       0.805852350000       0.983638900000       0.834070080000       1.000000000000
C10 C       0.805889080000       0.765193290000       0.671419800000       1.000000000000
C11 C       0.653882110000       0.984129440000       0.831870830000       1.000000000000
C12 C       0.653918830000       0.765683830000       0.669220580000       1.000000000000
C13 C       0.729866630000       0.983917820000       0.832998290000       1.000000000000
C14 C       0.729904560000       0.765404970000       0.670292280000       1.000000000000
C15 C       0.843123900000       0.930754870000       0.795313200000       1.000000000000
C16 C       0.843138950000       0.817831060000       0.711251380000       1.000000000000
C17 C       0.616632230000       0.931491670000       0.792039270000       1.000000000000
C18 C       0.616647280000       0.818567870000       0.707977440000       1.000000000000
C19 C       0.767635500000       0.931063780000       0.794269570000       1.000000000000
C20 C       0.767650870000       0.818017390000       0.710113820000       1.000000000000
C21 C       0.692120320000       0.931305350000       0.793176830000       1.000000000000
C22 C       0.692135680000       0.818258940000       0.709021070000       1.000000000000
H1 H       0.947383010000       0.970650160000       0.826857110000       1.000000000000
H2 H       0.947412490000       0.777174960000       0.682797760000       1.000000000000
H3 H       0.512358690000       0.972147720000       0.820492790000       1.000000000000
H4 H       0.512388180000       0.778672460000       0.676433530000       1.000000000000
H5 H       0.882012040000       1.067846380000       0.898083280000       1.000000000000
H6 H       0.882089290000       0.680470260000       0.609608320000       1.000000000000
H7 H       0.577681890000       1.068852470000       0.893682310000       1.000000000000
H8 H       0.577759170000       0.681476350000       0.605207360000       1.000000000000
H9 H       0.805844320000       1.067973270000       0.896905070000       1.000000000000
H10 H       0.805932160000       0.680857000000       0.608592730000       1.000000000000
H11 H       0.653839010000       1.068465800000       0.894698000000       1.000000000000
H12 H       0.653926880000       0.681349590000       0.606385570000       1.000000000000
H13 H       0.729839910000       1.068244750000       0.895825370000       1.000000000000
H14 H       0.729931270000       0.681077980000       0.607465280000       1.000000000000
#END
data_mol1_opt_29-QR-29-3636-3
_audit_creation_method 'generated by cspy2.0'
_cell_length_a 7.5954
_cell_length_b 26.6484
_cell_length_c 7.063
_cell_angle_alpha 90.0
_cell_angle_beta 90.0
_cell_angle_gamma 90.0
loop_
_symmetry_equiv_pos_site_id
_symmetry_equiv_pos_as_xyz
1 +x,+y,+z
2 -x,-y,1/2+z
3 1/2+x,-y,+z
4 1/2-x,+y,1/2+z
loop_
_atom_site_label
_atom_site_type_symbol
_atom_site_fract_x
_atom_site_fract_y
_atom_site_fract_z
_atom_site_occupancy
C1 C       0.545384640000       0.425879390000       0.388313830000       1.000000000000
C2 C       0.465049450000       0.453305750000       0.539698300000       1.000000000000
C3 C       0.534950500000       0.046694240000       1.360204050000       1.000000000000
C4 C       0.454615300000       0.074120640000       1.511588620000       1.000000000000
C5 C       0.583255310000       0.376205370000       0.408391360000       1.000000000000
C6 C       0.425208500000       0.430171610000       0.706232120000       1.000000000000
C7 C       0.574791450000       0.069828380000       1.193670230000       1.000000000000
C8 C       0.416744660000       0.123794660000       1.491510900000       1.000000000000
C9 C       0.581009650000       0.299550470000       0.605226480000       1.000000000000
C10 C       0.423232560000       0.353427850000       0.902562740000       1.000000000000
C11 C       0.576767390000       0.146572150000       0.997339600000       1.000000000000
C12 C       0.418990310000       0.200449530000       1.294675870000       1.000000000000
C13 C       0.578911060000       0.223052060000       0.801236750000       1.000000000000
C14 C       0.421089040000       0.276947940000       1.098665610000       1.000000000000
C15 C       0.543945930000       0.350075170000       0.580907330000       1.000000000000
C16 C       0.462372080000       0.377920250000       0.734609340000       1.000000000000
C17 C       0.537627870000       0.122079740000       1.165293000000       1.000000000000
C18 C       0.456054030000       0.149924830000       1.318995010000       1.000000000000
C19 C       0.541885670000       0.274069900000       0.775593270000       1.000000000000
C20 C       0.460224960000       0.301945880000       0.929463300000       1.000000000000
C21 C       0.539774990000       0.198054120000       0.970439040000       1.000000000000
C22 C       0.458114290000       0.225930090000       1.124309080000       1.000000000000
H1 H       0.575864740000       0.445099710000       0.257061740000       1.000000000000
H2 H       0.436123940000       0.492815530000       0.520418590000       1.000000000000
H3 H       0.563876000000       0.007184490000       1.379483870000       1.000000000000
H4 H       0.424135060000       0.054900310000       1.642840690000       1.000000000000
H5 H       0.644116250000       0.355396420000       0.293708690000       1.000000000000
H6 H       0.364352740000       0.450956450000       0.820983700000       1.000000000000
H7 H       0.635647220000       0.049043540000       1.078918640000       1.000000000000
H8 H       0.355883720000       0.144603610000       1.606193580000       1.000000000000
H9 H       0.641896100000       0.278751140000       0.490389190000       1.000000000000
H10 H       0.362340250000       0.374261800000       1.017305620000       1.000000000000
H11 H       0.637659720000       0.125738190000       0.882596610000       1.000000000000
H12 H       0.358104010000       0.221248860000       1.409512980000       1.000000000000
H13 H       0.639792860000       0.202236020000       0.686459410000       1.000000000000
H14 H       0.360207100000       0.297763970000       1.213442940000       1.000000000000
#END
data_mol1_opt_61-QR-61-14936-3
_audit_creation_method 'generated by cspy2.0'
_cell_length_a 32.37
_cell_length_b 11.6204
_cell_length_c 7.7335
_cell_angle_alpha 90.0
_cell_angle_beta 90.0
_cell_angle_gamma 90.0
loop_
_symmetry_equiv_pos_site_id
_symmetry_equiv_pos_as_xyz
1 -x,-y,-z
2 +x,+y,+z
3 -x,1/2+y,1/2-z
4 +x,1/2-y,1/2+z
5 1/2-x,-y,1/2+z
6 1/2+x,+y,1/2-z
7 1/2-x,1/2+y,+z
8 1/2+x,1/2-y,-z
loop_
_atom_site_label
_atom_site_type_symbol
_atom_site_fract_x
_atom_site_fract_y
_atom_site_fract_z
_atom_site_occupancy
C1 C       0.458796080000       0.320420730000       0.935161840000       1.000000000000
C2 C       0.458803430000       0.431333310000       0.854551130000       1.000000000000
C3 C       0.081409210000       0.319200320000       0.930134140000       1.000000000000
C4 C       0.081416570000       0.430112980000       0.849523410000       1.000000000000
C5 C       0.422559130000       0.266647730000       0.973684710000       1.000000000000
C6 C       0.422577950000       0.484870500000       0.815095490000       1.000000000000
C7 C       0.117634690000       0.265663140000       0.969589770000       1.000000000000
C8 C       0.117653540000       0.483885900000       0.811000570000       1.000000000000
C9 C       0.346223360000       0.266581350000       0.972532250000       1.000000000000
C10 C       0.346243870000       0.484437780000       0.814213590000       1.000000000000
C11 C       0.193968770000       0.266095850000       0.970471670000       1.000000000000
C12 C       0.193989290000       0.483952290000       0.812153010000       1.000000000000
C13 C       0.270095470000       0.266303550000       0.971524650000       1.000000000000
C14 C       0.270117180000       0.484230090000       0.813160750000       1.000000000000
C15 C       0.383560690000       0.319326810000       0.934802610000       1.000000000000
C16 C       0.383567390000       0.431935820000       0.852949220000       1.000000000000
C17 C       0.156645260000       0.318597820000       0.931736050000       1.000000000000
C18 C       0.156651950000       0.431206810000       0.849882660000       1.000000000000
C19 C       0.307931060000       0.319020460000       0.933826220000       1.000000000000
C20 C       0.307938060000       0.431753150000       0.851885610000       1.000000000000
C21 C       0.232274590000       0.318780480000       0.932799660000       1.000000000000
C22 C       0.232281580000       0.431513180000       0.850859040000       1.000000000000
H1 H       0.488018000000       0.279494100000       0.965325880000       1.000000000000
H2 H       0.488033120000       0.472448270000       0.825105420000       1.000000000000
H3 H       0.052179520000       0.278085440000       0.959579840000       1.000000000000
H4 H       0.052194650000       0.471039610000       0.819359240000       1.000000000000
H5 H       0.422531900000       0.182583820000       1.034755260000       1.000000000000
H6 H       0.422580330000       0.568937960000       0.754030330000       1.000000000000
H7 H       0.117632310000       0.181595680000       1.030654940000       1.000000000000
H8 H       0.117680780000       0.567949820000       0.749930010000       1.000000000000
H9 H       0.346221670000       0.182452340000       1.033628520000       1.000000000000
H10 H       0.346280710000       0.568564000000       0.753111120000       1.000000000000
H11 H       0.193931930000       0.181969540000       1.031574160000       1.000000000000
H12 H       0.193991010000       0.568081210000       0.751056900000       1.000000000000
H13 H       0.270075040000       0.182183070000       1.032616470000       1.000000000000
H14 H       0.270137600000       0.568350550000       0.752068790000       1.000000000000
#END
