# Supplementary material for: Evolutionary chemical space exploration for functional materials: computational organic semiconductor discovery
Source: Chem Sci. 2020 Apr 22;11(19):4922–33. doi: 10.1039/d0sc00554a (PMC8159259; doi:10.1039/d0sc00554a)
Supplement: SC-011-D0SC00554A-s056 [file SC-011-D0SC00554A-s056.cif]

data_mol9_opt_19-QR-19-4172-3
_audit_creation_method 'generated by cspy2.0'
_cell_length_a 29.4336
_cell_length_b 3.907
_cell_length_c 11.5847
_cell_angle_alpha 90.0
_cell_angle_beta 90.0
_cell_angle_gamma 90.0
loop_
_symmetry_equiv_pos_site_id
_symmetry_equiv_pos_as_xyz
1 +x,+y,+z
2 -x,1/2+y,1/2-z
3 1/2-x,-y,1/2+z
4 1/2+x,1/2-y,-z
loop_
_atom_site_label
_atom_site_type_symbol
_atom_site_fract_x
_atom_site_fract_y
_atom_site_fract_z
_atom_site_occupancy
C1 C       0.419685780000       0.395869910000       0.343462410000       1.000000000000
C2 C       0.237717570000       0.198371700000      -0.303173550000       1.000000000000
C3 C       0.444487600000       0.545298720000       0.257459330000       1.000000000000
C4 C       0.265286670000       0.355369300000      -0.382809300000       1.000000000000
C5 C       0.453187230000       0.867262240000      -0.153653820000       1.000000000000
C6 C       0.435068330000       0.878704310000      -0.260817720000       1.000000000000
C7 C       0.376106610000       0.258702020000       0.316533110000       1.000000000000
C8 C       0.253713190000       0.173595160000      -0.188841910000       1.000000000000
C9 C       0.448423700000       0.706023990000       0.049709200000       1.000000000000
C10 C       0.362298850000       0.421249100000       0.015633500000       1.000000000000
C11 C       0.337841580000       0.648320520000      -0.426277650000       1.000000000000
C12 C       0.428904680000       0.713505360000      -0.059864260000       1.000000000000
C13 C       0.426068430000       0.559288290000       0.144006100000       1.000000000000
C14 C       0.307847460000       0.483709450000      -0.347683060000       1.000000000000
C15 C       0.384332510000       0.567206770000      -0.079192960000       1.000000000000
C16 C       0.391060690000       0.737466380000      -0.284177090000       1.000000000000
C17 C       0.381957610000       0.413935400000       0.125930020000       1.000000000000
C18 C       0.365160380000       0.581237910000      -0.195878730000       1.000000000000
C19 C       0.321290910000       0.447540530000      -0.230126780000       1.000000000000
N1 N       0.357676220000       0.265072930000       0.213736670000       1.000000000000
N2 N       0.293287610000       0.290968290000      -0.153396480000       1.000000000000
N3 N       0.377328630000       0.769233190000      -0.397086660000       1.000000000000
H1 H       0.432405810000       0.379768790000       0.431073460000       1.000000000000
H2 H       0.204751170000       0.095837760000      -0.326141350000       1.000000000000
H3 H       0.477838020000       0.653164520000       0.274000080000       1.000000000000
H4 H       0.255009400000       0.382672790000      -0.472308500000       1.000000000000
H5 H       0.486508570000       0.974630990000      -0.136646140000       1.000000000000
H6 H       0.452651690000       0.993428140000      -0.333197200000       1.000000000000
H7 H       0.356172160000       0.139368140000       0.384633720000       1.000000000000
H8 H       0.232808840000       0.050759570000      -0.123449580000       1.000000000000
H9 H       0.481880160000       0.817479650000       0.061777230000       1.000000000000
H10 H       0.329121060000       0.309128140000       0.005861280000       1.000000000000
H11 H       0.327622600000       0.676294790000      -0.516172880000       1.000000000000
#END
data_mol9_opt_19-QR-19-1290-3
_audit_creation_method 'generated by cspy2.0'
_cell_length_a 29.3449
_cell_length_b 11.5232
_cell_length_c 3.9532
_cell_angle_alpha 90.0
_cell_angle_beta 90.0
_cell_angle_gamma 90.0
loop_
_symmetry_equiv_pos_site_id
_symmetry_equiv_pos_as_xyz
1 +x,+y,+z
2 -x,1/2+y,1/2-z
3 1/2-x,-y,1/2+z
4 1/2+x,1/2-y,-z
loop_
_atom_site_label
_atom_site_type_symbol
_atom_site_fract_x
_atom_site_fract_y
_atom_site_fract_z
_atom_site_occupancy
C1 C       0.828960480000       0.439457610000       0.844426580000       1.000000000000
C2 C       1.013022850000       1.085978350000       1.059415060000       1.000000000000
C3 C       0.804797820000       0.526194740000       0.691663500000       1.000000000000
C4 C       0.986085460000       1.166360680000       0.898823590000       1.000000000000
C5 C       0.798349370000       0.939134270000       0.366469730000       1.000000000000
C6 C       0.816906770000       1.046461470000       0.356547790000       1.000000000000
C7 C       0.872362310000       0.465831350000       0.986482980000       1.000000000000
C8 C       0.996533130000       0.971422490000       1.082947780000       1.000000000000
C9 C       0.801995020000       0.734861300000       0.529355170000       1.000000000000
C10 C       0.887667090000       0.767760470000       0.823892960000       1.000000000000
C11 C       0.914301610000       1.211114140000       0.597280800000       1.000000000000
C12 C       0.821953230000       0.844587660000       0.523534920000       1.000000000000
C13 C       0.823684410000       0.639833960000       0.679184890000       1.000000000000
C14 C       0.943652680000       1.131739610000       0.765764320000       1.000000000000
C15 C       0.866299770000       0.863314640000       0.674875550000       1.000000000000
C16 C       0.860714890000       1.069244050000       0.502742930000       1.000000000000
C17 C       0.867566830000       0.657309920000       0.829535420000       1.000000000000
C18 C       0.885952260000       0.980187430000       0.662430260000       1.000000000000
C19 C       0.929679310000       1.013906740000       0.801002150000       1.000000000000
N1 N       0.891203230000       0.568769800000       0.981681510000       1.000000000000
N2 N       0.957062930000       0.936435320000       0.961201820000       1.000000000000
N3 N       0.874949800000       1.182406800000       0.471964740000       1.000000000000
H1 H       0.815868700000       0.351679800000       0.859535700000       1.000000000000
H2 H       1.045867190000       1.108537580000       1.165625740000       1.000000000000
H3 H       0.771604810000       0.510095880000       0.580034790000       1.000000000000
H4 H       0.996765630000       1.256069920000       0.872232890000       1.000000000000
H5 H       0.765182570000       0.922566210000       0.255343210000       1.000000000000
H6 H       0.799839250000       1.119407140000       0.239406900000       1.000000000000
H7 H       0.891788610000       0.397144910000       1.108491770000       1.000000000000
H8 H       1.016931130000       0.905443860000       1.208532580000       1.000000000000
H9 H       0.768720680000       0.723255120000       0.414100680000       1.000000000000
H10 H       0.920652490000       0.777065700000       0.939792490000       1.000000000000
H11 H       0.924926550000       1.301221650000       0.570012620000       1.000000000000
#END
data_mol9_opt_14-QR-14-6609-3
_audit_creation_method 'generated by cspy2.0'
_cell_length_a 3.8661
_cell_length_b 11.4214
_cell_length_c 34.6391
_cell_angle_alpha 90.0
_cell_angle_beta 117.8107
_cell_angle_gamma 90.0
loop_
_symmetry_equiv_pos_site_id
_symmetry_equiv_pos_as_xyz
1 -x,-y,-z
2 +x,+y,+z
3 -x,1/2+y,1/2-z
4 +x,1/2-y,1/2+z
loop_
_atom_site_label
_atom_site_type_symbol
_atom_site_fract_x
_atom_site_fract_y
_atom_site_fract_z
_atom_site_occupancy
C1 C       0.653583110000       0.645809560000       0.576002670000       1.000000000000
C2 C       1.240293720000       1.271965540000       0.765280730000       1.000000000000
C3 C       0.703206690000       0.737539340000       0.553752090000       1.000000000000
C4 C       1.285700840000       1.357711270000       0.740217020000       1.000000000000
C5 C       1.005651040000       1.157092310000       0.553704130000       1.000000000000
C6 C       1.096917300000       1.262944430000       0.573419810000       1.000000000000
C7 C       0.699021940000       0.665678530000       0.618725910000       1.000000000000
C8 C       1.144245210000       1.158454430000       0.747475560000       1.000000000000
C9 C       0.855984770000       0.949473000000       0.554173960000       1.000000000000
C10 C       0.931314330000       0.969271380000       0.638217770000       1.000000000000
C11 C       1.278220420000       1.414438310000       0.670879970000       1.000000000000
C12 C       0.949220090000       1.057529860000       0.575295330000       1.000000000000
C13 C       0.798526950000       0.849729990000       0.573888490000       1.000000000000
C14 C       1.235342540000       1.329335300000       0.698310900000       1.000000000000
C15 C       0.989355150000       1.069497460000       0.618825270000       1.000000000000
C16 C       1.139925610000       1.279109270000       0.616485040000       1.000000000000
C17 C       0.837635240000       0.860504500000       0.616946000000       1.000000000000
C18 C       1.087984550000       1.184848220000       0.639755060000       1.000000000000
C19 C       1.138400700000       1.212105220000       0.682909920000       1.000000000000
N1 N       0.786337020000       0.767030310000       0.638656260000       1.000000000000
N2 N       1.095345480000       1.129238660000       0.708453180000       1.000000000000
N3 N       1.233478520000       1.391563910000       0.632070900000       1.000000000000
H1 H       0.580939500000       0.558914800000       0.561907890000       1.000000000000
H2 H       1.276002200000       1.289632410000       0.797654000000       1.000000000000
H3 H       0.671491950000       0.726470520000       0.521139500000       1.000000000000
H4 H       1.359449090000       1.446954290000       0.751983450000       1.000000000000
H5 H       0.973541420000       1.145543270000       0.521110330000       1.000000000000
H6 H       1.141347480000       1.339580950000       0.557875640000       1.000000000000
H7 H       0.659948160000       0.592992670000       0.636630560000       1.000000000000
H8 H       1.105819850000       1.088343070000       0.766378840000       1.000000000000
H9 H       0.827600090000       0.942970980000       0.521549720000       1.000000000000
H10 H       0.957779680000       0.973486650000       0.670525670000       1.000000000000
H11 H       1.352412800000       1.504095230000       0.682597610000       1.000000000000
#END
data_mol9_opt_4-QR-4-2789-3
_audit_creation_method 'generated by cspy2.0'
_cell_length_a 18.8575
_cell_length_b 11.5418
_cell_length_c 3.8798
_cell_angle_alpha 90.0
_cell_angle_beta 127.4917
_cell_angle_gamma 90.0
loop_
_symmetry_equiv_pos_site_id
_symmetry_equiv_pos_as_xyz
1 +x,+y,+z
2 -x,1/2+y,-z
loop_
_atom_site_label
_atom_site_type_symbol
_atom_site_fract_x
_atom_site_fract_y
_atom_site_fract_z
_atom_site_occupancy
C1 C       0.655374750000       0.955695120000       0.593206790000       1.000000000000
C2 C       1.027914880000       0.320543780000       1.892862650000       1.000000000000
C3 C       0.608175870000       0.867313490000       0.306166130000       1.000000000000
C4 C       0.974718420000       0.238059550000       1.583891900000       1.000000000000
C5 C       0.599153200000       0.453384370000      -0.034922150000       1.000000000000
C6 C       0.636934420000       0.347031380000       0.067500060000       1.000000000000
C7 C       0.741940000000       0.932096120000       0.985199660000       1.000000000000
C8 C       0.994307140000       0.434356370000       1.814883640000       1.000000000000
C9 C       0.604586390000       0.658219640000       0.138117020000       1.000000000000
C10 C       0.775313100000       0.630844300000       0.924886310000       1.000000000000
C11 C       0.831943990000       0.188311740000       0.875559870000       1.000000000000
C12 C       0.645301970000       0.549640880000       0.252151960000       1.000000000000
C13 C       0.646830960000       0.754770790000       0.407428750000       1.000000000000
C14 C       0.889883370000       0.269897480000       1.206635740000       1.000000000000
C15 C       0.733713880000       0.533786410000       0.658258590000       1.000000000000
C16 C       0.724276490000       0.327056050000       0.465766970000       1.000000000000
C17 C       0.734273530000       0.740115330000       0.809998050000       1.000000000000
C18 C       0.773833370000       0.417994820000       0.764552490000       1.000000000000
C19 C       0.861243040000       0.387149680000       1.154644220000       1.000000000000
N1 N       0.780413720000       0.830271510000       1.093292430000       1.000000000000
N2 N       0.915368150000       0.466757650000       1.465855480000       1.000000000000
N3 N       0.753409810000       0.214508160000       0.523398650000       1.000000000000
H1 H       0.628475410000       1.042710670000       0.529122190000       1.000000000000
H2 H       1.093565630000       0.300161500000       2.187749140000       1.000000000000
H3 H       0.542006460000       0.881282460000       0.003613500000       1.000000000000
H4 H       0.996622200000       0.148805890000       1.623871330000       1.000000000000
H5 H       0.533043810000       0.467833220000      -0.336907800000       1.000000000000
H6 H       0.603562670000       0.272812570000      -0.143190040000       1.000000000000
H7 H       0.779887880000       1.002097280000       1.215262580000       1.000000000000
H8 H       1.034591530000       0.501967150000       2.052319710000       1.000000000000
H9 H       0.538287570000       0.667678290000      -0.168252890000       1.000000000000
H10 H       0.841023930000       0.623676430000       1.230089310000       1.000000000000
H11 H       0.853706100000       0.098631500000       0.914744390000       1.000000000000
#END
data_mol9_opt_14-QR-14-703-3
_audit_creation_method 'generated by cspy2.0'
_cell_length_a 3.8583
_cell_length_b 11.3747
_cell_length_c 30.5817
_cell_angle_alpha 90.0
_cell_angle_beta 87.3046
_cell_angle_gamma 90.0
loop_
_symmetry_equiv_pos_site_id
_symmetry_equiv_pos_as_xyz
1 -x,-y,-z
2 +x,+y,+z
3 -x,1/2+y,1/2-z
4 +x,1/2-y,1/2+z
loop_
_atom_site_label
_atom_site_type_symbol
_atom_site_fract_x
_atom_site_fract_y
_atom_site_fract_z
_atom_site_occupancy
C1 C       0.800928810000       0.548600870000       0.427123860000       1.000000000000
C2 C       0.679082700000       1.170755720000       0.234126610000       1.000000000000
C3 C       0.936420400000       0.641295580000       0.449023380000       1.000000000000
C4 C       0.817472720000       1.257824500000       0.259064190000       1.000000000000
C5 C       1.243059660000       1.062314670000       0.447205920000       1.000000000000
C6 C       1.259502390000       1.168009010000       0.426997440000       1.000000000000
C7 C       0.684325470000       0.567221560000       0.384151940000       1.000000000000
C8 C       0.651595620000       1.057227980000       0.252394440000       1.000000000000
C9 C       1.090153390000       0.853911970000       0.447629180000       1.000000000000
C10 C       0.846781150000       0.871166870000       0.363168700000       1.000000000000
C11 C       1.070363520000       1.317176410000       0.328594540000       1.000000000000
C12 C       1.104301890000       0.961687690000       0.425943590000       1.000000000000
C13 C       0.956724690000       0.753225660000       0.428292510000       1.000000000000
C14 C       0.924960810000       1.230726140000       0.301307900000       1.000000000000
C15 C       0.979574330000       0.972328020000       0.382180010000       1.000000000000
C16 C       1.139149270000       1.182900860000       0.383697910000       1.000000000000
C17 C       0.832462690000       0.762707470000       0.385023950000       1.000000000000
C18 C       0.999464420000       1.087466460000       0.360678340000       1.000000000000
C19 C       0.887354990000       1.113397340000       0.317182280000       1.000000000000
N1 N       0.697369960000       0.668275730000       0.363672480000       1.000000000000
N2 N       0.749642960000       1.029193020000       0.291744150000       1.000000000000
N3 N       1.172750370000       1.295420880000       0.367652100000       1.000000000000
H1 H       0.780536860000       0.461874030000       0.441681440000       1.000000000000
H2 H       0.593019170000       1.187403430000       0.201500320000       1.000000000000
H3 H       1.028412450000       0.631196150000       0.481809020000       1.000000000000
H4 H       0.846022430000       1.347130380000       0.246930140000       1.000000000000
H5 H       1.334682840000       1.051724260000       0.479969370000       1.000000000000
H6 H       1.362875140000       1.245460410000       0.442302820000       1.000000000000
H7 H       0.576093110000       0.493769250000       0.366528660000       1.000000000000
H8 H       0.543408410000       0.986064900000       0.233588070000       1.000000000000
H9 H       1.185488090000       0.848401910000       0.480410240000       1.000000000000
H10 H       0.750772370000       0.874386460000       0.330711810000       1.000000000000
H11 H       1.099250180000       1.406923820000       0.316523480000       1.000000000000
#END
data_mol9_opt_14-QR-14-7250-3
_audit_creation_method 'generated by cspy2.0'
_cell_length_a 3.8808
_cell_length_b 11.543
_cell_length_c 54.4369
_cell_angle_alpha 90.0
_cell_angle_beta 146.597
_cell_angle_gamma 90.0
loop_
_symmetry_equiv_pos_site_id
_symmetry_equiv_pos_as_xyz
1 -x,-y,-z
2 +x,+y,+z
3 -x,1/2+y,1/2-z
4 +x,1/2-y,1/2+z
loop_
_atom_site_label
_atom_site_type_symbol
_atom_site_fract_x
_atom_site_fract_y
_atom_site_fract_z
_atom_site_occupancy
C1 C       0.616799330000       0.856385550000       0.420885240000       1.000000000000
C2 C      -1.350189080000       1.495012600000       0.236584190000       1.000000000000
C3 C       0.749150430000       0.944259870000       0.444751300000       1.000000000000
C4 C      -1.192730590000       1.576660230000       0.263231250000       1.000000000000
C5 C       0.497091150000       1.357737390000       0.450382380000       1.000000000000
C6 C       0.266887450000       1.464296920000       0.431724750000       1.000000000000
C7 C       0.245323120000       0.880824230000       0.377668640000       1.000000000000
C8 C      -1.130795980000       1.381124930000       0.253196250000       1.000000000000
C9 C       0.618397760000       1.153176710000       0.447142140000       1.000000000000
C10 C      -0.100600320000       1.182244210000       0.361871330000       1.000000000000
C11 C      -0.645525020000       1.624674380000       0.334550470000       1.000000000000
C12 C       0.375688510000       1.262071730000       0.427083950000       1.000000000000
C13 C       0.512421940000       1.057117670000       0.425750750000       1.000000000000
C14 C      -0.823635660000       1.543927800000       0.305502380000       1.000000000000
C15 C       0.002374770000       1.278815930000       0.382941410000       1.000000000000
C16 C      -0.105228670000       1.485123990000       0.388110810000       1.000000000000
C17 C       0.143622560000       1.072631560000       0.382072940000       1.000000000000
C18 C      -0.243388960000       1.394876330000       0.363174930000       1.000000000000
C19 C      -0.622273550000       1.426648160000       0.319618070000       1.000000000000
N1 N       0.016891770000       0.982976730000       0.358733600000       1.000000000000
N2 N      -0.785426190000       1.347892860000       0.292521360000       1.000000000000
N3 N      -0.305191650000       1.597718680000       0.373743480000       1.000000000000
H1 H       0.787425670000       0.769144350000       0.434073570000       1.000000000000
H2 H      -1.632633710000       1.516107020000       0.203872480000       1.000000000000
H3 H       1.030232820000       0.929643410000       0.477795030000       1.000000000000
H4 H      -1.346294060000       1.665946140000       0.252442590000       1.000000000000
H5 H       0.778367280000       1.342650060000       0.483400660000       1.000000000000
H6 H       0.351074080000       1.538055290000       0.448563720000       1.000000000000
H7 H       0.138099090000       0.811224280000       0.358479000000       1.000000000000
H8 H      -1.246020040000       1.314184240000       0.233026680000       1.000000000000
H9 H       0.896783730000       1.143059440000       0.480258440000       1.000000000000
H10 H      -0.374907550000       1.190072000000       0.329046600000       1.000000000000
H11 H      -0.799109940000       1.714361880000       0.323816770000       1.000000000000
#END
data_mol9_opt_19-QR-19-2331-3
_audit_creation_method 'generated by cspy2.0'
_cell_length_a 11.3785
_cell_length_b 30.5132
_cell_length_c 3.8576
_cell_angle_alpha 90.0
_cell_angle_beta 90.0
_cell_angle_gamma 90.0
loop_
_symmetry_equiv_pos_site_id
_symmetry_equiv_pos_as_xyz
1 +x,+y,+z
2 -x,1/2+y,1/2-z
3 1/2-x,-y,1/2+z
4 1/2+x,1/2-y,-z
loop_
_atom_site_label
_atom_site_type_symbol
_atom_site_fract_x
_atom_site_fract_y
_atom_site_fract_z
_atom_site_occupancy
C1 C       0.761350010000       0.927009990000       0.879281560000       1.000000000000
C2 C       1.383304020000       0.734036400000       0.671146480000       1.000000000000
C3 C       0.854229440000       0.948905240000       1.022019320000       1.000000000000
C4 C       1.470560980000       0.758970090000       0.818075710000       1.000000000000
C5 C       1.275655570000       0.947084500000       1.321374930000       1.000000000000
C6 C       1.381367280000       0.926878490000       1.328150300000       1.000000000000
C7 C       0.779806820000       0.884044570000       0.745334360000       1.000000000000
C8 C       1.269744140000       0.752301890000       0.652678840000       1.000000000000
C9 C       1.067049950000       0.947509340000       1.171885070000       1.000000000000
C10 C       1.083963990000       0.863061720000       0.894725340000       1.000000000000
C11 C       1.530262350000       0.828489980000       1.097634540000       1.000000000000
C12 C       1.174839980000       0.925826170000       1.175747630000       1.000000000000
C13 C       0.966182280000       0.928176540000       1.032351850000       1.000000000000
C14 C       1.443613930000       0.801207720000       0.942750720000       1.000000000000
C15 C       1.185305590000       0.882069210000       1.033486450000       1.000000000000
C16 C       1.396090200000       0.883585530000       1.190381460000       1.000000000000
C17 C       0.975490010000       0.884914590000       0.890770720000       1.000000000000
C18 C       1.300465870000       0.860569980000       1.043048840000       1.000000000000
C19 C       1.326239050000       0.817080170000       0.913273660000       1.000000000000
N1 N       0.880874190000       0.863567340000       0.748676400000       1.000000000000
N2 N       1.241847380000       0.791645970000       0.766779180000       1.000000000000
N3 N       1.508650980000       0.867541700000       1.215860700000       1.000000000000
H1 H       0.674598980000       0.941566150000       0.866018620000       1.000000000000
H2 H       1.399830870000       0.701414800000       0.571875640000       1.000000000000
H3 H       0.844259060000       0.981685880000       1.127179900000       1.000000000000
H4 H       1.559901870000       0.746837490000       0.840417830000       1.000000000000
H5 H       1.265193750000       0.979842950000       1.426165530000       1.000000000000
H6 H       1.458958970000       0.942181030000       1.436389770000       1.000000000000
H7 H       0.706206900000       0.866424740000       0.631252930000       1.000000000000
H8 H       1.198434200000       0.733498410000       0.538137650000       1.000000000000
H9 H       1.061673350000       0.980285390000       1.280314920000       1.000000000000
H10 H       1.087049310000       0.830609790000       0.785785700000       1.000000000000
H11 H       1.620045150000       0.816420400000       1.120331700000       1.000000000000
#END
data_mol9_opt_33-QR-33-1637-3
_audit_creation_method 'generated by cspy2.0'
_cell_length_a 3.9583
_cell_length_b 30.2571
_cell_length_c 11.4357
_cell_angle_alpha 90.0
_cell_angle_beta 90.0
_cell_angle_gamma 90.0
loop_
_symmetry_equiv_pos_site_id
_symmetry_equiv_pos_as_xyz
1 +x,+y,+z
2 -x,-y,1/2+z
3 1/2+x,1/2-y,+z
4 1/2-x,1/2+y,1/2+z
loop_
_atom_site_label
_atom_site_type_symbol
_atom_site_fract_x
_atom_site_fract_y
_atom_site_fract_z
_atom_site_occupancy
C1 C       0.095105140000       0.829038140000       0.677706870000       1.000000000000
C2 C       0.322179400000       1.014310010000       0.040098630000       1.000000000000
C3 C      -0.057776310000       0.806661970000       0.588451130000       1.000000000000
C4 C       0.164547470000       0.988969660000      -0.043256980000       1.000000000000
C5 C      -0.377320930000       0.804956510000       0.171562960000       1.000000000000
C6 C      -0.384125530000       0.824013740000       0.064663310000       1.000000000000
C7 C       0.239136200000       0.871282860000       0.654406990000       1.000000000000
C8 C       0.341574680000       0.997236720000       0.154534710000       1.000000000000
C9 C      -0.217706980000       0.806272750000       0.377868720000       1.000000000000
C10 C       0.080225400000       0.889465570000       0.351218560000       1.000000000000
C11 C      -0.135773910000       0.919859230000      -0.094128070000       1.000000000000
C12 C      -0.221305640000       0.826774120000       0.268745360000       1.000000000000
C13 C      -0.068288280000       0.826187940000       0.475325440000       1.000000000000
C14 C       0.030374290000       0.947510090000      -0.011652820000       1.000000000000
C15 C      -0.068361280000       0.869867450000       0.253254990000       1.000000000000
C16 C      -0.236005760000       0.866612730000       0.045016780000       1.000000000000
C17 C       0.083901420000       0.868801360000       0.461036760000       1.000000000000
C18 C      -0.078075320000       0.890124470000       0.136864060000       1.000000000000
C19 C       0.061576950000       0.932829710000       0.106273640000       1.000000000000
N1 N       0.236085010000       0.890651380000       0.552073910000       1.000000000000
N2 N       0.218763690000       0.958640580000       0.186737960000       1.000000000000
N3 N      -0.262928720000       0.881502700000      -0.068169400000       1.000000000000
H1 H       0.108889920000       0.815393560000       0.765188950000       1.000000000000
H2 H       0.428999420000       1.046367070000       0.019927540000       1.000000000000
H3 H      -0.170832400000       0.774396930000       0.602162780000       1.000000000000
H4 H       0.140907100000       1.000194700000      -0.133023110000       1.000000000000
H5 H      -0.489975550000       0.772717830000       0.185758370000       1.000000000000
H6 H      -0.500094870000       0.808265540000      -0.010258190000       1.000000000000
H7 H       0.361323360000       0.889279940000       0.725103370000       1.000000000000
H8 H       0.464463880000       1.016394130000       0.222842320000       1.000000000000
H9 H      -0.334257540000       0.773973800000       0.387037510000       1.000000000000
H10 H       0.197316170000       0.921463950000       0.344353630000       1.000000000000
H11 H      -0.159811940000       0.931017350000      -0.184325080000       1.000000000000
#END
data_mol9_opt_14-QR-14-2124-3
_audit_creation_method 'generated by cspy2.0'
_cell_length_a 17.1915
_cell_length_b 6.6245
_cell_length_c 15.6995
_cell_angle_alpha 90.0
_cell_angle_beta 49.7585
_cell_angle_gamma 90.0
loop_
_symmetry_equiv_pos_site_id
_symmetry_equiv_pos_as_xyz
1 -x,-y,-z
2 +x,+y,+z
3 -x,1/2+y,1/2-z
4 +x,1/2-y,1/2+z
loop_
_atom_site_label
_atom_site_type_symbol
_atom_site_fract_x
_atom_site_fract_y
_atom_site_fract_z
_atom_site_occupancy
C1 C       0.052458460000       0.893381910000       0.120006540000       1.000000000000
C2 C       0.432860250000      -0.236074170000      -0.013999690000       1.000000000000
C3 C       0.063599450000       0.794571630000       0.036313770000       1.000000000000
C4 C       0.438963580000      -0.323387890000      -0.097486940000       1.000000000000
C5 C       0.204934610000       0.206517730000      -0.215942970000       1.000000000000
C6 C       0.258044000000       0.031658190000      -0.254238330000       1.000000000000
C7 C       0.097252810000       0.808537030000       0.162830140000       1.000000000000
C8 C       0.379029360000      -0.052831400000       0.031283440000       1.000000000000
C9 C       0.135468910000       0.497023300000      -0.090572140000       1.000000000000
C10 C       0.217123770000       0.357200800000       0.005247670000       1.000000000000
C11 C       0.395740920000      -0.311046120000      -0.220257260000       1.000000000000
C12 C       0.190728610000       0.317391450000      -0.128455230000       1.000000000000
C13 C       0.119416260000       0.610512530000      -0.005334590000       1.000000000000
C14 C       0.391883540000      -0.227893890000      -0.134087640000       1.000000000000
C15 C       0.233626320000       0.242604800000      -0.079867420000       1.000000000000
C16 C       0.301897310000      -0.048447830000      -0.208750650000       1.000000000000
C17 C       0.161448280000       0.537975280000       0.043382550000       1.000000000000
C18 C       0.291107340000       0.052921540000      -0.122352990000       1.000000000000
C19 C       0.338934610000      -0.042656300000      -0.083483400000       1.000000000000
N1 N       0.149243220000       0.639958660000       0.127428890000       1.000000000000
N2 N       0.334246570000       0.040003710000      -0.001119420000       1.000000000000
N3 N       0.353421200000      -0.227213780000      -0.256255410000       1.000000000000
H1 H       0.010543940000       1.033910510000       0.154198110000       1.000000000000
H2 H       0.467827350000      -0.303843610000       0.016819520000       1.000000000000
H3 H       0.030782930000       0.853588150000       0.001162810000       1.000000000000
H4 H       0.479328630000      -0.464434640000      -0.135964080000       1.000000000000
H5 H       0.171987900000       0.266201060000      -0.250787410000       1.000000000000
H6 H       0.269887520000      -0.055182590000      -0.320181080000       1.000000000000
H7 H       0.088657140000       0.886454050000       0.229502950000       1.000000000000
H8 H       0.372653810000       0.020725530000       0.097495380000       1.000000000000
H9 H       0.104169870000       0.549639930000      -0.128478570000       1.000000000000
H10 H       0.247379760000       0.308223780000       0.044119140000       1.000000000000
H11 H       0.436158670000      -0.452662420000      -0.259027610000       1.000000000000
#END
data_mol9_opt_14-QR-14-370-3
_audit_creation_method 'generated by cspy2.0'
_cell_length_a 21.5513
_cell_length_b 3.853
_cell_length_c 62.642
_cell_angle_alpha 90.0
_cell_angle_beta 14.792300000000001
_cell_angle_gamma 90.0
loop_
_symmetry_equiv_pos_site_id
_symmetry_equiv_pos_as_xyz
1 -x,-y,-z
2 +x,+y,+z
3 -x,1/2+y,1/2-z
4 +x,1/2-y,1/2+z
loop_
_atom_site_label
_atom_site_type_symbol
_atom_site_fract_x
_atom_site_fract_y
_atom_site_fract_z
_atom_site_occupancy
C1 C       0.981108700000       0.896524460000       0.427718450000       1.000000000000
C2 C       0.720045000000      -0.024187780000       0.380281320000       1.000000000000
C3 C       1.197899560000       0.940480150000       0.345323960000       1.000000000000
C4 C       0.944684630000       0.034145280000       0.296705330000       1.000000000000
C5 C       1.670553410000       0.778982430000       0.121934200000       1.000000000000
C6 C       1.689202260000       0.668227860000       0.095318380000       1.000000000000
C7 C       0.785477590000       0.736051420000       0.481631290000       1.000000000000
C8 C       0.682953040000       0.082074360000       0.413894210000       1.000000000000
C9 C       1.434345300000       0.857001910000       0.233172040000       1.000000000000
C10 C       1.027772450000       0.548615160000       0.349502290000       1.000000000000
C11 C       1.362592620000       0.262280690000       0.161731330000       1.000000000000
C12 C       1.448234200000       0.739766840000       0.207540640000       1.000000000000
C13 C       1.221449740000       0.825008630000       0.316015470000       1.000000000000
C14 C       1.126634490000       0.195552640000       0.248519230000       1.000000000000
C15 C       1.239568780000       0.579270690000       0.266887810000       1.000000000000
C16 C       1.487654240000       0.507950380000       0.151719590000       1.000000000000
C17 C       1.013870780000       0.666828120000       0.375274630000       1.000000000000
C18 C       1.262677750000       0.460167670000       0.237069460000       1.000000000000
C19 C       1.073091190000       0.294682830000       0.287738570000       1.000000000000
N1 N       0.797870310000       0.625455330000       0.457783350000       1.000000000000
N2 N       0.849238600000       0.233456650000       0.370509990000       1.000000000000
N3 N       1.534868310000       0.409923480000       0.115325710000       1.000000000000
H1 H       0.955217100000       0.980675180000       0.452679860000       1.000000000000
H2 H       0.574681400000      -0.147357910000       0.419777510000       1.000000000000
H3 H       1.351849860000       1.061412640000       0.301987610000       1.000000000000
H4 H       0.985221010000      -0.041545590000       0.266917340000       1.000000000000
H5 H       1.823860330000       0.899974350000       0.078885320000       1.000000000000
H6 H       1.854864560000       0.694763920000       0.031035580000       1.000000000000
H7 H       0.612304140000       0.700288250000       0.547330050000       1.000000000000
H8 H       0.507373440000       0.039936010000       0.479838520000       1.000000000000
H9 H       1.593502200000       0.976259530000       0.187384730000       1.000000000000
H10 H       0.867650520000       0.431332580000       0.396031570000       1.000000000000
H11 H       1.403863590000       0.186774410000       0.131639220000       1.000000000000
#END
data_mol9_opt_14-QR-14-214-3
_audit_creation_method 'generated by cspy2.0'
_cell_length_a 15.8993
_cell_length_b 3.8203
_cell_length_c 31.5377
_cell_angle_alpha 90.0
_cell_angle_beta 43.8117
_cell_angle_gamma 90.0
loop_
_symmetry_equiv_pos_site_id
_symmetry_equiv_pos_as_xyz
1 -x,-y,-z
2 +x,+y,+z
3 -x,1/2+y,1/2-z
4 +x,1/2-y,1/2+z
loop_
_atom_site_label
_atom_site_type_symbol
_atom_site_fract_x
_atom_site_fract_y
_atom_site_fract_z
_atom_site_occupancy
C1 C       0.460449460000       0.479273520000       0.099945310000       1.000000000000
C2 C       1.269094990000       0.772067260000      -0.123865310000       1.000000000000
C3 C       0.522172060000       0.349714510000       0.043341800000       1.000000000000
C4 C       1.321981550000       0.634101830000      -0.178826830000       1.000000000000
C5 C       0.919986130000       0.106571140000      -0.167092060000       1.000000000000
C6 C       1.042759900000       0.112669260000      -0.210788720000       1.000000000000
C7 C       0.527796030000       0.615121100000       0.110338640000       1.000000000000
C8 C       1.141217240000       0.777652960000      -0.075411540000       1.000000000000
C9 C       0.723626080000       0.228758810000      -0.062741720000       1.000000000000
C10 C       0.837815460000       0.507316580000      -0.032622170000       1.000000000000
C11 C       1.297089040000       0.359961580000      -0.240334030000       1.000000000000
C12 C       0.850076770000       0.239079420000      -0.106868680000       1.000000000000
C13 C       0.651421940000       0.354423820000      -0.003326100000       1.000000000000
C14 C       1.247504710000       0.505373910000      -0.184569800000       1.000000000000
C15 C       0.910843280000       0.382482250000      -0.092126610000       1.000000000000
C16 C       1.106981920000       0.251850820000      -0.198374670000       1.000000000000
C17 C       0.710523370000       0.496708850000       0.011787660000       1.000000000000
C18 C       1.043997560000       0.387640000000      -0.140005210000       1.000000000000
C19 C       1.118830300000       0.521368240000      -0.133105650000       1.000000000000
N1 N       0.646532700000       0.625438210000       0.069008750000       1.000000000000
N2 N       1.069217420000       0.659394030000      -0.079358920000       1.000000000000
N3 N       1.231336400000       0.239341410000      -0.247355090000       1.000000000000
H1 H       0.362047800000       0.480712290000       0.136805530000       1.000000000000
H2 H       1.322593610000       0.874104350000      -0.117294150000       1.000000000000
H3 H       0.474649860000       0.243626030000       0.033352720000       1.000000000000
H4 H       1.419983440000       0.622153280000      -0.217983810000       1.000000000000
H5 H       0.872028920000       0.000888630000      -0.176830800000       1.000000000000
H6 H       1.097795450000       0.014169470000      -0.256634090000       1.000000000000
H7 H       0.479198820000       0.718676910000       0.155320660000       1.000000000000
H8 H       1.096165910000       0.885117730000      -0.031228030000       1.000000000000
H9 H       0.680422090000       0.119938750000      -0.075027060000       1.000000000000
H10 H       0.878491120000       0.616410640000      -0.019340380000       1.000000000000
H11 H       1.395430800000       0.347421880000      -0.279723410000       1.000000000000
#END
data_mol9_opt_19-QR-19-261-3
_audit_creation_method 'generated by cspy2.0'
_cell_length_a 16.793
_cell_length_b 21.0183
_cell_length_c 3.7177
_cell_angle_alpha 90.0
_cell_angle_beta 90.0
_cell_angle_gamma 90.0
loop_
_symmetry_equiv_pos_site_id
_symmetry_equiv_pos_as_xyz
1 +x,+y,+z
2 -x,1/2+y,1/2-z
3 1/2-x,-y,1/2+z
4 1/2+x,1/2-y,-z
loop_
_atom_site_label
_atom_site_type_symbol
_atom_site_fract_x
_atom_site_fract_y
_atom_site_fract_z
_atom_site_occupancy
C1 C       0.140843910000       0.404502600000       0.681974520000       1.000000000000
C2 C      -0.336841760000       0.622540000000       0.623018890000       1.000000000000
C3 C       0.160542370000       0.463160080000       0.551026700000       1.000000000000
C4 C      -0.310569510000       0.679885030000       0.491671100000       1.000000000000
C5 C       0.068269720000       0.677243510000       0.202120470000       1.000000000000
C6 C       0.009652520000       0.720779670000       0.162808590000       1.000000000000
C7 C       0.059817530000       0.391809410000       0.770053410000       1.000000000000
C8 C      -0.280029850000       0.574003160000       0.672916040000       1.000000000000
C9 C       0.113099630000       0.571028310000       0.375643490000       1.000000000000
C10 C      -0.042061840000       0.536201510000       0.564837250000       1.000000000000
C11 C      -0.198448540000       0.746113990000       0.276250900000       1.000000000000
C12 C       0.051412260000       0.614866920000       0.337486270000       1.000000000000
C13 C       0.099694840000       0.509614440000       0.506896050000       1.000000000000
C14 C      -0.229076130000       0.687869680000       0.413100790000       1.000000000000
C15 C      -0.029341120000       0.597689780000       0.433971660000       1.000000000000
C16 C      -0.071172940000       0.706012840000       0.254797760000       1.000000000000
C17 C       0.020069010000       0.492100650000       0.603341700000       1.000000000000
C18 C      -0.092263630000       0.645382570000       0.389475530000       1.000000000000
C19 C      -0.175755490000       0.636154750000       0.472001700000       1.000000000000
N1 N       0.001721700000       0.432839320000       0.734400330000       1.000000000000
N2 N      -0.203529040000       0.580014340000       0.602078470000       1.000000000000
N3 N      -0.123781940000       0.755183600000       0.200262600000       1.000000000000
H1 H       0.185287140000       0.367730190000       0.719894950000       1.000000000000
H2 H      -0.398872880000       0.614187160000       0.687162940000       1.000000000000
H3 H       0.221492960000       0.474942030000       0.480396640000       1.000000000000
H4 H      -0.351244240000       0.719222230000       0.446878390000       1.000000000000
H5 H       0.129286230000       0.688763510000       0.131891730000       1.000000000000
H6 H       0.020719510000       0.768241630000       0.061393820000       1.000000000000
H7 H       0.043722680000       0.345188940000       0.874518910000       1.000000000000
H8 H      -0.298671810000       0.527948600000       0.776322710000       1.000000000000
H9 H       0.173070330000       0.585151590000       0.301220850000       1.000000000000
H10 H      -0.100965500000       0.521076110000       0.640358090000       1.000000000000
H11 H      -0.239109190000       0.785708480000       0.231122360000       1.000000000000
#END
data_mol9_opt_2-QR-2-3819-3
_audit_creation_method 'generated by cspy2.0'
_cell_length_a 39.3468
_cell_length_b 11.0604
_cell_length_c 10.5534
_cell_angle_alpha 50.6041
_cell_angle_beta 43.8577
_cell_angle_gamma 93.2793
loop_
_symmetry_equiv_pos_site_id
_symmetry_equiv_pos_as_xyz
1 -x,-y,-z
2 +x,+y,+z
loop_
_atom_site_label
_atom_site_type_symbol
_atom_site_fract_x
_atom_site_fract_y
_atom_site_fract_z
_atom_site_occupancy
C1 C       0.266186560000       0.604335280000       0.763648530000       1.000000000000
C2 C       0.183007970000      -0.728983860000       1.900958700000       1.000000000000
C3 C       0.433878370000       1.068150740000      -0.026190110000       1.000000000000
C4 C       0.355330950000      -0.238460830000       1.079196590000       1.000000000000
C5 C       0.834926660000       1.848531290000      -1.693436850000       1.000000000000
C6 C       0.865174050000       1.785454010000      -1.737086750000       1.000000000000
C7 C       0.131414760000       0.077834750000       1.502276210000       1.000000000000
C8 C       0.138498580000      -0.705558180000       2.012151210000       1.000000000000
C9 C       0.634825120000       1.456360020000      -0.859568570000       1.000000000000
C10 C       0.351261750000       0.384747380000       0.670170420000       1.000000000000
C11 C       0.659290990000       0.782094590000      -0.474755730000       1.000000000000
C12 C       0.662052760000       1.378623290000      -0.884518310000       1.000000000000
C13 C       0.468581900000       1.011025770000      -0.086251770000       1.000000000000
C14 C       0.479098540000       0.261663790000       0.389456140000       1.000000000000
C15 C       0.516807650000       0.826732760000      -0.098903090000       1.000000000000
C16 C       0.725631230000       1.247555870000      -0.977195100000       1.000000000000
C17 C       0.323915600000       0.463208480000       0.694908110000       1.000000000000
C18 C       0.551722730000       0.765171830000      -0.156725860000       1.000000000000
C19 C       0.422387200000       0.246484150000       0.561393150000       1.000000000000
N1 N       0.156499190000       0.003268790000       1.481355730000       1.000000000000
N2 N       0.251081750000      -0.245036870000       1.380959830000       1.000000000000
N3 N       0.777105890000       1.251394550000      -1.126557750000       1.000000000000
H1 H       0.233913870000       0.628810880000       0.838819480000       1.000000000000
H2 H       0.083317060000      -1.123289400000       2.450802660000       1.000000000000
H3 H       0.540673190000       1.477674600000      -0.606308750000       1.000000000000
H4 H       0.398342810000      -0.227489460000       0.949185160000       1.000000000000
H5 H       0.941188490000       2.256893580000      -2.271234570000       1.000000000000
H6 H       0.994392950000       2.133048390000      -2.339343620000       1.000000000000
H7 H      -0.002441910000      -0.293278770000       2.133328820000       1.000000000000
H8 H       0.003305290000      -1.085714690000       2.653763910000       1.000000000000
H9 H       0.746030260000       1.874540840000      -1.458088150000       1.000000000000
H10 H       0.239005950000      -0.033525230000       1.271753650000       1.000000000000
H11 H       0.702892900000       0.794540220000      -0.607501580000       1.000000000000
#END
data_mol9_opt_14-QR-14-812-3
_audit_creation_method 'generated by cspy2.0'
_cell_length_a 3.6597
_cell_length_b 15.9166
_cell_length_c 24.6987
_cell_angle_alpha 90.0
_cell_angle_beta 113.8713
_cell_angle_gamma 90.0
loop_
_symmetry_equiv_pos_site_id
_symmetry_equiv_pos_as_xyz
1 -x,-y,-z
2 +x,+y,+z
3 -x,1/2+y,1/2-z
4 +x,1/2-y,1/2+z
loop_
_atom_site_label
_atom_site_type_symbol
_atom_site_fract_x
_atom_site_fract_y
_atom_site_fract_z
_atom_site_occupancy
C1 C       0.124327500000       0.388222810000       0.400179770000       1.000000000000
C2 C       1.227004030000      -0.082972750000       0.625872400000       1.000000000000
C3 C       0.208773030000       0.413111160000       0.456929350000       1.000000000000
C4 C       1.301393760000      -0.051409040000       0.681088210000       1.000000000000
C5 C       0.753389780000       0.336005140000       0.668388640000       1.000000000000
C6 C       0.921820270000       0.279564150000       0.712432930000       1.000000000000
C7 C       0.216081360000       0.304293060000       0.389949530000       1.000000000000
C8 C       1.050955320000      -0.028799910000       0.577017810000       1.000000000000
C9 C       0.484259950000       0.373279910000       0.563512360000       1.000000000000
C10 C       0.639570650000       0.211704400000       0.533657310000       1.000000000000
C11 C       1.270022810000       0.068717710000       0.742676920000       1.000000000000
C12 C       0.657105870000       0.313705460000       0.607956970000       1.000000000000
C13 C       0.385294520000       0.354602840000       0.503911540000       1.000000000000
C14 C       1.200449650000       0.032633890000       0.686687090000       1.000000000000
C15 C       0.739660580000       0.229687580000       0.593349000000       1.000000000000
C16 C       1.009284490000       0.195672140000       0.700173270000       1.000000000000
C17 C       0.465740910000       0.271715990000       0.488938490000       1.000000000000
C18 C       0.921943580000       0.169168010000       0.641579280000       1.000000000000
C19 C       1.023319890000       0.082978650000       0.634821710000       1.000000000000
N1 N       0.378173990000       0.248160690000       0.431564200000       1.000000000000
N2 N       0.953338440000       0.049974330000       0.580824570000       1.000000000000
N3 N       1.180422590000       0.145847760000       0.749538830000       1.000000000000
H1 H      -0.009988010000       0.430730350000       0.363085700000       1.000000000000
H2 H       1.299340430000      -0.147131890000       0.619394430000       1.000000000000
H3 H       0.144069090000       0.476426730000       0.466804950000       1.000000000000
H4 H       1.436224000000      -0.089824900000       0.720545830000       1.000000000000
H5 H       0.688031670000       0.399365390000       0.678008990000       1.000000000000
H6 H       0.997794750000       0.294736830000       0.758454280000       1.000000000000
H7 H       0.149636010000       0.284064390000       0.344855460000       1.000000000000
H8 H       0.987540580000      -0.051638840000       0.532613650000       1.000000000000
H9 H       0.425511070000       0.435783330000       0.575698150000       1.000000000000
H10 H       0.694823730000       0.150210710000       0.520466180000       1.000000000000
H11 H       1.405488720000       0.030341720000       0.782378830000       1.000000000000
#END
data_mol9_opt_4-QR-4-5557-3
_audit_creation_method 'generated by cspy2.0'
_cell_length_a 11.236
_cell_length_b 3.6457
_cell_length_c 17.363
_cell_angle_alpha 90.0
_cell_angle_beta 111.33730000000001
_cell_angle_gamma 90.0
loop_
_symmetry_equiv_pos_site_id
_symmetry_equiv_pos_as_xyz
1 +x,+y,+z
2 -x,1/2+y,-z
loop_
_atom_site_label
_atom_site_type_symbol
_atom_site_fract_x
_atom_site_fract_y
_atom_site_fract_z
_atom_site_occupancy
C1 C       0.587018480000       0.583038450000       0.629846640000       1.000000000000
C2 C       0.272716810000       1.254586420000       1.032805820000       1.000000000000
C3 C       0.457848400000       0.602789340000       0.588861220000       1.000000000000
C4 C       0.144644590000       1.268216210000       0.985686290000       1.000000000000
C5 C       0.036064680000       0.854519640000       0.604767600000       1.000000000000
C6 C      -0.037607820000       0.949616500000       0.648179590000       1.000000000000
C7 C       0.638098630000       0.662230350000       0.716093720000       1.000000000000
C8 C       0.357337250000       1.157324030000       0.993008700000       1.000000000000
C9 C       0.245565780000       0.730364420000       0.597830640000       1.000000000000
C10 C       0.365451960000       0.874438850000       0.766777050000       1.000000000000
C11 C      -0.027919800000       1.194966930000       0.848833230000       1.000000000000
C12 C       0.172086550000       0.828427650000       0.644222550000       1.000000000000
C13 C       0.378595910000       0.701625230000       0.633462820000       1.000000000000
C14 C       0.103405220000       1.185752600000       0.900669990000       1.000000000000
C15 C       0.232471820000       0.903975180000       0.731807620000       1.000000000000
C16 C       0.017765220000       1.027115710000       0.734970920000       1.000000000000
C17 C       0.439375000000       0.775869890000       0.720034180000       1.000000000000
C18 C       0.151312130000       1.006357780000       0.778058940000       1.000000000000
C19 C       0.195757910000       1.090076250000       0.865537070000       1.000000000000
N1 N       0.569402450000       0.754200520000       0.759874910000       1.000000000000
N2 N       0.321741810000       1.078864840000       0.913735380000       1.000000000000
N3 N      -0.069471080000       1.120145660000       0.770302080000       1.000000000000
H1 H       0.650888520000       0.508931910000       0.598294010000       1.000000000000
H2 H       0.308865080000       1.315625340000       1.098336690000       1.000000000000
H3 H       0.414735700000       0.544812510000       0.523179070000       1.000000000000
H4 H       0.074419040000       1.341046110000       1.012526640000       1.000000000000
H5 H      -0.006527150000       0.796228980000       0.539112790000       1.000000000000
H6 H      -0.140543450000       0.971579500000       0.619934380000       1.000000000000
H7 H       0.740901300000       0.647053280000       0.749111230000       1.000000000000
H8 H       0.459427980000       1.143552080000       1.028372150000       1.000000000000
H9 H       0.197838370000       0.675150900000       0.532293420000       1.000000000000
H10 H       0.414956250000       0.927746190000       0.831599250000       1.000000000000
H11 H      -0.098662650000       1.268128830000       0.875568390000       1.000000000000
#END
data_mol9_opt_14-QR-14-6767-3
_audit_creation_method 'generated by cspy2.0'
_cell_length_a 3.646
_cell_length_b 12.5509
_cell_length_c 34.4836
_cell_angle_alpha 90.0
_cell_angle_beta 122.99810000000001
_cell_angle_gamma 90.0
loop_
_symmetry_equiv_pos_site_id
_symmetry_equiv_pos_as_xyz
1 -x,-y,-z
2 +x,+y,+z
3 -x,1/2+y,1/2-z
4 +x,1/2-y,1/2+z
loop_
_atom_site_label
_atom_site_type_symbol
_atom_site_fract_x
_atom_site_fract_y
_atom_site_fract_z
_atom_site_occupancy
C1 C       0.313670290000       0.981647560000       0.885541320000       1.000000000000
C2 C       0.508362570000       0.278696230000       0.974593180000       1.000000000000
C3 C       0.010641440000       0.930047150000       0.845847450000       1.000000000000
C4 C       0.194287880000       0.234925820000       0.932918180000       1.000000000000
C5 C      -0.702383600000       0.589523530000       0.771584800000       1.000000000000
C6 C      -0.752147480000       0.483353080000       0.773645290000       1.000000000000
C7 C       0.563262290000       0.921600820000       0.927107750000       1.000000000000
C8 C       0.584583340000       0.389095450000       0.975925020000       1.000000000000
C9 C      -0.346192970000       0.757563740000       0.808815780000       1.000000000000
C10 C       0.177740160000       0.655092440000       0.894000560000       1.000000000000
C11 C      -0.364445720000       0.260233320000       0.849650340000       1.000000000000
C12 C      -0.389612950000       0.648134400000       0.811990930000       1.000000000000
C13 C      -0.046121290000       0.818268030000       0.847258000000       1.000000000000
C14 C      -0.036170070000       0.301061430000       0.893698160000       1.000000000000
C15 C      -0.121016710000       0.593665010000       0.855812680000       1.000000000000
C16 C      -0.493984170000       0.425961270000       0.816228090000       1.000000000000
C17 C       0.221157380000       0.765259430000       0.890786400000       1.000000000000
C18 C      -0.178424820000       0.478522090000       0.857486390000       1.000000000000
C19 C       0.062269030000       0.412009460000       0.898223460000       1.000000000000
N1 N       0.523593970000       0.818830440000       0.930219460000       1.000000000000
N2 N       0.374720110000       0.452947020000       0.939897620000       1.000000000000
N3 N      -0.582988840000       0.318696580000       0.812745260000       1.000000000000
H1 H       0.367483540000       1.066683630000       0.886030050000       1.000000000000
H2 H       0.693773770000       0.231053710000       1.005648110000       1.000000000000
H3 H      -0.186864440000       0.972557580000       0.813392490000       1.000000000000
H4 H       0.119725970000       0.150418630000       0.929520470000       1.000000000000
H5 H      -0.898874850000       0.632402110000       0.739236660000       1.000000000000
H6 H      -0.986016150000       0.437140870000       0.743671010000       1.000000000000
H7 H       0.805135930000       0.962209210000       0.958847790000       1.000000000000
H8 H       0.831009080000       0.426514730000       1.008327640000       1.000000000000
H9 H      -0.551588780000       0.796380770000       0.775539180000       1.000000000000
H10 H       0.384970490000       0.618455370000       0.927349190000       1.000000000000
H11 H      -0.440249970000       0.175447110000       0.846121930000       1.000000000000
#END
data_mol9_opt_14-QR-14-1786-3
_audit_creation_method 'generated by cspy2.0'
_cell_length_a 11.3632
_cell_length_b 3.6494
_cell_length_c 38.6994
_cell_angle_alpha 90.0
_cell_angle_beta 56.3381
_cell_angle_gamma 90.0
loop_
_symmetry_equiv_pos_site_id
_symmetry_equiv_pos_as_xyz
1 -x,-y,-z
2 +x,+y,+z
3 -x,1/2+y,1/2-z
4 +x,1/2-y,1/2+z
loop_
_atom_site_label
_atom_site_type_symbol
_atom_site_fract_x
_atom_site_fract_y
_atom_site_fract_z
_atom_site_occupancy
C1 C       0.008611760000       0.928098230000       0.927499830000       1.000000000000
C2 C      -0.217050980000       0.975365200000       0.731932700000       1.000000000000
C3 C      -0.130297980000       1.030527250000       0.949433490000       1.000000000000
C4 C      -0.356481040000       1.077600130000       0.756888800000       1.000000000000
C5 C      -0.550605550000       1.303431660000       0.946901280000       1.000000000000
C6 C      -0.615027730000       1.334100560000       0.926336210000       1.000000000000
C7 C       0.079179610000       0.859331230000       0.884141660000       1.000000000000
C8 C      -0.140743230000       0.936573830000       0.750569300000       1.000000000000
C9 C      -0.341584130000       1.167783520000       0.947681960000       1.000000000000
C10 C      -0.183408800000       1.020084100000       0.862497970000       1.000000000000
C11 C      -0.560669200000       1.245399480000       0.826845970000       1.000000000000
C12 C      -0.405070800000       1.197703070000       0.925639130000       1.000000000000
C13 C      -0.199964390000       1.065157500000       0.928350530000       1.000000000000
C14 C      -0.416958880000       1.138788510000       0.799512390000       1.000000000000
C15 C      -0.324830520000       1.122408360000       0.881500580000       1.000000000000
C16 C      -0.540023420000       1.262278160000       0.882654120000       1.000000000000
C17 C      -0.119575560000       0.989851260000       0.884708860000       1.000000000000
C18 C      -0.396099430000       1.157221580000       0.859624530000       1.000000000000
C19 C      -0.331845020000       1.092953150000       0.815741210000       1.000000000000
N1 N       0.019943230000       0.887339440000       0.863331220000       1.000000000000
N2 N      -0.194264200000       0.991730740000       0.790277380000       1.000000000000
N3 N      -0.619941980000       1.304718040000       0.866262340000       1.000000000000
H1 H       0.065725950000       0.898334070000       0.942315640000       1.000000000000
H2 H      -0.166036940000       0.925429450000       0.699023100000       1.000000000000
H3 H      -0.188274330000       1.085672250000       0.982506620000       1.000000000000
H4 H      -0.421164760000       1.112475530000       0.744486420000       1.000000000000
H5 H      -0.608044950000       1.358277300000       0.979954310000       1.000000000000
H6 H      -0.724828230000       1.413262630000       0.941627770000       1.000000000000
H7 H       0.189817030000       0.777606640000       0.866487960000       1.000000000000
H8 H      -0.030067760000       0.856129850000       0.731764100000       1.000000000000
H9 H      -0.404171020000       1.225884240000       0.980741780000       1.000000000000
H10 H      -0.119191000000       0.961132830000       0.829769770000       1.000000000000
H11 H      -0.625917800000       1.280495320000       0.814502140000       1.000000000000
#END
data_mol9_opt_14-QR-14-3374-3
_audit_creation_method 'generated by cspy2.0'
_cell_length_a 16.9074
_cell_length_b 3.5874
_cell_length_c 22.556
_cell_angle_alpha 90.0
_cell_angle_beta 74.6883
_cell_angle_gamma 90.0
loop_
_symmetry_equiv_pos_site_id
_symmetry_equiv_pos_as_xyz
1 -x,-y,-z
2 +x,+y,+z
3 -x,1/2+y,1/2-z
4 +x,1/2-y,1/2+z
loop_
_atom_site_label
_atom_site_type_symbol
_atom_site_fract_x
_atom_site_fract_y
_atom_site_fract_z
_atom_site_occupancy
C1 C       0.871254090000       0.726110370000       0.022614590000       1.000000000000
C2 C       0.463097950000       0.326463470000       0.380423210000       1.000000000000
C3 C       0.912509690000       0.686147320000       0.066779310000       1.000000000000
C4 C       0.510496970000       0.288639230000       0.421003180000       1.000000000000
C5 C       0.895695230000       0.464049960000       0.285577260000       1.000000000000
C6 C       0.851629110000       0.400078330000       0.344037230000       1.000000000000
C7 C       0.784080460000       0.699646960000       0.040031590000       1.000000000000
C8 C       0.503545060000       0.394408160000       0.318284230000       1.000000000000
C9 C       0.903081670000       0.574104080000       0.177376850000       1.000000000000
C10 C       0.732358720000       0.532403150000       0.201580260000       1.000000000000
C11 C       0.648599970000       0.282432850000       0.439138460000       1.000000000000
C12 C       0.856020320000       0.509064560000       0.237218560000       1.000000000000
C13 C       0.867255170000       0.619459370000       0.128614200000       1.000000000000
C14 C       0.596423530000       0.318702210000       0.399284690000       1.000000000000
C15 C       0.767514740000       0.486671720000       0.250648000000       1.000000000000
C16 C       0.763912460000       0.375457050000       0.359578910000       1.000000000000
C17 C       0.779770540000       0.597702630000       0.141343450000       1.000000000000
C18 C       0.720574230000       0.417575880000       0.314262090000       1.000000000000
C19 C       0.632163730000       0.387682700000       0.335603200000       1.000000000000
N1 N       0.739675290000       0.638813580000       0.096179750000       1.000000000000
N2 N       0.583671880000       0.423874490000       0.296603960000       1.000000000000
N3 N       0.727982860000       0.309013880000       0.420800410000       1.000000000000
H1 H       0.903278730000       0.777113420000      -0.025030290000       1.000000000000
H2 H       0.396876760000       0.305614640000       0.394982520000       1.000000000000
H3 H       0.978889750000       0.704162760000       0.055621350000       1.000000000000
H4 H       0.483195780000       0.236189410000       0.469488550000       1.000000000000
H5 H       0.962050420000       0.482373020000       0.274171940000       1.000000000000
H6 H       0.880015350000       0.364824100000       0.381438130000       1.000000000000
H7 H       0.750841820000       0.731164430000       0.005081030000       1.000000000000
H8 H       0.467989980000       0.426064160000       0.284840720000       1.000000000000
H9 H       0.969305840000       0.589661510000       0.168598660000       1.000000000000
H10 H       0.666862230000       0.518213440000       0.209113600000       1.000000000000
H11 H       0.621398870000       0.229606540000       0.487831680000       1.000000000000
#END
data_mol9_opt_33-QR-33-1550-3
_audit_creation_method 'generated by cspy2.0'
_cell_length_a 21.451
_cell_length_b 17.0281
_cell_length_c 3.5944
_cell_angle_alpha 90.0
_cell_angle_beta 90.0
_cell_angle_gamma 90.0
loop_
_symmetry_equiv_pos_site_id
_symmetry_equiv_pos_as_xyz
1 +x,+y,+z
2 -x,-y,1/2+z
3 1/2+x,1/2-y,+z
4 1/2-x,1/2+y,1/2+z
loop_
_atom_site_label
_atom_site_type_symbol
_atom_site_fract_x
_atom_site_fract_y
_atom_site_fract_z
_atom_site_occupancy
C1 C       0.403997280000       0.111054270000       0.528597250000       1.000000000000
C2 C       0.620641570000       0.577615630000       0.758707690000       1.000000000000
C3 C       0.463626880000       0.088318590000       0.607492560000       1.000000000000
C4 C       0.678813210000       0.548457020000       0.838480510000       1.000000000000
C5 C       0.679630230000       0.169617210000       0.877954060000       1.000000000000
C6 C       0.723133050000       0.226042630000       0.928990660000       1.000000000000
C7 C       0.390384290000       0.192766310000       0.502840600000       1.000000000000
C8 C       0.572113940000       0.523227330000       0.700343470000       1.000000000000
C9 C       0.572482270000       0.130219330000       0.743379850000       1.000000000000
C10 C       0.535770860000       0.287228850000       0.680126360000       1.000000000000
C11 C       0.746759570000       0.432969120000       0.939794800000       1.000000000000
C12 C       0.616319820000       0.189674790000       0.793909870000       1.000000000000
C13 C       0.510137690000       0.146792180000       0.661393950000       1.000000000000
C14 C       0.687606190000       0.466544780000       0.858649180000       1.000000000000
C15 C       0.598184410000       0.271336540000       0.762133180000       1.000000000000
C16 C       0.707422170000       0.307659950000       0.900528600000       1.000000000000
C17 C       0.491656100000       0.227350360000       0.629456160000       1.000000000000
C18 C       0.645890350000       0.331840410000       0.817818570000       1.000000000000
C19 C       0.635823410000       0.415814090000       0.795755670000       1.000000000000
N1 N       0.431429450000       0.248764460000       0.549900200000       1.000000000000
N2 N       0.578864510000       0.446409720000       0.717331010000       1.000000000000
N3 N       0.756641510000       0.357806340000       0.960094740000       1.000000000000
H1 H       0.367137780000       0.068495220000       0.485587130000       1.000000000000
H2 H       0.611655780000       0.640077210000       0.740254910000       1.000000000000
H3 H       0.476128310000       0.026737970000       0.629811790000       1.000000000000
H4 H       0.718208020000       0.587158520000       0.886238280000       1.000000000000
H5 H       0.691872420000       0.107981630000       0.899883040000       1.000000000000
H6 H       0.771270280000       0.212549970000       0.992926730000       1.000000000000
H7 H       0.342982890000       0.211277220000       0.440127240000       1.000000000000
H8 H       0.525433110000       0.544179700000       0.636409170000       1.000000000000
H9 H       0.587342210000       0.069500440000       0.768700230000       1.000000000000
H10 H       0.519909290000       0.346930200000       0.653576420000       1.000000000000
H11 H       0.786399130000       0.471650580000       0.988048760000       1.000000000000
#END
data_mol9_opt_14-QR-14-1308-3
_audit_creation_method 'generated by cspy2.0'
_cell_length_a 17.8228
_cell_length_b 3.6545
_cell_length_c 22.2398
_cell_angle_alpha 90.0
_cell_angle_beta 65.7159
_cell_angle_gamma 90.0
loop_
_symmetry_equiv_pos_site_id
_symmetry_equiv_pos_as_xyz
1 -x,-y,-z
2 +x,+y,+z
3 -x,1/2+y,1/2-z
4 +x,1/2-y,1/2+z
loop_
_atom_site_label
_atom_site_type_symbol
_atom_site_fract_x
_atom_site_fract_y
_atom_site_fract_z
_atom_site_occupancy
C1 C       0.134219160000       0.783222510000       0.205056900000       1.000000000000
C2 C       0.536475800000       1.063382720000       0.362647410000       1.000000000000
C3 C       0.091871850000       0.887529300000       0.269241810000       1.000000000000
C4 C       0.488112800000       1.168442920000       0.426196500000       1.000000000000
C5 C       0.104211060000       1.237414540000       0.479195770000       1.000000000000
C6 C       0.147260130000       1.301350620000       0.515957260000       1.000000000000
C7 C       0.221377480000       0.745771500000       0.179867440000       1.000000000000
C8 C       0.497112900000       0.989981120000       0.320469260000       1.000000000000
C9 C       0.099029680000       1.063376840000       0.374924670000       1.000000000000
C10 C       0.269922810000       0.973468820000       0.315719620000       1.000000000000
C11 C       0.349161480000       1.305566840000       0.511637590000       1.000000000000
C12 C       0.145033850000       1.126717870000       0.411619890000       1.000000000000
C13 C       0.136014180000       0.955381150000       0.308811480000       1.000000000000
C14 C       0.402318190000       1.198397700000       0.446470730000       1.000000000000
C15 C       0.233605130000       1.081460350000       0.381809720000       1.000000000000
C16 C       0.235002210000       1.260369450000       0.488633100000       1.000000000000
C17 C       0.223581420000       0.909906870000       0.278796540000       1.000000000000
C18 C       0.279419640000       1.151405350000       0.422317570000       1.000000000000
C19 C       0.367714250000       1.118893050000       0.400455740000       1.000000000000
N1 N       0.264783670000       0.804804840000       0.214182670000       1.000000000000
N2 N       0.417138990000       1.015552780000       0.337951330000       1.000000000000
N3 N       0.269844440000       1.335576320000       0.532105090000       1.000000000000
H1 H       0.103066090000       0.728863870000       0.173176440000       1.000000000000
H2 H       0.602635870000       1.036565400000       0.344854050000       1.000000000000
H3 H       0.025460350000       0.919550930000       0.290520810000       1.000000000000
H4 H       0.514546280000       1.228831220000       0.461189630000       1.000000000000
H5 H       0.037827420000       1.268948490000       0.500217720000       1.000000000000
H6 H       0.118002790000       1.385412130000       0.567092840000       1.000000000000
H7 H       0.255484160000       0.662823160000       0.128784030000       1.000000000000
H8 H       0.533443910000       0.905946110000       0.269812240000       1.000000000000
H9 H       0.032726960000       1.099267970000       0.398499120000       1.000000000000
H10 H       0.335519350000       0.936029920000       0.291260320000       1.000000000000
H11 H       0.375496720000       1.366546510000       0.546881740000       1.000000000000
#END
data_mol9_opt_19-QR-19-302-3
_audit_creation_method 'generated by cspy2.0'
_cell_length_a 30.6941
_cell_length_b 8.3398
_cell_length_c 5.3713
_cell_angle_alpha 90.0
_cell_angle_beta 90.0
_cell_angle_gamma 90.0
loop_
_symmetry_equiv_pos_site_id
_symmetry_equiv_pos_as_xyz
1 +x,+y,+z
2 -x,1/2+y,1/2-z
3 1/2-x,-y,1/2+z
4 1/2+x,1/2-y,-z
loop_
_atom_site_label
_atom_site_type_symbol
_atom_site_fract_x
_atom_site_fract_y
_atom_site_fract_z
_atom_site_occupancy
C1 C       0.521508820000       0.458955260000       0.521984290000       1.000000000000
C2 C       0.709927850000       0.474596200000      -0.819708680000       1.000000000000
C3 C       0.532252880000       0.301620540000       0.486666700000       1.000000000000
C4 C       0.718713930000       0.313567150000      -0.837974300000       1.000000000000
C5 C       0.615837880000      -0.093357260000      -0.002310140000       1.000000000000
C6 C       0.643633760000      -0.130100410000      -0.189030790000       1.000000000000
C7 C       0.539884300000       0.576699320000       0.361020790000       1.000000000000
C8 C       0.681194720000       0.524752110000      -0.630525350000       1.000000000000
C9 C       0.574597950000       0.103577080000       0.238073980000       1.000000000000
C10 C       0.606889490000       0.353373980000      -0.056153060000       1.000000000000
C11 C       0.706801910000       0.038409980000      -0.679480350000       1.000000000000
C12 C       0.603252360000       0.069350880000       0.043948370000       1.000000000000
C13 C       0.561383410000       0.260386920000       0.290815540000       1.000000000000
C14 C       0.698971960000       0.206339800000      -0.669439660000       1.000000000000
C15 C       0.620308960000       0.197137930000      -0.110496310000       1.000000000000
C16 C       0.661385780000      -0.007776870000      -0.346783170000       1.000000000000
C17 C       0.578058040000       0.387759750000       0.139368400000       1.000000000000
C18 C       0.650375670000       0.155392160000      -0.312379170000       1.000000000000
C19 C       0.670312200000       0.267667680000      -0.483657870000       1.000000000000
N1 N       0.566782050000       0.545014220000       0.178451530000       1.000000000000
N2 N       0.662255410000       0.427530350000      -0.470329720000       1.000000000000
N3 N       0.689149460000      -0.064007470000      -0.527631620000       1.000000000000
H1 H       0.499460840000       0.495672250000       0.668876370000       1.000000000000
H2 H       0.724320330000       0.561455040000      -0.945004690000       1.000000000000
H3 H       0.519044010000       0.207882000000       0.604767390000       1.000000000000
H4 H       0.740538890000       0.267028170000      -0.979577190000       1.000000000000
H5 H       0.602534330000      -0.186573930000       0.116260690000       1.000000000000
H6 H       0.653702070000      -0.251941610000      -0.228007600000       1.000000000000
H7 H       0.531467230000       0.702235680000       0.388146590000       1.000000000000
H8 H       0.673462060000       0.651362880000      -0.610525300000       1.000000000000
H9 H       0.562299080000       0.005496340000       0.350909680000       1.000000000000
H10 H       0.618622500000       0.452602840000      -0.165321230000       1.000000000000
H11 H       0.728708410000      -0.008703160000      -0.821323840000       1.000000000000
#END
data_mol9_opt_19-QR-19-1136-3
_audit_creation_method 'generated by cspy2.0'
_cell_length_a 22.1052
_cell_length_b 15.9971
_cell_length_c 3.7596
_cell_angle_alpha 90.0
_cell_angle_beta 90.0
_cell_angle_gamma 90.0
loop_
_symmetry_equiv_pos_site_id
_symmetry_equiv_pos_as_xyz
1 +x,+y,+z
2 -x,1/2+y,1/2-z
3 1/2-x,-y,1/2+z
4 1/2+x,1/2-y,-z
loop_
_atom_site_label
_atom_site_type_symbol
_atom_site_fract_x
_atom_site_fract_y
_atom_site_fract_z
_atom_site_occupancy
C1 C       0.344548720000       0.381612080000       0.426795460000       1.000000000000
C2 C       0.125238250000      -0.061859720000       1.331431940000       1.000000000000
C3 C       0.285752710000       0.407486590000       0.406368730000       1.000000000000
C4 C       0.067904510000      -0.029594620000       1.300863390000       1.000000000000
C5 C       0.071037320000       0.341180600000       0.625388050000       1.000000000000
C6 C       0.027362810000       0.288690590000       0.741481490000       1.000000000000
C7 C       0.357174870000       0.300823940000       0.567966980000       1.000000000000
C8 C       0.173881270000      -0.011730360000       1.216701700000       1.000000000000
C9 C       0.177543980000       0.373131940000       0.518129250000       1.000000000000
C10 C       0.212258220000       0.217236880000       0.785649890000       1.000000000000
C11 C       0.001786890000       0.087766370000       1.119803980000       1.000000000000
C12 C       0.133520950000       0.317639020000       0.639198730000       1.000000000000
C13 C       0.239097110000       0.353102090000       0.526449880000       1.000000000000
C14 C       0.060038890000       0.051150190000       1.158209480000       1.000000000000
C15 C       0.150629700000       0.236605100000       0.778567600000       1.000000000000
C16 C       0.042067300000       0.207865680000       0.881758300000       1.000000000000
C17 C       0.256556140000       0.273142930000       0.663881180000       1.000000000000
C18 C       0.102759410000       0.180348520000       0.903065280000       1.000000000000
C19 C       0.111865910000       0.097504450000       1.048924170000       1.000000000000
N1 N       0.315957590000       0.248522820000       0.681725020000       1.000000000000
N2 N       0.167985550000       0.063900960000       1.082410480000       1.000000000000
N3 N      -0.007213730000       0.161918630000       0.989055030000       1.000000000000
H1 H       0.381481600000       0.421019840000       0.338453450000       1.000000000000
H2 H       0.133497350000      -0.123583070000       1.439317940000       1.000000000000
H3 H       0.274016820000       0.468509880000       0.300758910000       1.000000000000
H4 H       0.028476730000      -0.064971660000       1.384127490000       1.000000000000
H5 H       0.059560060000       0.402236100000       0.519538530000       1.000000000000
H6 H      -0.020168920000       0.304889540000       0.734299260000       1.000000000000
H7 H       0.403907980000       0.279831640000       0.585026120000       1.000000000000
H8 H       0.219918990000      -0.035243440000       1.236724010000       1.000000000000
H9 H       0.163462850000       0.433460850000       0.414903620000       1.000000000000
H10 H       0.227342590000       0.157838560000       0.886682560000       1.000000000000
H11 H      -0.037887100000       0.052440450000       1.203269740000       1.000000000000
#END
data_mol9_opt_4-QR-4-631-3
_audit_creation_method 'generated by cspy2.0'
_cell_length_a 16.4626
_cell_length_b 3.6259
_cell_length_c 11.3308
_cell_angle_alpha 90.0
_cell_angle_beta 77.4062
_cell_angle_gamma 90.0
loop_
_symmetry_equiv_pos_site_id
_symmetry_equiv_pos_as_xyz
1 +x,+y,+z
2 -x,1/2+y,-z
loop_
_atom_site_label
_atom_site_type_symbol
_atom_site_fract_x
_atom_site_fract_y
_atom_site_fract_z
_atom_site_occupancy
C1 C       0.360746740000       0.559587700000       0.047667740000       1.000000000000
C2 C      -0.037642880000       0.641349460000       0.761558280000       1.000000000000
C3 C       0.404239770000       0.654490680000       0.132944870000       1.000000000000
C4 C       0.011964620000       0.735423430000       0.839836080000       1.000000000000
C5 C       0.396052060000       0.918537070000       0.562430050000       1.000000000000
C6 C       0.353858140000       0.951921080000       0.678470120000       1.000000000000
C7 C       0.273293420000       0.501153410000       0.084516700000       1.000000000000
C8 C       0.000728980000       0.600501420000       0.638350930000       1.000000000000
C9 C       0.399154930000       0.787392720000       0.350035820000       1.000000000000
C10 C       0.227481830000       0.660429850000       0.402764220000       1.000000000000
C11 C       0.152398910000       0.884525080000       0.871326750000       1.000000000000
C12 C       0.353973840000       0.820350570000       0.468811970000       1.000000000000
C13 C       0.360962320000       0.691828640000       0.255554520000       1.000000000000
C14 C       0.097996840000       0.786648780000       0.794655680000       1.000000000000
C15 C       0.265008710000       0.755763000000       0.497864500000       1.000000000000
C16 C       0.265779940000       0.890595770000       0.711658330000       1.000000000000
C17 C       0.273005260000       0.627131400000       0.283220770000       1.000000000000
C18 C       0.220107760000       0.793405730000       0.624060880000       1.000000000000
C19 C       0.131547440000       0.739439280000       0.668573850000       1.000000000000
N1 N       0.230644870000       0.532047000000       0.195946730000       1.000000000000
N2 N       0.080896930000       0.646439620000       0.593421520000       1.000000000000
N3 N       0.231936950000       0.934559010000       0.832914880000       1.000000000000
H1 H       0.391217970000       0.528101940000      -0.046707590000       1.000000000000
H2 H      -0.104036060000       0.599203190000       0.792093330000       1.000000000000
H3 H       0.470917950000       0.701661470000       0.109013270000       1.000000000000
H4 H      -0.013672230000       0.771357550000       0.935825900000       1.000000000000
H5 H       0.462693770000       0.965424890000       0.538007880000       1.000000000000
H6 H       0.384081740000       1.025543150000       0.750967490000       1.000000000000
H7 H       0.238278560000       0.425459990000       0.017054340000       1.000000000000
H8 H      -0.036609450000       0.526333570000       0.573717410000       1.000000000000
H9 H       0.465772360000       0.837418840000       0.330779410000       1.000000000000
H10 H       0.161549260000       0.609522770000       0.419553400000       1.000000000000
H11 H       0.126875580000       0.920654130000       0.967739490000       1.000000000000
#END
data_mol9_opt_15-QR-15-12563-3
_audit_creation_method 'generated by cspy2.0'
_cell_length_a 29.1595
_cell_length_b 3.9198
_cell_length_c 23.7101
_cell_angle_alpha 90.0
_cell_angle_beta 82.1253
_cell_angle_gamma 90.0
loop_
_symmetry_equiv_pos_site_id
_symmetry_equiv_pos_as_xyz
1 -x,-y,-z
2 +x,+y,+z
3 -x,+y,1/2-z
4 +x,-y,1/2+z
5 1/2-x,1/2-y,-z
6 1/2+x,1/2+y,+z
7 1/2-x,1/2+y,1/2-z
8 1/2+x,1/2-y,1/2+z
loop_
_atom_site_label
_atom_site_type_symbol
_atom_site_fract_x
_atom_site_fract_y
_atom_site_fract_z
_atom_site_occupancy
C1 C       0.416492480000       0.900903500000       0.632575330000       1.000000000000
C2 C       0.239643360000       1.742869560000       0.368916120000       1.000000000000
C3 C       0.441430750000       0.822899090000       0.581142150000       1.000000000000
C4 C       0.267512740000       1.654055810000       0.319652080000       1.000000000000
C5 C       0.452166500000       0.876857250000       0.371897570000       1.000000000000
C6 C       0.434869410000       0.970323210000       0.324133950000       1.000000000000
C7 C       0.373540610000       1.075622420000       0.633612470000       1.000000000000
C8 C       0.254734580000       1.655719180000       0.421017440000       1.000000000000
C9 C       0.446366540000       0.851757140000       0.475572540000       1.000000000000
C10 C       0.361366030000       1.192877990000       0.487238020000       1.000000000000
C11 C       0.339706320000       1.383263390000       0.273504590000       1.000000000000
C12 C       0.427629100000       0.950782200000       0.427097890000       1.000000000000
C13 C       0.423782120000       0.918381020000       0.530361440000       1.000000000000
C14 C       0.309480750000       1.481905690000       0.323039550000       1.000000000000
C15 C       0.383635220000       1.127614180000       0.432290720000       1.000000000000
C16 C       0.391474350000       1.145936630000       0.327106380000       1.000000000000
C17 C       0.380256740000       1.093262710000       0.536020420000       1.000000000000
C18 C       0.365306890000       1.226975080000       0.380117400000       1.000000000000
C19 C       0.322035530000       1.403985450000       0.377609860000       1.000000000000
N1 N       0.355821240000       1.168850510000       0.588186140000       1.000000000000
N2 N       0.293744140000       1.495058940000       0.425564130000       1.000000000000
N3 N       0.378601520000       1.223936760000       0.274968510000       1.000000000000
H1 H       0.428644060000       0.833055150000       0.672287050000       1.000000000000
H2 H       0.207100740000       1.875232790000       0.368426370000       1.000000000000
H3 H       0.474323960000       0.690066930000       0.578306020000       1.000000000000
H4 H       0.257903930000       1.713494920000       0.278124050000       1.000000000000
H5 H       0.485021920000       0.744001100000       0.369308490000       1.000000000000
H6 H       0.452684620000       0.917880880000       0.281910680000       1.000000000000
H7 H       0.353506560000       1.138563690000       0.674435610000       1.000000000000
H8 H       0.233550160000       1.721846120000       0.460897600000       1.000000000000
H9 H       0.479392690000       0.719495350000       0.470453930000       1.000000000000
H10 H       0.328599240000       1.323545570000       0.493417780000       1.000000000000
H11 H       0.330176430000       1.442668990000       0.231749660000       1.000000000000
#END
data_mol9_opt_14-QR-14-3886-3
_audit_creation_method 'generated by cspy2.0'
_cell_length_a 11.2187
_cell_length_b 3.6287
_cell_length_c 33.1129
_cell_angle_alpha 90.0
_cell_angle_beta 82.1675
_cell_angle_gamma 90.0
loop_
_symmetry_equiv_pos_site_id
_symmetry_equiv_pos_as_xyz
1 -x,-y,-z
2 +x,+y,+z
3 -x,1/2+y,1/2-z
4 +x,1/2-y,1/2+z
loop_
_atom_site_label
_atom_site_type_symbol
_atom_site_fract_x
_atom_site_fract_y
_atom_site_fract_z
_atom_site_occupancy
C1 C       0.872674920000       0.429840090000       0.066004740000       1.000000000000
C2 C       0.247280130000      -0.161518350000       0.266996730000       1.000000000000
C3 C       0.775235500000       0.395334040000       0.045637250000       1.000000000000
C4 C       0.155411550000      -0.187350890000       0.243649730000       1.000000000000
C5 C       0.341205690000       0.132853230000       0.053820260000       1.000000000000
C6 C       0.233914180000       0.046633240000       0.075529740000       1.000000000000
C7 C       0.857088400000       0.372905390000       0.108973290000       1.000000000000
C8 C       0.362805780000      -0.073102830000       0.247058840000       1.000000000000
C9 C       0.556085000000       0.261977630000       0.050224260000       1.000000000000
C10 C       0.545396780000       0.161905610000       0.134376420000       1.000000000000
C11 C       0.088376860000      -0.148651030000       0.175602250000       1.000000000000
C12 C       0.446763950000       0.172314010000       0.073395470000       1.000000000000
C13 C       0.661547800000       0.303943910000       0.067912770000       1.000000000000
C14 C       0.179809210000      -0.125368080000       0.201311750000       1.000000000000
C15 C       0.439471680000       0.119301860000       0.117018320000       1.000000000000
C16 C       0.222200570000      -0.008348320000       0.118766720000       1.000000000000
C17 C       0.655410650000       0.252335660000       0.111036550000       1.000000000000
C18 C       0.322545390000       0.025529750000       0.140134200000       1.000000000000
C19 C       0.299456610000      -0.037095370000       0.183695950000       1.000000000000
N1 N       0.754595030000       0.288474210000       0.130831950000       1.000000000000
N2 N       0.388412430000      -0.013631960000       0.207579360000       1.000000000000
N3 N       0.107525810000      -0.093900630000       0.136475290000       1.000000000000
H1 H       0.960891340000       0.499145210000       0.050245570000       1.000000000000
H2 H       0.232850670000      -0.206857780000       0.299623640000       1.000000000000
H3 H       0.782891760000       0.436245720000       0.012917330000       1.000000000000
H4 H       0.064344240000      -0.254668990000       0.257104280000       1.000000000000
H5 H       0.349369410000       0.173987800000       0.021111370000       1.000000000000
H6 H       0.152758860000       0.015334750000       0.061527980000       1.000000000000
H7 H       0.934323740000       0.400007780000       0.125383550000       1.000000000000
H8 H       0.437757610000      -0.050453410000       0.264567590000       1.000000000000
H9 H       0.559009320000       0.300086770000       0.017581070000       1.000000000000
H10 H       0.544806810000       0.125519400000       0.166660600000       1.000000000000
H11 H      -0.003149010000      -0.216008530000       0.189011370000       1.000000000000
#END
data_mol9_opt_14-QR-14-1781-3
_audit_creation_method 'generated by cspy2.0'
_cell_length_a 11.3693
_cell_length_b 3.6454
_cell_length_c 32.5067
_cell_angle_alpha 90.0
_cell_angle_beta 99.652
_cell_angle_gamma 90.0
loop_
_symmetry_equiv_pos_site_id
_symmetry_equiv_pos_as_xyz
1 -x,-y,-z
2 +x,+y,+z
3 -x,1/2+y,1/2-z
4 +x,1/2-y,1/2+z
loop_
_atom_site_label
_atom_site_type_symbol
_atom_site_fract_x
_atom_site_fract_y
_atom_site_fract_z
_atom_site_occupancy
C1 C       0.429895150000       0.128318230000       0.428158710000       1.000000000000
C2 C      -0.259879320000       0.079750360000       0.232073140000       1.000000000000
C3 C       0.343218380000       0.025472720000       0.450281040000       1.000000000000
C4 C      -0.339680200000      -0.026757550000       0.257141460000       1.000000000000
C5 C      -0.082479670000      -0.251682580000       0.448010200000       1.000000000000
C6 C      -0.195556890000      -0.284466710000       0.427381250000       1.000000000000
C7 C       0.397448130000       0.196966580000       0.384584230000       1.000000000000
C8 C      -0.139578580000       0.121926080000       0.250785300000       1.000000000000
C9 C       0.128053030000      -0.113339510000       0.448672400000       1.000000000000
C10 C       0.083794990000       0.034597140000       0.363057080000       1.000000000000
C11 C      -0.377304880000      -0.199125840000       0.327418450000       1.000000000000
C12 C       0.012335970000      -0.144219970000       0.426585870000       1.000000000000
C13 C       0.223590510000      -0.009837840000       0.429169480000       1.000000000000
C14 C      -0.298837710000      -0.088866850000       0.299946390000       1.000000000000
C15 C      -0.012325240000      -0.068607440000       0.382229730000       1.000000000000
C16 C      -0.224343730000      -0.212708240000       0.383479080000       1.000000000000
C17 C       0.200275350000       0.065474080000       0.385304770000       1.000000000000
C18 C      -0.135388820000      -0.104956980000       0.360304300000       1.000000000000
C19 C      -0.175454920000      -0.039672150000       0.316234090000       1.000000000000
N1 N       0.288877600000       0.168461810000       0.363741250000       1.000000000000
N2 N      -0.098713210000       0.065928140000       0.290660240000       1.000000000000
N3 N      -0.342933980000      -0.258311640000       0.367027780000       1.000000000000
H1 H       0.522118260000       0.158446140000       0.442984910000       1.000000000000
H2 H      -0.287114060000       0.130672510000       0.199026020000       1.000000000000
H3 H       0.363828410000      -0.029652890000       0.483521170000       1.000000000000
H4 H      -0.433619020000      -0.064042910000       0.244697360000       1.000000000000
H5 H      -0.061387620000      -0.306390310000       0.481232390000       1.000000000000
H6 H      -0.268849360000      -0.365344650000       0.442783300000       1.000000000000
H7 H       0.466051290000       0.278933690000       0.366777620000       1.000000000000
H8 H      -0.073870430000       0.206114550000       0.231902550000       1.000000000000
H9 H       0.144032480000      -0.171551120000       0.481900240000       1.000000000000
H10 H       0.070226940000       0.093755290000       0.330162760000       1.000000000000
H11 H      -0.471650080000      -0.236966200000       0.315025990000       1.000000000000
#END
data_mol9_opt_4-QR-4-598-3
_audit_creation_method 'generated by cspy2.0'
_cell_length_a 16.7279
_cell_length_b 3.6726
_cell_length_c 11.4943
_cell_angle_alpha 90.0
_cell_angle_beta 109.9825
_cell_angle_gamma 90.0
loop_
_symmetry_equiv_pos_site_id
_symmetry_equiv_pos_as_xyz
1 +x,+y,+z
2 -x,1/2+y,-z
loop_
_atom_site_label
_atom_site_type_symbol
_atom_site_fract_x
_atom_site_fract_y
_atom_site_fract_z
_atom_site_occupancy
C1 C       0.847169540000       0.334564770000       0.311210040000       1.000000000000
C2 C       0.470270470000       0.343147590000       0.740726650000       1.000000000000
C3 C       0.895011630000       0.446262720000       0.427585770000       1.000000000000
C4 C       0.524090390000       0.455384290000       0.854494840000       1.000000000000
C5 C       0.904304100000       0.731208110000       0.851379750000       1.000000000000
C6 C       0.866059490000       0.759037830000       0.937326900000       1.000000000000
C7 C       0.759518820000       0.253601470000       0.285596860000       1.000000000000
C8 C       0.504314390000       0.306385640000       0.644871170000       1.000000000000
C9 C       0.898739240000       0.589458490000       0.641120080000       1.000000000000
C10 C       0.725871120000       0.417209550000       0.571224640000       1.000000000000
C11 C       0.668596320000       0.645590810000       0.986347760000       1.000000000000
C12 C       0.857552030000       0.616162880000       0.727662420000       1.000000000000
C13 C       0.855920160000       0.478085350000       0.519320790000       1.000000000000
C14 C       0.609959000000       0.528299320000       0.870765860000       1.000000000000
C15 C       0.768036870000       0.528198540000       0.693167550000       1.000000000000
C16 C       0.777621180000       0.674810510000       0.907605110000       1.000000000000
C17 C       0.767378440000       0.390221710000       0.484161450000       1.000000000000
C18 C       0.727444040000       0.560071100000       0.787336350000       1.000000000000
C19 C       0.638969810000       0.483669480000       0.768591050000       1.000000000000
N1 N       0.720608790000       0.278551700000       0.366596930000       1.000000000000
N2 N       0.584213770000       0.372382380000       0.657203470000       1.000000000000
N3 N       0.748112890000       0.715850340000       1.004743000000       1.000000000000
H1 H       0.874364510000       0.306529280000       0.238571580000       1.000000000000
H2 H       0.403823770000       0.284027040000       0.723834970000       1.000000000000
H3 H       0.962011570000       0.510835680000       0.451279720000       1.000000000000
H4 H       0.501906800000       0.489326960000       0.932215550000       1.000000000000
H5 H       0.971245790000       0.795460460000       0.874556140000       1.000000000000
H6 H       0.899859330000       0.845056170000       1.031448460000       1.000000000000
H7 H       0.721052260000       0.164451960000       0.193098990000       1.000000000000
H8 H       0.463566850000       0.218234640000       0.553519580000       1.000000000000
H9 H       0.965869920000       0.657122910000       0.669448100000       1.000000000000
H10 H       0.659336760000       0.348722340000       0.540917210000       1.000000000000
H11 H       0.646548480000       0.679785730000       1.064574850000       1.000000000000
#END
data_mol9_opt_2-QR-2-8380-3
_audit_creation_method 'generated by cspy2.0'
_cell_length_a 11.7887
_cell_length_b 3.7054
_cell_length_c 19.3845
_cell_angle_alpha 64.642
_cell_angle_beta 108.1575
_cell_angle_gamma 77.941
loop_
_symmetry_equiv_pos_site_id
_symmetry_equiv_pos_as_xyz
1 -x,-y,-z
2 +x,+y,+z
loop_
_atom_site_label
_atom_site_type_symbol
_atom_site_fract_x
_atom_site_fract_y
_atom_site_fract_z
_atom_site_occupancy
C1 C       0.953492500000       0.963968450000       0.880233160000       1.000000000000
C2 C       1.203425010000       1.802706580000       0.448163340000       1.000000000000
C3 C       1.079520100000       0.909262080000       0.919681480000       1.000000000000
C4 C       1.328933160000       1.738367170000       0.493888090000       1.000000000000
C5 C       1.474015780000       1.021885090000       0.891055000000       1.000000000000
C6 C       1.538274060000       1.120964810000       0.843301310000       1.000000000000
C7 C       0.895740530000       1.121163710000       0.791046580000       1.000000000000
C8 C       1.128526600000       1.707758840000       0.492488530000       1.000000000000
C9 C       1.277987150000       0.967440190000       0.904291340000       1.000000000000
C10 C       1.146242700000       1.271345660000       0.730160900000       1.000000000000
C11 C       1.506374470000       1.509117600000       0.632623220000       1.000000000000
C12 C       1.341781270000       1.071516340000       0.853471910000       1.000000000000
C13 C       1.148956270000       1.010784880000       0.870596880000       1.000000000000
C14 C       1.377247340000       1.582358240000       0.582001520000       1.000000000000
C15 C       1.275151600000       1.229275620000       0.763160330000       1.000000000000
C16 C       1.476427800000       1.278371490000       0.753664930000       1.000000000000
C17 C       1.082056240000       1.166707470000       0.781345070000       1.000000000000
C18 C       1.346154650000       1.334884730000       0.712246070000       1.000000000000
C19 C       1.294553100000       1.494990030000       0.621640450000       1.000000000000
N1 N       0.955354590000       1.219002740000       0.743126030000       1.000000000000
N2 N       1.170891170000       1.561740730000       0.574729950000       1.000000000000
N3 N       1.554299260000       1.365038780000       0.713969710000       1.000000000000
H1 H       0.897029440000       0.890756590000       0.915167660000       1.000000000000
H2 H       1.162097840000       1.921965760000       0.380380320000       1.000000000000
H3 H       1.127457860000       0.790384460000       0.987481730000       1.000000000000
H4 H       1.391807000000       1.804953150000       0.463622440000       1.000000000000
H5 H       1.521466340000       0.902887800000       0.958847050000       1.000000000000
H6 H       1.638142870000       1.086777450000       0.870027970000       1.000000000000
H7 H       0.795389790000       1.165529090000       0.759227760000       1.000000000000
H8 H       1.028743370000       1.754585830000       0.458365050000       1.000000000000
H9 H       1.330240440000       0.849791270000       0.971804690000       1.000000000000
H10 H       1.092404220000       1.387218350000       0.663452860000       1.000000000000
H11 H       1.569730880000       1.575808180000       0.602436600000       1.000000000000
#END
data_mol9_opt_19-QR-19-2633-3
_audit_creation_method 'generated by cspy2.0'
_cell_length_a 9.2131
_cell_length_b 29.0565
_cell_length_c 5.0851
_cell_angle_alpha 90.0
_cell_angle_beta 90.0
_cell_angle_gamma 90.0
loop_
_symmetry_equiv_pos_site_id
_symmetry_equiv_pos_as_xyz
1 +x,+y,+z
2 -x,1/2+y,1/2-z
3 1/2-x,-y,1/2+z
4 1/2+x,1/2-y,-z
loop_
_atom_site_label
_atom_site_type_symbol
_atom_site_fract_x
_atom_site_fract_y
_atom_site_fract_z
_atom_site_occupancy
C1 C       0.734760290000       0.578817030000       0.394914280000       1.000000000000
C2 C       0.068897550000       0.551220820000       1.744853800000       1.000000000000
C3 C       0.676523900000       0.621863970000       0.418253080000       1.000000000000
C4 C       0.018337610000       0.595660190000       1.752569900000       1.000000000000
C5 C       0.330535080000       0.723043620000       0.880567710000       1.000000000000
C6 C       0.227879660000       0.730037200000       1.066286010000       1.000000000000
C7 C       0.684785070000       0.543358500000       0.565938830000       1.000000000000
C8 C       0.176206920000       0.540525080000       1.557120650000       1.000000000000
C9 C       0.501319890000       0.672525880000       0.653224880000       1.000000000000
C10 C       0.418880100000       0.598110700000       0.968342560000       1.000000000000
C11 C       0.026586090000       0.674836670000       1.573867130000       1.000000000000
C12 C       0.395582100000       0.678671220000       0.846042070000       1.000000000000
C13 C       0.568107220000       0.629918380000       0.612123330000       1.000000000000
C14 C       0.074839200000       0.628351580000       1.575248390000       1.000000000000
C15 C       0.351441270000       0.640531290000       1.011100670000       1.000000000000
C16 C       0.180688320000       0.693362790000       1.234417800000       1.000000000000
C17 C       0.525365550000       0.591951180000       0.774283330000       1.000000000000
C18 C       0.239906270000       0.648639000000       1.211390960000       1.000000000000
C19 C       0.183334750000       0.614497650000       1.391821080000       1.000000000000
N1 N       0.585459670000       0.548990730000       0.747126950000       1.000000000000
N2 N       0.231125070000       0.570294250000       1.388925560000       1.000000000000
N3 N       0.075966020000       0.705884470000       1.413196620000       1.000000000000
H1 H       0.817574120000       0.571172110000       0.250030600000       1.000000000000
H2 H       0.028726190000       0.524929680000       1.877101680000       1.000000000000
H3 H       0.711296390000       0.649920360000       0.292225620000       1.000000000000
H4 H      -0.064309270000       0.606159950000       1.892324030000       1.000000000000
H5 H       0.365673490000       0.750961150000       0.754053450000       1.000000000000
H6 H       0.177017310000       0.763197190000       1.096692470000       1.000000000000
H7 H       0.730727970000       0.508994990000       0.548417810000       1.000000000000
H8 H       0.218764100000       0.505674850000       1.545208640000       1.000000000000
H9 H       0.532346460000       0.701698040000       0.532207820000       1.000000000000
H10 H       0.389978300000       0.568681860000       1.085719830000       1.000000000000
H11 H      -0.056319110000       0.685497750000       1.713974180000       1.000000000000
#END
data_mol9_opt_33-QR-33-1107-3
_audit_creation_method 'generated by cspy2.0'
_cell_length_a 19.9005
_cell_length_b 12.9778
_cell_length_c 5.2295
_cell_angle_alpha 90.0
_cell_angle_beta 90.0
_cell_angle_gamma 90.0
loop_
_symmetry_equiv_pos_site_id
_symmetry_equiv_pos_as_xyz
1 +x,+y,+z
2 -x,-y,1/2+z
3 1/2+x,1/2-y,+z
4 1/2-x,1/2+y,1/2+z
loop_
_atom_site_label
_atom_site_type_symbol
_atom_site_fract_x
_atom_site_fract_y
_atom_site_fract_z
_atom_site_occupancy
C1 C       0.514230510000       0.887573150000       0.856156540000       1.000000000000
C2 C       0.397497300000       0.441147810000      -0.446915200000       1.000000000000
C3 C       0.445687470000       0.892396780000       0.847820200000       1.000000000000
C4 C       0.328850240000       0.451315130000      -0.438002900000       1.000000000000
C5 C       0.236749630000       0.771292420000       0.438950760000       1.000000000000
C6 C       0.204285870000       0.712921760000       0.264064460000       1.000000000000
C7 C       0.548306440000       0.821796780000       0.680762000000       1.000000000000
C8 C       0.435797720000       0.499148260000      -0.271885340000       1.000000000000
C9 C       0.340631790000       0.830646020000       0.639481820000       1.000000000000
C10 C       0.417280940000       0.706846950000       0.313175040000       1.000000000000
C11 C       0.229063180000       0.532036130000      -0.238967430000       1.000000000000
C12 C       0.308573480000       0.769764620000       0.456970080000       1.000000000000
C13 C       0.410572950000       0.831733660000       0.664780640000       1.000000000000
C14 C       0.299796460000       0.518302800000      -0.256969600000       1.000000000000
C15 C       0.347430680000       0.705167240000       0.286229400000       1.000000000000
C16 C       0.240558780000       0.647736020000       0.091027490000       1.000000000000
C17 C       0.449522410000       0.768116820000       0.497022750000       1.000000000000
C18 C       0.311519570000       0.642405200000       0.097452230000       1.000000000000
C19 C       0.342419510000       0.573992950000      -0.087074290000       1.000000000000
N1 N       0.518379950000       0.764559990000       0.509020570000       1.000000000000
N2 N       0.410133010000       0.562331710000      -0.100583750000       1.000000000000
N3 N       0.200510700000       0.593177950000      -0.074930130000       1.000000000000
H1 H       0.542964850000       0.932434180000       0.992491140000       1.000000000000
H2 H       0.422071110000       0.390647210000      -0.582686960000       1.000000000000
H3 H       0.417633960000       0.941420750000       0.977720090000       1.000000000000
H4 H       0.296453400000       0.408873610000      -0.567535220000       1.000000000000
H5 H       0.208960040000       0.820438490000       0.569217070000       1.000000000000
H6 H       0.150088860000       0.712553580000       0.246379230000       1.000000000000
H7 H       0.602896550000       0.817582640000       0.686394550000       1.000000000000
H8 H       0.490303470000       0.493091740000      -0.273438350000       1.000000000000
H9 H       0.310288530000       0.878360190000       0.764996370000       1.000000000000
H10 H       0.448440730000       0.660244120000       0.191023810000       1.000000000000
H11 H       0.196394160000       0.489515110000      -0.368628810000       1.000000000000
#END
data_mol9_opt_15-QR-15-1606-3
_audit_creation_method 'generated by cspy2.0'
_cell_length_a 30.0445
_cell_length_b 3.8673
_cell_length_c 23.6981
_cell_angle_alpha 90.0
_cell_angle_beta 75.791
_cell_angle_gamma 90.0
loop_
_symmetry_equiv_pos_site_id
_symmetry_equiv_pos_as_xyz
1 -x,-y,-z
2 +x,+y,+z
3 -x,+y,1/2-z
4 +x,-y,1/2+z
5 1/2-x,1/2-y,-z
6 1/2+x,1/2+y,+z
7 1/2-x,1/2+y,1/2-z
8 1/2+x,1/2-y,1/2+z
loop_
_atom_site_label
_atom_site_type_symbol
_atom_site_fract_x
_atom_site_fract_y
_atom_site_fract_z
_atom_site_occupancy
C1 C       0.080578360000       0.385472910000       0.397478700000       1.000000000000
C2 C       0.261931610000       1.251804350000       0.628093150000       1.000000000000
C3 C       0.056114470000       0.318664490000       0.453055890000       1.000000000000
C4 C       0.234496640000       1.174173760000       0.682024580000       1.000000000000
C5 C       0.047930810000       0.408357200000       0.662987060000       1.000000000000
C6 C       0.065947000000       0.507848080000       0.707385280000       1.000000000000
C7 C       0.123809850000       0.555366330000       0.388793920000       1.000000000000
C8 C       0.246079720000       1.157664840000       0.578993130000       1.000000000000
C9 C       0.052468470000       0.365495320000       0.558887990000       1.000000000000
C10 C       0.137901190000       0.695476440000       0.532145220000       1.000000000000
C11 C       0.162397320000       0.918856030000       0.740754500000       1.000000000000
C12 C       0.071941560000       0.470498310000       0.603739920000       1.000000000000
C13 C       0.074519690000       0.420621080000       0.500395340000       1.000000000000
C14 C       0.192202300000       1.006019560000       0.686132010000       1.000000000000
C15 C       0.116169350000       0.641702790000       0.590739190000       1.000000000000
C16 C       0.109600370000       0.678268150000       0.696697630000       1.000000000000
C17 C       0.118270510000       0.589851270000       0.487013710000       1.000000000000
C18 C       0.135277880000       0.747700620000       0.639339510000       1.000000000000
C19 C       0.178873280000       0.920427910000       0.634125280000       1.000000000000
N1 N       0.142218950000       0.654176210000       0.430797980000       1.000000000000
N2 N       0.206749310000       1.000487930000       0.581421160000       1.000000000000
N3 N       0.123218820000       0.763502260000       0.746229930000       1.000000000000
H1 H       0.067846680000       0.312383620000       0.360163620000       1.000000000000
H2 H       0.294700050000       1.380714380000       0.622784440000       1.000000000000
H3 H       0.023032820000       0.189865340000       0.461736650000       1.000000000000
H4 H       0.244694750000       1.239443840000       0.721592440000       1.000000000000
H5 H       0.014883900000       0.279488340000       0.671415820000       1.000000000000
H6 H       0.048541850000       0.464318760000       0.752532900000       1.000000000000
H7 H       0.143469170000       0.609395780000       0.344638560000       1.000000000000
H8 H       0.266902590000       1.214885950000       0.535580710000       1.000000000000
H9 H       0.019281750000       0.237658610000       0.569861310000       1.000000000000
H10 H       0.170813340000       0.821571170000       0.520163430000       1.000000000000
H11 H       0.172519440000       0.984141010000       0.780560990000       1.000000000000
#END
data_mol9_opt_19-QR-19-3730-3
_audit_creation_method 'generated by cspy2.0'
_cell_length_a 31.7897
_cell_length_b 3.6641
_cell_length_c 11.4337
_cell_angle_alpha 90.0
_cell_angle_beta 90.0
_cell_angle_gamma 90.0
loop_
_symmetry_equiv_pos_site_id
_symmetry_equiv_pos_as_xyz
1 +x,+y,+z
2 -x,1/2+y,1/2-z
3 1/2-x,-y,1/2+z
4 1/2+x,1/2-y,-z
loop_
_atom_site_label
_atom_site_type_symbol
_atom_site_fract_x
_atom_site_fract_y
_atom_site_fract_z
_atom_site_occupancy
C1 C       0.823283510000       0.046727080000       0.400844130000       1.000000000000
C2 C       1.017249700000       0.025071590000       1.002809150000       1.000000000000
C3 C       0.800645310000      -0.061830150000       0.496264490000       1.000000000000
C4 C       0.991586770000      -0.083775890000       1.092907390000       1.000000000000
C5 C       0.800905780000      -0.342684560000       0.918180430000       1.000000000000
C6 C       0.821080830000      -0.371471340000       1.021856720000       1.000000000000
C7 C       0.866935660000       0.123562660000       0.414648640000       1.000000000000
C8 C       0.999065040000       0.062516030000       0.891066950000       1.000000000000
C9 C       0.801254730000      -0.203007870000       0.709283700000       1.000000000000
C10 C       0.887122010000      -0.039068200000       0.717023650000       1.000000000000
C11 C       0.920662670000      -0.266394940000       1.160261330000       1.000000000000
C12 C       0.822911280000      -0.230796700000       0.814887210000       1.000000000000
C13 C       0.821311060000      -0.094599170000       0.606143430000       1.000000000000
C14 C       0.948720550000      -0.152722320000       1.070513210000       1.000000000000
C15 C       0.867394930000      -0.147120620000       0.820603170000       1.000000000000
C16 C       0.865080200000      -0.291442460000       1.031885660000       1.000000000000
C17 C       0.865299150000      -0.010985800000       0.610751780000       1.000000000000
C18 C       0.888842350000      -0.179984350000       0.933606240000       1.000000000000
C19 C       0.932986270000      -0.107689010000       0.954688620000       1.000000000000
N1 N       0.887385770000       0.097580910000       0.513652140000       1.000000000000
N2 N       0.959146140000       0.000187660000       0.867406540000       1.000000000000
N3 N       0.881005330000      -0.332951810000       1.142870420000       1.000000000000
H1 H       0.808804610000       0.075344660000       0.315535060000       1.000000000000
H2 H       1.050370250000       0.081083560000       1.015813930000       1.000000000000
H3 H       0.767325530000      -0.123212170000       0.489850140000       1.000000000000
H4 H       1.003613370000      -0.118030800000       1.181063490000       1.000000000000
H5 H       0.767609110000      -0.403753200000       0.911272060000       1.000000000000
H6 H       0.805226370000      -0.455165930000       1.101237800000       1.000000000000
H7 H       0.885150000000       0.210196350000       0.339005370000       1.000000000000
H8 H       1.018433800000       0.148055180000       0.817607870000       1.000000000000
H9 H       0.767923250000      -0.267435230000       0.707469680000       1.000000000000
H10 H       0.920131450000       0.026191230000       0.716578380000       1.000000000000
H11 H       0.932627350000      -0.300891270000       1.248865090000       1.000000000000
#END
data_mol9_opt_14-QR-14-5193-3
_audit_creation_method 'generated by cspy2.0'
_cell_length_a 8.2762
_cell_length_b 9.8727
_cell_length_c 17.6989
_cell_angle_alpha 90.0
_cell_angle_beta 105.5554
_cell_angle_gamma 90.0
loop_
_symmetry_equiv_pos_site_id
_symmetry_equiv_pos_as_xyz
1 -x,-y,-z
2 +x,+y,+z
3 -x,1/2+y,1/2-z
4 +x,1/2-y,1/2+z
loop_
_atom_site_label
_atom_site_type_symbol
_atom_site_fract_x
_atom_site_fract_y
_atom_site_fract_z
_atom_site_occupancy
C1 C       0.888923000000       0.281643860000       0.278480400000       1.000000000000
C2 C       0.694257080000       0.962175270000      -0.093530590000       1.000000000000
C3 C       0.718478990000       0.295814070000       0.256611120000       1.000000000000
C4 C       0.522333140000       0.967536230000      -0.111492890000       1.000000000000
C5 C       0.227407950000       0.534267470000       0.089955630000       1.000000000000
C6 C       0.159389940000       0.628015230000       0.034940520000       1.000000000000
C7 C       0.986980880000       0.366032340000       0.242685830000       1.000000000000
C8 C       0.776812010000       0.867522030000      -0.036626870000       1.000000000000
C9 C       0.471759880000       0.417119730000       0.172181590000       1.000000000000
C10 C       0.687259840000       0.572202240000       0.109452030000       1.000000000000
C11 C       0.258592640000       0.880578040000      -0.089052820000       1.000000000000
C12 C       0.405301710000       0.514704230000       0.115464880000       1.000000000000
C13 C       0.644428030000       0.394112990000       0.198920800000       1.000000000000
C14 C       0.436407160000       0.879537760000      -0.072940790000       1.000000000000
C15 C       0.514940750000       0.596034470000       0.082310560000       1.000000000000
C16 C       0.262755330000       0.710885340000       0.000395550000       1.000000000000
C17 C       0.754080850000       0.473907560000       0.166523600000       1.000000000000
C18 C       0.439340380000       0.697362000000       0.022781710000       1.000000000000
C19 C       0.530131680000       0.786873060000      -0.016134900000       1.000000000000
N1 N       0.925037280000       0.457827650000       0.189442150000       1.000000000000
N2 N       0.700065040000       0.783989690000       0.000380810000       1.000000000000
N3 N       0.175162300000       0.801173670000      -0.054622250000       1.000000000000
H1 H       0.950519550000       0.208052040000       0.322169570000       1.000000000000
H2 H       0.765643790000       1.027772330000      -0.121604460000       1.000000000000
H3 H       0.638827850000       0.233721940000       0.282304270000       1.000000000000
H4 H       0.451122570000       1.038173140000      -0.154753150000       1.000000000000
H5 H       0.148386480000       0.471951700000       0.115836230000       1.000000000000
H6 H       0.025463940000       0.644855140000       0.014572850000       1.000000000000
H7 H       1.122804600000       0.355258510000       0.259829310000       1.000000000000
H8 H       0.912904500000       0.860456110000      -0.020881100000       1.000000000000
H9 H       0.386721250000       0.357591310000       0.196061390000       1.000000000000
H10 H       0.774085370000       0.629900470000       0.086693120000       1.000000000000
H11 H       0.186717460000       0.951316650000      -0.132471630000       1.000000000000
#END
data_mol9_opt_14-QR-14-4062-3
_audit_creation_method 'generated by cspy2.0'
_cell_length_a 19.3147
_cell_length_b 6.1247
_cell_length_c 31.4917
_cell_angle_alpha 90.0
_cell_angle_beta 158.2259
_cell_angle_gamma 90.0
loop_
_symmetry_equiv_pos_site_id
_symmetry_equiv_pos_as_xyz
1 -x,-y,-z
2 +x,+y,+z
3 -x,1/2+y,1/2-z
4 +x,1/2-y,1/2+z
loop_
_atom_site_label
_atom_site_type_symbol
_atom_site_fract_x
_atom_site_fract_y
_atom_site_fract_z
_atom_site_occupancy
C1 C       0.265698430000       0.374405950000       0.774594980000       1.000000000000
C2 C       0.775596890000       1.467174700000       0.899229720000       1.000000000000
C3 C       0.360560700000       0.502600180000       0.856814670000       1.000000000000
C4 C       0.865319570000       1.585106530000       0.981298230000       1.000000000000
C5 C       0.752914290000       1.154441370000       1.102513700000       1.000000000000
C6 C       0.843748270000       1.331728610000       1.139184360000       1.000000000000
C7 C       0.267022730000       0.432563030000       0.731545500000       1.000000000000
C8 C       0.677035650000       1.278955030000       0.855704980000       1.000000000000
C9 C       0.558677300000       0.832031640000       0.980393980000       1.000000000000
C10 C       0.543294300000       0.916410750000       0.884433650000       1.000000000000
C11 C       0.945700240000       1.629782330000       1.103011300000       1.000000000000
C12 C       0.651209280000       1.013392560000       1.016630790000       1.000000000000
C13 C       0.457412500000       0.689685850000       0.896753000000       1.000000000000
C14 C       0.855514170000       1.514493480000       1.018249700000       1.000000000000
C15 C       0.644880680000       1.059712820000       0.967945240000       1.000000000000
C16 C       0.841473480000       1.384345380000       1.093529510000       1.000000000000
C17 C       0.450102820000       0.733919410000       0.847953070000       1.000000000000
C18 C       0.744223630000       1.252390730000       1.008665860000       1.000000000000
C19 C       0.752492510000       1.322045370000       0.969466160000       1.000000000000
N1 N       0.353834970000       0.602660630000       0.765406360000       1.000000000000
N2 N       0.665291660000       1.208864930000       0.888478010000       1.000000000000
N3 N       0.939980420000       1.569460570000       1.139289850000       1.000000000000
H1 H       0.190048750000       0.230497150000       0.741729440000       1.000000000000
H2 H       0.779233930000       1.515065580000       0.868208020000       1.000000000000
H3 H       0.363376860000       0.464579840000       0.892073760000       1.000000000000
H4 H       0.943754800000       1.731605960000       1.018390680000       1.000000000000
H5 H       0.755293540000       1.115662700000       1.137474760000       1.000000000000
H6 H       0.921533060000       1.441066810000       1.203890670000       1.000000000000
H7 H       0.191728940000       0.331176450000       0.666039710000       1.000000000000
H8 H       0.604358960000       1.181456460000       0.790652130000       1.000000000000
H9 H       0.565754080000       0.801117260000       1.018336380000       1.000000000000
H10 H       0.534219630000       0.943554460000       0.845561940000       1.000000000000
H11 H       1.024484810000       1.776963960000       1.140387560000       1.000000000000
#END
data_mol9_opt_29-QR-29-3052-3
_audit_creation_method 'generated by cspy2.0'
_cell_length_a 29.7491
_cell_length_b 3.9802
_cell_length_c 11.5449
_cell_angle_alpha 90.0
_cell_angle_beta 90.0
_cell_angle_gamma 90.0
loop_
_symmetry_equiv_pos_site_id
_symmetry_equiv_pos_as_xyz
1 +x,+y,+z
2 -x,-y,1/2+z
3 1/2+x,-y,+z
4 1/2-x,+y,1/2+z
loop_
_atom_site_label
_atom_site_type_symbol
_atom_site_fract_x
_atom_site_fract_y
_atom_site_fract_z
_atom_site_occupancy
C1 C       0.332065010000       0.109417570000       0.275947530000       1.000000000000
C2 C       0.512431460000       0.304017550000       0.924179710000       1.000000000000
C3 C       0.308549460000      -0.051753740000       0.361059430000       1.000000000000
C4 C       0.485981440000       0.138286800000       1.003166970000       1.000000000000
C5 C       0.302482750000      -0.402059980000       0.770589920000       1.000000000000
C6 C       0.320603180000      -0.415245480000       0.877880780000       1.000000000000
C7 C       0.374462610000       0.255010250000       0.303771650000       1.000000000000
C8 C       0.496393330000       0.330505080000       0.809707120000       1.000000000000
C9 C       0.305962270000      -0.227184470000       0.567977350000       1.000000000000
C10 C       0.389656960000       0.075237310000       0.603866030000       1.000000000000
C11 C       0.415689400000      -0.171140090000       1.045127960000       1.000000000000
C12 C       0.325518400000      -0.237211670000       0.677616120000       1.000000000000
C13 C       0.327079650000      -0.069062850000       0.474516470000       1.000000000000
C14 C       0.444461740000       0.003219300000       0.967278390000       1.000000000000
C15 C       0.368854340000      -0.082064980000       0.697861970000       1.000000000000
C16 C       0.363396470000      -0.265268150000       0.902155490000       1.000000000000
C17 C       0.369943390000       0.085379220000       0.493526960000       1.000000000000
C18 C       0.388087560000      -0.098762100000       0.814617590000       1.000000000000
C19 C       0.430875250000       0.041955790000       0.849654620000       1.000000000000
N1 N       0.392946450000       0.245942950000       0.406602710000       1.000000000000
N2 N       0.457770180000       0.207065840000       0.773563170000       1.000000000000
N3 N       0.377244080000      -0.299359990000       1.015144060000       1.000000000000
H1 H       0.319203930000       0.128570880000       0.188379660000       1.000000000000
H2 H       0.544579700000       0.411843290000       0.947735650000       1.000000000000
H3 H       0.276125050000      -0.166302700000       0.343822330000       1.000000000000
H4 H       0.496374440000       0.108916010000       1.092707820000       1.000000000000
H5 H       0.270090090000      -0.516169530000       0.752879880000       1.000000000000
H6 H       0.303925590000      -0.537942730000       0.949684560000       1.000000000000
H7 H       0.393364620000       0.383784430000       0.236389810000       1.000000000000
H8 H       0.516445270000       0.459907270000       0.744790520000       1.000000000000
H9 H       0.273456200000      -0.345564600000       0.555201570000       1.000000000000
H10 H       0.421883740000       0.194303850000       0.614342080000       1.000000000000
H11 H       0.426009990000      -0.200946490000       1.135086120000       1.000000000000
#END
data_mol9_opt_14-QR-14-1192-3
_audit_creation_method 'generated by cspy2.0'
_cell_length_a 15.1282
_cell_length_b 4.0197
_cell_length_c 22.932
_cell_angle_alpha 90.0
_cell_angle_beta 76.0045
_cell_angle_gamma 90.0
loop_
_symmetry_equiv_pos_site_id
_symmetry_equiv_pos_as_xyz
1 -x,-y,-z
2 +x,+y,+z
3 -x,1/2+y,1/2-z
4 +x,1/2-y,1/2+z
loop_
_atom_site_label
_atom_site_type_symbol
_atom_site_fract_x
_atom_site_fract_y
_atom_site_fract_z
_atom_site_occupancy
C1 C       0.162593900000       0.935406740000       0.657452230000       1.000000000000
C2 C       0.507594820000       2.081866340000       0.873036610000       1.000000000000
C3 C       0.112001280000       0.922201070000       0.715474270000       1.000000000000
C4 C       0.451246590000       2.055380840000       0.929603470000       1.000000000000
C5 C       0.086127700000       1.231464590000       0.927096610000       1.000000000000
C6 C       0.119394600000       1.381383350000       0.970073750000       1.000000000000
C7 C       0.247812470000       1.104956240000       0.644873900000       1.000000000000
C8 C       0.478794970000       1.932820700000       0.825163450000       1.000000000000
C9 C       0.099899200000       1.079839140000       0.822126260000       1.000000000000
C10 C       0.268753860000       1.399052710000       0.787649990000       1.000000000000
C11 C       0.307050030000       1.847149370000       0.994963670000       1.000000000000
C12 C       0.136004200000       1.236080390000       0.865449350000       1.000000000000
C13 C       0.145895290000       1.077809580000       0.761397000000       1.000000000000
C14 C       0.368079480000       1.882903660000       0.937480700000       1.000000000000
C15 C       0.223379580000       1.402606200000       0.848452550000       1.000000000000
C16 C       0.205534520000       1.549435220000       0.955446070000       1.000000000000
C17 C       0.232352460000       1.241852800000       0.744054560000       1.000000000000
C18 C       0.258593560000       1.563703180000       0.895565150000       1.000000000000
C19 C       0.344364950000       1.739854600000       0.886461470000       1.000000000000
N1 N       0.281963750000       1.251798320000       0.685437730000       1.000000000000
N2 N       0.401521190000       1.770156840000       0.831090500000       1.000000000000
N3 N       0.229932750000       1.689582410000       1.003956250000       1.000000000000
H1 H       0.139361410000       0.820383650000       0.621092790000       1.000000000000
H2 H       0.572129980000       2.211891690000       0.864801350000       1.000000000000
H3 H       0.046695000000       0.795808790000       0.727143270000       1.000000000000
H4 H       0.469401300000       2.164381810000       0.968417420000       1.000000000000
H5 H       0.020901490000       1.104747550000       0.938511290000       1.000000000000
H6 H       0.083136300000       1.381859560000       1.016964230000       1.000000000000
H7 H       0.288445230000       1.116441830000       0.598754770000       1.000000000000
H8 H       0.521679120000       1.948624240000       0.779747100000       1.000000000000
H9 H       0.034279480000       0.956801400000       0.836106250000       1.000000000000
H10 H       0.333882160000       1.519231950000       0.772682650000       1.000000000000
H11 H       0.325044150000       1.956391280000       1.034018490000       1.000000000000
#END
data_mol9_opt_14-QR-14-5446-3
_audit_creation_method 'generated by cspy2.0'
_cell_length_a 11.4183
_cell_length_b 3.6511
_cell_length_c 34.6578
_cell_angle_alpha 90.0
_cell_angle_beta 67.1759
_cell_angle_gamma 90.0
loop_
_symmetry_equiv_pos_site_id
_symmetry_equiv_pos_as_xyz
1 -x,-y,-z
2 +x,+y,+z
3 -x,1/2+y,1/2-z
4 +x,1/2-y,1/2+z
loop_
_atom_site_label
_atom_site_type_symbol
_atom_site_fract_x
_atom_site_fract_y
_atom_site_fract_z
_atom_site_occupancy
C1 C       0.057207570000       0.442098780000       0.074103070000       1.000000000000
C2 C      -0.772949740000       0.407459620000       0.267004750000       1.000000000000
C3 C      -0.011703190000       0.335874330000       0.051433390000       1.000000000000
C4 C      -0.832984270000       0.301174830000       0.241325550000       1.000000000000
C5 C      -0.434239650000       0.057085520000       0.051298400000       1.000000000000
C6 C      -0.561682110000       0.027154360000       0.071325300000       1.000000000000
C7 C      -0.007861330000       0.515412570000       0.117630180000       1.000000000000
C8 C      -0.639771960000       0.445842560000       0.248969910000       1.000000000000
C9 C      -0.225596630000       0.195699060000       0.051841550000       1.000000000000
C10 C      -0.334163100000       0.352614500000       0.137480820000       1.000000000000
C11 C      -0.817114420000       0.124729300000       0.170523110000       1.000000000000
C12 C      -0.356706850000       0.166651330000       0.073343600000       1.000000000000
C13 C      -0.145928580000       0.301948420000       0.071942970000       1.000000000000
C14 C      -0.760242520000       0.235645210000       0.198591140000       1.000000000000
C15 C      -0.414657330000       0.246696520000       0.117707390000       1.000000000000
C16 C      -0.623380260000       0.103614180000       0.115202240000       1.000000000000
C17 C      -0.202188850000       0.381966810000       0.115813720000       1.000000000000
C18 C      -0.552927260000       0.212628640000       0.138994240000       1.000000000000
C19 C      -0.625856400000       0.281395430000       0.183004250000       1.000000000000
N1 N      -0.130949940000       0.488237720000       0.137934790000       1.000000000000
N2 N      -0.569223580000       0.386682230000       0.209176370000       1.000000000000
N3 N      -0.753147000000       0.061348000000       0.130983930000       1.000000000000
H1 H       0.159580450000       0.471486110000       0.059741510000       1.000000000000
H2 H      -0.824852260000       0.460809880000       0.300027340000       1.000000000000
H3 H       0.033838260000       0.277200970000       0.018205230000       1.000000000000
H4 H      -0.935327660000       0.266369770000       0.253239760000       1.000000000000
H5 H      -0.388230890000      -0.001279050000       0.018093690000       1.000000000000
H6 H      -0.622507250000      -0.054841910000       0.055437880000       1.000000000000
H7 H       0.046451860000       0.600175070000       0.135868840000       1.000000000000
H8 H      -0.588998820000       0.529419690000       0.268355730000       1.000000000000
H9 H      -0.184645220000       0.134004250000       0.018597470000       1.000000000000
H10 H      -0.372475380000       0.415156580000       0.170405760000       1.000000000000
H11 H      -0.919833220000       0.089690780000       0.182375320000       1.000000000000
#END
data_mol9_opt_14-QR-14-6310-3
_audit_creation_method 'generated by cspy2.0'
_cell_length_a 11.4039
_cell_length_b 3.7722
_cell_length_c 31.5708
_cell_angle_alpha 90.0
_cell_angle_beta 87.6549
_cell_angle_gamma 90.0
loop_
_symmetry_equiv_pos_site_id
_symmetry_equiv_pos_as_xyz
1 -x,-y,-z
2 +x,+y,+z
3 -x,1/2+y,1/2-z
4 +x,1/2-y,1/2+z
loop_
_atom_site_label
_atom_site_type_symbol
_atom_site_fract_x
_atom_site_fract_y
_atom_site_fract_z
_atom_site_occupancy
C1 C       0.775718820000       0.738398880000       0.927052990000       1.000000000000
C2 C       0.252318840000      -0.155737890000       0.738365810000       1.000000000000
C3 C       0.669338940000       0.757514020000       0.948456470000       1.000000000000
C4 C       0.150234510000      -0.126641700000       0.762733460000       1.000000000000
C5 C       0.243154810000       0.538293580000       0.946657580000       1.000000000000
C6 C       0.147322100000       0.423273300000       0.926895880000       1.000000000000
C7 C       0.780925190000       0.599653900000       0.885045490000       1.000000000000
C8 C       0.357100070000      -0.041967300000       0.756232670000       1.000000000000
C9 C       0.454337440000       0.645677820000       0.947083250000       1.000000000000
C10 C       0.484177830000       0.382939950000       0.864519750000       1.000000000000
C11 C       0.051302100000       0.050434370000       0.830692750000       1.000000000000
C12 C       0.357133940000       0.525761590000       0.925879290000       1.000000000000
C13 C       0.567360480000       0.638528290000       0.928186040000       1.000000000000
C14 C       0.154122610000       0.013635370000       0.804027830000       1.000000000000
C15 C       0.370855470000       0.388869280000       0.883098880000       1.000000000000
C16 C       0.156494600000       0.285444290000       0.884568350000       1.000000000000
C17 C       0.582003980000       0.503546900000       0.885889110000       1.000000000000
C18 C       0.266115230000       0.265510060000       0.862073550000       1.000000000000
C19 C       0.264108090000       0.122099810000       0.819555120000       1.000000000000
N1 N       0.689835850000       0.486984690000       0.865021530000       1.000000000000
N2 N       0.363556670000       0.090111950000       0.794698230000       1.000000000000
N3 N       0.051473750000       0.178981360000       0.868873990000       1.000000000000
H1 H       0.855591440000       0.825977960000       0.941287350000       1.000000000000
H2 H       0.253642860000      -0.261785550000       0.706473290000       1.000000000000
H3 H       0.661201270000       0.861269610000       0.980506030000       1.000000000000
H4 H       0.066535820000      -0.209278380000       0.750864970000       1.000000000000
H5 H       0.235519310000       0.642290240000       0.978685660000       1.000000000000
H6 H       0.060216690000       0.429532280000       0.941851940000       1.000000000000
H7 H       0.865379680000       0.583649550000       0.867821210000       1.000000000000
H8 H       0.439633010000      -0.060876190000       0.737857100000       1.000000000000
H9 H       0.441551790000       0.747046330000       0.979127970000       1.000000000000
H10 H       0.499100330000       0.283747500000       0.832792150000       1.000000000000
H11 H      -0.032855400000      -0.032407230000       0.818885310000       1.000000000000
#END
data_mol9_opt_15-QR-15-10951-3
_audit_creation_method 'generated by cspy2.0'
_cell_length_a 35.4466
_cell_length_b 3.9971
_cell_length_c 21.7327
_cell_angle_alpha 90.0
_cell_angle_beta 118.8733
_cell_angle_gamma 90.0
loop_
_symmetry_equiv_pos_site_id
_symmetry_equiv_pos_as_xyz
1 -x,-y,-z
2 +x,+y,+z
3 -x,+y,1/2-z
4 +x,-y,1/2+z
5 1/2-x,1/2-y,-z
6 1/2+x,1/2+y,+z
7 1/2-x,1/2+y,1/2-z
8 1/2+x,1/2-y,1/2+z
loop_
_atom_site_label
_atom_site_type_symbol
_atom_site_fract_x
_atom_site_fract_y
_atom_site_fract_z
_atom_site_occupancy
C1 C       0.081604100000       0.616862880000       0.974012400000       1.000000000000
C2 C       0.257659690000       1.777234150000       1.381062470000       1.000000000000
C3 C       0.055826550000       0.681244390000       1.003268520000       1.000000000000
C4 C       0.228995320000       1.829959080000       1.405632180000       1.000000000000
C5 C       0.042760860000       1.191784850000       1.198767230000       1.000000000000
C6 C       0.059770530000       1.362734290000       1.260026340000       1.000000000000
C7 C       0.125065200000       0.731366780000       1.009232280000       1.000000000000
C8 C       0.242910380000       1.600523970000       1.317452030000       1.000000000000
C9 C       0.049712460000       0.939845160000       1.102322530000       1.000000000000
C10 C       0.135818120000       1.141508230000       1.162630630000       1.000000000000
C11 C       0.155532530000       1.753969720000       1.389751710000       1.000000000000
C12 C       0.068155040000       1.115977410000       1.165519780000       1.000000000000
C13 C       0.073138800000       0.860195080000       1.067809360000       1.000000000000
C14 C       0.186592120000       1.707282280000       1.366889960000       1.000000000000
C15 C       0.112709000000       1.222427170000       1.197564570000       1.000000000000
C16 C       0.103700120000       1.473446220000       1.293728560000       1.000000000000
C17 C       0.117228310000       0.964324080000       1.098995530000       1.000000000000
C18 C       0.130705850000       1.407233540000       1.264020530000       1.000000000000
C19 C       0.174435660000       1.531155520000       1.303003980000       1.000000000000
N1 N       0.142504380000       0.896659890000       1.068600190000       1.000000000000
N2 N       0.203511230000       1.482895060000       1.280073870000       1.000000000000
N3 N       0.116201880000       1.644092460000       1.355508430000       1.000000000000
H1 H       0.069737040000       0.481501570000       0.924928050000       1.000000000000
H2 H       0.290559060000       1.866733320000       1.409020150000       1.000000000000
H3 H       0.022522270000       0.598838080000       0.978292010000       1.000000000000
H4 H       0.238299580000       1.964068020000       1.454299020000       1.000000000000
H5 H       0.009495820000       1.108788060000       1.173583800000       1.000000000000
H6 H       0.041316510000       1.423513280000       1.286252960000       1.000000000000
H7 H       0.145769430000       0.680965050000       0.986211950000       1.000000000000
H8 H       0.264718410000       1.553948140000       1.296408020000       1.000000000000
H9 H       0.016250820000       0.863006260000       1.079463200000       1.000000000000
H10 H       0.169027520000       1.214865550000       1.184235560000       1.000000000000
H11 H       0.164759240000       1.888612190000       1.438565910000       1.000000000000
#END
data_mol9_opt_33-QR-33-1006-3
_audit_creation_method 'generated by cspy2.0'
_cell_length_a 18.2125
_cell_length_b 5.1585
_cell_length_c 14.6258
_cell_angle_alpha 90.0
_cell_angle_beta 90.0
_cell_angle_gamma 90.0
loop_
_symmetry_equiv_pos_site_id
_symmetry_equiv_pos_as_xyz
1 +x,+y,+z
2 -x,-y,1/2+z
3 1/2+x,1/2-y,+z
4 1/2-x,1/2+y,1/2+z
loop_
_atom_site_label
_atom_site_type_symbol
_atom_site_fract_x
_atom_site_fract_y
_atom_site_fract_z
_atom_site_occupancy
C1 C       0.390516750000       0.327684530000       0.939225650000       1.000000000000
C2 C       0.745015980000       1.403913370000       0.693730570000       1.000000000000
C3 C       0.410340360000       0.484858240000       1.010237550000       1.000000000000
C4 C       0.760512860000       1.551960340000       0.769341110000       1.000000000000
C5 C       0.566147710000       1.205584280000       1.117379790000       1.000000000000
C6 C       0.618045670000       1.387957320000       1.102216070000       1.000000000000
C7 C       0.425336190000       0.362268810000       0.852852370000       1.000000000000
C8 C       0.691590500000       1.208044460000       0.702819440000       1.000000000000
C9 C       0.489376530000       0.848753140000       1.063388990000       1.000000000000
C10 C       0.550729120000       0.883570570000       0.888550130000       1.000000000000
C11 C       0.736757830000       1.649841290000       0.932321790000       1.000000000000
C12 C       0.543085440000       1.034573530000       1.045747820000       1.000000000000
C13 C       0.464976780000       0.677671310000       0.995750550000       1.000000000000
C14 C       0.722972720000       1.503111870000       0.851825170000       1.000000000000
C15 C       0.575515100000       1.055485740000       0.955622580000       1.000000000000
C16 C       0.651710160000       1.416177110000       1.014165330000       1.000000000000
C17 C       0.496635270000       0.696626750000       0.906340690000       1.000000000000
C18 C       0.631772110000       1.253985410000       0.940265680000       1.000000000000
C19 C       0.669704850000       1.300900180000       0.854821230000       1.000000000000
N1 N       0.475819950000       0.536437760000       0.836039080000       1.000000000000
N2 N       0.655595520000       1.157764000000       0.778915300000       1.000000000000
N3 N       0.703334160000       1.610142830000       1.009551260000       1.000000000000
H1 H       0.349151010000       0.178411590000       0.947237140000       1.000000000000
H2 H       0.772453950000       1.434271730000       0.628918510000       1.000000000000
H3 H       0.385281040000       0.465507290000       1.077216550000       1.000000000000
H4 H       0.801102070000       1.705852700000       0.766966010000       1.000000000000
H5 H       0.540930710000       1.185374220000       1.184193010000       1.000000000000
H6 H       0.636458960000       1.519717230000       1.155062260000       1.000000000000
H7 H       0.409797090000       0.237755300000       0.796000160000       1.000000000000
H8 H       0.677917030000       1.086897960000       0.644392650000       1.000000000000
H9 H       0.465999610000       0.837272500000       1.131560300000       1.000000000000
H10 H       0.573059060000       0.891097350000       0.820470520000       1.000000000000
H11 H       0.777444360000       1.804544030000       0.930165510000       1.000000000000
#END
data_mol9_opt_19-QR-19-6086-3
_audit_creation_method 'generated by cspy2.0'
_cell_length_a 31.3273
_cell_length_b 3.8262
_cell_length_c 11.4583
_cell_angle_alpha 90.0
_cell_angle_beta 90.0
_cell_angle_gamma 90.0
loop_
_symmetry_equiv_pos_site_id
_symmetry_equiv_pos_as_xyz
1 +x,+y,+z
2 -x,1/2+y,1/2-z
3 1/2-x,-y,1/2+z
4 1/2+x,1/2-y,-z
loop_
_atom_site_label
_atom_site_type_symbol
_atom_site_fract_x
_atom_site_fract_y
_atom_site_fract_z
_atom_site_occupancy
C1 C       0.578451750000       0.110776690000       0.381885930000       1.000000000000
C2 C       0.765499420000       0.327322280000       1.001313760000       1.000000000000
C3 C       0.556834700000      -0.029176570000       0.474290990000       1.000000000000
C4 C       0.740929070000       0.183157780000       1.088109800000       1.000000000000
C5 C       0.557598700000      -0.318934730000       0.893753450000       1.000000000000
C6 C       0.577087240000      -0.323892790000       0.999008370000       1.000000000000
C7 C       0.620387360000       0.243852180000       0.400338680000       1.000000000000
C8 C       0.747925210000       0.343729150000       0.888253140000       1.000000000000
C9 C       0.557685730000      -0.174212570000       0.686121800000       1.000000000000
C10 C       0.640155740000       0.100789130000       0.703118700000       1.000000000000
C11 C       0.672861690000      -0.092921970000       1.147392800000       1.000000000000
C12 C       0.578611950000      -0.176260000000       0.793450270000       1.000000000000
C13 C       0.576818160000      -0.037571300000       0.585761590000       1.000000000000
C14 C       0.699725600000       0.059143120000       1.061205830000       1.000000000000
C15 C       0.621340010000      -0.035078990000       0.803951250000       1.000000000000
C16 C       0.619351850000      -0.187091090000       1.013745310000       1.000000000000
C17 C       0.619065490000       0.102919470000       0.595108580000       1.000000000000
C18 C       0.642069020000      -0.042649630000       0.918614320000       1.000000000000
C19 C       0.684498750000       0.086400170000       0.944352450000       1.000000000000
N1 N       0.640151300000       0.242205850000       0.500974280000       1.000000000000
N2 N       0.709551170000       0.230179930000       0.860409530000       1.000000000000
N3 N       0.634757660000      -0.210466460000       1.125807660000       1.000000000000
H1 H       0.564438610000       0.122493400000       0.295511160000       1.000000000000
H2 H       0.797332520000       0.425983900000       1.017827770000       1.000000000000
H3 H       0.524829860000      -0.133577810000       0.464304470000       1.000000000000
H4 H       0.752569020000       0.162503200000       1.177054100000       1.000000000000
H5 H       0.525616690000      -0.422978370000       0.883278020000       1.000000000000
H6 H       0.561949220000      -0.429890020000       1.076207020000       1.000000000000
H7 H       0.637780600000       0.355719350000       0.327115030000       1.000000000000
H8 H       0.766467700000       0.456057140000       0.817317320000       1.000000000000
H9 H       0.525674370000      -0.281777630000       0.680707490000       1.000000000000
H10 H       0.671855880000       0.208820880000       0.706251950000       1.000000000000
H11 H       0.684439150000      -0.113918070000       1.236776230000       1.000000000000
#END
data_mol9_opt_14-QR-14-4617-3
_audit_creation_method 'generated by cspy2.0'
_cell_length_a 8.0244
_cell_length_b 12.5878
_cell_length_c 32.2183
_cell_angle_alpha 90.0
_cell_angle_beta 154.4508
_cell_angle_gamma 90.0
loop_
_symmetry_equiv_pos_site_id
_symmetry_equiv_pos_as_xyz
1 -x,-y,-z
2 +x,+y,+z
3 -x,1/2+y,1/2-z
4 +x,1/2-y,1/2+z
loop_
_atom_site_label
_atom_site_type_symbol
_atom_site_fract_x
_atom_site_fract_y
_atom_site_fract_z
_atom_site_occupancy
C1 C       0.242945510000       0.949426920000       0.134996140000       1.000000000000
C2 C      -1.014684560000       0.318299950000      -0.204325610000       1.000000000000
C3 C       0.289210070000       0.936029320000       0.103607320000       1.000000000000
C4 C      -0.953223870000       0.312889210000      -0.232571040000       1.000000000000
C5 C       0.030620350000       0.714107740000      -0.077585830000       1.000000000000
C6 C      -0.126031330000       0.627018210000      -0.130668880000       1.000000000000
C7 C       0.033608490000       0.871341720000       0.110740200000       1.000000000000
C8 C      -0.861674320000       0.406307640000      -0.148491750000       1.000000000000
C9 C       0.156750000000       0.823165880000       0.011986890000       1.000000000000
C10 C      -0.243049870000       0.679738430000      -0.027364910000       1.000000000000
C11 C      -0.669821160000       0.392904580000      -0.232100950000       1.000000000000
C12 C      -0.007304270000       0.732575110000      -0.042422090000       1.000000000000
C13 C       0.127271470000       0.844778290000       0.047813500000       1.000000000000
C14 C      -0.742832670000       0.394290340000      -0.205076980000       1.000000000000
C15 C      -0.215354950000       0.657361150000      -0.063518360000       1.000000000000
C16 C      -0.334654770000       0.550350510000      -0.153448440000       1.000000000000
C17 C      -0.077985630000       0.770973520000       0.027366750000       1.000000000000
C18 C      -0.383213520000       0.563261520000      -0.121068020000       1.000000000000
C19 C      -0.598644080000       0.480469690000      -0.148527030000       1.000000000000
N1 N      -0.120665520000       0.786144670000       0.059712420000       1.000000000000
N2 N      -0.664042840000       0.483585900000      -0.121684990000       1.000000000000
N3 N      -0.476695060000       0.466391580000      -0.207985830000       1.000000000000
H1 H       0.361383030000       1.017744470000       0.177639070000       1.000000000000
H2 H      -1.174504310000       0.257644990000      -0.223699830000       1.000000000000
H3 H       0.446467440000       0.993469720000       0.120349390000       1.000000000000
H4 H      -1.063128780000       0.247203210000      -0.275618140000       1.000000000000
H5 H       0.188130030000       0.771761750000      -0.060629490000       1.000000000000
H6 H      -0.101944020000       0.611138920000      -0.158176450000       1.000000000000
H7 H      -0.004345890000       0.881533660000       0.135501430000       1.000000000000
H8 H      -0.904496420000       0.413223250000      -0.124782210000       1.000000000000
H9 H       0.311212410000       0.878216280000       0.026750620000       1.000000000000
H10 H      -0.394614750000       0.626391400000      -0.041016020000       1.000000000000
H11 H      -0.779880650000       0.327108070000      -0.275348870000       1.000000000000
#END
data_mol9_opt_14-QR-14-7444-3
_audit_creation_method 'generated by cspy2.0'
_cell_length_a 12.2028
_cell_length_b 18.6971
_cell_length_c 9.348
_cell_angle_alpha 90.0
_cell_angle_beta 140.261
_cell_angle_gamma 90.0
loop_
_symmetry_equiv_pos_site_id
_symmetry_equiv_pos_as_xyz
1 -x,-y,-z
2 +x,+y,+z
3 -x,1/2+y,1/2-z
4 +x,1/2-y,1/2+z
loop_
_atom_site_label
_atom_site_type_symbol
_atom_site_fract_x
_atom_site_fract_y
_atom_site_fract_z
_atom_site_occupancy
C1 C       0.167423960000       0.185789000000       0.533853570000       1.000000000000
C2 C       0.184975840000       0.006574440000       1.472649570000       1.000000000000
C3 C       0.331283030000       0.197750390000       0.744021080000       1.000000000000
C4 C       0.352607230000       0.020729080000       1.675693230000       1.000000000000
C5 C       0.752982500000       0.174471020000       1.557729170000       1.000000000000
C6 C       0.795917540000       0.153429010000       1.734468140000       1.000000000000
C7 C       0.049535180000       0.152009020000       0.510304950000       1.000000000000
C8 C       0.127966010000       0.026669210000       1.278161970000       1.000000000000
C9 C       0.542754720000       0.185693730000       1.154351310000       1.000000000000
C10 C       0.291418990000       0.120335120000       1.070595820000       1.000000000000
C11 C       0.634027150000       0.070320250000       1.886844590000       1.000000000000
C12 C       0.583156890000       0.163541390000       1.333205300000       1.000000000000
C13 C       0.378958060000       0.176145780000       0.932290350000       1.000000000000
C14 C       0.459516130000       0.054273060000       1.681670230000       1.000000000000
C15 C       0.454662050000       0.129609910000       1.293125680000       1.000000000000
C16 C       0.673200550000       0.119594540000       1.703237490000       1.000000000000
C17 C       0.250847300000       0.142617870000       0.890615960000       1.000000000000
C18 C       0.503101580000       0.107161470000       1.486453490000       1.000000000000
C19 C       0.391024410000       0.072730690000       1.476483740000       1.000000000000
N1 N       0.086971210000       0.131169860000       0.677846330000       1.000000000000
N2 N       0.224714450000       0.058059180000       1.278313440000       1.000000000000
N3 N       0.736270970000       0.101271820000       1.898879550000       1.000000000000
H1 H       0.125683920000       0.201361710000       0.385868830000       1.000000000000
H2 H       0.098070410000      -0.019085270000       1.459758890000       1.000000000000
H3 H       0.425395810000       0.223306250000       0.769947190000       1.000000000000
H4 H       0.404584610000       0.006656600000       1.831818120000       1.000000000000
H5 H       0.846531580000       0.200047640000       1.582685240000       1.000000000000
H6 H       0.923237690000       0.160991000000       1.905767640000       1.000000000000
H7 H      -0.081171800000       0.142315190000       0.343381530000       1.000000000000
H8 H      -0.004014540000       0.016330720000       1.114425690000       1.000000000000
H9 H       0.641508790000       0.210998460000       1.189159160000       1.000000000000
H10 H       0.191374730000       0.095404880000       1.031805540000       1.000000000000
H11 H       0.686637550000       0.056237520000       2.043876270000       1.000000000000
#END
data_mol9_opt_14-QR-14-963-3
_audit_creation_method 'generated by cspy2.0'
_cell_length_a 8.3978
_cell_length_b 24.7366
_cell_length_c 22.6986
_cell_angle_alpha 90.0
_cell_angle_beta 16.6084
_cell_angle_gamma 90.0
loop_
_symmetry_equiv_pos_site_id
_symmetry_equiv_pos_as_xyz
1 -x,-y,-z
2 +x,+y,+z
3 -x,1/2+y,1/2-z
4 +x,1/2-y,1/2+z
loop_
_atom_site_label
_atom_site_type_symbol
_atom_site_fract_x
_atom_site_fract_y
_atom_site_fract_z
_atom_site_occupancy
C1 C       0.524248190000       0.711565400000       0.308137260000       1.000000000000
C2 C       0.654668850000       1.084912610000       0.257710820000       1.000000000000
C3 C       0.715026180000       0.725038520000       0.295271050000       1.000000000000
C4 C       0.845269130000       1.093971360000       0.246318720000       1.000000000000
C5 C       1.236476590000       0.870544900000       0.248375110000       1.000000000000
C6 C       1.299577590000       0.923521230000       0.239028880000       1.000000000000
C7 C       0.402118370000       0.753694120000       0.310631620000       1.000000000000
C8 C       0.576218130000       1.030860580000       0.267785070000       1.000000000000
C9 C       0.977263260000       0.798910550000       0.271462750000       1.000000000000
C10 C       0.713218870000       0.875095250000       0.278446680000       1.000000000000
C11 C       1.151647070000       1.056446470000       0.233427650000       1.000000000000
C12 C       1.038996230000       0.853816540000       0.261690400000       1.000000000000
C13 C       0.785479950000       0.780567730000       0.284835450000       1.000000000000
C14 C       0.953326680000       1.049560130000       0.245186880000       1.000000000000
C15 C       0.904495500000       0.893871220000       0.265055660000       1.000000000000
C16 C       1.171680380000       0.964647100000       0.241970250000       1.000000000000
C17 C       0.650921110000       0.819817370000       0.288374140000       1.000000000000
C18 C       0.975640590000       0.951147190000       0.254589910000       1.000000000000
C19 C       0.861951840000       0.996200520000       0.255961320000       1.000000000000
N1 N       0.459858880000       0.805293660000       0.301363460000       1.000000000000
N2 N       0.673362990000       0.988536700000       0.267046560000       1.000000000000
N3 N       1.256577100000       1.016503260000       0.231707980000       1.000000000000
H1 H       0.464417960000       0.669794000000       0.316432980000       1.000000000000
H2 H       0.566049500000       1.117746440000       0.258994510000       1.000000000000
H3 H       0.813326960000       0.694301250000       0.292917440000       1.000000000000
H4 H       0.914775140000       1.134627620000       0.238079190000       1.000000000000
H5 H       1.334186110000       0.839657070000       0.246044830000       1.000000000000
H6 H       1.447653460000       0.937282660000       0.229007630000       1.000000000000
H7 H       0.249953510000       0.743243280000       0.320881980000       1.000000000000
H8 H       0.425992640000       1.022143000000       0.276852120000       1.000000000000
H9 H       1.081226490000       0.769747520000       0.268621420000       1.000000000000
H10 H       0.607546710000       0.903204420000       0.281487740000       1.000000000000
H11 H       1.221631520000       1.097204550000       0.225230670000       1.000000000000
#END
data_mol9_opt_14-QR-14-484-3
_audit_creation_method 'generated by cspy2.0'
_cell_length_a 8.3462
_cell_length_b 5.519
_cell_length_c 31.8457
_cell_angle_alpha 90.0
_cell_angle_beta 70.5318
_cell_angle_gamma 90.0
loop_
_symmetry_equiv_pos_site_id
_symmetry_equiv_pos_as_xyz
1 -x,-y,-z
2 +x,+y,+z
3 -x,1/2+y,1/2-z
4 +x,1/2-y,1/2+z
loop_
_atom_site_label
_atom_site_type_symbol
_atom_site_fract_x
_atom_site_fract_y
_atom_site_fract_z
_atom_site_occupancy
C1 C       0.743792710000       0.768526000000       0.024117840000       1.000000000000
C2 C       0.521352940000      -0.563583570000       0.210548270000       1.000000000000
C3 C       0.573567480000       0.729145850000       0.034030560000       1.000000000000
C4 C       0.349888600000      -0.586173770000       0.218517700000       1.000000000000
C5 C       0.074690290000       0.232669610000       0.114917010000       1.000000000000
C6 C       0.002977990000       0.046196850000       0.142247130000       1.000000000000
C7 C       0.837812480000       0.611878690000       0.042827370000       1.000000000000
C8 C       0.607614740000      -0.374283800000       0.182348790000       1.000000000000
C9 C       0.322883800000       0.476822920000       0.075016290000       1.000000000000
C10 C       0.530807010000       0.191435420000       0.108088510000       1.000000000000
C11 C       0.090934820000      -0.436334590000       0.205497970000       1.000000000000
C12 C       0.252603230000       0.283077900000       0.103203980000       1.000000000000
C13 C       0.495711050000       0.533498880000       0.062656580000       1.000000000000
C14 C       0.268056660000      -0.421731760000       0.198507160000       1.000000000000
C15 C       0.358292120000       0.133184360000       0.120653550000       1.000000000000
C16 C       0.102345320000      -0.107135510000       0.160360680000       1.000000000000
C17 C       0.601467250000       0.386567430000       0.079727290000       1.000000000000
C18 C       0.278735690000      -0.068477000000       0.150205390000       1.000000000000
C19 C       0.365348930000      -0.235505290000       0.170431060000       1.000000000000
N1 N       0.772285020000       0.429685840000       0.069287940000       1.000000000000
N2 N       0.534731700000      -0.217849460000       0.163177340000       1.000000000000
N3 N       0.011261780000      -0.288320810000       0.187573160000       1.000000000000
H1 H       0.808203040000       0.915421460000       0.002477140000       1.000000000000
H2 H       0.589662760000      -0.685638340000       0.225175200000       1.000000000000
H3 H       0.496921680000       0.843878120000       0.020540400000       1.000000000000
H4 H       0.275962640000      -0.728108270000       0.239898550000       1.000000000000
H5 H      -0.001315250000       0.347884430000       0.101335280000       1.000000000000
H6 H      -0.131066080000       0.004137360000       0.151656160000       1.000000000000
H7 H       0.973436840000       0.642252140000       0.035072150000       1.000000000000
H8 H       0.743475250000      -0.350917610000       0.175266230000       1.000000000000
H9 H       0.240764080000       0.586206010000       0.062406790000       1.000000000000
H10 H       0.614785440000       0.085727260000       0.120143330000       1.000000000000
H11 H       0.016331270000      -0.578527590000       0.226957720000       1.000000000000
#END
data_mol9_opt_14-QR-14-829-3
_audit_creation_method 'generated by cspy2.0'
_cell_length_a 16.3448
_cell_length_b 3.6864
_cell_length_c 24.1206
_cell_angle_alpha 90.0
_cell_angle_beta 110.9286
_cell_angle_gamma 90.0
loop_
_symmetry_equiv_pos_site_id
_symmetry_equiv_pos_as_xyz
1 -x,-y,-z
2 +x,+y,+z
3 -x,1/2+y,1/2-z
4 +x,1/2-y,1/2+z
loop_
_atom_site_label
_atom_site_type_symbol
_atom_site_fract_x
_atom_site_fract_y
_atom_site_fract_z
_atom_site_occupancy
C1 C       0.835104830000       0.457308420000       0.022130090000       1.000000000000
C2 C       0.494062520000       0.699902480000      -0.374771970000       1.000000000000
C3 C       0.889112970000       0.353865220000      -0.007101320000       1.000000000000
C4 C       0.553774320000       0.592905990000      -0.399634210000       1.000000000000
C5 C       0.924785570000       0.164736500000      -0.199650140000       1.000000000000
C6 C       0.892850850000       0.172335190000      -0.259643860000       1.000000000000
C7 C       0.747924230000       0.567207590000      -0.011705800000       1.000000000000
C8 C       0.521264720000       0.700589870000      -0.312366510000       1.000000000000
C9 C       0.906150470000       0.259331410000      -0.104623080000       1.000000000000
C10 C       0.732990890000       0.484098980000      -0.162330670000       1.000000000000
C11 C       0.703161580000       0.376023100000      -0.385564680000       1.000000000000
C12 C       0.871370900000       0.269374120000      -0.166440480000       1.000000000000
C13 C       0.856702810000       0.359175010000      -0.070245920000       1.000000000000
C14 C       0.638637700000       0.489566450000      -0.362367730000       1.000000000000
C15 C       0.781809730000       0.384933740000      -0.197115840000       1.000000000000
C16 C       0.804643300000       0.284847680000      -0.291977340000       1.000000000000
C17 C       0.768052870000       0.474088190000      -0.100100760000       1.000000000000
C18 C       0.748093140000       0.391359880000      -0.262170990000       1.000000000000
C19 C       0.660529990000       0.498644340000      -0.299646170000       1.000000000000
N1 N       0.715016790000       0.576796850000      -0.069756020000       1.000000000000
N2 N       0.600052600000       0.605624210000      -0.276382740000       1.000000000000
N3 N       0.781948010000       0.278376030000      -0.352613720000       1.000000000000
H1 H       0.857099720000       0.457439460000       0.070168530000       1.000000000000
H2 H       0.428121920000       0.781557160000      -0.401608100000       1.000000000000
H3 H       0.956012090000       0.268140050000       0.016846080000       1.000000000000
H4 H       0.537007130000       0.586053390000      -0.447406090000       1.000000000000
H5 H       0.991594440000       0.079234140000      -0.175493040000       1.000000000000
H6 H       0.931764480000       0.094937940000      -0.285829000000       1.000000000000
H7 H       0.704567900000       0.649971360000       0.011298580000       1.000000000000
H8 H       0.475725280000       0.783550570000      -0.291117080000       1.000000000000
H9 H       0.973468780000       0.171550470000      -0.082765210000       1.000000000000
H10 H       0.666129930000       0.572000420000      -0.182955810000       1.000000000000
H11 H       0.686561340000       0.368981480000      -0.433498750000       1.000000000000
#END
data_mol9_opt_2-QR-2-6731-3
_audit_creation_method 'generated by cspy2.0'
_cell_length_a 11.3518
_cell_length_b 12.8855
_cell_length_c 15.8668
_cell_angle_alpha 44.0918
_cell_angle_beta 91.6422
_cell_angle_gamma 52.3683
loop_
_symmetry_equiv_pos_site_id
_symmetry_equiv_pos_as_xyz
1 -x,-y,-z
2 +x,+y,+z
loop_
_atom_site_label
_atom_site_type_symbol
_atom_site_fract_x
_atom_site_fract_y
_atom_site_fract_z
_atom_site_occupancy
C1 C       0.183531080000       0.526685720000       0.497169640000       1.000000000000
C2 C      -0.358845780000       2.139046910000      -0.462010090000       1.000000000000
C3 C      -0.100747390000       0.847885950000       0.293520560000       1.000000000000
C4 C      -0.642546700000       2.446939900000      -0.658486770000       1.000000000000
C5 C      -0.984464080000       2.144287320000      -0.509962900000       1.000000000000
C6 C      -1.126719800000       2.437932340000      -0.687972650000       1.000000000000
C7 C       0.316761820000       0.515432280000       0.513067680000       1.000000000000
C8 C      -0.192481640000       1.818367810000      -0.266698270000       1.000000000000
C9 C      -0.545246480000       1.501933520000      -0.111678190000       1.000000000000
C10 C      -0.242507980000       1.420174990000      -0.043418260000       1.000000000000
C11 C      -1.046626360000       2.740502960000      -0.855392270000       1.000000000000
C12 C      -0.686235890000       1.799880820000      -0.291914480000       1.000000000000
C13 C      -0.254437030000       1.160247390000       0.104185490000       1.000000000000
C14 C      -0.754657550000       2.430634280000      -0.657274310000       1.000000000000
C15 C      -0.533015170000       1.762806140000      -0.259800430000       1.000000000000
C16 C      -0.984285110000       2.414650790000      -0.664546430000       1.000000000000
C17 C      -0.100680780000       1.120322620000       0.137926980000       1.000000000000
C18 C      -0.690213110000       2.083666720000      -0.454340190000       1.000000000000
C19 C      -0.570618410000       2.094383400000      -0.451817770000       1.000000000000
N1 N       0.185062470000       0.794646920000       0.344242300000       1.000000000000
N2 N      -0.290998640000       1.794557390000      -0.260224030000       1.000000000000
N3 N      -1.157491560000       2.735817360000      -0.860597160000       1.000000000000
H1 H       0.308699360000       0.282217180000       0.645679500000       1.000000000000
H2 H      -0.263249970000       2.138475440000      -0.454756760000       1.000000000000
H3 H      -0.211082240000       0.869141330000       0.273531670000       1.000000000000
H4 H      -0.782457320000       2.702828730000      -0.814812430000       1.000000000000
H5 H      -1.093696210000       2.164015370000      -0.528987090000       1.000000000000
H6 H      -1.351918170000       2.701244150000      -0.854525970000       1.000000000000
H7 H       0.543131080000       0.260460040000       0.674766180000       1.000000000000
H8 H       0.033005670000       1.569292670000      -0.108006610000       1.000000000000
H9 H      -0.665256800000       1.537327580000      -0.140442730000       1.000000000000
H10 H      -0.118969060000       1.378245770000      -0.010660330000       1.000000000000
H11 H      -1.187650440000       2.997787300000      -1.012634150000       1.000000000000
#END
data_mol9_opt_19-QR-19-4645-3
_audit_creation_method 'generated by cspy2.0'
_cell_length_a 3.9684
_cell_length_b 12.4348
_cell_length_c 27.367
_cell_angle_alpha 90.0
_cell_angle_beta 90.0
_cell_angle_gamma 90.0
loop_
_symmetry_equiv_pos_site_id
_symmetry_equiv_pos_as_xyz
1 +x,+y,+z
2 -x,1/2+y,1/2-z
3 1/2-x,-y,1/2+z
4 1/2+x,1/2-y,-z
loop_
_atom_site_label
_atom_site_type_symbol
_atom_site_fract_x
_atom_site_fract_y
_atom_site_fract_z
_atom_site_occupancy
C1 C       0.274232450000       0.934840510000       0.605523560000       1.000000000000
C2 C      -0.543114740000       0.303251120000       0.738264230000       1.000000000000
C3 C       0.361626670000       0.857726530000       0.572300730000       1.000000000000
C4 C      -0.444972600000       0.232465250000       0.702473490000       1.000000000000
C5 C       0.338886910000       0.473643210000       0.527367300000       1.000000000000
C6 C       0.251031400000       0.370651520000       0.536749570000       1.000000000000
C7 C       0.096049730000       0.903475800000       0.648413560000       1.000000000000
C8 C      -0.462383330000       0.412670810000       0.731788420000       1.000000000000
C9 C       0.348477890000       0.663575180000       0.550109860000       1.000000000000
C10 C      -0.000895800000       0.619534080000       0.636562210000       1.000000000000
C11 C      -0.161881870000       0.201896360000       0.623106830000       1.000000000000
C12 C       0.255047210000       0.558136900000       0.560810590000       1.000000000000
C13 C       0.272155720000       0.748809030000       0.581541660000       1.000000000000
C14 C      -0.270069290000       0.271361000000       0.661284170000       1.000000000000
C15 C       0.074065000000       0.533758680000       0.605418010000       1.000000000000
C16 C       0.071638790000       0.342572520000       0.580397210000       1.000000000000
C17 C       0.093094520000       0.725667280000       0.625758770000       1.000000000000
C18 C      -0.019129260000       0.421699700000       0.615105350000       1.000000000000
C19 C      -0.199121760000       0.383443660000       0.657735210000       1.000000000000
N1 N       0.008049000000       0.804545070000       0.658601560000       1.000000000000
N2 N      -0.299366900000       0.451446390000       0.693731500000       1.000000000000
N3 N       0.000232570000       0.234805380000       0.584661020000       1.000000000000
H1 H       0.337253900000       1.018736390000       0.599937790000       1.000000000000
H2 H      -0.677924810000       0.277099090000       0.770553320000       1.000000000000
H3 H       0.497408230000       0.877916760000       0.539120570000       1.000000000000
H4 H      -0.499110710000       0.147128420000       0.705228860000       1.000000000000
H5 H       0.474652840000       0.494267800000       0.494265410000       1.000000000000
H6 H       0.310986750000       0.305280580000       0.512116240000       1.000000000000
H7 H       0.025637730000       0.964495480000       0.675021690000       1.000000000000
H8 H      -0.535957590000       0.471041610000       0.759393310000       1.000000000000
H9 H       0.484031470000       0.679587750000       0.516423640000       1.000000000000
H10 H      -0.134989770000       0.605712900000       0.670164330000       1.000000000000
H11 H      -0.215945100000       0.116194140000       0.625745920000       1.000000000000
#END
data_mol9_opt_33-QR-33-208-3
_audit_creation_method 'generated by cspy2.0'
_cell_length_a 21.0831
_cell_length_b 15.2251
_cell_length_c 4.201
_cell_angle_alpha 90.0
_cell_angle_beta 90.0
_cell_angle_gamma 90.0
loop_
_symmetry_equiv_pos_site_id
_symmetry_equiv_pos_as_xyz
1 +x,+y,+z
2 -x,-y,1/2+z
3 1/2+x,1/2-y,+z
4 1/2-x,1/2+y,1/2+z
loop_
_atom_site_label
_atom_site_type_symbol
_atom_site_fract_x
_atom_site_fract_y
_atom_site_fract_z
_atom_site_occupancy
C1 C       0.955401120000       0.383478120000       0.777271220000       1.000000000000
C2 C       1.110879530000      -0.068918650000       2.019023370000       1.000000000000
C3 C       1.019283600000       0.398227530000       0.787995000000       1.000000000000
C4 C       1.174290320000      -0.048369650000       2.012823940000       1.000000000000
C5 C       1.227944510000       0.300671450000       1.184286840000       1.000000000000
C6 C       1.264419140000       0.244032020000       1.351368390000       1.000000000000
C7 C       0.930148550000       0.309589100000       0.942335800000       1.000000000000
C8 C       1.068967560000      -0.013547640000       1.851743120000       1.000000000000
C9 C       1.124291300000       0.348247840000       0.989953030000       1.000000000000
C10 C       1.065011300000       0.207394810000       1.296552580000       1.000000000000
C11 C       1.259703280000       0.050690890000       1.827395180000       1.000000000000
C12 C       1.160649110000       0.288862530000       1.164422170000       1.000000000000
C13 C       1.058491080000       0.339489870000       0.963133420000       1.000000000000
C14 C       1.194695790000       0.026129980000       1.842047000000       1.000000000000
C15 C       1.130786940000       0.215518280000       1.324931100000       1.000000000000
C16 C       1.237042670000       0.170451170000       1.514110730000       1.000000000000
C17 C       1.028439900000       0.267176480000       1.120762060000       1.000000000000
C18 C       1.170953570000       0.154726500000       1.505427040000       1.000000000000
C19 C       1.148960840000       0.078465960000       1.679456620000       1.000000000000
N1 N       0.964132240000       0.253710710000       1.106557640000       1.000000000000
N2 N       1.086580870000       0.056474720000       1.690074400000       1.000000000000
N3 N       1.280243850000       0.118932500000       1.672883200000       1.000000000000
H1 H       0.923807300000       0.426531370000       0.646693170000       1.000000000000
H2 H       1.092989250000      -0.125471960000       2.147028890000       1.000000000000
H3 H       1.040599240000       0.453675570000       0.665853740000       1.000000000000
H4 H       1.209064800000      -0.088273800000       2.136804320000       1.000000000000
H5 H       1.249000360000       0.356205240000       1.061803670000       1.000000000000
H6 H       1.315353060000       0.251363340000       1.370180570000       1.000000000000
H7 H       0.879308050000       0.297454930000       0.934737980000       1.000000000000
H8 H       1.018414230000      -0.027761340000       1.851472380000       1.000000000000
H9 H       1.147891440000       0.402648760000       0.872052070000       1.000000000000
H10 H       1.040530640000       0.154041800000       1.411240170000       1.000000000000
H11 H       1.294739770000       0.010756540000       1.951461500000       1.000000000000
#END
data_mol9_opt_14-QR-14-4819-3
_audit_creation_method 'generated by cspy2.0'
_cell_length_a 3.7922
_cell_length_b 17.2205
_cell_length_c 20.5559
_cell_angle_alpha 90.0
_cell_angle_beta 81.4671
_cell_angle_gamma 90.0
loop_
_symmetry_equiv_pos_site_id
_symmetry_equiv_pos_as_xyz
1 -x,-y,-z
2 +x,+y,+z
3 -x,1/2+y,1/2-z
4 +x,1/2-y,1/2+z
loop_
_atom_site_label
_atom_site_type_symbol
_atom_site_fract_x
_atom_site_fract_y
_atom_site_fract_z
_atom_site_occupancy
C1 C       0.717764150000       0.885794450000       0.936566060000       1.000000000000
C2 C       1.348938950000       0.422400110000       1.114591810000       1.000000000000
C3 C       0.776230350000       0.905161140000       0.998527350000       1.000000000000
C4 C       1.402619070000       0.448158920000       1.175584160000       1.000000000000
C5 C       1.114240340000       0.816310070000       1.208905670000       1.000000000000
C6 C       1.213504420000       0.759514540000       1.247823950000       1.000000000000
C7 C       0.762891010000       0.807003600000       0.915855850000       1.000000000000
C8 C       1.244212990000       0.477419440000       1.070458560000       1.000000000000
C9 C       0.946982540000       0.859467880000       1.104476170000       1.000000000000
C10 C       1.020077160000       0.708546410000       1.054065170000       1.000000000000
C11 C       1.402995500000       0.557381470000       1.253813830000       1.000000000000
C12 C       1.048395060000       0.799687280000       1.143487160000       1.000000000000
C13 C       0.880140310000       0.846206020000       1.040316970000       1.000000000000
C14 C       1.351757610000       0.527388050000       1.191446100000       1.000000000000
C15 C       1.087528280000       0.721143770000       1.118235380000       1.000000000000
C16 C       1.255871620000       0.680910960000       1.225011090000       1.000000000000
C17 C       0.918151670000       0.768757690000       1.014807150000       1.000000000000
C18 C       1.194937240000       0.660178750000       1.161042200000       1.000000000000
C19 C       1.245707410000       0.579002520000       1.143722540000       1.000000000000
N1 N       0.857890330000       0.750701660000       0.952359080000       1.000000000000
N2 N       1.194607440000       0.551789050000       1.083829010000       1.000000000000
N3 N       1.358126720000       0.629977990000       1.270207300000       1.000000000000
H1 H       0.638389210000       0.928844970000       0.903121450000       1.000000000000
H2 H       1.384687020000       0.362083230000       1.100204650000       1.000000000000
H3 H       0.745099660000       0.964438720000       1.016391060000       1.000000000000
H4 H       1.483306500000       0.408784950000       1.211883630000       1.000000000000
H5 H       1.082678800000       0.875650450000       1.226514800000       1.000000000000
H6 H       1.265111900000       0.770453420000       1.297407920000       1.000000000000
H7 H       0.716793260000       0.791184980000       0.866562200000       1.000000000000
H8 H       1.199109960000       0.459119890000       1.021728270000       1.000000000000
H9 H       0.919565390000       0.917802350000       1.124638080000       1.000000000000
H10 H       1.045399560000       0.651244900000       1.032983680000       1.000000000000
H11 H       1.484148040000       0.518022900000       1.290356810000       1.000000000000
#END
data_mol9_opt_14-QR-14-222-3
_audit_creation_method 'generated by cspy2.0'
_cell_length_a 7.9527
_cell_length_b 9.1661
_cell_length_c 20.5203
_cell_angle_alpha 90.0
_cell_angle_beta 65.6397
_cell_angle_gamma 90.0
loop_
_symmetry_equiv_pos_site_id
_symmetry_equiv_pos_as_xyz
1 -x,-y,-z
2 +x,+y,+z
3 -x,1/2+y,1/2-z
4 +x,1/2-y,1/2+z
loop_
_atom_site_label
_atom_site_type_symbol
_atom_site_fract_x
_atom_site_fract_y
_atom_site_fract_z
_atom_site_occupancy
C1 C       0.361645390000       0.853540690000       0.310228210000       1.000000000000
C2 C       0.186291130000       1.791517480000       0.491327100000       1.000000000000
C3 C       0.534348300000       0.898762180000       0.300134920000       1.000000000000
C4 C       0.365007200000       1.825594700000       0.479061540000       1.000000000000
C5 C       0.920727920000       1.292988190000       0.328723430000       1.000000000000
C6 C       0.940004160000       1.428743190000       0.350478530000       1.000000000000
C7 C       0.210355100000       0.951010080000       0.342898820000       1.000000000000
C8 C       0.152273760000       1.652188610000       0.470359370000       1.000000000000
C9 C       0.727700380000       1.098775010000       0.314858180000       1.000000000000
C10 C       0.412308380000       1.272410110000       0.377789970000       1.000000000000
C11 C       0.692790020000       1.750701490000       0.432403350000       1.000000000000
C12 C       0.743319890000       1.239294250000       0.337704620000       1.000000000000
C13 C       0.557652990000       1.041377460000       0.322516720000       1.000000000000
C14 C       0.505326070000       1.721541410000       0.446495320000       1.000000000000
C15 C       0.581522270000       1.330855550000       0.370400440000       1.000000000000
C16 C       0.783945320000       1.523363430000       0.383145860000       1.000000000000
C17 C       0.396661720000       1.130918690000       0.354809490000       1.000000000000
C18 C       0.604661570000       1.477834080000       0.393642250000       1.000000000000
C19 C       0.458348750000       1.583145720000       0.427041200000       1.000000000000
N1 N       0.224493900000       1.083064820000       0.364384470000       1.000000000000
N2 N       0.280367370000       1.552670200000       0.439844550000       1.000000000000
N3 N       0.825779720000       1.657624450000       0.402398500000       1.000000000000
H1 H       0.337650910000       0.745836220000       0.294006020000       1.000000000000
H2 H       0.073955210000       1.867922100000       0.516177240000       1.000000000000
H3 H       0.653609980000       0.828208380000       0.275477800000       1.000000000000
H4 H       0.400588360000       1.931040710000       0.493890990000       1.000000000000
H5 H       1.039462630000       1.222027350000       0.304038670000       1.000000000000
H6 H       1.072327670000       1.472023900000       0.344382770000       1.000000000000
H7 H       0.072429310000       0.915673920000       0.351103820000       1.000000000000
H8 H       0.012433620000       1.621413030000       0.479203410000       1.000000000000
H9 H       0.851219590000       1.032484650000       0.290510470000       1.000000000000
H10 H       0.287933220000       1.335974070000       0.401744200000       1.000000000000
H11 H       0.728975810000       1.856418530000       0.447250430000       1.000000000000
#END
data_mol9_opt_4-QR-4-563-3
_audit_creation_method 'generated by cspy2.0'
_cell_length_a 15.8629
_cell_length_b 3.7961
_cell_length_c 11.4726
_cell_angle_alpha 90.0
_cell_angle_beta 76.9113
_cell_angle_gamma 90.0
loop_
_symmetry_equiv_pos_site_id
_symmetry_equiv_pos_as_xyz
1 +x,+y,+z
2 -x,1/2+y,-z
loop_
_atom_site_label
_atom_site_type_symbol
_atom_site_fract_x
_atom_site_fract_y
_atom_site_fract_z
_atom_site_occupancy
C1 C       0.147629380000       0.323915210000       0.808744980000       1.000000000000
C2 C       0.519634600000       1.240828180000       1.245230480000       1.000000000000
C3 C       0.102927670000       0.295629700000       0.925057310000       1.000000000000
C4 C       0.469013410000       1.202033270000       1.358627520000       1.000000000000
C5 C       0.100100030000       0.498318940000       1.350608980000       1.000000000000
C6 C       0.138433840000       0.614087810000       1.437363310000       1.000000000000
C7 C       0.232286900000       0.472567430000       0.784135710000       1.000000000000
C8 C       0.485256260000       1.127106830000       1.148644320000       1.000000000000
C9 C       0.102441340000       0.399235990000       1.139522650000       1.000000000000
C10 C       0.269128990000       0.682226700000       1.071536820000       1.000000000000
C11 C       0.330669570000       1.005315950000       1.489004980000       1.000000000000
C12 C       0.143663180000       0.520183740000       1.226978360000       1.000000000000
C13 C       0.142199010000       0.415242750000       1.017720230000       1.000000000000
C14 C       0.385924640000       1.052371050000       1.373812590000       1.000000000000
C15 C       0.230007220000       0.667501690000       1.193491790000       1.000000000000
C16 C       0.223795790000       0.762055710000       1.408638200000       1.000000000000
C17 C       0.227582200000       0.560573560000       0.983535670000       1.000000000000
C18 C       0.270753240000       0.791549620000       1.288571960000       1.000000000000
C19 C       0.356335340000       0.944702800000       1.270939470000       1.000000000000
N1 N       0.271227080000       0.586240300000       0.866018010000       1.000000000000
N2 N       0.407902240000       0.986398030000       1.159953000000       1.000000000000
N3 N       0.253797250000       0.867959010000       1.506466710000       1.000000000000
H1 H       0.120176320000       0.236223370000       0.735410770000       1.000000000000
H2 H       0.583872240000       1.354297110000       1.229173050000       1.000000000000
H3 H       0.038275170000       0.184149670000       0.948000440000       1.000000000000
H4 H       0.491636620000       1.284076700000       1.436889090000       1.000000000000
H5 H       0.035498890000       0.386623200000       1.373039380000       1.000000000000
H6 H       0.106999040000       0.600908200000       1.531419550000       1.000000000000
H7 H       0.268242420000       0.495905350000       0.691688970000       1.000000000000
H8 H       0.523515490000       1.153552000000       1.057576330000       1.000000000000
H9 H       0.037727910000       0.289959020000       1.167113960000       1.000000000000
H10 H       0.333236580000       0.789339620000       1.041953870000       1.000000000000
H11 H       0.353161560000       1.087530670000       1.567754880000       1.000000000000
#END
data_mol9_opt_14-QR-14-2947-3
_audit_creation_method 'generated by cspy2.0'
_cell_length_a 16.4609
_cell_length_b 3.666
_cell_length_c 23.8789
_cell_angle_alpha 90.0
_cell_angle_beta 71.2807
_cell_angle_gamma 90.0
loop_
_symmetry_equiv_pos_site_id
_symmetry_equiv_pos_as_xyz
1 -x,-y,-z
2 +x,+y,+z
3 -x,1/2+y,1/2-z
4 +x,1/2-y,1/2+z
loop_
_atom_site_label
_atom_site_type_symbol
_atom_site_fract_x
_atom_site_fract_y
_atom_site_fract_z
_atom_site_occupancy
C1 C       0.157706050000       0.720904900000       0.648607100000       1.000000000000
C2 C       0.505643210000       1.322227200000       0.871037070000       1.000000000000
C3 C       0.106104680000       0.677975560000       0.705792640000       1.000000000000
C4 C       0.448319120000       1.272607150000       0.926714450000       1.000000000000
C5 C       0.078611090000       0.749516110000       0.917368480000       1.000000000000
C6 C       0.112063560000       0.819776830000       0.961074400000       1.000000000000
C7 C       0.244080550000       0.836346580000       0.637600380000       1.000000000000
C8 C       0.476714840000       1.255149730000       0.822491130000       1.000000000000
C9 C       0.093183410000       0.715025610000       0.812430020000       1.000000000000
C10 C       0.264379960000       0.938704030000       0.781043920000       1.000000000000
C11 C       0.301993100000       1.102137500000       0.989563910000       1.000000000000
C12 C       0.129478730000       0.788836560000       0.856518420000       1.000000000000
C13 C       0.140137090000       0.749767660000       0.752439800000       1.000000000000
C14 C       0.364078690000       1.158347950000       0.933065500000       1.000000000000
C15 C       0.218055510000       0.904889220000       0.841119250000       1.000000000000
C16 C       0.199383170000       0.935475490000       0.948031110000       1.000000000000
C17 C       0.227794170000       0.864518810000       0.736681850000       1.000000000000
C18 C       0.253437800000       0.979662650000       0.888995740000       1.000000000000
C19 C       0.340320920000       1.096970000000       0.881463320000       1.000000000000
N1 N       0.278404370000       0.905714400000       0.678881260000       1.000000000000
N2 N       0.398452670000       1.148281330000       0.826997460000       1.000000000000
N3 N       0.223844990000       0.996458380000       0.997129690000       1.000000000000
H1 H       0.134413560000       0.669310160000       0.611743990000       1.000000000000
H2 H       0.571018530000       1.409666630000       0.863978300000       1.000000000000
H3 H       0.039900910000       0.590566620000       0.716261900000       1.000000000000
H4 H       0.466504550000       1.319378350000       0.965971860000       1.000000000000
H5 H       0.012487140000       0.662024790000       0.927582720000       1.000000000000
H6 H       0.075082290000       0.792498150000       1.007395760000       1.000000000000
H7 H       0.285522560000       0.871119150000       0.592155280000       1.000000000000
H8 H       0.520345110000       1.291440270000       0.777740250000       1.000000000000
H9 H       0.026650200000       0.628402880000       0.825210420000       1.000000000000
H10 H       0.330419720000       1.024074410000       0.767263800000       1.000000000000
H11 H       0.320022620000       1.148995790000       1.029064560000       1.000000000000
#END
data_mol9_opt_14-QR-14-729-3
_audit_creation_method 'generated by cspy2.0'
_cell_length_a 16.4934
_cell_length_b 3.5524
_cell_length_c 23.6267
_cell_angle_alpha 90.0
_cell_angle_beta 105.5481
_cell_angle_gamma 90.0
loop_
_symmetry_equiv_pos_site_id
_symmetry_equiv_pos_as_xyz
1 -x,-y,-z
2 +x,+y,+z
3 -x,1/2+y,1/2-z
4 +x,1/2-y,1/2+z
loop_
_atom_site_label
_atom_site_type_symbol
_atom_site_fract_x
_atom_site_fract_y
_atom_site_fract_z
_atom_site_occupancy
C1 C       0.621834940000       0.236497630000       0.783335790000       1.000000000000
C2 C       1.049934290000       0.258374460000       1.128167370000       1.000000000000
C3 C       0.580980480000       0.238719250000       0.826568520000       1.000000000000
C4 C       1.002720390000       0.262434420000       1.168012400000       1.000000000000
C5 C       0.604777810000       0.252382600000       1.039170240000       1.000000000000
C6 C       0.651607960000       0.256823420000       1.095700070000       1.000000000000
C7 C       0.711494670000       0.238044330000       0.799632420000       1.000000000000
C8 C       1.006684240000       0.253089010000       1.068018200000       1.000000000000
C9 C       0.593954480000       0.245314680000       0.934019250000       1.000000000000
C10 C       0.769245070000       0.247581930000       0.956299810000       1.000000000000
C11 C       0.862089150000       0.264886840000       1.186705260000       1.000000000000
C12 C       0.643879820000       0.249228960000       0.991854810000       1.000000000000
C13 C       0.629115990000       0.242573880000       0.886350750000       1.000000000000
C14 C       0.914214680000       0.261230930000       1.147539740000       1.000000000000
C15 C       0.734778320000       0.250345500000       1.004260040000       1.000000000000
C16 C       0.741766170000       0.258247850000       1.110169260000       1.000000000000
C17 C       0.718951950000       0.243814570000       0.898087050000       1.000000000000
C18 C       0.784697870000       0.254761350000       1.065770890000       1.000000000000
C19 C       0.875731350000       0.255910970000       1.085857410000       1.000000000000
N1 N       0.758589510000       0.241501860000       0.853890980000       1.000000000000
N2 N       0.924109350000       0.251883650000       1.047539430000       1.000000000000
N3 N       0.780367760000       0.263337470000       1.169456540000       1.000000000000
H1 H       0.587655700000       0.233632560000       0.737254000000       1.000000000000
H2 H       1.118075580000       0.259041600000       1.141823870000       1.000000000000
H3 H       0.512771080000       0.237687890000       0.816205670000       1.000000000000
H4 H       1.032110980000       0.266406390000       1.214973030000       1.000000000000
H5 H       0.536585500000       0.251275220000       1.028565180000       1.000000000000
H6 H       0.623719450000       0.259478520000       1.132282460000       1.000000000000
H7 H       0.744429830000       0.236336790000       0.765416310000       1.000000000000
H8 H       1.042006070000       0.249600100000       1.035202870000       1.000000000000
H9 H       0.525976980000       0.244476770000       0.925970100000       1.000000000000
H10 H       0.836440380000       0.248299450000       0.963143000000       1.000000000000
H11 H       0.891386250000       0.269047930000       1.233873150000       1.000000000000
#END
data_mol9_opt_14-QR-14-6195-3
_audit_creation_method 'generated by cspy2.0'
_cell_length_a 3.7531
_cell_length_b 28.1975
_cell_length_c 12.6552
_cell_angle_alpha 90.0
_cell_angle_beta 90.5888
_cell_angle_gamma 90.0
loop_
_symmetry_equiv_pos_site_id
_symmetry_equiv_pos_as_xyz
1 -x,-y,-z
2 +x,+y,+z
3 -x,1/2+y,1/2-z
4 +x,1/2-y,1/2+z
loop_
_atom_site_label
_atom_site_type_symbol
_atom_site_fract_x
_atom_site_fract_y
_atom_site_fract_z
_atom_site_occupancy
C1 C       0.854293860000       0.887270540000       0.983504150000       1.000000000000
C2 C       0.638017750000       0.973884400000       0.281512500000       1.000000000000
C3 C       0.713361250000       0.848093240000       0.935249370000       1.000000000000
C4 C       0.498414650000       0.932626480000       0.240956670000       1.000000000000
C5 C       0.292175120000       0.774313080000       0.603369530000       1.000000000000
C6 C       0.229460630000       0.776109320000       0.498060260000       1.000000000000
C7 C       0.927782320000       0.928108880000       0.921121570000       1.000000000000
C8 C       0.712149070000       0.975481230000       0.390827310000       1.000000000000
C9 C       0.501355430000       0.811318900000       0.767132080000       1.000000000000
C10 C       0.665173320000       0.895059270000       0.659681840000       1.000000000000
C11 C       0.291306520000       0.850502230000       0.271701470000       1.000000000000
C12 C       0.439059380000       0.814250250000       0.658575580000       1.000000000000
C13 C       0.644640000000       0.849293820000       0.824507130000       1.000000000000
C14 C       0.435676350000       0.894069480000       0.309146080000       1.000000000000
C15 C       0.522108310000       0.857333560000       0.601572890000       1.000000000000
C16 C       0.307408390000       0.817954390000       0.438235140000       1.000000000000
C17 C       0.727975210000       0.892078970000       0.768955420000       1.000000000000
C18 C       0.452261880000       0.858757030000       0.487441190000       1.000000000000
C19 C       0.518823220000       0.898810820000       0.418775410000       1.000000000000
N1 N       0.869460810000       0.931004520000       0.819181660000       1.000000000000
N2 N       0.656535120000       0.940067600000       0.456533260000       1.000000000000
N3 N       0.229403190000       0.814252120000       0.332186040000       1.000000000000
H1 H       0.910866390000       0.887889470000       1.067632640000       1.000000000000
H2 H       0.690666460000       1.004430660000       0.232206930000       1.000000000000
H3 H       0.653162330000       0.816197660000       0.979625810000       1.000000000000
H4 H       0.435154720000       0.929068920000       0.157457780000       1.000000000000
H5 H       0.232456420000       0.742527590000       0.648108520000       1.000000000000
H6 H       0.118895050000       0.746463200000       0.454381300000       1.000000000000
H7 H       1.040087360000       0.959431600000       0.959057090000       1.000000000000
H8 H       0.822723940000       1.007579970000       0.425732540000       1.000000000000
H9 H       0.436579280000       0.778604090000       0.807905900000       1.000000000000
H10 H       0.731525080000       0.927851700000       0.621064740000       1.000000000000
H11 H       0.227649070000       0.846803300000       0.187919280000       1.000000000000
#END
data_mol9_opt_14-QR-14-5248-3
_audit_creation_method 'generated by cspy2.0'
_cell_length_a 11.2026
_cell_length_b 3.7511
_cell_length_c 46.468
_cell_angle_alpha 90.0
_cell_angle_beta 136.4029
_cell_angle_gamma 90.0
loop_
_symmetry_equiv_pos_site_id
_symmetry_equiv_pos_as_xyz
1 -x,-y,-z
2 +x,+y,+z
3 -x,1/2+y,1/2-z
4 +x,1/2-y,1/2+z
loop_
_atom_site_label
_atom_site_type_symbol
_atom_site_fract_x
_atom_site_fract_y
_atom_site_fract_z
_atom_site_occupancy
C1 C       0.817092020000       0.720287640000       0.437939590000       1.000000000000
C2 C      -0.299492260000      -0.148984070000       0.230021610000       1.000000000000
C3 C       0.772645450000       0.645064110000       0.457980820000       1.000000000000
C4 C      -0.330459880000      -0.216719110000       0.253197610000       1.000000000000
C5 C       0.327195410000       0.193569680000       0.446959160000       1.000000000000
C6 C       0.167908190000       0.058538640000       0.424283840000       1.000000000000
C7 C       0.694168910000       0.654295460000       0.394250280000       1.000000000000
C8 C      -0.136751880000      -0.007131170000       0.250927850000       1.000000000000
C9 C       0.546503580000       0.416814860000       0.451942270000       1.000000000000
C10 C       0.325146560000       0.307887910000       0.366497450000       1.000000000000
C11 C      -0.225038930000      -0.207239590000       0.321887860000       1.000000000000
C12 C       0.381398900000       0.278510200000       0.427748140000       1.000000000000
C13 C       0.605463380000       0.503495540000       0.434661600000       1.000000000000
C14 C      -0.200328890000      -0.142968830000       0.296324640000       1.000000000000
C15 C       0.264906320000       0.220350910000       0.383440020000       1.000000000000
C16 C       0.048102000000      -0.003816100000       0.380346150000       1.000000000000
C17 C       0.491398470000       0.446957440000       0.390873420000       1.000000000000
C18 C       0.092565850000       0.074154180000       0.359264250000       1.000000000000
C19 C      -0.039361680000       0.000343820000       0.314902270000       1.000000000000
N1 N       0.538980780000       0.524643250000       0.371422660000       1.000000000000
N2 N      -0.012608890000       0.064543740000       0.291161210000       1.000000000000
N3 N      -0.108250140000      -0.142111200000       0.361702640000       1.000000000000
H1 H       0.943018660000       0.828288570000       0.454489770000       1.000000000000
H2 H      -0.395527940000      -0.201267110000       0.196809400000       1.000000000000
H3 H       0.862129300000       0.691014100000       0.491223760000       1.000000000000
H4 H      -0.453114820000      -0.325790790000       0.239007400000       1.000000000000
H5 H       0.417132300000       0.240071770000       0.480191870000       1.000000000000
H6 H       0.123664280000      -0.008150720000       0.437997960000       1.000000000000
H7 H       0.728745610000       0.713573830000       0.378096510000       1.000000000000
H8 H      -0.107667380000       0.050036600000       0.233575790000       1.000000000000
H9 H       0.631174320000       0.457821460000       0.485079390000       1.000000000000
H10 H       0.243650440000       0.269708190000       0.333737740000       1.000000000000
H11 H      -0.347981770000      -0.316865310000       0.307747390000       1.000000000000
#END
data_mol9_opt_14-QR-14-4164-3
_audit_creation_method 'generated by cspy2.0'
_cell_length_a 8.3289
_cell_length_b 5.5229
_cell_length_c 31.7875
_cell_angle_alpha 90.0
_cell_angle_beta 71.632
_cell_angle_gamma 90.0
loop_
_symmetry_equiv_pos_site_id
_symmetry_equiv_pos_as_xyz
1 -x,-y,-z
2 +x,+y,+z
3 -x,1/2+y,1/2-z
4 +x,1/2-y,1/2+z
loop_
_atom_site_label
_atom_site_type_symbol
_atom_site_fract_x
_atom_site_fract_y
_atom_site_fract_z
_atom_site_occupancy
C1 C       0.729263340000       0.737657170000       0.524276350000       1.000000000000
C2 C       0.520936900000       2.066635400000       0.710343290000       1.000000000000
C3 C       0.558969670000       0.774560620000       0.534764920000       1.000000000000
C4 C       0.349546330000       2.088340480000       0.718520630000       1.000000000000
C5 C       0.064359130000       1.264979380000       0.616725980000       1.000000000000
C6 C      -0.005339860000       1.451189670000       0.643966410000       1.000000000000
C7 C       0.825320300000       0.895788470000       0.542487980000       1.000000000000
C8 C       0.605091170000       1.877295340000       0.682307420000       1.000000000000
C9 C       0.310411510000       1.023597320000       0.576346440000       1.000000000000
C10 C       0.522123190000       1.312068410000       0.608417210000       1.000000000000
C11 C       0.088511160000       1.936409050000       0.706153060000       1.000000000000
C12 C       0.242129860000       1.216619610000       0.604548690000       1.000000000000
C13 C       0.483085050000       0.969249880000       0.563460970000       1.000000000000
C14 C       0.265719060000       1.923038500000       0.698863670000       1.000000000000
C15 C       0.349780830000       1.367997530000       0.621505040000       1.000000000000
C16 C       0.096040290000       1.606066850000       0.661569830000       1.000000000000
C17 C       0.590797660000       1.117797370000       0.580009350000       1.000000000000
C18 C       0.272330780000       1.569030700000       0.651042780000       1.000000000000
C19 C       0.360974790000       1.736952980000       0.670904090000       1.000000000000
N1 N       0.761639360000       1.077140700000       0.569000870000       1.000000000000
N2 N       0.530322700000       1.720105390000       0.663456910000       1.000000000000
N3 N       0.006940470000       1.787126800000       0.688665790000       1.000000000000
H1 H       0.792224690000       0.591634560000       0.502545600000       1.000000000000
H2 H       0.590725670000       2.189319780000       0.724709220000       1.000000000000
H3 H       0.480812940000       0.658648680000       0.521662380000       1.000000000000
H4 H       0.277160300000       2.230108340000       0.739826880000       1.000000000000
H5 H      -0.013170840000       1.148545480000       0.603541670000       1.000000000000
H6 H      -0.139196550000       1.491875800000       0.653680890000       1.000000000000
H7 H       0.961017930000       0.867425390000       0.534264190000       1.000000000000
H8 H       0.740802060000       1.854481760000       0.675100510000       1.000000000000
H9 H       0.226833780000       0.913003000000       0.564128050000       1.000000000000
H10 H       0.607516720000       1.418977270000       0.620086410000       1.000000000000
H11 H       0.015477020000       2.078564360000       0.727507070000       1.000000000000
#END
data_mol9_opt_14-QR-14-1381-3
_audit_creation_method 'generated by cspy2.0'
_cell_length_a 17.6619
_cell_length_b 15.4282
_cell_length_c 28.2777
_cell_angle_alpha 90.0
_cell_angle_beta 169.9107
_cell_angle_gamma 90.0
loop_
_symmetry_equiv_pos_site_id
_symmetry_equiv_pos_as_xyz
1 -x,-y,-z
2 +x,+y,+z
3 -x,1/2+y,1/2-z
4 +x,1/2-y,1/2+z
loop_
_atom_site_label
_atom_site_type_symbol
_atom_site_fract_x
_atom_site_fract_y
_atom_site_fract_z
_atom_site_occupancy
C1 C       0.139338690000       0.118115820000       0.535698570000       1.000000000000
C2 C       1.204829730000       0.155130610000       0.886271560000       1.000000000000
C3 C       0.210956390000       0.033938360000       0.566953470000       1.000000000000
C4 C       1.266783300000       0.068592170000       0.915246680000       1.000000000000
C5 C       0.712056300000      -0.168861060000       0.751892460000       1.000000000000
C6 C       0.872474800000      -0.184720530000       0.806918970000       1.000000000000
C7 C       0.235346090000       0.185101810000       0.561684230000       1.000000000000
C8 C       1.037812910000       0.178179040000       0.828185710000       1.000000000000
C9 C       0.464498870000      -0.067672760000       0.660328400000       1.000000000000
C10 C       0.630164090000       0.073433640000       0.702838860000       1.000000000000
C11 C       1.219466500000      -0.083317150000       0.913769950000       1.000000000000
C12 C       0.629255840000      -0.082014800000       0.716445740000       1.000000000000
C13 C       0.378799190000       0.015850730000       0.624372250000       1.000000000000
C14 C       1.162642460000       0.007120870000       0.886270380000       1.000000000000
C15 C       0.716985800000      -0.009746020000       0.739137990000       1.000000000000
C16 C       0.964626470000      -0.115330890000       0.831403280000       1.000000000000
C17 C       0.464490150000       0.087831780000       0.646471410000       1.000000000000
C18 C       0.890419050000      -0.027982460000       0.798584780000       1.000000000000
C19 C       0.995288790000       0.036272360000       0.827540120000       1.000000000000
N1 N       0.389850050000       0.171885770000       0.614213290000       1.000000000000
N2 N       0.937509410000       0.122286430000       0.799976800000       1.000000000000
N3 N       1.126504030000      -0.141835720000       0.888046720000       1.000000000000
H1 H       0.011974880000       0.134807720000       0.491894910000       1.000000000000
H2 H       1.280065780000       0.204686240000       0.906692440000       1.000000000000
H3 H       0.142581940000      -0.019176730000       0.548935360000       1.000000000000
H4 H       1.394170570000       0.046483790000       0.959916730000       1.000000000000
H5 H       0.643074830000      -0.221704360000       0.733626850000       1.000000000000
H6 H       0.938247850000      -0.249661920000       0.834783290000       1.000000000000
H7 H       0.179110010000       0.252288810000       0.537062000000       1.000000000000
H8 H       0.984319620000       0.246101080000       0.803755640000       1.000000000000
H9 H       0.401608180000      -0.123019760000       0.644350910000       1.000000000000
H10 H       0.689745880000       0.129322380000       0.717652690000       1.000000000000
H11 H       1.347455070000      -0.105730650000       0.958728810000       1.000000000000
#END
data_mol9_opt_14-QR-14-3058-3
_audit_creation_method 'generated by cspy2.0'
_cell_length_a 3.8478
_cell_length_b 23.2117
_cell_length_c 15.0534
_cell_angle_alpha 90.0
_cell_angle_beta 96.7791
_cell_angle_gamma 90.0
loop_
_symmetry_equiv_pos_site_id
_symmetry_equiv_pos_as_xyz
1 -x,-y,-z
2 +x,+y,+z
3 -x,1/2+y,1/2-z
4 +x,1/2-y,1/2+z
loop_
_atom_site_label
_atom_site_type_symbol
_atom_site_fract_x
_atom_site_fract_y
_atom_site_fract_z
_atom_site_occupancy
C1 C       0.196776010000       0.908713770000       0.121356440000       1.000000000000
C2 C      -0.526339060000       1.127206800000       0.578776850000       1.000000000000
C3 C       0.226547790000       0.964313220000       0.093453840000       1.000000000000
C4 C      -0.484917340000       1.181314590000       0.544659660000       1.000000000000
C5 C       0.087979840000       1.170688270000       0.159054390000       1.000000000000
C6 C       0.000043250000       1.213480220000       0.213088100000       1.000000000000
C7 C       0.074261150000       0.898323580000       0.205602970000       1.000000000000
C8 C      -0.441674080000       1.079708620000       0.527152520000       1.000000000000
C9 C       0.155033130000       1.068332610000       0.127428840000       1.000000000000
C10 C      -0.079741550000       1.038398430000       0.290131500000       1.000000000000
C11 C      -0.313486490000       1.242059890000       0.421927870000       1.000000000000
C12 C       0.061941460000       1.111508340000       0.184457830000       1.000000000000
C13 C       0.134593690000       1.009976660000       0.149254170000       1.000000000000
C14 C      -0.361220620000       1.187170790000       0.460651580000       1.000000000000
C15 C      -0.060335500000       1.096840010000       0.268993340000       1.000000000000
C16 C      -0.122183830000       1.201106270000       0.297403860000       1.000000000000
C17 C       0.014161660000       0.994954720000       0.232711050000       1.000000000000
C18 C      -0.155057550000       1.143709450000       0.326808870000       1.000000000000
C19 C      -0.281815860000       1.136710980000       0.413011860000       1.000000000000
N1 N      -0.013589320000       0.938750940000       0.259313680000       1.000000000000
N2 N      -0.325560160000       1.083788760000       0.448488350000       1.000000000000
N3 N      -0.200588280000       1.249125420000       0.344644550000       1.000000000000
H1 H       0.264008860000       0.872642850000       0.080991600000       1.000000000000
H2 H      -0.620611570000       1.120583090000       0.643004770000       1.000000000000
H3 H       0.318729670000       0.974261040000       0.029786770000       1.000000000000
H4 H      -0.545556630000       1.219703230000       0.581003800000       1.000000000000
H5 H       0.180210300000       1.180387440000       0.095345940000       1.000000000000
H6 H       0.017367200000       1.258537640000       0.195582670000       1.000000000000
H7 H       0.049973910000       0.854140810000       0.228233580000       1.000000000000
H8 H      -0.471358980000       1.036209090000       0.552024340000       1.000000000000
H9 H       0.245780700000       1.080534720000       0.064456050000       1.000000000000
H10 H      -0.168912840000       1.025218560000       0.352144250000       1.000000000000
H11 H      -0.373958210000       1.280685590000       0.458249640000       1.000000000000
#END
data_mol9_opt_19-QR-19-1544-3
_audit_creation_method 'generated by cspy2.0'
_cell_length_a 3.754
_cell_length_b 31.4755
_cell_length_c 11.3987
_cell_angle_alpha 90.0
_cell_angle_beta 90.0
_cell_angle_gamma 90.0
loop_
_symmetry_equiv_pos_site_id
_symmetry_equiv_pos_as_xyz
1 +x,+y,+z
2 -x,1/2+y,1/2-z
3 1/2-x,-y,1/2+z
4 1/2+x,1/2-y,-z
loop_
_atom_site_label
_atom_site_type_symbol
_atom_site_fract_x
_atom_site_fract_y
_atom_site_fract_z
_atom_site_occupancy
C1 C       0.974144010000       0.429486340000       0.707275090000       1.000000000000
C2 C       1.851965990000       0.237392940000       1.247951320000       1.000000000000
C3 C       0.959987220000       0.450776600000       0.811615980000       1.000000000000
C4 C       1.828167950000       0.261684360000       1.347719530000       1.000000000000
C5 C       1.186956450000       0.447672260000       1.237760560000       1.000000000000
C6 C       1.301041760000       0.427427960000       1.335381190000       1.000000000000
C7 C       1.106975050000       0.387087140000       0.705972930000       1.000000000000
C8 C       1.738697020000       0.255752540000       1.141563680000       1.000000000000
C9 C       1.075666530000       0.448741000000       1.026641370000       1.000000000000
C10 C       1.326412250000       0.365467230000       1.004484260000       1.000000000000
C11 C       1.662367770000       0.329999100000       1.440288030000       1.000000000000
C12 C       1.194470830000       0.427037720000       1.125767270000       1.000000000000
C13 C       1.078079050000       0.430001880000       0.915428130000       1.000000000000
C14 C       1.693538320000       0.303389630000       1.339996750000       1.000000000000
C15 C       1.325181500000       0.383884290000       1.116026200000       1.000000000000
C16 C       1.432838050000       0.384717620000       1.330144550000       1.000000000000
C17 C       1.206929260000       0.387338990000       0.904720340000       1.000000000000
C18 C       1.447596240000       0.362338000000       1.222668100000       1.000000000000
C19 C       1.585154090000       0.319402590000       1.228624610000       1.000000000000
N1 N       1.218579960000       0.366594280000       0.798878420000       1.000000000000
N2 N       1.611825150000       0.294609400000       1.131536440000       1.000000000000
N3 N       1.539104070000       0.368551140000       1.436570150000       1.000000000000
H1 H       0.887038120000       0.444099570000       0.626118610000       1.000000000000
H2 H       1.953570210000       0.205196450000       1.249591240000       1.000000000000
H3 H       0.860821920000       0.483112380000       0.816772880000       1.000000000000
H4 H       1.910735990000       0.249445950000       1.432478480000       1.000000000000
H5 H       1.087537370000       0.479988000000       1.242417640000       1.000000000000
H6 H       1.298490500000       0.442264720000       1.421054330000       1.000000000000
H7 H       1.119011030000       0.369950400000       0.623158660000       1.000000000000
H8 H       1.753505240000       0.237451820000       1.060780480000       1.000000000000
H9 H       0.978975070000       0.481057750000       1.036444360000       1.000000000000
H10 H       1.420931240000       0.333477220000       0.992516070000       1.000000000000
H11 H       1.745158610000       0.317820550000       1.525499540000       1.000000000000
#END
data_mol9_opt_33-QR-33-2503-3
_audit_creation_method 'generated by cspy2.0'
_cell_length_a 16.5509
_cell_length_b 22.263
_cell_length_c 3.6207
_cell_angle_alpha 90.0
_cell_angle_beta 90.0
_cell_angle_gamma 90.0
loop_
_symmetry_equiv_pos_site_id
_symmetry_equiv_pos_as_xyz
1 +x,+y,+z
2 -x,-y,1/2+z
3 1/2+x,1/2-y,+z
4 1/2-x,1/2+y,1/2+z
loop_
_atom_site_label
_atom_site_type_symbol
_atom_site_fract_x
_atom_site_fract_y
_atom_site_fract_z
_atom_site_occupancy
C1 C       0.392988770000       0.400406120000       0.438648950000       1.000000000000
C2 C      -0.072795860000       0.623687880000       0.128858480000       1.000000000000
C3 C       0.416212000000       0.457995540000       0.514237840000       1.000000000000
C4 C      -0.043240650000       0.679715370000       0.212050550000       1.000000000000
C5 C       0.336316480000       0.670813400000       0.615359540000       1.000000000000
C6 C       0.280070890000       0.714707500000       0.593770050000       1.000000000000
C7 C       0.311021080000       0.389218170000       0.340086100000       1.000000000000
C8 C      -0.018599410000       0.574936090000       0.143302750000       1.000000000000
C9 C       0.375030550000       0.565265630000       0.563901510000       1.000000000000
C10 C       0.217460110000       0.533469580000       0.365210910000       1.000000000000
C11 C       0.072868730000       0.743071110000       0.395641070000       1.000000000000
C12 C       0.315779340000       0.609556410000       0.538770570000       1.000000000000
C13 C       0.357971530000       0.504867150000       0.492299020000       1.000000000000
C14 C       0.038866090000       0.686202940000       0.307234100000       1.000000000000
C15 C       0.233837800000       0.593952800000       0.436150950000       1.000000000000
C16 C       0.198183320000       0.701470310000       0.493478690000       1.000000000000
C17 C       0.277125520000       0.488899590000       0.390720030000       1.000000000000
C18 C       0.173552210000       0.642047680000       0.413526260000       1.000000000000
C19 C       0.089372790000       0.634369500000       0.315005890000       1.000000000000
N1 N       0.255223120000       0.430693560000       0.315993730000       1.000000000000
N2 N       0.058389710000       0.579561120000       0.231270770000       1.000000000000
N3 N       0.148247040000       0.750786920000       0.484025790000       1.000000000000
H1 H       0.435352020000       0.363358530000       0.452104390000       1.000000000000
H2 H      -0.135416470000       0.616514120000       0.054170500000       1.000000000000
H3 H       0.478000760000       0.468614870000       0.590478940000       1.000000000000
H4 H      -0.081768480000       0.719150530000       0.205947710000       1.000000000000
H5 H       0.398161150000       0.681177690000       0.691374520000       1.000000000000
H6 H       0.293915550000       0.761330950000       0.650341340000       1.000000000000
H7 H       0.292119710000       0.343450340000       0.279578980000       1.000000000000
H8 H      -0.039858100000       0.529911240000       0.078981500000       1.000000000000
H9 H       0.435970980000       0.578208590000       0.641318320000       1.000000000000
H10 H       0.157533700000       0.519522900000       0.287966750000       1.000000000000
H11 H       0.034354910000       0.782746640000       0.389944920000       1.000000000000
#END
data_mol9_opt_2-QR-2-3688-3
_audit_creation_method 'generated by cspy2.0'
_cell_length_a 18.2694
_cell_length_b 8.329
_cell_length_c 7.1552
_cell_angle_alpha 65.7984
_cell_angle_beta 80.0442
_cell_angle_gamma 125.0975
loop_
_symmetry_equiv_pos_site_id
_symmetry_equiv_pos_as_xyz
1 -x,-y,-z
2 +x,+y,+z
loop_
_atom_site_label
_atom_site_type_symbol
_atom_site_fract_x
_atom_site_fract_y
_atom_site_fract_z
_atom_site_occupancy
C1 C       0.952066480000       0.890256150000       0.802561290000       1.000000000000
C2 C       1.688082610000       2.113281600000       0.001709550000       1.000000000000
C3 C       0.978929640000       0.768516900000       0.797512510000       1.000000000000
C4 C       1.706178500000       1.972890560000       0.007872110000       1.000000000000
C5 C       1.266496570000       0.823473410000       0.546858020000       1.000000000000
C6 C       1.370974560000       0.955844590000       0.439683370000       1.000000000000
C7 C       1.034892440000       1.150068790000       0.694749520000       1.000000000000
C8 C       1.581481070000       1.991685300000       0.108771630000       1.000000000000
C9 C       1.124930560000       0.799103500000       0.669695820000       1.000000000000
C10 C       1.274647520000       1.307724500000       0.469046930000       1.000000000000
C11 C       1.632650590000       1.562030580000       0.130965860000       1.000000000000
C12 C       1.233229430000       0.940505970000       0.557651440000       1.000000000000
C13 C       1.088476100000       0.904611150000       0.685099890000       1.000000000000
C14 C       1.618812630000       1.716609140000       0.119313370000       1.000000000000
C15 C       1.311954760000       1.204218930000       0.452631170000       1.000000000000
C16 C       1.451815410000       1.217232280000       0.333311980000       1.000000000000
C17 C       1.165609300000       1.165246220000       0.581962480000       1.000000000000
C18 C       1.424930190000       1.345309590000       0.336826310000       1.000000000000
C19 C       1.513553880000       1.608980550000       0.223222230000       1.000000000000
N1 N       1.136676110000       1.283513130000       0.589252800000       1.000000000000
N2 N       1.498212370000       1.752669170000       0.214217150000       1.000000000000
N3 N       1.554103680000       1.325380050000       0.231792610000       1.000000000000
H1 H       0.869647130000       0.793846490000       0.886312480000       1.000000000000
H2 H       1.752664200000       2.310758800000      -0.081916430000       1.000000000000
H3 H       0.918513600000       0.570722610000       0.877370780000       1.000000000000
H4 H       1.786380650000       2.055113490000      -0.071374390000       1.000000000000
H5 H       1.205784870000       0.625756000000       0.626922850000       1.000000000000
H6 H       1.398312610000       0.872143160000       0.429089800000       1.000000000000
H7 H       1.014046870000       1.248159400000       0.698165660000       1.000000000000
H8 H       1.564115410000       2.096963810000       0.107218680000       1.000000000000
H9 H       1.067624300000       0.601820410000       0.746879050000       1.000000000000
H10 H       1.329875580000       1.502819510000       0.393916090000       1.000000000000
H11 H       1.713048380000       1.643935920000       0.051692770000       1.000000000000
#END
data_mol9_opt_4-QR-4-2001-3
_audit_creation_method 'generated by cspy2.0'
_cell_length_a 8.2318
_cell_length_b 5.3192
_cell_length_c 25.65
_cell_angle_alpha 90.0
_cell_angle_beta 38.3329
_cell_angle_gamma 90.0
loop_
_symmetry_equiv_pos_site_id
_symmetry_equiv_pos_as_xyz
1 +x,+y,+z
2 -x,1/2+y,-z
loop_
_atom_site_label
_atom_site_type_symbol
_atom_site_fract_x
_atom_site_fract_y
_atom_site_fract_z
_atom_site_occupancy
C1 C       0.358899450000       0.889838610000       0.952178470000       1.000000000000
C2 C       1.283500510000       2.229881510000       0.582658900000       1.000000000000
C3 C       0.259122730000       0.918689930000       0.928239150000       1.000000000000
C4 C       1.170719140000       2.241535180000       0.562506240000       1.000000000000
C5 C       0.281923940000       1.390733650000       0.757037130000       1.000000000000
C6 C       0.380689100000       1.575628400000       0.701822170000       1.000000000000
C7 C       0.561083300000       1.055320320000       0.918248840000       1.000000000000
C8 C       1.193136020000       2.043082110000       0.639953100000       1.000000000000
C9 C       0.272655070000       1.158790120000       0.841541980000       1.000000000000
C10 C       0.669286520000       1.462685980000       0.782693370000       1.000000000000
C11 C       0.848028360000       2.072082500000       0.580908410000       1.000000000000
C12 C       0.377988100000       1.351186980000       0.784684420000       1.000000000000
C13 C       0.359999680000       1.112525960000       0.870319270000       1.000000000000
C14 C       0.972077210000       2.068916720000       0.599311430000       1.000000000000
C15 C       0.583484190000       1.510572440000       0.753524270000       1.000000000000
C16 C       0.584277010000       1.738091190000       0.669199100000       1.000000000000
C17 C       0.563253310000       1.268900140000       0.839902160000       1.000000000000
C18 C       0.688388210000       1.710403710000       0.693760070000       1.000000000000
C19 C       0.892834590000       1.885967650000       0.656664290000       1.000000000000
N1 N       0.660384850000       1.236286810000       0.864883880000       1.000000000000
N2 N       1.008011900000       1.879196230000       0.675364190000       1.000000000000
N3 N       0.664106550000       1.916324000000       0.613696870000       1.000000000000
H1 H       0.287858380000       0.744692710000       0.996116520000       1.000000000000
H2 H       1.436688250000       2.358506170000       0.555983490000       1.000000000000
H3 H       0.105015760000       0.796974660000       0.952463960000       1.000000000000
H4 H       1.231221140000       2.380988280000       0.518833450000       1.000000000000
H5 H       0.127862650000       1.268571020000       0.781456900000       1.000000000000
H6 H       0.311861980000       1.609569170000       0.679856390000       1.000000000000
H7 H       0.641445480000       1.033351570000       0.937044850000       1.000000000000
H8 H       1.277830740000       2.028292770000       0.657415540000       1.000000000000
H9 H       0.118755990000       1.042153370000       0.863902350000       1.000000000000
H10 H       0.821560510000       1.575708770000       0.761464140000       1.000000000000
H11 H       0.908371170000       2.211750300000       0.537066140000       1.000000000000
#END
data_mol9_opt_14-QR-14-5268-3
_audit_creation_method 'generated by cspy2.0'
_cell_length_a 3.9467
_cell_length_b 25.5236
_cell_length_c 16.1877
_cell_angle_alpha 90.0
_cell_angle_beta 55.5593
_cell_angle_gamma 90.0
loop_
_symmetry_equiv_pos_site_id
_symmetry_equiv_pos_as_xyz
1 -x,-y,-z
2 +x,+y,+z
3 -x,1/2+y,1/2-z
4 +x,1/2-y,1/2+z
loop_
_atom_site_label
_atom_site_type_symbol
_atom_site_fract_x
_atom_site_fract_y
_atom_site_fract_z
_atom_site_occupancy
C1 C       0.041932730000       0.510392670000       0.639080810000       1.000000000000
C2 C      -0.467323280000       0.168416360000       0.866373290000       1.000000000000
C3 C      -0.001439720000       0.513004360000       0.728904310000       1.000000000000
C4 C      -0.503017080000       0.175377670000       0.955108910000       1.000000000000
C5 C      -0.261795970000       0.417686130000       1.024654980000       1.000000000000
C6 C      -0.339171220000       0.372838430000       1.076945140000       1.000000000000
C7 C       0.002966290000       0.460819250000       0.604763310000       1.000000000000
C8 C      -0.387057130000       0.212983290000       0.806540140000       1.000000000000
C9 C      -0.133568390000       0.464381270000       0.877803590000       1.000000000000
C10 C      -0.198407300000       0.371244560000       0.796705470000       1.000000000000
C11 C      -0.492814390000       0.235629950000       1.073459910000       1.000000000000
C12 C      -0.213851840000       0.417543140000       0.930073390000       1.000000000000
C13 C      -0.083858010000       0.466263480000       0.785205910000       1.000000000000
C14 C      -0.458643150000       0.226029600000       0.982491590000       1.000000000000
C15 C      -0.248617990000       0.368912940000       0.889279390000       1.000000000000
C16 C      -0.376061330000       0.323746210000       1.039630400000       1.000000000000
C17 C      -0.117406410000       0.418404570000       0.744101040000       1.000000000000
C18 C      -0.333025550000       0.320621770000       0.946899860000       1.000000000000
C19 C      -0.377529720000       0.268906760000       0.917317270000       1.000000000000
N1 N      -0.072638670000       0.416759010000       0.653659800000       1.000000000000
N2 N      -0.343997040000       0.260784480000       0.830070260000       1.000000000000
N3 N      -0.454409420000       0.281758700000       1.101231890000       1.000000000000
H1 H       0.104925820000       0.545012310000       0.593773340000       1.000000000000
H2 H      -0.499093810000       0.130252420000       0.842224460000       1.000000000000
H3 H       0.025778530000       0.549914650000       0.757988320000       1.000000000000
H4 H      -0.564875390000       0.142691460000       1.004677970000       1.000000000000
H5 H      -0.234355630000       0.454685120000       1.053380790000       1.000000000000
H6 H      -0.376529170000       0.371816660000       1.148526430000       1.000000000000
H7 H       0.037213500000       0.458461840000       0.533277470000       1.000000000000
H8 H      -0.357023390000       0.208967140000       0.735786270000       1.000000000000
H9 H      -0.109129660000       0.500266280000       0.910118290000       1.000000000000
H10 H      -0.221271080000       0.336212560000       0.763137860000       1.000000000000
H11 H      -0.554712490000       0.202903000000       1.123371470000       1.000000000000
#END
data_mol9_opt_14-QR-14-3670-3
_audit_creation_method 'generated by cspy2.0'
_cell_length_a 18.7293
_cell_length_b 3.6253
_cell_length_c 23.0244
_cell_angle_alpha 90.0
_cell_angle_beta 59.4456
_cell_angle_gamma 90.0
loop_
_symmetry_equiv_pos_site_id
_symmetry_equiv_pos_as_xyz
1 -x,-y,-z
2 +x,+y,+z
3 -x,1/2+y,1/2-z
4 +x,1/2-y,1/2+z
loop_
_atom_site_label
_atom_site_type_symbol
_atom_site_fract_x
_atom_site_fract_y
_atom_site_fract_z
_atom_site_occupancy
C1 C       0.630305390000       0.695689290000       0.751356150000       1.000000000000
C2 C       1.032884740000       0.192689270000       0.859272510000       1.000000000000
C3 C       0.590093750000       0.731622860000       0.819900690000       1.000000000000
C4 C       0.986765060000       0.237778640000       0.927975010000       1.000000000000
C5 C       0.608000560000       0.674423520000       1.026172570000       1.000000000000
C6 C       0.651650120000       0.617351160000       1.057436820000       1.000000000000
C7 C       0.715944040000       0.599330280000       0.716046930000       1.000000000000
C8 C       0.992718860000       0.245960380000       0.822188120000       1.000000000000
C9 C       0.600034880000       0.701423320000       0.923606710000       1.000000000000
C10 C       0.767677820000       0.514350350000       0.844658080000       1.000000000000
C11 C       0.851529030000       0.384154540000       1.029141800000       1.000000000000
C12 C       0.646589240000       0.640316760000       0.954432170000       1.000000000000
C13 C       0.634876450000       0.671930470000       0.853786320000       1.000000000000
C14 C       0.902363230000       0.334134670000       0.958278580000       1.000000000000
C15 C       0.733496060000       0.543071620000       0.914376170000       1.000000000000
C16 C       0.737808840000       0.520739260000       1.019945520000       1.000000000000
C17 C       0.720788860000       0.576063360000       0.813653170000       1.000000000000
C18 C       0.779974390000       0.481667050000       0.949005710000       1.000000000000
C19 C       0.866807830000       0.382681370000       0.916831920000       1.000000000000
N1 N       0.759854090000       0.541528650000       0.744819850000       1.000000000000
N2 N       0.914005040000       0.336073690000       0.849034200000       1.000000000000
N3 N       0.773528850000       0.472357850000       1.058844920000       1.000000000000
H1 H       0.598596650000       0.738724000000       0.723532320000       1.000000000000
H2 H       1.097908300000       0.118704680000       0.833763640000       1.000000000000
H3 H       0.524897170000       0.804634820000       0.848869150000       1.000000000000
H4 H       1.013918490000       0.200647440000       0.959477370000       1.000000000000
H5 H       0.542822660000       0.747396790000       1.054881360000       1.000000000000
H6 H       0.624074400000       0.641460130000       1.111536150000       1.000000000000
H7 H       0.748348600000       0.570306300000       0.661447260000       1.000000000000
H8 H       1.027277450000       0.212437580000       0.767681940000       1.000000000000
H9 H       0.535009650000       0.773883750000       0.954835000000       1.000000000000
H10 H       0.831978440000       0.442854860000       0.812637080000       1.000000000000
H11 H       0.878597620000       0.347257150000       1.060910160000       1.000000000000
#END
data_mol9_opt_14-QR-14-4841-3
_audit_creation_method 'generated by cspy2.0'
_cell_length_a 12.1621
_cell_length_b 12.1653
_cell_length_c 14.9976
_cell_angle_alpha 90.0
_cell_angle_beta 38.6576
_cell_angle_gamma 90.0
loop_
_symmetry_equiv_pos_site_id
_symmetry_equiv_pos_as_xyz
1 -x,-y,-z
2 +x,+y,+z
3 -x,1/2+y,1/2-z
4 +x,1/2-y,1/2+z
loop_
_atom_site_label
_atom_site_type_symbol
_atom_site_fract_x
_atom_site_fract_y
_atom_site_fract_z
_atom_site_occupancy
C1 C       0.844826250000       0.357971150000       0.491375470000       1.000000000000
C2 C       0.376768100000       0.849881810000       1.193048300000       1.000000000000
C3 C       0.922146060000       0.330237020000       0.521518090000       1.000000000000
C4 C       0.461061730000       0.814896500000       1.215534520000       1.000000000000
C5 C       0.978553730000       0.406106870000       0.807617080000       1.000000000000
C6 C       0.935073900000       0.464481050000       0.908624680000       1.000000000000
C7 C       0.722769970000       0.446861970000       0.567045060000       1.000000000000
C8 C       0.413775810000       0.794102510000       1.089437950000       1.000000000000
C9 C       0.949403410000       0.369535910000       0.666609420000       1.000000000000
C10 C       0.706742100000       0.540945730000       0.802272570000       1.000000000000
C11 C       0.670653550000       0.686197930000       1.153922970000       1.000000000000
C12 C       0.902246520000       0.431281120000       0.771009960000       1.000000000000
C13 C       0.878455110000       0.390810060000       0.627263370000       1.000000000000
C14 C       0.579466110000       0.725937720000       1.135399030000       1.000000000000
C15 C       0.776815070000       0.520401880000       0.842416350000       1.000000000000
C16 C       0.811524290000       0.553386270000       0.982262820000       1.000000000000
C17 C       0.754206750000       0.478726030000       0.697211700000       1.000000000000
C18 C       0.731139800000       0.583014630000       0.951579390000       1.000000000000
C19 C       0.608949040000       0.674275330000       1.032756500000       1.000000000000
N1 N       0.678235130000       0.505071630000       0.665088010000       1.000000000000
N2 N       0.523656480000       0.710758090000       1.012913780000       1.000000000000
N3 N       0.780877540000       0.604573880000       1.081897580000       1.000000000000
H1 H       0.874264580000       0.314029670000       0.411677670000       1.000000000000
H2 H       0.284753740000       0.917866600000       1.252022310000       1.000000000000
H3 H       1.015863500000       0.263120450000       0.466555150000       1.000000000000
H4 H       0.438510590000       0.854330280000       1.293714560000       1.000000000000
H5 H       1.072164560000       0.338956880000       0.752338950000       1.000000000000
H6 H       0.990628270000       0.447196310000       0.938416330000       1.000000000000
H7 H       0.660694240000       0.469371830000       0.543569570000       1.000000000000
H8 H       0.349523060000       0.819569360000       1.068705860000       1.000000000000
H9 H       1.043758000000       0.303211070000       0.614755510000       1.000000000000
H10 H       0.613012490000       0.606235320000       0.852097090000       1.000000000000
H11 H       0.648263520000       0.725562680000       1.232357920000       1.000000000000
#END
data_mol9_opt_2-QR-2-10088-3
_audit_creation_method 'generated by cspy2.0'
_cell_length_a 13.5096
_cell_length_b 8.3238
_cell_length_c 7.2645
_cell_angle_alpha 63.03450000000001
_cell_angle_beta 86.9789
_cell_angle_gamma 69.9179
loop_
_symmetry_equiv_pos_site_id
_symmetry_equiv_pos_as_xyz
1 -x,-y,-z
2 +x,+y,+z
loop_
_atom_site_label
_atom_site_type_symbol
_atom_site_fract_x
_atom_site_fract_y
_atom_site_fract_z
_atom_site_occupancy
C1 C       0.549736930000       0.470966590000       0.250986830000       1.000000000000
C2 C      -0.181553740000       0.903424280000       0.194743760000       1.000000000000
C3 C       0.523973950000       0.318531860000       0.273576330000       1.000000000000
C4 C      -0.198684120000       0.742401890000       0.217428640000       1.000000000000
C5 C       0.240537860000       0.060430260000       0.313379790000       1.000000000000
C6 C       0.136912440000       0.080453000000       0.310942380000       1.000000000000
C7 C       0.466755080000       0.643210200000       0.226486890000       1.000000000000
C8 C      -0.075865850000       0.896394580000       0.195601600000       1.000000000000
C9 C       0.380070940000       0.190098220000       0.293569450000       1.000000000000
C10 C       0.229864420000       0.540794590000       0.243621080000       1.000000000000
C11 C      -0.124124890000       0.408052040000       0.264564780000       1.000000000000
C12 C       0.272664480000       0.214870870000       0.290795450000       1.000000000000
C13 C       0.415376880000       0.336520920000       0.271891590000       1.000000000000
C14 C      -0.111281340000       0.578880600000       0.240307820000       1.000000000000
C15 C       0.193707810000       0.395465270000       0.265145750000       1.000000000000
C16 C       0.055876840000       0.256450580000       0.285884620000       1.000000000000
C17 C       0.337996310000       0.515799050000       0.246331710000       1.000000000000
C18 C       0.081685480000       0.414911910000       0.263043850000       1.000000000000
C19 C      -0.006994350000       0.584514920000       0.239309890000       1.000000000000
N1 N       0.365817680000       0.666974520000       0.223922270000       1.000000000000
N2 N       0.007409410000       0.745842020000       0.216638400000       1.000000000000
N3 N      -0.045484500000       0.254554470000       0.286356060000       1.000000000000
H1 H       0.631404410000       0.463510740000       0.251318890000       1.000000000000
H2 H      -0.246199870000       1.032369710000       0.176729560000       1.000000000000
H3 H       0.584548570000       0.184530500000       0.292658620000       1.000000000000
H4 H      -0.278143130000       0.738299530000       0.218202720000       1.000000000000
H5 H       0.301406140000      -0.073191280000       0.332436160000       1.000000000000
H6 H       0.110433770000      -0.033794270000       0.327556970000       1.000000000000
H7 H       0.486724390000       0.765176180000       0.208394080000       1.000000000000
H8 H      -0.059270170000       1.021198110000       0.178104840000       1.000000000000
H9 H       0.437578720000       0.053236780000       0.313068780000       1.000000000000
H10 H       0.174416780000       0.677698140000       0.224120480000       1.000000000000
H11 H      -0.203783420000       0.403474470000       0.265317490000       1.000000000000
#END
data_mol9_opt_14-QR-14-4136-3
_audit_creation_method 'generated by cspy2.0'
_cell_length_a 16.3113
_cell_length_b 3.611
_cell_length_c 22.9779
_cell_angle_alpha 90.0
_cell_angle_beta 96.7627
_cell_angle_gamma 90.0
loop_
_symmetry_equiv_pos_site_id
_symmetry_equiv_pos_as_xyz
1 -x,-y,-z
2 +x,+y,+z
3 -x,1/2+y,1/2-z
4 +x,1/2-y,1/2+z
loop_
_atom_site_label
_atom_site_type_symbol
_atom_site_fract_x
_atom_site_fract_y
_atom_site_fract_z
_atom_site_occupancy
C1 C       0.369357200000       0.125622270000       0.934123260000       1.000000000000
C2 C      -0.033834240000      -0.303836230000       0.623999550000       1.000000000000
C3 C       0.409640630000       0.163176510000       0.885588770000       1.000000000000
C4 C       0.012377930000      -0.258001260000       0.578277320000       1.000000000000
C5 C       0.391741980000       0.132027040000       0.669851590000       1.000000000000
C6 C       0.348034150000       0.085143230000       0.616620100000       1.000000000000
C7 C       0.283581250000       0.038321740000       0.926556050000       1.000000000000
C8 C       0.006380060000      -0.260883050000       0.681315200000       1.000000000000
C9 C       0.399700410000       0.146215770000       0.776652240000       1.000000000000
C10 C       0.231786170000      -0.024236390000       0.771690130000       1.000000000000
C11 C       0.147850060000      -0.120788910000       0.544719300000       1.000000000000
C12 C       0.353079770000       0.095688610000       0.722401340000       1.000000000000
C13 C       0.364793930000       0.114138920000       0.829158690000       1.000000000000
C14 C       0.096917640000      -0.171079050000       0.590243460000       1.000000000000
C15 C       0.266031840000       0.007157870000       0.718955250000       1.000000000000
C16 C       0.261736900000      -0.002577670000       0.610979150000       1.000000000000
C17 C       0.278742870000       0.026826560000       0.826289330000       1.000000000000
C18 C       0.219489450000      -0.043247850000       0.660930390000       1.000000000000
C19 C       0.132513850000      -0.132640770000       0.649618930000       1.000000000000
N1 N       0.239607420000      -0.009536280000       0.875688250000       1.000000000000
N2 N       0.085222260000      -0.179727800000       0.693893520000       1.000000000000
N3 N       0.225974970000      -0.041113840000       0.554074070000       1.000000000000
H1 H       0.401111180000       0.160680030000       0.977919190000       1.000000000000
H2 H      -0.098965100000      -0.370797960000       0.616948300000       1.000000000000
H3 H       0.474942190000       0.229528340000       0.889257240000       1.000000000000
H4 H      -0.014807150000      -0.287429990000       0.533082940000       1.000000000000
H5 H       0.457024450000       0.198313450000       0.673770780000       1.000000000000
H6 H       0.375664150000       0.111168080000       0.576228640000       1.000000000000
H7 H       0.251119170000       0.008063900000       0.965029270000       1.000000000000
H8 H      -0.028249760000      -0.295307560000       0.718607930000       1.000000000000
H9 H       0.464831010000       0.212297820000       0.777969800000       1.000000000000
H10 H       0.167380940000      -0.089553690000       0.771530500000       1.000000000000
H11 H       0.120751000000      -0.149966070000       0.499301430000       1.000000000000
#END
data_mol9_opt_14-QR-14-184-3
_audit_creation_method 'generated by cspy2.0'
_cell_length_a 5.0335
_cell_length_b 9.3332
_cell_length_c 32.2784
_cell_angle_alpha 90.0
_cell_angle_beta 65.0907
_cell_angle_gamma 90.0
loop_
_symmetry_equiv_pos_site_id
_symmetry_equiv_pos_as_xyz
1 -x,-y,-z
2 +x,+y,+z
3 -x,1/2+y,1/2-z
4 +x,1/2-y,1/2+z
loop_
_atom_site_label
_atom_site_type_symbol
_atom_site_fract_x
_atom_site_fract_y
_atom_site_fract_z
_atom_site_occupancy
C1 C       0.632298170000       0.992662910000       0.920072560000       1.000000000000
C2 C      -0.786380550000       0.325391300000       0.946314270000       1.000000000000
C3 C       0.727453290000       0.934602350000       0.877375180000       1.000000000000
C4 C      -0.671882280000       0.275013880000       0.902248230000       1.000000000000
C5 C       0.545790370000       0.588629320000       0.776678950000       1.000000000000
C6 C       0.380273680000       0.485822770000       0.769590960000       1.000000000000
C7 C       0.364673380000       0.942361270000       0.955085510000       1.000000000000
C8 C      -0.629031610000       0.432841340000       0.957074700000       1.000000000000
C9 C       0.633029550000       0.759405110000       0.826952600000       1.000000000000
C10 C       0.114952540000       0.676323520000       0.900469070000       1.000000000000
C11 C      -0.276433130000       0.283780930000       0.823897130000       1.000000000000
C12 C       0.458126810000       0.653509900000       0.820700040000       1.000000000000
C13 C       0.556754520000       0.826037150000       0.869229140000       1.000000000000
C14 C      -0.405610130000       0.331831090000       0.869983630000       1.000000000000
C15 C       0.189065800000       0.609037520000       0.858376460000       1.000000000000
C16 C       0.112183240000       0.438302310000       0.805811750000       1.000000000000
C17 C       0.291049670000       0.782966310000       0.906736630000       1.000000000000
C18 C       0.012121930000       0.497344960000       0.850172000000       1.000000000000
C19 C      -0.261228960000       0.440448510000       0.883871610000       1.000000000000
N1 N       0.199930160000       0.842888800000       0.949351410000       1.000000000000
N2 N      -0.379872630000       0.488053260000       0.927699720000       1.000000000000
N3 N      -0.031236300000       0.333457110000       0.793248530000       1.000000000000
H1 H       0.755393880000       1.075579640000       0.927772000000       1.000000000000
H2 H      -0.990217780000       0.284976830000       0.972270830000       1.000000000000
H3 H       0.929963940000       0.969624060000       0.849663660000       1.000000000000
H4 H      -0.782038910000       0.192274440000       0.891722100000       1.000000000000
H5 H       0.748404250000       0.624017200000       0.749105490000       1.000000000000
H6 H       0.441202230000       0.435078860000       0.736689550000       1.000000000000
H7 H       0.287608400000       0.988162410000       0.989169010000       1.000000000000
H8 H      -0.712990930000       0.475262420000       0.991637110000       1.000000000000
H9 H       0.833623760000       0.790680840000       0.798130670000       1.000000000000
H10 H      -0.082726380000       0.647175180000       0.929548530000       1.000000000000
H11 H      -0.386499390000       0.200782340000       0.813210660000       1.000000000000
#END
data_mol9_opt_14-QR-14-5919-3
_audit_creation_method 'generated by cspy2.0'
_cell_length_a 3.8065
_cell_length_b 21.0762
_cell_length_c 16.7364
_cell_angle_alpha 90.0
_cell_angle_beta 83.0717
_cell_angle_gamma 90.0
loop_
_symmetry_equiv_pos_site_id
_symmetry_equiv_pos_as_xyz
1 -x,-y,-z
2 +x,+y,+z
3 -x,1/2+y,1/2-z
4 +x,1/2-y,1/2+z
loop_
_atom_site_label
_atom_site_type_symbol
_atom_site_fract_x
_atom_site_fract_y
_atom_site_fract_z
_atom_site_occupancy
C1 C       0.520980510000       0.409872660000       0.394645070000       1.000000000000
C2 C       0.700128960000       0.619278300000      -0.093696510000       1.000000000000
C3 C       0.361809730000       0.467094660000       0.412396640000       1.000000000000
C4 C       0.533352770000       0.675016980000      -0.069428030000       1.000000000000
C5 C       0.009593880000       0.674779010000       0.311894990000       1.000000000000
C6 C      -0.006717070000       0.716694970000       0.251309700000       1.000000000000
C7 C       0.662743780000       0.397015410000       0.313554520000       1.000000000000
C8 C       0.730617700000       0.572561530000      -0.034705350000       1.000000000000
C9 C       0.185876440000       0.571770090000       0.360823560000       1.000000000000
C10 C       0.481086610000       0.536932540000       0.205924850000       1.000000000000
C11 C       0.226459330000       0.739905520000       0.040901280000       1.000000000000
C12 C       0.173586890000       0.614035370000       0.297181430000       1.000000000000
C13 C       0.342580940000       0.511930410000       0.349518450000       1.000000000000
C14 C       0.401125330000       0.683225180000       0.012258560000       1.000000000000
C15 C       0.325170730000       0.596840270000       0.216538850000       1.000000000000
C16 C       0.139431790000       0.701822760000       0.170495970000       1.000000000000
C17 C       0.493232550000       0.494394430000       0.270010590000       1.000000000000
C18 C       0.305769470000       0.642815440000       0.151497500000       1.000000000000
C19 C       0.443612490000       0.633390490000       0.067847090000       1.000000000000
N1 N       0.651887290000       0.436596160000       0.253641950000       1.000000000000
N2 N       0.609825850000       0.578822700000       0.042029700000       1.000000000000
N3 N       0.101719770000       0.749196210000       0.115719880000       1.000000000000
H1 H       0.541348380000       0.374348030000       0.440666050000       1.000000000000
H2 H       0.805976830000       0.610832640000      -0.155784390000       1.000000000000
H3 H       0.250140120000       0.478937430000       0.473314700000       1.000000000000
H4 H       0.501248050000       0.712932490000      -0.111823150000       1.000000000000
H5 H      -0.101539350000       0.686374550000       0.372892950000       1.000000000000
H6 H      -0.129175260000       0.762878690000       0.260719670000       1.000000000000
H7 H       0.789834080000       0.351527610000       0.299001000000       1.000000000000
H8 H       0.861229130000       0.527831650000      -0.051711090000       1.000000000000
H9 H       0.070284560000       0.585879050000       0.420668770000       1.000000000000
H10 H       0.597465320000       0.521860050000       0.147191990000       1.000000000000
H11 H       0.193641100000       0.778050480000      -0.001501150000       1.000000000000
#END
data_mol9_opt_14-QR-14-4606-3
_audit_creation_method 'generated by cspy2.0'
_cell_length_a 11.1367
_cell_length_b 3.7587
_cell_length_c 33.64
_cell_angle_alpha 90.0
_cell_angle_beta 73.2483
_cell_angle_gamma 90.0
loop_
_symmetry_equiv_pos_site_id
_symmetry_equiv_pos_as_xyz
1 -x,-y,-z
2 +x,+y,+z
3 -x,1/2+y,1/2-z
4 +x,1/2-y,1/2+z
loop_
_atom_site_label
_atom_site_type_symbol
_atom_site_fract_x
_atom_site_fract_y
_atom_site_fract_z
_atom_site_occupancy
C1 C       0.915979560000       0.824323550000       0.060915610000       1.000000000000
C2 C       0.244404510000       1.673109380000       0.270414130000       1.000000000000
C3 C       0.827809510000       0.905998720000       0.041314270000       1.000000000000
C4 C       0.162989230000       1.747698950000       0.247671990000       1.000000000000
C5 C       0.403846140000       1.367775060000       0.053927440000       1.000000000000
C6 C       0.292888340000       1.501674060000       0.076923470000       1.000000000000
C7 C       0.887174340000       0.882722360000       0.104502300000       1.000000000000
C8 C       0.362671340000       1.531834390000       0.249148670000       1.000000000000
C9 C       0.613536750000       1.139354770000       0.048154160000       1.000000000000
C10 C       0.576353110000       1.232870770000       0.133323640000       1.000000000000
C11 C       0.119959090000       1.752738750000       0.179490590000       1.000000000000
C12 C       0.500023920000       1.276310320000       0.072670030000       1.000000000000
C13 C       0.710309490000       1.046504210000       0.064974610000       1.000000000000
C14 C       0.200262520000       1.681184260000       0.204613330000       1.000000000000
C15 C       0.479026460000       1.326528580000       0.116841750000       1.000000000000
C16 C       0.267755870000       1.556279940000       0.120743060000       1.000000000000
C17 C       0.690625190000       1.095162880000       0.108624270000       1.000000000000
C18 C       0.358199070000       1.471593240000       0.141368370000       1.000000000000
C19 C       0.321798670000       1.537904080000       0.185652430000       1.000000000000
N1 N       0.780666960000       1.011084720000       0.127630710000       1.000000000000
N2 N       0.400201970000       1.466828820000       0.208968390000       1.000000000000
N3 N       0.151002680000       1.694390030000       0.139750750000       1.000000000000
H1 H       1.006685540000       0.716862810000       0.044095190000       1.000000000000
H2 H       0.219901240000       1.719697570000       0.303557100000       1.000000000000
H3 H       0.845657600000       0.865945590000       0.008165250000       1.000000000000
H4 H       0.070454510000       1.856737290000       0.262153600000       1.000000000000
H5 H       0.422171820000       1.327154010000       0.020786580000       1.000000000000
H6 H       0.218650500000       1.573183660000       0.063565910000       1.000000000000
H7 H       0.956986630000       0.818280440000       0.120306480000       1.000000000000
H8 H       0.429558080000       1.469361530000       0.266152280000       1.000000000000
H9 H       0.626775190000       1.104359460000       0.015128420000       1.000000000000
H10 H       0.565487660000       1.265042690000       0.165964510000       1.000000000000
H11 H       0.027027290000       1.862351960000       0.193924660000       1.000000000000
#END
data_mol9_opt_19-QR-19-5091-3
_audit_creation_method 'generated by cspy2.0'
_cell_length_a 8.4096
_cell_length_b 6.4714
_cell_length_c 25.008
_cell_angle_alpha 90.0
_cell_angle_beta 90.0
_cell_angle_gamma 90.0
loop_
_symmetry_equiv_pos_site_id
_symmetry_equiv_pos_as_xyz
1 +x,+y,+z
2 -x,1/2+y,1/2-z
3 1/2-x,-y,1/2+z
4 1/2+x,1/2-y,-z
loop_
_atom_site_label
_atom_site_type_symbol
_atom_site_fract_x
_atom_site_fract_y
_atom_site_fract_z
_atom_site_occupancy
C1 C       0.925957030000       0.998777310000       0.956191590000       1.000000000000
C2 C       0.923722320000       1.001773220000       1.325716270000       1.000000000000
C3 C       1.083342320000       0.999905590000       0.969726170000       1.000000000000
C4 C       1.084729470000       1.001755650000       1.334876480000       1.000000000000
C5 C       1.482514010000       1.002841780000       1.114242290000       1.000000000000
C6 C       1.521098090000       1.002979170000       1.166720840000       1.000000000000
C7 C       0.810049990000       0.998294680000       0.997741900000       1.000000000000
C8 C       0.871693220000       1.001902120000       1.272159130000       1.000000000000
C9 C       1.283507020000       1.001555130000       1.043093810000       1.000000000000
C10 C       1.037124240000       1.000551340000       1.118186880000       1.000000000000
C11 C       1.357889070000       1.002031620000       1.298071170000       1.000000000000
C12 C       1.319621520000       1.002031070000       1.097482070000       1.000000000000
C13 C       1.126459900000       1.000519730000       1.024740890000       1.000000000000
C14 C       1.190093540000       1.001836880000       1.291050950000       1.000000000000
C15 C       1.193614740000       1.001585300000       1.136967790000       1.000000000000
C16 C       1.400587240000       1.002470490000       1.207272830000       1.000000000000
C17 C       1.000845190000       0.999977850000       1.063429520000       1.000000000000
C18 C       1.237326610000       1.001968390000       1.193710010000       1.000000000000
C19 C       1.126949100000       1.001885080000       1.238164940000       1.000000000000
N1 N       0.843500960000       0.998857750000       1.048855290000       1.000000000000
N2 N       0.967152260000       1.001954790000       1.230387210000       1.000000000000
N3 N       1.458590140000       1.002429250000       1.258664710000       1.000000000000
H1 H       0.887842470000       0.998231160000       0.914799610000       1.000000000000
H2 H       0.838254740000       1.001748550000       1.358108220000       1.000000000000
H3 H       1.175720290000       1.000293990000       0.939420690000       1.000000000000
H4 H       1.132649360000       1.001761470000       1.375172030000       1.000000000000
H5 H       1.574363260000       1.003259800000       1.083787420000       1.000000000000
H6 H       1.643131770000       1.003475380000       1.180492530000       1.000000000000
H7 H       0.684486210000       0.997370900000       0.987238740000       1.000000000000
H8 H       0.745033190000       1.002013890000       1.263378970000       1.000000000000
H9 H       1.380274450000       1.001951050000       1.014351720000       1.000000000000
H10 H       0.939171890000       1.000165500000       1.145884600000       1.000000000000
H11 H       1.406393420000       1.001944380000       1.338467380000       1.000000000000
#END
data_mol9_opt_14-QR-14-4930-3
_audit_creation_method 'generated by cspy2.0'
_cell_length_a 16.7322
_cell_length_b 3.5886
_cell_length_c 33.1488
_cell_angle_alpha 90.0
_cell_angle_beta 137.3285
_cell_angle_gamma 90.0
loop_
_symmetry_equiv_pos_site_id
_symmetry_equiv_pos_as_xyz
1 -x,-y,-z
2 +x,+y,+z
3 -x,1/2+y,1/2-z
4 +x,1/2-y,1/2+z
loop_
_atom_site_label
_atom_site_type_symbol
_atom_site_fract_x
_atom_site_fract_y
_atom_site_fract_z
_atom_site_occupancy
C1 C       0.461396630000       0.967399960000       0.145716780000       1.000000000000
C2 C       1.250025670000       0.923488580000       0.368405910000       1.000000000000
C3 C       0.519203070000       1.036172460000       0.202553770000       1.000000000000
C4 C       1.299134160000       0.996392460000       0.423667140000       1.000000000000
C5 C       0.901083470000       1.199257450000       0.413280450000       1.000000000000
C6 C       1.020215760000       1.211362880000       0.456907900000       1.000000000000
C7 C       0.528828700000       0.910895670000       0.134998630000       1.000000000000
C8 C       1.126128090000       0.904858880000       0.319986270000       1.000000000000
C9 C       0.712622200000       1.117546590000       0.308774410000       1.000000000000
C10 C       0.827714600000       0.998742540000       0.277999060000       1.000000000000
C11 C       1.270690720000       1.124863020000       0.485810980000       1.000000000000
C12 C       0.835385470000       1.127727060000       0.352808110000       1.000000000000
C13 C       0.644591990000       1.049254990000       0.249135120000       1.000000000000
C14 C       1.224901190000       1.049005100000       0.429736400000       1.000000000000
C15 C       0.896556470000       1.066737970000       0.337724960000       1.000000000000
C16 C       1.084670810000       1.152895880000       0.444163520000       1.000000000000
C17 C       0.704131130000       0.988696670000       0.233687160000       1.000000000000
C18 C       1.025738250000       1.080325780000       0.385523080000       1.000000000000
C19 C       1.100394880000       1.025354650000       0.378285550000       1.000000000000
N1 N       0.644112620000       0.920034280000       0.176235120000       1.000000000000
N2 N       1.054461300000       0.952772740000       0.324235670000       1.000000000000
N3 N       1.205043470000       1.174329160000       0.493124040000       1.000000000000
H1 H       0.366013480000       0.955104750000       0.108913750000       1.000000000000
H2 H       1.303499430000       0.881059370000       0.361576880000       1.000000000000
H3 H       0.471459720000       1.080913910000       0.212794020000       1.000000000000
H4 H       1.393965130000       1.014249330000       0.462811850000       1.000000000000
H5 H       0.852924690000       1.243719350000       0.423268490000       1.000000000000
H6 H       1.072027520000       1.265023970000       0.502941090000       1.000000000000
H7 H       0.483339260000       0.856039980000       0.089830520000       1.000000000000
H8 H       1.084136870000       0.847494270000       0.275567190000       1.000000000000
H9 H       0.669022680000       1.164127780000       0.321315230000       1.000000000000
H10 H       0.868867040000       0.951706570000       0.264461810000       1.000000000000
H11 H       1.365842040000       1.143142130000       0.525192820000       1.000000000000
#END
data_mol9_opt_14-QR-14-5207-3
_audit_creation_method 'generated by cspy2.0'
_cell_length_a 16.8584
_cell_length_b 3.8398
_cell_length_c 22.4858
_cell_angle_alpha 90.0
_cell_angle_beta 110.2864
_cell_angle_gamma 90.0
loop_
_symmetry_equiv_pos_site_id
_symmetry_equiv_pos_as_xyz
1 -x,-y,-z
2 +x,+y,+z
3 -x,1/2+y,1/2-z
4 +x,1/2-y,1/2+z
loop_
_atom_site_label
_atom_site_type_symbol
_atom_site_fract_x
_atom_site_fract_y
_atom_site_fract_z
_atom_site_occupancy
C1 C       0.321911820000       0.009088120000       0.027267500000       1.000000000000
C2 C       0.003543210000      -0.790974790000      -0.371893600000       1.000000000000
C3 C       0.380456540000      -0.112501530000       0.002921770000       1.000000000000
C4 C       0.067480620000      -0.903469260000      -0.391867920000       1.000000000000
C5 C       0.434319580000      -0.658590460000      -0.177988450000       1.000000000000
C6 C       0.406459920000      -0.794186940000      -0.237141230000       1.000000000000
C7 C       0.234550650000      -0.012982380000      -0.010480240000       1.000000000000
C8 C       0.026328190000      -0.645712500000      -0.310702810000       1.000000000000
C9 C       0.406690050000      -0.388549110000      -0.088748460000       1.000000000000
C10 C       0.232347530000      -0.406970960000      -0.154677350000       1.000000000000
C11 C       0.220899720000      -0.981920960000      -0.369106620000       1.000000000000
C12 C       0.376082900000      -0.527357470000      -0.149772930000       1.000000000000
C13 C       0.352432010000      -0.256906820000      -0.059201960000       1.000000000000
C14 C       0.152101210000      -0.869805200000      -0.351047030000       1.000000000000
C15 C       0.285989830000      -0.539213240000      -0.184652120000       1.000000000000
C16 C       0.317903370000      -0.811412420000      -0.273524500000       1.000000000000
C17 C       0.263200030000      -0.267122990000      -0.093254750000       1.000000000000
C18 C       0.256751170000      -0.687332900000      -0.248708180000       1.000000000000
C19 C       0.169354350000      -0.719462250000      -0.289896610000       1.000000000000
N1 N       0.205566240000      -0.143327790000      -0.067786230000       1.000000000000
N2 N       0.104768570000      -0.610725690000      -0.271487040000       1.000000000000
N3 N       0.299640210000      -0.955581820000      -0.332736770000       1.000000000000
H1 H       0.340468200000       0.121133300000       0.074353080000       1.000000000000
H2 H      -0.062387130000      -0.811536040000      -0.401586070000       1.000000000000
H3 H       0.447670270000      -0.100976320000       0.029967960000       1.000000000000
H4 H       0.054248550000      -1.017974750000      -0.438443460000       1.000000000000
H5 H       0.501425250000      -0.646483730000      -0.150744190000       1.000000000000
H6 H       0.449047220000      -0.894953470000      -0.259606860000       1.000000000000
H7 H       0.187590200000       0.083423470000       0.008621360000       1.000000000000
H8 H      -0.022619800000      -0.553971660000      -0.293275760000       1.000000000000
H9 H       0.474518650000      -0.382935580000      -0.063666660000       1.000000000000
H10 H       0.164887120000      -0.409665330000      -0.178554410000       1.000000000000
H11 H       0.207843570000      -1.096838150000      -0.415838380000       1.000000000000
#END
data_mol9_opt_14-QR-14-3848-3
_audit_creation_method 'generated by cspy2.0'
_cell_length_a 27.7243
_cell_length_b 3.6771
_cell_length_c 23.1911
_cell_angle_alpha 90.0
_cell_angle_beta 34.7615
_cell_angle_gamma 90.0
loop_
_symmetry_equiv_pos_site_id
_symmetry_equiv_pos_as_xyz
1 -x,-y,-z
2 +x,+y,+z
3 -x,1/2+y,1/2-z
4 +x,1/2-y,1/2+z
loop_
_atom_site_label
_atom_site_type_symbol
_atom_site_fract_x
_atom_site_fract_y
_atom_site_fract_z
_atom_site_occupancy
C1 C       0.147240160000       0.955140920000       0.674549580000       1.000000000000
C2 C       0.534059430000       0.769422790000       0.591968300000       1.000000000000
C3 C       0.102954930000       1.059399410000       0.765854400000       1.000000000000
C4 C       0.483990380000       0.880305070000       0.686227130000       1.000000000000
C5 C       0.105828410000       1.270289650000       0.973073570000       1.000000000000
C6 C       0.146384350000       1.272251190000       0.984564850000       1.000000000000
C7 C       0.233675780000       0.852805820000       0.595970050000       1.000000000000
C8 C       0.497326260000       0.757912630000       0.572716660000       1.000000000000
C9 C       0.105316470000       1.164418770000       0.869593180000       1.000000000000
C10 C       0.275217570000       0.953262150000       0.705486250000       1.000000000000
C11 C       0.344282260000       1.093289240000       0.857766920000       1.000000000000
C12 C       0.148745110000       1.163121880000       0.879238260000       1.000000000000
C13 C       0.144428260000       1.062583270000       0.779570630000       1.000000000000
C14 C       0.399127850000       0.976862460000       0.758941990000       1.000000000000
C15 C       0.236759650000       1.054494000000       0.795081070000       1.000000000000
C16 C       0.233484800000       1.167146770000       0.903448780000       1.000000000000
C17 C       0.231475210000       0.954782700000       0.695809130000       1.000000000000
C18 C       0.279845360000       1.057651120000       0.808734540000       1.000000000000
C19 C       0.367223480000       0.957202070000       0.732882000000       1.000000000000
N1 N       0.274657340000       0.851043900000       0.604760050000       1.000000000000
N2 N       0.418283530000       0.846429430000       0.639049410000       1.000000000000
N3 N       0.265731070000       1.183838130000       0.926765450000       1.000000000000
H1 H       0.118148020000       0.948822740000       0.660823550000       1.000000000000
H2 H       0.599590760000       0.692560840000       0.533689320000       1.000000000000
H3 H       0.037003230000       1.139592100000       0.827861520000       1.000000000000
H4 H       0.508365560000       0.895076660000       0.705974980000       1.000000000000
H5 H       0.039913000000       1.350126770000       1.034802160000       1.000000000000
H6 H       0.115516090000       1.352133790000       1.054577000000       1.000000000000
H7 H       0.269318070000       0.769523640000       0.523057100000       1.000000000000
H8 H       0.535057350000       0.671284280000       0.498929130000       1.000000000000
H9 H       0.039372290000       1.246984230000       0.933880780000       1.000000000000
H10 H       0.340507730000       0.870337630000       0.640722560000       1.000000000000
H11 H       0.368556830000       1.108585680000       0.877827480000       1.000000000000
#END
data_mol9_opt_14-QR-14-2854-3
_audit_creation_method 'generated by cspy2.0'
_cell_length_a 3.7872
_cell_length_b 21.2668
_cell_length_c 16.6663
_cell_angle_alpha 90.0
_cell_angle_beta 96.3187
_cell_angle_gamma 90.0
loop_
_symmetry_equiv_pos_site_id
_symmetry_equiv_pos_as_xyz
1 -x,-y,-z
2 +x,+y,+z
3 -x,1/2+y,1/2-z
4 +x,1/2-y,1/2+z
loop_
_atom_site_label
_atom_site_type_symbol
_atom_site_fract_x
_atom_site_fract_y
_atom_site_fract_z
_atom_site_occupancy
C1 C       0.484840450000       0.909472810000       0.894982000000       1.000000000000
C2 C       0.289972180000       1.119075740000       0.406395840000       1.000000000000
C3 C       0.640121250000       0.966498280000       0.912813520000       1.000000000000
C4 C       0.449542070000       1.174873030000       0.430909380000       1.000000000000
C5 C       0.975281550000       1.173932440000       0.812558390000       1.000000000000
C6 C       0.986909830000       1.215950870000       0.752036610000       1.000000000000
C7 C       0.343528050000       0.896803910000       0.813808730000       1.000000000000
C8 C       0.265589490000       1.072189610000       0.465265450000       1.000000000000
C9 C       0.807977050000       1.071009450000       0.861339470000       1.000000000000
C10 C       0.514682380000       1.036535280000       0.706255280000       1.000000000000
C11 C       0.748656370000       1.239664160000       0.541585460000       1.000000000000
C12 C       0.816579110000       1.113303030000       0.797710290000       1.000000000000
C13 C       0.655753840000       1.011333290000       0.849939410000       1.000000000000
C14 C       0.580686550000       1.182978080000       0.512718690000       1.000000000000
C15 C       0.666106460000       1.096280750000       0.716963830000       1.000000000000
C16 C       0.841387130000       1.201269710000       0.671136550000       1.000000000000
C17 C       0.505960620000       0.993990490000       0.770341440000       1.000000000000
C18 C       0.681072680000       1.142312880000       0.651960950000       1.000000000000
C19 C       0.544467540000       1.132992080000       0.568180990000       1.000000000000
N1 N       0.351288890000       0.936384370000       0.753891230000       1.000000000000
N2 N       0.385475930000       1.078357190000       0.542113630000       1.000000000000
N3 N       0.873161310000       1.248788240000       0.616477380000       1.000000000000
H1 H       0.467154550000       0.873967030000       0.941003400000       1.000000000000
H2 H       0.185339950000       1.110696610000       0.344201020000       1.000000000000
H3 H       0.751253790000       0.978196820000       0.973798350000       1.000000000000
H4 H       0.477007240000       1.212893950000       0.388604160000       1.000000000000
H5 H       1.085998750000       1.185376460000       0.873618110000       1.000000000000
H6 H       1.104986740000       1.262077670000       0.761563690000       1.000000000000
H7 H       0.219449900000       0.851479060000       0.799194910000       1.000000000000
H8 H       0.141049040000       1.027387210000       0.448052320000       1.000000000000
H9 H       0.922771210000       1.084977120000       0.921257660000       1.000000000000
H10 H       0.399250290000       1.021598990000       0.647445740000       1.000000000000
H11 H       0.776523220000       1.277936410000       0.499286990000       1.000000000000
#END
data_mol9_opt_14-QR-14-2707-3
_audit_creation_method 'generated by cspy2.0'
_cell_length_a 15.8379
_cell_length_b 3.6577
_cell_length_c 23.2639
_cell_angle_alpha 90.0
_cell_angle_beta 92.338
_cell_angle_gamma 90.0
loop_
_symmetry_equiv_pos_site_id
_symmetry_equiv_pos_as_xyz
1 -x,-y,-z
2 +x,+y,+z
3 -x,1/2+y,1/2-z
4 +x,1/2-y,1/2+z
loop_
_atom_site_label
_atom_site_type_symbol
_atom_site_fract_x
_atom_site_fract_y
_atom_site_fract_z
_atom_site_occupancy
C1 C       0.145460170000       0.004916830000       0.321429860000       1.000000000000
C2 C       0.534465210000       0.250928640000       0.625964900000       1.000000000000
C3 C       0.101550810000      -0.088800930000       0.368577970000       1.000000000000
C4 C       0.484496820000       0.153868910000       0.670363050000       1.000000000000
C5 C       0.105844680000      -0.252179900000       0.579144260000       1.000000000000
C6 C       0.146662190000      -0.241708610000       0.631301150000       1.000000000000
C7 C       0.231908190000       0.108151210000       0.329238010000       1.000000000000
C8 C       0.497520580000       0.247902970000       0.569833740000       1.000000000000
C9 C       0.104668310000      -0.170418750000       0.474904450000       1.000000000000
C10 C       0.274546680000       0.040050520000       0.480576790000       1.000000000000
C11 C       0.344814680000      -0.046680100000       0.702453790000       1.000000000000
C12 C       0.148441760000      -0.157645390000       0.528063390000       1.000000000000
C13 C       0.143405650000      -0.080330040000       0.423852250000       1.000000000000
C14 C       0.399517570000       0.056538540000       0.658275980000       1.000000000000
C15 C       0.236464360000      -0.049389590000       0.531855120000       1.000000000000
C16 C       0.233763150000      -0.136151540000       0.637232490000       1.000000000000
C17 C       0.230435850000       0.027298220000       0.427078300000       1.000000000000
C18 C       0.279886720000      -0.039742350000       0.588698600000       1.000000000000
C19 C       0.367381600000       0.061232580000       0.600158520000       1.000000000000
N1 N       0.273239760000       0.120273440000       0.379080840000       1.000000000000
N2 N       0.418358910000       0.158361840000       0.557177300000       1.000000000000
N3 N       0.266234310000      -0.138568690000       0.692939750000       1.000000000000
H1 H       0.116059630000       0.002324980000       0.278547060000       1.000000000000
H2 H       0.600087650000       0.327676590000       0.633160770000       1.000000000000
H3 H       0.035601560000      -0.169186680000       0.364675220000       1.000000000000
H4 H       0.509057980000       0.150343560000       0.714599460000       1.000000000000
H5 H       0.039937580000      -0.332377480000       0.574996320000       1.000000000000
H6 H       0.116013230000      -0.311521780000       0.670576190000       1.000000000000
H7 H       0.267246480000       0.183159500000       0.291866900000       1.000000000000
H8 H       0.535188160000       0.323028350000       0.533604240000       1.000000000000
H9 H       0.038736490000      -0.252576640000       0.473296630000       1.000000000000
H10 H       0.339821960000       0.122245890000       0.481050870000       1.000000000000
H11 H       0.369254860000      -0.050355060000       0.746909770000       1.000000000000
#END
data_mol9_opt_19-QR-19-158-3
_audit_creation_method 'generated by cspy2.0'
_cell_length_a 29.3557
_cell_length_b 12.5486
_cell_length_c 3.6269
_cell_angle_alpha 90.0
_cell_angle_beta 90.0
_cell_angle_gamma 90.0
loop_
_symmetry_equiv_pos_site_id
_symmetry_equiv_pos_as_xyz
1 +x,+y,+z
2 -x,1/2+y,1/2-z
3 1/2-x,-y,1/2+z
4 1/2+x,1/2-y,-z
loop_
_atom_site_label
_atom_site_type_symbol
_atom_site_fract_x
_atom_site_fract_y
_atom_site_fract_z
_atom_site_occupancy
C1 C       0.634614780000       0.013071570000       0.344130660000       1.000000000000
C2 C       0.721710180000       0.716230660000       0.067897350000       1.000000000000
C3 C       0.595226730000       0.064826720000       0.253651670000       1.000000000000
C4 C       0.680365810000       0.760158260000      -0.023104620000       1.000000000000
C5 C       0.521152870000       0.405806510000      -0.059959480000       1.000000000000
C6 C       0.523025450000       0.512043540000      -0.119974240000       1.000000000000
C7 C       0.675683520000       0.073033710000       0.371970450000       1.000000000000
C8 C       0.723205610000       0.605751180000       0.136208560000       1.000000000000
C9 C       0.558286010000       0.237539150000       0.096009120000       1.000000000000
C10 C       0.642483540000       0.339822930000       0.165343180000       1.000000000000
C11 C       0.597939810000       0.735086730000      -0.136938610000       1.000000000000
C12 C       0.561259340000       0.347033390000       0.036406730000       1.000000000000
C13 C       0.596449450000       0.176677520000       0.190156760000       1.000000000000
C14 C       0.641628280000       0.694096560000      -0.044399580000       1.000000000000
C15 C       0.604570830000       0.401407410000       0.071156050000       1.000000000000
C16 C       0.565104890000       0.569345870000      -0.089015100000       1.000000000000
C17 C       0.639472180000       0.229590800000       0.225145150000       1.000000000000
C18 C       0.606047510000       0.516623890000       0.005631120000       1.000000000000
C19 C       0.646286900000       0.583058260000       0.029055760000       1.000000000000
N1 N       0.678605100000       0.175864480000       0.316411890000       1.000000000000
N2 N       0.687626230000       0.541965380000       0.118459420000       1.000000000000
N3 N       0.561484620000       0.676695080000      -0.158634510000       1.000000000000
H1 H       0.635230920000      -0.072023650000       0.394716690000       1.000000000000
H2 H       0.752390800000       0.763811350000       0.087657030000       1.000000000000
H3 H       0.563153450000       0.022385340000       0.229320930000       1.000000000000
H4 H       0.676866330000       0.844733980000      -0.078899060000       1.000000000000
H5 H       0.489186160000       0.362996340000      -0.083849080000       1.000000000000
H6 H       0.493268510000       0.558378160000      -0.193290050000       1.000000000000
H7 H       0.707177860000       0.032302090000       0.443889310000       1.000000000000
H8 H       0.755357110000       0.568207190000       0.209170230000       1.000000000000
H9 H       0.525393170000       0.198796200000       0.068206730000       1.000000000000
H10 H       0.675451240000       0.376384180000       0.194579560000       1.000000000000
H11 H       0.594309890000       0.819942200000      -0.193275590000       1.000000000000
#END
data_mol9_opt_14-QR-14-5533-3
_audit_creation_method 'generated by cspy2.0'
_cell_length_a 11.9573
_cell_length_b 3.7059
_cell_length_c 48.2317
_cell_angle_alpha 90.0
_cell_angle_beta 140.8889
_cell_angle_gamma 90.0
loop_
_symmetry_equiv_pos_site_id
_symmetry_equiv_pos_as_xyz
1 -x,-y,-z
2 +x,+y,+z
3 -x,1/2+y,1/2-z
4 +x,1/2-y,1/2+z
loop_
_atom_site_label
_atom_site_type_symbol
_atom_site_fract_x
_atom_site_fract_y
_atom_site_fract_z
_atom_site_occupancy
C1 C       0.371937080000       0.176354530000       0.334814200000       1.000000000000
C2 C       0.280442710000       0.213723940000       0.508257090000       1.000000000000
C3 C       0.204299160000       0.054008350000       0.307727160000       1.000000000000
C4 C       0.109806700000       0.089970960000       0.478283510000       1.000000000000
C5 C      -0.249093620000      -0.244324340000       0.290553900000       1.000000000000
C6 C      -0.302830650000      -0.268694750000       0.306891280000       1.000000000000
C7 C       0.482293040000       0.271539180000       0.378872830000       1.000000000000
C8 C       0.348586330000       0.247959370000       0.494292340000       1.000000000000
C9 C      -0.023233780000      -0.095782650000       0.299547360000       1.000000000000
C10 C       0.214746180000       0.105062460000       0.387017700000       1.000000000000
C11 C      -0.166184510000      -0.126230960000       0.402974010000       1.000000000000
C12 C      -0.074780470000      -0.118584990000       0.317323970000       1.000000000000
C13 C       0.145312560000       0.025620250000       0.324315230000       1.000000000000
C14 C       0.010936410000       0.003366510000       0.435379410000       1.000000000000
C15 C       0.046671490000      -0.015859690000       0.362568320000       1.000000000000
C16 C      -0.187414560000      -0.170008750000       0.351461020000       1.000000000000
C17 C       0.266531060000       0.128111920000       0.369097530000       1.000000000000
C18 C      -0.013446240000      -0.044139600000       0.379823450000       1.000000000000
C19 C       0.090502170000       0.046422930000       0.424088370000       1.000000000000
N1 N       0.434394890000       0.250298780000       0.395690210000       1.000000000000
N2 N       0.259534040000       0.169304030000       0.454454080000       1.000000000000
N3 N      -0.261221490000      -0.209255630000       0.363147750000       1.000000000000
H1 H       0.422223080000       0.202248490000       0.323535620000       1.000000000000
H2 H       0.361464070000       0.283560150000       0.541585410000       1.000000000000
H3 H       0.115626300000      -0.021551640000       0.273926600000       1.000000000000
H4 H       0.049395930000       0.057243820000       0.486929960000       1.000000000000
H5 H      -0.337166940000      -0.319539550000       0.256797810000       1.000000000000
H6 H      -0.433764160000      -0.362578740000       0.287397520000       1.000000000000
H7 H       0.615954050000       0.369219520000       0.400619630000       1.000000000000
H8 H       0.483253030000       0.344979070000       0.517141780000       1.000000000000
H9 H      -0.116892940000      -0.174585390000       0.265544390000       1.000000000000
H10 H       0.309914390000       0.184652400000       0.420785070000       1.000000000000
H11 H      -0.227259050000      -0.159247340000       0.411537430000       1.000000000000
#END
data_mol9_opt_15-QR-15-12268-3
_audit_creation_method 'generated by cspy2.0'
_cell_length_a 32.9056
_cell_length_b 3.7144
_cell_length_c 23.2357
_cell_angle_alpha 90.0
_cell_angle_beta 71.3507
_cell_angle_gamma 90.0
loop_
_symmetry_equiv_pos_site_id
_symmetry_equiv_pos_as_xyz
1 -x,-y,-z
2 +x,+y,+z
3 -x,+y,1/2-z
4 +x,-y,1/2+z
5 1/2-x,1/2-y,-z
6 1/2+x,1/2+y,+z
7 1/2-x,1/2+y,1/2-z
8 1/2+x,1/2-y,1/2+z
loop_
_atom_site_label
_atom_site_type_symbol
_atom_site_fract_x
_atom_site_fract_y
_atom_site_fract_z
_atom_site_occupancy
C1 C       0.340662880000       1.311838290000       0.385320240000       1.000000000000
C2 C       0.502725590000       2.007743220000       0.625796630000       1.000000000000
C3 C       0.310988550000       1.403120770000       0.439485100000       1.000000000000
C4 C       0.470320930000       2.094147560000       0.678042610000       1.000000000000
C5 C       0.283902190000       1.843777230000       0.648683330000       1.000000000000
C6 C       0.298121000000       1.959745460000       0.693988780000       1.000000000000
C7 C       0.385040520000       1.341880850000       0.379039670000       1.000000000000
C8 C       0.491075310000       1.883530090000       0.575949080000       1.000000000000
C9 C       0.297799390000       1.625506880000       0.544991000000       1.000000000000
C10 C       0.386348240000       1.664206320000       0.523019950000       1.000000000000
C11 C       0.392457500000       2.140825610000       0.732594450000       1.000000000000
C12 C       0.313411250000       1.743489070000       0.590863470000       1.000000000000
C13 C       0.325290510000       1.525066500000       0.487791860000       1.000000000000
C14 C       0.427333120000       2.055924940000       0.679771840000       1.000000000000
C15 C       0.359170130000       1.765223410000       0.580337910000       1.000000000000
C16 C       0.343103290000       1.985962420000       0.685731850000       1.000000000000
C17 C       0.370612320000       1.545612510000       0.476850360000       1.000000000000
C18 C       0.374093220000       1.891083100000       0.629919390000       1.000000000000
C19 C       0.418489940000       1.928356570000       0.627159190000       1.000000000000
N1 N       0.399822800000       1.452359800000       0.422020500000       1.000000000000
N2 N       0.451225290000       1.845010780000       0.576167040000       1.000000000000
N3 N       0.352455890000       2.108479120000       0.735893570000       1.000000000000
H1 H       0.331185500000       1.217795720000       0.347336410000       1.000000000000
H2 H       0.536215120000       2.032683510000       0.622339820000       1.000000000000
H3 H       0.276848170000       1.384507440000       0.446322540000       1.000000000000
H4 H       0.477102170000       2.191194110000       0.718078770000       1.000000000000
H5 H       0.249816010000       1.824605120000       0.655274250000       1.000000000000
H6 H       0.276545310000       2.037368480000       0.738087130000       1.000000000000
H7 H       0.408844000000       1.269653440000       0.336016270000       1.000000000000
H8 H       0.515878890000       1.812408250000       0.533831970000       1.000000000000
H9 H       0.263349910000       1.611730860000       0.554109730000       1.000000000000
H10 H       0.420609060000       1.675474820000       0.512880960000       1.000000000000
H11 H       0.399150690000       2.238466230000       0.772855360000       1.000000000000
#END
data_mol9_opt_19-QR-19-1327-3
_audit_creation_method 'generated by cspy2.0'
_cell_length_a 5.5265
_cell_length_b 12.0164
_cell_length_c 20.8296
_cell_angle_alpha 90.0
_cell_angle_beta 90.0
_cell_angle_gamma 90.0
loop_
_symmetry_equiv_pos_site_id
_symmetry_equiv_pos_as_xyz
1 +x,+y,+z
2 -x,1/2+y,1/2-z
3 1/2-x,-y,1/2+z
4 1/2+x,1/2-y,-z
loop_
_atom_site_label
_atom_site_type_symbol
_atom_site_fract_x
_atom_site_fract_y
_atom_site_fract_z
_atom_site_occupancy
C1 C       0.663806810000       0.988584390000       0.386095020000       1.000000000000
C2 C       1.584665040000       0.379192680000       0.269707170000       1.000000000000
C3 C       0.559136480000       0.901602650000       0.417916720000       1.000000000000
C4 C       1.466737340000       0.298049540000       0.304004760000       1.000000000000
C5 C       0.568253160000       0.499078410000       0.464271200000       1.000000000000
C6 C       0.665222010000       0.396608670000       0.456787300000       1.000000000000
C7 C       0.869051480000       0.967561490000       0.346522050000       1.000000000000
C8 C       1.496574290000       0.488932530000       0.274360740000       1.000000000000
C9 C       0.565825660000       0.698255210000       0.440837870000       1.000000000000
C10 C       0.969121500000       0.675406380000       0.360835190000       1.000000000000
C11 C       1.135976950000       0.246774780000       0.378430610000       1.000000000000
C12 C       0.669473630000       0.593615230000       0.432107200000       1.000000000000
C13 C       0.658124950000       0.793044460000       0.410573170000       1.000000000000
C14 C       1.265324210000       0.327187600000       0.341951310000       1.000000000000
C15 C       0.878376690000       0.580138910000       0.390838450000       1.000000000000
C16 C       0.872022090000       0.379124040000       0.416469510000       1.000000000000
C17 C       0.864766610000       0.780731850000       0.369666510000       1.000000000000
C18 C       0.981315080000       0.468505750000       0.383149590000       1.000000000000
C19 C       1.188681800000       0.440384630000       0.343850710000       1.000000000000
N1 N       0.966803960000       0.869412350000       0.338176250000       1.000000000000
N2 N       1.308960100000       0.518744510000       0.309388970000       1.000000000000
N3 N       0.949430840000       0.270501350000       0.413847750000       1.000000000000
H1 H       0.594350090000       1.072595470000       0.390331450000       1.000000000000
H2 H       1.740144380000       0.360766330000       0.239900300000       1.000000000000
H3 H       0.402557870000       0.913718390000       0.448579820000       1.000000000000
H4 H       1.525271260000       0.211875990000       0.302502990000       1.000000000000
H5 H       0.411743450000       0.511654950000       0.494851710000       1.000000000000
H6 H       0.592499300000       0.323788110000       0.480531620000       1.000000000000
H7 H       0.953310460000       1.036471780000       0.321048150000       1.000000000000
H8 H       1.585352130000       0.555355520000       0.247846560000       1.000000000000
H9 H       0.409300650000       0.705989340000       0.472024730000       1.000000000000
H10 H       1.124072350000       0.669881330000       0.329697940000       1.000000000000
H11 H       1.194316740000       0.160203660000       0.377054820000       1.000000000000
#END
data_mol9_opt_19-QR-19-251-3
_audit_creation_method 'generated by cspy2.0'
_cell_length_a 29.1773
_cell_length_b 4.0306
_cell_length_c 11.4633
_cell_angle_alpha 90.0
_cell_angle_beta 90.0
_cell_angle_gamma 90.0
loop_
_symmetry_equiv_pos_site_id
_symmetry_equiv_pos_as_xyz
1 +x,+y,+z
2 -x,1/2+y,1/2-z
3 1/2-x,-y,1/2+z
4 1/2+x,1/2-y,-z
loop_
_atom_site_label
_atom_site_type_symbol
_atom_site_fract_x
_atom_site_fract_y
_atom_site_fract_z
_atom_site_occupancy
C1 C       0.416824240000       0.849312100000       0.766003340000       1.000000000000
C2 C       0.452270500000       2.050826490000       1.446629170000       1.000000000000
C3 C       0.373011710000       0.914393880000       0.801276200000       1.000000000000
C4 C       0.407011360000       2.103709070000       1.473741710000       1.000000000000
C5 C       0.272272310000       1.438948480000       1.093491290000       1.000000000000
C6 C       0.266163300000       1.615523930000       1.192545040000       1.000000000000
C7 C       0.453942890000       0.969032380000       0.834916180000       1.000000000000
C8 C       0.462128660000       1.868450950000       1.344813530000       1.000000000000
C9 C       0.322580250000       1.180127770000       0.949516400000       1.000000000000
C10 C       0.400236580000       1.391410900000       1.071669090000       1.000000000000
C11 C       0.325293650000       2.022184530000       1.423522100000       1.000000000000
C12 C       0.317357700000       1.362122370000       1.052027680000       1.000000000000
C13 C       0.365841700000       1.099243630000       0.905427900000       1.000000000000
C14 C       0.372699570000       1.975606310000       1.399850510000       1.000000000000
C15 C       0.357174910000       1.473614370000       1.116509170000       1.000000000000
C16 C       0.304506760000       1.731365110000       1.259319830000       1.000000000000
C17 C       0.405471770000       1.208321100000       0.968439050000       1.000000000000
C18 C       0.349998030000       1.664500900000       1.223807900000       1.000000000000
C19 C       0.385805270000       1.793945390000       1.298536880000       1.000000000000
N1 N       0.449174560000       1.139841270000       0.931258450000       1.000000000000
N2 N       0.430847820000       1.745676050000       1.274060650000       1.000000000000
N3 N       0.292733130000       1.907407260000       1.357558790000       1.000000000000
H1 H       0.423844330000       0.709539950000       0.687254800000       1.000000000000
H2 H       0.479805390000       2.144377700000       1.500769610000       1.000000000000
H3 H       0.343692870000       0.828142240000       0.751523990000       1.000000000000
H4 H       0.397080550000       2.242037090000       1.550936310000       1.000000000000
H5 H       0.243090770000       1.352093580000       1.043439360000       1.000000000000
H6 H       0.232501620000       1.677197400000       1.225811240000       1.000000000000
H7 H       0.488924870000       0.918103960000       0.807310580000       1.000000000000
H8 H       0.497584260000       1.821579520000       1.320618070000       1.000000000000
H9 H       0.292151270000       1.099594010000       0.902922720000       1.000000000000
H10 H       0.430906570000       1.468353800000       1.116268820000       1.000000000000
H11 H       0.315205160000       2.161051090000       1.500911310000       1.000000000000
#END
data_mol9_opt_19-QR-19-3064-3
_audit_creation_method 'generated by cspy2.0'
_cell_length_a 3.9455
_cell_length_b 12.3156
_cell_length_c 27.9621
_cell_angle_alpha 90.0
_cell_angle_beta 90.0
_cell_angle_gamma 90.0
loop_
_symmetry_equiv_pos_site_id
_symmetry_equiv_pos_as_xyz
1 +x,+y,+z
2 -x,1/2+y,1/2-z
3 1/2-x,-y,1/2+z
4 1/2+x,1/2-y,-z
loop_
_atom_site_label
_atom_site_type_symbol
_atom_site_fract_x
_atom_site_fract_y
_atom_site_fract_z
_atom_site_occupancy
C1 C       0.681780520000       0.891106500000       0.906815840000       1.000000000000
C2 C       1.580983430000       0.294258700000       0.751832090000       1.000000000000
C3 C       0.609105400000       0.805972790000       0.936412710000       1.000000000000
C4 C       1.496868360000       0.214830860000       0.784193240000       1.000000000000
C5 C       0.693641790000       0.411870420000       0.965503150000       1.000000000000
C6 C       0.796022210000       0.311517590000       0.952266200000       1.000000000000
C7 C       0.860559110000       0.870473190000       0.863489390000       1.000000000000
C8 C       1.484483940000       0.401731520000       0.762468530000       1.000000000000
C9 C       0.653440480000       0.606881490000       0.950605250000       1.000000000000
C10 C       1.001143130000       0.584412810000       0.864023270000       1.000000000000
C11 C       1.225950380000       0.164696760000       0.860899720000       1.000000000000
C12 C       0.761633350000       0.504406320000       0.935979570000       1.000000000000
C13 C       0.713998140000       0.699663700000       0.923084230000       1.000000000000
C14 C       1.320081970000       0.243404570000       0.826143660000       1.000000000000
C15 C       0.942000420000       0.491162000000       0.891240810000       1.000000000000
C16 C       0.975446330000       0.294348160000       0.908324530000       1.000000000000
C17 C       0.892297220000       0.687558160000       0.878776620000       1.000000000000
C18 C       1.051046210000       0.381838420000       0.877350560000       1.000000000000
C19 C       1.232688090000       0.354259170000       0.834011210000       1.000000000000
N1 N       0.962395790000       0.774355870000       0.849621790000       1.000000000000
N2 N       1.319302830000       0.430961890000       0.801339590000       1.000000000000
N3 N       1.062584110000       0.187972490000       0.899924150000       1.000000000000
H1 H       0.606734080000       0.973374710000       0.915578140000       1.000000000000
H2 H       1.716619520000       0.276183690000       0.719116190000       1.000000000000
H3 H       0.473472830000       0.817873290000       0.969771200000       1.000000000000
H4 H       1.563522840000       0.130441000000       0.778150930000       1.000000000000
H5 H       0.557952070000       0.424222470000       0.998801910000       1.000000000000
H6 H       0.748210560000       0.240235660000       0.973889420000       1.000000000000
H7 H       0.919293700000       0.937918760000       0.839756230000       1.000000000000
H8 H       1.546673170000       0.466753160000       0.737656800000       1.000000000000
H9 H       0.518709940000       0.614491790000       0.984297100000       1.000000000000
H10 H       1.134093850000       0.578965980000       0.830499720000       1.000000000000
H11 H       1.292596640000       0.079916550000       0.854956960000       1.000000000000
#END
data_mol9_opt_15-QR-15-7879-3
_audit_creation_method 'generated by cspy2.0'
_cell_length_a 27.8336
_cell_length_b 8.4223
_cell_length_c 24.905
_cell_angle_alpha 90.0
_cell_angle_beta 27.9254
_cell_angle_gamma 90.0
loop_
_symmetry_equiv_pos_site_id
_symmetry_equiv_pos_as_xyz
1 -x,-y,-z
2 +x,+y,+z
3 -x,+y,1/2-z
4 +x,-y,1/2+z
5 1/2-x,1/2-y,-z
6 1/2+x,1/2+y,+z
7 1/2-x,1/2+y,1/2-z
8 1/2+x,1/2-y,1/2+z
loop_
_atom_site_label
_atom_site_type_symbol
_atom_site_fract_x
_atom_site_fract_y
_atom_site_fract_z
_atom_site_occupancy
C1 C       0.121733880000       0.325822120000       0.423905240000       1.000000000000
C2 C       0.125433800000       0.330696030000       0.049204940000       1.000000000000
C3 C       0.123053220000       0.168778310000       0.408886760000       1.000000000000
C4 C       0.127299090000       0.170019180000       0.038039070000       1.000000000000
C5 C       0.127916290000      -0.228728770000       0.258656440000       1.000000000000
C6 C       0.129002100000      -0.266870670000       0.204859610000       1.000000000000
C7 C       0.121315840000       0.441847030000       0.382688770000       1.000000000000
C8 C       0.124056350000       0.382249720000       0.104382790000       1.000000000000
C9 C       0.125416540000      -0.030547400000       0.332724020000       1.000000000000
C10 C       0.124330400000       0.215989640000       0.258589970000       1.000000000000
C11 C       0.129573720000      -0.102963760000       0.072534920000       1.000000000000
C12 C       0.126334740000      -0.066214220000       0.277176430000       1.000000000000
C13 C       0.123986770000       0.126122630000       0.352689210000       1.000000000000
C14 C       0.127771160000       0.064508600000       0.081495790000       1.000000000000
C15 C       0.125760940000       0.059878420000       0.238194680000       1.000000000000
C16 C       0.128533530000      -0.146256420000       0.164699130000       1.000000000000
C17 C       0.123453660000       0.251819320000       0.314467550000       1.000000000000
C18 C       0.126839930000       0.016644920000       0.180118910000       1.000000000000
C19 C       0.126323980000       0.127165330000       0.136077470000       1.000000000000
N1 N       0.122116030000       0.408814490000       0.330547940000       1.000000000000
N2 N       0.124465300000       0.286643220000       0.145847620000       1.000000000000
N3 N       0.129901020000      -0.203790940000       0.111700420000       1.000000000000
H1 H       0.121012350000       0.363580920000       0.466210660000       1.000000000000
H2 H       0.124985870000       0.416259030000       0.017189240000       1.000000000000
H3 H       0.123424160000       0.076326750000       0.438877330000       1.000000000000
H4 H       0.128378550000       0.122470020000      -0.003525510000       1.000000000000
H5 H       0.128264740000      -0.320653950000       0.288819580000       1.000000000000
H6 H       0.130259250000      -0.388610970000       0.189693390000       1.000000000000
H7 H       0.120279150000       0.567140830000       0.394358920000       1.000000000000
H8 H       0.122518170000       0.508637240000       0.114816950000       1.000000000000
H9 H       0.125852880000      -0.127369990000       0.361076730000       1.000000000000
H10 H       0.123861620000       0.313987500000       0.231318840000       1.000000000000
H11 H       0.130707070000      -0.151094490000       0.030815780000       1.000000000000
#END
data_mol9_opt_15-QR-15-6166-3
_audit_creation_method 'generated by cspy2.0'
_cell_length_a 38.7712
_cell_length_b 3.6103
_cell_length_c 33.3087
_cell_angle_alpha 90.0
_cell_angle_beta 144.708
_cell_angle_gamma 90.0
loop_
_symmetry_equiv_pos_site_id
_symmetry_equiv_pos_as_xyz
1 -x,-y,-z
2 +x,+y,+z
3 -x,+y,1/2-z
4 +x,-y,1/2+z
5 1/2-x,1/2-y,-z
6 1/2+x,1/2+y,+z
7 1/2-x,1/2+y,1/2-z
8 1/2+x,1/2-y,1/2+z
loop_
_atom_site_label
_atom_site_type_symbol
_atom_site_fract_x
_atom_site_fract_y
_atom_site_fract_z
_atom_site_occupancy
C1 C       0.391556280000       0.796510530000       0.571221510000       1.000000000000
C2 C       0.127845510000       1.112458720000       0.110082970000       1.000000000000
C3 C       0.338329240000       0.873285420000       0.538866630000       1.000000000000
C4 C       0.076676560000       1.184996150000       0.082773060000       1.000000000000
C5 C       0.124460610000       1.161054010000       0.319189210000       1.000000000000
C6 C       0.076213290000       1.221086240000       0.249850560000       1.000000000000
C7 C       0.393899330000       0.784021740000       0.530724540000       1.000000000000
C8 C       0.180606370000       1.046568690000       0.182108140000       1.000000000000
C9 C       0.230451310000       1.018656360000       0.427594810000       1.000000000000
C10 C       0.244903620000       0.980991550000       0.358035710000       1.000000000000
C11 C       0.027353840000       1.264455860000       0.101834400000       1.000000000000
C12 C       0.181541820000       1.079897520000       0.356132560000       1.000000000000
C13 C       0.287039340000       0.938117380000       0.465939190000       1.000000000000
C14 C       0.078858930000       1.190617080000       0.127129220000       1.000000000000
C15 C       0.188163350000       1.061664770000       0.319211540000       1.000000000000
C16 C       0.080544960000       1.205855820000       0.211052780000       1.000000000000
C17 C       0.294116960000       0.919201990000       0.429969910000       1.000000000000
C18 C       0.135458180000       1.127787940000       0.244055570000       1.000000000000
C19 C       0.134214230000       1.120674970000       0.199407320000       1.000000000000
N1 N       0.348077330000       0.841581280000       0.463619630000       1.000000000000
N2 N       0.184061420000       1.049882120000       0.224874100000       1.000000000000
N3 N       0.027684190000       1.272479500000       0.141147890000       1.000000000000
H1 H       0.431712720000       0.745299940000       0.626645340000       1.000000000000
H2 H       0.128338130000       1.105308700000       0.078048960000       1.000000000000
H3 H       0.334450520000       0.885615210000       0.567633210000       1.000000000000
H4 H       0.034555330000       1.238284520000       0.027723260000       1.000000000000
H5 H       0.120837110000       1.173096770000       0.348196070000       1.000000000000
H6 H       0.032573110000       1.282716250000       0.220649770000       1.000000000000
H7 H       0.436151950000       0.722977110000       0.556168030000       1.000000000000
H8 H       0.221992320000       0.988349700000       0.205563320000       1.000000000000
H9 H       0.224237740000       1.034085500000       0.453976540000       1.000000000000
H10 H       0.252193680000       0.964222260000       0.333075620000       1.000000000000
H11 H      -0.015007040000       1.317901450000       0.046596270000       1.000000000000
#END
data_mol9_opt_14-QR-14-910-3
_audit_creation_method 'generated by cspy2.0'
_cell_length_a 28.9863
_cell_length_b 3.8371
_cell_length_c 30.3736
_cell_angle_alpha 90.0
_cell_angle_beta 23.4811
_cell_angle_gamma 90.0
loop_
_symmetry_equiv_pos_site_id
_symmetry_equiv_pos_as_xyz
1 -x,-y,-z
2 +x,+y,+z
3 -x,1/2+y,1/2-z
4 +x,1/2-y,1/2+z
loop_
_atom_site_label
_atom_site_type_symbol
_atom_site_fract_x
_atom_site_fract_y
_atom_site_fract_z
_atom_site_occupancy
C1 C       0.285585000000       0.334117430000       0.373123230000       1.000000000000
C2 C       0.758634970000      -0.538394470000      -0.260167740000       1.000000000000
C3 C       0.395231010000       0.387907810000       0.292598980000       1.000000000000
C4 C       0.864795860000      -0.470600600000      -0.334616390000       1.000000000000
C5 C       0.814777640000       0.265769520000      -0.100797770000       1.000000000000
C6 C       0.904768800000       0.163859580000      -0.204951610000       1.000000000000
C7 C       0.270969900000       0.173138340000       0.344013820000       1.000000000000
C8 C       0.659374480000      -0.441811070000      -0.149232270000       1.000000000000
C9 C       0.606767040000       0.324282200000       0.093802540000       1.000000000000
C10 C       0.558715460000       0.013088370000       0.054640640000       1.000000000000
C11 C       0.977703570000      -0.233266520000      -0.371024950000       1.000000000000
C12 C       0.697759800000       0.216011150000      -0.012695750000       1.000000000000
C13 C       0.491133200000       0.281840170000       0.182484790000       1.000000000000
C14 C       0.870311030000      -0.309521360000      -0.297795490000       1.000000000000
C15 C       0.674572430000       0.054220110000      -0.034573570000       1.000000000000
C16 C       0.886172980000       0.002709460000      -0.230670640000       1.000000000000
C17 C       0.467152990000       0.122281660000       0.161822920000       1.000000000000
C18 C       0.773042120000      -0.055220030000      -0.147893130000       1.000000000000
C19 C       0.765395480000      -0.220551570000      -0.183966360000       1.000000000000
N1 N       0.356196360000       0.070940170000       0.244117890000       1.000000000000
N2 N       0.661718650000      -0.290996130000      -0.112327400000       1.000000000000
N3 N       0.986155830000      -0.085616490000      -0.340058780000       1.000000000000
H1 H       0.210104000000       0.410902740000       0.458031910000       1.000000000000
H2 H       0.750107220000      -0.661712030000      -0.284610190000       1.000000000000
H3 H       0.410486750000       0.509611270000       0.310975110000       1.000000000000
H4 H       0.944621620000      -0.538560310000      -0.421272250000       1.000000000000
H5 H       0.829531410000       0.387485440000      -0.081969390000       1.000000000000
H6 H       0.993995750000       0.198454270000      -0.273052490000       1.000000000000
H7 H       0.183871780000       0.129567840000       0.407748370000       1.000000000000
H8 H       0.573839230000      -0.491599000000      -0.087953430000       1.000000000000
H9 H       0.626603370000       0.444740470000       0.107894470000       1.000000000000
H10 H       0.536843660000      -0.105592460000       0.042774780000       1.000000000000
H11 H       1.058001800000      -0.300997390000      -0.458076010000       1.000000000000
#END
data_mol9_opt_19-QR-19-4530-3
_audit_creation_method 'generated by cspy2.0'
_cell_length_a 31.0498
_cell_length_b 11.5361
_cell_length_c 3.8448
_cell_angle_alpha 90.0
_cell_angle_beta 90.0
_cell_angle_gamma 90.0
loop_
_symmetry_equiv_pos_site_id
_symmetry_equiv_pos_as_xyz
1 +x,+y,+z
2 -x,1/2+y,1/2-z
3 1/2-x,-y,1/2+z
4 1/2+x,1/2-y,-z
loop_
_atom_site_label
_atom_site_type_symbol
_atom_site_fract_x
_atom_site_fract_y
_atom_site_fract_z
_atom_site_occupancy
C1 C       0.832588530000       0.211453600000       0.858347860000       1.000000000000
C2 C       1.013835830000      -0.420267470000       1.063085360000       1.000000000000
C3 C       0.809848740000       0.122102680000       0.714599940000       1.000000000000
C4 C       0.988186730000      -0.503781850000       0.915170940000       1.000000000000
C5 C       0.806028890000      -0.293263120000       0.411668980000       1.000000000000
C6 C       0.824466960000      -0.399397190000       0.404194660000       1.000000000000
C7 C       0.874540270000       0.189044790000       0.992563870000       1.000000000000
C8 C       0.997408020000      -0.306591790000       1.082335980000       1.000000000000
C9 C       0.808387630000      -0.087703990000       0.562932310000       1.000000000000
C10 C       0.891100490000      -0.112672120000       0.840785010000       1.000000000000
C11 C       0.919115230000      -0.555764170000       0.634420510000       1.000000000000
C12 C       0.828248760000      -0.196030440000       0.558365540000       1.000000000000
C13 C       0.828717090000       0.009769040000       0.703517670000       1.000000000000
C14 C       0.947062790000      -0.473080510000       0.790308780000       1.000000000000
C15 C       0.871084220000      -0.210644040000       0.700970890000       1.000000000000
C16 C       0.866790050000      -0.418159580000       0.542267420000       1.000000000000
C17 C       0.871081770000      -0.003655280000       0.845448510000       1.000000000000
C18 C       0.890666640000      -0.326213710000       0.690640600000       1.000000000000
C19 C       0.933036020000      -0.355881670000       0.820625160000       1.000000000000
N1 N       0.893306500000       0.087460220000       0.988562280000       1.000000000000
N2 N       0.959138530000      -0.275239350000       0.968085150000       1.000000000000
N3 N       0.881049210000      -0.530632390000       0.515991300000       1.000000000000
H1 H       0.819447030000       0.298351520000       0.872206990000       1.000000000000
H2 H       1.045654320000      -0.439757250000       1.162536820000       1.000000000000
H3 H       0.777786780000       0.135149110000       0.609199220000       1.000000000000
H4 H       0.998913590000      -0.592993700000       0.892190160000       1.000000000000
H5 H       0.773995270000      -0.279734670000       0.306642490000       1.000000000000
H6 H       0.808405440000      -0.474335600000       0.295143450000       1.000000000000
H7 H       0.892824530000       0.259822100000       1.107448580000       1.000000000000
H8 H       1.016824270000      -0.238185630000       1.197666200000       1.000000000000
H9 H       0.776269030000      -0.079183830000       0.454223350000       1.000000000000
H10 H       0.922931230000      -0.118903020000       0.950019870000       1.000000000000
H11 H       0.929774270000      -0.645405320000       0.611080920000       1.000000000000
#END
data_mol9_opt_33-QR-33-168-3
_audit_creation_method 'generated by cspy2.0'
_cell_length_a 16.0234
_cell_length_b 7.5833
_cell_length_c 11.387
_cell_angle_alpha 90.0
_cell_angle_beta 90.0
_cell_angle_gamma 90.0
loop_
_symmetry_equiv_pos_site_id
_symmetry_equiv_pos_as_xyz
1 +x,+y,+z
2 -x,-y,1/2+z
3 1/2+x,1/2-y,+z
4 1/2-x,1/2+y,1/2+z
loop_
_atom_site_label
_atom_site_type_symbol
_atom_site_fract_x
_atom_site_fract_y
_atom_site_fract_z
_atom_site_occupancy
C1 C       0.129711410000       0.688159630000       0.218226160000       1.000000000000
C2 C       0.024965950000       1.752437540000      -0.148552930000       1.000000000000
C3 C       0.207019300000       0.759935240000       0.201631080000       1.000000000000
C4 C       0.105336500000       1.812794530000      -0.160303200000       1.000000000000
C5 C       0.372180500000       1.259787140000       0.050575610000       1.000000000000
C6 C       0.377336940000       1.419239010000      -0.002020130000       1.000000000000
C7 C       0.058333080000       0.783770350000       0.179342500000       1.000000000000
C8 C       0.013193140000       1.586939960000      -0.094800230000       1.000000000000
C9 C       0.289591600000       1.013114680000       0.124904700000       1.000000000000
C10 C       0.141575630000       1.178183160000       0.055317530000       1.000000000000
C11 C       0.256384950000       1.764085970000      -0.128646150000       1.000000000000
C12 C       0.292949030000       1.177425880000       0.070290800000       1.000000000000
C13 C       0.213812210000       0.927476590000       0.146210160000       1.000000000000
C14 C       0.171911420000       1.708552060000      -0.118789680000       1.000000000000
C15 C       0.216948170000       1.264939080000       0.033599020000       1.000000000000
C16 C       0.303866410000       1.511009890000      -0.039826360000       1.000000000000
C17 C       0.138234390000       1.012809750000       0.110348550000       1.000000000000
C18 C       0.223556430000       1.437676500000      -0.023422380000       1.000000000000
C19 C       0.154222240000       1.542678830000      -0.065472850000       1.000000000000
N1 N       0.061239540000       0.938040840000       0.127966540000       1.000000000000
N2 N       0.074088690000       1.486544740000      -0.055136010000       1.000000000000
N3 N       0.319326360000       1.671487250000      -0.091583360000       1.000000000000
H1 H       0.121675580000       0.560941250000       0.260061680000       1.000000000000
H2 H      -0.028150220000       1.827871120000      -0.179126510000       1.000000000000
H3 H       0.263119550000       0.691837820000       0.229841480000       1.000000000000
H4 H       0.118716740000       1.939122040000      -0.200945360000       1.000000000000
H5 H       0.428051080000       1.191136080000       0.078927550000       1.000000000000
H6 H       0.436350580000       1.484489670000      -0.017935310000       1.000000000000
H7 H      -0.003427400000       0.727366570000       0.192302720000       1.000000000000
H8 H      -0.049588000000       1.534881080000      -0.084050240000       1.000000000000
H9 H       0.347514610000       0.950448960000       0.151492050000       1.000000000000
H10 H       0.083335510000       1.237582940000       0.029777360000       1.000000000000
H11 H       0.270035560000       1.890862420000      -0.169350430000       1.000000000000
#END
data_mol9_opt_2-QR-2-2318-3
_audit_creation_method 'generated by cspy2.0'
_cell_length_a 9.0629
_cell_length_b 10.5427
_cell_length_c 49.0239
_cell_angle_alpha 29.097000000000005
_cell_angle_beta 42.1527
_cell_angle_gamma 69.1587
loop_
_symmetry_equiv_pos_site_id
_symmetry_equiv_pos_as_xyz
1 -x,-y,-z
2 +x,+y,+z
loop_
_atom_site_label
_atom_site_type_symbol
_atom_site_fract_x
_atom_site_fract_y
_atom_site_fract_z
_atom_site_occupancy
C1 C       0.588746910000       0.037272360000       0.340992460000       1.000000000000
C2 C       1.112405780000       0.974329390000       0.275080730000       1.000000000000
C3 C       1.088372030000       0.591002460000       0.170612960000       1.000000000000
C4 C       1.616978100000       1.527614970000       0.101879990000       1.000000000000
C5 C       2.513867870000       2.276152000000      -0.281711020000       1.000000000000
C6 C       2.707011390000       2.536969890000      -0.332455310000       1.000000000000
C7 C       0.294764420000      -0.238931660000       0.456962330000       1.000000000000
C8 C       0.876635740000       0.666793030000       0.340291130000       1.000000000000
C9 C       1.804452740000       1.438502680000      -0.056406320000       1.000000000000
C10 C       1.160523240000       0.817703010000       0.192528460000       1.000000000000
C11 C       2.397759090000       2.333297990000      -0.182443170000       1.000000000000
C12 C       1.992750170000       1.696417670000      -0.104939200000       1.000000000000
C13 C       1.298922180000       0.873712260000       0.114476200000       1.000000000000
C14 C       1.875575840000       1.762891590000      -0.002358680000       1.000000000000
C15 C       1.664970200000       1.381749950000       0.022160820000       1.000000000000
C16 C       2.397547310000       2.243041290000      -0.211392640000       1.000000000000
C17 C       0.971208460000       0.558202080000       0.241324330000       1.000000000000
C18 C       1.879852180000       1.670569030000      -0.034877790000       1.000000000000
C19 C       1.606857650000       1.420391060000       0.074587020000       1.000000000000
N1 N       0.470213510000       0.001967710000       0.411848840000       1.000000000000
N2 N       1.107957580000       0.874666340000       0.246234460000       1.000000000000
N3 N       2.648425180000       2.564819660000      -0.282588670000       1.000000000000
H1 H       0.413029490000      -0.194198430000       0.389290400000       1.000000000000
H2 H       0.898096930000       0.775482350000       0.360205230000       1.000000000000
H3 H       1.326713360000       0.818298910000       0.077669470000       1.000000000000
H4 H       1.821130880000       1.787990970000       0.043448230000       1.000000000000
H5 H       2.750376230000       2.501359200000      -0.374069980000       1.000000000000
H6 H       3.099179340000       2.974264950000      -0.465086660000       1.000000000000
H7 H      -0.103414860000      -0.679978030000       0.592843930000       1.000000000000
H8 H       0.477425250000       0.227633390000       0.476811630000       1.000000000000
H9 H       2.058436270000       1.684237660000      -0.154313930000       1.000000000000
H10 H       0.901421160000       0.565418510000       0.291887580000       1.000000000000
H11 H       2.603854790000       2.595754760000      -0.241496830000       1.000000000000
#END
data_mol9_opt_33-QR-33-2002-3
_audit_creation_method 'generated by cspy2.0'
_cell_length_a 30.669
_cell_length_b 4.2807
_cell_length_c 10.337
_cell_angle_alpha 90.0
_cell_angle_beta 90.0
_cell_angle_gamma 90.0
loop_
_symmetry_equiv_pos_site_id
_symmetry_equiv_pos_as_xyz
1 +x,+y,+z
2 -x,-y,1/2+z
3 1/2+x,1/2-y,+z
4 1/2-x,1/2+y,1/2+z
loop_
_atom_site_label
_atom_site_type_symbol
_atom_site_fract_x
_atom_site_fract_y
_atom_site_fract_z
_atom_site_occupancy
C1 C       0.008828890000       0.827641220000       0.265572670000       1.000000000000
C2 C      -0.163469180000       0.397914970000       0.977066150000       1.000000000000
C3 C      -0.022809400000       0.633388220000       0.218828700000       1.000000000000
C4 C      -0.193782050000       0.206035630000       0.920086820000       1.000000000000
C5 C      -0.154636170000       0.012803620000       0.312016540000       1.000000000000
C6 C      -0.185427070000      -0.091676650000       0.395002760000       1.000000000000
C7 C       0.008049130000       0.910521220000       0.399038020000       1.000000000000
C8 C      -0.129968370000       0.518463810000       0.898270450000       1.000000000000
C9 C      -0.089314120000       0.320939020000       0.267310670000       1.000000000000
C10 C      -0.084774380000       0.512436590000       0.525597580000       1.000000000000
C11 C      -0.220663740000      -0.059147680000       0.722872110000       1.000000000000
C12 C      -0.120559440000       0.216617040000       0.355155390000       1.000000000000
C13 C      -0.055463310000       0.520288790000       0.304651690000       1.000000000000
C14 C      -0.190281190000       0.138147390000       0.787079760000       1.000000000000
C15 C      -0.118735790000       0.313218740000       0.489336640000       1.000000000000
C16 C      -0.184998450000      -0.002423950000       0.528678820000       1.000000000000
C17 C      -0.053341340000       0.617489210000       0.437106910000       1.000000000000
C18 C      -0.152322300000       0.197724090000       0.578173150000       1.000000000000
C19 C      -0.155307850000       0.270529270000       0.714711590000       1.000000000000
N1 N      -0.021221920000       0.812892140000       0.481835230000       1.000000000000
N2 N      -0.125831640000       0.459379650000       0.773793730000       1.000000000000
N3 N      -0.218440400000      -0.127292280000       0.600558440000       1.000000000000
H1 H       0.034303940000       0.919223980000       0.203618100000       1.000000000000
H2 H      -0.164825500000       0.456596880000       1.078894430000       1.000000000000
H3 H      -0.023503250000       0.564068590000       0.117857060000       1.000000000000
H4 H      -0.220393240000       0.105334550000       0.975320960000       1.000000000000
H5 H      -0.155171080000      -0.055783050000       0.211006660000       1.000000000000
H6 H      -0.211538670000      -0.245643320000       0.365005410000       1.000000000000
H7 H       0.033149600000       1.065184840000       0.436894430000       1.000000000000
H8 H      -0.105373300000       0.671118350000       0.940082930000       1.000000000000
H9 H      -0.091448490000       0.244854820000       0.167310990000       1.000000000000
H10 H      -0.081958310000       0.591054160000       0.624140690000       1.000000000000
H11 H      -0.247427690000      -0.160511710000       0.778016600000       1.000000000000
#END
data_mol9_opt_15-QR-15-2320-3
_audit_creation_method 'generated by cspy2.0'
_cell_length_a 29.9257
_cell_length_b 3.89
_cell_length_c 23.6626
_cell_angle_alpha 90.0
_cell_angle_beta 101.3928
_cell_angle_gamma 90.0
loop_
_symmetry_equiv_pos_site_id
_symmetry_equiv_pos_as_xyz
1 -x,-y,-z
2 +x,+y,+z
3 -x,+y,1/2-z
4 +x,-y,1/2+z
5 1/2-x,1/2-y,-z
6 1/2+x,1/2+y,+z
7 1/2-x,1/2+y,1/2-z
8 1/2+x,1/2-y,1/2+z
loop_
_atom_site_label
_atom_site_type_symbol
_atom_site_fract_x
_atom_site_fract_y
_atom_site_fract_z
_atom_site_occupancy
C1 C       0.080816470000       0.482093330000       0.791811320000       1.000000000000
C2 C       0.262740020000       1.182226830000       1.134586990000       1.000000000000
C3 C       0.057340190000       0.382149320000       0.833024610000       1.000000000000
C4 C       0.236304620000       1.072792420000       1.172371130000       1.000000000000
C5 C       0.051833070000       0.338114960000       1.039867670000       1.000000000000
C6 C       0.070167480000       0.407312300000       1.095615060000       1.000000000000
C7 C       0.123401840000       0.653164180000       0.809303350000       1.000000000000
C8 C       0.246486750000       1.121182350000       1.075399170000       1.000000000000
C9 C       0.055038280000       0.361519670000       0.937585790000       1.000000000000
C10 C       0.139077030000       0.699969850000       0.962484450000       1.000000000000
C11 C       0.165820560000       0.787126700000       1.187876520000       1.000000000000
C12 C       0.074818450000       0.435797830000       0.994665030000       1.000000000000
C13 C       0.076096730000       0.451897120000       0.891962170000       1.000000000000
C14 C       0.194587120000       0.906292430000       1.150840130000       1.000000000000
C15 C       0.118335200000       0.610847150000       1.008404250000       1.000000000000
C16 C       0.113144930000       0.580150830000       1.111342350000       1.000000000000
C17 C       0.119137390000       0.625262710000       0.905030380000       1.000000000000
C18 C       0.137800680000       0.683751420000       1.069048650000       1.000000000000
C19 C       0.180789520000       0.855402300000       1.090252330000       1.000000000000
N1 N       0.142096890000       0.723185120000       0.862859400000       1.000000000000
N2 N       0.207675690000       0.966435560000       1.053973120000       1.000000000000
N3 N       0.127198210000       0.632240930000       1.169607980000       1.000000000000
H1 H       0.067785490000       0.434211150000       0.746434200000       1.000000000000
H2 H       0.295035740000       1.311219620000       1.149121040000       1.000000000000
H3 H       0.024777860000       0.251144650000       0.821692830000       1.000000000000
H4 H       0.246858720000       1.111655970000       1.218500990000       1.000000000000
H5 H       0.019302130000       0.207199300000       1.028301700000       1.000000000000
H6 H       0.053532070000       0.336606400000       1.130605470000       1.000000000000
H7 H       0.142273650000       0.733496250000       0.776696210000       1.000000000000
H8 H       0.266521130000       1.204134000000       1.044216050000       1.000000000000
H9 H       0.022400210000       0.230018150000       0.928504070000       1.000000000000
H10 H       0.171431660000       0.830404150000       0.970381240000       1.000000000000
H11 H       0.176302140000       0.825857820000       1.234204020000       1.000000000000
#END
data_mol9_opt_14-QR-14-6074-3
_audit_creation_method 'generated by cspy2.0'
_cell_length_a 3.7849
_cell_length_b 21.8732
_cell_length_c 16.4046
_cell_angle_alpha 90.0
_cell_angle_beta 77.9362
_cell_angle_gamma 90.0
loop_
_symmetry_equiv_pos_site_id
_symmetry_equiv_pos_as_xyz
1 -x,-y,-z
2 +x,+y,+z
3 -x,1/2+y,1/2-z
4 +x,1/2-y,1/2+z
loop_
_atom_site_label
_atom_site_type_symbol
_atom_site_fract_x
_atom_site_fract_y
_atom_site_fract_z
_atom_site_occupancy
C1 C       0.785080120000       0.220232360000       0.062983580000       1.000000000000
C2 C      -0.151447430000       0.611808060000       0.117556840000       1.000000000000
C3 C       0.735552530000       0.232309940000       0.146312150000       1.000000000000
C4 C      -0.192069490000       0.619072570000       0.202158620000       1.000000000000
C5 C       0.329278060000       0.379605070000       0.374318540000       1.000000000000
C6 C       0.191641670000       0.434595770000       0.402190550000       1.000000000000
C7 C       0.690841770000       0.265917550000       0.009389170000       1.000000000000
C8 C      -0.009191340000       0.555908080000       0.082558110000       1.000000000000
C9 C       0.529819320000       0.307143600000       0.260772390000       1.000000000000
C10 C       0.363245900000       0.390252260000       0.144844790000       1.000000000000
C11 C      -0.127105950000       0.576013250000       0.337756810000       1.000000000000
C12 C       0.388128780000       0.364231010000       0.287638280000       1.000000000000
C13 C       0.591738790000       0.289970170000       0.176884700000       1.000000000000
C14 C      -0.091552910000       0.571093240000       0.249981860000       1.000000000000
C15 C       0.300293100000       0.407887070000       0.228509610000       1.000000000000
C16 C       0.100398370000       0.479290690000       0.346067140000       1.000000000000
C17 C       0.505736830000       0.332765770000       0.117843370000       1.000000000000
C18 C       0.151640080000       0.467341520000       0.259663290000       1.000000000000
C19 C       0.050053510000       0.516062650000       0.209344200000       1.000000000000
N1 N       0.557922430000       0.319587810000       0.034378320000       1.000000000000
N2 N       0.087107420000       0.510249270000       0.125574220000       1.000000000000
N3 N      -0.036838590000       0.532817890000       0.383821060000       1.000000000000
H1 H       0.893754720000       0.176926280000       0.037053580000       1.000000000000
H2 H      -0.224869710000       0.647388710000       0.078284420000       1.000000000000
H3 H       0.803505920000       0.198874270000       0.189451750000       1.000000000000
H4 H      -0.299874610000       0.661009750000       0.233020250000       1.000000000000
H5 H       0.397716690000       0.346022510000       0.417160660000       1.000000000000
H6 H       0.144275670000       0.447387970000       0.467318500000       1.000000000000
H7 H       0.729565760000       0.256591510000      -0.057045410000       1.000000000000
H8 H       0.026934340000       0.548537740000       0.015760690000       1.000000000000
H9 H       0.593330730000       0.275297640000       0.306416710000       1.000000000000
H10 H       0.302538930000       0.421011620000       0.098429540000       1.000000000000
H11 H      -0.235380710000       0.618037850000       0.368940860000       1.000000000000
#END
data_mol9_opt_33-QR-33-2715-3
_audit_creation_method 'generated by cspy2.0'
_cell_length_a 32.1767
_cell_length_b 3.9546
_cell_length_c 10.642
_cell_angle_alpha 90.0
_cell_angle_beta 90.0
_cell_angle_gamma 90.0
loop_
_symmetry_equiv_pos_site_id
_symmetry_equiv_pos_as_xyz
1 +x,+y,+z
2 -x,-y,1/2+z
3 1/2+x,1/2-y,+z
4 1/2-x,1/2+y,1/2+z
loop_
_atom_site_label
_atom_site_type_symbol
_atom_site_fract_x
_atom_site_fract_y
_atom_site_fract_z
_atom_site_occupancy
C1 C       0.254288390000       0.790707290000       0.102603940000       1.000000000000
C2 C       0.388962710000       0.830705660000      -0.664226860000       1.000000000000
C3 C       0.291327850000       0.633157970000       0.125205230000       1.000000000000
C4 C       0.425233890000       0.670688710000      -0.631228010000       1.000000000000
C5 C       0.425631840000       0.246012710000      -0.045800870000       1.000000000000
C6 C       0.452733820000       0.213188630000      -0.142103740000       1.000000000000
C7 C       0.245855760000       0.912100010000      -0.020839370000       1.000000000000
C8 C       0.358695250000       0.876474040000      -0.570067620000       1.000000000000
C9 C       0.358989790000       0.438870630000       0.037563920000       1.000000000000
C10 C       0.336215900000       0.695375520000      -0.197428110000       1.000000000000
C11 C       0.467568140000       0.392805560000      -0.466822180000       1.000000000000
C12 C       0.386258820000       0.408246080000      -0.063541830000       1.000000000000
C13 C       0.320246660000       0.595398710000       0.025042360000       1.000000000000
C14 C       0.430710630000       0.560164420000      -0.506416240000       1.000000000000
C15 C       0.375002160000       0.539455110000      -0.185972910000       1.000000000000
C16 C       0.442996450000       0.339111320000      -0.264960940000       1.000000000000
C17 C       0.308786010000       0.726263490000      -0.095596730000       1.000000000000
C18 C       0.404694280000       0.501631640000      -0.289490250000       1.000000000000
C19 C       0.398423410000       0.617246510000      -0.417224340000       1.000000000000
N1 N       0.271373410000       0.883641520000      -0.116031720000       1.000000000000
N2 N       0.362901850000       0.776134740000      -0.452704540000       1.000000000000
N3 N       0.473684670000       0.286993070000      -0.352717730000       1.000000000000
H1 H       0.231377490000       0.824914460000       0.176144930000       1.000000000000
H2 H       0.383359930000       0.919939850000      -0.758932560000       1.000000000000
H3 H       0.299077850000       0.536722540000       0.217766290000       1.000000000000
H4 H       0.449791850000       0.627326610000      -0.699254220000       1.000000000000
H5 H       0.433216600000       0.150046480000       0.046894820000       1.000000000000
H6 H       0.482685180000       0.091947630000      -0.131315420000       1.000000000000
H7 H       0.216415250000       1.037862400000      -0.039478620000       1.000000000000
H8 H       0.329576990000       1.002034420000      -0.592779410000       1.000000000000
H9 H       0.368209270000       0.338210790000       0.128301440000       1.000000000000
H10 H       0.326370790000       0.797087310000      -0.286385650000       1.000000000000
H11 H       0.492290100000       0.349004530000      -0.534854950000       1.000000000000
#END
data_mol9_opt_33-QR-33-1127-3
_audit_creation_method 'generated by cspy2.0'
_cell_length_a 29.8748
_cell_length_b 11.7229
_cell_length_c 3.8621
_cell_angle_alpha 90.0
_cell_angle_beta 90.0
_cell_angle_gamma 90.0
loop_
_symmetry_equiv_pos_site_id
_symmetry_equiv_pos_as_xyz
1 +x,+y,+z
2 -x,-y,1/2+z
3 1/2+x,1/2-y,+z
4 1/2-x,1/2+y,1/2+z
loop_
_atom_site_label
_atom_site_type_symbol
_atom_site_fract_x
_atom_site_fract_y
_atom_site_fract_z
_atom_site_occupancy
C1 C       0.078558520000       0.145515500000       0.248273340000       1.000000000000
C2 C       0.256230180000      -0.419501380000      -0.697872730000       1.000000000000
C3 C       0.054399860000       0.047760350000       0.294790820000       1.000000000000
C4 C       0.229376530000      -0.512410480000      -0.636616010000       1.000000000000
C5 C       0.046055950000      -0.369042250000       0.132207270000       1.000000000000
C6 C       0.063763920000      -0.468360750000       0.018694660000       1.000000000000
C7 C       0.121066810000       0.138577210000       0.082373540000       1.000000000000
C8 C       0.240588610000      -0.311924310000      -0.589070790000       1.000000000000
C9 C       0.050631230000      -0.162611740000       0.210709130000       1.000000000000
C10 C       0.134632760000      -0.157082400000      -0.108302320000       1.000000000000
C11 C       0.158640440000      -0.589789230000      -0.399912240000       1.000000000000
C12 C       0.069703680000      -0.263622550000       0.090535700000       1.000000000000
C13 C       0.072400560000      -0.057630900000       0.176494770000       1.000000000000
C14 C       0.187860290000      -0.496850140000      -0.469864640000       1.000000000000
C15 C       0.113177230000      -0.262446660000      -0.075467490000       1.000000000000
C16 C       0.106688830000      -0.471515780000      -0.147042950000       1.000000000000
C17 C       0.115424260000      -0.055432460000       0.012869140000       1.000000000000
C18 C       0.131914580000      -0.370793460000      -0.197504750000       1.000000000000
C19 C       0.174706650000      -0.384862750000      -0.368487560000       1.000000000000
N1 N       0.139074710000       0.043896540000      -0.030992830000       1.000000000000
N2 N       0.201984520000      -0.294661460000      -0.432704950000       1.000000000000
N3 N       0.120122120000      -0.578694210000      -0.247327330000       1.000000000000
H1 H       0.066124610000       0.227582900000       0.334422620000       1.000000000000
H2 H       0.288385720000      -0.427280790000      -0.825159670000       1.000000000000
H3 H       0.021870390000       0.048983650000       0.419855090000       1.000000000000
H4 H       0.239431890000      -0.597640160000      -0.714022440000       1.000000000000
H5 H       0.013554510000      -0.367328820000       0.257330110000       1.000000000000
H6 H       0.046642370000      -0.549208690000       0.046985220000       1.000000000000
H7 H       0.140484790000       0.216113720000       0.044545910000       1.000000000000
H8 H       0.260948090000      -0.236415620000      -0.633399110000       1.000000000000
H9 H       0.018000000000      -0.165934110000       0.334087930000       1.000000000000
H10 H       0.166991330000      -0.151578310000      -0.229660250000       1.000000000000
H11 H       0.168639580000      -0.675466310000      -0.477129620000       1.000000000000
#END
data_mol9_opt_15-QR-15-3329-3
_audit_creation_method 'generated by cspy2.0'
_cell_length_a 33.2405
_cell_length_b 3.6898
_cell_length_c 43.1809
_cell_angle_alpha 90.0
_cell_angle_beta 30.3279
_cell_angle_gamma 90.0
loop_
_symmetry_equiv_pos_site_id
_symmetry_equiv_pos_as_xyz
1 -x,-y,-z
2 +x,+y,+z
3 -x,+y,1/2-z
4 +x,-y,1/2+z
5 1/2-x,1/2-y,-z
6 1/2+x,1/2+y,+z
7 1/2-x,1/2+y,1/2-z
8 1/2+x,1/2-y,1/2+z
loop_
_atom_site_label
_atom_site_type_symbol
_atom_site_fract_x
_atom_site_fract_y
_atom_site_fract_z
_atom_site_occupancy
C1 C       0.124005320000       0.325954740000       0.691034700000       1.000000000000
C2 C       0.645225410000      -0.406432550000       0.373630160000       1.000000000000
C3 C       0.151318090000       0.258799090000       0.643640290000       1.000000000000
C4 C       0.666421760000      -0.467724870000       0.329279160000       1.000000000000
C5 C       0.375951030000      -0.131456490000       0.428711410000       1.000000000000
C6 C       0.451940210000      -0.246328630000       0.374847180000       1.000000000000
C7 C       0.176565320000       0.273106220000       0.681622720000       1.000000000000
C8 C       0.567055310000      -0.285375230000       0.431443570000       1.000000000000
C9 C       0.265250140000       0.061602740000       0.535074480000       1.000000000000
C10 C       0.358326470000      -0.024278680000       0.526437970000       1.000000000000
C11 C       0.628617710000      -0.466663650000       0.299003200000       1.000000000000
C12 C       0.343844740000      -0.055861020000       0.480097510000       1.000000000000
C13 C       0.231172550000       0.138445160000       0.586525640000       1.000000000000
C14 C       0.610064100000      -0.408186530000       0.343071940000       1.000000000000
C15 C       0.392978690000      -0.101829710000       0.474745130000       1.000000000000
C16 C       0.502852770000      -0.295998120000       0.367338770000       1.000000000000
C17 C       0.279191510000       0.093803830000       0.581778330000       1.000000000000
C18 C       0.475271940000      -0.226176510000       0.416031860000       1.000000000000
C19 C       0.532258780000      -0.285637280000       0.402834110000       1.000000000000
N1 N       0.250416050000       0.163038370000       0.630056360000       1.000000000000
N2 N       0.513079970000      -0.227342150000       0.445717820000       1.000000000000
N3 N       0.578287860000      -0.414179760000       0.310025200000       1.000000000000
H1 H       0.063622560000       0.417881010000       0.735299700000       1.000000000000
H2 H       0.686493590000      -0.448353070000       0.365152580000       1.000000000000
H3 H       0.113390100000       0.295313600000       0.648725730000       1.000000000000
H4 H       0.725699290000      -0.560977080000       0.283784060000       1.000000000000
H5 H       0.337788700000      -0.094453250000       0.434042390000       1.000000000000
H6 H       0.477693710000      -0.305574540000       0.335315670000       1.000000000000
H7 H       0.155187860000       0.326055490000       0.719183180000       1.000000000000
H8 H       0.548173050000      -0.233851760000       0.467677480000       1.000000000000
H9 H       0.229753080000       0.093836080000       0.537820870000       1.000000000000
H10 H       0.392291380000      -0.054093380000       0.524856830000       1.000000000000
H11 H       0.688056220000      -0.560427690000       0.253297590000       1.000000000000
#END
data_mol9_opt_15-QR-15-616-3
_audit_creation_method 'generated by cspy2.0'
_cell_length_a 64.9054
_cell_length_b 3.7259
_cell_length_c 44.9716
_cell_angle_alpha 90.0
_cell_angle_beta 165.6658
_cell_angle_gamma 90.0
loop_
_symmetry_equiv_pos_site_id
_symmetry_equiv_pos_as_xyz
1 -x,-y,-z
2 +x,+y,+z
3 -x,+y,1/2-z
4 +x,-y,1/2+z
5 1/2-x,1/2-y,-z
6 1/2+x,1/2+y,+z
7 1/2-x,1/2+y,1/2-z
8 1/2+x,1/2-y,1/2+z
loop_
_atom_site_label
_atom_site_type_symbol
_atom_site_fract_x
_atom_site_fract_y
_atom_site_fract_z
_atom_site_occupancy
C1 C       0.432443310000       0.671837950000       0.015700170000       1.000000000000
C2 C       0.373941160000       1.412929410000       0.128879660000       1.000000000000
C3 C       0.349712890000       0.626176520000      -0.094092280000       1.000000000000
C4 C       0.289982630000       1.358668930000       0.014981790000       1.000000000000
C5 C       0.122041830000       0.732378270000      -0.339407930000       1.000000000000
C6 C       0.093786420000       0.820513360000      -0.351560480000       1.000000000000
C7 C       0.485049760000       0.808757610000       0.112100620000       1.000000000000
C8 C       0.409277240000       1.328264070000       0.150487330000       1.000000000000
C9 C       0.235414020000       0.680958730000      -0.216809540000       1.000000000000
C10 C       0.349383930000       0.945301120000      -0.015867270000       1.000000000000
C11 C       0.156042660000       1.160590930000      -0.193951460000       1.000000000000
C12 C       0.208138330000       0.773511240000      -0.226549560000       1.000000000000
C13 C       0.318758330000       0.716603530000      -0.108697660000       1.000000000000
C14 C       0.243116680000       1.222576860000      -0.074522560000       1.000000000000
C15 C       0.266255290000       0.910773010000      -0.123447380000       1.000000000000
C16 C       0.148910970000       0.957543050000      -0.252128560000       1.000000000000
C17 C       0.376796750000       0.852236920000      -0.006133140000       1.000000000000
C18 C       0.234700030000       1.004788240000      -0.137997250000       1.000000000000
C19 C       0.284031950000       1.144417960000      -0.044671660000       1.000000000000
N1 N       0.459675130000       0.895770710000       0.103318110000       1.000000000000
N2 N       0.367150280000       1.200834040000       0.068772630000       1.000000000000
N3 N       0.110871900000       1.035001980000      -0.278702730000       1.000000000000
H1 H       0.458633220000       0.606502460000       0.030787440000       1.000000000000
H2 H       0.412471630000       1.516889850000       0.200538760000       1.000000000000
H3 H       0.307330580000       0.522710420000      -0.170077860000       1.000000000000
H4 H       0.258909280000       1.418238510000      -0.007617400000       1.000000000000
H5 H       0.079956640000       0.628801920000      -0.415051080000       1.000000000000
H6 H       0.029080950000       0.792328250000      -0.435760800000       1.000000000000
H7 H       0.551003580000       0.845819630000       0.199779570000       1.000000000000
H8 H       0.475587130000       1.367617490000       0.239628560000       1.000000000000
H9 H       0.190530540000       0.578648660000      -0.295504040000       1.000000000000
H10 H       0.395044240000       1.046024970000       0.063373100000       1.000000000000
H11 H       0.124647000000       1.220250070000      -0.216957300000       1.000000000000
#END
data_mol9_opt_9-QR-9-26-3
_audit_creation_method 'generated by cspy2.0'
_cell_length_a 17.5919
_cell_length_b 6.5475
_cell_length_c 14.184
_cell_angle_alpha 90.0
_cell_angle_beta 58.3463
_cell_angle_gamma 90.0
loop_
_symmetry_equiv_pos_site_id
_symmetry_equiv_pos_as_xyz
1 +x,+y,+z
2 +x,-y,1/2+z
3 1/2+x,1/2+y,+z
4 1/2+x,1/2-y,1/2+z
loop_
_atom_site_label
_atom_site_type_symbol
_atom_site_fract_x
_atom_site_fract_y
_atom_site_fract_z
_atom_site_occupancy
C1 C       0.414735610000       0.623419440000       0.463854320000       1.000000000000
C2 C       0.180055500000       1.762141780000       0.322000760000       1.000000000000
C3 C       0.487676150000       0.722885620000       0.381181260000       1.000000000000
C4 C       0.257674060000       1.850021750000       0.239655120000       1.000000000000
C5 C       0.603066540000       1.315376870000       0.129175670000       1.000000000000
C6 C       0.589899410000       1.491636660000       0.090088380000       1.000000000000
C7 C       0.328463650000       0.709074560000       0.504835450000       1.000000000000
C8 C       0.186930250000       1.577440590000       0.367987320000       1.000000000000
C9 C       0.544964180000       1.022679720000       0.254402340000       1.000000000000
C10 C       0.369932960000       1.163891180000       0.346586020000       1.000000000000
C11 C       0.422415030000       1.837319110000       0.119931160000       1.000000000000
C12 C       0.529300040000       1.203750960000       0.215666610000       1.000000000000
C13 C       0.475239340000       0.908412910000       0.338725180000       1.000000000000
C14 C       0.339935340000       1.753642780000       0.204857350000       1.000000000000
C15 C       0.439099170000       1.279274400000       0.262371940000       1.000000000000
C16 C       0.501874120000       1.572518490000       0.133716540000       1.000000000000
C17 C       0.385748310000       0.981668800000       0.385579900000       1.000000000000
C18 C       0.425886770000       1.470473200000       0.219046810000       1.000000000000
C19 C       0.340630930000       1.566941420000       0.256058540000       1.000000000000
N1 N       0.313485480000       0.879003300000       0.468628920000       1.000000000000
N2 N       0.262764300000       1.483751910000       0.337261690000       1.000000000000
N3 N       0.499458680000       1.752699800000       0.085603840000       1.000000000000
H1 H       0.421156580000       0.481775340000       0.498606470000       1.000000000000
H2 H       0.115321380000       1.830549100000       0.351424440000       1.000000000000
H3 H       0.554659720000       0.663294060000       0.347439200000       1.000000000000
H4 H       0.257043240000       1.992182900000       0.200721600000       1.000000000000
H5 H       0.669869590000       1.255113300000       0.095738940000       1.000000000000
H6 H       0.644398800000       1.579072820000       0.024866560000       1.000000000000
H7 H       0.270085360000       0.630641930000       0.570688470000       1.000000000000
H8 H       0.126860790000       1.503397470000       0.433334610000       1.000000000000
H9 H       0.613233740000       0.969536470000       0.217908120000       1.000000000000
H10 H       0.301708960000       1.213365940000       0.384057590000       1.000000000000
H11 H       0.422026500000       1.980054620000       0.080707060000       1.000000000000
#END
data_mol9_opt_14-QR-14-3128-3
_audit_creation_method 'generated by cspy2.0'
_cell_length_a 8.3438
_cell_length_b 15.0009
_cell_length_c 11.2819
_cell_angle_alpha 90.0
_cell_angle_beta 101.4397
_cell_angle_gamma 90.0
loop_
_symmetry_equiv_pos_site_id
_symmetry_equiv_pos_as_xyz
1 -x,-y,-z
2 +x,+y,+z
3 -x,1/2+y,1/2-z
4 +x,1/2-y,1/2+z
loop_
_atom_site_label
_atom_site_type_symbol
_atom_site_fract_x
_atom_site_fract_y
_atom_site_fract_z
_atom_site_occupancy
C1 C       0.471612980000       0.321015180000       0.041942970000       1.000000000000
C2 C       0.279930360000       0.458559550000      -0.772423810000       1.000000000000
C3 C       0.305974940000       0.313481090000       0.005526870000       1.000000000000
C4 C       0.113038620000       0.448638680000      -0.799492550000       1.000000000000
C5 C      -0.171885350000       0.334991510000      -0.329802030000       1.000000000000
C6 C      -0.238245930000       0.351194760000      -0.447150890000       1.000000000000
C7 C       0.566566420000       0.345685110000      -0.044796580000       1.000000000000
C8 C       0.360368660000       0.443179350000      -0.652089570000       1.000000000000
C9 C       0.065864670000       0.324672710000      -0.164586170000       1.000000000000
C10 C       0.274638650000       0.372249280000      -0.319791280000       1.000000000000
C11 C      -0.142696130000       0.412652780000      -0.729949400000       1.000000000000
C12 C       0.000959910000       0.341924020000      -0.285998240000       1.000000000000
C13 C       0.233679480000       0.330442690000      -0.117547940000       1.000000000000
C14 C       0.029926670000       0.423833840000      -0.707336700000       1.000000000000
C15 C       0.107160010000       0.366682300000      -0.367749780000       1.000000000000
C16 C      -0.138132150000       0.375866050000      -0.531495970000       1.000000000000
C17 C       0.339911040000       0.354835040000      -0.197570580000       1.000000000000
C18 C       0.033381020000       0.384135060000      -0.494688270000       1.000000000000
C19 C       0.121210510000       0.409584630000      -0.588018430000       1.000000000000
N1 N       0.506051930000       0.361986170000      -0.158862690000       1.000000000000
N2 N       0.286154670000       0.419936520000      -0.564043250000       1.000000000000
N3 N      -0.223457320000       0.389992130000      -0.647299350000       1.000000000000
H1 H       0.531725960000       0.308686900000       0.134773430000       1.000000000000
H2 H       0.348999240000       0.477534340000      -0.840208990000       1.000000000000
H3 H       0.228823850000       0.294855820000       0.068462180000       1.000000000000
H4 H       0.043675990000       0.459529140000      -0.890391420000       1.000000000000
H5 H      -0.248428450000       0.316367160000      -0.266511000000       1.000000000000
H6 H      -0.368363250000       0.346402650000      -0.482661470000       1.000000000000
H7 H       0.698561850000       0.351794680000      -0.016396660000       1.000000000000
H8 H       0.492474380000       0.450444760000      -0.627312010000       1.000000000000
H9 H      -0.016525510000       0.306264190000      -0.105284590000       1.000000000000
H10 H       0.358768210000       0.390375100000      -0.376738170000       1.000000000000
H11 H      -0.212691800000       0.423493380000      -0.821106870000       1.000000000000
#END
data_mol9_opt_14-QR-14-1997-3
_audit_creation_method 'generated by cspy2.0'
_cell_length_a 13.4499
_cell_length_b 6.9244
_cell_length_c 15.9817
_cell_angle_alpha 90.0
_cell_angle_beta 114.2592
_cell_angle_gamma 90.0
loop_
_symmetry_equiv_pos_site_id
_symmetry_equiv_pos_as_xyz
1 -x,-y,-z
2 +x,+y,+z
3 -x,1/2+y,1/2-z
4 +x,1/2-y,1/2+z
loop_
_atom_site_label
_atom_site_type_symbol
_atom_site_fract_x
_atom_site_fract_y
_atom_site_fract_z
_atom_site_occupancy
C1 C       0.044502760000       0.840876830000       0.795358580000       1.000000000000
C2 C      -0.708402080000       0.877685470000       0.515410380000       1.000000000000
C3 C       0.013525830000       0.845093560000       0.866740530000       1.000000000000
C4 C      -0.730559320000       0.880472900000       0.591969160000       1.000000000000
C5 C      -0.289574720000       0.866007510000       0.964651240000       1.000000000000
C6 C      -0.397346880000       0.871439390000       0.945061150000       1.000000000000
C7 C      -0.037659360000       0.842842130000       0.703921060000       1.000000000000
C8 C      -0.598136890000       0.872239330000       0.528844280000       1.000000000000
C9 C      -0.140295540000       0.855829280000       0.915159030000       1.000000000000
C10 C      -0.287987150000       0.858808930000       0.730772560000       1.000000000000
C11 C      -0.661478560000       0.880665990000       0.761349940000       1.000000000000
C12 C      -0.251901050000       0.861723300000       0.892848160000       1.000000000000
C13 C      -0.099506200000       0.851259640000       0.847587730000       1.000000000000
C14 C      -0.643537770000       0.877794710000       0.679657150000       1.000000000000
C15 C      -0.329636610000       0.863409900000       0.797732380000       1.000000000000
C16 C      -0.477375220000       0.873232340000       0.851990060000       1.000000000000
C17 C      -0.175627290000       0.852787800000       0.753276480000       1.000000000000
C18 C      -0.446204840000       0.869526470000       0.777584110000       1.000000000000
C19 C      -0.534400270000       0.872199670000       0.686822180000       1.000000000000
N1 N      -0.142532620000       0.848483450000       0.682700200000       1.000000000000
N2 N      -0.515085680000       0.869603010000       0.609847870000       1.000000000000
N3 N      -0.583356520000       0.878633660000       0.843286800000       1.000000000000
H1 H       0.129667680000       0.836089990000       0.806827300000       1.000000000000
H2 H      -0.772555610000       0.879605590000       0.446663440000       1.000000000000
H3 H       0.073282820000       0.843789570000       0.937496160000       1.000000000000
H4 H      -0.813709930000       0.884773330000       0.586410460000       1.000000000000
H5 H      -0.229501420000       0.864711000000       1.035245510000       1.000000000000
H6 H      -0.428049090000       0.874657110000       0.997936500000       1.000000000000
H7 H      -0.013546860000       0.839483060000       0.646749200000       1.000000000000
H8 H      -0.577497500000       0.869993050000       0.469805190000       1.000000000000
H9 H      -0.083819430000       0.854729780000       0.987010720000       1.000000000000
H10 H      -0.342309340000       0.859807260000       0.659094510000       1.000000000000
H11 H      -0.744848260000       0.884895880000       0.756018200000       1.000000000000
#END
data_mol9_opt_14-QR-14-3804-3
_audit_creation_method 'generated by cspy2.0'
_cell_length_a 7.4516
_cell_length_b 14.2093
_cell_length_c 19.8532
_cell_angle_alpha 90.0
_cell_angle_beta 40.2161
_cell_angle_gamma 90.0
loop_
_symmetry_equiv_pos_site_id
_symmetry_equiv_pos_as_xyz
1 -x,-y,-z
2 +x,+y,+z
3 -x,1/2+y,1/2-z
4 +x,1/2-y,1/2+z
loop_
_atom_site_label
_atom_site_type_symbol
_atom_site_fract_x
_atom_site_fract_y
_atom_site_fract_z
_atom_site_occupancy
C1 C       0.827674000000       0.370103970000       0.557875630000       1.000000000000
C2 C       2.194087820000      -0.083345290000       0.125226900000       1.000000000000
C3 C       0.732587150000       0.296654870000       0.623087400000       1.000000000000
C4 C       2.080224340000      -0.152528750000       0.197502020000       1.000000000000
C5 C       0.898775970000      -0.024944720000       0.659879410000       1.000000000000
C6 C       1.057313580000      -0.103290970000       0.618504560000       1.000000000000
C7 C       1.087959700000       0.360877330000       0.449697810000       1.000000000000
C8 C       2.043732270000       0.001117620000       0.160911190000       1.000000000000
C9 C       0.819138770000       0.134253020000       0.640472190000       1.000000000000
C10 C       1.323496540000       0.130881360000       0.425957900000       1.000000000000
C11 C       1.693314870000      -0.205680420000       0.381188250000       1.000000000000
C12 C       0.986790530000       0.054392100000       0.595568900000       1.000000000000
C13 C       0.896042090000       0.213480790000       0.581050490000       1.000000000000
C14 C       1.821453120000      -0.136645200000       0.302934730000       1.000000000000
C15 C       1.248687350000       0.051328590000       0.484593400000       1.000000000000
C16 C       1.318149100000      -0.109630590000       0.509121670000       1.000000000000
C17 C       1.154692460000       0.211271540000       0.471214970000       1.000000000000
C18 C       1.418129270000      -0.034140630000       0.440865150000       1.000000000000
C19 C       1.683829300000      -0.048992560000       0.332114700000       1.000000000000
N1 N       1.245892600000       0.285981030000       0.407237030000       1.000000000000
N2 N       1.801660830000       0.018048840000       0.258845640000       1.000000000000
N3 N       1.454962260000      -0.193599620000       0.479035530000       1.000000000000
H1 H       0.709952900000       0.434738700000       0.586586530000       1.000000000000
H2 H       2.392292700000      -0.092359180000       0.043385610000       1.000000000000
H3 H       0.535526870000       0.300557320000       0.706025290000       1.000000000000
H4 H       2.185233670000      -0.219252400000       0.175166590000       1.000000000000
H5 H       0.701629860000      -0.020673670000       0.742716840000       1.000000000000
H6 H       0.995939850000      -0.164200800000       0.665274250000       1.000000000000
H7 H       1.164926280000       0.419117850000       0.397328840000       1.000000000000
H8 H       2.127424270000       0.057458280000       0.105883460000       1.000000000000
H9 H       0.623826320000       0.134654920000       0.723846710000       1.000000000000
H10 H       1.516028680000       0.132186460000       0.343190820000       1.000000000000
H11 H       1.798218580000      -0.272721930000       0.359043980000       1.000000000000
#END
data_mol9_opt_29-QR-29-2679-3
_audit_creation_method 'generated by cspy2.0'
_cell_length_a 32.3632
_cell_length_b 11.3919
_cell_length_c 3.6875
_cell_angle_alpha 90.0
_cell_angle_beta 90.0
_cell_angle_gamma 90.0
loop_
_symmetry_equiv_pos_site_id
_symmetry_equiv_pos_as_xyz
1 +x,+y,+z
2 -x,-y,1/2+z
3 1/2+x,-y,+z
4 1/2-x,+y,1/2+z
loop_
_atom_site_label
_atom_site_type_symbol
_atom_site_fract_x
_atom_site_fract_y
_atom_site_fract_z
_atom_site_occupancy
C1 C       0.173357290000       0.852016130000       0.919199480000       1.000000000000
C2 C      -0.016658790000       0.246502570000       0.923390460000       1.000000000000
C3 C       0.195450860000       0.756653680000       1.032644730000       1.000000000000
C4 C       0.008400170000       0.156504180000       1.037481900000       1.000000000000
C5 C       0.194986300000       0.333824100000       1.320728800000       1.000000000000
C6 C       0.175203450000       0.229688200000       1.348411870000       1.000000000000
C7 C       0.130655790000       0.837674330000       0.836341630000       1.000000000000
C8 C       0.001180020000       0.358700080000       0.886621170000       1.000000000000
C9 C       0.194748230000       0.543168350000       1.177401970000       1.000000000000
C10 C       0.110760300000       0.534413750000       1.001280670000       1.000000000000
C11 C       0.077739350000       0.089824770000       1.231445720000       1.000000000000
C12 C       0.173514100000       0.437085250000       1.203903660000       1.000000000000
C13 C       0.175183310000       0.646297840000       1.064341190000       1.000000000000
C14 C       0.050338500000       0.179443670000       1.112193920000       1.000000000000
C15 C       0.130002950000       0.430840240000       1.113945530000       1.000000000000
C16 C       0.132164210000       0.219126120000       1.262245850000       1.000000000000
C17 C       0.132157780000       0.641168190000       0.974498870000       1.000000000000
C18 C       0.108970240000       0.317343440000       1.145681330000       1.000000000000
C19 C       0.065782800000       0.295703830000       1.067414270000       1.000000000000
N1 N       0.110604470000       0.738219990000       0.861094180000       1.000000000000
N2 N       0.040236250000       0.382874360000       0.954270440000       1.000000000000
N3 N       0.116535490000       0.107714200000       1.303390270000       1.000000000000
H1 H       0.187561570000       0.937677030000       0.891190660000       1.000000000000
H2 H      -0.049060540000       0.233086000000       0.862848860000       1.000000000000
H3 H       0.228043000000       0.763469190000       1.098694660000       1.000000000000
H4 H      -0.003404760000       0.068016150000       1.071535900000       1.000000000000
H5 H       0.227555960000       0.341134580000       1.386453130000       1.000000000000
H6 H       0.190671680000       0.150319020000       1.435750560000       1.000000000000
H7 H       0.112879180000       0.913268460000       0.745794890000       1.000000000000
H8 H      -0.017730690000       0.432096140000       0.797028550000       1.000000000000
H9 H       0.227349600000       0.545373640000       1.246578440000       1.000000000000
H10 H       0.078474920000       0.534476450000       0.931279120000       1.000000000000
H11 H       0.065995140000       0.000888420000       1.265758900000       1.000000000000
#END
data_mol9_opt_14-QR-14-4432-3
_audit_creation_method 'generated by cspy2.0'
_cell_length_a 4.3686
_cell_length_b 26.7192
_cell_length_c 11.7899
_cell_angle_alpha 90.0
_cell_angle_beta 84.2001
_cell_angle_gamma 90.0
loop_
_symmetry_equiv_pos_site_id
_symmetry_equiv_pos_as_xyz
1 -x,-y,-z
2 +x,+y,+z
3 -x,1/2+y,1/2-z
4 +x,1/2-y,1/2+z
loop_
_atom_site_label
_atom_site_type_symbol
_atom_site_fract_x
_atom_site_fract_y
_atom_site_fract_z
_atom_site_occupancy
C1 C       0.302948640000       0.144472520000       0.016833560000       1.000000000000
C2 C       0.296212600000       0.007862510000       0.737167150000       1.000000000000
C3 C       0.482902900000       0.176187720000       0.072229000000       1.000000000000
C4 C       0.481717190000       0.041883030000       0.784500960000       1.000000000000
C5 C       0.939054090000       0.215936520000       0.427503350000       1.000000000000
C6 C       0.983260790000       0.205535340000       0.536875980000       1.000000000000
C7 C       0.169923430000       0.102133220000       0.076508880000       1.000000000000
C8 C       0.236198880000       0.015573740000       0.623276510000       1.000000000000
C9 C       0.711426600000       0.195810820000       0.252166290000       1.000000000000
C10 C       0.428650060000       0.110700070000       0.353235360000       1.000000000000
C11 C       0.796154360000       0.118976310000       0.762833620000       1.000000000000
C12 C       0.752380100000       0.184175370000       0.364867640000       1.000000000000
C13 C       0.531758390000       0.165966210000       0.187457740000       1.000000000000
C14 C       0.603079440000       0.082560100000       0.718390820000       1.000000000000
C15 C       0.607678020000       0.140257080000       0.418675960000       1.000000000000
C16 C       0.844964230000       0.162491730000       0.593757970000       1.000000000000
C17 C       0.387624260000       0.122420680000       0.239767570000       1.000000000000
C18 C       0.657491950000       0.129504950000       0.537340350000       1.000000000000
C19 C       0.530355130000       0.087430360000       0.603758830000       1.000000000000
N1 N       0.207709130000       0.091100110000       0.182354720000       1.000000000000
N2 N       0.346180450000       0.053187310000       0.559350200000       1.000000000000
N3 N       0.911758930000       0.156979750000       0.704537530000       1.000000000000
H1 H       0.259754530000       0.150833690000      -0.070915820000       1.000000000000
H2 H       0.197723440000      -0.023961480000       0.784645880000       1.000000000000
H3 H       0.588915180000       0.208894710000       0.030145490000       1.000000000000
H4 H       0.536856200000       0.038133280000       0.871815010000       1.000000000000
H5 H       1.044422040000       0.248579810000       0.385036970000       1.000000000000
H6 H       1.123241840000       0.228866060000       0.586150330000       1.000000000000
H7 H       0.026381690000       0.076718410000       0.032884420000       1.000000000000
H8 H       0.090152680000      -0.010594910000       0.582989330000       1.000000000000
H9 H       0.822484560000       0.228961150000       0.213935030000       1.000000000000
H10 H       0.316216510000       0.077661540000       0.389215910000       1.000000000000
H11 H       0.852077910000       0.115312830000       0.850434730000       1.000000000000
#END
data_mol9_opt_14-QR-14-1906-3
_audit_creation_method 'generated by cspy2.0'
_cell_length_a 17.1209
_cell_length_b 3.6289
_cell_length_c 22.6043
_cell_angle_alpha 90.0
_cell_angle_beta 107.6513
_cell_angle_gamma 90.0
loop_
_symmetry_equiv_pos_site_id
_symmetry_equiv_pos_as_xyz
1 -x,-y,-z
2 +x,+y,+z
3 -x,1/2+y,1/2-z
4 +x,1/2-y,1/2+z
loop_
_atom_site_label
_atom_site_type_symbol
_atom_site_fract_x
_atom_site_fract_y
_atom_site_fract_z
_atom_site_occupancy
C1 C       0.852062130000       0.731014530000       0.656923000000       1.000000000000
C2 C       0.473092740000       0.411714530000       0.869375580000       1.000000000000
C3 C       0.898273860000       0.640087630000       0.715778830000       1.000000000000
C4 C       0.525126060000       0.320804170000       0.926795370000       1.000000000000
C5 C       0.902701940000       0.312506080000       0.928557290000       1.000000000000
C6 C       0.863710120000       0.246656050000       0.971305150000       1.000000000000
C7 C       0.765311240000       0.753182420000       0.643293390000       1.000000000000
C8 C       0.508069090000       0.485888980000       0.821672460000       1.000000000000
C9 C       0.899578880000       0.475334210000       0.823008890000       1.000000000000
C10 C       0.728715070000       0.534152450000       0.786414100000       1.000000000000
C11 C       0.666991160000       0.213221550000       0.994069950000       1.000000000000
C12 C       0.857701470000       0.409655160000       0.866083530000       1.000000000000
C13 C       0.858430770000       0.570493040000       0.761493090000       1.000000000000
C14 C       0.610171520000       0.305371610000       0.935668610000       1.000000000000
C15 C       0.769212780000       0.438900270000       0.847996190000       1.000000000000
C16 C       0.776224240000       0.272026540000       0.955607280000       1.000000000000
C17 C       0.770904330000       0.600073200000       0.743065960000       1.000000000000
C18 C       0.727820750000       0.367079490000       0.894880610000       1.000000000000
C19 C       0.640218860000       0.384532350000       0.884746310000       1.000000000000
N1 N       0.725772620000       0.691909180000       0.683624950000       1.000000000000
N2 N       0.587233870000       0.473691920000       0.828519160000       1.000000000000
N3 N       0.745745360000       0.196838740000       1.004003990000       1.000000000000
H1 H       0.879872560000       0.786149300000       0.620684600000       1.000000000000
H2 H       0.407340240000       0.427086480000       0.860361380000       1.000000000000
H3 H       0.964538280000       0.619950080000       0.728261330000       1.000000000000
H4 H       0.502160220000       0.260661070000       0.965535830000       1.000000000000
H5 H       0.968918570000       0.292823150000       0.940784740000       1.000000000000
H6 H       0.896175330000       0.172612520000       1.018800310000       1.000000000000
H7 H       0.728140370000       0.825424330000       0.596505670000       1.000000000000
H8 H       0.468750120000       0.558961600000       0.775602290000       1.000000000000
H9 H       0.965917560000       0.451574440000       0.837814450000       1.000000000000
H10 H       0.662993680000       0.559459280000       0.770623760000       1.000000000000
H11 H       0.644142200000       0.152528730000       1.033050550000       1.000000000000
#END
data_mol9_opt_14-QR-14-1004-3
_audit_creation_method 'generated by cspy2.0'
_cell_length_a 3.8767
_cell_length_b 14.0143
_cell_length_c 26.0414
_cell_angle_alpha 90.0
_cell_angle_beta 109.1961
_cell_angle_gamma 90.0
loop_
_symmetry_equiv_pos_site_id
_symmetry_equiv_pos_as_xyz
1 -x,-y,-z
2 +x,+y,+z
3 -x,1/2+y,1/2-z
4 +x,1/2-y,1/2+z
loop_
_atom_site_label
_atom_site_type_symbol
_atom_site_fract_x
_atom_site_fract_y
_atom_site_fract_z
_atom_site_occupancy
C1 C       0.875621720000       0.862338120000       0.992680010000       1.000000000000
C2 C       1.164194050000       0.610603790000       1.332273300000       1.000000000000
C3 C       0.997118560000       0.771501990000       0.990209940000       1.000000000000
C4 C       1.282910790000       0.520715640000       1.325344770000       1.000000000000
C5 C       1.390409240000       0.465584500000       1.085074390000       1.000000000000
C6 C       1.457892210000       0.409591120000       1.129572490000       1.000000000000
C7 C       0.826476690000       0.893966690000       1.041808430000       1.000000000000
C8 C       1.086998650000       0.674357750000       1.288088790000       1.000000000000
C9 C       1.195325100000       0.617508930000       1.038621000000       1.000000000000
C10 C       1.080687070000       0.693815220000       1.130913230000       1.000000000000
C11 C       1.444445330000       0.404147450000       1.265577120000       1.000000000000
C12 C       1.263135050000       0.561538970000       1.085136160000       1.000000000000
C13 C       1.070500630000       0.711486620000       1.036645010000       1.000000000000
C14 C       1.322315900000       0.496061870000       1.275097700000       1.000000000000
C15 C       1.205453310000       0.599832910000       1.133334880000       1.000000000000
C16 C       1.404740010000       0.444290850000       1.178220910000       1.000000000000
C17 C       1.012314990000       0.750109170000       1.084066590000       1.000000000000
C18 C       1.280193810000       0.538290260000       1.181278750000       1.000000000000
C19 C       1.237793410000       0.565115530000       1.232580710000       1.000000000000
N1 N       0.890058150000       0.841637950000       1.085579360000       1.000000000000
N2 N       1.121070050000       0.653435150000       1.240667210000       1.000000000000
N3 N       1.484555040000       0.378932390000       1.219856970000       1.000000000000
H1 H       0.816334420000       0.910426180000       0.958276270000       1.000000000000
H2 H       1.129862630000       0.632773100000       1.370137540000       1.000000000000
H3 H       1.038461630000       0.744367990000       0.953633810000       1.000000000000
H4 H       1.347249280000       0.468207410000       1.357761780000       1.000000000000
H5 H       1.431319880000       0.438831860000       1.048414090000       1.000000000000
H6 H       1.553993700000       0.336855370000       1.130632090000       1.000000000000
H7 H       0.729733070000       0.966231090000       1.044047690000       1.000000000000
H8 H       0.992556740000       0.746164070000       1.292103190000       1.000000000000
H9 H       1.240931670000       0.587024900000       1.003062280000       1.000000000000
H10 H       1.033469720000       0.725632020000       1.165627250000       1.000000000000
H11 H       1.509111170000       0.351252870000       1.298022800000       1.000000000000
#END
data_mol9_opt_14-QR-14-3570-3
_audit_creation_method 'generated by cspy2.0'
_cell_length_a 4.4126
_cell_length_b 21.2899
_cell_length_c 14.3944
_cell_angle_alpha 90.0
_cell_angle_beta 96.0272
_cell_angle_gamma 90.0
loop_
_symmetry_equiv_pos_site_id
_symmetry_equiv_pos_as_xyz
1 -x,-y,-z
2 +x,+y,+z
3 -x,1/2+y,1/2-z
4 +x,1/2-y,1/2+z
loop_
_atom_site_label
_atom_site_type_symbol
_atom_site_fract_x
_atom_site_fract_y
_atom_site_fract_z
_atom_site_occupancy
C1 C       0.589098240000       0.899642520000       0.831190750000       1.000000000000
C2 C       1.795890160000       1.135878910000       0.476679680000       1.000000000000
C3 C       0.657572350000       0.952143440000       0.883818560000       1.000000000000
C4 C       1.849266740000       1.186739000000       0.534773570000       1.000000000000
C5 C       1.190206080000       1.156041150000       0.911696700000       1.000000000000
C6 C       1.366936440000       1.200496640000       0.877450700000       1.000000000000
C7 C       0.706879160000       0.894009790000       0.743123450000       1.000000000000
C8 C       1.614000030000       1.086938810000       0.506428580000       1.000000000000
C9 C       0.927806340000       1.054941700000       0.896971150000       1.000000000000
C10 C       1.135109680000       1.034470270000       0.722452550000       1.000000000000
C11 C       1.769705150000       1.239373800000       0.683569040000       1.000000000000
C12 C       1.110803000000       1.099887410000       0.859937190000       1.000000000000
C13 C       0.843800790000       0.999428790000       0.849120880000       1.000000000000
C14 C       1.722049020000       1.188020450000       0.620561460000       1.000000000000
C15 C       1.220426040000       1.090102720000       0.769661090000       1.000000000000
C16 C       1.480760760000       1.192940420000       0.788422730000       1.000000000000
C17 C       0.950769310000       0.989254910000       0.759752250000       1.000000000000
C18 C       1.412089320000       1.138694790000       0.733507870000       1.000000000000
C19 C       1.540620710000       1.136417310000       0.645033840000       1.000000000000
N1 N       0.878925030000       0.936096810000       0.708139650000       1.000000000000
N2 N       1.491986670000       1.086775880000       0.586128090000       1.000000000000
N3 N       1.656578740000       1.242147010000       0.763248240000       1.000000000000
H1 H       0.448052010000       0.862492510000       0.854922920000       1.000000000000
H2 H       1.888849800000       1.132806260000       0.410126590000       1.000000000000
H3 H       0.572857780000       0.958436570000       0.951315500000       1.000000000000
H4 H       1.987525960000       1.225997690000       0.516056160000       1.000000000000
H5 H       1.104963260000       1.162086630000       0.979123200000       1.000000000000
H6 H       1.430247430000       1.243360770000       0.915039770000       1.000000000000
H7 H       0.653181710000       0.852316550000       0.700848950000       1.000000000000
H8 H       1.567001510000       1.045904490000       0.462256140000       1.000000000000
H9 H       0.848835110000       1.063463830000       0.964794350000       1.000000000000
H10 H       1.210518290000       1.024945210000       0.655140210000       1.000000000000
H11 H       1.908265610000       1.278873070000       0.664979140000       1.000000000000
#END
data_mol9_opt_14-QR-14-1759-3
_audit_creation_method 'generated by cspy2.0'
_cell_length_a 3.8155
_cell_length_b 30.664
_cell_length_c 12.0421
_cell_angle_alpha 90.0
_cell_angle_beta 75.72930000000001
_cell_angle_gamma 90.0
loop_
_symmetry_equiv_pos_site_id
_symmetry_equiv_pos_as_xyz
1 -x,-y,-z
2 +x,+y,+z
3 -x,1/2+y,1/2-z
4 +x,1/2-y,1/2+z
loop_
_atom_site_label
_atom_site_type_symbol
_atom_site_fract_x
_atom_site_fract_y
_atom_site_fract_z
_atom_site_occupancy
C1 C       0.853037240000       0.572835330000       0.873897040000       1.000000000000
C2 C       0.489491740000       0.760819230000       0.312962460000       1.000000000000
C3 C       0.996334080000       0.551341740000       0.773602870000       1.000000000000
C4 C       0.642425290000       0.736554540000       0.217461210000       1.000000000000
C5 C       1.253306410000       0.552837300000       0.351607690000       1.000000000000
C6 C       1.241203900000       0.572571870000       0.252231700000       1.000000000000
C7 C       0.697241920000       0.614822750000       0.869395980000       1.000000000000
C8 C       0.488715690000       0.742927570000       0.420796710000       1.000000000000
C9 C       1.124049590000       0.552533250000       0.560628340000       1.000000000000
C10 C       0.805611670000       0.635057910000       0.571187240000       1.000000000000
C11 C       0.951936850000       0.668749390000       0.135075290000       1.000000000000
C12 C       1.107098100000       0.573651770000       0.459606180000       1.000000000000
C13 C       0.985599040000       0.571508250000       0.668083190000       1.000000000000
C14 C       0.790447300000       0.695340580000       0.230755110000       1.000000000000
C15 C       0.943092160000       0.616400610000       0.463363230000       1.000000000000
C16 C       1.081787520000       0.614881150000       0.251581000000       1.000000000000
C17 C       0.822905270000       0.613790110000       0.672851950000       1.000000000000
C18 C       0.931644960000       0.637359380000       0.354909150000       1.000000000000
C19 C       0.777982170000       0.679794100000       0.343197540000       1.000000000000
N1 N       0.680640450000       0.634747070000       0.774707060000       1.000000000000
N2 N       0.624849340000       0.704539470000       0.435983780000       1.000000000000
N3 N       1.090518810000       0.630591060000       0.144016380000       1.000000000000
H1 H       0.855544560000       0.558689240000       0.956160300000       1.000000000000
H2 H       0.372405380000       0.792641520000       0.306983590000       1.000000000000
H3 H       1.117784950000       0.519305980000       0.772915420000       1.000000000000
H4 H       0.651664180000       0.748430520000       0.131885940000       1.000000000000
H5 H       1.374324420000       0.520817880000       0.351416040000       1.000000000000
H6 H       1.349737460000       0.557606290000       0.169471160000       1.000000000000
H7 H       0.582670060000       0.632122620000       0.948962640000       1.000000000000
H8 H       0.369774390000       0.761206930000       0.498321800000       1.000000000000
H9 H       1.248389470000       0.520503070000       0.555339050000       1.000000000000
H10 H       0.681073780000       0.666769130000       0.578665750000       1.000000000000
H11 H       0.961809990000       0.680579960000       0.049048620000       1.000000000000
#END
data_mol9_opt_15-QR-15-3724-3
_audit_creation_method 'generated by cspy2.0'
_cell_length_a 35.8132
_cell_length_b 3.6453
_cell_length_c 22.4655
_cell_angle_alpha 90.0
_cell_angle_beta 66.2837
_cell_angle_gamma 90.0
loop_
_symmetry_equiv_pos_site_id
_symmetry_equiv_pos_as_xyz
1 -x,-y,-z
2 +x,+y,+z
3 -x,+y,1/2-z
4 +x,-y,1/2+z
5 1/2-x,1/2-y,-z
6 1/2+x,1/2+y,+z
7 1/2-x,1/2+y,1/2-z
8 1/2+x,1/2-y,1/2+z
loop_
_atom_site_label
_atom_site_type_symbol
_atom_site_fract_x
_atom_site_fract_y
_atom_site_fract_z
_atom_site_occupancy
C1 C       0.427858900000       0.450732380000       0.966226120000       1.000000000000
C2 C       0.233570650000       0.187117290000       1.385702350000       1.000000000000
C3 C       0.449685890000       0.348598530000       1.001308600000       1.000000000000
C4 C       0.258332240000       0.084060780000       1.416202970000       1.000000000000
C5 C       0.447213580000       0.009158030000       1.215406320000       1.000000000000
C6 C       0.426759270000      -0.052045630000       1.279818490000       1.000000000000
C7 C       0.384752930000       0.488892310000       0.998906310000       1.000000000000
C8 C       0.252127970000       0.257607240000       1.318402550000       1.000000000000
C9 C       0.447977880000       0.178030240000       1.109700220000       1.000000000000
C10 C       0.363292200000       0.268853080000       1.164147310000       1.000000000000
C11 C       0.327823250000      -0.052004690000       1.408530290000       1.000000000000
C12 C       0.426075510000       0.117485420000       1.175992330000       1.000000000000
C13 C       0.428744070000       0.283641370000       1.069194410000       1.000000000000
C14 C       0.300686840000       0.053187630000       1.379599630000       1.000000000000
C15 C       0.382199110000       0.163259730000       1.205069550000       1.000000000000
C16 C       0.383331150000      -0.010446000000       1.310788860000       1.000000000000
C17 C       0.385355820000       0.329599880000       1.097409870000       1.000000000000
C18 C       0.360454410000       0.096290780000       1.274977490000       1.000000000000
C19 C       0.316848670000       0.129700000000       1.311669480000       1.000000000000
N1 N       0.364082230000       0.432482910000       1.061152520000       1.000000000000
N2 N       0.291584960000       0.231110870000       1.282892760000       1.000000000000
N3 N       0.367009400000      -0.082778330000       1.376381010000       1.000000000000
H1 H       0.442571170000       0.502856250000       0.914436940000       1.000000000000
H2 H       0.200872410000       0.214538510000       1.411810590000       1.000000000000
H3 H       0.482566560000       0.316137730000       0.978453480000       1.000000000000
H4 H       0.245983770000       0.025950840000       1.467939660000       1.000000000000
H5 H       0.480076240000      -0.022826780000       1.192317290000       1.000000000000
H6 H       0.441954700000      -0.134278610000       1.310719780000       1.000000000000
H7 H       0.367183780000       0.570120070000       0.971250570000       1.000000000000
H8 H       0.233477110000       0.339996310000       1.292626980000       1.000000000000
H9 H       0.480844310000       0.141813460000       1.089168720000       1.000000000000
H10 H       0.330756530000       0.306559250000       1.183345660000       1.000000000000
H11 H       0.315527130000      -0.110696460000       1.460448820000       1.000000000000
#END
data_mol9_opt_2-QR-2-9868-3
_audit_creation_method 'generated by cspy2.0'
_cell_length_a 18.9151
_cell_length_b 3.7482
_cell_length_c 11.5596
_cell_angle_alpha 91.3272
_cell_angle_beta 61.36709999999999
_cell_angle_gamma 107.9215
loop_
_symmetry_equiv_pos_site_id
_symmetry_equiv_pos_as_xyz
1 -x,-y,-z
2 +x,+y,+z
loop_
_atom_site_label
_atom_site_type_symbol
_atom_site_fract_x
_atom_site_fract_y
_atom_site_fract_z
_atom_site_occupancy
C1 C       0.123487090000       0.469026230000       0.008852540000       1.000000000000
C2 C       0.531776210000       1.876773520000       0.216887340000       1.000000000000
C3 C       0.085942160000       0.370306780000       0.143394910000       1.000000000000
C4 C       0.488023480000       1.759505480000       0.351973150000       1.000000000000
C5 C       0.112116140000       0.540191940000       0.547280410000       1.000000000000
C6 C       0.157046450000       0.703725610000       0.608231830000       1.000000000000
C7 C       0.207944590000       0.737792140000      -0.060970280000       1.000000000000
C8 C       0.490195030000       1.721474280000       0.144451850000       1.000000000000
C9 C       0.100086060000       0.458687350000       0.346418210000       1.000000000000
C10 C       0.265045560000       0.979498520000       0.190471160000       1.000000000000
C11 C       0.356175540000       1.360435840000       0.551360600000       1.000000000000
C12 C       0.147998510000       0.631379470000       0.406431190000       1.000000000000
C13 C       0.132224330000       0.538578490000       0.209399930000       1.000000000000
C14 C       0.404522870000       1.492576320000       0.412036090000       1.000000000000
C15 C       0.233564710000       0.901768450000       0.327283990000       1.000000000000
C16 C       0.241939660000       0.973071630000       0.534130180000       1.000000000000
C17 C       0.216766400000       0.805687060000       0.130124890000       1.000000000000
C18 C       0.281515350000       1.076383980000       0.394772710000       1.000000000000
C19 C       0.367385500000       1.350457520000       0.331023810000       1.000000000000
N1 N       0.253153570000       0.900390310000      -0.004976330000       1.000000000000
N2 N       0.412264570000       1.471784080000       0.197695420000       1.000000000000
N3 N       0.279151470000       1.114342380000       0.610144790000       1.000000000000
H1 H       0.090549580000       0.347901380000      -0.045376980000       1.000000000000
H2 H       0.596036670000       2.081193960000       0.166366870000       1.000000000000
H3 H       0.021725780000       0.166815630000       0.200641320000       1.000000000000
H4 H       0.516390380000       1.867913710000       0.413540160000       1.000000000000
H5 H       0.047916590000       0.336590350000       0.604012530000       1.000000000000
H6 H       0.131486330000       0.640199660000       0.714453170000       1.000000000000
H7 H       0.238219570000       0.817708970000      -0.168139770000       1.000000000000
H8 H       0.522895330000       1.807587220000       0.037279020000       1.000000000000
H9 H       0.036125280000       0.256999850000       0.408093620000       1.000000000000
H10 H       0.328253670000       1.178308450000       0.127245140000       1.000000000000
H11 H       0.384443450000       1.468802490000       0.613465180000       1.000000000000
#END
data_mol9_opt_14-QR-14-854-3
_audit_creation_method 'generated by cspy2.0'
_cell_length_a 8.4359
_cell_length_b 23.9906
_cell_length_c 13.5753
_cell_angle_alpha 90.0
_cell_angle_beta 29.9534
_cell_angle_gamma 90.0
loop_
_symmetry_equiv_pos_site_id
_symmetry_equiv_pos_as_xyz
1 -x,-y,-z
2 +x,+y,+z
3 -x,1/2+y,1/2-z
4 +x,1/2-y,1/2+z
loop_
_atom_site_label
_atom_site_type_symbol
_atom_site_fract_x
_atom_site_fract_y
_atom_site_fract_z
_atom_site_occupancy
C1 C       0.864402700000       0.928380760000       0.221956150000       1.000000000000
C2 C       0.618186080000       1.310304600000       0.399367220000       1.000000000000
C3 C       0.687347150000       0.942017150000       0.236483480000       1.000000000000
C4 C       0.441672270000       1.319450940000       0.410905010000       1.000000000000
C5 C       0.165218610000       1.090515740000       0.325486150000       1.000000000000
C6 C       0.089435960000       1.144686750000       0.352154330000       1.000000000000
C7 C       0.960228980000       0.971586490000       0.235939830000       1.000000000000
C8 C       0.708574420000       1.255036390000       0.371837890000       1.000000000000
C9 C       0.424700910000       1.017406110000       0.281706990000       1.000000000000
C10 C       0.637131160000       1.095569900000       0.305198970000       1.000000000000
C11 C       0.176475500000       1.280841080000       0.406024650000       1.000000000000
C12 C       0.349831130000       1.073544740000       0.309487440000       1.000000000000
C13 C       0.604469340000       0.998784530000       0.265005070000       1.000000000000
C14 C       0.359033620000       1.273928110000       0.394992950000       1.000000000000
C15 C       0.457670430000       1.114635140000       0.322076880000       1.000000000000
C16 C       0.190831390000       1.186870590000       0.365434880000       1.000000000000
C17 C       0.712545530000       1.039053410000       0.277144360000       1.000000000000
C18 C       0.373317770000       1.173195220000       0.351223090000       1.000000000000
C19 C       0.460850370000       1.219378900000       0.367205770000       1.000000000000
N1 N       0.890235530000       1.024341840000       0.262135170000       1.000000000000
N2 N       0.635099890000       1.211657560000       0.356425110000       1.000000000000
N3 N       0.095438890000       1.239885250000       0.392291670000       1.000000000000
H1 H       0.932874060000       0.885684420000       0.200162940000       1.000000000000
H2 H       0.687257560000       1.343965110000       0.410820850000       1.000000000000
H3 H       0.609107730000       0.910487200000       0.226670390000       1.000000000000
H4 H       0.364243050000       1.361012640000       0.432108600000       1.000000000000
H5 H       0.087599660000       1.058831390000       0.315606760000       1.000000000000
H6 H      -0.049531090000       1.158661300000       0.364609440000       1.000000000000
H7 H       1.101321160000       0.961012920000       0.224466790000       1.000000000000
H8 H       0.848349060000       1.246210520000       0.362110030000       1.000000000000
H9 H       0.340768950000       0.987483350000       0.272837010000       1.000000000000
H10 H       0.722996220000       1.124415040000       0.313531670000       1.000000000000
H11 H       0.098480990000       1.322508880000       0.427213990000       1.000000000000
#END
data_mol9_opt_14-QR-14-6423-3
_audit_creation_method 'generated by cspy2.0'
_cell_length_a 12.832
_cell_length_b 6.4042
_cell_length_c 18.8121
_cell_angle_alpha 90.0
_cell_angle_beta 61.75020000000001
_cell_angle_gamma 90.0
loop_
_symmetry_equiv_pos_site_id
_symmetry_equiv_pos_as_xyz
1 -x,-y,-z
2 +x,+y,+z
3 -x,1/2+y,1/2-z
4 +x,1/2-y,1/2+z
loop_
_atom_site_label
_atom_site_type_symbol
_atom_site_fract_x
_atom_site_fract_y
_atom_site_fract_z
_atom_site_occupancy
C1 C       0.759237440000       0.195150790000       0.773223350000       1.000000000000
C2 C       1.270201700000       1.079688250000       0.370831080000       1.000000000000
C3 C       0.867665270000       0.103788040000       0.746085600000       1.000000000000
C4 C       1.374720000000       0.975623040000       0.348473240000       1.000000000000
C5 C       1.295477830000       0.135735860000       0.557432380000       1.000000000000
C6 C       1.390249400000       0.231063150000       0.497365530000       1.000000000000
C7 C       0.750805490000       0.385547100000       0.737103200000       1.000000000000
C8 C       1.166246040000       0.992161460000       0.433036000000       1.000000000000
C9 C       1.083425930000       0.121869300000       0.650460050000       1.000000000000
C10 C       1.047152100000       0.494919020000       0.588058540000       1.000000000000
C11 C       1.479421070000       0.673632200000       0.367375270000       1.000000000000
C12 C       1.179410630000       0.223522090000       0.588417580000       1.000000000000
C13 C       0.968501180000       0.201387330000       0.682786020000       1.000000000000
C14 C       1.374016640000       0.788242490000       0.387985400000       1.000000000000
C15 C       1.162353160000       0.416861660000       0.555310470000       1.000000000000
C16 C       1.377809730000       0.422686650000       0.462692340000       1.000000000000
C17 C       0.950569490000       0.392562840000       0.650540750000       1.000000000000
C18 C       1.265942230000       0.518251310000       0.490147920000       1.000000000000
C19 C       1.264659780000       0.711062570000       0.450338190000       1.000000000000
N1 N       0.840722580000       0.481401050000       0.678803550000       1.000000000000
N2 N       1.162744770000       0.817461860000       0.471085910000       1.000000000000
N3 N       1.482161970000       0.500310670000       0.402358310000       1.000000000000
H1 H       0.680141840000       0.126203110000       0.821307970000       1.000000000000
H2 H       1.266389580000       1.224105820000       0.342202660000       1.000000000000
H3 H       0.878282490000      -0.041234580000       0.771817010000       1.000000000000
H4 H       1.457929670000       1.034556760000       0.300968190000       1.000000000000
H5 H       1.305583990000      -0.009246090000       0.583359140000       1.000000000000
H6 H       1.478897720000       0.168263800000       0.472860250000       1.000000000000
H7 H       0.664711410000       0.459155510000       0.758439610000       1.000000000000
H8 H       1.081833430000       1.070208320000       0.452309880000       1.000000000000
H9 H       1.098713820000      -0.022850670000       0.674151510000       1.000000000000
H10 H       1.029739350000       0.638061590000       0.565591190000       1.000000000000
H11 H       1.563111100000       0.732398240000       0.319740340000       1.000000000000
#END
data_mol9_opt_14-QR-14-54-3
_audit_creation_method 'generated by cspy2.0'
_cell_length_a 9.7458
_cell_length_b 8.9655
_cell_length_c 16.4708
_cell_angle_alpha 90.0
_cell_angle_beta 76.3788
_cell_angle_gamma 90.0
loop_
_symmetry_equiv_pos_site_id
_symmetry_equiv_pos_as_xyz
1 -x,-y,-z
2 +x,+y,+z
3 -x,1/2+y,1/2-z
4 +x,1/2-y,1/2+z
loop_
_atom_site_label
_atom_site_type_symbol
_atom_site_fract_x
_atom_site_fract_y
_atom_site_fract_z
_atom_site_occupancy
C1 C       0.151904180000       0.589641740000       0.837127030000       1.000000000000
C2 C      -0.535114100000       1.319207330000       0.901285270000       1.000000000000
C3 C       0.114966220000       0.615268690000       0.921230800000       1.000000000000
C4 C      -0.564732550000       1.335593630000       0.986541060000       1.000000000000
C5 C      -0.184025900000       0.897389960000       1.154050630000       1.000000000000
C6 C      -0.284761760000       1.000453970000       1.183380370000       1.000000000000
C7 C       0.083267890000       0.672443640000       0.784297760000       1.000000000000
C8 C      -0.431193200000       1.214292300000       0.864770180000       1.000000000000
C9 C      -0.036555540000       0.758602080000       1.038130710000       1.000000000000
C10 C      -0.157789450000       0.908559740000       0.923488180000       1.000000000000
C11 C      -0.517285090000       1.260421370000       1.121901440000       1.000000000000
C12 C      -0.140495350000       0.865626820000       1.066502440000       1.000000000000
C13 C       0.009379930000       0.723526390000       0.953345660000       1.000000000000
C14 C      -0.491227910000       1.248212310000       1.033506880000       1.000000000000
C15 C      -0.204479880000       0.944483650000       1.008059950000       1.000000000000
C16 C      -0.351191590000       1.081322980000       1.127983980000       1.000000000000
C17 C      -0.053195870000       0.800759720000       0.894969460000       1.000000000000
C18 C      -0.313442710000       1.056020590000       1.040798570000       1.000000000000
C19 C      -0.387730800000       1.144692270000       0.991340120000       1.000000000000
N1 N      -0.014319730000       0.773088290000       0.810702590000       1.000000000000
N2 N      -0.360757890000       1.131043860000       0.906955760000       1.000000000000
N3 N      -0.451500550000       1.181955670000       1.167215170000       1.000000000000
H1 H       0.231746710000       0.508206040000       0.810020620000       1.000000000000
H2 H      -0.588833960000       1.383887820000       0.862627440000       1.000000000000
H3 H       0.164434330000       0.554813780000       0.963833220000       1.000000000000
H4 H      -0.643554940000       1.414492550000       1.018567920000       1.000000000000
H5 H      -0.134223970000       0.836661270000       1.196350810000       1.000000000000
H6 H      -0.319691910000       1.026587740000       1.249188230000       1.000000000000
H7 H       0.112176500000       0.652567090000       0.717251960000       1.000000000000
H8 H      -0.404912750000       1.198350580000       0.797419110000       1.000000000000
H9 H       0.009660840000       0.701186110000       1.083289750000       1.000000000000
H10 H      -0.201962510000       0.963935530000       0.877528310000       1.000000000000
H11 H      -0.596385300000       1.339465080000       1.154253390000       1.000000000000
#END
data_mol9_opt_14-QR-14-4581-3
_audit_creation_method 'generated by cspy2.0'
_cell_length_a 11.7874
_cell_length_b 3.5584
_cell_length_c 73.7445
_cell_angle_alpha 90.0
_cell_angle_beta 154.0715
_cell_angle_gamma 90.0
loop_
_symmetry_equiv_pos_site_id
_symmetry_equiv_pos_as_xyz
1 -x,-y,-z
2 +x,+y,+z
3 -x,1/2+y,1/2-z
4 +x,1/2-y,1/2+z
loop_
_atom_site_label
_atom_site_type_symbol
_atom_site_fract_x
_atom_site_fract_y
_atom_site_fract_z
_atom_site_occupancy
C1 C       0.739053910000       0.168209850000       0.813080860000       1.000000000000
C2 C       1.401236150000       0.270279160000       1.024620010000       1.000000000000
C3 C       0.524718920000       0.156813850000       0.793156130000       1.000000000000
C4 C       1.173545770000       0.259387910000       1.001546840000       1.000000000000
C5 C       0.177504090000       0.159777280000       0.805574460000       1.000000000000
C6 C       0.212569840000       0.171513940000       0.828774150000       1.000000000000
C7 C       0.988744650000       0.190932310000       0.857191060000       1.000000000000
C8 C       1.384640870000       0.258880010000       1.003170770000       1.000000000000
C9 C       0.352222860000       0.158239500000       0.799899430000       1.000000000000
C10 C       0.859409680000       0.202657910000       0.886105900000       1.000000000000
C11 C       0.693974130000       0.225151960000       0.932499030000       1.000000000000
C12 C       0.394455760000       0.170124340000       0.824628040000       1.000000000000
C13 C       0.557463140000       0.168038920000       0.817012960000       1.000000000000
C14 C       0.935753950000       0.237622930000       0.957985910000       1.000000000000
C15 C       0.655775720000       0.193032380000       0.869334730000       1.000000000000
C16 C       0.467457030000       0.194382160000       0.873123090000       1.000000000000
C17 C       0.816762410000       0.190856880000       0.861194300000       1.000000000000
C18 C       0.690684200000       0.205128540000       0.894071480000       1.000000000000
C19 C       0.937195880000       0.227503050000       0.938873380000       1.000000000000
N1 N       1.029182690000       0.201932580000       0.880517940000       1.000000000000
N2 N       1.165519130000       0.238599020000       0.962524150000       1.000000000000
N3 N       0.471144790000       0.204489280000       0.892286020000       1.000000000000
H1 H       0.723011560000       0.160395680000       0.796128020000       1.000000000000
H2 H       1.588498790000       0.286942130000       1.058151470000       1.000000000000
H3 H       0.330724050000       0.139513410000       0.759605780000       1.000000000000
H4 H       1.172740510000       0.267037560000       1.016143500000       1.000000000000
H5 H      -0.015953930000       0.142424170000       0.772032030000       1.000000000000
H6 H       0.052196450000       0.164317020000       0.815193030000       1.000000000000
H7 H       1.160267750000       0.200152720000       0.873255460000       1.000000000000
H8 H       1.560959270000       0.266812840000       1.020423590000       1.000000000000
H9 H       0.154362470000       0.141009100000       0.766470650000       1.000000000000
H10 H       1.057205110000       0.219666690000       0.919146470000       1.000000000000
H11 H       0.692456820000       0.232950490000       0.947049420000       1.000000000000
#END
data_mol9_opt_14-QR-14-592-3
_audit_creation_method 'generated by cspy2.0'
_cell_length_a 3.8816
_cell_length_b 30.0703
_cell_length_c 12.2112
_cell_angle_alpha 90.0
_cell_angle_beta 106.7702
_cell_angle_gamma 90.0
loop_
_symmetry_equiv_pos_site_id
_symmetry_equiv_pos_as_xyz
1 -x,-y,-z
2 +x,+y,+z
3 -x,1/2+y,1/2-z
4 +x,1/2-y,1/2+z
loop_
_atom_site_label
_atom_site_type_symbol
_atom_site_fract_x
_atom_site_fract_y
_atom_site_fract_z
_atom_site_occupancy
C1 C       0.576439320000       0.421433390000       0.750058770000       1.000000000000
C2 C       0.975846490000       0.242624260000       0.183328640000       1.000000000000
C3 C       0.430358790000       0.444679760000       0.651436680000       1.000000000000
C4 C       0.819638900000       0.268556580000       0.089574060000       1.000000000000
C5 C       0.177022630000       0.450365110000       0.231935270000       1.000000000000
C6 C       0.193219110000       0.432279270000       0.132184100000       1.000000000000
C7 C       0.739278070000       0.379436480000       0.743519690000       1.000000000000
C8 C       0.972765060000       0.258722210000       0.291405840000       1.000000000000
C9 C       0.304549700000       0.447112850000       0.439704150000       1.000000000000
C10 C       0.636674710000       0.364239820000       0.446141630000       1.000000000000
C11 C       0.499482910000       0.337894190000       0.010992610000       1.000000000000
C12 C       0.325836120000       0.427671020000       0.338258530000       1.000000000000
C13 C       0.445305120000       0.426269220000       0.545570420000       1.000000000000
C14 C       0.664635000000       0.309626090000       0.104805050000       1.000000000000
C15 C       0.496945320000       0.384771380000       0.339892820000       1.000000000000
C16 C       0.359701670000       0.389894330000       0.129456260000       1.000000000000
C17 C       0.615016960000       0.383819540000       0.548230550000       1.000000000000
C18 C       0.512761820000       0.365614960000       0.231064170000       1.000000000000
C19 C       0.673597280000       0.323295440000       0.217346470000       1.000000000000
N1 N       0.759963300000       0.361084430000       0.648430840000       1.000000000000
N2 N       0.830105790000       0.296927980000       0.308380030000       1.000000000000
N3 N       0.354461010000       0.375978530000       0.021756130000       1.000000000000
H1 H       0.570912310000       0.434206890000       0.832513320000       1.000000000000
H2 H       1.098288670000       0.210841060000       0.175829980000       1.000000000000
H3 H       0.303567060000       0.476792860000       0.652329030000       1.000000000000
H4 H       0.813072870000       0.258109440000       0.003922490000       1.000000000000
H5 H       0.050662220000       0.482453650000       0.233320550000       1.000000000000
H6 H       0.082854560000       0.448682310000       0.050655650000       1.000000000000
H7 H       0.856100010000       0.360745350000       0.821746890000       1.000000000000
H8 H       1.094126750000       0.239092660000       0.367585080000       1.000000000000
H9 H       0.174907040000       0.479298500000       0.436021680000       1.000000000000
H10 H       0.766444380000       0.332336690000       0.452016300000       1.000000000000
H11 H       0.492279580000       0.327499480000      -0.075108140000       1.000000000000
#END
data_mol9_opt_15-QR-15-583-3
_audit_creation_method 'generated by cspy2.0'
_cell_length_a 34.5517
_cell_length_b 3.9343
_cell_length_c 21.2777
_cell_angle_alpha 90.0
_cell_angle_beta 67.7789
_cell_angle_gamma 90.0
loop_
_symmetry_equiv_pos_site_id
_symmetry_equiv_pos_as_xyz
1 -x,-y,-z
2 +x,+y,+z
3 -x,+y,1/2-z
4 +x,-y,1/2+z
5 1/2-x,1/2-y,-z
6 1/2+x,1/2+y,+z
7 1/2-x,1/2+y,1/2-z
8 1/2+x,1/2-y,1/2+z
loop_
_atom_site_label
_atom_site_type_symbol
_atom_site_fract_x
_atom_site_fract_y
_atom_site_fract_z
_atom_site_occupancy
C1 C       0.067690570000       0.737536270000       0.739404500000       1.000000000000
C2 C       0.269145420000      -0.311677970000       0.859164450000       1.000000000000
C3 C       0.046686820000       0.638398680000       0.805120110000       1.000000000000
C4 C       0.245158340000      -0.398144140000       0.924979580000       1.000000000000
C5 C       0.053403360000       0.075024970000       1.007848390000       1.000000000000
C6 C       0.075025070000      -0.088198780000       1.040062960000       1.000000000000
C7 C       0.111192020000       0.664251540000       0.707833210000       1.000000000000
C8 C       0.249344420000      -0.140728550000       0.821323960000       1.000000000000
C9 C       0.050537080000       0.353092040000       0.907054520000       1.000000000000
C10 C       0.135803820000       0.234719600000       0.835611310000       1.000000000000
C11 C       0.175949950000      -0.397145380000       1.019475640000       1.000000000000
C12 C       0.073628170000       0.184904020000       0.938895720000       1.000000000000
C13 C       0.068852650000       0.465603760000       0.839884290000       1.000000000000
C14 C       0.202333040000      -0.313874930000       0.951734380000       1.000000000000
C15 C       0.117821510000       0.121208080000       0.902704620000       1.000000000000
C16 C       0.118812640000      -0.156888830000       1.006371500000       1.000000000000
C17 C       0.112545660000       0.404154870000       0.803595160000       1.000000000000
C18 C       0.140831000000      -0.056365390000       0.938289860000       1.000000000000
C19 C       0.184901290000      -0.140526780000       0.909785330000       1.000000000000
N1 N       0.132975670000       0.506207320000       0.737554460000       1.000000000000
N2 N       0.209420960000      -0.058503500000       0.844889470000       1.000000000000
N3 N       0.136355910000      -0.324084570000       1.045824900000       1.000000000000
H1 H       0.052038170000       0.869799520000       0.711043740000       1.000000000000
H2 H       0.302162780000      -0.371157470000       0.836424160000       1.000000000000
H3 H       0.013545920000       0.688848750000       0.831201770000       1.000000000000
H4 H       0.258472830000      -0.530212900000       0.956862670000       1.000000000000
H5 H       0.020274990000       0.126053950000       1.033671820000       1.000000000000
H6 H       0.060539920000      -0.173795760000       1.092129280000       1.000000000000
H7 H       0.128110640000       0.742544210000       0.655503500000       1.000000000000
H8 H       0.267353160000      -0.068394860000       0.769023670000       1.000000000000
H9 H       0.017457110000       0.397455650000       0.935359600000       1.000000000000
H10 H       0.168528010000       0.193742590000       0.806501110000       1.000000000000
H11 H       0.189218130000      -0.529584470000       1.051629300000       1.000000000000
#END
data_mol9_opt_33-QR-33-1986-3
_audit_creation_method 'generated by cspy2.0'
_cell_length_a 15.7367
_cell_length_b 11.675
_cell_length_c 7.4166
_cell_angle_alpha 90.0
_cell_angle_beta 90.0
_cell_angle_gamma 90.0
loop_
_symmetry_equiv_pos_site_id
_symmetry_equiv_pos_as_xyz
1 +x,+y,+z
2 -x,-y,1/2+z
3 1/2+x,1/2-y,+z
4 1/2-x,1/2+y,1/2+z
loop_
_atom_site_label
_atom_site_type_symbol
_atom_site_fract_x
_atom_site_fract_y
_atom_site_fract_z
_atom_site_occupancy
C1 C       0.104443530000       0.429574950000       0.718588980000       1.000000000000
C2 C       0.033279560000       0.075346000000       1.822578240000       1.000000000000
C3 C       0.185262970000       0.404958970000       0.773571780000       1.000000000000
C4 C       0.116818690000       0.054100290000       1.864370930000       1.000000000000
C5 C       0.369355530000       0.236444610000       1.241954480000       1.000000000000
C6 C       0.379845910000       0.182997020000       1.402116890000       1.000000000000
C7 C       0.035165610000       0.398259950000       0.832011450000       1.000000000000
C8 C       0.015879090000       0.130999990000       1.658095560000       1.000000000000
C9 C       0.277409900000       0.319677760000       1.011199630000       1.000000000000
C10 C       0.132654970000       0.265863920000       1.212819280000       1.000000000000
C11 C       0.268479570000       0.068618260000       1.779149450000       1.000000000000
C12 C       0.286238470000       0.264747840000       1.176976010000       1.000000000000
C13 C       0.197685280000       0.348953650000       0.941902170000       1.000000000000
C14 C       0.180934180000       0.088222140000       1.743049940000       1.000000000000
C15 C       0.212003600000       0.236218050000       1.283343750000       1.000000000000
C16 C       0.308318230000       0.152985650000       1.512135670000       1.000000000000
C17 C       0.123806830000       0.321114040000       1.045887440000       1.000000000000
C18 C       0.224407550000       0.178389660000       1.456791470000       1.000000000000
C19 C       0.157517370000       0.144047220000       1.579540140000       1.000000000000
N1 N       0.043206440000       0.346732120000       0.987808370000       1.000000000000
N2 N       0.074358450000       0.163893830000       1.542003520000       1.000000000000
N3 N       0.329295300000       0.098999380000       1.670726760000       1.000000000000
H1 H       0.092090140000       0.472108420000       0.591397450000       1.000000000000
H2 H      -0.018129000000       0.050728940000       1.911580430000       1.000000000000
H3 H       0.239944870000       0.427212560000       0.691563470000       1.000000000000
H4 H       0.134560110000       0.011601070000       1.988954070000       1.000000000000
H5 H       0.423786440000       0.258897430000       1.159464620000       1.000000000000
H6 H       0.441881320000       0.160567980000       1.454380250000       1.000000000000
H7 H      -0.029369550000       0.417603230000       0.789016340000       1.000000000000
H8 H      -0.049538120000       0.149277490000       1.620559120000       1.000000000000
H9 H       0.334120440000       0.340090950000       0.934255070000       1.000000000000
H10 H       0.075515080000       0.246552830000       1.286544220000       1.000000000000
H11 H       0.286509210000       0.025931280000       1.904048320000       1.000000000000
#END
data_mol9_opt_19-QR-19-6314-3
_audit_creation_method 'generated by cspy2.0'
_cell_length_a 8.3797
_cell_length_b 10.631
_cell_length_c 15.6193
_cell_angle_alpha 90.0
_cell_angle_beta 90.0
_cell_angle_gamma 90.0
loop_
_symmetry_equiv_pos_site_id
_symmetry_equiv_pos_as_xyz
1 +x,+y,+z
2 -x,1/2+y,1/2-z
3 1/2-x,-y,1/2+z
4 1/2+x,1/2-y,-z
loop_
_atom_site_label
_atom_site_type_symbol
_atom_site_fract_x
_atom_site_fract_y
_atom_site_fract_z
_atom_site_occupancy
C1 C       0.555798800000       0.773159850000       0.885843150000       1.000000000000
C2 C       0.559268630000       1.469149070000       1.240302820000       1.000000000000
C3 C       0.397937440000       0.797019410000       0.900469710000       1.000000000000
C4 C       0.397742780000       1.485144580000       1.250394290000       1.000000000000
C5 C      -0.002087290000       1.065363470000       1.042996670000       1.000000000000
C6 C      -0.040632410000       1.163998270000       1.093562540000       1.000000000000
C7 C       0.672226580000       0.852643630000       0.924468500000       1.000000000000
C8 C       0.611304850000       1.368490560000       1.188682170000       1.000000000000
C9 C       0.197350390000       0.933213880000       0.972859670000       1.000000000000
C10 C       0.444798010000       1.077207010000       1.042316840000       1.000000000000
C11 C       0.123539660000       1.413426420000       1.217542950000       1.000000000000
C12 C       0.161294190000       1.035347820000       1.025344330000       1.000000000000
C13 C       0.354858280000       0.900228690000       0.953657620000       1.000000000000
C14 C       0.291880840000       1.401599340000       1.209371770000       1.000000000000
C15 C       0.287849980000       1.111004570000       1.061923240000       1.000000000000
C16 C       0.080411280000       1.241645240000       1.131186070000       1.000000000000
C17 C       0.481016770000       0.974413630000       0.989445350000       1.000000000000
C18 C       0.244176780000       1.217551810000       1.116691810000       1.000000000000
C19 C       0.355071220000       1.302325260000       1.158274160000       1.000000000000
N1 N       0.638833720000       0.948589610000       0.973827330000       1.000000000000
N2 N       0.515387810000       1.288908960000       1.149532500000       1.000000000000
N3 N       0.022375240000       1.338139500000       1.180814100000       1.000000000000
H1 H       0.593902540000       0.695583270000       0.845750670000       1.000000000000
H2 H       0.645130540000       1.530946290000       1.270571850000       1.000000000000
H3 H       0.305153500000       0.738970380000       0.872374680000       1.000000000000
H4 H       0.349789140000       1.560770740000       1.289339730000       1.000000000000
H5 H      -0.094340760000       1.007026090000       1.014764190000       1.000000000000
H6 H      -0.163030100000       1.188818280000       1.107912880000       1.000000000000
H7 H       0.798170790000       0.834173080000       0.913073510000       1.000000000000
H8 H       0.738369260000       1.352902430000       1.179270280000       1.000000000000
H9 H       0.100167170000       0.878076100000       0.946299060000       1.000000000000
H10 H       0.543166980000       1.130380600000       1.067871970000       1.000000000000
H11 H       0.074998560000       1.489271640000       1.256558620000       1.000000000000
#END
data_mol9_opt_33-QR-33-133-3
_audit_creation_method 'generated by cspy2.0'
_cell_length_a 30.2201
_cell_length_b 4.1666
_cell_length_c 10.622
_cell_angle_alpha 90.0
_cell_angle_beta 90.0
_cell_angle_gamma 90.0
loop_
_symmetry_equiv_pos_site_id
_symmetry_equiv_pos_as_xyz
1 +x,+y,+z
2 -x,-y,1/2+z
3 1/2+x,1/2-y,+z
4 1/2-x,1/2+y,1/2+z
loop_
_atom_site_label
_atom_site_type_symbol
_atom_site_fract_x
_atom_site_fract_y
_atom_site_fract_z
_atom_site_occupancy
C1 C       0.742450330000       0.588843910000       0.726472970000       1.000000000000
C2 C       0.907687580000       1.726395030000       1.306810330000       1.000000000000
C3 C       0.777409510000       0.703974780000       0.658572150000       1.000000000000
C4 C       0.941476120000       1.828278110000       1.230152760000       1.000000000000
C5 C       0.915560980000       1.334436300000       0.659139150000       1.000000000000
C6 C       0.946228400000       1.513441840000       0.719601680000       1.000000000000
C7 C       0.739806420000       0.662702410000       0.857220520000       1.000000000000
C8 C       0.874028450000       1.538259320000       1.252222490000       1.000000000000
C9 C       0.847070240000       1.023111530000       0.660244530000       1.000000000000
C10 C       0.835505050000       1.139514000000       0.917424020000       1.000000000000
C11 C       0.975254360000       1.840780860000       1.017971430000       1.000000000000
C12 C       0.878102890000       1.207285490000       0.725053480000       1.000000000000
C13 C       0.809998870000       0.893459290000       0.720386140000       1.000000000000
C14 C       0.941199480000       1.742085350000       1.101850480000       1.000000000000
C15 C       0.872666270000       1.270223680000       0.858268430000       1.000000000000
C16 C       0.942290520000       1.582091650000       0.851389870000       1.000000000000
C17 C       0.804287080000       0.954005720000       0.852142140000       1.000000000000
C18 C       0.906166640000       1.464987800000       0.922485770000       1.000000000000
C19 C       0.905802280000       1.550813350000       1.054609640000       1.000000000000
N1 N       0.768867600000       0.835711700000       0.918388360000       1.000000000000
N2 N       0.872852000000       1.453797200000       1.132744050000       1.000000000000
N3 N       0.976068310000       1.766428530000       0.899193510000       1.000000000000
H1 H       0.716894430000       0.443571510000       0.683184000000       1.000000000000
H2 H       0.906489040000       1.786667900000       1.405927360000       1.000000000000
H3 H       0.780778520000       0.653743590000       0.558772480000       1.000000000000
H4 H       0.968406330000       1.973981190000       1.266249940000       1.000000000000
H5 H       0.918762180000       1.283542200000       0.559400220000       1.000000000000
H6 H       0.974849030000       1.612288420000       0.672141480000       1.000000000000
H7 H       0.712050680000       0.571724810000       0.911858130000       1.000000000000
H8 H       0.846730040000       1.453403100000       1.310045740000       1.000000000000
H9 H       0.851949600000       0.979702200000       0.560413970000       1.000000000000
H10 H       0.829937120000       1.179186440000       1.016285450000       1.000000000000
H11 H       1.002347780000       1.986941110000       1.053908280000       1.000000000000
#END
data_mol9_opt_14-QR-14-5115-3
_audit_creation_method 'generated by cspy2.0'
_cell_length_a 3.9518
_cell_length_b 23.0716
_cell_length_c 18.4984
_cell_angle_alpha 90.0
_cell_angle_beta 54.7568
_cell_angle_gamma 90.0
loop_
_symmetry_equiv_pos_site_id
_symmetry_equiv_pos_as_xyz
1 -x,-y,-z
2 +x,+y,+z
3 -x,1/2+y,1/2-z
4 +x,1/2-y,1/2+z
loop_
_atom_site_label
_atom_site_type_symbol
_atom_site_fract_x
_atom_site_fract_y
_atom_site_fract_z
_atom_site_occupancy
C1 C       0.160865940000       0.995392640000       0.879625640000       1.000000000000
[truncated: 153,393 more chars]
