# Supplementary material for: Evolutionary chemical space exploration for functional materials: computational organic semiconductor discovery
Source: Chem Sci. 2020 Apr 22;11(19):4922–33. doi: 10.1039/d0sc00554a (PMC8159259; doi:10.1039/d0sc00554a)
Supplement: SC-011-D0SC00554A-s057 [file SC-011-D0SC00554A-s057.csv]

id	spacegroup	density	energy
mol1b_opt_14-QR-14-8668-3	14	1.5008	-159.5522
mol1b_opt_4-QR-4-1885-3	4	1.5688	-159.0978
mol1b_opt_14-QR-14-7786-3	14	1.4986	-159.0184
mol1b_opt_4-QR-4-1472-3	4	1.4972	-157.9294
mol1b_opt_14-QR-14-124-3	14	1.5695	-157.8313
mol1b_opt_4-QR-4-1287-3	4	1.4938	-157.6298
mol1b_opt_19-QR-19-4782-3	19	1.4927	-157.6102
mol1b_opt_14-QR-14-10400-3	14	1.4936	-157.2115
mol1b_opt_15-QR-15-19834-3	15	1.492	-157.125
mol1b_opt_14-QR-14-5577-3	14	1.4753	-157.0287
mol1b_opt_15-QR-15-20485-3	15	1.4906	-156.6486
mol1b_opt_14-QR-14-9942-3	14	1.4915	-156.5484
mol1b_opt_15-QR-15-16840-3	15	1.4766	-156.2489
mol1b_opt_4-QR-4-3452-3	4	1.549	-156.1766
mol1b_opt_14-QR-14-3465-3	14	1.4884	-156.1642
mol1b_opt_14-QR-14-921-3	14	1.4836	-155.8209
mol1b_opt_14-QR-14-8797-3	14	1.4796	-155.3568
mol1b_opt_14-QR-14-1375-3	14	1.4624	-155.3187
mol1b_opt_33-QR-33-3164-3	33	1.4954	-155.2114
mol1b_opt_14-QR-14-4062-3	14	1.4681	-155.1019
mol1b_opt_14-QR-14-396-3	14	1.4613	-155.1013
mol1b_opt_19-QR-19-6791-3	19	1.4599	-154.8668
mol1b_opt_14-QR-14-1915-3	14	1.4601	-154.8633
mol1b_opt_14-QR-14-2679-3	14	1.4579	-154.7257
mol1b_opt_33-QR-33-1477-3	33	1.4678	-154.5446
mol1b_opt_14-QR-14-5770-3	14	1.4666	-154.5215
mol1b_opt_14-QR-14-1372-3	14	1.5024	-154.4177
mol1b_opt_61-QR-61-2541-3	61	1.4868	-154.1421
mol1b_opt_33-QR-33-3655-3	33	1.4721	-154.0118
mol1b_opt_15-QR-15-8883-3	15	1.4659	-153.9674
mol1b_opt_14-QR-14-1818-3	14	1.4517	-153.9619
mol1b_opt_33-QR-33-760-3	33	1.4478	-153.8703
mol1b_opt_14-QR-14-10404-3	14	1.4514	-153.6431
mol1b_opt_15-QR-15-13360-3	15	1.4551	-153.4802
mol1b_opt_14-QR-14-8470-3	14	1.5488	-153.4711
mol1b_opt_9-QR-9-49-3	9	1.4819	-153.381
mol1b_opt_4-QR-4-1989-3	4	1.4483	-153.2909
mol1b_opt_61-QR-61-3233-3	61	1.4773	-153.2836
mol1b_opt_29-QR-29-3916-3	29	1.4722	-153.0882
mol1b_opt_15-QR-15-1432-3	15	1.454	-153.0212
mol1b_opt_15-QR-15-1443-3	15	1.4384	-152.8769
mol1b_opt_15-QR-15-14606-3	15	1.4378	-152.6467
mol1b_opt_15-QR-15-3027-3	15	1.4327	-152.5928
mol1b_opt_14-QR-14-1597-3	14	1.4723	-152.5811
