# Supplementary material for: Evolutionary chemical space exploration for functional materials: computational organic semiconductor discovery
Source: Chem Sci. 2020 Apr 22;11(19):4922–33. doi: 10.1039/d0sc00554a (PMC8159259; doi:10.1039/d0sc00554a)
Supplement: SC-011-D0SC00554A-s058 [file SC-011-D0SC00554A-s058.txt]

mol5b_opt_14-QR-14-4556-3 [0.74125334 1.08161231 1.29600421]
mol5b_opt_14-QR-14-2149-3 [1.18586398 1.71687175 2.52617669]
mol5b_opt_61-QR-61-3303-3 [0.17861399 0.58504525 1.1221607 ]
mol5b_opt_14-QR-14-4595-3 [ 1.04195288  1.57110996 37.66853994]
mol5b_opt_14-QR-14-261-3 [ 0.43599271  0.58083793 18.11425182]
mol5b_opt_14-QR-14-2290-3 [ 0.30536503  0.48181634 10.86623673]
mol5b_opt_14-QR-14-3007-3 [ 0.07526635  0.12019687 22.63347618]
mol5b_opt_14-QR-14-3232-3 [ 0.723069    0.89305601 38.511642  ]
mol5b_opt_14-QR-14-1872-3 [ 0.09902633  0.12400321 33.31209158]
mol5b_opt_15-QR-15-13043-3 [0.49003656 1.220383   1.49206074]
mol5b_opt_15-QR-15-3624-3 [0.67557183 4.16448443 5.5065007 ]
mol5b_opt_19-QR-19-7504-3 [ 0.15943251  0.40355916 11.0843129 ]
mol5b_opt_14-QR-14-2277-3 [ 0.46481523  0.60282397 35.30727182]
