# Supplementary material for: Evolutionary chemical space exploration for functional materials: computational organic semiconductor discovery
Source: Chem Sci. 2020 Apr 22;11(19):4922–33. doi: 10.1039/d0sc00554a (PMC8159259; doi:10.1039/d0sc00554a)
Supplement: SC-011-D0SC00554A-s059 [file SC-011-D0SC00554A-s059.cif]

data_mol9b_opt_4-QR-4-3248-3
_audit_creation_method 'generated by cspy2.0'
_cell_length_a 5.2592
_cell_length_b 5.5834
_cell_length_c 26.0501
_cell_angle_alpha 90.0
_cell_angle_beta 125.9183
_cell_angle_gamma 90.0
loop_
_symmetry_equiv_pos_site_id
_symmetry_equiv_pos_as_xyz
1 +x,+y,+z
2 -x,1/2+y,-z
loop_
_atom_site_label
_atom_site_type_symbol
_atom_site_fract_x
_atom_site_fract_y
_atom_site_fract_z
_atom_site_occupancy
C1 C       0.071024530000       0.427528140000       0.957578000000       1.000000000000
C2 C      -0.101240760000       0.690565950000       0.875387220000       1.000000000000
C3 C       0.034491290000       0.548795660000       0.850619950000       1.000000000000
C4 C       0.129694490000       0.491531310000       0.776125320000       1.000000000000
C5 C       0.219674310000       0.440939200000       0.701035100000       1.000000000000
C6 C       0.304876530000       0.396517050000       0.624726370000       1.000000000000
C7 C       0.266292440000       0.483464120000       0.568224550000       1.000000000000
C8 C       0.537613150000       0.163742210000       0.566805050000       1.000000000000
C9 C       0.592086220000       0.060689060000       0.619719950000       1.000000000000
C10 C       0.476322250000       0.174181180000       0.651472480000       1.000000000000
C11 C       0.515372870000       0.088348010000       0.705440620000       1.000000000000
C12 C       0.388346540000       0.218893400000       0.731857850000       1.000000000000
C13 C       0.298670340000       0.269418610000       0.806793860000       1.000000000000
C14 C       0.328517270000       0.193836510000       0.861779700000       1.000000000000
C15 C       0.197450380000       0.331586120000       0.884768280000       1.000000000000
C16 C       0.209822670000       0.276784300000       0.939852140000       1.000000000000
N1 N      -0.085219140000       0.634986650000       0.925606210000       1.000000000000
N2 N       0.002037090000       0.625164590000       0.799008430000       1.000000000000
N3 N       0.094469920000       0.571780270000       0.723967700000       1.000000000000
N4 N       0.182786660000       0.523557040000       0.648184210000       1.000000000000
N5 N       0.374804040000       0.375289620000       0.540686000000       1.000000000000
N6 N       0.424736200000       0.137328720000       0.784120970000       1.000000000000
H1 H       0.076787510000       0.390515370000       0.999110050000       1.000000000000
H2 H      -0.223618110000       0.853430730000       0.849806630000       1.000000000000
H3 H       0.137688910000       0.650113390000       0.548108990000       1.000000000000
H4 H       0.622498310000       0.081690730000       0.541778690000       1.000000000000
H5 H       0.721761220000      -0.105838870000       0.638011240000       1.000000000000
H6 H       0.640600150000      -0.076408310000       0.728397370000       1.000000000000
H7 H       0.454219860000       0.029002450000       0.884519420000       1.000000000000
H8 H       0.329274640000       0.116258350000       0.966916000000       1.000000000000
#END
data_mol9b_opt_19-QR-19-1700-3
_audit_creation_method 'generated by cspy2.0'
_cell_length_a 42.0663
_cell_length_b 5.5643
_cell_length_c 5.3092
_cell_angle_alpha 90.0
_cell_angle_beta 90.0
_cell_angle_gamma 90.0
loop_
_symmetry_equiv_pos_site_id
_symmetry_equiv_pos_as_xyz
1 +x,+y,+z
2 -x,1/2+y,1/2-z
3 1/2-x,-y,1/2+z
4 1/2+x,1/2-y,-z
loop_
_atom_site_label
_atom_site_type_symbol
_atom_site_fract_x
_atom_site_fract_y
_atom_site_fract_z
_atom_site_occupancy
C1 C       0.284010920000       0.446588900000       0.962470960000       1.000000000000
C2 C       0.283926410000       0.128847130000       1.239298820000       1.000000000000
C3 C       0.312383990000       0.214113250000       1.363471150000       1.000000000000
C4 C       0.350449390000       0.168202520000       1.668896170000       1.000000000000
C5 C       0.387908750000       0.116073270000       1.975449300000       1.000000000000
C6 C       0.425037900000       0.057427500000       2.285684460000       1.000000000000
C7 C       0.437094780000      -0.084148710000       2.493299400000       1.000000000000
C8 C       0.478758450000       0.176094730000       2.557856070000       1.000000000000
C9 C       0.470251250000       0.326397160000       2.367408230000       1.000000000000
C10 C       0.442600850000       0.272932150000       2.220804140000       1.000000000000
C11 C       0.431422950000       0.410470660000       2.023010730000       1.000000000000
C12 C       0.403757770000       0.336415140000       1.894379430000       1.000000000000
C13 C       0.366389030000       0.388379940000       1.588450850000       1.000000000000
C14 C       0.353487550000       0.518766950000       1.384740630000       1.000000000000
C15 C       0.326297890000       0.434552530000       1.268351610000       1.000000000000
C16 C       0.310706150000       0.548002800000       1.060424680000       1.000000000000
N1 N       0.270432280000       0.236882950000       1.050770840000       1.000000000000
N2 N       0.323815100000       0.087254900000       1.553681890000       1.000000000000
N3 N       0.361627810000       0.037453530000       1.860555230000       1.000000000000
N4 N       0.399056950000      -0.017463950000       2.169414680000       1.000000000000
N5 N       0.462311500000      -0.029770170000       2.622241910000       1.000000000000
N6 N       0.392719450000       0.468352510000       1.702546720000       1.000000000000
H1 H       0.271711240000       0.528584780000       0.804905510000       1.000000000000
H2 H       0.273462350000      -0.036377950000       1.310522930000       1.000000000000
H3 H       0.423941500000      -0.245737430000       2.542198530000       1.000000000000
H4 H       0.499588950000       0.212187920000       2.672039670000       1.000000000000
H5 H       0.484144460000       0.485607750000       2.325707960000       1.000000000000
H6 H       0.443162880000       0.574047380000       1.962516670000       1.000000000000
H7 H       0.365360460000       0.682087730000       1.325123010000       1.000000000000
H8 H       0.320256320000       0.713162620000       0.982898020000       1.000000000000
#END
data_mol9b_opt_2-QR-2-793-3
_audit_creation_method 'generated by cspy2.0'
_cell_length_a 8.9859
_cell_length_b 14.0296
_cell_length_c 7.6445
_cell_angle_alpha 115.4423
_cell_angle_beta 47.1513
_cell_angle_gamma 101.2674
loop_
_symmetry_equiv_pos_site_id
_symmetry_equiv_pos_as_xyz
1 -x,-y,-z
2 +x,+y,+z
loop_
_atom_site_label
_atom_site_type_symbol
_atom_site_fract_x
_atom_site_fract_y
_atom_site_fract_z
_atom_site_occupancy
C1 C       0.486125390000       0.643412330000       0.520623480000       1.000000000000
C2 C       0.506163000000       0.640218910000       0.201826160000       1.000000000000
C3 C       0.423639460000       0.752213790000       0.343305390000       1.000000000000
C4 C       0.323100540000       0.900499970000       0.372320970000       1.000000000000
C5 C       0.224566700000       1.046344410000       0.393947400000       1.000000000000
C6 C       0.127447150000       1.190909880000       0.408227450000       1.000000000000
C7 C       0.103507360000       1.236724400000       0.290048800000       1.000000000000
C8 C      -0.025381850000       1.402145080000       0.632433300000       1.000000000000
C9 C      -0.011612380000       1.370285740000       0.766338460000       1.000000000000
C10 C       0.066625390000       1.261661230000       0.658500770000       1.000000000000
C11 C       0.088493140000       1.219284030000       0.774271190000       1.000000000000
C12 C       0.168091820000       1.110439540000       0.645702540000       1.000000000000
C13 C       0.266332880000       0.964911930000       0.624172080000       1.000000000000
C14 C       0.293273260000       0.915702590000       0.729452250000       1.000000000000
C15 C       0.372235460000       0.808637850000       0.591602250000       1.000000000000
C16 C       0.407444530000       0.748707220000       0.674731040000       1.000000000000
N1 N       0.536030520000       0.588445470000       0.283634020000       1.000000000000
N2 N       0.400409300000       0.795671000000       0.238756940000       1.000000000000
N3 N       0.300728710000       0.942890670000       0.263474840000       1.000000000000
N4 N       0.202481880000       1.088611530000       0.282200670000       1.000000000000
N5 N       0.031861410000       1.335873880000       0.393949230000       1.000000000000
N6 N       0.189966440000       1.068580180000       0.756078140000       1.000000000000
H1 H       0.514334360000       0.596046870000       0.578727530000       1.000000000000
H2 H       0.544853390000       0.597831420000       0.015556150000       1.000000000000
H3 H       0.149123260000       1.183768730000       0.102343730000       1.000000000000
H4 H      -0.084029340000       1.483960090000       0.709429960000       1.000000000000
H5 H      -0.059103370000       1.426102170000       0.953137030000       1.000000000000
H6 H       0.046589740000       1.266734770000       0.961187100000       1.000000000000
H7 H       0.250921080000       0.963605690000       0.916523310000       1.000000000000
H8 H       0.371244800000       0.787526650000       0.859127720000       1.000000000000
#END
data_mol9b_opt_14-QR-14-3232-3
_audit_creation_method 'generated by cspy2.0'
_cell_length_a 5.2645
_cell_length_b 5.5935
_cell_length_c 52.7293
_cell_angle_alpha 90.0
_cell_angle_beta 126.71220000000001
_cell_angle_gamma 90.0
loop_
_symmetry_equiv_pos_site_id
_symmetry_equiv_pos_as_xyz
1 -x,-y,-z
2 +x,+y,+z
3 -x,1/2+y,1/2-z
4 +x,1/2-y,1/2+z
loop_
_atom_site_label
_atom_site_type_symbol
_atom_site_fract_x
_atom_site_fract_y
_atom_site_fract_z
_atom_site_occupancy
C1 C       0.567368070000       0.823313380000       0.228871700000       1.000000000000
C2 C       0.391034740000       0.560867850000       0.187901350000       1.000000000000
C3 C       0.525412420000       0.702899560000       0.175672440000       1.000000000000
C4 C       0.616300350000       0.761019470000       0.138664850000       1.000000000000
C5 C       0.701840840000       0.812513950000       0.101351400000       1.000000000000
C6 C       0.782950650000       0.857661570000       0.063456190000       1.000000000000
C7 C       0.741318570000       0.771246560000       0.035327940000       1.000000000000
C8 C       1.013725930000       1.090487730000       0.034881030000       1.000000000000
C9 C       1.071068790000       1.193038060000       0.061236920000       1.000000000000
C10 C       0.956591500000       1.079423070000       0.076923860000       1.000000000000
C11 C       0.998781300000       1.164644610000       0.103807430000       1.000000000000
C12 C       0.872912110000       1.033953560000       0.116843750000       1.000000000000
C13 C       0.787460370000       0.982621510000       0.154066930000       1.000000000000
C14 C       0.820325700000       1.057661060000       0.181438810000       1.000000000000
C15 C       0.690317560000       0.919758450000       0.192772880000       1.000000000000
C16 C       0.705414170000       0.974150820000       0.220161870000       1.000000000000
N1 N       0.409573480000       0.616059290000       0.212876820000       1.000000000000
N2 N       0.489899990000       0.627141760000       0.149962320000       1.000000000000
N3 N       0.577739180000       0.681499780000       0.112664660000       1.000000000000
N4 N       0.661695410000       0.730578840000       0.075013040000       1.000000000000
N5 N       0.848929320000       0.879430770000       0.021742630000       1.000000000000
N6 N       0.912487390000       1.114859450000       0.142886740000       1.000000000000
H1 H       0.575063560000       0.860072310000       0.249511930000       1.000000000000
H2 H       0.267439050000       0.398156710000       0.175107130000       1.000000000000
H3 H       0.611259060000       0.604940570000       0.025212210000       1.000000000000
H4 H       1.097703660000       1.172586660000       0.022519930000       1.000000000000
H5 H       1.202049000000       1.359264000000       0.070442520000       1.000000000000
H6 H       1.125618530000       1.329029890000       0.115334060000       1.000000000000
H7 H       0.947251010000       1.222297160000       0.192832800000       1.000000000000
H8 H       0.826187820000       1.134498040000       0.233693420000       1.000000000000
#END
data_mol9b_opt_14-QR-14-905-3
_audit_creation_method 'generated by cspy2.0'
_cell_length_a 11.374
_cell_length_b 30.9529
_cell_length_c 10.4331
_cell_angle_alpha 90.0
_cell_angle_beta 160.1311
_cell_angle_gamma 90.0
loop_
_symmetry_equiv_pos_site_id
_symmetry_equiv_pos_as_xyz
1 -x,-y,-z
2 +x,+y,+z
3 -x,1/2+y,1/2-z
4 +x,1/2-y,1/2+z
loop_
_atom_site_label
_atom_site_type_symbol
_atom_site_fract_x
_atom_site_fract_y
_atom_site_fract_z
_atom_site_occupancy
C1 C       0.524585670000       0.489589760000       0.803346990000       1.000000000000
C2 C       0.265262880000       0.533628930000       0.388274000000       1.000000000000
C3 C       0.388679470000       0.572269520000       0.578001380000       1.000000000000
C4 C       0.423107500000       0.646161880000       0.622847350000       1.000000000000
C5 C       0.451277080000       0.719834880000       0.657885600000       1.000000000000
C6 C       0.473669430000       0.793864440000       0.683585760000       1.000000000000
C7 C       0.380938840000       0.834931480000       0.531925310000       1.000000000000
C8 C       0.672613150000       0.872792220000       0.986749710000       1.000000000000
C9 C       0.779186850000       0.836811950000       1.159585890000       1.000000000000
C10 C       0.683071880000       0.795144450000       1.013521160000       1.000000000000
C11 C       0.774261640000       0.756218410000       1.162375020000       1.000000000000
C12 C       0.661378280000       0.717400280000       0.989413230000       1.000000000000
C13 C       0.633163030000       0.643892460000       0.954369360000       1.000000000000
C14 C       0.715185110000       0.602886460000       1.089102420000       1.000000000000
C15 C       0.594945410000       0.566331530000       0.904201820000       1.000000000000
C16 C       0.657935670000       0.522879280000       1.009349460000       1.000000000000
N1 N       0.327824970000       0.494655780000       0.492140250000       1.000000000000
N2 N       0.306666370000       0.610156520000       0.443782350000       1.000000000000
N3 N       0.337341270000       0.684118980000       0.482803000000       1.000000000000
N4 N       0.363224870000       0.758136250000       0.514139880000       1.000000000000
N5 N       0.473258740000       0.872168130000       0.672510170000       1.000000000000
N6 N       0.748316540000       0.679512630000       1.131364620000       1.000000000000
H1 H       0.568109690000       0.456344300000       0.876477380000       1.000000000000
H2 H       0.110690590000       0.538038500000       0.143728050000       1.000000000000
H3 H       0.224032880000       0.834016790000       0.284615750000       1.000000000000
H4 H       0.741655100000       0.904774930000       1.091347120000       1.000000000000
H5 H       0.935530910000       0.839365340000       1.405818070000       1.000000000000
H6 H       0.930116450000       0.754349240000       1.408387520000       1.000000000000
H7 H       0.870931950000       0.601255300000       1.335073460000       1.000000000000
H8 H       0.810735110000       0.516859360000       1.251297360000       1.000000000000
#END
data_mol9b_opt_33-QR-33-636-3
_audit_creation_method 'generated by cspy2.0'
_cell_length_a 10.1758
_cell_length_b 30.2934
_cell_length_c 3.9833
_cell_angle_alpha 90.0
_cell_angle_beta 90.0
_cell_angle_gamma 90.0
loop_
_symmetry_equiv_pos_site_id
_symmetry_equiv_pos_as_xyz
1 +x,+y,+z
2 -x,-y,1/2+z
3 1/2+x,1/2-y,+z
4 1/2-x,1/2+y,1/2+z
loop_
_atom_site_label
_atom_site_type_symbol
_atom_site_fract_x
_atom_site_fract_y
_atom_site_fract_z
_atom_site_occupancy
C1 C       0.217579160000       0.985800180000       0.645312850000       1.000000000000
C2 C       0.369436940000       1.029614270000       0.377679660000       1.000000000000
C3 C       0.305073760000       1.069622120000       0.488522840000       1.000000000000
C4 C       0.295294980000       1.145230290000       0.501945830000       1.000000000000
C5 C       0.288968450000       1.220586560000       0.509266530000       1.000000000000
C6 C       0.286119410000       1.296281190000       0.510793330000       1.000000000000
C7 C       0.343695700000       1.337803070000       0.408071710000       1.000000000000
C8 C       0.185077600000       1.377764810000       0.684840940000       1.000000000000
C9 C       0.120388520000       1.341498990000       0.799786490000       1.000000000000
C10 C       0.168798620000       1.298521940000       0.716678270000       1.000000000000
C11 C       0.112470330000       1.259179470000       0.817285940000       1.000000000000
C12 C       0.170758870000       1.219037290000       0.716869920000       1.000000000000
C13 C       0.177042690000       1.143849480000       0.709460830000       1.000000000000
C14 C       0.125522180000       1.102342170000       0.801617700000       1.000000000000
C15 C       0.188285170000       1.064478250000       0.693327540000       1.000000000000
C16 C       0.147020190000       1.020388120000       0.767421060000       1.000000000000
N1 N       0.329026230000       0.990096050000       0.450108760000       1.000000000000
N2 N       0.356082080000       1.107944500000       0.397242260000       1.000000000000
N3 N       0.348315540000       1.183607520000       0.406952120000       1.000000000000
N4 N       0.343371190000       1.259305150000       0.411924460000       1.000000000000
N5 N       0.296907120000       1.376238670000       0.488668820000       1.000000000000
N6 N       0.117019650000       1.180736190000       0.813000570000       1.000000000000
H1 H       0.188582870000       0.952045870000       0.697403730000       1.000000000000
H2 H       0.457055590000       1.033427890000       0.224210740000       1.000000000000
H3 H       0.431694570000       1.336169440000       0.253786870000       1.000000000000
H4 H       0.150632810000       1.410731570000       0.743969260000       1.000000000000
H5 H       0.032898550000       1.344803430000       0.953064090000       1.000000000000
H6 H       0.024696950000       1.257965680000       0.971307390000       1.000000000000
H7 H       0.037676990000       1.101370950000       0.955471190000       1.000000000000
H8 H       0.060197340000       1.014922190000       0.919590090000       1.000000000000
#END
data_mol9b_opt_2-QR-2-2367-3
_audit_creation_method 'generated by cspy2.0'
_cell_length_a 17.6823
_cell_length_b 18.4499
_cell_length_c 11.0039
_cell_angle_alpha 54.0971
_cell_angle_beta 165.0091
_cell_angle_gamma 132.8893
loop_
_symmetry_equiv_pos_site_id
_symmetry_equiv_pos_as_xyz
1 -x,-y,-z
2 +x,+y,+z
loop_
_atom_site_label
_atom_site_type_symbol
_atom_site_fract_x
_atom_site_fract_y
_atom_site_fract_z
_atom_site_occupancy
C1 C       0.905478420000       0.602856470000       0.835859530000       1.000000000000
C2 C       1.208442880000       0.766851800000       1.051365550000       1.000000000000
C3 C       1.100045850000       0.813243490000       0.928000220000       1.000000000000
C4 C       1.107210880000       0.957868950000       0.870940930000       1.000000000000
C5 C       1.120811790000       1.103755450000       0.819398430000       1.000000000000
C6 C       1.141228550000       1.252073460000       0.773424180000       1.000000000000
C7 C       1.264554890000       1.363541150000       0.841383000000       1.000000000000
C8 C       0.977737340000       1.361831380000       0.570309150000       1.000000000000
C9 C       0.842721190000       1.257141780000       0.488271040000       1.000000000000
C10 C       0.919742710000       1.196762410000       0.587831320000       1.000000000000
C11 C       0.799584960000       1.090237630000       0.520795550000       1.000000000000
C12 C       0.896344160000       1.040493290000       0.634472390000       1.000000000000
C13 C       0.882666150000       0.894922580000       0.685717960000       1.000000000000
C14 C       0.770840350000       0.786565740000       0.627328030000       1.000000000000
C15 C       0.876882680000       0.743605380000       0.746863810000       1.000000000000
C16 C       0.783543390000       0.635365480000       0.705850830000       1.000000000000
N1 N       1.118296700000       0.668091630000       1.009228740000       1.000000000000
N2 N       1.209756880000       0.915042400000       0.987181810000       1.000000000000
N3 N       1.220691340000       1.060805900000       0.933097730000       1.000000000000
N4 N       1.237059480000       1.208069130000       0.883623260000       1.000000000000
N5 N       1.189100260000       1.415757160000       0.746973010000       1.000000000000
N6 N       0.781486420000       0.937344300000       0.571037330000       1.000000000000
H1 H       0.838909910000       0.521314290000       0.808471370000       1.000000000000
H2 H       1.375913900000       0.819001750000       1.187444230000       1.000000000000
H3 H       1.430751110000       1.405117570000       0.980693440000       1.000000000000
H4 H       0.923785300000       1.409514030000       0.498253440000       1.000000000000
H5 H       0.678046040000       1.219131380000       0.348811600000       1.000000000000
H6 H       0.632845460000       1.043142100000       0.383402030000       1.000000000000
H7 H       0.603950020000       0.739921220000       0.489438810000       1.000000000000
H8 H       0.617023870000       0.580350980000       0.571947520000       1.000000000000
#END
data_mol9b_opt_14-QR-14-4301-3
_audit_creation_method 'generated by cspy2.0'
_cell_length_a 7.6341
_cell_length_b 6.5214
_cell_length_c 28.0376
_cell_angle_alpha 90.0
_cell_angle_beta 66.3574
_cell_angle_gamma 90.0
loop_
_symmetry_equiv_pos_site_id
_symmetry_equiv_pos_as_xyz
1 -x,-y,-z
2 +x,+y,+z
3 -x,1/2+y,1/2-z
4 +x,1/2-y,1/2+z
loop_
_atom_site_label
_atom_site_type_symbol
_atom_site_fract_x
_atom_site_fract_y
_atom_site_fract_z
_atom_site_occupancy
C1 C       0.547134320000       0.057796670000       0.570629900000       1.000000000000
C2 C       0.851566040000       0.048262760000       0.568267640000       1.000000000000
C3 C       0.781063810000       0.052487620000       0.624463600000       1.000000000000
C4 C       0.839935280000       0.053516810000       0.698496750000       1.000000000000
C5 C       0.904504770000       0.054361380000       0.771296340000       1.000000000000
C6 C       0.975280750000       0.054835300000       0.843431950000       1.000000000000
C7 C       1.115642150000       0.051371670000       0.865999460000       1.000000000000
C8 C       0.882977530000       0.061101290000       0.949297270000       1.000000000000
C9 C       0.735655160000       0.065028750000       0.933727180000       1.000000000000
C10 C       0.775909700000       0.061962330000       0.879301810000       1.000000000000
C11 C       0.639813340000       0.065271640000       0.858438200000       1.000000000000
C12 C       0.699822780000       0.061535200000       0.803850290000       1.000000000000
C13 C       0.635399520000       0.060770470000       0.731213210000       1.000000000000
C14 C       0.505436770000       0.063833040000       0.706920640000       1.000000000000
C15 C       0.575384470000       0.059791570000       0.653196400000       1.000000000000
C16 C       0.460521210000       0.062308060000       0.623509820000       1.000000000000
N1 N       0.742726410000       0.050723260000       0.542645160000       1.000000000000
N2 N       0.907018080000       0.049526720000       0.645893640000       1.000000000000
N3 N       0.969460810000       0.050521430000       0.719389750000       1.000000000000
N4 N       1.036715810000       0.051237200000       0.792118350000       1.000000000000
N5 N       1.073592120000       0.054258970000       0.915686480000       1.000000000000
N6 N       0.569178320000       0.064634200000       0.783229200000       1.000000000000
H1 H       0.463682790000       0.059603570000       0.547151640000       1.000000000000
H2 H       1.005768700000       0.042694210000       0.546678340000       1.000000000000
H3 H       1.265183680000       0.045954470000       0.839146840000       1.000000000000
H4 H       0.856688110000       0.063241070000       0.990277370000       1.000000000000
H5 H       0.588670660000       0.070439940000       0.962005510000       1.000000000000
H6 H       0.487812160000       0.070662970000       0.882543330000       1.000000000000
H7 H       0.353647780000       0.069368890000       0.731259510000       1.000000000000
H8 H       0.306027240000       0.067811190000       0.643314600000       1.000000000000
#END
data_mol9b_opt_2-QR-2-13888-3
_audit_creation_method 'generated by cspy2.0'
_cell_length_a 12.1254
_cell_length_b 7.0775
_cell_length_c 13.9734
_cell_angle_alpha 88.325
_cell_angle_beta 147.1052
_cell_angle_gamma 100.6523
loop_
_symmetry_equiv_pos_site_id
_symmetry_equiv_pos_as_xyz
1 -x,-y,-z
2 +x,+y,+z
loop_
_atom_site_label
_atom_site_type_symbol
_atom_site_fract_x
_atom_site_fract_y
_atom_site_fract_z
_atom_site_occupancy
C1 C       0.458369970000       0.277568370000       0.896063520000       1.000000000000
C2 C       0.185421180000       0.308054340000       0.601264150000       1.000000000000
C3 C       0.177145040000       0.129114130000       0.545883010000       1.000000000000
C4 C       0.028793700000      -0.094978010000       0.323392040000       1.000000000000
C5 C      -0.123112370000      -0.314807720000       0.098033690000       1.000000000000
C6 C      -0.279901210000      -0.532190420000      -0.131998090000       1.000000000000
C7 C      -0.436083780000      -0.591164580000      -0.320468480000       1.000000000000
C8 C      -0.332528750000      -0.866419430000      -0.276347910000       1.000000000000
C9 C      -0.179028830000      -0.829591000000      -0.096566350000       1.000000000000
C10 C      -0.145495720000      -0.658346210000      -0.015275280000       1.000000000000
C11 C       0.004572120000      -0.604351540000       0.165188160000       1.000000000000
C12 C       0.020368970000      -0.431125320000       0.227359430000       1.000000000000
C13 C       0.171989380000      -0.211747400000       0.452228690000       1.000000000000
C14 C       0.320949850000      -0.146660840000       0.634280010000       1.000000000000
C15 C       0.326607850000       0.024640960000       0.684731280000       1.000000000000
C16 C       0.468892820000       0.107596620000       0.863910380000       1.000000000000
N1 N       0.317013040000       0.378908150000       0.765472520000       1.000000000000
N2 N       0.035553200000       0.072603920000       0.374159720000       1.000000000000
N3 N      -0.115277810000      -0.149509820000       0.149361950000       1.000000000000
N4 N      -0.269557670000      -0.368937060000      -0.078494380000       1.000000000000
N5 N      -0.461947010000      -0.747942390000      -0.389474220000       1.000000000000
N6 N       0.165147430000      -0.377489180000       0.401900320000       1.000000000000
H1 H       0.564231840000       0.343761480000       1.030496500000       1.000000000000
H2 H       0.073362120000       0.386482310000       0.497253490000       1.000000000000
H3 H      -0.537015890000      -0.496736960000      -0.408149360000       1.000000000000
H4 H      -0.361454160000      -0.995075570000      -0.341528630000       1.000000000000
H5 H      -0.082230910000      -0.928216590000      -0.014569190000       1.000000000000
H6 H       0.111261620000      -0.690481790000       0.261397680000       1.000000000000
H7 H       0.427247910000      -0.233425960000       0.729790360000       1.000000000000
H8 H       0.583501470000       0.034653390000       0.972171390000       1.000000000000
#END
data_mol9b_opt_14-QR-14-9172-3
_audit_creation_method 'generated by cspy2.0'
_cell_length_a 15.6229
_cell_length_b 30.9493
_cell_length_c 7.6023
_cell_angle_alpha 90.0
_cell_angle_beta 159.9731
_cell_angle_gamma 90.0
loop_
_symmetry_equiv_pos_site_id
_symmetry_equiv_pos_as_xyz
1 -x,-y,-z
2 +x,+y,+z
3 -x,1/2+y,1/2-z
4 +x,1/2-y,1/2+z
loop_
_atom_site_label
_atom_site_type_symbol
_atom_site_fract_x
_atom_site_fract_y
_atom_site_fract_z
_atom_site_occupancy
C1 C       0.946514250000       0.511286950000       0.162780300000       1.000000000000
C2 C       1.250622300000       0.467165460000       0.634208250000       1.000000000000
C3 C       1.116184990000       0.428537070000       0.424930310000       1.000000000000
C4 C       1.089405460000       0.354620380000       0.382416320000       1.000000000000
C5 C       1.069705920000       0.280921810000       0.350932370000       1.000000000000
C6 C       1.056831350000       0.206864380000       0.329888080000       1.000000000000
C7 C       1.169872880000       0.165756800000       0.504826430000       1.000000000000
C8 C       0.843443080000       0.127946640000      -0.002980980000       1.000000000000
C9 C       0.715458200000       0.163968440000      -0.201199120000       1.000000000000
C10 C       0.817997470000       0.205632430000      -0.041242050000       1.000000000000
C11 C       0.707173240000       0.244597270000      -0.212851980000       1.000000000000
C12 C       0.829429400000       0.283406320000      -0.022379380000       1.000000000000
C13 C       0.849129240000       0.356939990000       0.009178940000       1.000000000000
C14 C       0.748358220000       0.397983880000      -0.146727260000       1.000000000000
C15 C       0.879444880000       0.434526790000       0.057392410000       1.000000000000
C16 C       0.799890790000       0.478014000000      -0.065425460000       1.000000000000
N1 N       1.172348120000       0.506171350000       0.513294030000       1.000000000000
N2 N       1.216323990000       0.390614010000       0.579981120000       1.000000000000
N3 N       1.193749590000       0.316626740000       0.544087280000       1.000000000000
N4 N       1.176767200000       0.242583000000       0.516774450000       1.000000000000
N5 N       1.070972230000       0.128524440000       0.350523030000       1.000000000000
N6 N       0.723696690000       0.321331050000      -0.186149530000       1.000000000000
H1 H       0.890938800000       0.544558260000       0.077072080000       1.000000000000
H2 H       1.428117620000       0.462716700000       0.909681050000       1.000000000000
H3 H       1.348914470000       0.166635120000       0.782971880000       1.000000000000
H4 H       0.770191680000       0.095965290000      -0.117332450000       1.000000000000
H5 H       0.537319880000       0.161450680000      -0.477945870000       1.000000000000
H6 H       0.528855400000       0.246503820000      -0.489834600000       1.000000000000
H7 H       0.570058720000       0.399652960000      -0.423546130000       1.000000000000
H8 H       0.624154450000       0.484073360000      -0.338153020000       1.000000000000
#END
data_mol9b_opt_5-QR-5-7401-3
_audit_creation_method 'generated by cspy2.0'
_cell_length_a 28.2315
_cell_length_b 6.4904
_cell_length_c 7.635
_cell_angle_alpha 90.0
_cell_angle_beta 66.56250000000001
_cell_angle_gamma 90.0
loop_
_symmetry_equiv_pos_site_id
_symmetry_equiv_pos_as_xyz
1 -x,+y,-z
2 +x,+y,+z
3 1/2-x,1/2+y,-z
4 1/2+x,1/2+y,+z
loop_
_atom_site_label
_atom_site_type_symbol
_atom_site_fract_x
_atom_site_fract_y
_atom_site_fract_z
_atom_site_occupancy
C1 C       0.070612450000       0.408756030000       0.548117310000       1.000000000000
C2 C       0.068395460000       0.409071810000       0.852413940000       1.000000000000
C3 C       0.124135640000       0.409001420000       0.782332120000       1.000000000000
C4 C       0.197632720000       0.408892360000       0.841693280000       1.000000000000
C5 C       0.269908180000       0.408752080000       0.906740500000       1.000000000000
C6 C       0.341526490000       0.408772830000       0.977991680000       1.000000000000
C7 C       0.363981900000       0.408844600000       1.118454040000       1.000000000000
C8 C       0.446547920000       0.409119810000       0.886477540000       1.000000000000
C9 C       0.431033900000       0.409047000000       0.739106060000       1.000000000000
C10 C       0.377039010000       0.408929900000       0.778959750000       1.000000000000
C11 C       0.356275930000       0.408946690000       0.642775180000       1.000000000000
C12 C       0.302127730000       0.408901350000       0.702376430000       1.000000000000
C13 C       0.230014020000       0.408962970000       0.637474200000       1.000000000000
C14 C       0.205850900000       0.408917770000       0.507394870000       1.000000000000
C15 C       0.152563840000       0.408910790000       0.576937390000       1.000000000000
C16 C       0.123054540000       0.408762440000       0.461910450000       1.000000000000
N1 N       0.042921870000       0.408946330000       0.743437180000       1.000000000000
N2 N       0.145456690000       0.408960960000       0.908382150000       1.000000000000
N3 N       0.218422780000       0.408759370000       0.971306560000       1.000000000000
N4 N       0.290628710000       0.408664930000       1.039039040000       1.000000000000
N5 N       0.413273310000       0.409022950000       1.076774280000       1.000000000000
N6 N       0.281607340000       0.408973910000       0.571644800000       1.000000000000
H1 H       0.047277730000       0.408600130000       0.464532100000       1.000000000000
H2 H       0.047034420000       0.409231020000       1.006405560000       1.000000000000
H3 H       0.337396550000       0.408800430000       1.267743730000       1.000000000000
H4 H       0.487205340000       0.409256630000       0.860489690000       1.000000000000
H5 H       0.459035350000       0.409072110000       0.592381720000       1.000000000000
H6 H       0.380133600000       0.408990820000       0.491007650000       1.000000000000
H7 H       0.229941350000       0.408818890000       0.355836890000       1.000000000000
H8 H       0.142644420000       0.408612680000       0.307615450000       1.000000000000
#END
data_mol9b_opt_19-QR-19-3621-3
_audit_creation_method 'generated by cspy2.0'
_cell_length_a 6.5688
_cell_length_b 48.2615
_cell_length_c 3.9192
_cell_angle_alpha 90.0
_cell_angle_beta 90.0
_cell_angle_gamma 90.0
loop_
_symmetry_equiv_pos_site_id
_symmetry_equiv_pos_as_xyz
1 +x,+y,+z
2 -x,1/2+y,1/2-z
3 1/2-x,-y,1/2+z
4 1/2+x,1/2-y,-z
loop_
_atom_site_label
_atom_site_type_symbol
_atom_site_fract_x
_atom_site_fract_y
_atom_site_fract_z
_atom_site_occupancy
C1 C       0.026874710000       0.783651750000       0.084520260000       1.000000000000
C2 C      -0.280777990000       0.782096120000       0.363599690000       1.000000000000
C3 C      -0.318480240000       0.811184960000       0.300785370000       1.000000000000
C4 C      -0.523730460000       0.849345240000       0.357428450000       1.000000000000
C5 C      -0.732392980000       0.886863650000       0.419307930000       1.000000000000
C6 C      -0.946194890000       0.924027210000       0.486641170000       1.000000000000
C7 C      -1.134321430000       0.935525180000       0.616190550000       1.000000000000
C8 C      -1.058984320000       0.978766990000       0.404846890000       1.000000000000
C9 C      -0.877419870000       0.970888890000       0.269134750000       1.000000000000
C10 C      -0.812083160000       0.942752780000       0.304488370000       1.000000000000
C11 C      -0.631707170000       0.932126900000       0.178788300000       1.000000000000
C12 C      -0.586340450000       0.903883340000       0.232179830000       1.000000000000
C13 C      -0.378108940000       0.866451330000       0.170549740000       1.000000000000
C14 C      -0.197279180000       0.854050770000       0.050457230000       1.000000000000
C15 C      -0.163810980000       0.826241170000       0.112951050000       1.000000000000
C16 C       0.012146560000       0.811043320000       0.006693710000       1.000000000000
N1 N      -0.118963820000       0.768989150000       0.262975650000       1.000000000000
N2 N      -0.489555520000       0.822114920000       0.417222300000       1.000000000000
N3 N      -0.697372200000       0.859997250000       0.477256810000       1.000000000000
N4 N      -0.908670790000       0.897474620000       0.541536450000       1.000000000000
N5 N      -1.188569430000       0.961214970000       0.578947430000       1.000000000000
N6 N      -0.412055300000       0.893374930000       0.111417020000       1.000000000000
H1 H       0.158475300000       0.771625620000       0.007325840000       1.000000000000
H2 H      -0.396686960000       0.770780440000       0.504294630000       1.000000000000
H3 H      -1.235051010000       0.921504200000       0.752716180000       1.000000000000
H4 H      -1.112325440000       0.999946380000       0.381851790000       1.000000000000
H5 H      -0.782094230000       0.985643820000       0.135030770000       1.000000000000
H6 H      -0.523076720000       0.944732130000       0.039913820000       1.000000000000
H7 H      -0.089256450000       0.866781290000      -0.088015180000       1.000000000000
H8 H       0.131843470000       0.821437730000      -0.134340330000       1.000000000000
#END
data_mol9b_opt_4-QR-4-3913-3
_audit_creation_method 'generated by cspy2.0'
_cell_length_a 26.8377
_cell_length_b 3.925
_cell_length_c 6.538
_cell_angle_alpha 90.0
_cell_angle_beta 115.41049999999998
_cell_angle_gamma 90.0
loop_
_symmetry_equiv_pos_site_id
_symmetry_equiv_pos_as_xyz
1 +x,+y,+z
2 -x,1/2+y,-z
loop_
_atom_site_label
_atom_site_type_symbol
_atom_site_fract_x
_atom_site_fract_y
_atom_site_fract_z
_atom_site_occupancy
C1 C       0.957755180000       0.641176320000       0.117373170000       1.000000000000
C2 C       0.871853060000       0.429620740000      -0.111959010000       1.000000000000
C3 C       0.848552390000       0.559258820000       0.035249450000       1.000000000000
C4 C       0.774133200000       0.626054890000       0.116961590000       1.000000000000
C5 C       0.699031790000       0.687116190000       0.192392330000       1.000000000000
C6 C       0.622646890000       0.743187020000       0.262014190000       1.000000000000
C7 C       0.564683590000       0.679825370000       0.196324580000       1.000000000000
C8 C       0.567047100000       0.960317460000       0.509086100000       1.000000000000
C9 C       0.621584750000       1.038586690000       0.591756780000       1.000000000000
C10 C       0.652238660000       0.931976950000       0.470024410000       1.000000000000
C11 C       0.707644690000       0.995008750000       0.535388130000       1.000000000000
C12 C       0.732728100000       0.874728820000       0.398727980000       1.000000000000
C13 C       0.807666420000       0.813693490000       0.323510760000       1.000000000000
C14 C       0.863970820000       0.867467940000       0.378576940000       1.000000000000
C15 C       0.885517850000       0.741684010000       0.236004290000       1.000000000000
C16 C       0.941665290000       0.777153710000       0.270843750000       1.000000000000
N1 N       0.923108910000       0.466884630000      -0.074715880000       1.000000000000
N2 N       0.795630490000       0.503963440000      -0.021641550000       1.000000000000
N3 N       0.720605280000       0.567405930000       0.056576430000       1.000000000000
N4 N       0.644782170000       0.626588210000       0.129873690000       1.000000000000
N5 N       0.538220840000       0.780884040000       0.311335990000       1.000000000000
N6 N       0.786371370000       0.934454390000       0.460436440000       1.000000000000
H1 H       1.000033720000       0.664111290000       0.139483860000       1.000000000000
H2 H       0.844170140000       0.292910090000      -0.262604590000       1.000000000000
H3 H       0.542442430000       0.538398370000       0.040347430000       1.000000000000
H4 H       0.542804290000       1.037903320000       0.597743080000       1.000000000000
H5 H       0.641983790000       1.180301360000       0.748265010000       1.000000000000
H6 H       0.732727110000       1.134139480000       0.688538520000       1.000000000000
H7 H       0.888820120000       1.006593210000       0.532050900000       1.000000000000
H8 H       0.970816660000       0.911491110000       0.418681590000       1.000000000000
#END
data_mol9b_opt_9-QR-9-1954-3
_audit_creation_method 'generated by cspy2.0'
_cell_length_a 9.0932
_cell_length_b 11.8102
_cell_length_c 15.516
_cell_angle_alpha 90.0
_cell_angle_beta 48.5295
_cell_angle_gamma 90.0
loop_
_symmetry_equiv_pos_site_id
_symmetry_equiv_pos_as_xyz
1 +x,+y,+z
2 +x,-y,1/2+z
3 1/2+x,1/2+y,+z
4 1/2+x,1/2-y,1/2+z
loop_
_atom_site_label
_atom_site_type_symbol
_atom_site_fract_x
_atom_site_fract_y
_atom_site_fract_z
_atom_site_occupancy
C1 C       0.416453650000       0.944986660000       0.549388430000       1.000000000000
C2 C       0.500384840000       1.107285680000       0.589871120000       1.000000000000
C3 C       0.581678130000       1.043556560000       0.629492910000       1.000000000000
C4 C       0.732596140000       1.039944990000       0.702997620000       1.000000000000
C5 C       0.882900700000       1.039929240000       0.776232090000       1.000000000000
C6 C       1.033933150000       1.043514350000       0.849669500000       1.000000000000
C7 C       1.115387870000       1.107229170000       0.889202250000       1.000000000000
C8 C       1.199188900000       0.944916140000       0.929748690000       1.000000000000
C9 C       1.128388360000       0.874228500000       0.895400690000       1.000000000000
C10 C       1.041403090000       0.921107610000       0.853189890000       1.000000000000
C11 C       0.964339870000       0.858852080000       0.815710070000       1.000000000000
C12 C       0.882827840000       0.916268200000       0.776091500000       1.000000000000
C13 C       0.732792800000       0.916283630000       0.703061440000       1.000000000000
C14 C       0.651241950000       0.858885340000       0.663455430000       1.000000000000
C15 C       0.574196630000       0.921158300000       0.625972240000       1.000000000000
C16 C       0.487156200000       0.874286700000       0.583789510000       1.000000000000
N1 N       0.422460130000       1.061694510000       0.552100340000       1.000000000000
N2 N       0.656816860000       1.100175780000       0.666060320000       1.000000000000
N3 N       0.807715690000       1.098705680000       0.739641370000       1.000000000000
N4 N       0.958706490000       1.100145940000       0.813166470000       1.000000000000
N5 N       1.193329850000       1.061626520000       0.926957220000       1.000000000000
N6 N       0.807825850000       0.856786280000       0.739561460000       1.000000000000
H1 H       0.349717910000       0.911829540000       0.517084560000       1.000000000000
H2 H       0.505985250000       1.199074560000       0.592421370000       1.000000000000
H3 H       1.109941980000       1.199019170000       0.886569460000       1.000000000000
H4 H       1.265888060000       0.911747700000       0.962070760000       1.000000000000
H5 H       1.137137310000       0.783122230000       0.899657550000       1.000000000000
H6 H       0.964102080000       0.767050520000       0.815578510000       1.000000000000
H7 H       0.651366940000       0.767083770000       0.663633620000       1.000000000000
H8 H       0.478249550000       0.783182100000       0.579622220000       1.000000000000
#END
data_mol9b_opt_15-QR-15-3350-3
_audit_creation_method 'generated by cspy2.0'
_cell_length_a 7.7949
_cell_length_b 31.1892
_cell_length_c 10.4542
_cell_angle_alpha 90.0
_cell_angle_beta 94.8876
_cell_angle_gamma 90.0
loop_
_symmetry_equiv_pos_site_id
_symmetry_equiv_pos_as_xyz
1 -x,-y,-z
2 +x,+y,+z
3 -x,+y,1/2-z
4 +x,-y,1/2+z
5 1/2-x,1/2-y,-z
6 1/2+x,1/2+y,+z
7 1/2-x,1/2+y,1/2-z
8 1/2+x,1/2-y,1/2+z
loop_
_atom_site_label
_atom_site_type_symbol
_atom_site_fract_x
_atom_site_fract_y
_atom_site_fract_z
_atom_site_occupancy
C1 C       0.271218590000       0.491210080000       0.775508590000       1.000000000000
C2 C       0.132001960000       0.534017380000       0.620514090000       1.000000000000
C3 C       0.191560970000       0.572770290000       0.686136170000       1.000000000000
C4 C       0.201091010000       0.646192090000       0.696013520000       1.000000000000
C5 C       0.207406820000       0.719375020000       0.702366900000       1.000000000000
C6 C       0.210684940000       0.792892010000       0.705179740000       1.000000000000
C7 C       0.158060970000       0.833317210000       0.646380290000       1.000000000000
C8 C       0.304804440000       0.871868440000       0.808197910000       1.000000000000
C9 C       0.364024080000       0.836536630000       0.874248550000       1.000000000000
C10 C       0.318947450000       0.794873740000       0.824899060000       1.000000000000
C11 C       0.370529590000       0.756567260000       0.882426860000       1.000000000000
C12 C       0.316448590000       0.717674050000       0.822997530000       1.000000000000
C13 C       0.310093820000       0.644654860000       0.816683460000       1.000000000000
C14 C       0.357165780000       0.604253780000       0.869304930000       1.000000000000
C15 C       0.299020470000       0.567580760000       0.805308970000       1.000000000000
C16 C       0.336518180000       0.524688230000       0.847463640000       1.000000000000
N1 N       0.168774010000       0.495566860000       0.661792480000       1.000000000000
N2 N       0.144847480000       0.610077180000       0.634036940000       1.000000000000
N3 N       0.152430370000       0.683555800000       0.641856160000       1.000000000000
N4 N       0.157522110000       0.757072460000       0.646801080000       1.000000000000
N5 N       0.201667900000       0.870571600000       0.694084090000       1.000000000000
N6 N       0.365710710000       0.680383240000       0.877885000000       1.000000000000
H1 H       0.297492170000       0.458376990000       0.805130880000       1.000000000000
H2 H       0.051474350000       0.537866370000       0.531111470000       1.000000000000
H3 H       0.076931490000       0.831876370000       0.556586100000       1.000000000000
H4 H       0.336951600000       0.903831530000       0.843310870000       1.000000000000
H5 H       0.444679400000       0.839601230000       0.963520390000       1.000000000000
H6 H       0.451427510000       0.755242810000       0.971994530000       1.000000000000
H7 H       0.437986960000       0.603165110000       0.958938210000       1.000000000000
H8 H       0.416308400000       0.519235680000       0.936056790000       1.000000000000
#END
data_mol9b_opt_2-QR-2-5876-3
_audit_creation_method 'generated by cspy2.0'
_cell_length_a 10.4258
_cell_length_b 14.4621
_cell_length_c 7.6349
_cell_angle_alpha 137.5363
_cell_angle_beta 110.0504
_cell_angle_gamma 93.2496
loop_
_symmetry_equiv_pos_site_id
_symmetry_equiv_pos_as_xyz
1 -x,-y,-z
2 +x,+y,+z
loop_
_atom_site_label
_atom_site_type_symbol
_atom_site_fract_x
_atom_site_fract_y
_atom_site_fract_z
_atom_site_occupancy
C1 C       0.105336890000       0.452537390000       0.672361670000       1.000000000000
C2 C       0.262043040000       0.358489430000       0.503833700000       1.000000000000
C3 C       0.310793110000       0.340360430000       0.674640070000       1.000000000000
C4 C       0.455030670000       0.268876430000       0.818661970000       1.000000000000
C5 C       0.600405090000       0.196511640000       0.956759740000       1.000000000000
C6 C       0.747944260000       0.122560420000       1.089769090000       1.000000000000
C7 C       0.856389830000       0.062286690000       1.068181180000       1.000000000000
C8 C       0.860865480000       0.075353450000       1.389311540000       1.000000000000
C9 C       0.759444130000       0.132793900000       1.431187690000       1.000000000000
C10 C       0.697560950000       0.159277660000       1.280959160000       1.000000000000
C11 C       0.593916880000       0.216927900000       1.304193610000       1.000000000000
C12 C       0.542158920000       0.237278730000       1.142942810000       1.000000000000
C13 C       0.397155210000       0.309537420000       1.005250680000       1.000000000000
C14 C       0.291540330000       0.367766610000       1.017168220000       1.000000000000
C15 C       0.246319660000       0.384352470000       0.852608400000       1.000000000000
C16 C       0.140481490000       0.441786210000       0.843820490000       1.000000000000
N1 N       0.165578160000       0.411102420000       0.501425140000       1.000000000000
N2 N       0.409969460000       0.285503050000       0.658191610000       1.000000000000
N3 N       0.555322310000       0.213349950000       0.799151370000       1.000000000000
N4 N       0.701977700000       0.140160650000       0.935589640000       1.000000000000
N5 N       0.910050040000       0.039720380000       1.208070520000       1.000000000000
N6 N       0.441727660000       0.293004570000       1.163770640000       1.000000000000
H1 H       0.025551030000       0.495668910000       0.661514210000       1.000000000000
H2 H       0.310255020000       0.325476390000       0.370179120000       1.000000000000
H3 H       0.894218040000       0.034656170000       0.924806890000       1.000000000000
H4 H       0.909552700000       0.054115930000       1.500219730000       1.000000000000
H5 H       0.725153740000       0.158613370000       1.576596920000       1.000000000000
H6 H       0.550593260000       0.247300460000       1.442374900000       1.000000000000
H7 H       0.248768030000       0.398007370000       1.155969500000       1.000000000000
H8 H       0.089383390000       0.476163620000       0.973392830000       1.000000000000
#END
data_mol9b_opt_14-QR-14-4279-3
_audit_creation_method 'generated by cspy2.0'
_cell_length_a 6.5985
_cell_length_b 7.6583
_cell_length_c 26.7449
_cell_angle_alpha 90.0
_cell_angle_beta 72.3218
_cell_angle_gamma 90.0
loop_
_symmetry_equiv_pos_site_id
_symmetry_equiv_pos_as_xyz
1 -x,-y,-z
2 +x,+y,+z
3 -x,1/2+y,1/2-z
4 +x,1/2-y,1/2+z
loop_
_atom_site_label
_atom_site_type_symbol
_atom_site_fract_x
_atom_site_fract_y
_atom_site_fract_z
_atom_site_occupancy
C1 C       0.360901600000       0.781176170000       0.821022790000       1.000000000000
C2 C       0.357039010000       1.081187570000       0.818293640000       1.000000000000
C3 C       0.325707940000       1.094626710000       0.874089400000       1.000000000000
C4 C       0.281646580000       1.263628490000       0.947410690000       1.000000000000
C5 C       0.238163620000       1.436472080000       1.019503760000       1.000000000000
C6 C       0.195117090000       1.614519870000       1.090923150000       1.000000000000
C7 C       0.179560030000       1.788089390000       1.113118920000       1.000000000000
C8 C       0.135846210000       1.680246120000       1.195961570000       1.000000000000
C9 C       0.147476730000       1.510162720000       1.180710770000       1.000000000000
C10 C       0.178142070000       1.469198010000       1.126716300000       1.000000000000
C11 C       0.192725290000       1.302422750000       1.106200020000       1.000000000000
C12 C       0.223197880000       1.280914110000       1.052016780000       1.000000000000
C13 C       0.266503390000       1.108455700000       0.980088490000       1.000000000000
C14 C       0.282897010000       0.942684280000       0.956168660000       1.000000000000
C15 C       0.312727400000       0.932372400000       0.902827540000       1.000000000000
C16 C       0.331863650000       0.773614470000       0.873547340000       1.000000000000
N1 N       0.373735120000       0.934491570000       0.793033620000       1.000000000000
N2 N       0.310957450000       1.252133440000       0.895180720000       1.000000000000
N3 N       0.267047070000       1.423892280000       0.967969830000       1.000000000000
N4 N       0.223603230000       1.599309200000       1.039987010000       1.000000000000
N5 N       0.151734420000       1.820205940000       1.162415530000       1.000000000000
N6 N       0.237598380000       1.119937730000       1.031731480000       1.000000000000
H1 H       0.375861530000       0.662986110000       0.797858770000       1.000000000000
H2 H       0.366891970000       1.202765690000       0.796696260000       1.000000000000
H3 H       0.192337720000       1.897170760000       1.086319790000       1.000000000000
H4 H       0.112733000000       1.715101170000       1.236609910000       1.000000000000
H5 H       0.133807180000       1.405754360000       1.208921000000       1.000000000000
H6 H       0.181583620000       1.186795270000       1.130278620000       1.000000000000
H7 H       0.271469480000       0.827611620000       0.980485720000       1.000000000000
H8 H       0.323059180000       0.649087280000       0.893375620000       1.000000000000
#END
data_mol9b_opt_19-QR-19-3657-3
_audit_creation_method 'generated by cspy2.0'
_cell_length_a 25.8527
_cell_length_b 7.6539
_cell_length_c 6.5215
_cell_angle_alpha 90.0
_cell_angle_beta 90.0
_cell_angle_gamma 90.0
loop_
_symmetry_equiv_pos_site_id
_symmetry_equiv_pos_as_xyz
1 +x,+y,+z
2 -x,1/2+y,1/2-z
3 1/2-x,-y,1/2+z
4 1/2+x,1/2-y,-z
loop_
_atom_site_label
_atom_site_type_symbol
_atom_site_fract_x
_atom_site_fract_y
_atom_site_fract_z
_atom_site_occupancy
C1 C       0.930733530000       0.212750910000       0.676102320000       1.000000000000
C2 C       0.933598540000      -0.087446080000       0.681511080000       1.000000000000
C3 C       0.877784030000      -0.100717180000       0.678655920000       1.000000000000
C4 C       0.804513000000      -0.269587460000       0.677729520000       1.000000000000
C5 C       0.732473970000      -0.442305720000       0.676975490000       1.000000000000
C6 C       0.661105040000      -0.620233330000       0.676195710000       1.000000000000
C7 C       0.638980320000      -0.793835250000       0.678082790000       1.000000000000
C8 C       0.556031830000      -0.685666880000       0.671092680000       1.000000000000
C9 C       0.571209800000      -0.515531210000       0.668876160000       1.000000000000
C10 C       0.625216160000      -0.474712700000       0.671304980000       1.000000000000
C11 C       0.645660310000      -0.307903690000       0.669360100000       1.000000000000
C12 C       0.699862200000      -0.286553310000       0.672089200000       1.000000000000
C13 C       0.771739720000      -0.114219970000       0.672919490000       1.000000000000
C14 C       0.795592110000       0.051573830000       0.671248760000       1.000000000000
C15 C       0.848955390000       0.061723540000       0.674099490000       1.000000000000
C16 C       0.878178480000       0.220482770000       0.672966850000       1.000000000000
N1 N       0.958804400000       0.059256780000       0.680350760000       1.000000000000
N2 N       0.856760950000      -0.258250360000       0.680419660000       1.000000000000
N3 N       0.784027460000      -0.429881060000       0.679667060000       1.000000000000
N4 N       0.712063790000      -0.605174400000       0.678919370000       1.000000000000
N5 N       0.589667370000      -0.825815180000       0.675695920000       1.000000000000
N6 N       0.720075820000      -0.125545860000       0.670183150000       1.000000000000
H1 H       0.953857540000       0.330937600000       0.675382180000       1.000000000000
H2 H       0.955260060000      -0.209164020000       0.684837770000       1.000000000000
H3 H       0.665848290000      -0.903065580000       0.681676420000       1.000000000000
H4 H       0.515374540000      -0.720414220000       0.669290160000       1.000000000000
H5 H       0.542933080000      -0.410972220000       0.665307960000       1.000000000000
H6 H       0.621511030000      -0.192131990000       0.665799790000       1.000000000000
H7 H       0.771210270000       0.166791100000       0.667827870000       1.000000000000
H8 H       0.858285110000       0.345145950000       0.669676670000       1.000000000000
#END
data_mol9b_opt_14-QR-14-7215-3
_audit_creation_method 'generated by cspy2.0'
_cell_length_a 6.5755
_cell_length_b 3.9046
_cell_length_c 69.3431
_cell_angle_alpha 90.0
_cell_angle_beta 44.5048
_cell_angle_gamma 90.0
loop_
_symmetry_equiv_pos_site_id
_symmetry_equiv_pos_as_xyz
1 -x,-y,-z
2 +x,+y,+z
3 -x,1/2+y,1/2-z
4 +x,1/2-y,1/2+z
loop_
_atom_site_label
_atom_site_type_symbol
_atom_site_fract_x
_atom_site_fract_y
_atom_site_fract_z
_atom_site_occupancy
C1 C       0.467437470000       0.795075330000       0.228919870000       1.000000000000
C2 C       0.867773650000       0.586043270000       0.185949960000       1.000000000000
C3 C       0.766381230000       0.715834990000       0.174466010000       1.000000000000
C4 C       0.832055420000       0.784104750000       0.137469510000       1.000000000000
C5 C       0.905381610000       0.846670690000       0.100128080000       1.000000000000
C6 C       0.987076380000       0.904291470000       0.062142810000       1.000000000000
C7 C       1.167911860000       0.842406100000       0.033221290000       1.000000000000
C8 C       0.849607860000       1.122057040000       0.034654950000       1.000000000000
C9 C       0.658539730000       1.198884460000       0.061884300000       1.000000000000
C10 C       0.719804030000       1.091888690000       0.077051140000       1.000000000000
C11 C       0.544366560000       1.153503700000       0.104698850000       1.000000000000
C12 C       0.631647290000       1.033002030000       0.117079240000       1.000000000000
C13 C       0.558431380000       0.970464400000       0.154339550000       1.000000000000
C14 C       0.391538320000       1.022827180000       0.182426200000       1.000000000000
C15 C       0.491761470000       0.896916730000       0.193040520000       1.000000000000
C16 C       0.345462730000       0.931028400000       0.221032310000       1.000000000000
N1 N       0.728766690000       0.622053780000       0.211507580000       1.000000000000
N2 N       0.928396050000       0.661878630000       0.148062380000       1.000000000000
N3 N       0.998776980000       0.726816390000       0.110761130000       1.000000000000
N4 N       1.075673400000       0.787525490000       0.073058560000       1.000000000000
N5 N       1.105073110000       0.943773710000       0.020136330000       1.000000000000
N6 N       0.463370760000       1.091360430000       0.143846100000       1.000000000000
H1 H       0.361410630000       0.816997700000       0.249994040000       1.000000000000
H2 H       1.073735410000       0.450340400000       0.172039590000       1.000000000000
H3 H       1.368428550000       0.701875370000       0.022016550000       1.000000000000
H4 H       0.808792580000       1.199967870000       0.022653970000       1.000000000000
H5 H       0.461144500000       1.339742950000       0.072172000000       1.000000000000
H6 H       0.341048790000       1.291681120000       0.117316330000       1.000000000000
H7 H       0.188360160000       1.161002140000       0.194927700000       1.000000000000
H8 H       0.139403620000       1.064332040000       0.235671740000       1.000000000000
#END
data_mol9b_opt_15-QR-15-1276-3
_audit_creation_method 'generated by cspy2.0'
_cell_length_a 26.1308
_cell_length_b 13.0029
_cell_length_c 7.6227
_cell_angle_alpha 90.0
_cell_angle_beta 82.0508
_cell_angle_gamma 90.0
loop_
_symmetry_equiv_pos_site_id
_symmetry_equiv_pos_as_xyz
1 -x,-y,-z
2 +x,+y,+z
3 -x,+y,1/2-z
4 +x,-y,1/2+z
5 1/2-x,1/2-y,-z
6 1/2+x,1/2+y,+z
7 1/2-x,1/2+y,1/2-z
8 1/2+x,1/2-y,1/2+z
loop_
_atom_site_label
_atom_site_type_symbol
_atom_site_fract_x
_atom_site_fract_y
_atom_site_fract_z
_atom_site_occupancy
C1 C       0.070712470000       0.375402990000       0.372296160000       1.000000000000
C2 C       0.068753250000       0.376272910000       0.674766640000       1.000000000000
C3 C       0.124550950000       0.375670550000       0.659680730000       1.000000000000
C4 C       0.198254530000       0.375215380000       0.791740120000       1.000000000000
C5 C       0.270738770000       0.374766540000       0.928285390000       1.000000000000
C6 C       0.342570020000       0.374417070000       1.070392070000       1.000000000000
C7 C       0.365194020000       0.374610290000       1.233212410000       1.000000000000
C8 C       0.447735360000       0.373614230000       1.082543880000       1.000000000000
C9 C       0.432061500000       0.373354020000       0.919665260000       1.000000000000
C10 C       0.377986500000       0.373780910000       0.906212070000       1.000000000000
C11 C       0.357062220000       0.373629320000       0.749346550000       1.000000000000
C12 C       0.302850700000       0.374138330000       0.755512900000       1.000000000000
C13 C       0.230528580000       0.374547050000       0.619272960000       1.000000000000
C14 C       0.206202230000       0.374403320000       0.465160530000       1.000000000000
C15 C       0.152862300000       0.374947920000       0.482130850000       1.000000000000
C16 C       0.123191280000       0.374826150000       0.337806490000       1.000000000000
N1 N       0.043131740000       0.376146940000       0.540487550000       1.000000000000
N2 N       0.146025610000       0.375783060000       0.806950940000       1.000000000000
N3 N       0.219200040000       0.375293730000       0.942053550000       1.000000000000
N4 N       0.291616960000       0.374874430000       1.081218390000       1.000000000000
N5 N       0.414554080000       0.374244130000       1.240189340000       1.000000000000
N6 N       0.282174390000       0.374025290000       0.604346510000       1.000000000000
H1 H       0.047256160000       0.375304310000       0.265552780000       1.000000000000
H2 H       0.047479850000       0.376860590000       0.807834790000       1.000000000000
H3 H       0.338680920000       0.375123840000       1.356411350000       1.000000000000
H4 H       0.488456610000       0.373326280000       1.096700030000       1.000000000000
H5 H       0.459995860000       0.372826490000       0.800434150000       1.000000000000
H6 H       0.380839730000       0.373130000000       0.620971450000       1.000000000000
H7 H       0.230213020000       0.373831380000       0.337225800000       1.000000000000
H8 H       0.142689530000       0.374255420000       0.202684390000       1.000000000000
#END
data_mol9b_opt_2-QR-2-4130-3
_audit_creation_method 'generated by cspy2.0'
_cell_length_a 18.2181
_cell_length_b 17.6368
_cell_length_c 7.6689
_cell_angle_alpha 66.6546
_cell_angle_beta 151.1863
_cell_angle_gamma 135.08950000000002
loop_
_symmetry_equiv_pos_site_id
_symmetry_equiv_pos_as_xyz
1 -x,-y,-z
2 +x,+y,+z
loop_
_atom_site_label
_atom_site_type_symbol
_atom_site_fract_x
_atom_site_fract_y
_atom_site_fract_z
_atom_site_occupancy
C1 C       0.984044200000       0.912155510000       0.733646270000       1.000000000000
C2 C       0.873435920000       0.735671830000       0.554821650000       1.000000000000
C3 C       0.854293280000       0.691829180000       0.727685350000       1.000000000000
C4 C       0.773208090000       0.544384500000       0.869435990000       1.000000000000
C5 C       0.691055390000       0.395464120000       1.005110490000       1.000000000000
C6 C       0.606950640000       0.243812450000       1.135349700000       1.000000000000
C7 C       0.537019970000       0.126464800000       1.108943480000       1.000000000000
C8 C       0.555371830000       0.137054120000       1.436998080000       1.000000000000
C9 C       0.622239800000       0.247864580000       1.483881830000       1.000000000000
C10 C       0.651331300000       0.306975720000       1.332751980000       1.000000000000
C11 C       0.718210750000       0.419168190000       1.360573890000       1.000000000000
C12 C       0.740068420000       0.466817740000       1.197707060000       1.000000000000
C13 C       0.822134430000       0.615440290000       1.062503940000       1.000000000000
C14 C       0.889589830000       0.729255650000       1.078883360000       1.000000000000
C15 C       0.907045140000       0.769698880000       0.912340350000       1.000000000000
C16 C       0.973406090000       0.882847970000       0.907642400000       1.000000000000
N1 N       0.934281610000       0.839063550000       0.556260210000       1.000000000000
N2 N       0.790722810000       0.584779790000       0.707001560000       1.000000000000
N3 N       0.708869460000       0.436084190000       0.845659720000       1.000000000000
N4 N       0.625727790000       0.285663600000       0.979545020000       1.000000000000
N5 N       0.512324240000       0.075599890000       1.249765260000       1.000000000000
N6 N       0.804675640000       0.575393140000       1.222890730000       1.000000000000
H1 H       1.033853390000       0.997291330000       0.725825170000       1.000000000000
H2 H       0.833811390000       0.677321860000       0.416071230000       1.000000000000
H3 H       0.503597940000       0.078975020000       0.960842370000       1.000000000000
H4 H       0.531925860000       0.090147160000       1.548408320000       1.000000000000
H5 H       0.653597230000       0.291681410000       1.633942690000       1.000000000000
H6 H       0.754748280000       0.472294180000       1.503579050000       1.000000000000
H7 H       0.926039130000       0.781965840000       1.222630120000       1.000000000000
H8 H       1.014561360000       0.944082350000       1.042322010000       1.000000000000
#END
data_mol9b_opt_33-QR-33-806-3
_audit_creation_method 'generated by cspy2.0'
_cell_length_a 6.6022
_cell_length_b 48.6611
_cell_length_c 3.8856
_cell_angle_alpha 90.0
_cell_angle_beta 90.0
_cell_angle_gamma 90.0
loop_
_symmetry_equiv_pos_site_id
_symmetry_equiv_pos_as_xyz
1 +x,+y,+z
2 -x,-y,1/2+z
3 1/2+x,1/2-y,+z
4 1/2-x,1/2+y,1/2+z
loop_
_atom_site_label
_atom_site_type_symbol
_atom_site_fract_x
_atom_site_fract_y
_atom_site_fract_z
_atom_site_occupancy
C1 C       0.190594920000       0.478921220000       0.161567550000       1.000000000000
C2 C       0.112661370000       0.435901550000       0.367306560000       1.000000000000
C3 C       0.299824150000       0.424456220000       0.237169290000       1.000000000000
C4 C       0.511051580000       0.387476070000       0.166279670000       1.000000000000
C5 C       0.717190310000       0.350147300000       0.100949310000       1.000000000000
C6 C       0.919933970000       0.312182520000       0.040953790000       1.000000000000
C7 C       0.955861760000       0.283245140000       0.100634190000       1.000000000000
C8 C       1.263291170000       0.284786950000      -0.176649320000       1.000000000000
C9 C       1.250248520000       0.312037030000      -0.251317940000       1.000000000000
C10 C       1.075430590000       0.327161660000      -0.144129020000       1.000000000000
C11 C       1.043725060000       0.354830380000      -0.203378130000       1.000000000000
C12 C       0.863843480000       0.367168360000      -0.082749450000       1.000000000000
C13 C       0.658131390000       0.404411410000      -0.017678850000       1.000000000000
C14 C       0.614551060000       0.432512350000      -0.067870800000       1.000000000000
C15 C       0.434996150000       0.443084780000       0.058120940000       1.000000000000
C16 C       0.371464340000       0.471078820000       0.025781060000       1.000000000000
N1 N       0.060087100000       0.461463380000       0.332967990000       1.000000000000
N2 N       0.335602670000       0.398032710000       0.288821880000       1.000000000000
N3 N       0.544327460000       0.360741270000       0.220959130000       1.000000000000
N4 N       0.749644500000       0.323053430000       0.157581390000       1.000000000000
N5 N       1.116724070000       0.270204130000      -0.000630370000       1.000000000000
N6 N       0.831628940000       0.393958440000      -0.138662540000       1.000000000000
H1 H       0.138612270000       0.499993220000       0.140832410000       1.000000000000
H2 H       0.011213440000       0.421956060000       0.501748270000       1.000000000000
H3 H       0.839418580000       0.271991700000       0.239489660000       1.000000000000
H4 H       1.394006280000       0.272819750000      -0.254621790000       1.000000000000
H5 H       1.370420910000       0.322372440000      -0.390620200000       1.000000000000
H6 H       1.152391550000       0.367495770000      -0.339790960000       1.000000000000
H7 H       0.723818170000       0.445053360000      -0.204699980000       1.000000000000
H8 H       0.467561040000       0.485753120000      -0.106194410000       1.000000000000
#END
data_mol9b_opt_15-QR-15-7319-3
_audit_creation_method 'generated by cspy2.0'
_cell_length_a 31.9735
_cell_length_b 31.2334
_cell_length_c 7.8016
_cell_angle_alpha 90.0
_cell_angle_beta 19.054
_cell_angle_gamma 90.0
loop_
_symmetry_equiv_pos_site_id
_symmetry_equiv_pos_as_xyz
1 -x,-y,-z
2 +x,+y,+z
3 -x,+y,1/2-z
4 +x,-y,1/2+z
5 1/2-x,1/2-y,-z
6 1/2+x,1/2+y,+z
7 1/2-x,1/2+y,1/2-z
8 1/2+x,1/2-y,1/2+z
loop_
_atom_site_label
_atom_site_type_symbol
_atom_site_fract_x
_atom_site_fract_y
_atom_site_fract_z
_atom_site_occupancy
C1 C       0.273975530000       0.490838400000       0.664821420000       1.000000000000
C2 C       0.120884750000       0.533989030000       1.135178960000       1.000000000000
C3 C       0.186040200000       0.572511820000       0.937547360000       1.000000000000
C4 C       0.196140070000       0.645797980000       0.910101870000       1.000000000000
C5 C       0.202728440000       0.718854810000       0.893426590000       1.000000000000
C6 C       0.205914250000       0.792254770000       0.887027110000       1.000000000000
C7 C       0.147933630000       0.832774050000       1.066325180000       1.000000000000
C8 C       0.308586390000       0.870843640000       0.575975160000       1.000000000000
C9 C       0.373775200000       0.835391130000       0.374843380000       1.000000000000
C10 C       0.324602590000       0.793919670000       0.523591060000       1.000000000000
C11 C       0.381391180000       0.755519440000       0.347953560000       1.000000000000
C12 C       0.322295060000       0.716840120000       0.527140190000       1.000000000000
C13 C       0.315696430000       0.643946540000       0.543930930000       1.000000000000
C14 C       0.367575020000       0.603467600000       0.383290010000       1.000000000000
C15 C       0.303991880000       0.567017210000       0.576278550000       1.000000000000
C16 C       0.345424700000       0.524077820000       0.447604190000       1.000000000000
N1 N       0.161487550000       0.495487380000       1.009227390000       1.000000000000
N2 N       0.134608100000       0.609899700000       1.096762690000       1.000000000000
N3 N       0.142610870000       0.683247820000       1.075830330000       1.000000000000
N4 N       0.147835140000       0.756641670000       1.063302030000       1.000000000000
N5 N       0.195492030000       0.869847980000       0.922257590000       1.000000000000
N6 N       0.376509330000       0.679461050000       0.359376480000       1.000000000000
H1 H       0.303043550000       0.457976330000       0.574471950000       1.000000000000
H2 H       0.032456030000       0.538067120000       1.405932530000       1.000000000000
H3 H       0.058959830000       0.831570890000       1.338702700000       1.000000000000
H4 H       0.343619740000       0.902667120000       0.470051560000       1.000000000000
H5 H       0.462228040000       0.838216950000       0.104153890000       1.000000000000
H6 H       0.470126080000       0.753962030000       0.076180590000       1.000000000000
H7 H       0.456285120000       0.602145210000       0.111742970000       1.000000000000
H8 H       0.433049260000       0.518400710000       0.179229890000       1.000000000000
#END
data_mol9b_opt_1-QR-1-388-3
_audit_creation_method 'generated by cspy2.0'
_cell_length_a 4.7598
_cell_length_b 15.5913
_cell_length_c 5.5512
_cell_angle_alpha 107.3411
_cell_angle_beta 95.4863
_cell_angle_gamma 120.36880000000001
loop_
_symmetry_equiv_pos_site_id
_symmetry_equiv_pos_as_xyz
1 +x,+y,+z
loop_
_atom_site_label
_atom_site_type_symbol
_atom_site_fract_x
_atom_site_fract_y
_atom_site_fract_z
_atom_site_occupancy
C1 C       0.426596680000       0.900392920000       0.228478280000       1.000000000000
C2 C       0.676106690000       1.060187590000       0.170072950000       1.000000000000
C3 C       0.556636490000       1.105393730000       0.368218440000       1.000000000000
C4 C       0.522067860000       1.246305960000       0.603897080000       1.000000000000
C5 C       0.493435050000       1.388444270000       0.834504090000       1.000000000000
C6 C       0.470791160000       1.532962760000       1.062013720000       1.000000000000
C7 C       0.559500370000       1.641571080000       1.113502020000       1.000000000000
C8 C       0.279202860000       1.639945570000       1.428948460000       1.000000000000
C9 C       0.177100020000       1.537942480000       1.401836070000       1.000000000000
C10 C       0.269855220000       1.479095930000       1.214451220000       1.000000000000
C11 C       0.182835470000       1.375309960000       1.167981410000       1.000000000000
C12 C       0.291864650000       1.326829670000       0.976821130000       1.000000000000
C13 C       0.320324010000       1.184993490000       0.746659460000       1.000000000000
C14 C       0.241982800000       1.079417360000       0.687734780000       1.000000000000
C15 C       0.358154190000       1.037549330000       0.497813700000       1.000000000000
C16 C       0.297869540000       0.932078460000       0.418381300000       1.000000000000
N1 N       0.616225370000       0.963955020000       0.103137430000       1.000000000000
N2 N       0.634784520000       1.204573960000       0.418240510000       1.000000000000
N3 N       0.603570860000       1.346588210000       0.651459410000       1.000000000000
N4 N       0.577255800000       1.490071040000       0.881422840000       1.000000000000
N5 N       0.470631460000       1.692467650000       1.285521130000       1.000000000000
N6 N       0.209068650000       1.226336600000       0.930294420000       1.000000000000
H1 H       0.384847280000       0.820933370000       0.164389090000       1.000000000000
H2 H       0.825095910000       1.111000770000       0.072834760000       1.000000000000
H3 H       0.710262380000       1.682067200000       0.999401790000       1.000000000000
H4 H       0.212685810000       1.686420410000       1.569413010000       1.000000000000
H5 H       0.026800390000       1.500919560000       1.520222290000       1.000000000000
H6 H       0.033128050000       1.329436160000       1.273377550000       1.000000000000
H7 H       0.091985030000       1.033972840000       0.793744830000       1.000000000000
H8 H       0.150636180000       0.878474720000       0.509756240000       1.000000000000
#END
data_mol9b_opt_4-QR-4-5575-3
_audit_creation_method 'generated by cspy2.0'
_cell_length_a 4.5796
_cell_length_b 25.113
_cell_length_c 10.1619
_cell_angle_alpha 90.0
_cell_angle_beta 33.5232
_cell_angle_gamma 90.0
loop_
_symmetry_equiv_pos_site_id
_symmetry_equiv_pos_as_xyz
1 +x,+y,+z
2 -x,1/2+y,-z
loop_
_atom_site_label
_atom_site_type_symbol
_atom_site_fract_x
_atom_site_fract_y
_atom_site_fract_z
_atom_site_occupancy
C1 C       0.072438950000       0.132588910000       0.744970360000       1.000000000000
C2 C       0.974846270000       0.135348420000       0.432305080000       1.000000000000
C3 C       0.994474900000       0.080089330000       0.464849820000       1.000000000000
C4 C       1.474933970000       0.007521630000       0.351155800000       1.000000000000
C5 C       1.967383280000      -0.063824620000       0.232489580000       1.000000000000
C6 C       2.475758590000      -0.134520350000       0.107773760000       1.000000000000
C7 C       2.988979570000      -0.156462390000      -0.053273910000       1.000000000000
C8 C       2.634283640000      -0.238590850000       0.126920010000       1.000000000000
C9 C       2.128955530000      -0.223527320000       0.290138550000       1.000000000000
C10 C       2.025916080000      -0.170039610000       0.287676950000       1.000000000000
C11 C       1.532505350000      -0.149769320000       0.443036620000       1.000000000000
C12 C       1.488005470000      -0.096096840000       0.420253870000       1.000000000000
C13 C       0.996632140000      -0.024904700000       0.538712020000       1.000000000000
C14 C       0.507485930000      -0.001255460000       0.690245780000       1.000000000000
C15 C       0.496320890000       0.051581870000       0.656560950000       1.000000000000
C16 C       0.030210240000       0.080555050000       0.796456180000       1.000000000000
N1 N       0.543485180000       0.160340290000       0.563056610000       1.000000000000
N2 N       1.459820810000       0.059249250000       0.319567060000       1.000000000000
N3 N       1.948737110000      -0.012779840000       0.202642520000       1.000000000000
N4 N       2.448957230000      -0.084055360000       0.081221630000       1.000000000000
N5 N       3.067197620000      -0.205306120000      -0.045611640000       1.000000000000
N6 N       1.011944480000      -0.076059960000       0.569772420000       1.000000000000
H1 H      -0.274069220000       0.155516710000       0.848012820000       1.000000000000
H2 H       1.348162830000       0.156761890000       0.288540170000       1.000000000000
H3 H       3.326633490000      -0.129876640000      -0.188306080000       1.000000000000
H4 H       2.723931180000      -0.278862030000       0.124588320000       1.000000000000
H5 H       1.804811550000      -0.251507300000       0.421525410000       1.000000000000
H6 H       1.176195940000      -0.173662110000       0.582574810000       1.000000000000
H7 H       0.152718390000      -0.025367970000       0.829505250000       1.000000000000
H8 H      -0.351306520000       0.060892030000       0.941792860000       1.000000000000
#END
data_mol9b_opt_14-QR-14-409-3
_audit_creation_method 'generated by cspy2.0'
_cell_length_a 14.3479
_cell_length_b 7.6226
_cell_length_c 13.8815
_cell_angle_alpha 90.0
_cell_angle_beta 122.4528
_cell_angle_gamma 90.0
loop_
_symmetry_equiv_pos_site_id
_symmetry_equiv_pos_as_xyz
1 -x,-y,-z
2 +x,+y,+z
3 -x,1/2+y,1/2-z
4 +x,1/2-y,1/2+z
loop_
_atom_site_label
_atom_site_type_symbol
_atom_site_fract_x
_atom_site_fract_y
_atom_site_fract_z
_atom_site_occupancy
C1 C       0.139124620000       0.095831590000       0.268402760000       1.000000000000
C2 C       0.132609040000      -0.205540720000       0.261173100000       1.000000000000
C3 C       0.247879850000      -0.217957470000       0.298527900000       1.000000000000
C4 C       0.398876470000      -0.386273500000       0.344799730000       1.000000000000
C5 C       0.547315150000      -0.558471480000       0.390154250000       1.000000000000
C6 C       0.694381400000      -0.735911220000       0.435047500000       1.000000000000
C7 C       0.739728780000      -0.909806590000       0.446842910000       1.000000000000
C8 C       0.911365800000      -0.799894060000       0.504887240000       1.000000000000
C9 C       0.880362400000      -0.629365520000       0.497712090000       1.000000000000
C10 C       0.768859170000      -0.589266500000       0.461978600000       1.000000000000
C11 C       0.726981930000      -0.422163410000       0.451239610000       1.000000000000
C12 C       0.615043410000      -0.401609570000       0.415057890000       1.000000000000
C13 C       0.466926300000      -0.229794340000       0.369763550000       1.000000000000
C14 C       0.417996790000      -0.063764640000       0.356675160000       1.000000000000
C15 C       0.307772320000      -0.054440350000       0.320875290000       1.000000000000
C16 C       0.247717490000       0.104442800000       0.303982880000       1.000000000000
N1 N       0.080831040000      -0.058694400000       0.246782000000       1.000000000000
N2 N       0.290969570000      -0.375740280000       0.309813580000       1.000000000000
N3 N       0.440836520000      -0.546834620000       0.355623660000       1.000000000000
N4 N       0.589120600000      -0.721619110000       0.400904800000       1.000000000000
N5 N       0.841563360000      -0.941110620000       0.479605180000       1.000000000000
N6 N       0.573637990000      -0.240326780000       0.404398260000       1.000000000000
H1 H       0.091582260000       0.214088960000       0.254880090000       1.000000000000
H2 H       0.087620270000      -0.328067350000       0.244435960000       1.000000000000
H3 H       0.683981370000      -1.019880480000       0.426714800000       1.000000000000
H4 H       0.995306470000      -0.834115430000       0.531740900000       1.000000000000
H5 H       0.939007490000      -0.523957440000       0.518694930000       1.000000000000
H6 H       0.777126680000      -0.305567650000       0.469653680000       1.000000000000
H7 H       0.468600290000       0.052280200000       0.375160120000       1.000000000000
H8 H       0.289061030000       0.229896980000       0.319586460000       1.000000000000
#END
data_mol9b_opt_14-QR-14-7377-4
_audit_creation_method 'generated by cspy2.0'
_cell_length_a 37.5932
_cell_length_b 25.8011
_cell_length_c 7.6436
_cell_angle_alpha 90.0
_cell_angle_beta 10.0159
_cell_angle_gamma 90.0
loop_
_symmetry_equiv_pos_site_id
_symmetry_equiv_pos_as_xyz
1 -x,-y,-z
2 +x,+y,+z
3 -x,1/2+y,1/2-z
4 +x,1/2-y,1/2+z
loop_
_atom_site_label
_atom_site_type_symbol
_atom_site_fract_x
_atom_site_fract_y
_atom_site_fract_z
_atom_site_occupancy
C1 C       0.871003570000       0.320811550000       0.906925230000       1.000000000000
C2 C       0.886414440000       0.318921260000       0.531848940000       1.000000000000
C3 C       0.842788720000       0.373760080000       0.730401040000       1.000000000000
C4 C       0.791980280000       0.446206320000       0.808193150000       1.000000000000
C5 C       0.742280180000       0.517452840000       0.876753010000       1.000000000000
C6 C       0.693488580000       0.588065800000       0.935700130000       1.000000000000
C7 C       0.683492300000       0.610317060000       0.810601190000       1.000000000000
C8 C       0.613555830000       0.691450010000       1.258395360000       1.000000000000
C9 C       0.618207490000       0.676029940000       1.405978640000       1.000000000000
C10 C       0.659043910000       0.622873300000       1.248513220000       1.000000000000
C11 C       0.668087880000       0.602297400000       1.371446740000       1.000000000000
C12 C       0.709981060000       0.549011390000       1.189381710000       1.000000000000
C13 C       0.759493770000       0.477920380000       1.121342310000       1.000000000000
C14 C       0.771215590000       0.453997760000       1.230254230000       1.000000000000
C15 C       0.812962030000       0.401570990000       1.037700710000       1.000000000000
C16 C       0.829130720000       0.372390740000       1.117978160000       1.000000000000
N1 N       0.899945070000       0.293723000000       0.612878090000       1.000000000000
N2 N       0.832867390000       0.394875150000       0.621004170000       1.000000000000
N3 N       0.782512350000       0.466796970000       0.693828410000       1.000000000000
N4 N       0.733026340000       0.537979730000       0.758775560000       1.000000000000
N5 N       0.646047650000       0.658841980000       0.960441550000       1.000000000000
N6 N       0.719144980000       0.528682320000       1.305933200000       1.000000000000
H1 H       0.884078600000       0.297741810000       0.961642260000       1.000000000000
H2 H       0.908899690000       0.298028310000       0.300932630000       1.000000000000
H3 H       0.709362500000       0.584263440000       0.575727530000       1.000000000000
H4 H       0.583032210000       0.731482340000       1.371859330000       1.000000000000
H5 H       0.591404940000       0.703479830000       1.640705960000       1.000000000000
H6 H       0.644087190000       0.625661860000       1.603785660000       1.000000000000
H7 H       0.746916250000       0.477584540000       1.463480480000       1.000000000000
H8 H       0.807926500000       0.391539220000       1.345620790000       1.000000000000
#END
data_mol9b_opt_9-QR-9-1834-3
_audit_creation_method 'generated by cspy2.0'
_cell_length_a 3.963
_cell_length_b 14.9406
_cell_length_c 24.5103
_cell_angle_alpha 90.0
_cell_angle_beta 62.97720000000001
_cell_angle_gamma 90.0
loop_
_symmetry_equiv_pos_site_id
_symmetry_equiv_pos_as_xyz
1 +x,+y,+z
2 +x,-y,1/2+z
3 1/2+x,1/2+y,+z
4 1/2+x,1/2-y,1/2+z
loop_
_atom_site_label
_atom_site_type_symbol
_atom_site_fract_x
_atom_site_fract_y
_atom_site_fract_z
_atom_site_occupancy
C1 C       0.357806460000       0.833615330000       0.334686290000       1.000000000000
C2 C       0.298201410000       0.867944430000       0.248029860000       1.000000000000
C3 C       0.361618080000       0.775979670000       0.227322380000       1.000000000000
C4 C       0.416817950000       0.670170090000       0.155958510000       1.000000000000
C5 C       0.469909250000       0.566801050000       0.083838940000       1.000000000000
C6 C       0.520955280000       0.465051540000       0.010425850000       1.000000000000
C7 C       0.514700790000       0.445169130000      -0.046872710000       1.000000000000
C8 C       0.631976280000       0.295868100000      -0.040284580000       1.000000000000
C9 C       0.645773310000       0.304482550000       0.013908560000       1.000000000000
C10 C       0.589932030000       0.390727880000       0.042078530000       1.000000000000
C11 C       0.596747250000       0.408463370000       0.096902180000       1.000000000000
C12 C       0.536936710000       0.496946970000       0.119462970000       1.000000000000
C13 C       0.484105960000       0.600090570000       0.191409830000       1.000000000000
C14 C       0.486829600000       0.623627120000       0.246955550000       1.000000000000
C15 C       0.425861100000       0.711809240000       0.266002040000       1.000000000000
C16 C       0.421139380000       0.745022770000       0.321099420000       1.000000000000
N1 N       0.295935450000       0.895629920000       0.298402780000       1.000000000000
N2 N       0.357247350000       0.756365020000       0.175026410000       1.000000000000
N3 N       0.411468820000       0.651733360000       0.103005570000       1.000000000000
N4 N       0.463911350000       0.548740050000       0.030164410000       1.000000000000
N5 N       0.566541640000       0.365891850000      -0.071040440000       1.000000000000
N6 N       0.542847340000       0.514864000000       0.172533150000       1.000000000000
H1 H       0.352760380000       0.860632790000       0.376108940000       1.000000000000
H2 H       0.249828540000       0.916120500000       0.219078650000       1.000000000000
H3 H       0.462876290000       0.500833250000      -0.070642120000       1.000000000000
H4 H       0.673182220000       0.231332250000      -0.062656440000       1.000000000000
H5 H       0.698425520000       0.246925780000       0.035887810000       1.000000000000
H6 H       0.646582010000       0.356698480000       0.123399280000       1.000000000000
H7 H       0.537093080000       0.571540100000       0.273199460000       1.000000000000
H8 H       0.467958450000       0.699510790000       0.351444180000       1.000000000000
#END
data_mol9b_opt_4-QR-4-4610-3
_audit_creation_method 'generated by cspy2.0'
_cell_length_a 26.7406
_cell_length_b 6.5603
_cell_length_c 3.9108
_cell_angle_alpha 90.0
_cell_angle_beta 65.888
_cell_angle_gamma 90.0
loop_
_symmetry_equiv_pos_site_id
_symmetry_equiv_pos_as_xyz
1 +x,+y,+z
2 -x,1/2+y,-z
loop_
_atom_site_label
_atom_site_type_symbol
_atom_site_fract_x
_atom_site_fract_y
_atom_site_fract_z
_atom_site_occupancy
C1 C       0.544301470000       0.962899370000       0.251811190000       1.000000000000
C2 C       0.630468670000       1.044037100000       0.205791020000       1.000000000000
C3 C       0.653392060000       0.856889180000       0.008314080000       1.000000000000
C4 C       0.727441190000       0.647138380000      -0.278915300000       1.000000000000
C5 C       0.802184580000       0.442486740000      -0.562499450000       1.000000000000
C6 C       0.878219010000       0.241426080000      -0.844961420000       1.000000000000
C7 C       0.936170910000       0.207230000000      -0.954540900000       1.000000000000
C8 C       0.933137710000      -0.101079330000      -1.224967670000       1.000000000000
C9 C       0.878565920000      -0.089741960000      -1.140314390000       1.000000000000
C10 C       0.848255620000       0.084623320000      -0.943764030000       1.000000000000
C11 C       0.792854110000       0.114741180000      -0.841457880000       1.000000000000
C12 C       0.768131110000       0.294423950000      -0.647939740000       1.000000000000
C13 C       0.693550680000       0.498581880000      -0.364865990000       1.000000000000
C14 C       0.637275940000       0.540531840000      -0.250733140000       1.000000000000
C15 C       0.616092390000       0.720030510000      -0.062280020000       1.000000000000
C16 C       0.560018760000       0.781912600000       0.069492560000       1.000000000000
N1 N       0.579268390000       1.095095710000       0.321252140000       1.000000000000
N2 N       0.706297970000       0.822586370000      -0.094262410000       1.000000000000
N3 N       0.780959970000       0.615282420000      -0.379975550000       1.000000000000
N4 N       0.856427290000       0.411518770000      -0.663845780000       1.000000000000
N5 N       0.962314920000       0.046793710000      -1.133145160000       1.000000000000
N6 N       0.714495050000       0.325157110000      -0.547601710000       1.000000000000
H1 H       0.502087800000       1.013614330000       0.354767280000       1.000000000000
H2 H       0.658401630000       1.146830900000       0.258751930000       1.000000000000
H3 H       0.958689860000       0.324719750000      -0.880743200000       1.000000000000
H4 H       0.957124730000      -0.231370890000      -1.373756450000       1.000000000000
H5 H       0.857883300000      -0.210933920000      -1.219871030000       1.000000000000
H6 H       0.767507430000       0.004966980000      -0.904540580000       1.000000000000
H7 H       0.612162490000       0.430033770000      -0.314503340000       1.000000000000
H8 H       0.530627150000       0.684451510000       0.023243070000       1.000000000000
#END
data_mol9b_opt_15-QR-15-16866-3
_audit_creation_method 'generated by cspy2.0'
_cell_length_a 28.9951
_cell_length_b 13.0103
_cell_length_c 7.621
_cell_angle_alpha 90.0
_cell_angle_beta 117.01490000000001
_cell_angle_gamma 90.0
loop_
_symmetry_equiv_pos_site_id
_symmetry_equiv_pos_as_xyz
1 -x,-y,-z
2 +x,+y,+z
3 -x,+y,1/2-z
4 +x,-y,1/2+z
5 1/2-x,1/2-y,-z
6 1/2+x,1/2+y,+z
7 1/2-x,1/2+y,1/2-z
8 1/2+x,1/2-y,1/2+z
loop_
_atom_site_label
_atom_site_type_symbol
_atom_site_fract_x
_atom_site_fract_y
_atom_site_fract_z
_atom_site_occupancy
C1 C       0.448468140000       0.625010260000       0.469756410000       1.000000000000
C2 C       0.365735510000       0.628537940000       0.437870770000       1.000000000000
C3 C       0.343141710000       0.627039410000       0.225151840000       1.000000000000
C4 C       0.271254020000       0.626895890000      -0.075642930000       1.000000000000
C5 C       0.198710490000       0.626851430000      -0.372331440000       1.000000000000
C6 C       0.124941140000       0.626809400000      -0.667229870000       1.000000000000
C7 C       0.069047330000       0.628183510000      -0.775500310000       1.000000000000
C8 C       0.071128400000       0.624233960000      -1.073436890000       1.000000000000
C9 C       0.123704220000       0.622691240000      -0.991899850000       1.000000000000
C10 C       0.153367030000       0.623898270000      -0.782091910000       1.000000000000
C11 C       0.206797830000       0.622510420000      -0.681136000000       1.000000000000
C12 C       0.231098560000       0.623920950000      -0.473359150000       1.000000000000
C13 C       0.303480170000       0.624004370000      -0.177335480000       1.000000000000
C14 C       0.357781690000       0.622763000000      -0.063649830000       1.000000000000
C15 C       0.378675500000       0.624263200000       0.139365850000       1.000000000000
C16 C       0.432833720000       0.623320500000       0.272337640000       1.000000000000
N1 N       0.415172260000       0.627606520000       0.553952890000       1.000000000000
N2 N       0.292101280000       0.628310330000       0.123328710000       1.000000000000
N3 N       0.219625970000       0.628262370000      -0.175828330000       1.000000000000
N4 N       0.146389910000       0.628228190000      -0.472598560000       1.000000000000
N5 N       0.043437630000       0.626982290000      -0.966322100000       1.000000000000
N6 N       0.282833670000       0.622567830000      -0.374099290000       1.000000000000
H1 H       0.489249210000       0.624372670000       0.573917770000       1.000000000000
H2 H       0.339130030000       0.630574450000       0.502377590000       1.000000000000
H3 H       0.047686320000       0.630329700000      -0.689550410000       1.000000000000
H4 H       0.047677110000       0.623349150000      -1.231956970000       1.000000000000
H5 H       0.143285890000       0.620567810000      -1.083835690000       1.000000000000
H6 H       0.230903030000       0.620368300000      -0.755885820000       1.000000000000
H7 H       0.381653730000       0.620691810000      -0.139357010000       1.000000000000
H8 H       0.460858940000       0.621297610000       0.214928760000       1.000000000000
#END
data_mol9b_opt_14-QR-14-9478-3
_audit_creation_method 'generated by cspy2.0'
_cell_length_a 3.8638
_cell_length_b 6.577
_cell_length_c 49.216
_cell_angle_alpha 90.0
_cell_angle_beta 90.132
_cell_angle_gamma 90.0
loop_
_symmetry_equiv_pos_site_id
_symmetry_equiv_pos_as_xyz
1 -x,-y,-z
2 +x,+y,+z
3 -x,1/2+y,1/2-z
4 +x,1/2-y,1/2+z
loop_
_atom_site_label
_atom_site_type_symbol
_atom_site_fract_x
_atom_site_fract_y
_atom_site_fract_z
_atom_site_occupancy
C1 C       0.908209220000       0.208514440000       0.783067610000       1.000000000000
C2 C       0.636242220000       0.519300380000       0.781797290000       1.000000000000
C3 C       0.692494560000       0.551971720000       0.810537780000       1.000000000000
C4 C       0.630640170000       0.752067180000       0.848374550000       1.000000000000
C5 C       0.563785820000       0.955726080000       0.885580650000       1.000000000000
C6 C       0.491684150000       1.164633890000       0.922441570000       1.000000000000
C7 C       0.363321290000       1.352375810000       0.933950740000       1.000000000000
C8 C       0.562055270000       1.268332790000       0.976563590000       1.000000000000
C9 C       0.695805270000       1.086544060000       0.968632600000       1.000000000000
C10 C       0.666164210000       1.025810140000       0.940807940000       1.000000000000
C11 C       0.790627820000       0.845727200000       0.930166460000       1.000000000000
C12 C       0.743413500000       0.805166630000       0.902253170000       1.000000000000
C13 C       0.810003820000       0.601928600000       0.865132390000       1.000000000000
C14 C       0.929298700000       0.421717500000       0.852738820000       1.000000000000
C15 C       0.873132480000       0.393084590000       0.825264150000       1.000000000000
C16 C       0.979405600000       0.218310890000       0.810113620000       1.000000000000
N1 N       0.736660460000       0.358413790000       0.768722510000       1.000000000000
N2 N       0.577013490000       0.722612020000       0.821471290000       1.000000000000
N3 N       0.511891680000       0.925351350000       0.859035600000       1.000000000000
N4 N       0.442706300000       1.131677280000       0.896203600000       1.000000000000
N5 N       0.395232520000       1.402369390000       0.959351800000       1.000000000000
N6 N       0.863044330000       0.631207950000       0.891733070000       1.000000000000
H1 H       0.985581640000       0.077922350000       0.771085300000       1.000000000000
H2 H       0.500950970000       0.638374070000       0.770729580000       1.000000000000
H3 H       0.232549470000       1.456634730000       0.920199270000       1.000000000000
H4 H       0.580842270000       1.318246580000       0.997512300000       1.000000000000
H5 H       0.824086530000       0.987603850000       0.983112950000       1.000000000000
H6 H       0.923935470000       0.733756090000       0.942513910000       1.000000000000
H7 H       1.062181940000       0.310339950000       0.865209860000       1.000000000000
H8 H       1.115187400000       0.095584330000       0.820268910000       1.000000000000
#END
data_mol9b_opt_19-QR-19-5353-3
_audit_creation_method 'generated by cspy2.0'
_cell_length_a 5.5397
_cell_length_b 5.2322
_cell_length_c 43.2469
_cell_angle_alpha 90.0
_cell_angle_beta 90.0
_cell_angle_gamma 90.0
loop_
_symmetry_equiv_pos_site_id
_symmetry_equiv_pos_as_xyz
1 +x,+y,+z
2 -x,1/2+y,1/2-z
3 1/2-x,-y,1/2+z
4 1/2+x,1/2-y,-z
loop_
_atom_site_label
_atom_site_type_symbol
_atom_site_fract_x
_atom_site_fract_y
_atom_site_fract_z
_atom_site_occupancy
C1 C       0.630415990000       0.988505200000       0.273364460000       1.000000000000
C2 C       0.370498230000       0.930900250000       0.314220950000       1.000000000000
C3 C       0.512834470000       0.722162870000       0.326417720000       1.000000000000
C4 C       0.572422460000       0.413614010000       0.363295590000       1.000000000000
C5 C       0.625368100000       0.108702990000       0.400472160000       1.000000000000
C6 C       0.672197130000      -0.194798430000       0.438254960000       1.000000000000
C7 C       0.587234390000      -0.315825670000       0.466293160000       1.000000000000
C8 C       0.906471980000      -0.596593250000       0.466828120000       1.000000000000
C9 C       1.007630380000      -0.501953100000       0.440558570000       1.000000000000
C10 C       0.893293800000      -0.293749060000       0.424887040000       1.000000000000
C11 C       0.977228750000      -0.180391950000       0.398104320000       1.000000000000
C12 C       0.846042490000       0.024152810000       0.385084710000       1.000000000000
C13 C       0.793166990000       0.328318640000       0.347984860000       1.000000000000
C14 C       0.866833660000       0.453953420000       0.320703540000       1.000000000000
C15 C       0.728567550000       0.652886150000       0.309386210000       1.000000000000
C16 C       0.781483440000       0.796625130000       0.282067640000       1.000000000000
N1 N       0.424348950000       1.057107750000       0.289312090000       1.000000000000
N2 N       0.438270790000       0.608767690000       0.352028040000       1.000000000000
N3 N       0.494001060000       0.301496990000       0.389178890000       1.000000000000
N4 N       0.544605280000      -0.003686880000       0.426699970000       1.000000000000
N5 N       0.696126550000      -0.504673220000       0.479879450000       1.000000000000
N6 N       0.925772710000       0.135382670000       0.359148710000       1.000000000000
H1 H       0.666013100000       1.100519130000       0.252769270000       1.000000000000
H2 H       0.208741660000       0.983103380000       0.326978970000       1.000000000000
H3 H       0.421517730000      -0.241754090000       0.476346460000       1.000000000000
H4 H       0.989202380000      -0.754211330000       0.479183610000       1.000000000000
H5 H       1.173284820000      -0.582295110000       0.431409230000       1.000000000000
H6 H       1.140963270000      -0.242955410000       0.386644390000       1.000000000000
H7 H       1.030649840000       0.390293310000       0.309351700000       1.000000000000
H8 H       0.940857060000       0.751615710000       0.268575920000       1.000000000000
#END
data_mol9b_opt_33-QR-33-2415-3
_audit_creation_method 'generated by cspy2.0'
_cell_length_a 7.6479
_cell_length_b 26.2395
_cell_length_c 6.4851
_cell_angle_alpha 90.0
_cell_angle_beta 90.0
_cell_angle_gamma 90.0
loop_
_symmetry_equiv_pos_site_id
_symmetry_equiv_pos_as_xyz
1 +x,+y,+z
2 -x,-y,1/2+z
3 1/2+x,1/2-y,+z
4 1/2-x,1/2+y,1/2+z
loop_
_atom_site_label
_atom_site_type_symbol
_atom_site_fract_x
_atom_site_fract_y
_atom_site_fract_z
_atom_site_occupancy
C1 C       0.716943960000       0.180127780000       0.390670050000       1.000000000000
C2 C       0.416453110000       0.182720170000       0.391014130000       1.000000000000
C3 C       0.403706350000       0.127713230000       0.390933310000       1.000000000000
C4 C       0.235387720000       0.055386620000       0.390824380000       1.000000000000
C5 C       0.063205350000      -0.015728850000       0.390684810000       1.000000000000
C6 C      -0.114195340000      -0.086188640000       0.390707040000       1.000000000000
C7 C      -0.287739800000      -0.108122300000       0.390790140000       1.000000000000
C8 C      -0.178671760000      -0.189774170000       0.391038460000       1.000000000000
C9 C      -0.008529840000      -0.174688140000       0.390953190000       1.000000000000
C10 C       0.031804020000      -0.121441150000       0.390843480000       1.000000000000
C11 C       0.198566810000      -0.101168960000       0.390849280000       1.000000000000
C12 C       0.219414060000      -0.047744430000       0.390813210000       1.000000000000
C13 C       0.391211670000       0.023211890000       0.390874040000       1.000000000000
C14 C       0.556924680000       0.046841870000       0.390818600000       1.000000000000
C15 C       0.566569770000       0.099431370000       0.390821770000       1.000000000000
C16 C       0.725188780000       0.128348360000       0.390664860000       1.000000000000
N1 N       0.563043850000       0.207669470000       0.390880370000       1.000000000000
N2 N       0.246233010000       0.106877750000       0.390902870000       1.000000000000
N3 N       0.075145040000       0.035079030000       0.390701700000       1.000000000000
N4 N      -0.099614830000      -0.035964340000       0.390608260000       1.000000000000
N5 N      -0.319271460000      -0.156738070000       0.390961320000       1.000000000000
N6 N       0.380373020000      -0.027704010000       0.390875300000       1.000000000000
H1 H       0.835012480000       0.203004030000       0.390508030000       1.000000000000
H2 H       0.294419090000       0.203970800000       0.391189100000       1.000000000000
H3 H      -0.397327800000      -0.081731210000       0.390761510000       1.000000000000
H4 H      -0.213057220000      -0.229863040000       0.391170130000       1.000000000000
H5 H       0.096395910000      -0.202470860000       0.390962890000       1.000000000000
H6 H       0.314675890000      -0.124876160000       0.390877840000       1.000000000000
H7 H       0.672479150000       0.022905600000       0.390704040000       1.000000000000
H8 H       0.850153780000       0.108842200000       0.390499440000       1.000000000000
#END
data_mol9b_opt_19-QR-19-839-3
_audit_creation_method 'generated by cspy2.0'
_cell_length_a 49.2228
_cell_length_b 3.8996
_cell_length_c 6.534
_cell_angle_alpha 90.0
_cell_angle_beta 90.0
_cell_angle_gamma 90.0
loop_
_symmetry_equiv_pos_site_id
_symmetry_equiv_pos_as_xyz
1 +x,+y,+z
2 -x,1/2+y,1/2-z
3 1/2-x,-y,1/2+z
4 1/2+x,1/2-y,-z
loop_
_atom_site_label
_atom_site_type_symbol
_atom_site_fract_x
_atom_site_fract_y
_atom_site_fract_z
_atom_site_occupancy
C1 C       0.228141540000       0.372986060000       0.898005550000       1.000000000000
C2 C       0.185333640000       0.557252780000       0.985886090000       1.000000000000
C3 C       0.173699600000       0.421086480000       0.799517440000       1.000000000000
C4 C       0.136582450000       0.331821010000       0.594203160000       1.000000000000
C5 C       0.099125540000       0.248055360000       0.394064080000       1.000000000000
C6 C       0.061030490000       0.168860990000       0.197628190000       1.000000000000
C7 C       0.032135250000       0.214181530000       0.167535720000       1.000000000000
C8 C       0.033284160000      -0.064286110000      -0.142496730000       1.000000000000
C9 C       0.060469520000      -0.125493510000      -0.135125040000       1.000000000000
C10 C       0.075766060000      -0.009993680000       0.037854930000       1.000000000000
C11 C       0.103386890000      -0.055770470000       0.064037080000       1.000000000000
C12 C       0.115907880000       0.071629220000       0.242771940000       1.000000000000
C13 C       0.153282840000       0.155320580000       0.442427100000       1.000000000000
C14 C       0.181352180000       0.119034230000       0.480434660000       1.000000000000
C15 C       0.192110710000       0.250828940000       0.659245230000       1.000000000000
C16 C       0.220103020000       0.232716000000       0.717296890000       1.000000000000
N1 N       0.210886770000       0.535856070000       1.033420660000       1.000000000000
N2 N       0.147316370000       0.459923770000       0.768946180000       1.000000000000
N3 N       0.109896690000       0.373812510000       0.566136010000       1.000000000000
N4 N       0.072080480000       0.291695330000       0.366942450000       1.000000000000
N5 N       0.018929730000       0.105488830000       0.008245350000       1.000000000000
N6 N       0.142650550000       0.028602580000       0.269702330000       1.000000000000
H1 H       0.249219590000       0.363103850000       0.945857030000       1.000000000000
H2 H       0.171546560000       0.684849060000       1.091237490000       1.000000000000
H3 H       0.021060560000       0.348141980000       0.287256050000       1.000000000000
H4 H       0.021187940000      -0.148934890000      -0.271654640000       1.000000000000
H5 H       0.070625460000      -0.260303870000      -0.258430240000       1.000000000000
H6 H       0.115878620000      -0.186575510000      -0.048138540000       1.000000000000
H7 H       0.193726490000      -0.011834060000       0.367549150000       1.000000000000
H8 H       0.234622680000       0.107931280000       0.617196620000       1.000000000000
#END
data_mol9b_opt_33-QR-33-1720-3
_audit_creation_method 'generated by cspy2.0'
_cell_length_a 43.9609
_cell_length_b 5.1343
_cell_length_c 5.6319
_cell_angle_alpha 90.0
_cell_angle_beta 90.0
_cell_angle_gamma 90.0
loop_
_symmetry_equiv_pos_site_id
_symmetry_equiv_pos_as_xyz
1 +x,+y,+z
2 -x,-y,1/2+z
3 1/2+x,1/2-y,+z
4 1/2-x,1/2+y,1/2+z
loop_
_atom_site_label
_atom_site_type_symbol
_atom_site_fract_x
_atom_site_fract_y
_atom_site_fract_z
_atom_site_occupancy
C1 C       0.211141220000       0.202650670000       0.531259940000       1.000000000000
C2 C       0.210518910000       0.480399700000       0.211073530000       1.000000000000
C3 C       0.182952050000       0.605811520000       0.292358800000       1.000000000000
C4 C       0.145724170000       0.913349300000       0.239893220000       1.000000000000
C5 C       0.109073810000       1.221999240000       0.181261460000       1.000000000000
C6 C       0.072730250000       1.534342860000       0.116109780000       1.000000000000
C7 C       0.060657010000       1.742995770000      -0.028524630000       1.000000000000
C8 C       0.020595080000       1.809005700000       0.226915700000       1.000000000000
C9 C       0.029225490000       1.617680430000       0.379764770000       1.000000000000
C10 C       0.056076420000       1.469776370000       0.330401890000       1.000000000000
C11 C       0.067282970000       1.271008120000       0.470820340000       1.000000000000
C12 C       0.094102380000       1.141139340000       0.400707790000       1.000000000000
C13 C       0.130664400000       0.833114110000       0.459162540000       1.000000000000
C14 C       0.143536550000       0.628355360000       0.592658200000       1.000000000000
C15 C       0.169869480000       0.510785130000       0.512229400000       1.000000000000
C16 C       0.185328580000       0.301710750000       0.629101200000       1.000000000000
N1 N       0.223920020000       0.290850770000       0.322146220000       1.000000000000
N2 N       0.171522270000       0.796978390000       0.162662450000       1.000000000000
N3 N       0.134532730000       1.105956410000       0.106321570000       1.000000000000
N4 N       0.097905420000       1.416921960000       0.044883030000       1.000000000000
N5 N       0.036181460000       1.873112440000       0.022152900000       1.000000000000
N6 N       0.105160110000       0.948358650000       0.535456790000       1.000000000000
H1 H       0.223319870000       0.044198900000       0.615898940000       1.000000000000
H2 H       0.220358520000       0.551558030000       0.046276420000       1.000000000000
H3 H       0.073128610000       1.791665150000      -0.189209980000       1.000000000000
H4 H       0.000357360000       1.924183710000       0.259884200000       1.000000000000
H5 H       0.016027030000       1.576254140000       0.537933890000       1.000000000000
H6 H       0.056194250000       1.210664290000       0.633739430000       1.000000000000
H7 H       0.132318300000       0.568886460000       0.755304000000       1.000000000000
H8 H       0.176380130000       0.224202910000       0.793981150000       1.000000000000
#END
data_mol9b_opt_14-QR-14-334-3
_audit_creation_method 'generated by cspy2.0'
_cell_length_a 6.5521
_cell_length_b 3.8586
_cell_length_c 50.5155
_cell_angle_alpha 90.0
_cell_angle_beta 78.4093
_cell_angle_gamma 90.0
loop_
_symmetry_equiv_pos_site_id
_symmetry_equiv_pos_as_xyz
1 -x,-y,-z
2 +x,+y,+z
3 -x,1/2+y,1/2-z
4 +x,1/2-y,1/2+z
loop_
_atom_site_label
_atom_site_type_symbol
_atom_site_fract_x
_atom_site_fract_y
_atom_site_fract_z
_atom_site_occupancy
C1 C       0.804186080000       0.934029340000       0.976803970000       1.000000000000
C2 C       0.957895800000       1.128563460000       0.934467460000       1.000000000000
C3 C       0.788489950000       0.999020570000       0.922792160000       1.000000000000
C4 C       0.639180730000       0.923281730000       0.885848780000       1.000000000000
C5 C       0.495625070000       0.852934220000       0.848571240000       1.000000000000
C6 C       0.356613870000       0.787719310000       0.810671780000       1.000000000000
C7 C       0.370634430000       0.841381160000       0.782019190000       1.000000000000
C8 C       0.056978290000       0.569745040000       0.782931670000       1.000000000000
C9 C       0.022744900000       0.501101720000       0.809872360000       1.000000000000
C10 C       0.173256180000       0.608750220000       0.825157760000       1.000000000000
C11 C       0.157174390000       0.555302420000       0.852548680000       1.000000000000
C12 C       0.317659070000       0.675665270000       0.865091560000       1.000000000000
C13 C       0.460930740000       0.745739690000       0.902283810000       1.000000000000
C14 C       0.456107310000       0.701243090000       0.930125370000       1.000000000000
C15 C       0.619335060000       0.826570110000       0.940923660000       1.000000000000
C16 C       0.634877390000       0.799556380000       0.968699490000       1.000000000000
N1 N       0.966587480000       1.099181990000       0.959819230000       1.000000000000
N2 N       0.798284130000       1.045227230000       0.896623100000       1.000000000000
N3 N       0.652046300000       0.972399620000       0.859377500000       1.000000000000
N4 N       0.509947650000       0.903908790000       0.821746810000       1.000000000000
N5 N       0.230614860000       0.739895610000       0.768819240000       1.000000000000
N6 N       0.303622470000       0.625343930000       0.891615500000       1.000000000000
H1 H       0.820092620000       0.917231200000       0.997720100000       1.000000000000
H2 H       1.084788450000       1.258062680000       0.920894310000       1.000000000000
H3 H       0.508006090000       0.975651000000       0.771135260000       1.000000000000
H4 H      -0.054415720000       0.491278610000       0.770852210000       1.000000000000
H5 H      -0.116801710000       0.366238430000       0.819842210000       1.000000000000
H6 H       0.025211910000       0.423665290000       0.864842580000       1.000000000000
H7 H       0.323750810000       0.569169540000       0.942295640000       1.000000000000
H8 H       0.512129570000       0.672598590000       0.983003050000       1.000000000000
#END
data_mol9b_opt_29-QR-29-2156-3
_audit_creation_method 'generated by cspy2.0'
_cell_length_a 44.0652
_cell_length_b 4.9591
_cell_length_c 5.7883
_cell_angle_alpha 90.0
_cell_angle_beta 90.0
_cell_angle_gamma 90.0
loop_
_symmetry_equiv_pos_site_id
_symmetry_equiv_pos_as_xyz
1 +x,+y,+z
2 -x,-y,1/2+z
3 1/2+x,-y,+z
4 1/2-x,+y,1/2+z
loop_
_atom_site_label
_atom_site_type_symbol
_atom_site_fract_x
_atom_site_fract_y
_atom_site_fract_z
_atom_site_occupancy
C1 C       0.287248790000       0.687398130000       0.787958280000       1.000000000000
C2 C       0.288038090000       0.961054230000       0.467386720000       1.000000000000
C3 C       0.315802280000       1.090884690000       0.540981190000       1.000000000000
C4 C       0.353350700000       1.402578630000       0.478226030000       1.000000000000
C5 C       0.390313790000       1.715298350000       0.409506250000       1.000000000000
C6 C       0.426995450000       2.031321400000       0.334167720000       1.000000000000
C7 C       0.439234080000       2.239692860000       0.186134270000       1.000000000000
C8 C       0.479595530000       2.313023580000       0.429889070000       1.000000000000
C9 C       0.470826290000       2.122496230000       0.585168560000       1.000000000000
C10 C       0.443743110000       1.970947150000       0.543498860000       1.000000000000
C11 C       0.432394260000       1.772365390000       0.686971870000       1.000000000000
C12 C       0.405361550000       1.638496440000       0.624470110000       1.000000000000
C13 C       0.368475030000       1.326546530000       0.693080070000       1.000000000000
C14 C       0.355438760000       1.121799320000       0.830173360000       1.000000000000
C15 C       0.328906420000       1.000105320000       0.757179170000       1.000000000000
C16 C       0.313250240000       0.790716180000       0.878502930000       1.000000000000
N1 N       0.274463240000       0.771337420000       0.582310240000       1.000000000000
N2 N       0.327368780000       1.282054720000       0.408190000000       1.000000000000
N3 N       0.364663350000       1.595276200000       0.341736410000       1.000000000000
N4 N       0.401611480000       1.910197510000       0.270164140000       1.000000000000
N5 N       0.463930830000       2.373072300000       0.229712750000       1.000000000000
N6 N       0.394173680000       1.445759690000       0.762169580000       1.000000000000
H1 H       0.274911210000       0.528681950000       0.876153790000       1.000000000000
H2 H       0.278196630000       1.028867020000       0.305245210000       1.000000000000
H3 H       0.426704030000       2.285093150000       0.029078350000       1.000000000000
H4 H       0.500017550000       2.430816760000       0.457004520000       1.000000000000
H5 H       0.484087260000       2.084432630000       0.739527820000       1.000000000000
H6 H       0.443528760000       1.715146590000       0.846648380000       1.000000000000
H7 H       0.366681120000       1.065715980000       0.989707410000       1.000000000000
H8 H       0.322194370000       0.716429280000       1.040966170000       1.000000000000
#END
data_mol9b_opt_14-QR-14-724-3
_audit_creation_method 'generated by cspy2.0'
_cell_length_a 5.1422
_cell_length_b 5.5768
_cell_length_c 48.9233
_cell_angle_alpha 90.0
_cell_angle_beta 115.9023
_cell_angle_gamma 90.0
loop_
_symmetry_equiv_pos_site_id
_symmetry_equiv_pos_as_xyz
1 -x,-y,-z
2 +x,+y,+z
3 -x,1/2+y,1/2-z
4 +x,1/2-y,1/2+z
loop_
_atom_site_label
_atom_site_type_symbol
_atom_site_fract_x
_atom_site_fract_y
_atom_site_fract_z
_atom_site_occupancy
C1 C       0.820934360000       0.113645820000       0.525607400000       1.000000000000
C2 C       0.925570200000      -0.149909660000       0.565169290000       1.000000000000
C3 C       0.767918680000      -0.007872750000       0.577680440000       1.000000000000
C4 C       0.609761290000       0.049695900000       0.614355790000       1.000000000000
C5 C       0.456456320000       0.100623820000       0.651311330000       1.000000000000
C6 C       0.306583860000       0.145184610000       0.688821340000       1.000000000000
C7 C       0.298195940000       0.058150970000       0.716281080000       1.000000000000
C8 C       0.022260170000       0.377870210000       0.717743250000       1.000000000000
C9 C       0.011601910000       0.481033090000       0.692082670000       1.000000000000
C10 C       0.155353700000       0.367516680000       0.676251240000       1.000000000000
C11 C       0.160946790000       0.453333180000       0.650015610000       1.000000000000
C12 C       0.311451950000       0.322668540000       0.636743730000       1.000000000000
C13 C       0.464505110000       0.271901990000       0.599877170000       1.000000000000
C14 C       0.480391430000       0.347529650000       0.573127100000       1.000000000000
C15 C       0.632024800000       0.209612900000       0.561510930000       1.000000000000
C16 C       0.665888060000       0.264562520000       0.534677330000       1.000000000000
N1 N       0.951629220000      -0.094201590000       0.540718200000       1.000000000000
N2 N       0.757685420000      -0.084190710000       0.602789070000       1.000000000000
N3 N       0.602086850000      -0.030394390000       0.639737750000       1.000000000000
N4 N       0.449775790000       0.018108420000       0.677019350000       1.000000000000
N5 N       0.165148130000       0.166264500000       0.730023320000       1.000000000000
N6 N       0.318178640000       0.404148090000       0.611323560000       1.000000000000
H1 H       0.850171520000       0.150818390000       0.505371910000       1.000000000000
H2 H       1.027462710000      -0.313090740000       0.577266180000       1.000000000000
H3 H       0.411419150000      -0.108583410000       0.725723980000       1.000000000000
H4 H      -0.084722940000       0.459880010000       0.730194800000       1.000000000000
H5 H      -0.104183240000       0.647671640000       0.683536760000       1.000000000000
H6 H       0.053508050000       0.618168320000       0.639175380000       1.000000000000
H7 H       0.372625380000       0.512614200000       0.562417460000       1.000000000000
H8 H       0.568168000000       0.425388800000       0.521845920000       1.000000000000
#END
data_mol9b_opt_14-QR-14-7572-3
_audit_creation_method 'generated by cspy2.0'
_cell_length_a 9.0595
_cell_length_b 7.7113
_cell_length_c 20.2246
_cell_angle_alpha 90.0
_cell_angle_beta 64.3448
_cell_angle_gamma 90.0
loop_
_symmetry_equiv_pos_site_id
_symmetry_equiv_pos_as_xyz
1 -x,-y,-z
2 +x,+y,+z
3 -x,1/2+y,1/2-z
4 +x,1/2-y,1/2+z
loop_
_atom_site_label
_atom_site_type_symbol
_atom_site_fract_x
_atom_site_fract_y
_atom_site_fract_z
_atom_site_occupancy
C1 C       0.175406800000       0.114206050000       0.200860120000       1.000000000000
C2 C       0.417404200000       0.008736560000       0.111998790000       1.000000000000
C3 C       0.483753920000       0.181399530000       0.091089110000       1.000000000000
C4 C       0.694328830000       0.359440550000       0.018328860000       1.000000000000
C5 C       0.906805670000       0.532341490000      -0.055216540000       1.000000000000
C6 C       1.122910350000       0.701442700000      -0.130078400000       1.000000000000
C7 C       1.286492140000       0.715835960000      -0.188703410000       1.000000000000
C8 C       1.280937610000       1.013491670000      -0.181427210000       1.000000000000
C9 C       1.127095490000       1.020005520000      -0.125945610000       1.000000000000
C10 C       1.040030190000       0.861922180000      -0.097388320000       1.000000000000
C11 C       0.883685530000       0.850673350000      -0.041283660000       1.000000000000
C12 C       0.812319490000       0.685718350000      -0.018473830000       1.000000000000
C13 C       0.600294030000       0.513207320000       0.054888500000       1.000000000000
C14 C       0.441366670000       0.490830210000       0.111707880000       1.000000000000
C15 C       0.379978680000       0.324936570000       0.130921930000       1.000000000000
C16 C       0.221411070000       0.283278810000       0.187240380000       1.000000000000
N1 N       0.272671290000      -0.024058580000       0.163497990000       1.000000000000
N2 N       0.633105080000       0.197462050000       0.037578170000       1.000000000000
N3 N       0.845368320000       0.372914720000      -0.035867200000       1.000000000000
N4 N       1.059883200000       0.544749180000      -0.110149070000       1.000000000000
N5 N       1.361698030000       0.861878470000      -0.213178820000       1.000000000000
N6 N       0.660950800000       0.673336480000       0.035838780000       1.000000000000
H1 H       0.055986650000       0.078855180000       0.243189990000       1.000000000000
H2 H       0.495130860000      -0.099008830000       0.082191960000       1.000000000000
H3 H       1.348795680000       0.595600330000      -0.213244880000       1.000000000000
H4 H       1.349772920000       1.131209560000      -0.204116180000       1.000000000000
H5 H       1.069997050000       1.143207240000      -0.103233320000       1.000000000000
H6 H       0.813342860000       0.964391380000      -0.013961010000       1.000000000000
H7 H       0.371665340000       0.605110190000       0.138759710000       1.000000000000
H8 H       0.139526100000       0.386364880000       0.218466640000       1.000000000000
#END
data_mol9b_opt_2-QR-2-8090-3
_audit_creation_method 'generated by cspy2.0'
_cell_length_a 5.645
_cell_length_b 4.5491
_cell_length_c 30.2033
_cell_angle_alpha 107.75
_cell_angle_beta 62.46860000000001
_cell_angle_gamma 84.2431
loop_
_symmetry_equiv_pos_site_id
_symmetry_equiv_pos_as_xyz
1 -x,-y,-z
2 +x,+y,+z
loop_
_atom_site_label
_atom_site_type_symbol
_atom_site_fract_x
_atom_site_fract_y
_atom_site_fract_z
_atom_site_occupancy
C1 C       0.380357740000       0.962045610000       0.067852910000       1.000000000000
C2 C       0.697357780000       1.241185790000       0.068424880000       1.000000000000
C3 C       0.503613310000       1.463550440000       0.124195520000       1.000000000000
C4 C       0.403755360000       1.901876980000       0.199122610000       1.000000000000
C5 C       0.312383790000       2.339328870000       0.272862670000       1.000000000000
C6 C       0.228884390000       2.779150380000       0.346008030000       1.000000000000
C7 C       0.323849160000       3.029930690000       0.370030510000       1.000000000000
C8 C      -0.094376790000       3.236412460000       0.451498790000       1.000000000000
C9 C      -0.211600900000       3.015054700000       0.434438820000       1.000000000000
C10 C      -0.052752610000       2.773023060000       0.380141820000       1.000000000000
C11 C      -0.146989850000       2.535033150000       0.357878950000       1.000000000000
C12 C       0.032474690000       2.311019430000       0.303613860000       1.000000000000
C13 C       0.123604980000       1.874619640000       0.230032210000       1.000000000000
C14 C       0.043031900000       1.624878290000       0.204378620000       1.000000000000
C15 C       0.230824820000       1.414803050000       0.151079510000       1.000000000000
C16 C       0.177325160000       1.151802660000       0.120143950000       1.000000000000
N1 N       0.641249690000       1.004894870000       0.041631550000       1.000000000000
N2 N       0.586228490000       1.694768710000       0.146928250000       1.000000000000
N3 N       0.491142100000       2.133833230000       0.221342760000       1.000000000000
N4 N       0.402697010000       2.573448530000       0.295040910000       1.000000000000
N5 N       0.173439200000       3.245746590000       0.419555180000       1.000000000000
N6 N      -0.056676170000       2.079450380000       0.281651310000       1.000000000000
H1 H       0.345594730000       0.761161870000       0.043454680000       1.000000000000
H2 H       0.902022740000       1.277401480000       0.048228710000       1.000000000000
H3 H       0.535019910000       3.034726530000       0.344486160000       1.000000000000
H4 H      -0.209841540000       3.422458170000       0.492424640000       1.000000000000
H5 H      -0.423245830000       3.020079360000       0.461438400000       1.000000000000
H6 H      -0.354738230000       2.513710900000       0.380639680000       1.000000000000
H7 H      -0.165076670000       1.605099090000       0.227364860000       1.000000000000
H8 H      -0.023774540000       1.106095250000       0.138545410000       1.000000000000
#END
data_mol9b_opt_4-QR-4-950-3
_audit_creation_method 'generated by cspy2.0'
_cell_length_a 22.2314
_cell_length_b 5.2981
_cell_length_c 5.5287
_cell_angle_alpha 90.0
_cell_angle_beta 74.6433
_cell_angle_gamma 90.0
loop_
_symmetry_equiv_pos_site_id
_symmetry_equiv_pos_as_xyz
1 +x,+y,+z
2 -x,1/2+y,-z
loop_
_atom_site_label
_atom_site_type_symbol
_atom_site_fract_x
_atom_site_fract_y
_atom_site_fract_z
_atom_site_occupancy
C1 C       0.932492540000       0.273458020000       0.626634650000       1.000000000000
C2 C       0.933165110000      -0.007682910000       0.942682650000       1.000000000000
C3 C       0.876519650000      -0.127992160000       0.919751390000       1.000000000000
C4 C       0.801004810000      -0.430416550000       1.048284650000       1.000000000000
C5 C       0.726703600000      -0.734110830000       1.181688460000       1.000000000000
C6 C       0.653067420000      -1.041607410000       1.320857190000       1.000000000000
C7 C       0.629350710000      -1.249993030000       1.487999960000       1.000000000000
C8 C       0.546199720000      -1.307061170000       1.319655230000       1.000000000000
C9 C       0.562853720000      -1.115386680000       1.151552460000       1.000000000000
C10 C       0.617846860000      -0.972137440000       1.144592400000       1.000000000000
C11 C       0.639823970000      -0.773544730000       0.983379870000       1.000000000000
C12 C       0.694878790000      -0.648548840000       0.996879630000       1.000000000000
C13 C       0.769000860000      -0.345472420000       0.863837720000       1.000000000000
C14 C       0.794412440000      -0.141223560000       0.705992710000       1.000000000000
C15 C       0.848538950000      -0.028562430000       0.730637550000       1.000000000000
C16 C       0.879320390000       0.179418120000       0.583795870000       1.000000000000
N1 N       0.959789670000       0.181024860000       0.805794310000       1.000000000000
N2 N       0.854022800000      -0.318833360000       1.070885770000       1.000000000000
N3 N       0.779016590000      -0.622782460000       1.202742530000       1.000000000000
N4 N       0.704779500000      -0.928823860000       1.338855020000       1.000000000000
N5 N       0.579188430000      -1.375800140000       1.488753790000       1.000000000000
N6 N       0.716587310000      -0.455979640000       0.841544690000       1.000000000000
H1 H       0.956786990000       0.430964330000       0.518262630000       1.000000000000
H2 H       0.954206700000      -0.082141320000       1.084350630000       1.000000000000
H3 H       0.655727980000      -1.302332330000       1.620199190000       1.000000000000
H4 H       0.504776880000      -1.418774280000       1.329062950000       1.000000000000
H5 H       0.535011020000      -1.070207990000       1.023330620000       1.000000000000
H6 H       0.616250080000      -0.709718060000       0.846126290000       1.000000000000
H7 H       0.770575820000      -0.078263610000       0.569285190000       1.000000000000
H8 H       0.860093620000       0.260091180000       0.440203890000       1.000000000000
#END
data_mol9b_opt_29-QR-29-306-3
_audit_creation_method 'generated by cspy2.0'
_cell_length_a 44.4968
_cell_length_b 5.0859
_cell_length_c 5.6361
_cell_angle_alpha 90.0
_cell_angle_beta 90.0
_cell_angle_gamma 90.0
loop_
_symmetry_equiv_pos_site_id
_symmetry_equiv_pos_as_xyz
1 +x,+y,+z
2 -x,-y,1/2+z
3 1/2+x,-y,+z
4 1/2-x,+y,1/2+z
loop_
_atom_site_label
_atom_site_type_symbol
_atom_site_fract_x
_atom_site_fract_y
_atom_site_fract_z
_atom_site_occupancy
C1 C       0.777756200000       0.763831040000       0.054606210000       1.000000000000
C2 C       0.817232530000       0.700366200000      -0.202285490000       1.000000000000
C3 C       0.829473760000       0.490678100000      -0.058276970000       1.000000000000
C4 C       0.865744400000       0.178194330000       0.005283410000       1.000000000000
C5 C       0.902299770000      -0.130650620000       0.062252300000       1.000000000000
C6 C       0.939411360000      -0.438435620000       0.112952590000       1.000000000000
C7 C       0.966708320000      -0.563021660000       0.030484770000       1.000000000000
C8 C       0.967812560000      -0.843538010000       0.350263520000       1.000000000000
C9 C       0.942280540000      -0.745502700000       0.449146830000       1.000000000000
C10 C       0.926719250000      -0.535571090000       0.333092120000       1.000000000000
C11 C       0.900636290000      -0.418948330000       0.414546740000       1.000000000000
C12 C       0.887629150000      -0.213140630000       0.281776190000       1.000000000000
C13 C       0.851161720000       0.095079880000       0.224981400000       1.000000000000
C14 C       0.824580080000       0.224115270000       0.296167180000       1.000000000000
C15 C       0.813221000000       0.424034280000       0.156421730000       1.000000000000
C16 C       0.786578840000       0.571298120000       0.206925490000       1.000000000000
N1 N       0.792949810000       0.829784980000      -0.150631630000       1.000000000000
N2 N       0.854430020000       0.374214040000      -0.130424370000       1.000000000000
N3 N       0.890975460000       0.063119960000      -0.070591300000       1.000000000000
N4 N       0.927856460000      -0.246118660000      -0.015991460000       1.000000000000
N5 N       0.980205800000      -0.753469920000       0.140797760000       1.000000000000
N6 N       0.862358720000      -0.098844750000       0.359031680000       1.000000000000
H1 H       0.757669640000       0.878564510000       0.088427590000       1.000000000000
H2 H       0.829392260000       0.750446410000      -0.363379230000       1.000000000000
H3 H       0.976242600000      -0.490435560000      -0.134601040000       1.000000000000
H4 H       0.980059490000      -1.002609150000       0.434274970000       1.000000000000
H5 H       0.933634990000      -0.824432380000       0.614283840000       1.000000000000
H6 H       0.889719780000      -0.479868610000       0.577504760000       1.000000000000
H7 H       0.813792610000       0.162321390000       0.459392630000       1.000000000000
H8 H       0.773693990000       0.528475050000       0.365545280000       1.000000000000
#END
data_mol9b_opt_4-QR-4-868-3
_audit_creation_method 'generated by cspy2.0'
_cell_length_a 7.7944
_cell_length_b 18.5065
_cell_length_c 9.1422
_cell_angle_alpha 90.0
_cell_angle_beta 29.1248
_cell_angle_gamma 90.0
loop_
_symmetry_equiv_pos_site_id
_symmetry_equiv_pos_as_xyz
1 +x,+y,+z
2 -x,1/2+y,-z
loop_
_atom_site_label
_atom_site_type_symbol
_atom_site_fract_x
_atom_site_fract_y
_atom_site_fract_z
_atom_site_occupancy
C1 C       0.766707470000       0.682323850000       0.041012510000       1.000000000000
C2 C       0.477532120000       0.690218860000       0.035949320000       1.000000000000
C3 C       0.241560970000       0.631735040000       0.249583230000       1.000000000000
C4 C      -0.219676330000       0.557383390000       0.532811190000       1.000000000000
C5 C      -0.679810840000       0.484381610000       0.811363600000       1.000000000000
C6 C      -1.142658150000       0.412204270000       1.087628410000       1.000000000000
C7 C      -1.404684710000       0.391742080000       1.175531600000       1.000000000000
C8 C      -1.627869590000       0.302862920000       1.491083270000       1.000000000000
C9 C      -1.397035720000       0.316076980000       1.429811310000       1.000000000000
C10 C      -1.140522080000       0.372175820000       1.222375760000       1.000000000000
C11 C      -0.892094960000       0.391000080000       1.141123950000       1.000000000000
C12 C      -0.654352180000       0.447632750000       0.933379840000       1.000000000000
C13 C      -0.195160910000       0.520453090000       0.655364780000       1.000000000000
C14 C       0.065922300000       0.542862830000       0.561027710000       1.000000000000
C15 C       0.289072670000       0.598802060000       0.356740340000       1.000000000000
C16 C       0.564669230000       0.626947640000       0.241877870000       1.000000000000
N1 N       0.725010430000       0.714339350000      -0.063300910000       1.000000000000
N2 N       0.000127010000       0.612148090000       0.332851610000       1.000000000000
N3 N      -0.461624220000       0.538384860000       0.613971830000       1.000000000000
N4 N      -0.924083990000       0.465513950000       0.892334590000       1.000000000000
N5 N      -1.633692040000       0.340449900000       1.364921680000       1.000000000000
N6 N      -0.412709220000       0.466320270000       0.853178790000       1.000000000000
H1 H       0.977387310000       0.704705740000      -0.049782770000       1.000000000000
H2 H       0.442070630000       0.714979570000      -0.044472370000       1.000000000000
H3 H      -1.406651780000       0.421730380000       1.074740770000       1.000000000000
H4 H      -1.825051770000       0.260705790000       1.647374050000       1.000000000000
H5 H      -1.405342910000       0.284678150000       1.536055130000       1.000000000000
H6 H      -0.872733790000       0.363765220000       1.231396080000       1.000000000000
H7 H       0.083957780000       0.515359990000       0.652040510000       1.000000000000
H8 H       0.610123520000       0.604000810000       0.315493230000       1.000000000000
#END
