# Supplementary material for: Evolutionary chemical space exploration for functional materials: computational organic semiconductor discovery
Source: Chem Sci. 2020 Apr 22;11(19):4922–33. doi: 10.1039/d0sc00554a (PMC8159259; doi:10.1039/d0sc00554a)
Supplement: SC-011-D0SC00554A-s061 [file SC-011-D0SC00554A-s061.txt]

7b_opt-QR-9-866-3 [0.62014295 2.91176566 3.06355564]
7b_opt-QR-9-402-3 [0.03698113 0.08992874 0.14683447]
7b_opt-QR-14-5010-3 [ 0.23964705 2.09237829 15.16714116]
7b_opt-QR-14-8816-3 [0.21011552 1.41377567 9.5328346 ]
7b_opt-QR-15-10758-3 [4.80649563 7.85836917 8.57050257]
7b_opt-QR-2-6556-3 [ 0.20927137 15.18912363 20.23562645]
7b_opt-QR-15-18210-3 [0.42076766 9.85355165 9.96558151]
7b_opt-QR-14-10706-3 [3.83571384 4.6593135 8.73337307]
7b_opt-QR-15-505-3 [1.55511562 6.23578673 9.62314678]
7b_opt-QR-1-535-3 [0.32448975 1.09284261 1.97746611]
7b_opt-QR-9-2484-3 [ 0.70241517 2.08656531 10.73127187]
7b_opt-QR-2-12272-3 [3.95748743 6.87332768 7.81388516]
7b_opt-QR-15-12633-3 [ 3.39116958 6.76126682 17.18812805]
7b_opt-QR-9-1928-3 [ 0.38215726 2.55509871 16.44766546]
7b_opt-QR-15-5047-3 [4.21011922 4.74138648 8.35733804]
7b_opt-QR-2-6485-3 [ 0.08901339 7.9504676 10.35923764]
7b_opt-QR-2-12598-3 [ 4.60475856 8.91531523 10.42241651]
7b_opt-QR-9-2708-3 [ 0.0543081 2.18071092 17.52562304]
7b_opt-QR-2-8652-3 [ 1.5400366 2.81367514 14.18356397]
7b_opt-QR-9-1924-3 [ 0.90997413 1.3792546 16.7854929 ]
7b_opt-QR-15-4403-3 [ 4.81888203 4.86007877 10.92532194]
7b_opt-QR-14-2359-3 [ 2.00629815 3.47052053 17.72320804]
7b_opt-QR-14-9637-3 [0.39188601 7.07117634 7.7939858 ]
7b_opt-QR-2-3575-3 [ 2.01385777 3.73475756 20.98622057]
7b_opt-QR-14-3235-3 [ 1.23733775 2.49990181 12.76693547]
7b_opt-QR-2-6772-3 [ 0.21587891 14.55241365 19.49491014]
7b_opt-QR-15-8440-3 [0.26594979 7.76188525 9.61667125]
7b_opt-QR-2-14057-3 [0.30034833 1.95186397 4.17948667]
7b_opt-QR-2-15947-3 [ 2.29751013 4.17983628 17.92759592]
7b_opt-QR-2-6921-3 [0.50564526 2.93571533 4.02794509]
7b_opt-QR-2-1082-3 [4.73547222 7.44135553 9.26542679]
7b_opt-QR-15-13576-3 [0.39464586 5.59225087 6.67394636]
7b_opt-QR-14-414-3 [ 0.40840143 10.26008733 10.99660355]
7b_opt-QR-4-6968-3 [ 0.2107342 14.72846376 19.88463879]
7b_opt-QR-2-14847-3 [0.07479065 0.2696497 0.94051658]
7b_opt-QR-9-665-3 [4.81574868e-03 1.85198277e+00 1.93697914e+01]
7b_opt-QR-1-1472-3 [0.54967578 0.96284501 4.23055117]
7b_opt-QR-1-502-3 [ 0.43281734 2.49288805 15.09981977]
7b_opt-QR-2-17135-3 [3.91568554 6.20624553 9.85838195]
7b_opt-QR-9-2527-3 [0.25809897 0.33451599 0.99074198]
7b_opt-QR-2-10854-3 [ 2.43570249 3.75642837 15.61000836]
7b_opt-QR-2-7881-3 [ 0.09782897 7.97840993 10.17305071]
7b_opt-QR-15-8098-3 [ 1.20946129 10.53461113 11.53683878]
7b_opt-QR-14-3744-3 [2.46666061 2.85088671 5.43855231]
7b_opt-QR-15-18385-3 [0.33904646 4.2102403 4.76000705]
7b_opt-QR-15-12478-3 [3.5239433 4.3700452 9.07699351]
7b_opt-QR-14-7655-3 [ 0.0469831 1.26938408 10.77214719]
7b_opt-QR-2-8680-3 [2.88045602 5.02777691 8.75526821]
7b_opt-QR-14-1508-3 [3.01442492 3.25522392 5.57915843]
