# Supplementary material for: Evolutionary chemical space exploration for functional materials: computational organic semiconductor discovery
Source: Chem Sci. 2020 Apr 22;11(19):4922–33. doi: 10.1039/d0sc00554a (PMC8159259; doi:10.1039/d0sc00554a)
Supplement: SC-011-D0SC00554A-s062 [file SC-011-D0SC00554A-s062.txt]

7a_opt-QR-9-664-3 [8.84308333e-03 4.49095568e+00 2.43203256e+01]
7a_opt-QR-5-5700-3 [10.4293745 10.99182645 19.4523509 ]
7a_opt-QR-14-3239-3 [ 1.09837917 1.69163125 10.96448395]
7a_opt-QR-5-1120-3 [ 1.00587316 13.50069593 16.76475343]
7a_opt-QR-15-7240-3 [ 1.2304957 14.84138562 18.91957552]
7a_opt-QR-15-1425-3 [ 1.19264439 12.3122931 15.28825526]
7a_opt-QR-5-1408-3 [ 8.67781796 9.07699681 19.05212215]
7a_opt-QR-15-2242-3 [ 1.41817032 11.82033991 21.6906938 ]
7a_opt-QR-33-432-3 [ 2.00262272 15.93380028 17.33379078]
7a_opt-QR-2-12649-3 [ 1.01661954 5.25482279 19.06726683]
7a_opt-QR-5-5933-3 [1.89672155 2.70549712 2.77914942]
7a_opt-QR-14-3900-3 [2.36887684 6.51758743 7.18345385]
7a_opt-QR-1-870-3 [ 2.57856241 5.69713648 36.52482698]
7a_opt-QR-15-7100-3 [ 0.72030789 9.84948262 14.7878729 ]
7a_opt-QR-2-13143-3 [ 3.69640814 6.81801432 19.06770837]
7a_opt-QR-15-276-3 [ 0.55049782 3.30963332 26.28818034]
7a_opt-QR-14-7432-3 [ 1.46519122 12.98818124 22.78829172]
7a_opt-QR-15-1681-3 [ 0.71889155 10.80687891 15.03868781]
7a_opt-QR-2-8451-3 [ 5.38765063 10.05321018 36.2774157 ]
7a_opt-QR-14-3063-3 [0.50809961 4.52496574 5.78423781]
7a_opt-QR-15-5690-3 [ 0.30292552 4.84008762 17.57986592]
7a_opt-QR-15-7291-3 [ 5.47384038 10.25490662 16.12417058]
7a_opt-QR-2-4969-3 [1.08113494 1.29749999 3.48694665]
7a_opt-QR-14-984-3 [2.93632308 4.34901133 4.98666495]
7a_opt-QR-2-9348-3 [ 8.75438484 11.33270835 20.19370575]
7a_opt-QR-9-2888-3 [1.38231127 1.67044885 8.3161573 ]
7a_opt-QR-2-5918-3 [ 2.38673281 5.69047285 35.55167637]
7a_opt-QR-15-12400-3 [2.56655942 4.42718462 8.2495368 ]
7a_opt-QR-2-7357-3 [1.11304607 1.91749566 8.35329803]
7a_opt-QR-2-3572-3 [ 0.66242247 3.23142064 18.69192911]
7a_opt-QR-9-1143-3 [ 2.27580404 14.79992716 18.51113679]
7a_opt-QR-2-9085-3 [ 3.52979512 8.86511539 21.27561951]
7a_opt-QR-15-9076-3 [ 1.06775271 8.49543882 18.82231142]
7a_opt-QR-2-13728-3 [1.48024953 3.62962281 9.34794258]
7a_opt-QR-15-10112-3 [ 1.05961075 14.68669535 24.86756248]
7a_opt-QR-2-10426-3 [ 1.15032555 2.48386868 20.50750334]
7a_opt-QR-15-13947-3 [ 9.76829666 14.62327278 15.2572989 ]
7a_opt-QR-9-2753-3 [3.04343258 4.76676054 7.00244796]
7a_opt-QR-14-4032-3 [ 1.74270713 6.39940506 20.8755509 ]
7a_opt-QR-14-3572-3 [ 3.92051393 12.22488979 14.48340322]
7a_opt-QR-5-1954-3 [ 1.18254681 15.27805859 25.59540892]
7a_opt-QR-15-4498-3 [ 5.75058409 8.35619654 18.37895468]
7a_opt-QR-2-4578-3 [ 1.40077473 11.22318033 20.77283902]
7a_opt-QR-14-773-3 [ 0.47751591 6.28249027 20.61310169]
7a_opt-QR-15-8135-3 [ 5.06752862 6.10383732 32.19312026]
7a_opt-QR-2-7634-3 [ 1.20149249 6.51520739 24.74505645]
7a_opt-QR-15-14865-3 [ 4.26492094 8.99256114 24.45150108]
7a_opt-QR-14-5510-3 [ 4.75892515 8.64007085 13.47293116]
7a_opt-QR-2-12062-3 [ 1.30463655 6.32549784 17.16740058]
7a_opt-QR-2-13357-3 [ 1.31109203 3.20971958 10.16863504]
7a_opt-QR-2-9125-3 [ 0.90136597 5.90152584 25.06472817]
7a_opt-QR-9-7-3 [ 0.08492553 5.15375582 22.73917395]
7a_opt-QR-4-3470-3 [ 0.5479208 8.38696716 12.93926657]
7a_opt-QR-2-2185-3 [ 1.32748597 7.95218752 14.32983059]
7a_opt-QR-9-2398-3 [ 0.63478281 6.12595886 21.55953556]
7a_opt-QR-14-9083-3 [ 1.24225371 9.07632212 15.19158277]
7a_opt-QR-15-9321-3 [ 0.75522434 9.72874651 25.20549951]
7a_opt-QR-4-4266-3 [ 0.89031651 12.65784035 13.62578943]
7a_opt-QR-4-6925-3 [ 0.70639282 15.23156152 17.08781872]
7a_opt-QR-14-4857-3 [2.99322174 4.54165638 7.67671286]
7a_opt-QR-14-5970-3 [ 1.83298808 6.09342707 18.37463071]
7a_opt-QR-9-430-3 [1.4654364 1.83454218 9.25748394]
7a_opt-QR-15-14758-3 [ 0.49365993 15.7250466 17.35011054]
7a_opt-QR-2-6513-3 [ 1.11026005 7.08565936 12.00880569]
7a_opt-QR-1-1492-3 [ 1.62895062 9.99249467 24.67040914]
7a_opt-QR-9-241-3 [ 3.84511936 4.50216146 35.88460736]
7a_opt-QR-14-9231-3 [3.05502298 3.30651347 5.2781558 ]
7a_opt-QR-61-2239-3 [ 0.76138126 13.53435376 14.8387457 ]
7a_opt-QR-15-6731-3 [ 5.51282712 8.16681769 15.68131127]
7a_opt-QR-5-4220-3 [ 9.49218541 10.10601488 20.79604622]
7a_opt-QR-14-5307-3 [ 0.09982154 4.59384454 20.03988195]
7a_opt-QR-15-8947-3 [ 0.86399612 8.76734805 16.75185703]
7a_opt-QR-15-7692-3 [ 1.79497647 10.20830264 17.30024327]
7a_opt-QR-2-7482-3 [ 4.42511699 11.6968079 31.25552319]
7a_opt-QR-14-4843-3 [2.5650107 3.05620097 9.44782693]
7a_opt-QR-2-138-3 [2.84538043 3.64743141 4.95339075]
7a_opt-QR-1-1193-3 [ 0.77505197 1.58659437 11.93985866]
7a_opt-QR-2-3547-3 [ 0.89950306 6.01507058 25.27267811]
7a_opt-QR-61-8401-3 [ 0.42672108 13.33529979 15.33757231]
7a_opt-QR-15-10492-3 [2.50446097 7.45270483 8.55956632]
7a_opt-QR-2-1219-3 [ 7.0714025 9.93428817 14.36756861]
7a_opt-QR-14-8880-3 [ 0.63470642 10.38106543 13.55094873]
7a_opt-QR-4-1187-3 [ 3.40106735 11.02261211 13.09378038]
7a_opt-QR-14-6428-3 [2.66530296 4.25471583 4.51380917]
7a_opt-QR-2-4488-3 [ 5.28246849  8.2044636  27.3652131 ]
