# Supplementary material for: Evolutionary chemical space exploration for functional materials: computational organic semiconductor discovery
Source: Chem Sci. 2020 Apr 22;11(19):4922–33. doi: 10.1039/d0sc00554a (PMC8159259; doi:10.1039/d0sc00554a)
Supplement: SC-011-D0SC00554A-s063 [file SC-011-D0SC00554A-s063.txt]

mol6_opt_14-QR-14-7502-3 [2.60854257 3.90540875 7.47980933]
mol6_opt_14-QR-14-7527-3 [0.48901647 0.74048258 0.74572796]
mol6_opt_14-QR-14-1219-3 [ 0.15175638  0.74445643 12.24722452]
mol6_opt_14-QR-14-6887-3 [ 0.8878908   1.7493972  19.87260218]
mol6_opt_61-QR-61-1836-3 [0.0724396  2.50344058 4.1144777 ]
mol6_opt_19-QR-19-2538-3 [ 0.13624354  0.19031539 37.39734244]
mol6_opt_4-QR-4-185-3 [ 0.04451456  4.76673769 10.43101351]
mol6_opt_15-QR-15-6702-3 [0.20358538 1.0862698  3.93877285]
mol6_opt_14-QR-14-7192-3 [ 0.08217943  0.09217557 59.37672882]
mol6_opt_14-QR-14-173-3 [ 6.77044699  8.28347126 26.33881529]
mol6_opt_14-QR-14-4443-3 [ 0.19297725  0.250052   38.65562532]
mol6_opt_14-QR-14-307-3 [0.75250135 0.82285483 1.89845996]
mol6_opt_5-QR-5-263-3 [ 0.15608939  0.38267031 44.34132777]
mol6_opt_19-QR-19-705-3 [0.06172361 0.09138786 2.27779495]
mol6_opt_14-QR-14-7-3 [1.01222701 1.80460605 1.87025968]
mol6_opt_14-QR-14-2634-3 [0.08814062 1.30318557 6.18161498]
mol6_opt_15-QR-15-10051-3 [ 3.22413886 12.98580927 28.43223228]
mol6_opt_14-QR-14-754-3 [ 0.34299631  1.01120701 44.03622588]
mol6_opt_14-QR-14-2948-3 [ 0.38960366  4.78702355 12.65836486]
mol6_opt_14-QR-14-3290-3 [0.54278971 1.22506117 1.41272961]
mol6_opt_15-QR-15-10322-3 [ 0.04256461  0.25536866 16.1331393 ]
mol6_opt_14-QR-14-2949-3 [0.30732682 1.97555349 2.23231755]
mol6_opt_15-QR-15-7312-3 [ 0.07826127  0.15286654 54.83221029]
mol6_opt_4-QR-4-2914-3 [0.20123138 0.41347549 0.60745981]
mol6_opt_33-QR-33-683-3 [1.08000607e-02 1.78417768e-01 3.10169601e+01]
mol6_opt_14-QR-14-1651-3 [0.34047854 1.10394059 3.49635664]
mol6_opt_19-QR-19-2549-3 [ 0.13836029  0.18009225 35.57109297]
mol6_opt_14-QR-14-3514-3 [ 0.41444313  0.62809601 24.87835054]
mol6_opt_61-QR-61-3757-3 [2.05295448 4.31874311 6.9074578 ]
mol6_opt_14-QR-14-654-3 [ 0.023971    0.19794524 17.27712809]
mol6_opt_14-QR-14-947-3 [0.43209061 0.63122825 1.05383994]
mol6_opt_14-QR-14-6555-3 [2.18659991 3.81368652 6.89342662]
mol6_opt_14-QR-14-1314-3 [0.59056781 1.66584013 4.31310868]
mol6_opt_14-QR-14-220-3 [ 1.55454836  7.62876128 35.56431837]
mol6_opt_33-QR-33-854-3 [ 0.21305148  1.88111058 42.69191706]
mol6_opt_2-QR-2-915-3 [ 0.40519096  1.1205853  20.20551745]
mol6_opt_15-QR-15-6406-3 [ 0.14872574  0.23412935 23.06066762]
mol6_opt_14-QR-14-3083-3 [ 0.08515022  0.1316813  21.70557806]
mol6_opt_15-QR-15-239-3 [ 0.06918779  0.14142901 21.44079898]
mol6_opt_33-QR-33-601-3 [ 0.09698321  0.35128586 34.76301552]
mol6_opt_33-QR-33-562-3 [ 0.3950369   8.42189079 16.04578599]
mol6_opt_14-QR-14-2746-3 [0.17512158 0.35850882 0.57474735]
mol6_opt_19-QR-19-3216-3 [0.05364488 0.08406817 8.78474022]
mol6_opt_4-QR-4-4183-3 [ 0.06851279  0.24511002 46.59659787]
mol6_opt_14-QR-14-615-3 [0.05003163 0.30802735 0.76113897]
mol6_opt_33-QR-33-533-3 [ 0.07508769  0.41503596 46.418152  ]
mol6_opt_14-QR-14-4321-3 [ 0.17550341  0.42983572 85.92272999]
mol6_opt_14-QR-14-2729-3 [ 0.49876847  6.9110755  16.71564094]
mol6_opt_33-QR-33-1041-3 [ 1.49985858  1.99739149 27.69411547]
mol6_opt_19-QR-19-37-3 [0.15384789 0.17947774 2.38934341]
mol6_opt_33-QR-33-71-3 [ 0.14007021  7.10080238 17.24212406]
mol6_opt_14-QR-14-3441-3 [ 0.04256     0.77641751 20.59716477]
mol6_opt_33-QR-33-2382-3 [ 0.97215818  1.13422486 28.93550222]
mol6_opt_14-QR-14-764-3 [ 0.13138361  0.30141393 19.75834572]
mol6_opt_14-QR-14-1830-3 [ 0.48813968  6.96857807 19.57695384]
mol6_opt_14-QR-14-1734-3 [0.0606018  0.11231019 1.39387984]
mol6_opt_2-QR-2-1735-3 [ 3.24823194  9.60502578 23.23903946]
mol6_opt_15-QR-15-8538-3 [0.04083049 1.61258281 4.13691162]
mol6_opt_2-QR-2-2173-3 [0.30221431 1.08541271 2.46149935]
mol6_opt_15-QR-15-7432-3 [ 0.036073    0.14601802 25.83092237]
mol6_opt_14-QR-14-2987-3 [ 0.27225119  0.40399305 28.96790291]
