# Supplementary material for: Evolutionary chemical space exploration for functional materials: computational organic semiconductor discovery
Source: Chem Sci. 2020 Apr 22;11(19):4922–33. doi: 10.1039/d0sc00554a (PMC8159259; doi:10.1039/d0sc00554a)
Supplement: SC-011-D0SC00554A-s064 [file SC-011-D0SC00554A-s064.txt]

mol5_opt_29-QR-29-448-3 [0.15048018 0.56963968 2.5713957 ]
mol5_opt_14-QR-14-6028-3 [0.59087468 0.74523639 1.39574908]
mol5_opt_61-QR-61-8158-3 [0.16727448 0.24090868 5.05362355]
mol5_opt_14-QR-14-2242-3 [0.9235694  2.16132231 3.97418052]
mol5_opt_14-QR-14-3985-3 [ 0.53833674  0.96477552 41.5168113 ]
mol5_opt_2-QR-2-5629-3 [ 0.31579389  8.53854872 32.50356495]
mol5_opt_33-QR-33-588-3 [ 0.39555594  1.42961443 38.80854164]
mol5_opt_14-QR-14-5010-3 [1.51423655 2.67691316 2.98536569]
mol5_opt_14-QR-14-6049-3 [ 0.16317065  3.1030321  11.18134579]
mol5_opt_19-QR-19-1111-3 [ 0.61769833  0.91693682 20.03221338]
mol5_opt_19-QR-19-76-3 [ 0.16933857  0.931694   27.60174436]
mol5_opt_14-QR-14-2000-3 [0.14739135 0.64157854 0.80293848]
mol5_opt_14-QR-14-4057-3 [0.3203796  0.70817976 6.5732792 ]
mol5_opt_19-QR-19-3505-3 [0.02193923 0.38357503 4.82047164]
mol5_opt_15-QR-15-2011-3 [1.23755112 2.10389891 4.80185698]
mol5_opt_9-QR-9-1056-3 [ 2.10537802  2.83333289 37.45535774]
mol5_opt_1-QR-1-145-3 [ 0.06984317  1.55110751 35.43083407]
mol5_opt_29-QR-29-2222-3 [0.31565544 0.42007308 0.87503818]
mol5_opt_14-QR-14-314-3 [1.28434544 3.19713984 4.55552862]
mol5_opt_14-QR-14-5587-3 [ 1.09668394  3.51030136 11.61410214]
mol5_opt_29-QR-29-329-3 [0.05598484 0.10113617 8.50288695]
mol5_opt_4-QR-4-4097-3 [ 0.37580221  7.40655557 37.22153502]
mol5_opt_33-QR-33-1480-3 [ 0.27866253  1.00833719 28.52942863]
mol5_opt_14-QR-14-7054-3 [0.47558189 0.92855341 3.53446163]
mol5_opt_15-QR-15-214-3 [1.69457829 2.76599783 6.0418622 ]
mol5_opt_14-QR-14-3945-3 [1.12622905 3.92430352 5.36879745]
mol5_opt_14-QR-14-5836-3 [0.10717431 2.96655273 8.45234589]
mol5_opt_14-QR-14-7477-3 [2.86433103 3.0936181  5.25136583]
mol5_opt_9-QR-9-2277-3 [0.03404637 0.25316702 3.07467122]
mol5_opt_14-QR-14-3608-3 [0.81516454 0.86473285 1.54592397]
mol5_opt_33-QR-33-970-3 [ 0.04885845  0.20903056 20.11536994]
mol5_opt_2-QR-2-726-3 [0.15885327 2.40826036 2.98649785]
mol5_opt_29-QR-29-1472-3 [ 0.16228883  1.35318539 10.06977345]
mol5_opt_33-QR-33-29-3 [0.02164388 0.19314291 0.95198935]
mol5_opt_29-QR-29-867-3 [0.71020563 0.9181174  1.87925996]
mol5_opt_14-QR-14-4966-3 [ 1.21505259  1.32993162 46.82872611]
mol5_opt_9-QR-9-2437-3 [4.35684082e-02 1.26264732e+00 4.36021846e+01]
mol5_opt_33-QR-33-733-3 [0.2836995  0.65145263 3.50073728]
mol5_opt_29-QR-29-733-3 [ 0.29806429  0.31913801 57.22707181]
mol5_opt_14-QR-14-5198-3 [0.49687225 0.62473045 4.67910898]
