# Supplementary material for: Evolutionary chemical space exploration for functional materials: computational organic semiconductor discovery
Source: Chem Sci. 2020 Apr 22;11(19):4922–33. doi: 10.1039/d0sc00554a (PMC8159259; doi:10.1039/d0sc00554a)
Supplement: SC-011-D0SC00554A-s065 [file SC-011-D0SC00554A-s065.csv]

id	spacegroup	density	energy
mol3b_opt_14-QR-14-5388-3	14	1.5359	-160.6381
mol3b_opt_19-QR-19-1776-3	19	1.568	-157.23
mol3b_opt_14-QR-14-1961-3	14	1.512	-155.8523
mol3b_opt_14-QR-14-1064-3	14	1.4835	-155.3194
mol3b_opt_14-QR-14-703-3	14	1.5118	-155.2912
mol3b_opt_15-QR-15-8305-3	15	1.4747	-154.6699
mol3b_opt_14-QR-14-871-3	14	1.5357	-154.5495
mol3b_opt_33-QR-33-1158-3	33	1.4708	-153.8858
mol3b_opt_4-QR-4-3004-3	4	1.4797	-153.8225
