# Supplementary material for: Evolutionary chemical space exploration for functional materials: computational organic semiconductor discovery
Source: Chem Sci. 2020 Apr 22;11(19):4922–33. doi: 10.1039/d0sc00554a (PMC8159259; doi:10.1039/d0sc00554a)
Supplement: SC-011-D0SC00554A-s066 [file SC-011-D0SC00554A-s066.txt]

5a_opt-QR-15-10794-3 [ 7.32905208 13.99567725 49.76999259]
5a_opt-QR-4-4128-3 [ 2.76902451 5.82001821 52.21987166]
5a_opt-QR-15-13526-3 [ 7.89692873 16.87236201 49.17103828]
5a_opt-QR-14-8365-3 [ 2.93603077 8.96076111 15.37711458]
5a_opt-QR-14-9660-3 [ 1.34691555 4.44028552 11.10409613]
5a_opt-QR-9-603-3 [ 2.05408523 14.04726913 14.30977417]
5a_opt-QR-14-5956-3 [ 1.54358151 4.93703306 11.69862125]
5a_opt-QR-2-10546-3 [ 8.21922394 13.08412755 74.84620898]
5a_opt-QR-14-3828-3 [ 0.82763988 10.56870048 19.05251773]
5a_opt-QR-14-8366-3 [ 4.04385331 4.59654365 51.84269807]
5a_opt-QR-14-3305-3 [ 2.95103026 12.25017758 52.47906689]
5a_opt-QR-14-8756-3 [ 1.41390569 5.50014707 12.99693907]
5a_opt-QR-14-7856-3 [ 2.27394556 3.90642945 21.73952103]
5a_opt-QR-14-5828-3 [ 6.95089209 13.50390032 24.05551692]
5a_opt-QR-15-15288-3 [ 6.94377384 11.50615627 29.45636063]
5a_opt-QR-2-12533-3 [ 0.95543723 5.9293521 27.45596827]
5a_opt-QR-14-1102-3 [ 1.89349764 12.69226421 27.83953411]
5a_opt-QR-14-3991-3 [ 8.6604418 11.34050588 22.42162855]
5a_opt-QR-2-1927-3 [ 5.90279777 7.23226412 28.30793674]
5a_opt-QR-14-5224-3 [ 1.09195994 4.99803163 58.22552373]
5a_opt-QR-14-3256-3 [ 3.30684617 8.06309946 28.30010546]
5a_opt-QR-14-849-3 [ 5.7041585 6.51204304 49.74033623]
5a_opt-QR-19-6127-3 [ 1.41067067 4.96404427 11.15581278]
5a_opt-QR-14-154-3 [ 2.34534014 4.9301082 10.91675156]
5a_opt-QR-15-13105-3 [ 6.95876824 12.1338099 59.67909709]
5a_opt-QR-33-1170-3 [0.56651397 2.04495341 7.78927709]
5a_opt-QR-4-1099-3 [ 6.82022591 9.20966516 34.51317962]
5a_opt-QR-14-276-3 [ 2.60037861 9.42135682 20.80127974]
5a_opt-QR-2-14562-3 [ 4.178811 8.25513332 38.58155571]
5a_opt-QR-14-2322-3 [ 5.61414182 7.79361345 32.60720373]
5a_opt-QR-19-261-3 [ 3.32954018 11.64164528 17.09887374]
5a_opt-QR-14-3644-3 [1.86851082 1.99589693 5.50410059]
5a_opt-QR-19-1811-3 [ 6.87238596 8.47739184 20.10160646]
5a_opt-QR-2-10327-3 [ 1.84248161 4.56475265 50.59254134]
5a_opt-QR-14-8494-3 [ 8.62603126 12.64092643 40.18925721]
5a_opt-QR-9-2831-3 [ 0.42039948 11.78911849 20.75082544]
5a_opt-QR-2-9480-3 [ 6.38199912 17.21497682 46.85489224]
5a_opt-QR-2-9431-3 [ 4.26348264 10.0659076 77.6566377 ]
5a_opt-QR-5-5315-3 [13.6869793 15.79148127 35.62016587]
5a_opt-QR-2-5895-3 [ 3.07167974 7.35741207 24.90885354]
5a_opt-QR-19-7054-3 [ 3.01461208 12.47875638 22.77572975]
5a_opt-QR-15-5232-3 [ 1.94918426 16.06687721 28.40632355]
5a_opt-QR-14-4653-3 [10.18051172 10.56725734 53.32276205]
5a_opt-QR-15-8753-3 [ 0.86101212 14.77831602 26.24120752]
5a_opt-QR-14-7193-3 [ 1.56983065 11.18320834 25.47041726]
5a_opt-QR-14-3711-3 [ 3.62298478 12.63903157 22.86535514]
5a_opt-QR-15-2230-3 [ 7.11771751 14.21778705 37.9753676 ]
5a_opt-QR-15-9007-3 [ 6.55387176 15.59759816 38.56412542]
5a_opt-QR-2-9609-3 [ 3.00719522 5.66312605 39.28697486]
5a_opt-QR-9-2062-3 [ 0.47227718 0.66613702 10.29998375]
5a_opt-QR-4-5612-3 [ 5.81797602 7.21883752 47.14151051]
5a_opt-QR-4-3113-3 [1.71152875 4.96361341 9.17613812]
5a_opt-QR-14-214-3 [ 3.91767835 10.39666919 84.91647104]
5a_opt-QR-33-1557-3 [3.27310919 4.1481923 9.51760487]
5a_opt-QR-14-9437-3 [ 5.24801939 6.74791058 29.0912064 ]
5a_opt-QR-33-1004-3 [ 1.43927623 4.62818501 11.96676309]
5a_opt-QR-14-8889-3 [ 0.98183235 5.00603355 32.54269068]
5a_opt-QR-15-485-3 [ 4.04411914 13.20195729 13.56392649]
5a_opt-QR-9-1891-3 [ 0.66051057 5.19984008 16.19691953]
5a_opt-QR-29-409-3 [ 3.7454266 15.7261588 53.19778548]
5a_opt-QR-9-553-3 [ 3.07465491 16.33747251 17.18713505]
5a_opt-QR-14-6163-3 [ 4.68631508 9.31081044 48.59815174]
5a_opt-QR-1-2247-3 [ 5.99328661 9.44647068 71.39720229]
5a_opt-QR-1-707-3 [ 0.64411741 8.8725642 18.01235597]
5a_opt-QR-9-3115-3 [ 5.60803695 5.87824268 54.41900788]
5a_opt-QR-19-8799-3 [ 2.01001035 13.12683055 15.02455485]
5a_opt-QR-14-3494-3 [2.01894588 5.43060412 9.26914967]
5a_opt-QR-1-2038-3 [ 5.77396072 9.68590119 71.81753939]
5a_opt-QR-33-1989-3 [ 0.93521117 5.73334989 24.53201953]
5a_opt-QR-29-2075-3 [ 0.70765409 8.69531783 24.22058564]
5a_opt-QR-14-4300-3 [11.66069161 13.03068741 45.78248026]
5a_opt-QR-4-1477-3 [ 4.0615187 15.77457999 82.83466411]
5a_opt-QR-14-5443-3 [ 0.8870116 12.56212425 22.71945335]
5a_opt-QR-1-1613-3 [ 3.70643246 9.36471225 64.63332976]
5a_opt-QR-14-1441-3 [11.54487666 12.91533052 36.61972391]
5a_opt-QR-15-3388-3 [ 0.75046599 9.14545698 20.995102 ]
5a_opt-QR-15-6167-3 [0.31522788 0.77640302 3.70469989]
5a_opt-QR-15-11854-3 [11.17946599 12.65432725 31.29462226]
5a_opt-QR-1-2202-3 [ 4.97845552 9.96037649 70.38265915]
5a_opt-QR-9-1141-3 [ 1.57332546 11.24195922 20.17209623]
5a_opt-QR-2-4694-3 [ 6.05571318 7.16831075 51.12875097]
5a_opt-QR-33-1297-3 [ 3.79605695 12.00518779 44.76787024]
5a_opt-QR-15-7099-3 [ 6.65375524 8.39782331 34.9638546 ]
5a_opt-QR-14-5917-3 [ 0.84713112 5.32819968 29.06433048]
5a_opt-QR-9-1637-3 [ 1.94263161 5.67374936 43.92692827]
5a_opt-QR-14-5829-3 [ 0.95458548 5.21208751 36.40595212]
5a_opt-QR-2-8758-3 [ 3.7580608 6.14102775 42.94324054]
5a_opt-QR-2-7689-3 [ 1.57362358 13.18241308 25.27565093]
5a_opt-QR-2-5410-3 [ 0.7472467 9.05541132 17.99797435]
5a_opt-QR-2-2038-3 [ 4.12394769 13.27834649 34.91377329]
5a_opt-QR-14-6403-3 [1.26908822 3.1474074 4.32964006]
5a_opt-QR-9-2482-3 [ 0.55710229 1.13788739 17.38251226]
5a_opt-QR-14-2948-3 [ 1.71413794 5.38117603 54.83823724]
5a_opt-QR-14-471-3 [11.67530972 13.66351454 34.11129896]
5a_opt-QR-15-5935-3 [ 6.25973168 10.91100851 44.26591169]
5a_opt-QR-15-2023-3 [ 5.26714374 11.50244049 29.58308513]
5a_opt-QR-2-8805-3 [ 4.04388149 12.52910795 23.74866207]
5a_opt-QR-1-1310-3 [ 6.53537298 9.72514411 72.00401991]
5a_opt-QR-2-3687-3 [ 5.88451216 11.94176831 29.87686655]
5a_opt-QR-9-2902-3 [ 6.3899427 9.14118837 24.29026298]
5a_opt-QR-2-191-3 [4.68046246 7.24653036 9.17998659]
5a_opt-QR-14-6975-3 [ 2.26625076 11.93341107 19.02272189]
5a_opt-QR-15-6807-3 [ 6.51415317 13.05710907 31.45026001]
5a_opt-QR-2-1219-3 [ 5.22073524 7.32986699 18.80956962]
5a_opt-QR-5-5877-3 [0.34518386 0.69847628 6.50280194]
5a_opt-QR-2-2466-3 [ 3.99538476 11.61311781 67.31627225]
5a_opt-QR-14-2944-3 [ 4.9732828 14.10729431 25.40122936]
5a_opt-QR-15-16197-3 [0.52377796 1.73671739 5.61409472]
5a_opt-QR-2-2967-3 [ 2.65860668 10.42533836 60.50498851]
5a_opt-QR-14-8189-3 [ 8.96873947 13.36993493 78.59327974]
5a_opt-QR-2-11956-3 [ 5.66074753 15.66399295 37.96492962]
5a_opt-QR-1-1130-3 [ 7.64403139 10.81812618 71.70500591]
5a_opt-QR-14-7342-3 [ 5.79583984 7.44308017 32.19567759]
5a_opt-QR-15-16105-3 [ 7.60001541 10.51657607 42.82513568]
5a_opt-QR-15-10174-3 [ 2.76488455 18.00816603 18.63026144]
5a_opt-QR-14-7958-3 [ 7.6795915 12.73116754 36.09062203]
5a_opt-QR-2-12073-3 [ 8.75030351 13.3351005 80.04638926]
5a_opt-QR-14-5585-3 [ 4.60197208 4.82728232 53.4811207 ]
5a_opt-QR-14-4377-3 [ 4.88207139 10.12799784 23.17546077]
5a_opt-QR-14-3290-3 [ 2.40522743 10.20508415 32.9841341 ]
5a_opt-QR-2-3569-3 [ 5.26543319 12.81126917 31.41901766]
5a_opt-QR-9-746-3 [ 4.32136384 12.08613868 32.81692937]
5a_opt-QR-15-8573-3 [10.75059864 11.53761242 32.19085864]
5a_opt-QR-29-1615-3 [ 0.85762071 7.08564293 16.18570711]
5a_opt-QR-14-1271-3 [ 2.94075643 10.45017129 16.75437089]
5a_opt-QR-5-3703-3 [ 1.97954354 14.40638084 14.82413354]
5a_opt-QR-4-7317-3 [ 1.34601558 5.2775424 10.55959499]
5a_opt-QR-5-621-3 [ 0.44103861 3.54446442 10.28546116]
5a_opt-QR-14-9340-3 [11.89317368 12.86880385 43.72614589]
5a_opt-QR-15-13398-3 [ 0.72634175 6.95389287 12.83105054]
5a_opt-QR-15-6520-3 [11.96037896 13.03234392 37.22585596]
5a_opt-QR-2-7550-3 [ 7.26552189 14.94723723 35.12234652]
5a_opt-QR-14-8242-3 [ 6.72013687 7.30462343 36.91737146]
5a_opt-QR-2-14107-3 [ 4.59827066 5.5941666 36.83460462]
5a_opt-QR-9-3362-3 [ 2.58360047 12.11806217 37.51120362]
5a_opt-QR-14-8575-3 [11.71707913 15.04736511 29.37298883]
5a_opt-QR-15-519-3 [ 1.61499656 6.24904045 21.43603666]
5a_opt-QR-14-6278-3 [ 0.97611413 12.72522517 23.65771482]
5a_opt-QR-14-7741-3 [ 9.22591942 10.17824936 34.69395769]
