# Supplementary material for: Evolutionary chemical space exploration for functional materials: computational organic semiconductor discovery
Source: Chem Sci. 2020 Apr 22;11(19):4922–33. doi: 10.1039/d0sc00554a (PMC8159259; doi:10.1039/d0sc00554a)
Supplement: SC-011-D0SC00554A-s067 [file SC-011-D0SC00554A-s067.txt]

mol8b_opt_14-QR-14-1207-3 [0.15887427 2.44329556 4.12385204]
mol8b_opt_2-QR-2-7844-3 [ 0.55223445  5.82484134 12.43273798]
mol8b_opt_9-QR-9-2367-3 [0.34623132 2.61403206 3.21693202]
mol8b_opt_1-QR-1-1063-3 [ 0.44282426  1.31835011 24.78053479]
mol8b_opt_14-QR-14-578-3 [ 0.45637742 11.78923107 15.13226018]
mol8b_opt_2-QR-2-4354-3 [ 1.02481457  3.27359525 14.79033354]
mol8b_opt_2-QR-2-11890-3 [ 0.42089816  8.76479572 16.5827271 ]
mol8b_opt_2-QR-2-4136-3 [ 2.46611863  8.56987066 18.46073395]
mol8b_opt_2-QR-2-754-4 [ 1.35444533  4.44534896 15.29935498]
mol8b_opt_14-QR-14-315-3 [ 0.53918816  4.45076892 13.8905751 ]
mol8b_opt_2-QR-2-3695-3 [ 0.55190356  9.75431309 46.55183512]
mol8b_opt_14-QR-14-7722-3 [ 0.0447886   0.32162867 20.01234921]
mol8b_opt_14-QR-14-7859-3 [ 0.1239665   5.6236357  13.66185719]
mol8b_opt_14-QR-14-341-3 [0.01246186 1.70222605 8.31746031]
mol8b_opt_2-QR-2-11742-3 [ 0.18785622 10.20000464 44.94887679]
mol8b_opt_15-QR-15-15455-3 [0.32588968 1.17225133 8.49162196]
mol8b_opt_2-QR-2-6203-4 [ 2.4284815   6.60911671 35.55677448]
mol8b_opt_2-QR-2-334-3 [ 2.97455748  7.6584028  29.68991788]
mol8b_opt_14-QR-14-2646-3 [ 0.40532606 11.0772472  14.39014454]
mol8b_opt_2-QR-2-5261-3 [0.68616285 1.33008329 7.14598297]
mol8b_opt_14-QR-14-2679-3 [0.77178877 3.32927083 4.13663799]
mol8b_opt_2-QR-2-12142-3 [ 0.84222385  6.9291554  33.88657748]
mol8b_opt_14-QR-14-5522-3 [ 0.82098025  6.91661893 17.4637636 ]
mol8b_opt_14-QR-14-2693-3 [ 1.97759661  7.92093248 13.78885078]
mol8b_opt_14-QR-14-6466-3 [1.00534522 4.12636135 6.29476472]
mol8b_opt_15-QR-15-9445-3 [ 2.58480049  6.31581699 10.19469366]
mol8b_opt_2-QR-2-4138-3 [1.32148653 2.7274344  8.97169061]
mol8b_opt_2-QR-2-7890-3 [ 2.11812589  6.01374837 33.36071553]
mol8b_opt_2-QR-2-4808-3 [ 1.78695977  2.83325541 24.93989267]
mol8b_opt_14-QR-14-4157-3 [0.15356881 2.44242614 4.20690856]
mol8b_opt_2-QR-2-8760-3 [ 1.03083155  2.07943705 16.63410216]
mol8b_opt_2-QR-2-5762-3 [ 2.13727278  6.64026569 24.04582464]
mol8b_opt_2-QR-2-3888-3 [ 1.13961447  5.22084267 11.50518416]
mol8b_opt_9-QR-9-3454-3 [0.87878232 3.79182183 7.21397955]
mol8b_opt_2-QR-2-3432-3 [ 1.70692111  5.33815914 16.20203676]
mol8b_opt_2-QR-2-227-3 [1.97756286 4.7697475  9.98080443]
mol8b_opt_2-QR-2-7479-3 [ 0.83526995  6.99504142 33.70878597]
mol8b_opt_2-QR-2-11365-4 [ 2.13990808  6.08802499 25.66772553]
mol8b_opt_15-QR-15-13927-3 [1.45303475 4.90295589 6.46921021]
mol8b_opt_2-QR-2-783-3 [ 1.64624283  3.6044744  28.37675547]
mol8b_opt_14-QR-14-1997-3 [ 6.54209706  7.44103231 15.83281328]
mol8b_opt_14-QR-14-2-3 [ 1.49952533  2.97756374 13.89898064]
mol8b_opt_14-QR-14-3372-3 [ 0.98097902  6.71949315 15.59082143]
mol8b_opt_15-QR-15-4543-3 [2.11757966 4.29064939 4.94404695]
mol8b_opt_15-QR-15-5560-3 [ 0.25963374  1.36933627 12.80033042]
mol8b_opt_14-QR-14-6497-3 [ 1.30239798  4.33040912 13.71746173]
mol8b_opt_14-QR-14-268-3 [0.87820201 2.22504053 3.46758915]
mol8b_opt_2-QR-2-11810-3 [ 0.49790783  1.87750646 24.52650144]
mol8b_opt_15-QR-15-15539-3 [2.30330429 5.62319691 7.9535163 ]
mol8b_opt_2-QR-2-91-3 [ 1.06326687  8.12911897 25.13341256]
mol8b_opt_14-QR-14-2716-3 [1.76411599 2.57672618 5.35886027]
mol8b_opt_14-QR-14-1896-3 [ 1.98278088  8.00355646 13.95222507]
