# Supplementary material for: Evolutionary chemical space exploration for functional materials: computational organic semiconductor discovery
Source: Chem Sci. 2020 Apr 22;11(19):4922–33. doi: 10.1039/d0sc00554a (PMC8159259; doi:10.1039/d0sc00554a)
Supplement: SC-011-D0SC00554A-s068 [file SC-011-D0SC00554A-s068.cif]

data_mol2_opt_15-QR-15-2352-3
_audit_creation_method 'generated by cspy2.0'
_cell_length_a 16.5764
_cell_length_b 7.1253
_cell_length_c 36.4055
_cell_angle_alpha 90.0
_cell_angle_beta 39.16420000000001
_cell_angle_gamma 90.0
loop_
_symmetry_equiv_pos_site_id
_symmetry_equiv_pos_as_xyz
1 -x,-y,-z
2 +x,+y,+z
3 -x,+y,1/2-z
4 +x,-y,1/2+z
5 1/2-x,1/2-y,-z
6 1/2+x,1/2+y,+z
7 1/2-x,1/2+y,1/2-z
8 1/2+x,1/2-y,1/2+z
loop_
_atom_site_label
_atom_site_type_symbol
_atom_site_fract_x
_atom_site_fract_y
_atom_site_fract_z
_atom_site_occupancy
C1 C       0.309609640000       0.570358530000       0.718671530000       1.000000000000
C2 C       0.177923650000       0.605813720000       0.758427030000       1.000000000000
C3 C       0.884897150000       0.693391000000       0.351915050000       1.000000000000
C4 C       0.397629250000       0.592199610000       0.660125630000       1.000000000000
C5 C       0.820821540000       0.751453140000       0.343639600000       1.000000000000
C6 C       0.136930230000       0.662180500000       0.738944470000       1.000000000000
C7 C       0.214914660000       0.824616570000       0.587218240000       1.000000000000
C8 C       0.291934980000       0.852405790000       0.530720200000       1.000000000000
C9 C       0.812625250000       0.660067600000       0.409411380000       1.000000000000
C10 C       0.444901720000       0.675508430000       0.578711040000       1.000000000000
C11 C       0.615656710000       0.834683910000       0.386418990000       1.000000000000
C12 C       0.358625150000       0.650788380000       0.638185600000       1.000000000000
C13 C       0.687269070000       0.775145000000       0.392236970000       1.000000000000
C14 C       0.402651150000       0.733391390000       0.559069150000       1.000000000000
C15 C       0.225948770000       0.686393790000       0.678276520000       1.000000000000
C16 C       0.266619020000       0.764881090000       0.603534230000       1.000000000000
C17 C       0.427282350000       0.823191130000       0.485292740000       1.000000000000
C18 C       0.484781270000       0.763721480000       0.498149660000       1.000000000000
C19 C       0.621865400000       0.738317390000       0.448879620000       1.000000000000
N1 N       0.687768170000       0.680956520000       0.455746770000       1.000000000000
N2 N       0.492517940000       0.857708190000       0.430212790000       1.000000000000
N3 N       0.183088950000       0.741935150000       0.660366190000       1.000000000000
H1 H       0.339720790000       0.525851300000       0.735168080000       1.000000000000
H2 H       0.109769720000       0.587700480000       0.804634800000       1.000000000000
H3 H       0.987422210000       0.673216730000       0.315921690000       1.000000000000
H4 H       0.498186950000       0.565439470000       0.629574630000       1.000000000000
H5 H       0.870872420000       0.779422550000       0.300445130000       1.000000000000
H6 H       0.037232250000       0.690006360000       0.768336230000       1.000000000000
H7 H       0.112595260000       0.845975970000       0.622111520000       1.000000000000
H8 H       0.255607410000       0.897627170000       0.517143890000       1.000000000000
H9 H       0.860369860000       0.613841110000       0.417498170000       1.000000000000
H10 H       0.545334920000       0.649723900000       0.547562240000       1.000000000000
H11 H       0.665490140000       0.862971550000       0.343149420000       1.000000000000
#END
data_mol2_opt_33-QR-33-2438-3
_audit_creation_method 'generated by cspy2.0'
_cell_length_a 18.0437
_cell_length_b 17.5708
_cell_length_c 4.2588
_cell_angle_alpha 90.0
_cell_angle_beta 90.0
_cell_angle_gamma 90.0
loop_
_symmetry_equiv_pos_site_id
_symmetry_equiv_pos_as_xyz
1 +x,+y,+z
2 -x,-y,1/2+z
3 1/2+x,1/2-y,+z
4 1/2-x,1/2+y,1/2+z
loop_
_atom_site_label
_atom_site_type_symbol
_atom_site_fract_x
_atom_site_fract_y
_atom_site_fract_z
_atom_site_occupancy
C1 C       0.965600730000       0.377026000000       0.204585940000       1.000000000000
C2 C       0.981302720000       0.309514750000       0.032512950000       1.000000000000
C3 C       1.292842250000       0.619688250000       1.241328440000       1.000000000000
C4 C       1.020566160000       0.413418930000       0.367442430000       1.000000000000
C5 C       1.357298910000       0.579528140000       1.196968380000       1.000000000000
C6 C       1.051407900000       0.279790810000       0.026678990000       1.000000000000
C7 C       1.304704220000       0.284899710000       0.319236340000       1.000000000000
C8 C       1.363801510000       0.315491460000       0.468060560000       1.000000000000
C9 C       1.228055240000       0.592069890000       1.096125470000       1.000000000000
C10 C       1.152470100000       0.419380820000       0.529142270000       1.000000000000
C11 C       1.421116650000       0.469225350000       0.956611660000       1.000000000000
C12 C       1.094256500000       0.384225520000       0.366836110000       1.000000000000
C13 C       1.356187820000       0.513245840000       1.010702120000       1.000000000000
C14 C       1.223903390000       0.388929980000       0.521925400000       1.000000000000
C15 C       1.109990220000       0.316206270000       0.193500480000       1.000000000000
C16 C       1.233113490000       0.320071610000       0.339484730000       1.000000000000
C17 C       1.357144370000       0.383746700000       0.650788880000       1.000000000000
C18 C       1.288251830000       0.421326140000       0.681978930000       1.000000000000
C19 C       1.288099460000       0.489494750000       0.872538820000       1.000000000000
N1 N       1.225173950000       0.530353370000       0.920604180000       1.000000000000
N2 N       1.422120250000       0.407792570000       0.786739760000       1.000000000000
N3 N       1.178272540000       0.285818170000       0.183573280000       1.000000000000
H1 H       0.909632330000       0.399457840000       0.205587590000       1.000000000000
H2 H       0.936958680000       0.281581820000      -0.094957780000       1.000000000000
H3 H       1.290984530000       0.670912120000       1.382508810000       1.000000000000
H4 H       1.008978140000       0.464925170000       0.499076980000       1.000000000000
H5 H       1.409093750000       0.597745910000       1.302467940000       1.000000000000
H6 H       1.064738280000       0.228482090000      -0.102506940000       1.000000000000
H7 H       1.308619090000       0.233460220000       0.180194830000       1.000000000000
H8 H       1.418470900000       0.290240860000       0.456672750000       1.000000000000
H9 H       1.176053170000       0.622482960000       1.126608590000       1.000000000000
H10 H       1.142204600000       0.470655560000       0.661515470000       1.000000000000
H11 H       1.473236410000       0.487302530000       1.061958780000       1.000000000000
#END
data_mol2_opt_15-QR-15-5363-3
_audit_creation_method 'generated by cspy2.0'
_cell_length_a 25.2949
_cell_length_b 7.068
_cell_length_c 17.0618
_cell_angle_alpha 90.0
_cell_angle_beta 117.3292
_cell_angle_gamma 90.0
loop_
_symmetry_equiv_pos_site_id
_symmetry_equiv_pos_as_xyz
1 -x,-y,-z
2 +x,+y,+z
3 -x,+y,1/2-z
4 +x,-y,1/2+z
5 1/2-x,1/2-y,-z
6 1/2+x,1/2+y,+z
7 1/2-x,1/2+y,1/2-z
8 1/2+x,1/2-y,1/2+z
loop_
_atom_site_label
_atom_site_type_symbol
_atom_site_fract_x
_atom_site_fract_y
_atom_site_fract_z
_atom_site_occupancy
C1 C       0.471084590000       0.769821950000       0.973843310000       1.000000000000
C2 C       0.510910690000       0.771901080000       1.065774470000       1.000000000000
C3 C       0.102805790000       1.037555040000       0.763354040000       1.000000000000
C4 C       0.412270780000       0.813791600000       0.944009490000       1.000000000000
C5 C       0.094434030000       1.079211790000       0.835503950000       1.000000000000
C6 C       0.491228290000       0.817698810000       1.125888830000       1.000000000000
C7 C       0.338610420000       0.999172300000       1.198252230000       1.000000000000
C8 C       0.281889450000       1.046287430000       1.177442690000       1.000000000000
C9 C       0.160507000000       0.986128120000       0.778385420000       1.000000000000
C10 C       0.330383790000       0.908700770000       0.977426060000       1.000000000000
C11 C       0.137219860000       1.110330590000       0.997727140000       1.000000000000
C12 C       0.390121620000       0.862304320000       1.004579490000       1.000000000000
C13 C       0.143140780000       1.069104310000       0.920517630000       1.000000000000
C14 C       0.310555740000       0.955690320000       1.038981310000       1.000000000000
C15 C       0.430281290000       0.864283280000       1.097161260000       1.000000000000
C16 C       0.355105110000       0.952723510000       1.130565270000       1.000000000000
C17 C       0.236387360000       1.051346320000       1.087524300000       1.000000000000
C18 C       0.249383210000       1.006626390000       1.017437380000       1.000000000000
C19 C       0.199996420000       1.015920280000       0.929554240000       1.000000000000
N1 N       0.206951880000       0.975423230000       0.856973820000       1.000000000000
N2 N       0.181096700000       1.102187030000       1.077095060000       1.000000000000
N3 N       0.412183500000       0.908787530000       1.157589240000       1.000000000000
H1 H       0.487743420000       0.733090330000       0.927526530000       1.000000000000
H2 H       0.557333810000       0.736658230000       1.088012680000       1.000000000000
H3 H       0.066732840000       1.043335880000       0.696783590000       1.000000000000
H4 H       0.381666130000       0.812516660000       0.874003000000       1.000000000000
H5 H       0.051077760000       1.119698960000       0.828438580000       1.000000000000
H6 H       0.520667660000       0.820252220000       1.196185910000       1.000000000000
H7 H       0.373566330000       0.994624410000       1.265687750000       1.000000000000
H8 H       0.268182890000       1.082160050000       1.227106520000       1.000000000000
H9 H       0.168669540000       0.952138070000       0.722708620000       1.000000000000
H10 H       0.299178530000       0.908366060000       0.908137480000       1.000000000000
H11 H       0.093790030000       1.151079690000       0.990957140000       1.000000000000
#END
data_mol2_opt_19-QR-19-6171-3
_audit_creation_method 'generated by cspy2.0'
_cell_length_a 10.3195
_cell_length_b 4.0104
_cell_length_c 32.5066
_cell_angle_alpha 90.0
_cell_angle_beta 90.0
_cell_angle_gamma 90.0
loop_
_symmetry_equiv_pos_site_id
_symmetry_equiv_pos_as_xyz
1 +x,+y,+z
2 -x,1/2+y,1/2-z
3 1/2-x,-y,1/2+z
4 1/2+x,1/2-y,-z
loop_
_atom_site_label
_atom_site_type_symbol
_atom_site_fract_x
_atom_site_fract_y
_atom_site_fract_z
_atom_site_occupancy
C1 C       0.261193890000       0.089437140000       0.249090060000       1.000000000000
C2 C       0.145959890000      -0.063970650000       0.234279010000       1.000000000000
C3 C       0.966432910000       0.127901140000       0.113069300000       1.000000000000
C4 C       0.371737540000       0.086777450000       0.225821100000       1.000000000000
C5 C       0.939016250000      -0.035826680000       0.076995720000       1.000000000000
C6 C       0.143497710000      -0.216602810000       0.196625500000       1.000000000000
C7 C       0.345949400000      -0.546455930000       0.072294820000       1.000000000000
C8 C       0.447960890000      -0.564687890000       0.046297350000       1.000000000000
C9 C       0.866189980000       0.158701700000       0.142238970000       1.000000000000
C10 C       0.483413980000      -0.078575790000       0.161425080000       1.000000000000
C11 C       0.779425060000      -0.337014470000       0.033942290000       1.000000000000
C12 C       0.372939710000      -0.069509540000       0.186448540000       1.000000000000
C13 C       0.813567570000      -0.164749410000       0.070631880000       1.000000000000
C14 C       0.480332290000      -0.233946100000       0.123011400000       1.000000000000
C15 C       0.256814140000      -0.224029860000       0.171573300000       1.000000000000
C16 C       0.357794180000      -0.381599520000       0.111279290000       1.000000000000
C17 C       0.571037970000      -0.421160770000       0.056677640000       1.000000000000
C18 C       0.589871130000      -0.255920950000       0.094628940000       1.000000000000
C19 C       0.718039010000      -0.121833880000       0.101827480000       1.000000000000
N1 N       0.747958230000       0.041171010000       0.137221770000       1.000000000000
N2 N       0.664875920000      -0.459543750000       0.027061110000       1.000000000000
N3 N       0.251638790000      -0.375384750000       0.134740490000       1.000000000000
H1 H       0.260708770000       0.208754810000       0.279014170000       1.000000000000
H2 H       0.059438360000      -0.058975670000       0.253197850000       1.000000000000
H3 H       1.061383360000       0.231053680000       0.119334290000       1.000000000000
H4 H       0.459926500000       0.203334950000       0.236925140000       1.000000000000
H5 H       1.011960620000      -0.068164590000       0.053280120000       1.000000000000
H6 H       0.057001050000      -0.335099800000       0.184682510000       1.000000000000
H7 H       0.252316080000      -0.653073710000       0.065010820000       1.000000000000
H8 H       0.441803870000      -0.687172740000       0.016679870000       1.000000000000
H9 H       0.884652210000       0.286742290000       0.171143900000       1.000000000000
H10 H       0.572152530000       0.035791230000       0.171850570000       1.000000000000
H11 H       0.852314520000      -0.369996720000       0.010047580000       1.000000000000
#END
data_mol2_opt_33-QR-33-665-3
_audit_creation_method 'generated by cspy2.0'
_cell_length_a 15.1314
_cell_length_b 24.0667
_cell_length_c 3.6784
_cell_angle_alpha 90.0
_cell_angle_beta 90.0
_cell_angle_gamma 90.0
loop_
_symmetry_equiv_pos_site_id
_symmetry_equiv_pos_as_xyz
1 +x,+y,+z
2 -x,-y,1/2+z
3 1/2+x,1/2-y,+z
4 1/2-x,1/2+y,1/2+z
loop_
_atom_site_label
_atom_site_type_symbol
_atom_site_fract_x
_atom_site_fract_y
_atom_site_fract_z
_atom_site_occupancy
C1 C       0.658266900000       0.578176520000       0.527156210000       1.000000000000
C2 C       0.574492940000       0.558188750000       0.644460980000       1.000000000000
C3 C       0.781707720000       0.922497920000       0.359186400000       1.000000000000
C4 C       0.674081980000       0.634071680000       0.504874120000       1.000000000000
C5 C       0.706287390000       0.949586660000       0.467552180000       1.000000000000
C6 C       0.508377170000       0.594346880000       0.736812830000       1.000000000000
C7 C       0.396933370000       0.776752440000       0.893995670000       1.000000000000
C8 C       0.404192520000       0.832727760000       0.885983200000       1.000000000000
C9 C       0.780497770000       0.863970070000       0.357190620000       1.000000000000
C10 C       0.619791780000       0.730589780000       0.581396170000       1.000000000000
C11 C       0.551716510000       0.943968010000       0.685284010000       1.000000000000
C12 C       0.606902140000       0.673007470000       0.598928480000       1.000000000000
C13 C       0.631712730000       0.918279670000       0.571082720000       1.000000000000
C14 C       0.552213360000       0.767293690000       0.676595610000       1.000000000000
C15 C       0.522541630000       0.652817820000       0.716928480000       1.000000000000
C16 C       0.469933760000       0.742112150000       0.791242720000       1.000000000000
C17 C       0.484582140000       0.859381140000       0.774809290000       1.000000000000
C18 C       0.559099030000       0.827865590000       0.668734710000       1.000000000000
C19 C       0.636407910000       0.859175470000       0.560984540000       1.000000000000
N1 N       0.711913100000       0.833502460000       0.452443560000       1.000000000000
N2 N       0.481673030000       0.916438660000       0.782017490000       1.000000000000
N3 N       0.456510000000       0.687355890000       0.809379640000       1.000000000000
H1 H       0.709578650000       0.548709540000       0.455501660000       1.000000000000
H2 H       0.563349000000       0.513746460000       0.660263690000       1.000000000000
H3 H       0.840603750000       0.944778370000       0.277182300000       1.000000000000
H4 H       0.737812060000       0.649593330000       0.415711610000       1.000000000000
H5 H       0.702885400000       0.994614810000       0.475019060000       1.000000000000
H6 H       0.444063930000       0.580153380000       0.826818870000       1.000000000000
H7 H       0.336855480000       0.755872640000       0.977185180000       1.000000000000
H8 H       0.350255810000       0.859888290000       0.962347440000       1.000000000000
H9 H       0.839101230000       0.841219580000       0.272639650000       1.000000000000
H10 H       0.682645470000       0.746939620000       0.493530620000       1.000000000000
H11 H       0.548001370000       0.989153240000       0.693304520000       1.000000000000
#END
data_mol2_opt_14-QR-14-3611-3
_audit_creation_method 'generated by cspy2.0'
_cell_length_a 11.6115
_cell_length_b 7.0914
_cell_length_c 17.0068
_cell_angle_alpha 90.0
_cell_angle_beta 103.7781
_cell_angle_gamma 90.0
loop_
_symmetry_equiv_pos_site_id
_symmetry_equiv_pos_as_xyz
1 -x,-y,-z
2 +x,+y,+z
3 -x,1/2+y,1/2-z
4 +x,1/2-y,1/2+z
loop_
_atom_site_label
_atom_site_type_symbol
_atom_site_fract_x
_atom_site_fract_y
_atom_site_fract_z
_atom_site_occupancy
C1 C       0.059505400000       0.516070710000       0.752606090000       1.000000000000
C2 C      -0.019246760000       0.498347140000       0.804743470000       1.000000000000
C3 C       0.783722120000       0.835874640000       0.919248580000       1.000000000000
C4 C       0.175004660000       0.568476990000       0.782977780000       1.000000000000
C5 C       0.799993550000       0.860999180000       1.001238510000       1.000000000000
C6 C       0.018864010000       0.533284450000       0.885951200000       1.000000000000
C7 C       0.317684800000       0.705634150000       1.116714810000       1.000000000000
C8 C       0.429338930000       0.757146700000       1.154261710000       1.000000000000
C9 C       0.669971100000       0.782609890000       0.874709940000       1.000000000000
C10 C       0.335361500000       0.659660600000       0.901301230000       1.000000000000
C11 C       0.715104790000       0.857074310000       1.121683900000       1.000000000000
C12 C       0.217978010000       0.605938840000       0.867207250000       1.000000000000
C13 C       0.703756200000       0.832938670000       1.037137520000       1.000000000000
C14 C       0.373860430000       0.694753110000       0.984184200000       1.000000000000
C15 C       0.138549270000       0.588092310000       0.919650140000       1.000000000000
C16 C       0.285771250000       0.672394370000       1.031055290000       1.000000000000
C17 C       0.519400660000       0.780523740000       1.110127760000       1.000000000000
C18 C       0.494194240000       0.750766170000       1.025545350000       1.000000000000
C19 C       0.591730520000       0.778978740000       0.987407040000       1.000000000000
N1 N       0.578230780000       0.755210480000       0.906436060000       1.000000000000
N2 N       0.628313490000       0.832720220000       1.156801980000       1.000000000000
N3 N       0.173581990000       0.621403460000       0.999559880000       1.000000000000
H1 H       0.027215950000       0.487626620000       0.688498960000       1.000000000000
H2 H      -0.110390580000       0.456618530000       0.779449390000       1.000000000000
H3 H       0.854995790000       0.855850700000       0.888988010000       1.000000000000
H4 H       0.235528320000       0.582221550000       0.743565950000       1.000000000000
H5 H       0.885424310000       0.902097180000       1.038985960000       1.000000000000
H6 H      -0.039373570000       0.520783120000       0.926860910000       1.000000000000
H7 H       0.248528140000       0.687210860000       1.148965890000       1.000000000000
H8 H       0.455962580000       0.782969110000       1.218801970000       1.000000000000
H9 H       0.654026320000       0.761651610000       0.809655880000       1.000000000000
H10 H       0.397067220000       0.674161970000       0.863241890000       1.000000000000
H11 H       0.800693840000       0.898269730000       1.159815840000       1.000000000000
#END
data_mol2_opt_19-QR-19-4232-3
_audit_creation_method 'generated by cspy2.0'
_cell_length_a 33.9841
_cell_length_b 3.8638
_cell_length_c 10.329
_cell_angle_alpha 90.0
_cell_angle_beta 90.0
_cell_angle_gamma 90.0
loop_
_symmetry_equiv_pos_site_id
_symmetry_equiv_pos_as_xyz
1 +x,+y,+z
2 -x,1/2+y,1/2-z
3 1/2-x,-y,1/2+z
4 1/2+x,1/2-y,-z
loop_
_atom_site_label
_atom_site_type_symbol
_atom_site_fract_x
_atom_site_fract_y
_atom_site_fract_z
_atom_site_occupancy
C1 C       0.000307760000       0.132786070000       0.970008400000       1.000000000000
C2 C       0.012897060000       0.194750110000       1.099322700000       1.000000000000
C3 C       0.146241010000      -0.807772590000       0.399408810000       1.000000000000
C4 C       0.025172210000      -0.018731850000       0.882510020000       1.000000000000
C5 C       0.181096750000      -0.875243960000       0.461790510000       1.000000000000
C6 C       0.049976320000       0.104412880000       1.138505710000       1.000000000000
C7 C       0.175929750000      -0.375155560000       1.057881940000       1.000000000000
C8 C       0.203156310000      -0.527884780000       0.981444910000       1.000000000000
C9 C       0.116038920000      -0.647551370000       0.471059750000       1.000000000000
C10 C       0.090534000000      -0.272875870000       0.833958670000       1.000000000000
C11 C       0.220643890000      -0.845881460000       0.662804070000       1.000000000000
C12 C       0.063992680000      -0.116592030000       0.919706830000       1.000000000000
C13 C       0.185253680000      -0.783083930000       0.593090800000       1.000000000000
C14 C       0.128289360000      -0.365177500000       0.874463950000       1.000000000000
C15 C       0.076639540000      -0.053926310000       1.049978260000       1.000000000000
C16 C       0.137761450000      -0.288962630000       1.008082770000       1.000000000000
C17 C       0.194961390000      -0.608529730000       0.848569270000       1.000000000000
C18 C       0.158026050000      -0.529910850000       0.792866020000       1.000000000000
C19 C       0.153124340000      -0.622034650000       0.658059020000       1.000000000000
N1 N       0.118985930000      -0.558327030000       0.593847610000       1.000000000000
N2 N       0.225535520000      -0.763947970000       0.783764280000       1.000000000000
N3 N       0.112845940000      -0.140097490000       1.091055670000       1.000000000000
H1 H      -0.029203620000       0.206652880000       0.941302270000       1.000000000000
H2 H      -0.007267350000       0.315008330000       1.167113840000       1.000000000000
H3 H       0.141683870000      -0.873800770000       0.298626680000       1.000000000000
H4 H       0.015759220000      -0.066780160000       0.783767060000       1.000000000000
H5 H       0.205525900000      -0.997970730000       0.412078720000       1.000000000000
H6 H       0.060243370000       0.148931590000       1.236378570000       1.000000000000
H7 H       0.181550480000      -0.312392340000       1.158366270000       1.000000000000
H8 H       0.232169460000      -0.596132350000       1.016425970000       1.000000000000
H9 H       0.088070670000      -0.590275050000       0.424582650000       1.000000000000
H10 H       0.081793820000      -0.323116950000       0.735326360000       1.000000000000
H11 H       0.245239610000      -0.969091650000       0.613316380000       1.000000000000
#END
data_mol2_opt_19-QR-19-492-3
_audit_creation_method 'generated by cspy2.0'
_cell_length_a 33.6315
_cell_length_b 10.345
_cell_length_c 3.8958
_cell_angle_alpha 90.0
_cell_angle_beta 90.0
_cell_angle_gamma 90.0
loop_
_symmetry_equiv_pos_site_id
_symmetry_equiv_pos_as_xyz
1 +x,+y,+z
2 -x,1/2+y,1/2-z
3 1/2-x,-y,1/2+z
4 1/2+x,1/2-y,-z
loop_
_atom_site_label
_atom_site_type_symbol
_atom_site_fract_x
_atom_site_fract_y
_atom_site_fract_z
_atom_site_occupancy
C1 C       0.249846720000       0.279946830000       0.083728510000       1.000000000000
C2 C       0.262662860000       0.151114720000       0.019629860000       1.000000000000
C3 C       0.395393510000       0.844155120000       1.061534410000       1.000000000000
C4 C       0.274591830000       0.366238010000       0.242812950000       1.000000000000
C5 C       0.430594030000       0.781777490000       1.128655560000       1.000000000000
C6 C       0.299838420000       0.111183290000       0.115565430000       1.000000000000
C7 C       0.425907750000       0.188286100000       0.618313130000       1.000000000000
C8 C       0.453199910000       0.263946830000       0.774993440000       1.000000000000
C9 C       0.365004040000       0.773043030000       0.899456230000       1.000000000000
C10 C       0.339996670000       0.412904550000       0.509349540000       1.000000000000
C11 C       0.470612690000       0.581240200000       1.097439460000       1.000000000000
C12 C       0.313522870000       0.328275040000       0.346306480000       1.000000000000
C13 C       0.434906020000       0.651023040000       1.034230440000       1.000000000000
C14 C       0.377908600000       0.371789330000       0.606046110000       1.000000000000
C15 C       0.326389180000       0.198466980000       0.281685600000       1.000000000000
C16 C       0.387569990000       0.238655060000       0.527903910000       1.000000000000
C17 C       0.444877770000       0.396462460000       0.856444640000       1.000000000000
C18 C       0.407679240000       0.452445950000       0.775942260000       1.000000000000
C19 C       0.402587790000       0.586632190000       0.870942900000       1.000000000000
N1 N       0.368098530000       0.650799350000       0.807864170000       1.000000000000
N2 N       0.475611170000       0.460659140000       1.014442630000       1.000000000000
N3 N       0.362709360000       0.156715400000       0.372889770000       1.000000000000
H1 H       0.220263750000       0.309266700000       0.005299610000       1.000000000000
H2 H       0.242596330000       0.084298980000      -0.106797340000       1.000000000000
H3 H       0.390699810000       0.944512680000       1.129411460000       1.000000000000
H4 H       0.265011300000       0.464621650000       0.292405490000       1.000000000000
H5 H       0.455168000000       0.831052760000       1.253056380000       1.000000000000
H6 H       0.310274650000       0.013647430000       0.069639720000       1.000000000000
H7 H       0.431632360000       0.088110560000       0.554649870000       1.000000000000
H8 H       0.482368230000       0.228594790000       0.845849980000       1.000000000000
H9 H       0.336745050000       0.819487810000       0.842784930000       1.000000000000
H10 H       0.331095020000       0.511173840000       0.561138520000       1.000000000000
H11 H       0.495362070000       0.630309750000       1.222161510000       1.000000000000
#END
data_mol2_opt_14-QR-14-2797-3
_audit_creation_method 'generated by cspy2.0'
_cell_length_a 10.4362
_cell_length_b 7.4446
_cell_length_c 18.4307
_cell_angle_alpha 90.0
_cell_angle_beta 70.8658
_cell_angle_gamma 90.0
loop_
_symmetry_equiv_pos_site_id
_symmetry_equiv_pos_as_xyz
1 -x,-y,-z
2 +x,+y,+z
3 -x,1/2+y,1/2-z
4 +x,1/2-y,1/2+z
loop_
_atom_site_label
_atom_site_type_symbol
_atom_site_fract_x
_atom_site_fract_y
_atom_site_fract_z
_atom_site_occupancy
C1 C       0.390747190000       0.797119420000       0.243949870000       1.000000000000
C2 C       0.349957130000       0.877987460000       0.185063940000       1.000000000000
C3 C       1.202416530000       0.467370910000       0.178528960000       1.000000000000
C4 C       0.522783490000       0.746537650000       0.229876730000       1.000000000000
C5 C       1.273465850000       0.511015690000       0.103718150000       1.000000000000
C6 C       0.441642770000       0.906578980000       0.113492070000       1.000000000000
C7 C       0.886067310000       0.873363000000      -0.065852930000       1.000000000000
C8 C       1.019178990000       0.830709310000      -0.086972310000       1.000000000000
C9 C       1.062596570000       0.506146080000       0.205836140000       1.000000000000
C10 C       0.757553590000       0.725152790000       0.138807010000       1.000000000000
C11 C       1.272884380000       0.639707350000      -0.020043900000       1.000000000000
C12 C       0.621200130000       0.774208600000       0.156091140000       1.000000000000
C13 C       1.204844290000       0.591712420000       0.057832520000       1.000000000000
C14 C       0.850724560000       0.754936600000       0.065772200000       1.000000000000
C15 C       0.579966780000       0.855623940000       0.096823250000       1.000000000000
C16 C       0.797376320000       0.837843200000       0.010620810000       1.000000000000
C17 C       1.076259120000       0.748725380000      -0.034081150000       1.000000000000
C18 C       0.994803780000       0.709295500000       0.042126830000       1.000000000000
C19 C       1.063176460000       0.626210070000       0.090249460000       1.000000000000
N1 N       0.995493170000       0.581512470000       0.164445670000       1.000000000000
N2 N       1.212866660000       0.713988390000      -0.064046390000       1.000000000000
N3 N       0.667797650000       0.885348110000       0.026102520000       1.000000000000
H1 H       0.316240380000       0.775889100000       0.300175040000       1.000000000000
H2 H       0.244864180000       0.917098060000       0.197423830000       1.000000000000
H3 H       1.250760220000       0.405177470000       0.215949730000       1.000000000000
H4 H       0.554574350000       0.684840900000       0.274520470000       1.000000000000
H5 H       1.381381650000       0.484602220000       0.079164640000       1.000000000000
H6 H       0.413070600000       0.967859350000       0.067729190000       1.000000000000
H7 H       0.841125500000       0.935333000000      -0.104916250000       1.000000000000
H8 H       1.088480660000       0.856108380000      -0.144233670000       1.000000000000
H9 H       1.003301990000       0.473216130000       0.264789530000       1.000000000000
H10 H       0.791397860000       0.663634180000       0.182333200000       1.000000000000
H11 H       1.381209770000       0.613494900000      -0.044929900000       1.000000000000
#END
data_mol2_opt_2-QR-2-3182-3
_audit_creation_method 'generated by cspy2.0'
_cell_length_a 33.7279
_cell_length_b 13.8736
_cell_length_c 50.4716
_cell_angle_alpha 147.4751
_cell_angle_beta 175.4463
_cell_angle_gamma 29.300100000000004
loop_
_symmetry_equiv_pos_site_id
_symmetry_equiv_pos_as_xyz
1 -x,-y,-z
2 +x,+y,+z
loop_
_atom_site_label
_atom_site_type_symbol
_atom_site_fract_x
_atom_site_fract_y
_atom_site_fract_z
_atom_site_occupancy
C1 C       0.798144450000       0.834351370000       0.627962140000       1.000000000000
C2 C       1.387136920000       0.743095330000       1.015282480000       1.000000000000
C3 C      -1.586364660000       2.126633000000      -0.769284640000       1.000000000000
C4 C       0.434290370000       1.043669240000       0.417090290000       1.000000000000
C5 C      -1.269751460000       2.209312970000      -0.536895760000       1.000000000000
C6 C       1.600079120000       0.862509630000       1.183619720000       1.000000000000
C7 C       1.373362680000       1.510576610000       1.148178450000       1.000000000000
C8 C       1.063284670000       1.717344570000       0.973523630000       1.000000000000
C9 C      -1.302082460000       1.912435880000      -0.613566440000       1.000000000000
C10 C       0.286668120000       1.387616140000       0.379554350000       1.000000000000
C11 C      -0.332200610000       2.155516790000       0.096486920000       1.000000000000
C12 C       0.640393470000       1.172996220000       0.582552850000       1.000000000000
C13 C      -0.681506880000       2.078697050000      -0.157308070000       1.000000000000
C14 C       0.506921230000       1.508368320000       0.553081240000       1.000000000000
C15 C       1.233595180000       1.080930650000       0.972624040000       1.000000000000
C16 C       1.111325860000       1.398549810000       0.947588840000       1.000000000000
C17 C       0.464263090000       1.831810390000       0.583494050000       1.000000000000
C18 C       0.176143850000       1.732162170000       0.367414710000       1.000000000000
C19 C      -0.428844410000       1.863542380000      -0.023485770000       1.000000000000
N1 N      -0.752908550000       1.786121830000      -0.260007140000       1.000000000000
N2 N       0.210357060000       2.039978060000       0.447558750000       1.000000000000
N3 N       1.454258530000       1.194294850000       1.145117110000       1.000000000000
H1 H       0.639718940000       0.736490130000       0.501045670000       1.000000000000
H2 H       1.668184650000       0.576926390000       1.177322090000       1.000000000000
H3 H      -2.039505410000       2.220891510000      -1.062850110000       1.000000000000
H4 H      -0.015181270000       1.114221530000       0.121680790000       1.000000000000
H5 H      -1.463237100000       2.373255420000      -0.639527820000       1.000000000000
H6 H       2.046590500000       0.796715590000       1.477877950000       1.000000000000
H7 H       1.825864610000       1.421444420000       1.442301770000       1.000000000000
H8 H       1.250062750000       1.805683810000       1.118033790000       1.000000000000
H9 H      -1.540448930000       1.842080510000      -0.789988700000       1.000000000000
H10 H      -0.161546660000       1.461003440000       0.085526960000       1.000000000000
H11 H      -0.524411230000       2.319919520000      -0.005195610000       1.000000000000
#END
data_mol2_opt_4-QR-4-5992-4
_audit_creation_method 'generated by cspy2.0'
_cell_length_a 16.4304
_cell_length_b 10.0067
_cell_length_c 4.4092
_cell_angle_alpha 90.0
_cell_angle_beta 109.9735
_cell_angle_gamma 90.0
loop_
_symmetry_equiv_pos_site_id
_symmetry_equiv_pos_as_xyz
1 +x,+y,+z
2 -x,1/2+y,-z
loop_
_atom_site_label
_atom_site_type_symbol
_atom_site_fract_x
_atom_site_fract_y
_atom_site_fract_z
_atom_site_occupancy
C1 C       0.008483570000       0.434831520000       0.292141120000       1.000000000000
C2 C       0.028744260000       0.571842410000       0.366991380000       1.000000000000
C3 C       0.307816860000      -0.073891310000      -0.466684990000       1.000000000000
C4 C       0.058994370000       0.358159090000       0.169890910000       1.000000000000
C5 C       0.373531420000       0.005556470000      -0.490488610000       1.000000000000
C6 C       0.098857970000       0.629349320000       0.318263500000       1.000000000000
C7 C       0.343961050000       0.607916660000      -0.014333960000       1.000000000000
C8 C       0.399132370000       0.543205480000      -0.131482350000       1.000000000000
C9 C       0.246760860000      -0.015202880000      -0.347906450000       1.000000000000
C10 C       0.186376120000       0.340252140000      -0.008046120000       1.000000000000
C11 C       0.443730330000       0.227904030000      -0.416115010000       1.000000000000
C12 C       0.132562210000       0.414454650000       0.116003730000       1.000000000000
C13 C       0.377325550000       0.140680660000      -0.396576280000       1.000000000000
C14 C       0.257908990000       0.399291630000      -0.056673920000       1.000000000000
C15 C       0.152879300000       0.552483210000       0.191404340000       1.000000000000
C16 C       0.271926290000       0.539259700000       0.027885090000       1.000000000000
C17 C       0.387714210000       0.404467280000      -0.217667720000       1.000000000000
C18 C       0.317995930000       0.330618120000      -0.183499200000       1.000000000000
C19 C       0.312798490000       0.191649070000      -0.278825280000       1.000000000000
N1 N       0.248509420000       0.110701380000      -0.258034860000       1.000000000000
N2 N       0.449166040000       0.352982000000      -0.332205280000       1.000000000000
N3 N       0.221298090000       0.611454610000       0.146175800000       1.000000000000
H1 H      -0.047393180000       0.391570870000       0.332885100000       1.000000000000
H2 H      -0.012104140000       0.630799070000       0.463694220000       1.000000000000
H3 H       0.302231260000      -0.178227890000      -0.535981690000       1.000000000000
H4 H       0.043923570000       0.253622630000       0.112355530000       1.000000000000
H5 H       0.422608170000      -0.033518700000      -0.580251150000       1.000000000000
H6 H       0.115604510000       0.733409740000       0.373301160000       1.000000000000
H7 H       0.351509630000       0.712538610000       0.052151700000       1.000000000000
H8 H       0.454062780000       0.592413200000      -0.165561940000       1.000000000000
H9 H       0.193866550000      -0.075282390000      -0.326165630000       1.000000000000
H10 H       0.172610600000       0.236139030000      -0.066891450000       1.000000000000
H11 H       0.493143620000       0.189116890000      -0.505984870000       1.000000000000
#END
data_mol2_opt_4-QR-4-1875-3
_audit_creation_method 'generated by cspy2.0'
_cell_length_a 4.5903
_cell_length_b 9.9289
_cell_length_c 15.2804
_cell_angle_alpha 90.0
_cell_angle_beta 78.2093
_cell_angle_gamma 90.0
loop_
_symmetry_equiv_pos_site_id
_symmetry_equiv_pos_as_xyz
1 +x,+y,+z
2 -x,1/2+y,-z
loop_
_atom_site_label
_atom_site_type_symbol
_atom_site_fract_x
_atom_site_fract_y
_atom_site_fract_z
_atom_site_occupancy
C1 C       0.223477470000       0.596306010000       0.990154270000       1.000000000000
C2 C       0.189637030000       0.734727250000       0.970292220000       1.000000000000
C3 C       1.582815530000       0.098493140000       0.691668400000       1.000000000000
C4 C       0.446141700000       0.521349040000       0.939549140000       1.000000000000
C5 C       1.740905000000       0.181437250000       0.627077710000       1.000000000000
C6 C       0.378374330000       0.795305640000       0.900449540000       1.000000000000
C7 C       1.201435750000       0.783995030000       0.656257330000       1.000000000000
C8 C       1.430631680000       0.721632830000       0.601654990000       1.000000000000
C9 C       1.338683480000       0.154302980000       0.751707470000       1.000000000000
C10 C       0.878862300000       0.508658920000       0.812600190000       1.000000000000
C11 C       1.808890330000       0.407820680000       0.557976580000       1.000000000000
C12 C       0.647142250000       0.580888520000       0.866316160000       1.000000000000
C13 C       1.654225510000       0.317137710000       0.623391180000       1.000000000000
C14 C       1.071135500000       0.570971390000       0.741562790000       1.000000000000
C15 C       0.612742690000       0.720312470000       0.846366240000       1.000000000000
C16 C       1.014568730000       0.712010350000       0.727781570000       1.000000000000
C17 C       1.494842820000       0.582076870000       0.613071330000       1.000000000000
C18 C       1.319438080000       0.504767320000       0.681947340000       1.000000000000
C19 C       1.404324340000       0.365081310000       0.686917710000       1.000000000000
N1 N       1.252032340000       0.280679540000       0.750067680000       1.000000000000
N2 N       1.735000510000       0.533421820000       0.552504990000       1.000000000000
N3 N       0.794818280000       0.782329480000       0.778276480000       1.000000000000
H1 H       0.071178050000       0.550610870000       1.045825290000       1.000000000000
H2 H       0.011803670000       0.792298680000       1.011233000000       1.000000000000
H3 H       1.641000800000      -0.006435370000       0.697102990000       1.000000000000
H4 H       0.473236950000       0.415765330000       0.954337360000       1.000000000000
H5 H       1.931197630000       0.144665280000       0.578767440000       1.000000000000
H6 H       0.357147820000       0.900484390000       0.883996180000       1.000000000000
H7 H       1.149514930000       0.889209940000       0.648738420000       1.000000000000
H8 H       1.575430620000       0.773438800000       0.547223140000       1.000000000000
H9 H       1.208600280000       0.091379230000       0.803633360000       1.000000000000
H10 H       0.909945100000       0.403565690000       0.826106600000       1.000000000000
H11 H       2.000078060000       0.371371430000       0.509362620000       1.000000000000
#END
data_mol2_opt_4-QR-4-1987-3
_audit_creation_method 'generated by cspy2.0'
_cell_length_a 4.517
_cell_length_b 9.9631
_cell_length_c 18.3834
_cell_angle_alpha 90.0
_cell_angle_beta 124.50979999999998
_cell_angle_gamma 90.0
loop_
_symmetry_equiv_pos_site_id
_symmetry_equiv_pos_as_xyz
1 +x,+y,+z
2 -x,1/2+y,-z
loop_
_atom_site_label
_atom_site_type_symbol
_atom_site_fract_x
_atom_site_fract_y
_atom_site_fract_z
_atom_site_occupancy
C1 C       0.695729440000       0.582262840000       0.990551280000       1.000000000000
C2 C       0.600921710000       0.444500600000       0.970470510000       1.000000000000
C3 C       1.161383080000       1.083463860000       0.692093120000       1.000000000000
C4 C       0.768498880000       0.657649330000       0.940203190000       1.000000000000
C5 C       1.120705430000       1.002102820000       0.626686520000       1.000000000000
C6 C       0.580857890000       0.384978190000       0.900695510000       1.000000000000
C7 C       0.673126920000       0.399685270000       0.656606230000       1.000000000000
C8 C       0.736225070000       0.462974180000       0.601604760000       1.000000000000
C9 C       1.102423510000       1.026362430000       0.752964160000       1.000000000000
C10 C       0.821539700000       0.672070130000       0.813344460000       1.000000000000
C11 C       0.977353980000       0.777511760000       0.556925980000       1.000000000000
C12 C       0.750208820000       0.599245540000       0.866985900000       1.000000000000
C13 C       1.022980560000       0.866680600000       0.623009320000       1.000000000000
C14 C       0.799986140000       0.610976980000       0.742150080000       1.000000000000
C15 C       0.654794290000       0.460462160000       0.846850820000       1.000000000000
C16 C       0.701587830000       0.470423380000       0.728293410000       1.000000000000
C17 C       0.833703270000       0.602227740000       0.612866630000       1.000000000000
C18 C       0.867942170000       0.678096750000       0.682254480000       1.000000000000
C19 C       0.968457930000       0.817406420000       0.687329940000       1.000000000000
N1 N       1.010751720000       0.900229920000       0.751316560000       1.000000000000
N2 N       0.888026930000       0.652102820000       0.551611390000       1.000000000000
N3 N       0.632893020000       0.399520790000       0.778762590000       1.000000000000
H1 H       0.709807020000       0.627126180000       1.046159740000       1.000000000000
H2 H       0.544236600000       0.386588500000       1.011184430000       1.000000000000
H3 H       1.236227200000       1.188102940000       0.697579180000       1.000000000000
H4 H       0.840881510000       0.762748650000       0.955137670000       1.000000000000
H5 H       1.162379240000       1.039889960000       0.577766360000       1.000000000000
H6 H       0.509330160000       0.280309470000       0.884091800000       1.000000000000
H7 H       0.599167000000       0.294704430000       0.649169940000       1.000000000000
H8 H       0.716411010000       0.412185570000       0.546933290000       1.000000000000
H9 H       1.132580760000       1.087975420000       0.805615720000       1.000000000000
H10 H       0.893952290000       0.776709770000       0.826978840000       1.000000000000
H11 H       1.018805350000       0.815001630000       0.507669860000       1.000000000000
#END
data_mol2_opt_14-QR-14-1489-3
_audit_creation_method 'generated by cspy2.0'
_cell_length_a 15.3397
_cell_length_b 22.9186
_cell_length_c 16.1295
_cell_angle_alpha 90.0
_cell_angle_beta 166.2266
_cell_angle_gamma 90.0
loop_
_symmetry_equiv_pos_site_id
_symmetry_equiv_pos_as_xyz
1 -x,-y,-z
2 +x,+y,+z
3 -x,1/2+y,1/2-z
4 +x,1/2-y,1/2+z
loop_
_atom_site_label
_atom_site_type_symbol
_atom_site_fract_x
_atom_site_fract_y
_atom_site_fract_z
_atom_site_occupancy
C1 C       0.938295400000       0.593691750000       0.771409760000       1.000000000000
C2 C       0.766822200000       0.567539950000       0.682973080000       1.000000000000
C3 C       0.524099810000       0.943439810000       0.236967960000       1.000000000000
C4 C       0.859785700000       0.650104610000       0.677435710000       1.000000000000
C5 C       0.275316670000       0.964544540000       0.063542760000       1.000000000000
C6 C       0.520966870000       0.598185800000       0.502849090000       1.000000000000
C7 C      -0.150869510000       0.769873880000      -0.057431620000       1.000000000000
C8 C      -0.250209390000       0.825810090000      -0.163412730000       1.000000000000
C9 C       0.643515000000       0.885378890000       0.356786950000       1.000000000000
C10 C       0.516190310000       0.741305460000       0.388211740000       1.000000000000
C11 C      -0.106852810000       0.947224610000      -0.165089480000       1.000000000000
C12 C       0.605418120000       0.683421800000       0.489898560000       1.000000000000
C13 C       0.150938440000       0.927877830000       0.012892800000       1.000000000000
C14 C       0.265855520000       0.772412990000       0.205178360000       1.000000000000
C15 C       0.432810350000       0.657020260000       0.400890070000       1.000000000000
C16 C       0.108946360000       0.741221130000       0.129717630000       1.000000000000
C17 C      -0.100825660000       0.858346780000      -0.093475240000       1.000000000000
C18 C       0.155596050000       0.832844730000       0.088614630000       1.000000000000
C19 C       0.286747850000       0.869706620000       0.143268220000       1.000000000000
N1 N       0.532708570000       0.850004270000       0.313784890000       1.000000000000
N2 N      -0.227924840000       0.914616310000      -0.216978380000       1.000000000000
N3 N       0.190727220000       0.686081770000       0.224479180000       1.000000000000
H1 H       1.132097980000       0.568520830000       0.914195440000       1.000000000000
H2 H       0.832946000000       0.522799320000       0.759986060000       1.000000000000
H3 H       0.627400690000       0.969972810000       0.281995510000       1.000000000000
H4 H       0.989599210000       0.670314870000       0.744092580000       1.000000000000
H5 H       0.172307880000       1.008876110000      -0.035497090000       1.000000000000
H6 H       0.386854330000       0.579243920000       0.432481660000       1.000000000000
H7 H      -0.260411430000       0.744613640000      -0.107589580000       1.000000000000
H8 H      -0.445273990000       0.848546650000      -0.304715580000       1.000000000000
H9 H       0.840262340000       0.867284000000       0.494921100000       1.000000000000
H10 H       0.642041070000       0.762269700000       0.451789290000       1.000000000000
H11 H      -0.210935410000       0.991692330000      -0.264874980000       1.000000000000
#END
data_mol2_opt_14-QR-14-1193-3
_audit_creation_method 'generated by cspy2.0'
_cell_length_a 10.9964
_cell_length_b 15.8632
_cell_length_c 8.2601
_cell_angle_alpha 90.0
_cell_angle_beta 110.8213
_cell_angle_gamma 90.0
loop_
_symmetry_equiv_pos_site_id
_symmetry_equiv_pos_as_xyz
1 -x,-y,-z
2 +x,+y,+z
3 -x,1/2+y,1/2-z
4 +x,1/2-y,1/2+z
loop_
_atom_site_label
_atom_site_type_symbol
_atom_site_fract_x
_atom_site_fract_y
_atom_site_fract_z
_atom_site_occupancy
C1 C       0.557401740000       0.884539650000       0.440707500000       1.000000000000
C2 C       0.463159000000       0.836644510000       0.482475740000       1.000000000000
C3 C       1.165208380000       0.660957860000       0.174423120000       1.000000000000
C4 C       0.653061860000       0.844945110000       0.399317570000       1.000000000000
C5 C       1.146976980000       0.575597800000       0.181868640000       1.000000000000
C6 C       0.466390680000       0.750390370000       0.482093640000       1.000000000000
C7 C       0.652821350000       0.491555930000       0.402623210000       1.000000000000
C8 C       0.741435840000       0.444952700000       0.363196200000       1.000000000000
C9 C       1.077827520000       0.714840860000       0.214036400000       1.000000000000
C10 C       0.755331700000       0.711708380000       0.355692420000       1.000000000000
C11 C       1.019439180000       0.457974150000       0.238277080000       1.000000000000
C12 C       0.659568890000       0.755240590000       0.397427000000       1.000000000000
C13 C       1.043132090000       0.545628060000       0.228117330000       1.000000000000
C14 C       0.758048540000       0.623735060000       0.355136220000       1.000000000000
C15 C       0.564606220000       0.707075470000       0.439579150000       1.000000000000
C16 C       0.657343920000       0.581908150000       0.399964530000       1.000000000000
C17 C       0.842672980000       0.483855060000       0.317733780000       1.000000000000
C18 C       0.853335500000       0.572567470000       0.313030340000       1.000000000000
C19 C       0.959386960000       0.604729980000       0.265996640000       1.000000000000
N1 N       0.979812180000       0.688839570000       0.257633340000       1.000000000000
N2 N       0.924834770000       0.428105410000       0.280715410000       1.000000000000
N3 N       0.565427550000       0.622387130000       0.440122310000       1.000000000000
H1 H       0.552790680000       0.952790760000       0.441901080000       1.000000000000
H2 H       0.388176210000       0.869257330000       0.514854810000       1.000000000000
H3 H       1.243632080000       0.686922580000       0.139570000000       1.000000000000
H4 H       0.725208630000       0.881081150000       0.367308280000       1.000000000000
H5 H       1.210907390000       0.530709290000       0.152942500000       1.000000000000
H6 H       0.395772050000       0.712549910000       0.513437870000       1.000000000000
H7 H       0.575701500000       0.463373280000       0.437174310000       1.000000000000
H8 H       0.740319050000       0.376707000000       0.363969980000       1.000000000000
H9 H       1.089541870000       0.782776900000       0.209489320000       1.000000000000
H10 H       0.828023600000       0.746371100000       0.323423630000       1.000000000000
H11 H       1.083333840000       0.412683370000       0.209310700000       1.000000000000
#END
data_mol2_opt_33-QR-33-2152-3
_audit_creation_method 'generated by cspy2.0'
_cell_length_a 19.9222
_cell_length_b 16.6033
_cell_length_c 4.0907
_cell_angle_alpha 90.0
_cell_angle_beta 90.0
_cell_angle_gamma 90.0
loop_
_symmetry_equiv_pos_site_id
_symmetry_equiv_pos_as_xyz
1 +x,+y,+z
2 -x,-y,1/2+z
3 1/2+x,1/2-y,+z
4 1/2-x,1/2+y,1/2+z
loop_
_atom_site_label
_atom_site_type_symbol
_atom_site_fract_x
_atom_site_fract_y
_atom_site_fract_z
_atom_site_occupancy
C1 C       0.115274830000       0.531900020000       0.789146790000       1.000000000000
C2 C       0.184279730000       0.518938940000       0.861770220000       1.000000000000
C3 C      -0.120267770000       0.202277610000      -0.319501700000       1.000000000000
C4 C       0.080080510000       0.476745720000       0.608948540000       1.000000000000
C5 C      -0.077292580000       0.140407890000      -0.396047730000       1.000000000000
C6 C       0.216651750000       0.451329480000       0.753136020000       1.000000000000
C7 C       0.219577570000       0.202900370000       0.183386850000       1.000000000000
C8 C       0.190548580000       0.143776010000       0.005486870000       1.000000000000
C9 C      -0.094535620000       0.266957330000      -0.135200900000       1.000000000000
C10 C       0.078248350000       0.347262840000       0.306908400000       1.000000000000
C11 C       0.036744870000       0.081765610000      -0.360910080000       1.000000000000
C12 C       0.112041610000       0.405592380000       0.491712630000       1.000000000000
C13 C      -0.010125730000       0.143926930000      -0.288902910000       1.000000000000
C14 C       0.111451620000       0.278332820000       0.197263390000       1.000000000000
C15 C       0.181554900000       0.392625600000       0.564951210000       1.000000000000
C16 C       0.181581090000       0.271812960000       0.285901440000       1.000000000000
C17 C       0.121165390000       0.147769190000      -0.087053560000       1.000000000000
C18 C       0.080734300000       0.214019640000       0.004460690000       1.000000000000
C19 C       0.011588050000       0.211693030000      -0.103263560000       1.000000000000
N1 N      -0.032050980000       0.272040640000      -0.031286610000       1.000000000000
N2 N       0.099028630000       0.083064200000      -0.266628310000       1.000000000000
N3 N       0.214557000000       0.326813710000       0.461636680000       1.000000000000
H1 H       0.090748940000       0.585921800000       0.877955560000       1.000000000000
H2 H       0.211230300000       0.563379120000       1.004960150000       1.000000000000
H3 H      -0.172275880000       0.202232350000      -0.396489830000       1.000000000000
H4 H       0.027452020000       0.486246220000       0.552746440000       1.000000000000
H5 H      -0.093961320000       0.088851500000      -0.537480760000       1.000000000000
H6 H       0.269136820000       0.440113150000       0.805179100000       1.000000000000
H7 H       0.271839510000       0.200964410000       0.255688850000       1.000000000000
H8 H       0.217960200000       0.091069530000      -0.074935640000       1.000000000000
H9 H      -0.127207680000       0.316958760000      -0.070541320000       1.000000000000
H10 H       0.025901210000       0.355471890000       0.248205110000       1.000000000000
H11 H       0.020236500000       0.029889380000      -0.502728460000       1.000000000000
#END
data_mol2_opt_4-QR-4-2950-3
_audit_creation_method 'generated by cspy2.0'
_cell_length_a 20.4812
_cell_length_b 4.0421
_cell_length_c 10.3415
_cell_angle_alpha 90.0
_cell_angle_beta 52.0852
_cell_angle_gamma 90.0
loop_
_symmetry_equiv_pos_site_id
_symmetry_equiv_pos_as_xyz
1 +x,+y,+z
2 -x,1/2+y,-z
loop_
_atom_site_label
_atom_site_type_symbol
_atom_site_fract_x
_atom_site_fract_y
_atom_site_fract_z
_atom_site_occupancy
C1 C       0.502948890000       0.366743480000       0.737627190000       1.000000000000
C2 C       0.533874940000       0.211619570000       0.813648270000       1.000000000000
C3 C       0.767028920000       0.402468610000      -0.296366770000       1.000000000000
C4 C       0.548414890000       0.364942430000       0.570620290000       1.000000000000
C5 C       0.839105610000       0.233374280000      -0.359856890000       1.000000000000
C6 C       0.609404980000       0.058300460000       0.721540030000       1.000000000000
C7 C       0.856179760000      -0.274197480000       0.210625580000       1.000000000000
C8 C       0.906779420000      -0.295141580000       0.045257330000       1.000000000000
C9 C       0.710339340000       0.438370030000      -0.124844360000       1.000000000000
C10 C       0.676172010000       0.198423880000       0.299294690000       1.000000000000
C11 C       0.926869620000      -0.072707810000      -0.311094890000       1.000000000000
C12 C       0.627310860000       0.207649400000       0.470607210000       1.000000000000
C13 C       0.853379250000       0.104167790000      -0.252639040000       1.000000000000
C14 C       0.753083200000       0.041151700000       0.205923930000       1.000000000000
C15 C       0.658398690000       0.051588270000       0.547337120000       1.000000000000
C16 C       0.778022900000      -0.107380770000       0.296822570000       1.000000000000
C17 C       0.884389030000      -0.151993080000      -0.049525730000       1.000000000000
C18 C       0.808450620000       0.017039880000       0.027157280000       1.000000000000
C19 C       0.792547660000       0.152044910000      -0.080654650000       1.000000000000
N1 N       0.721815850000       0.320510840000      -0.021330630000       1.000000000000
N2 N       0.942146740000      -0.194737440000      -0.215903690000       1.000000000000
N3 N       0.732272780000      -0.100785540000       0.459964300000       1.000000000000
H1 H       0.442947080000       0.486557450000       0.813227160000       1.000000000000
H2 H       0.496856390000       0.215825770000       0.946140570000       1.000000000000
H3 H       0.753362110000       0.506186990000      -0.373892860000       1.000000000000
H4 H       0.525195700000       0.482694670000       0.511865010000       1.000000000000
H5 H       0.885343120000       0.197231870000      -0.490917910000       1.000000000000
H6 H       0.634282180000      -0.061434050000       0.776528260000       1.000000000000
H7 H       0.871962030000      -0.380695460000       0.284278170000       1.000000000000
H8 H       0.966045690000      -0.419727130000      -0.023000170000       1.000000000000
H9 H       0.652676190000       0.571088100000      -0.070540030000       1.000000000000
H10 H       0.654293810000       0.313870370000       0.238299470000       1.000000000000
H11 H       0.973445220000      -0.109670960000      -0.442546200000       1.000000000000
#END
data_mol2_opt_14-QR-14-1221-3
_audit_creation_method 'generated by cspy2.0'
_cell_length_a 11.0238
_cell_length_b 15.8585
_cell_length_c 20.6588
_cell_angle_alpha 90.0
_cell_angle_beta 158.0871
_cell_angle_gamma 90.0
loop_
_symmetry_equiv_pos_site_id
_symmetry_equiv_pos_as_xyz
1 -x,-y,-z
2 +x,+y,+z
3 -x,1/2+y,1/2-z
4 +x,1/2-y,1/2+z
loop_
_atom_site_label
_atom_site_type_symbol
_atom_site_fract_x
_atom_site_fract_y
_atom_site_fract_z
_atom_site_occupancy
C1 C       0.321654510000       0.884520220000       0.439548330000       1.000000000000
C2 C       0.500651380000       0.836656110000       0.482089000000       1.000000000000
C3 C      -0.820175300000       0.660590450000       0.172119590000       1.000000000000
C4 C       0.141774240000       0.844868060000       0.397189630000       1.000000000000
C5 C      -0.783145910000       0.575218820000       0.182051870000       1.000000000000
C6 C       0.496289140000       0.750374680000       0.481417830000       1.000000000000
C7 C       0.149940380000       0.491376970000       0.401139340000       1.000000000000
C8 C      -0.015816100000       0.444721380000       0.362785710000       1.000000000000
C9 C      -0.657351430000       0.714524680000       0.209319480000       1.000000000000
C10 C      -0.048439950000       0.711544120000       0.353023880000       1.000000000000
C11 C      -0.539425800000       0.457623870000       0.240588960000       1.000000000000
C12 C       0.131360490000       0.755134030000       0.395163830000       1.000000000000
C13 C      -0.586650840000       0.545288400000       0.228393710000       1.000000000000
C14 C      -0.051559760000       0.623544640000       0.352875710000       1.000000000000
C15 C       0.311685830000       0.706999970000       0.437984980000       1.000000000000
C16 C       0.139348810000       0.581752640000       0.398045820000       1.000000000000
C17 C      -0.207427170000       0.483589160000       0.317692350000       1.000000000000
C18 C      -0.229931360000       0.572319530000       0.311460230000       1.000000000000
C19 C      -0.430754350000       0.604441630000       0.263976690000       1.000000000000
N1 N      -0.471917410000       0.688561270000       0.253057950000       1.000000000000
N2 N      -0.360517360000       0.427789270000       0.282648710000       1.000000000000
N3 N       0.311906680000       0.622286340000       0.438449350000       1.000000000000
H1 H       0.328989870000       0.952793950000       0.441001520000       1.000000000000
H2 H       0.641643360000       0.869314710000       0.515307580000       1.000000000000
H3 H      -0.968699460000       0.686526070000       0.137017170000       1.000000000000
H4 H       0.004777900000       0.880980330000       0.364654360000       1.000000000000
H5 H      -0.902157050000       0.530291220000       0.154890420000       1.000000000000
H6 H       0.630442960000       0.712556790000       0.513297080000       1.000000000000
H7 H       0.295911070000       0.463221290000       0.435519360000       1.000000000000
H8 H      -0.012030880000       0.376457610000       0.364246590000       1.000000000000
H9 H      -0.681628970000       0.782470750000       0.202560220000       1.000000000000
H10 H      -0.186414540000       0.746182510000       0.320283890000       1.000000000000
H11 H      -0.658327300000       0.412294100000       0.213487190000       1.000000000000
#END
data_mol2_opt_14-QR-14-26-3
_audit_creation_method 'generated by cspy2.0'
_cell_length_a 3.9782
_cell_length_b 24.4622
_cell_length_c 15.5208
_cell_angle_alpha 90.0
_cell_angle_beta 117.54660000000001
_cell_angle_gamma 90.0
loop_
_symmetry_equiv_pos_site_id
_symmetry_equiv_pos_as_xyz
1 -x,-y,-z
2 +x,+y,+z
3 -x,1/2+y,1/2-z
4 +x,1/2-y,1/2+z
loop_
_atom_site_label
_atom_site_type_symbol
_atom_site_fract_x
_atom_site_fract_y
_atom_site_fract_z
_atom_site_occupancy
C1 C       0.449036600000       0.582780770000       0.371434140000       1.000000000000
C2 C       0.374693000000       0.611163530000       0.284409250000       1.000000000000
C3 C       1.170610430000       0.250686880000       0.473565220000       1.000000000000
C4 C       0.563523140000       0.529324450000       0.383518970000       1.000000000000
C5 C       1.193186860000       0.234782750000       0.391532400000       1.000000000000
C6 C       0.416024890000       0.585635310000       0.211397360000       1.000000000000
C7 C       0.721444410000       0.430617010000       0.078252650000       1.000000000000
C8 C       0.834516670000       0.378218490000       0.081329820000       1.000000000000
C9 C       1.053795400000       0.304644450000       0.477066450000       1.000000000000
C10 C       0.727042110000       0.446737840000       0.318018070000       1.000000000000
C11 C       1.117515790000       0.258374180000       0.228392170000       1.000000000000
C12 C       0.609954130000       0.501370450000       0.309154540000       1.000000000000
C13 C       1.100116480000       0.272472350000       0.315167010000       1.000000000000
C14 C       0.769530710000       0.420920300000       0.243432150000       1.000000000000
C15 C       0.534855690000       0.530002650000       0.221522380000       1.000000000000
C16 C       0.685288400000       0.453889090000       0.158407770000       1.000000000000
C17 C       0.921544920000       0.344158020000       0.164251350000       1.000000000000
C18 C       0.890975000000       0.364306070000       0.245721900000       1.000000000000
C19 C       0.984862450000       0.326269460000       0.324971980000       1.000000000000
N1 N       0.965002750000       0.340854410000       0.406975350000       1.000000000000
N2 N       1.033258030000       0.292017580000       0.156497980000       1.000000000000
N3 N       0.573295130000       0.505970270000       0.148739890000       1.000000000000
H1 H       0.414265170000       0.603890290000       0.428215370000       1.000000000000
H2 H       0.284357020000       0.653501510000       0.276317410000       1.000000000000
H3 H       1.239178050000       0.223164470000       0.534073110000       1.000000000000
H4 H       0.620758270000       0.507444720000       0.449697690000       1.000000000000
H5 H       1.281084160000       0.193777960000       0.384248280000       1.000000000000
H6 H       0.361128130000       0.606360170000       0.144491320000       1.000000000000
H7 H       0.654647280000       0.456963430000       0.016365220000       1.000000000000
H8 H       0.864658280000       0.359601170000       0.021987440000       1.000000000000
H9 H       1.032651940000       0.318554900000       0.540941040000       1.000000000000
H10 H       0.785564660000       0.424201510000       0.383201740000       1.000000000000
H11 H       1.205687340000       0.217267470000       0.220766310000       1.000000000000
#END
data_mol2_opt_4-QR-4-1118-3
_audit_creation_method 'generated by cspy2.0'
_cell_length_a 10.3507
_cell_length_b 4.0272
_cell_length_c 16.3547
_cell_angle_alpha 90.0
_cell_angle_beta 82.1044
_cell_angle_gamma 90.0
loop_
_symmetry_equiv_pos_site_id
_symmetry_equiv_pos_as_xyz
1 +x,+y,+z
2 -x,1/2+y,-z
loop_
_atom_site_label
_atom_site_type_symbol
_atom_site_fract_x
_atom_site_fract_y
_atom_site_fract_z
_atom_site_occupancy
C1 C       0.259393360000       0.317478920000       0.496918060000       1.000000000000
C2 C       0.152396880000       0.163222980000       0.465887410000       1.000000000000
C3 C       1.028332270000       0.355729940000       0.233227390000       1.000000000000
C4 C       0.380903380000       0.314743350000       0.451687970000       1.000000000000
C5 C       1.019260770000       0.191015710000       0.160703810000       1.000000000000
C6 C       0.168908810000       0.009686870000       0.390507190000       1.000000000000
C7 C       0.432584200000      -0.322251780000       0.144144320000       1.000000000000
C8 C       0.546991570000      -0.340670770000       0.093348160000       1.000000000000
C9 C       0.914085680000       0.386806900000       0.290394960000       1.000000000000
C10 C       0.524243980000       0.148339640000       0.324168880000       1.000000000000
C11 C       0.882425530000      -0.111887490000       0.072618370000       1.000000000000
C12 C       0.401920120000       0.157526480000       0.372911650000       1.000000000000
C13 C       0.897866690000       0.061405180000       0.146455190000       1.000000000000
C14 C       0.540522630000      -0.007958680000       0.247258930000       1.000000000000
C15 C       0.294070540000       0.002153170000       0.341741940000       1.000000000000
C16 C       0.424721860000      -0.156416220000       0.222302270000       1.000000000000
C17 C       0.664007550000      -0.196372760000       0.115605070000       1.000000000000
C18 C       0.663607460000      -0.030143200000       0.191781350000       1.000000000000
C19 C       0.787282400000       0.104664840000       0.207733670000       1.000000000000
N1 N       0.799181560000       0.268651030000       0.278928180000       1.000000000000
N2 N       0.772118010000      -0.235068030000       0.057466640000       1.000000000000
N3 N       0.307474280000      -0.150098780000       0.267971020000       1.000000000000
H1 H       0.243845630000       0.437504380000       0.556794950000       1.000000000000
H2 H       0.056936340000       0.168293750000       0.502702170000       1.000000000000
H3 H       1.119484870000       0.459438350000       0.246910520000       1.000000000000
H4 H       0.462904340000       0.431944140000       0.474973660000       1.000000000000
H5 H       1.103648640000       0.158417460000       0.114122370000       1.000000000000
H6 H       0.089011040000      -0.109466170000       0.365563040000       1.000000000000
H7 H       0.343253230000      -0.429441990000       0.128438480000       1.000000000000
H8 H       0.555786920000      -0.463889070000       0.034003360000       1.000000000000
H9 H       0.917872360000       0.515623960000       0.348464450000       1.000000000000
H10 H       0.607132370000       0.263335940000       0.346103200000       1.000000000000
H11 H       0.966848930000      -0.145135070000       0.025677720000       1.000000000000
#END
data_mol2_opt_14-QR-14-1151-3
_audit_creation_method 'generated by cspy2.0'
_cell_length_a 4.0335
_cell_length_b 14.7469
_cell_length_c 31.9203
_cell_angle_alpha 90.0
_cell_angle_beta 44.9723
_cell_angle_gamma 90.0
loop_
_symmetry_equiv_pos_site_id
_symmetry_equiv_pos_as_xyz
1 -x,-y,-z
2 +x,+y,+z
3 -x,1/2+y,1/2-z
4 +x,1/2-y,1/2+z
loop_
_atom_site_label
_atom_site_type_symbol
_atom_site_fract_x
_atom_site_fract_y
_atom_site_fract_z
_atom_site_occupancy
C1 C       0.508802970000       0.611833780000       0.569133840000       1.000000000000
C2 C       0.371542510000       0.694369080000       0.600966080000       1.000000000000
C3 C       1.297429520000       0.577229190000       0.241774250000       1.000000000000
C4 C       0.630765860000       0.610542390000       0.516760390000       1.000000000000
C5 C       1.260026350000       0.664240230000       0.230143590000       1.000000000000
C6 C       0.358819300000       0.773734400000       0.579898490000       1.000000000000
C7 C       0.563168260000       0.941031170000       0.436228050000       1.000000000000
C8 C       0.677487130000       0.949026610000       0.385070480000       1.000000000000
C9 C       1.183995260000       0.561992450000       0.294287530000       1.000000000000
C10 C       0.744396400000       0.694137650000       0.439960170000       1.000000000000
C11 C       1.065852950000       0.825261420000       0.260980960000       1.000000000000
C12 C       0.622122690000       0.691813690000       0.493386240000       1.000000000000
C13 C       1.111937450000       0.733895600000       0.270561420000       1.000000000000
C14 C       0.731786960000       0.775285680000       0.418600720000       1.000000000000
C15 C       0.483651470000       0.774894700000       0.525504590000       1.000000000000
C16 C       0.586123970000       0.854757340000       0.454839730000       1.000000000000
C17 C       0.824490260000       0.872044080000       0.347785600000       1.000000000000
C18 C       0.853743000000       0.784890550000       0.363440150000       1.000000000000
C19 C       1.004693100000       0.712316110000       0.322586450000       1.000000000000
N1 N       1.044750280000       0.625597730000       0.332946940000       1.000000000000
N2 N       0.929679230000       0.891138420000       0.297307090000       1.000000000000
N3 N       0.468272300000       0.853753040000       0.505850250000       1.000000000000
H1 H       0.516104230000       0.549855790000       0.586733040000       1.000000000000
H2 H       0.276379830000       0.693903430000       0.642362600000       1.000000000000
H3 H       1.409614680000       0.521518410000       0.212044290000       1.000000000000
H4 H       0.735850100000       0.547850500000       0.492258180000       1.000000000000
H5 H       1.341959530000       0.680498790000       0.190478110000       1.000000000000
H6 H       0.255516620000       0.837406790000       0.603315110000       1.000000000000
H7 H       0.451647850000       0.998311780000       0.464940330000       1.000000000000
H8 H       0.663894880000       1.013253830000       0.369896850000       1.000000000000
H9 H       1.209543490000       0.493873790000       0.304861450000       1.000000000000
H10 H       0.850034100000       0.632602310000       0.414863600000       1.000000000000
H11 H       1.147824530000       0.841905980000       0.221220800000       1.000000000000
#END
data_mol2_opt_19-QR-19-73-3
_audit_creation_method 'generated by cspy2.0'
_cell_length_a 17.9348
_cell_length_b 3.7795
_cell_length_c 19.9705
_cell_angle_alpha 90.0
_cell_angle_beta 90.0
_cell_angle_gamma 90.0
loop_
_symmetry_equiv_pos_site_id
_symmetry_equiv_pos_as_xyz
1 +x,+y,+z
2 -x,1/2+y,1/2-z
3 1/2-x,-y,1/2+z
4 1/2+x,1/2-y,-z
loop_
_atom_site_label
_atom_site_type_symbol
_atom_site_fract_x
_atom_site_fract_y
_atom_site_fract_z
_atom_site_occupancy
C1 C       0.453153290000       0.035208100000       0.877658990000       1.000000000000
C2 C       0.461175490000       0.163700010000       0.944238070000       1.000000000000
C3 C       0.808051660000       0.028746960000       0.594286870000       1.000000000000
C4 C       0.512267910000       0.041900280000       0.834325800000       1.000000000000
C5 C       0.867946130000       0.169132230000       0.627909240000       1.000000000000
C6 C       0.527908700000       0.296009780000       0.966121490000       1.000000000000
C7 C       0.781822390000       0.589832750000       0.931505320000       1.000000000000
C8 C       0.844407900000       0.609261420000       0.893952810000       1.000000000000
C9 C       0.740114870000      -0.001221750000       0.629232980000       1.000000000000
C10 C       0.644869070000       0.189606130000       0.812938940000       1.000000000000
C11 C       0.919221030000       0.423787170000       0.732442440000       1.000000000000
C12 C       0.582647040000       0.177484010000       0.855287960000       1.000000000000
C13 C       0.859293200000       0.276155830000       0.695059410000       1.000000000000
C14 C       0.712847370000       0.324115340000       0.835538150000       1.000000000000
C15 C       0.590643250000       0.306929300000       0.922356910000       1.000000000000
C16 C       0.714223800000       0.447435420000       0.904146700000       1.000000000000
C17 C       0.845515680000       0.489385140000       0.825795930000       1.000000000000
C18 C       0.780890380000       0.347156760000       0.795480320000       1.000000000000
C19 C       0.788494560000       0.235835500000       0.726500580000       1.000000000000
N1 N       0.730210960000       0.096186510000       0.691981750000       1.000000000000
N2 N       0.913235210000       0.525781430000       0.794354660000       1.000000000000
N3 N       0.655477630000       0.437983490000       0.945163150000       1.000000000000
H1 H       0.399729180000      -0.068321200000       0.861506330000       1.000000000000
H2 H       0.413646430000       0.155918500000       0.977765810000       1.000000000000
H3 H       0.812022120000      -0.057050760000       0.542672240000       1.000000000000
H4 H       0.506539050000      -0.055715630000       0.783497690000       1.000000000000
H5 H       0.921819800000       0.199543440000       0.603843430000       1.000000000000
H6 H       0.535402660000       0.395369290000       1.016550160000       1.000000000000
H7 H       0.779885130000       0.678775980000       0.983018840000       1.000000000000
H8 H       0.896211450000       0.715080490000       0.913287930000       1.000000000000
H9 H       0.691567500000      -0.111062150000       0.604076260000       1.000000000000
H10 H       0.640436520000       0.093898350000       0.762202470000       1.000000000000
H11 H       0.973403570000       0.454733330000       0.708500460000       1.000000000000
#END
data_mol2_opt_15-QR-15-11642-3
_audit_creation_method 'generated by cspy2.0'
_cell_length_a 19.1357
_cell_length_b 7.2393
_cell_length_c 20.938
_cell_angle_alpha 90.0
_cell_angle_beta 68.9738
_cell_angle_gamma 90.0
loop_
_symmetry_equiv_pos_site_id
_symmetry_equiv_pos_as_xyz
1 -x,-y,-z
2 +x,+y,+z
3 -x,+y,1/2-z
4 +x,-y,1/2+z
5 1/2-x,1/2-y,-z
6 1/2+x,1/2+y,+z
7 1/2-x,1/2+y,1/2-z
8 1/2+x,1/2-y,1/2+z
loop_
_atom_site_label
_atom_site_type_symbol
_atom_site_fract_x
_atom_site_fract_y
_atom_site_fract_z
_atom_site_occupancy
C1 C       0.255282830000       0.638587320000       0.798946110000       1.000000000000
C2 C       0.313604030000       0.574211030000       0.820406010000       1.000000000000
C3 C       0.328981400000       0.983379760000       0.390983310000       1.000000000000
C4 C       0.270669830000       0.692578290000       0.732639730000       1.000000000000
C5 C       0.404404920000       0.960194560000       0.356325660000       1.000000000000
C6 C       0.385930690000       0.565134880000       0.775317250000       1.000000000000
C7 C       0.569410220000       0.646426170000       0.554162400000       1.000000000000
C8 C       0.591896250000       0.694415390000       0.487410580000       1.000000000000
C9 C       0.300214430000       0.937594030000       0.461027850000       1.000000000000
C10 C       0.363930290000       0.738341900000       0.615757180000       1.000000000000
C11 C       0.527885840000       0.865829620000       0.358521120000       1.000000000000
C12 C       0.345279140000       0.685009280000       0.684192660000       1.000000000000
C13 C       0.449450030000       0.892496920000       0.391612230000       1.000000000000
C14 C       0.437752180000       0.728465170000       0.569938300000       1.000000000000
C15 C       0.403973560000       0.620194690000       0.705882490000       1.000000000000
C16 C       0.492204880000       0.661067480000       0.597670860000       1.000000000000
C17 C       0.539757800000       0.761494560000       0.457828170000       1.000000000000
C18 C       0.462860600000       0.780105350000       0.497701620000       1.000000000000
C19 C       0.415571410000       0.849576140000       0.462508050000       1.000000000000
N1 N       0.340793990000       0.873972650000       0.495479570000       1.000000000000
N2 N       0.571128900000       0.803997690000       0.389446180000       1.000000000000
N3 N       0.475417340000       0.609761900000       0.662721570000       1.000000000000
H1 H       0.198439740000       0.644496000000       0.835616580000       1.000000000000
H2 H       0.300203590000       0.532064540000       0.873163540000       1.000000000000
H3 H       0.292161250000       1.035003650000       0.366046310000       1.000000000000
H4 H       0.226465060000       0.741767910000       0.715933250000       1.000000000000
H5 H       0.430072690000       0.992985290000       0.302318340000       1.000000000000
H6 H       0.431285470000       0.516659730000       0.790419170000       1.000000000000
H7 H       0.607891510000       0.595473700000       0.577413320000       1.000000000000
H8 H       0.649746440000       0.684633920000       0.453373040000       1.000000000000
H9 H       0.240736120000       0.954417020000       0.490006300000       1.000000000000
H10 H       0.320863140000       0.787654980000       0.598032980000       1.000000000000
H11 H       0.553892470000       0.898508790000       0.304311940000       1.000000000000
#END
data_mol2_opt_15-QR-15-10829-3
_audit_creation_method 'generated by cspy2.0'
_cell_length_a 19.1429
_cell_length_b 7.261
_cell_length_c 32.9843
_cell_angle_alpha 90.0
_cell_angle_beta 143.7753
_cell_angle_gamma 90.0
loop_
_symmetry_equiv_pos_site_id
_symmetry_equiv_pos_as_xyz
1 -x,-y,-z
2 +x,+y,+z
3 -x,+y,1/2-z
4 +x,-y,1/2+z
5 1/2-x,1/2-y,-z
6 1/2+x,1/2+y,+z
7 1/2-x,1/2+y,1/2-z
8 1/2+x,1/2-y,1/2+z
loop_
_atom_site_label
_atom_site_type_symbol
_atom_site_fract_x
_atom_site_fract_y
_atom_site_fract_z
_atom_site_occupancy
C1 C       0.293106700000       0.384756920000       0.298749570000       1.000000000000
C2 C       0.256430600000       0.320012090000       0.320300520000       1.000000000000
C3 C      -0.189538350000       0.736405050000      -0.109648360000       1.000000000000
C4 C       0.211237600000       0.439015180000       0.232294640000       1.000000000000
C5 C      -0.299504190000       0.715639390000      -0.144089370000       1.000000000000
C6 C       0.139018830000       0.310760890000       0.275144890000       1.000000000000
C7 C      -0.265892470000       0.393863910000       0.053729700000       1.000000000000
C8 C      -0.355236760000       0.444149140000      -0.012968650000       1.000000000000
C9 C      -0.090660880000       0.686945920000      -0.039787500000       1.000000000000
C10 C       0.000938250000       0.485663580000       0.115263360000       1.000000000000
C11 C      -0.420498760000       0.621946920000      -0.141685970000       1.000000000000
C12 C       0.088184450000       0.431475740000       0.183793290000       1.000000000000
C13 C      -0.309084090000       0.646729670000      -0.108767830000       1.000000000000
C14 C      -0.118678410000       0.476328040000       0.069446190000       1.000000000000
C15 C       0.051363410000       0.366176570000       0.205564060000       1.000000000000
C16 C      -0.145215860000       0.408027270000       0.097232130000       1.000000000000
C17 C      -0.332844080000       0.512876450000      -0.042535410000       1.000000000000
C18 C      -0.216150540000       0.529958260000      -0.002779390000       1.000000000000
C19 C      -0.204247460000       0.600298430000      -0.038043180000       1.000000000000
N1 N      -0.096619080000       0.622233780000      -0.005296470000       1.000000000000
N2 N      -0.432666320000       0.558533740000      -0.110776090000       1.000000000000
N3 N      -0.063228160000       0.355753770000       0.162358710000       1.000000000000
H1 H       0.386621570000       0.390809620000       0.335476740000       1.000000000000
H2 H       0.322728210000       0.277737510000       0.373183110000       1.000000000000
H3 H      -0.177795710000       0.788755990000      -0.134628100000       1.000000000000
H4 H       0.238596030000       0.488555050000       0.215524720000       1.000000000000
H5 H      -0.379226500000       0.751121830000      -0.197964760000       1.000000000000
H6 H       0.108903910000       0.261966130000       0.290309870000       1.000000000000
H7 H      -0.280995660000       0.341768430000       0.076980240000       1.000000000000
H8 H      -0.447090260000       0.435129340000      -0.046966920000       1.000000000000
H9 H      -0.002297770000       0.701566170000      -0.011003550000       1.000000000000
H10 H       0.026142280000       0.535392020000       0.097480310000       1.000000000000
H11 H      -0.500758880000       0.657421120000      -0.195753470000       1.000000000000
#END
data_mol2_opt_14-QR-14-647-3
_audit_creation_method 'generated by cspy2.0'
_cell_length_a 11.1812
_cell_length_b 15.1685
_cell_length_c 8.7657
_cell_angle_alpha 90.0
_cell_angle_beta 67.0194
_cell_angle_gamma 90.0
loop_
_symmetry_equiv_pos_site_id
_symmetry_equiv_pos_as_xyz
1 -x,-y,-z
2 +x,+y,+z
3 -x,1/2+y,1/2-z
4 +x,1/2-y,1/2+z
loop_
_atom_site_label
_atom_site_type_symbol
_atom_site_fract_x
_atom_site_fract_y
_atom_site_fract_z
_atom_site_occupancy
C1 C       0.192315110000       0.874743800000       0.298699810000       1.000000000000
C2 C       0.244346060000       0.792813800000       0.222654860000       1.000000000000
C3 C      -0.454399480000       0.913727090000       1.223036820000       1.000000000000
C4 C       0.087918990000       0.876755050000       0.447341500000       1.000000000000
C5 C      -0.488716730000       0.828099250000       1.271261610000       1.000000000000
C6 C       0.191158920000       0.714753600000       0.296420860000       1.000000000000
C7 C      -0.118464670000       0.551674960000       0.734023080000       1.000000000000
C8 C      -0.220883630000       0.544588300000       0.880790690000       1.000000000000
C9 C      -0.348833240000       0.927884550000       1.071177740000       1.000000000000
C10 C      -0.076818240000       0.795336020000       0.680246880000       1.000000000000
C11 C      -0.449129010000       0.668750960000       1.211746670000       1.000000000000
C12 C       0.029941310000       0.796854030000       0.527993060000       1.000000000000
C13 C      -0.418085800000       0.758728730000       1.168577150000       1.000000000000
C14 C      -0.130541330000       0.715550550000       0.755139510000       1.000000000000
C15 C       0.082420750000       0.714376440000       0.451232620000       1.000000000000
C16 C      -0.069497130000       0.636561030000       0.666043510000       1.000000000000
C17 C      -0.284056980000       0.621166880000       0.973279490000       1.000000000000
C18 C      -0.241310590000       0.706917560000       0.913573450000       1.000000000000
C19 C      -0.312548990000       0.779161030000       1.016993570000       1.000000000000
N1 N      -0.280828250000       0.864515820000       0.972431270000       1.000000000000
N2 N      -0.386304600000       0.603151170000       1.120039910000       1.000000000000
N3 N       0.032204830000       0.636805000000       0.520888990000       1.000000000000
H1 H       0.236145880000       0.935687020000       0.237833630000       1.000000000000
H2 H       0.327102130000       0.792694880000       0.104905350000       1.000000000000
H3 H      -0.505800370000       0.969163770000       1.297788930000       1.000000000000
H4 H       0.047780430000       0.938994640000       0.506020670000       1.000000000000
H5 H      -0.569148050000       0.812713470000       1.386799330000       1.000000000000
H6 H       0.229004200000       0.651562450000       0.240998340000       1.000000000000
H7 H      -0.069486740000       0.494685050000       0.662446780000       1.000000000000
H8 H      -0.259805440000       0.481429720000       0.935136770000       1.000000000000
H9 H      -0.319158640000       0.994886900000       1.029255670000       1.000000000000
H10 H      -0.118278400000       0.856444930000       0.740816440000       1.000000000000
H11 H      -0.529760580000       0.652989880000       1.327618850000       1.000000000000
#END
data_mol2_opt_14-QR-14-6164-3
_audit_creation_method 'generated by cspy2.0'
_cell_length_a 3.9225
_cell_length_b 15.2144
_cell_length_c 22.6536
_cell_angle_alpha 90.0
_cell_angle_beta 86.9456
_cell_angle_gamma 90.0
loop_
_symmetry_equiv_pos_site_id
_symmetry_equiv_pos_as_xyz
1 -x,-y,-z
2 +x,+y,+z
3 -x,1/2+y,1/2-z
4 +x,1/2-y,1/2+z
loop_
_atom_site_label
_atom_site_type_symbol
_atom_site_fract_x
_atom_site_fract_y
_atom_site_fract_z
_atom_site_occupancy
C1 C       0.319804110000       0.377243380000       0.592940410000       1.000000000000
C2 C       0.214132390000       0.295879570000       0.618914630000       1.000000000000
C3 C       1.475648990000       0.412960570000       0.264731700000       1.000000000000
C4 C       0.506055990000       0.378733950000       0.540106830000       1.000000000000
C5 C       1.522089980000       0.327518780000       0.246462280000       1.000000000000
C6 C       0.296505710000       0.217852850000       0.591663800000       1.000000000000
C7 C       0.821435670000       0.053888250000       0.433915080000       1.000000000000
C8 C       1.001853390000       0.046349210000       0.381627110000       1.000000000000
C9 C       1.291334320000       0.427542830000       0.318924010000       1.000000000000
C10 C       0.786237070000       0.296822150000       0.456218330000       1.000000000000
C11 C       1.425772200000       0.168983370000       0.265546870000       1.000000000000
C12 C       0.596585780000       0.298852170000       0.510383130000       1.000000000000
C13 C       1.385635920000       0.258748520000       0.282074750000       1.000000000000
C14 C       0.868987540000       0.217082510000       0.428543590000       1.000000000000
C15 C       0.490076150000       0.216943720000       0.536604770000       1.000000000000
C16 C       0.747949120000       0.138686240000       0.459197920000       1.000000000000
C17 C       1.125986280000       0.122341930000       0.349733990000       1.000000000000
C18 C       1.064167910000       0.207958180000       0.372087010000       1.000000000000
C19 C       1.202308560000       0.279583390000       0.336250780000       1.000000000000
N1 N       1.160468680000       0.364739840000       0.353214240000       1.000000000000
N2 N       1.303988810000       0.103926520000       0.297305050000       1.000000000000
N3 N       0.567154640000       0.139420750000       0.510821580000       1.000000000000
H1 H       0.251380110000       0.438171950000       0.615380530000       1.000000000000
H2 H       0.066688890000       0.296168740000       0.660786970000       1.000000000000
H3 H       1.575809510000       0.467939670000       0.238871160000       1.000000000000
H4 H       0.587392960000       0.440541210000       0.520051260000       1.000000000000
H5 H       1.661829590000       0.311825680000       0.205171480000       1.000000000000
H6 H       0.219090450000       0.155086680000       0.610548790000       1.000000000000
H7 H       0.725520100000      -0.002654980000       0.458626430000       1.000000000000
H8 H       1.060792900000      -0.016751390000       0.361475790000       1.000000000000
H9 H       1.250096690000       0.494409930000       0.334708800000       1.000000000000
H10 H       0.869720980000       0.357497300000       0.435475700000       1.000000000000
H11 H       1.565765070000       0.152916610000       0.224132120000       1.000000000000
#END
data_mol2_opt_33-QR-33-314-3
_audit_creation_method 'generated by cspy2.0'
_cell_length_a 19.1001
_cell_length_b 14.2758
_cell_length_c 4.939
_cell_angle_alpha 90.0
_cell_angle_beta 90.0
_cell_angle_gamma 90.0
loop_
_symmetry_equiv_pos_site_id
_symmetry_equiv_pos_as_xyz
1 +x,+y,+z
2 -x,-y,1/2+z
3 1/2+x,1/2-y,+z
4 1/2-x,1/2+y,1/2+z
loop_
_atom_site_label
_atom_site_type_symbol
_atom_site_fract_x
_atom_site_fract_y
_atom_site_fract_z
_atom_site_occupancy
C1 C       0.078940900000       0.126405850000       0.186699330000       1.000000000000
C2 C       0.109366870000       0.216736760000       0.217930090000       1.000000000000
C3 C      -0.242265360000       0.007872600000      -0.959288560000       1.000000000000
C4 C       0.027317690000       0.111741340000      -0.000791720000       1.000000000000
C5 C      -0.254161610000       0.091332890000      -1.089730760000       1.000000000000
C6 C       0.087654170000       0.290404890000       0.061687980000       1.000000000000
C7 C      -0.055603310000       0.420189730000      -0.625785430000       1.000000000000
C8 C      -0.105670970000       0.414904660000      -0.818663590000       1.000000000000
C9 C      -0.191090420000       0.006413710000      -0.753944240000       1.000000000000
C10 C      -0.049216180000       0.175316640000      -0.362364310000       1.000000000000
C11 C      -0.225350290000       0.259468360000      -1.141731410000       1.000000000000
C12 C       0.003353290000       0.186701190000      -0.167313180000       1.000000000000
C13 C      -0.215308860000       0.171102300000      -1.014366110000       1.000000000000
C14 C      -0.071074980000       0.250622690000      -0.521592730000       1.000000000000
C15 C       0.034029470000       0.277658590000      -0.135582740000       1.000000000000
C16 C      -0.036385900000       0.339073640000      -0.471281980000       1.000000000000
C17 C      -0.141251720000       0.328600240000      -0.875398380000       1.000000000000
C18 C      -0.125180860000       0.245946180000      -0.730471360000       1.000000000000
C19 C      -0.164508980000       0.163189090000      -0.804389660000       1.000000000000
N1 N      -0.153879130000       0.079699940000      -0.678813780000       1.000000000000
N2 N      -0.190578030000       0.334464510000      -1.077220980000       1.000000000000
N3 N       0.013759160000       0.351166080000      -0.286251870000       1.000000000000
H1 H       0.097030740000       0.069168800000       0.312844690000       1.000000000000
H2 H       0.150205590000       0.226840450000       0.367614640000       1.000000000000
H3 H      -0.270831780000      -0.055244120000      -1.010164330000       1.000000000000
H4 H       0.003903690000       0.043039530000      -0.025691340000       1.000000000000
H5 H      -0.292887420000       0.097171360000      -1.249629340000       1.000000000000
H6 H       0.109992660000       0.359803510000       0.081676970000       1.000000000000
H7 H      -0.028152720000       0.484646450000      -0.580091260000       1.000000000000
H8 H      -0.121186900000       0.474920540000      -0.938508400000       1.000000000000
H9 H      -0.180397180000      -0.058523670000      -0.646475940000       1.000000000000
H10 H      -0.073214970000       0.107609140000      -0.390588610000       1.000000000000
H11 H      -0.264150500000       0.265657970000      -1.302380630000       1.000000000000
#END
data_mol2_opt_14-QR-14-154-3
_audit_creation_method 'generated by cspy2.0'
_cell_length_a 3.7429
_cell_length_b 24.3017
_cell_length_c 16.2794
_cell_angle_alpha 90.0
_cell_angle_beta 114.66669999999999
_cell_angle_gamma 90.0
loop_
_symmetry_equiv_pos_site_id
_symmetry_equiv_pos_as_xyz
1 -x,-y,-z
2 +x,+y,+z
3 -x,1/2+y,1/2-z
4 +x,1/2-y,1/2+z
loop_
_atom_site_label
_atom_site_type_symbol
_atom_site_fract_x
_atom_site_fract_y
_atom_site_fract_z
_atom_site_occupancy
C1 C       0.936958860000       0.081910150000       0.807299010000       1.000000000000
C2 C       1.226856600000       0.062270270000       0.890888450000       1.000000000000
C3 C       0.464902860000       0.422557980000       0.688514230000       1.000000000000
C4 C       0.873897990000       0.137212240000       0.792257930000       1.000000000000
C5 C       0.721432210000       0.449516340000       0.764366850000       1.000000000000
C6 C       1.447259230000       0.098177080000       0.957596350000       1.000000000000
C7 C       1.801100530000       0.278938140000       1.071734610000       1.000000000000
C8 C       1.769499360000       0.334344510000       1.065228060000       1.000000000000
C9 C       0.474731240000       0.364607610000       0.688950280000       1.000000000000
C10 C       1.045019840000       0.232851590000       0.847969770000       1.000000000000
C11 C       1.252636610000       0.444229310000       0.919021000000       1.000000000000
C12 C       1.097708700000       0.175871450000       0.860067430000       1.000000000000
C13 C       0.980770060000       0.418651710000       0.838598800000       1.000000000000
C14 C       1.271106610000       0.269304740000       0.916138390000       1.000000000000
C15 C       1.389525520000       0.156032190000       0.944243040000       1.000000000000
C16 C       1.556166900000       0.244518490000       0.998166300000       1.000000000000
C17 C       1.491466200000       0.360594640000       0.985101390000       1.000000000000
C18 C       1.239705820000       0.329260250000       0.910076060000       1.000000000000
C19 C       0.970635080000       0.360121270000       0.833112290000       1.000000000000
N1 N       0.713538640000       0.334563920000       0.757195530000       1.000000000000
N2 N       1.495438180000       0.417094270000       0.988776330000       1.000000000000
N3 N       1.610102420000       0.190336140000       1.010840710000       1.000000000000
H1 H       0.766145710000       0.052652480000       0.755507560000       1.000000000000
H2 H       1.272184780000       0.018297400000       0.901414020000       1.000000000000
H3 H       0.260244010000       0.444512710000       0.629857680000       1.000000000000
H4 H       0.653384210000       0.152466380000       0.728671630000       1.000000000000
H5 H       0.728572320000       0.494107160000       0.768371230000       1.000000000000
H6 H       1.669585860000       0.084238810000       1.021784910000       1.000000000000
H7 H       2.009136060000       0.258369900000       1.131600890000       1.000000000000
H8 H       1.950647970000       0.361328150000       1.119600180000       1.000000000000
H9 H       0.275337040000       0.341974110000       0.629991820000       1.000000000000
H10 H       0.827442200000       0.248927390000       0.785271610000       1.000000000000
H11 H       1.260933840000       0.488976670000       0.923339500000       1.000000000000
#END
data_mol2_opt_33-QR-33-591-3
_audit_creation_method 'generated by cspy2.0'
_cell_length_a 19.997
_cell_length_b 13.0515
_cell_length_c 5.1701
_cell_angle_alpha 90.0
_cell_angle_beta 90.0
_cell_angle_gamma 90.0
loop_
_symmetry_equiv_pos_site_id
_symmetry_equiv_pos_as_xyz
1 +x,+y,+z
2 -x,-y,1/2+z
3 1/2+x,1/2-y,+z
4 1/2-x,1/2+y,1/2+z
loop_
_atom_site_label
_atom_site_type_symbol
_atom_site_fract_x
_atom_site_fract_y
_atom_site_fract_z
_atom_site_occupancy
C1 C       0.958015290000       0.666156290000       0.130935950000       1.000000000000
C2 C       1.000628980000       0.607205350000      -0.031616650000       1.000000000000
C3 C       1.104159570000       1.065779790000       1.304195230000       1.000000000000
C4 C       0.984505000000       0.728900900000       0.316694140000       1.000000000000
C5 C       1.172552170000       1.057830450000       1.290444350000       1.000000000000
C6 C       1.068664680000       0.612093790000      -0.005348730000       1.000000000000
C7 C       1.263919590000       0.740916950000       0.399304620000       1.000000000000
C8 C       1.296292580000       0.800122750000       0.573546190000       1.000000000000
C9 C       1.065977380000       1.006616670000       1.130630980000       1.000000000000
C10 C       1.084696820000       0.799236840000       0.536624090000       1.000000000000
C11 C       1.271966110000       0.980245900000       1.082789680000       1.000000000000
C12 C       1.055102640000       0.736079310000       0.349798870000       1.000000000000
C13 C       1.201481620000       0.991815950000       1.106031460000       1.000000000000
C14 C       1.154113210000       0.804115250000       0.562287290000       1.000000000000
C15 C       1.097966760000       0.676633320000       0.185991350000       1.000000000000
C16 C       1.192257590000       0.740623190000       0.386431150000       1.000000000000
C17 C       1.260429000000       0.864327060000       0.751010920000       1.000000000000
C18 C       1.189761140000       0.867638800000       0.749936840000       1.000000000000
C19 C       1.158989080000       0.934868970000       0.937932790000       1.000000000000
N1 N       1.091475010000       0.944251200000       0.956028270000       1.000000000000
N2 N       1.300352980000       0.920016410000       0.915429660000       1.000000000000
N3 N       1.164884590000       0.679992120000       0.207429140000       1.000000000000
H1 H       0.904283380000       0.660973510000       0.106361380000       1.000000000000
H2 H       0.978617920000       0.558000440000      -0.177600130000       1.000000000000
H3 H       1.079679120000       1.115453630000       1.442695750000       1.000000000000
H4 H       0.952300810000       0.774072990000       0.441253930000       1.000000000000
H5 H       1.204809180000       1.101300020000       1.418714640000       1.000000000000
H6 H       1.102139380000       0.567969500000      -0.126691120000       1.000000000000
H7 H       1.290090670000       0.692000500000       0.263765610000       1.000000000000
H8 H       1.350302770000       0.801965490000       0.587478110000       1.000000000000
H9 H       1.011687750000       1.011049610000       1.136440910000       1.000000000000
H10 H       1.053629660000       0.844831470000       0.662530680000       1.000000000000
H11 H       1.304542320000       1.023743860000       1.211080110000       1.000000000000
#END
data_mol2_opt_14-QR-14-6564-3
_audit_creation_method 'generated by cspy2.0'
_cell_length_a 4.2256
_cell_length_b 25.9377
_cell_length_c 12.2071
_cell_angle_alpha 90.0
_cell_angle_beta 82.9501
_cell_angle_gamma 90.0
loop_
_symmetry_equiv_pos_site_id
_symmetry_equiv_pos_as_xyz
1 -x,-y,-z
2 +x,+y,+z
3 -x,1/2+y,1/2-z
4 +x,1/2-y,1/2+z
loop_
_atom_site_label
_atom_site_type_symbol
_atom_site_fract_x
_atom_site_fract_y
_atom_site_fract_z
_atom_site_occupancy
C1 C       0.738286040000       0.040355010000       0.609611220000       1.000000000000
C2 C       0.841267570000      -0.006919110000       0.652607430000       1.000000000000
C3 C       1.052549250000       0.332716710000       0.894982040000       1.000000000000
C4 C       0.795189420000       0.086162060000       0.659324430000       1.000000000000
C5 C       1.213720320000       0.322005600000       0.983395090000       1.000000000000
C6 C       0.998533700000      -0.007478180000       0.744171110000       1.000000000000
C7 C       1.443068490000       0.077491960000       1.033067480000       1.000000000000
C8 C       1.515530070000       0.119929840000       1.089273280000       1.000000000000
C9 C       0.965494440000       0.290893410000       0.831408530000       1.000000000000
C10 C       1.022938630000       0.132975520000       0.808561940000       1.000000000000
C11 C       1.450678310000       0.256875780000       1.097260070000       1.000000000000
C12 C       0.958389760000       0.087143670000       0.754773540000       1.000000000000
C13 C       1.284816710000       0.270376920000       1.006777860000       1.000000000000
C14 C       1.183988840000       0.132209470000       0.901780810000       1.000000000000
C15 C       1.061895240000       0.039497060000       0.798015940000       1.000000000000
C16 C       1.276515270000       0.081861770000       0.937915670000       1.000000000000
C17 C       1.428844020000       0.170556290000       1.056150240000       1.000000000000
C18 C       1.263470290000       0.177758900000       0.963416660000       1.000000000000
C19 C       1.187730620000       0.230478150000       0.937953200000       1.000000000000
N1 N       1.028454870000       0.242225590000       0.851050690000       1.000000000000
N2 N       1.519779310000       0.209720420000       1.121358120000       1.000000000000
N3 N       1.216834860000       0.037820970000       0.887693280000       1.000000000000
H1 H       0.614188110000       0.039794370000       0.536989040000       1.000000000000
H2 H       0.793839600000      -0.042776210000       0.611957660000       1.000000000000
H3 H       0.992612110000       0.371765650000       0.873830110000       1.000000000000
H4 H       0.717375060000       0.122347640000       0.626957950000       1.000000000000
H5 H       1.287424070000       0.352471090000       1.035690520000       1.000000000000
H6 H       1.079240070000      -0.042955110000       0.778461490000       1.000000000000
H7 H       1.506531310000       0.038975310000       1.056744090000       1.000000000000
H8 H       1.641261210000       0.117801330000       1.161265210000       1.000000000000
H9 H       0.837470800000       0.298018420000       0.760859950000       1.000000000000
H10 H       0.947782030000       0.169399210000       0.777788170000       1.000000000000
H11 H       1.525204060000       0.287326460000       1.149960680000       1.000000000000
#END
data_mol2_opt_19-QR-19-2448-3
_audit_creation_method 'generated by cspy2.0'
_cell_length_a 15.0232
_cell_length_b 23.7817
_cell_length_c 3.7788
_cell_angle_alpha 90.0
_cell_angle_beta 90.0
_cell_angle_gamma 90.0
loop_
_symmetry_equiv_pos_site_id
_symmetry_equiv_pos_as_xyz
1 +x,+y,+z
2 -x,1/2+y,1/2-z
3 1/2-x,-y,1/2+z
4 1/2+x,1/2-y,-z
loop_
_atom_site_label
_atom_site_type_symbol
_atom_site_fract_x
_atom_site_fract_y
_atom_site_fract_z
_atom_site_occupancy
C1 C       0.065669570000       0.916184050000       0.134285170000       1.000000000000
C2 C       0.146249990000       0.943552280000       0.036940050000       1.000000000000
C3 C      -0.018305510000       0.564313590000      -0.119856230000       1.000000000000
C4 C       0.056062120000       0.859462270000       0.086154080000       1.000000000000
C5 C       0.059542160000       0.544310480000      -0.262904850000       1.000000000000
C6 C       0.215415470000       0.913785100000      -0.106219840000       1.000000000000
C7 C       0.345350330000       0.743441250000      -0.501159850000       1.000000000000
C8 C       0.344563390000       0.687377030000      -0.560251610000       1.000000000000
C9 C      -0.024011500000       0.622380360000      -0.049775920000       1.000000000000
C10 C       0.120179110000       0.768903840000      -0.116036760000       1.000000000000
C11 C       0.211799520000       0.563863190000      -0.481392680000       1.000000000000
C12 C       0.126611940000       0.827040350000      -0.061948280000       1.000000000000
C13 C       0.129674070000       0.582056380000      -0.332999320000       1.000000000000
C14 C       0.190974410000       0.738715790000      -0.261447980000       1.000000000000
C15 C       0.207729930000       0.854663630000      -0.159988810000       1.000000000000
C16 C       0.269428990000       0.771095690000      -0.350400960000       1.000000000000
C17 C       0.268264940000       0.653698520000      -0.475336230000       1.000000000000
C18 C       0.190993820000       0.678144960000      -0.327216900000       1.000000000000
C19 C       0.118100030000       0.640154920000      -0.253405490000       1.000000000000
N1 N       0.040312470000       0.658750910000      -0.112077680000       1.000000000000
N2 N       0.277792600000       0.597469160000      -0.549990300000       1.000000000000
N3 N       0.276671730000       0.826487620000      -0.300801540000       1.000000000000
H1 H       0.011842260000       0.940675560000       0.247193970000       1.000000000000
H2 H       0.152490070000       0.988520570000       0.077372250000       1.000000000000
H3 H      -0.073994620000       0.536925590000      -0.061560430000       1.000000000000
H4 H      -0.005192390000       0.838328150000       0.159861140000       1.000000000000
H5 H       0.068189890000       0.500032290000      -0.323272550000       1.000000000000
H6 H       0.277393570000       0.933657880000      -0.182454140000       1.000000000000
H7 H       0.402283690000       0.769558960000      -0.563318240000       1.000000000000
H8 H       0.400897620000       0.665387400000      -0.673309050000       1.000000000000
H9 H      -0.084739780000       0.639612660000       0.063288590000       1.000000000000
H10 H       0.059890580000       0.747028780000      -0.044618330000       1.000000000000
H11 H       0.220791670000       0.519456050000      -0.542334910000       1.000000000000
#END
data_mol2_opt_61-QR-61-6673-3
_audit_creation_method 'generated by cspy2.0'
_cell_length_a 9.3427
_cell_length_b 14.8189
_cell_length_c 19.7596
_cell_angle_alpha 90.0
_cell_angle_beta 90.0
_cell_angle_gamma 90.0
loop_
_symmetry_equiv_pos_site_id
_symmetry_equiv_pos_as_xyz
1 -x,-y,-z
2 +x,+y,+z
3 -x,1/2+y,1/2-z
4 +x,1/2-y,1/2+z
5 1/2-x,-y,1/2+z
6 1/2+x,+y,1/2-z
7 1/2-x,1/2+y,+z
8 1/2+x,1/2-y,-z
loop_
_atom_site_label
_atom_site_type_symbol
_atom_site_fract_x
_atom_site_fract_y
_atom_site_fract_z
_atom_site_occupancy
C1 C       0.709671470000       0.190209170000       0.814963170000       1.000000000000
C2 C       0.755398450000       0.129719020000       0.763392420000       1.000000000000
C3 C       0.089796070000       0.050411600000       1.113117980000       1.000000000000
C4 C       0.609316940000       0.163869940000       0.861406450000       1.000000000000
C5 C       0.052433400000      -0.037124030000       1.098648840000       1.000000000000
C6 C       0.700072150000       0.044370550000       0.759259890000       1.000000000000
C7 C       0.393591860000      -0.187746000000       0.837965900000       1.000000000000
C8 C       0.294817140000      -0.222133090000       0.880802630000       1.000000000000
C9 C       0.191866650000       0.092285970000       1.071078770000       1.000000000000
C10 C       0.446528260000       0.045249790000       0.905139900000       1.000000000000
C11 C       0.082178130000      -0.171579950000       1.025611470000       1.000000000000
C12 C       0.549298380000       0.075524970000       0.858769910000       1.000000000000
C13 C       0.116660520000      -0.081046910000       1.043156330000       1.000000000000
C14 C       0.390650450000      -0.041919390000       0.900795240000       1.000000000000
C15 C       0.595419170000       0.014674490000       0.806785320000       1.000000000000
C16 C       0.445166540000      -0.097225530000       0.846193500000       1.000000000000
C17 C       0.238182150000      -0.169705250000       0.935655320000       1.000000000000
C18 C       0.283733280000      -0.079918490000       0.946676010000       1.000000000000
C19 C       0.219046580000      -0.033493840000       1.003365820000       1.000000000000
N1 N       0.253892450000       0.053099790000       1.018866150000       1.000000000000
N2 N       0.139061920000      -0.214119880000       0.974775160000       1.000000000000
N3 N       0.542992770000      -0.069455950000       0.801564930000       1.000000000000
H1 H       0.755086430000       0.257462890000       0.817181930000       1.000000000000
H2 H       0.835035090000       0.151928830000       0.727112020000       1.000000000000
H3 H       0.043304910000       0.086906750000       1.155204230000       1.000000000000
H4 H       0.573995690000       0.209646950000       0.900866530000       1.000000000000
H5 H      -0.025585580000      -0.073198120000       1.129042660000       1.000000000000
H6 H       0.733138240000      -0.002894960000       0.720476430000       1.000000000000
H7 H       0.437636730000      -0.226245990000       0.796303410000       1.000000000000
H8 H       0.254080230000      -0.290214470000       0.875859300000       1.000000000000
H9 H       0.223794460000       0.161587370000       1.081097520000       1.000000000000
H10 H       0.409880330000       0.089632010000       0.944796250000       1.000000000000
H11 H       0.003954590000      -0.208064860000       1.055984150000       1.000000000000
#END
data_mol2_opt_14-QR-14-6632-3
_audit_creation_method 'generated by cspy2.0'
_cell_length_a 3.773
_cell_length_b 17.8048
_cell_length_c 26.1791
_cell_angle_alpha 90.0
_cell_angle_beta 50.834
_cell_angle_gamma 90.0
loop_
_symmetry_equiv_pos_site_id
_symmetry_equiv_pos_as_xyz
1 -x,-y,-z
2 +x,+y,+z
3 -x,1/2+y,1/2-z
4 +x,1/2-y,1/2+z
loop_
_atom_site_label
_atom_site_type_symbol
_atom_site_fract_x
_atom_site_fract_y
_atom_site_fract_z
_atom_site_occupancy
C1 C       0.104507460000       0.542335060000       0.127380700000       1.000000000000
C2 C      -0.312722680000       0.532583730000       0.192493400000       1.000000000000
C3 C       1.382791740000       0.191556000000      -0.157866980000       1.000000000000
C4 C       0.293994930000       0.483709440000       0.083757740000       1.000000000000
C5 C       1.100225740000       0.130542520000      -0.126364120000       1.000000000000
C6 C      -0.531602100000       0.464638510000       0.212664750000       1.000000000000
C7 C      -0.644259730000       0.209250210000       0.173645100000       1.000000000000
C8 C      -0.495039890000       0.147220710000       0.135383290000       1.000000000000
C9 C       1.256670140000       0.258889260000      -0.121895770000       1.000000000000
C10 C       0.255410830000       0.350410730000       0.060145690000       1.000000000000
C11 C       0.395507180000       0.076316790000      -0.025024220000       1.000000000000
C12 C       0.076048120000       0.412128560000       0.102932520000       1.000000000000
C13 C       0.700979020000       0.137518180000      -0.060272570000       1.000000000000
C14 C       0.030391970000       0.281275820000       0.080911260000       1.000000000000
C15 C      -0.344115890000       0.402377880000       0.168539090000       1.000000000000
C16 C      -0.390639800000       0.278123910000       0.148202250000       1.000000000000
C17 C      -0.080120250000       0.147941300000       0.068400540000       1.000000000000
C18 C       0.188043810000       0.213758650000       0.040125270000       1.000000000000
C19 C       0.599898500000       0.207845620000      -0.027698680000       1.000000000000
N1 N       0.885901170000       0.267248870000      -0.060106040000       1.000000000000
N2 N       0.024975370000       0.080681290000       0.035927220000       1.000000000000
N3 N      -0.566260860000       0.336350080000       0.189629660000       1.000000000000
H1 H       0.271378550000       0.596696990000       0.112570430000       1.000000000000
H2 H      -0.457067700000       0.579761610000       0.226270760000       1.000000000000
H3 H       1.693139700000       0.188877130000      -0.208592490000       1.000000000000
H4 H       0.611997470000       0.490762620000       0.034033490000       1.000000000000
H5 H       1.177998670000       0.077033250000      -0.151291360000       1.000000000000
H6 H      -0.849421110000       0.455815950000       0.261960060000       1.000000000000
H7 H      -0.956481260000       0.209828690000       0.224280520000       1.000000000000
H8 H      -0.679523700000       0.094526270000       0.153237630000       1.000000000000
H9 H       1.472947810000       0.308264390000      -0.145349180000       1.000000000000
H10 H       0.571183700000       0.356160220000       0.010478670000       1.000000000000
H11 H       0.472103820000       0.022504840000      -0.049848080000       1.000000000000
#END
data_mol2_opt_14-QR-14-3944-3
_audit_creation_method 'generated by cspy2.0'
_cell_length_a 17.1963
_cell_length_b 3.9133
_cell_length_c 21.2025
_cell_angle_alpha 90.0
_cell_angle_beta 72.32150000000001
_cell_angle_gamma 90.0
loop_
_symmetry_equiv_pos_site_id
_symmetry_equiv_pos_as_xyz
1 -x,-y,-z
2 +x,+y,+z
3 -x,1/2+y,1/2-z
4 +x,1/2-y,1/2+z
loop_
_atom_site_label
_atom_site_type_symbol
_atom_site_fract_x
_atom_site_fract_y
_atom_site_fract_z
_atom_site_occupancy
C1 C       0.495628200000       0.595684740000       0.110229630000       1.000000000000
C2 C       0.467839770000       0.577217020000       0.180560470000       1.000000000000
C3 C       0.218081440000       1.502743740000      -0.116937430000       1.000000000000
C4 C       0.448107560000       0.744041170000       0.076442230000       1.000000000000
C5 C       0.147559860000       1.613785280000      -0.071174800000       1.000000000000
C6 C       0.393329130000       0.706912440000       0.215625090000       1.000000000000
C7 C       0.144861960000       1.264617590000       0.227053570000       1.000000000000
C8 C       0.092464750000       1.418867670000       0.199762220000       1.000000000000
C9 C       0.276456690000       1.337450480000      -0.093252010000       1.000000000000
C10 C       0.319311150000       1.036991320000       0.078994000000       1.000000000000
C11 C       0.064705720000       1.667726980000       0.046379690000       1.000000000000
C12 C       0.370185390000       0.882109050000       0.111221450000       1.000000000000
C13 C       0.136459990000       1.559021910000      -0.003309050000       1.000000000000
C14 C       0.243447690000       1.169509270000       0.114986150000       1.000000000000
C15 C       0.342259110000       0.863236280000       0.182060950000       1.000000000000
C16 C       0.221746340000       1.135468380000       0.186209130000       1.000000000000
C17 C       0.111632250000       1.458518740000       0.129422950000       1.000000000000
C18 C       0.186165860000       1.336405990000       0.086141370000       1.000000000000
C19 C       0.198811500000       1.389644650000       0.016210420000       1.000000000000
N1 N       0.267945980000       1.282457220000      -0.030175980000       1.000000000000
N2 N       0.052357760000       1.621092100000       0.109351580000       1.000000000000
N3 N       0.269446930000       0.988566240000       0.217714050000       1.000000000000
H1 H       0.554878260000       0.491136570000       0.083570210000       1.000000000000
H2 H       0.506447840000       0.458697950000       0.206363830000       1.000000000000
H3 H       0.229310730000       1.538997010000      -0.169588960000       1.000000000000
H4 H       0.468930820000       0.759031950000       0.022819370000       1.000000000000
H5 H       0.100158970000       1.742762050000      -0.086174880000       1.000000000000
H6 H       0.370828450000       0.695896660000       0.269162130000       1.000000000000
H7 H       0.131515030000       1.232398950000       0.280005220000       1.000000000000
H8 H       0.034093960000       1.519012210000       0.229352900000       1.000000000000
H9 H       0.332959810000       1.246148870000      -0.128163710000       1.000000000000
H10 H       0.338797050000       1.054731470000       0.025703400000       1.000000000000
H11 H       0.016971790000       1.797373950000       0.031558770000       1.000000000000
#END
data_mol2_opt_4-QR-4-1308-3
_audit_creation_method 'generated by cspy2.0'
_cell_length_a 23.15
_cell_length_b 3.7911
_cell_length_c 10.2828
_cell_angle_alpha 90.0
_cell_angle_beta 48.3756
_cell_angle_gamma 90.0
loop_
_symmetry_equiv_pos_site_id
_symmetry_equiv_pos_as_xyz
1 +x,+y,+z
2 -x,1/2+y,-z
loop_
_atom_site_label
_atom_site_type_symbol
_atom_site_fract_x
_atom_site_fract_y
_atom_site_fract_z
_atom_site_occupancy
C1 C       0.496520470000       0.858104200000       0.226718060000       1.000000000000
C2 C       0.470636670000       0.803409170000       0.395201720000       1.000000000000
C3 C       0.210735710000       1.721755680000       0.059666200000       1.000000000000
C4 C       0.447767310000       0.997258470000       0.208216850000       1.000000000000
C5 C       0.141094120000       1.786366400000       0.223276080000       1.000000000000
C6 C       0.396761910000       0.888528450000       0.541415960000       1.000000000000
C7 C       0.147281510000       1.333753960000       0.819144840000       1.000000000000
C8 C       0.093747250000       1.474496140000       0.818726070000       1.000000000000
C9 C       0.270220290000       1.573784150000       0.046674020000       1.000000000000
C10 C       0.318349880000       1.233056130000       0.345464090000       1.000000000000
C11 C       0.061192530000       1.763872590000       0.542324420000       1.000000000000
C12 C       0.370448340000       1.089361610000       0.357377040000       1.000000000000
C13 C       0.131941760000       1.703493920000       0.369673630000       1.000000000000
C14 C       0.243118360000       1.320106560000       0.494964890000       1.000000000000
C15 C       0.344444550000       1.034024350000       0.527006190000       1.000000000000
C16 C       0.223396660000       1.252180820000       0.658942020000       1.000000000000
C17 C       0.110922820000       1.546640060000       0.659161690000       1.000000000000
C18 C       0.184639410000       1.471884390000       0.496441230000       1.000000000000
C19 C       0.195297120000       1.554606340000       0.344321830000       1.000000000000
N1 N       0.263527790000       1.493455880000       0.180889840000       1.000000000000
N2 N       0.050656230000       1.690249050000       0.680232680000       1.000000000000
N3 N       0.272287900000       1.115323710000       0.672663440000       1.000000000000
H1 H       0.555300160000       0.788583820000       0.112886230000       1.000000000000
H2 H       0.510195450000       0.692932280000       0.406960490000       1.000000000000
H3 H       0.220474690000       1.780955610000      -0.056612460000       1.000000000000
H4 H       0.467134250000       1.039713030000       0.080136690000       1.000000000000
H5 H       0.092924650000       1.899822130000       0.242230270000       1.000000000000
H6 H       0.375705400000       0.849345780000       0.671048000000       1.000000000000
H7 H       0.135436450000       1.277550140000       0.938162400000       1.000000000000
H8 H       0.035906140000       1.539016020000       0.937557800000       1.000000000000
H9 H       0.326077900000       1.519076960000      -0.080940570000       1.000000000000
H10 H       0.336379980000       1.277563320000       0.219421840000       1.000000000000
H11 H       0.012690060000       1.877794160000       0.561984400000       1.000000000000
#END
data_mol2_opt_33-QR-33-1586-3
_audit_creation_method 'generated by cspy2.0'
_cell_length_a 20.2508
_cell_length_b 15.1857
_cell_length_c 4.3789
_cell_angle_alpha 90.0
_cell_angle_beta 90.0
_cell_angle_gamma 90.0
loop_
_symmetry_equiv_pos_site_id
_symmetry_equiv_pos_as_xyz
1 +x,+y,+z
2 -x,-y,1/2+z
3 1/2+x,1/2-y,+z
4 1/2-x,1/2+y,1/2+z
loop_
_atom_site_label
_atom_site_type_symbol
_atom_site_fract_x
_atom_site_fract_y
_atom_site_fract_z
_atom_site_occupancy
C1 C       0.043125330000       0.167592880000       0.564699940000       1.000000000000
C2 C       0.002349840000       0.105080160000       0.412972730000       1.000000000000
C3 C      -0.109692840000       0.575953140000       1.695227220000       1.000000000000
C4 C       0.015617000000       0.231910500000       0.742958130000       1.000000000000
C5 C      -0.176965170000       0.564592050000       1.689618950000       1.000000000000
C6 C      -0.064905710000       0.108085880000       0.442249660000       1.000000000000
C7 C      -0.260381060000       0.235206410000       0.841248060000       1.000000000000
C8 C      -0.293575350000       0.294873080000       1.011358900000       1.000000000000
C9 C      -0.070795500000       0.517047000000       1.523753030000       1.000000000000
C10 C      -0.084781370000       0.301559560000       0.959299100000       1.000000000000
C11 C      -0.273368090000       0.480505220000       1.500155800000       1.000000000000
C12 C      -0.054212660000       0.237137890000       0.779130880000       1.000000000000
C13 C      -0.204099070000       0.495490990000       1.515251750000       1.000000000000
C14 C      -0.153384140000       0.304234200000       0.988935260000       1.000000000000
C15 C      -0.095226930000       0.174147300000       0.626094290000       1.000000000000
C16 C      -0.189660920000       0.237346340000       0.823664400000       1.000000000000
C17 C      -0.259549320000       0.362141490000       1.179182340000       1.000000000000
C18 C      -0.189911340000       0.368406550000       1.171622850000       1.000000000000
C19 C      -0.160992770000       0.438962670000       1.348862370000       1.000000000000
N1 N      -0.094619690000       0.451802390000       1.358601110000       1.000000000000
N2 N      -0.300100740000       0.417580710000       1.341491410000       1.000000000000
N3 N      -0.161341900000       0.175525820000       0.650932430000       1.000000000000
H1 H       0.096270110000       0.163841830000       0.537953510000       1.000000000000
H2 H       0.025145230000       0.054649180000       0.272899320000       1.000000000000
H3 H      -0.086602900000       0.628106660000       1.825783170000       1.000000000000
H4 H       0.046419960000       0.279771430000       0.859332470000       1.000000000000
H5 H      -0.209692760000       0.607743030000       1.816588940000       1.000000000000
H6 H      -0.096984790000       0.061262770000       0.329047850000       1.000000000000
H7 H      -0.285164860000       0.183948230000       0.713126420000       1.000000000000
H8 H      -0.346902620000       0.294791200000       1.029093190000       1.000000000000
H9 H      -0.017360120000       0.524222180000       1.523032200000       1.000000000000
H10 H      -0.055108430000       0.349798900000       1.077103440000       1.000000000000
H11 H      -0.306409120000       0.523635710000       1.627287490000       1.000000000000
#END
data_mol2_opt_61-QR-61-77-3
_audit_creation_method 'generated by cspy2.0'
_cell_length_a 16.2484
_cell_length_b 22.9876
_cell_length_c 7.2186
_cell_angle_alpha 90.0
_cell_angle_beta 90.0
_cell_angle_gamma 90.0
loop_
_symmetry_equiv_pos_site_id
_symmetry_equiv_pos_as_xyz
1 -x,-y,-z
2 +x,+y,+z
3 -x,1/2+y,1/2-z
4 +x,1/2-y,1/2+z
5 1/2-x,-y,1/2+z
6 1/2+x,+y,1/2-z
7 1/2-x,1/2+y,+z
8 1/2+x,1/2-y,-z
loop_
_atom_site_label
_atom_site_type_symbol
_atom_site_fract_x
_atom_site_fract_y
_atom_site_fract_z
_atom_site_occupancy
C1 C       0.264855440000       0.943477140000       0.244605880000       1.000000000000
C2 C       0.321826250000       0.988568420000       0.202330660000       1.000000000000
C3 C       0.383547070000       0.583439500000       0.166047340000       1.000000000000
C4 C       0.287523160000       0.886341660000       0.228880480000       1.000000000000
C5 C       0.464114300000       0.582046700000       0.108671960000       1.000000000000
C6 C       0.400078600000       0.975706290000       0.145308710000       1.000000000000
C7 C       0.610098540000       0.840765430000      -0.005289930000       1.000000000000
C8 C       0.640238630000       0.786311350000      -0.025349200000       1.000000000000
C9 C       0.346532910000       0.638327860000       0.190336490000       1.000000000000
C10 C       0.394742290000       0.813459510000       0.152020160000       1.000000000000
C11 C       0.589452480000       0.636115280000       0.017020800000       1.000000000000
C12 C       0.368471300000       0.871229510000       0.170033910000       1.000000000000
C13 C       0.506044520000       0.634771020000       0.076801750000       1.000000000000
C14 C       0.474665630000       0.800569270000       0.094184650000       1.000000000000
C15 C       0.425785130000       0.916691230000       0.127438690000       1.000000000000
C16 C       0.526986930000       0.850019970000       0.054948270000       1.000000000000
C17 C       0.590541950000       0.736104280000       0.012402800000       1.000000000000
C18 C       0.508018460000       0.741936410000       0.071657320000       1.000000000000
C19 C       0.463762120000       0.688336820000       0.105040360000       1.000000000000
N1 N       0.384025270000       0.688380870000       0.161802080000       1.000000000000
N2 N       0.629973470000       0.683874420000      -0.013973320000       1.000000000000
N3 N       0.502955760000       0.905318970000       0.071293130000       1.000000000000
H1 H       0.203225570000       0.954770410000       0.289505290000       1.000000000000
H2 H       0.302622640000       1.033547450000       0.215747770000       1.000000000000
H3 H       0.348833220000       0.544074500000       0.192227150000       1.000000000000
H4 H       0.244395820000       0.851745870000       0.260928720000       1.000000000000
H5 H       0.496183470000       0.541183150000       0.087273540000       1.000000000000
H6 H       0.444547340000       1.009247900000       0.112311580000       1.000000000000
H7 H       0.646635610000       0.879185660000      -0.033023720000       1.000000000000
H8 H       0.702707900000       0.778023170000      -0.070383360000       1.000000000000
H9 H       0.282793770000       0.640989230000       0.235546860000       1.000000000000
H10 H       0.352885370000       0.778369530000       0.183184340000       1.000000000000
H11 H       0.621898050000       0.595206830000      -0.004593210000       1.000000000000
#END
data_mol2_opt_14-QR-14-988-3
_audit_creation_method 'generated by cspy2.0'
_cell_length_a 37.6145
_cell_length_b 5.5125
_cell_length_c 15.6423
_cell_angle_alpha 90.0
_cell_angle_beta 25.0615
_cell_angle_gamma 90.0
loop_
_symmetry_equiv_pos_site_id
_symmetry_equiv_pos_as_xyz
1 -x,-y,-z
2 +x,+y,+z
3 -x,1/2+y,1/2-z
4 +x,1/2-y,1/2+z
loop_
_atom_site_label
_atom_site_type_symbol
_atom_site_fract_x
_atom_site_fract_y
_atom_site_fract_z
_atom_site_occupancy
C1 C       0.064930140000       0.287401720000       0.790635090000       1.000000000000
C2 C       0.038162880000       0.123793390000       0.784087260000       1.000000000000
C3 C       0.416607290000       1.423115850000      -0.064620360000       1.000000000000
C4 C       0.121829400000       0.466101230000       0.648464340000       1.000000000000
C5 C       0.436866020000       1.404528740000      -0.193840070000       1.000000000000
C6 C       0.068711120000       0.141921260000       0.636010250000       1.000000000000
C7 C       0.240706870000       0.517466780000       0.052694050000       1.000000000000
C8 C       0.296593390000       0.686154570000      -0.095410910000       1.000000000000
C9 C       0.358941610000       1.254450510000       0.094565610000       1.000000000000
C10 C       0.213240890000       0.670759870000       0.343220670000       1.000000000000
C11 C       0.418339830000       1.191717000000      -0.291588680000       1.000000000000
C12 C       0.155015770000       0.490813730000       0.492018120000       1.000000000000
C13 C       0.399752990000       1.220285920000      -0.162717750000       1.000000000000
C14 C       0.244075790000       0.688806760000       0.192767250000       1.000000000000
C15 C       0.128020900000       0.325846770000       0.485563420000       1.000000000000
C16 C       0.212363400000       0.512204520000       0.201462820000       1.000000000000
C17 C       0.329473380000       0.864765500000      -0.109337210000       1.000000000000
C18 C       0.304564780000       0.869946760000       0.031651570000       1.000000000000
C19 C       0.341972030000       1.057570970000       0.002432080000       1.000000000000
N1 N       0.323137430000       1.080265600000       0.127805820000       1.000000000000
N2 N       0.385432400000       1.023838500000      -0.267642340000       1.000000000000
N3 N       0.156928470000       0.339550890000       0.342058590000       1.000000000000
H1 H       0.039821810000       0.269352720000       0.909425680000       1.000000000000
H2 H      -0.006975230000      -0.016438520000       0.898200460000       1.000000000000
H3 H       0.443527820000       1.561617650000      -0.082534970000       1.000000000000
H4 H       0.142493810000       0.591483790000       0.652594640000       1.000000000000
H5 H       0.480897310000       1.528720980000      -0.319525200000       1.000000000000
H6 H       0.049314690000       0.019570070000       0.627804960000       1.000000000000
H7 H       0.215161350000       0.381290570000       0.065770850000       1.000000000000
H8 H       0.319017050000       0.694618020000      -0.209527360000       1.000000000000
H9 H       0.341567010000       1.263962120000       0.199567140000       1.000000000000
H10 H       0.234644780000       0.797394020000       0.344446570000       1.000000000000
H11 H       0.462482000000       1.315989380000      -0.417907240000       1.000000000000
#END
data_mol2_opt_4-QR-4-536-3
_audit_creation_method 'generated by cspy2.0'
_cell_length_a 17.9193
_cell_length_b 3.8078
_cell_length_c 10.2979
_cell_angle_alpha 90.0
_cell_angle_beta 73.766
_cell_angle_gamma 90.0
loop_
_symmetry_equiv_pos_site_id
_symmetry_equiv_pos_as_xyz
1 +x,+y,+z
2 -x,1/2+y,-z
loop_
_atom_site_label
_atom_site_type_symbol
_atom_site_fract_x
_atom_site_fract_y
_atom_site_fract_z
_atom_site_occupancy
C1 C       0.003122150000       0.927405020000       0.776901680000       1.000000000000
C2 C       0.029169040000       0.983149650000       0.634727700000       1.000000000000
C3 C       0.288507350000       0.035060510000       1.227832560000       1.000000000000
C4 C       0.051698900000       0.781972940000       0.843763020000       1.000000000000
C5 C       0.358533020000      -0.029033770000       1.134284980000       1.000000000000
C6 C       0.103016020000       0.892649210000       0.562403210000       1.000000000000
C7 C       0.352341940000       0.427267330000       0.533647830000       1.000000000000
C8 C       0.406000250000       0.283960040000       0.587484050000       1.000000000000
C9 C       0.228702640000       0.183387620000       1.181284580000       1.000000000000
C10 C       0.181015920000       0.535412450000       0.835637150000       1.000000000000
C11 C       0.438821870000      -0.005939920000       0.895883710000       1.000000000000
C12 C       0.129011530000       0.684518610000       0.771947610000       1.000000000000
C13 C       0.367751100000       0.054790550000       0.997400690000       1.000000000000
C14 C       0.256321230000       0.444241210000       0.761470680000       1.000000000000
C15 C       0.155163800000       0.740708140000       0.628738010000       1.000000000000
C16 C       0.276145430000       0.512871770000       0.617604830000       1.000000000000
C17 C       0.388825490000       0.212307340000       0.729570290000       1.000000000000
C18 C       0.314866510000       0.288753480000       0.818291860000       1.000000000000
C19 C       0.304089990000       0.204461760000       0.959340650000       1.000000000000
N1 N       0.235464540000       0.264843460000       1.054106820000       1.000000000000
N2 N       0.449351340000       0.067516700000       0.768785820000       1.000000000000
N3 N       0.227323940000       0.654575180000       0.555284560000       1.000000000000
H1 H      -0.055630140000       1.001290800000       0.831952200000       1.000000000000
H2 H      -0.010240130000       1.098788620000       0.583726880000       1.000000000000
H3 H       0.278692190000      -0.025019610000       1.334075520000       1.000000000000
H4 H       0.032216690000       0.738811590000       0.952158540000       1.000000000000
H5 H       0.406937550000      -0.143052600000       1.163544640000       1.000000000000
H6 H       0.124188740000       0.932426580000       0.454142860000       1.000000000000
H7 H       0.364202050000       0.483388980000       0.426718200000       1.000000000000
H8 H       0.463953760000       0.217032550000       0.526628570000       1.000000000000
H9 H       0.172506820000       0.237300040000       1.252687140000       1.000000000000
H10 H       0.162878480000       0.490210210000       0.943337560000       1.000000000000
H11 H       0.487573980000      -0.120253380000       0.924783140000       1.000000000000
#END
data_mol2_opt_14-QR-14-6274-3
_audit_creation_method 'generated by cspy2.0'
_cell_length_a 15.9957
_cell_length_b 5.2731
_cell_length_c 18.6074
_cell_angle_alpha 90.0
_cell_angle_beta 121.08010000000002
_cell_angle_gamma 90.0
loop_
_symmetry_equiv_pos_site_id
_symmetry_equiv_pos_as_xyz
1 -x,-y,-z
2 +x,+y,+z
3 -x,1/2+y,1/2-z
4 +x,1/2-y,1/2+z
loop_
_atom_site_label
_atom_site_type_symbol
_atom_site_fract_x
_atom_site_fract_y
_atom_site_fract_z
_atom_site_occupancy
C1 C       0.582086380000       0.525433540000       0.694734880000       1.000000000000
C2 C       0.661889230000       0.366203010000       0.711204070000       1.000000000000
C3 C       0.623132880000       1.693353600000       1.027683570000       1.000000000000
C4 C       0.593140320000       0.709663350000       0.750820900000       1.000000000000
C5 C       0.717997890000       1.684334790000       1.093518720000       1.000000000000
C6 C       0.750882080000       0.394115540000       0.783188340000       1.000000000000
C7 C       0.962025080000       0.801049030000       1.042341320000       1.000000000000
C8 C       0.982633620000       0.976075620000       1.102364610000       1.000000000000
C9 C       0.594529370000       1.517476730000       0.962037060000       1.000000000000
C10 C       0.699832760000       0.930545440000       0.885768090000       1.000000000000
C11 C       0.881111520000       1.483474590000       1.159316470000       1.000000000000
C12 C       0.684698770000       0.744595710000       0.826442500000       1.000000000000
C13 C       0.782127310000       1.502299330000       1.092893730000       1.000000000000
C14 C       0.790786510000       0.958598430000       0.959002210000       1.000000000000
C15 C       0.765010540000       0.584023990000       0.842965120000       1.000000000000
C16 C       0.866298280000       0.785593040000       0.968913050000       1.000000000000
C17 C       0.910009420000       1.151460190000       1.094953130000       1.000000000000
C18 C       0.814045550000       1.146652140000       1.024444600000       1.000000000000
C19 C       0.746927690000       1.331829350000       1.023820840000       1.000000000000
N1 N       0.652673280000       1.345119070000       0.959557390000       1.000000000000
N2 N       0.942209680000       1.317875590000       1.160893100000       1.000000000000
N3 N       0.853133000000       0.607317890000       0.913055850000       1.000000000000
H1 H       0.512318090000       0.499620070000       0.637271930000       1.000000000000
H2 H       0.651579500000       0.221461520000       0.665935150000       1.000000000000
H3 H       0.571224440000       1.829802940000       1.025417410000       1.000000000000
H4 H       0.532601050000       0.831757530000       0.738646100000       1.000000000000
H5 H       0.744629630000       1.814421750000       1.146058400000       1.000000000000
H6 H       0.812716730000       0.275263520000       0.797142110000       1.000000000000
H7 H       1.015833430000       0.667171410000       1.046782040000       1.000000000000
H8 H       1.054213510000       0.992281860000       1.158366250000       1.000000000000
H9 H       0.519911670000       1.519330170000       0.908972390000       1.000000000000
H10 H       0.640658930000       1.054066760000       0.874938770000       1.000000000000
H11 H       0.908174940000       1.613691500000       1.212173180000       1.000000000000
#END
data_mol2_opt_33-QR-33-1292-3
_audit_creation_method 'generated by cspy2.0'
_cell_length_a 20.2462
_cell_length_b 15.081
_cell_length_c 4.4133
_cell_angle_alpha 90.0
_cell_angle_beta 90.0
_cell_angle_gamma 90.0
loop_
_symmetry_equiv_pos_site_id
_symmetry_equiv_pos_as_xyz
1 +x,+y,+z
2 -x,-y,1/2+z
3 1/2+x,1/2-y,+z
4 1/2-x,1/2+y,1/2+z
loop_
_atom_site_label
_atom_site_type_symbol
_atom_site_fract_x
_atom_site_fract_y
_atom_site_fract_z
_atom_site_occupancy
C1 C       0.543343940000       0.668150810000       0.997571810000       1.000000000000
C2 C       0.502548780000       0.605916440000       1.151476930000       1.000000000000
C3 C       0.390474940000       1.075439420000      -0.140612870000       1.000000000000
C4 C       0.515844080000       0.732040820000       0.816982730000       1.000000000000
C5 C       0.323134290000       1.064813270000      -0.131100210000       1.000000000000
C6 C       0.435284180000       0.608742740000       1.121892680000       1.000000000000
C7 C       0.239769730000       0.735202750000       0.720201870000       1.000000000000
C8 C       0.206538440000       0.795100120000       0.550779410000       1.000000000000
C9 C       0.429439790000       1.015875930000       0.028222950000       1.000000000000
C10 C       0.415427930000       0.801304600000       0.599010550000       1.000000000000
C11 C       0.226671770000       0.981401850000       0.062953470000       1.000000000000
C12 C       0.446001200000       0.737132490000       0.780694930000       1.000000000000
C13 C       0.295999330000       0.995796260000       0.044540340000       1.000000000000
C14 C       0.346800580000       0.804023650000       0.570076770000       1.000000000000
C15 C       0.404969520000       0.674387180000       0.935768790000       1.000000000000
C16 C       0.310515020000       0.737286130000       0.736964740000       1.000000000000
C17 C       0.240557170000       0.862444470000       0.382359320000       1.000000000000
C18 C       0.310243570000       0.868293270000       0.387464800000       1.000000000000
C19 C       0.339171270000       0.938650520000       0.208412740000       1.000000000000
N1 N       0.405613820000       0.950730170000       0.194649990000       1.000000000000
N2 N       0.199947830000       0.918401760000       0.222116330000       1.000000000000
N3 N       0.338841320000       0.675657600000       0.910948170000       1.000000000000
H1 H       0.596495340000       0.664553350000       1.024627360000       1.000000000000
H2 H       0.525336060000       0.555848050000       1.293489990000       1.000000000000
H3 H       0.413570190000       1.127474910000      -0.272393010000       1.000000000000
H4 H       0.546660580000       0.779709250000       0.699035850000       1.000000000000
H5 H       0.290356380000       1.108439570000      -0.256132360000       1.000000000000
H6 H       0.403190980000       0.562112170000       1.236666720000       1.000000000000
H7 H       0.214989350000       0.683923670000       0.848933780000       1.000000000000
H8 H       0.153184200000       0.795174920000       0.534156200000       1.000000000000
H9 H       0.482934830000       1.022393170000       0.025530950000       1.000000000000
H10 H       0.445112920000       0.849367240000       0.479709100000       1.000000000000
H11 H       0.193578150000       1.025039550000      -0.062095790000       1.000000000000
#END
data_mol2_opt_14-QR-14-6752-3
_audit_creation_method 'generated by cspy2.0'
_cell_length_a 4.0247
_cell_length_b 21.7738
_cell_length_c 15.7169
_cell_angle_alpha 90.0
_cell_angle_beta 75.9333
_cell_angle_gamma 90.0
loop_
_symmetry_equiv_pos_site_id
_symmetry_equiv_pos_as_xyz
1 -x,-y,-z
2 +x,+y,+z
3 -x,1/2+y,1/2-z
4 +x,1/2-y,1/2+z
loop_
_atom_site_label
_atom_site_type_symbol
_atom_site_fract_x
_atom_site_fract_y
_atom_site_fract_z
_atom_site_occupancy
C1 C       0.807981120000       0.066193640000       0.441475130000       1.000000000000
C2 C       0.718185050000       0.050497180000       0.362064170000       1.000000000000
C3 C       1.709818140000       0.408751650000       0.520460340000       1.000000000000
C4 C       0.953115930000       0.121970420000       0.450163590000       1.000000000000
C5 C       1.737412490000       0.440494170000       0.443541160000       1.000000000000
C6 C       0.775111170000       0.090725290000       0.293110880000       1.000000000000
C7 C       1.168211260000       0.281725630000       0.162212560000       1.000000000000
C8 C       1.307448610000       0.338202220000       0.162554100000       1.000000000000
C9 C       1.568549670000       0.349256280000       0.526322690000       1.000000000000
C10 C       1.163476150000       0.222775160000       0.385469670000       1.000000000000
C11 C       1.647444050000       0.443300130000       0.293252140000       1.000000000000
C12 C       1.016170190000       0.165085670000       0.379836960000       1.000000000000
C13 C       1.625028330000       0.412765910000       0.374476560000       1.000000000000
C14 C       1.220355670000       0.263689380000       0.315028680000       1.000000000000
C15 C       0.925700010000       0.149208120000       0.299876410000       1.000000000000
C16 C       1.119002660000       0.242610230000       0.237700390000       1.000000000000
C17 C       1.410799770000       0.360931080000       0.237865550000       1.000000000000
C18 C       1.371020360000       0.324819880000       0.314446430000       1.000000000000
C19 C       1.485070730000       0.352376120000       0.386177970000       1.000000000000
N1 N       1.461043860000       0.322059980000       0.463008380000       1.000000000000
N2 N       1.546925540000       0.419123490000       0.228152780000       1.000000000000
N3 N       0.978502520000       0.187804310000       0.231203050000       1.000000000000
H1 H       0.760333170000       0.033550340000       0.495159100000       1.000000000000
H2 H       0.603407170000       0.006077080000       0.356554160000       1.000000000000
H3 H       1.792771370000       0.428156860000       0.575298230000       1.000000000000
H4 H       1.022140010000       0.134236820000       0.510536990000       1.000000000000
H5 H       1.844107420000       0.486493470000       0.434797620000       1.000000000000
H6 H       0.709044400000       0.079838440000       0.232007520000       1.000000000000
H7 H       1.088523300000       0.263772910000       0.106046850000       1.000000000000
H8 H       1.347278600000       0.368719970000       0.106594030000       1.000000000000
H9 H       1.543221480000       0.322843570000       0.586293530000       1.000000000000
H10 H       1.234050390000       0.235933240000       0.444887510000       1.000000000000
H11 H       1.754275360000       0.489483360000       0.284184730000       1.000000000000
#END
data_mol2_opt_29-QR-29-2323-3
_audit_creation_method 'generated by cspy2.0'
_cell_length_a 16.6386
_cell_length_b 3.6057
_cell_length_c 22.6149
_cell_angle_alpha 90.0
_cell_angle_beta 90.0
_cell_angle_gamma 90.0
loop_
_symmetry_equiv_pos_site_id
_symmetry_equiv_pos_as_xyz
1 +x,+y,+z
2 -x,-y,1/2+z
3 1/2+x,-y,+z
4 1/2-x,+y,1/2+z
loop_
_atom_site_label
_atom_site_type_symbol
_atom_site_fract_x
_atom_site_fract_y
_atom_site_fract_z
_atom_site_occupancy
C1 C       0.481084980000       0.559014110000       0.479683630000       1.000000000000
C2 C       0.416282740000       0.548791170000       0.438664510000       1.000000000000
C3 C       0.417047150000       0.975319040000       0.847392580000       1.000000000000
C4 C       0.466995870000       0.628244640000       0.538284710000       1.000000000000
C5 C       0.335682600000       1.021644140000       0.854471770000       1.000000000000
C6 C       0.338920650000       0.607864010000       0.456963930000       1.000000000000
C7 C       0.147017950000       0.862552880000       0.606332320000       1.000000000000
C8 C       0.125034830000       0.931337830000       0.662828780000       1.000000000000
C9 C       0.445865340000       0.903557390000       0.789949300000       1.000000000000
C10 C       0.369644750000       0.762234050000       0.618522680000       1.000000000000
C11 C       0.200206580000       1.041862780000       0.809298720000       1.000000000000
C12 C       0.387260050000       0.690896280000       0.559022530000       1.000000000000
C13 C       0.284903920000       0.995960280000       0.804764840000       1.000000000000
C14 C       0.290627980000       0.821535620000       0.636984080000       1.000000000000
C15 C       0.322046630000       0.680639550000       0.517654980000       1.000000000000
C16 C       0.229836330000       0.804869260000       0.591277300000       1.000000000000
C17 C       0.183319420000       0.949480250000       0.709491580000       1.000000000000
C18 C       0.266021560000       0.896660240000       0.697867390000       1.000000000000
C19 C       0.319278210000       0.922205530000       0.748276890000       1.000000000000
N1 N       0.400008350000       0.877741820000       0.742600520000       1.000000000000
N2 N       0.151610760000       1.020628990000       0.764438700000       1.000000000000
N3 N       0.245558960000       0.737406350000       0.534396610000       1.000000000000
H1 H       0.541833130000       0.511340060000       0.464110790000       1.000000000000
H2 H       0.428756180000       0.493397140000       0.392438740000       1.000000000000
H3 H       0.458406550000       0.992676460000       0.884262280000       1.000000000000
H4 H       0.516126930000       0.636358460000       0.569798540000       1.000000000000
H5 H       0.309649570000       1.077783780000       0.897551820000       1.000000000000
H6 H       0.288594750000       0.601544870000       0.426596450000       1.000000000000
H7 H       0.103935970000       0.847657780000       0.570522780000       1.000000000000
H8 H       0.063013040000       0.975561450000       0.675483510000       1.000000000000
H9 H       0.509978470000       0.865693080000       0.782785760000       1.000000000000
H10 H       0.417567570000       0.771512640000       0.650619970000       1.000000000000
H11 H       0.173803950000       1.098155540000       0.852452330000       1.000000000000
#END
data_mol2_opt_14-QR-14-4914-3
_audit_creation_method 'generated by cspy2.0'
_cell_length_a 4.0785
_cell_length_b 21.2162
_cell_length_c 18.3139
_cell_angle_alpha 90.0
_cell_angle_beta 121.2899
_cell_angle_gamma 90.0
loop_
_symmetry_equiv_pos_site_id
_symmetry_equiv_pos_as_xyz
1 -x,-y,-z
2 +x,+y,+z
3 -x,1/2+y,1/2-z
4 +x,1/2-y,1/2+z
loop_
_atom_site_label
_atom_site_type_symbol
_atom_site_fract_x
_atom_site_fract_y
_atom_site_fract_z
_atom_site_occupancy
C1 C       0.708910640000       0.429764220000       0.195456170000       1.000000000000
C2 C       0.655024540000       0.445022470000       0.114268690000       1.000000000000
C3 C      -0.198532030000       0.097756740000       0.286769110000       1.000000000000
C4 C       0.555034520000       0.375727290000       0.206115190000       1.000000000000
C5 C      -0.386833240000       0.066999680000       0.209580160000       1.000000000000
C6 C       0.448976520000       0.406101320000       0.045545270000       1.000000000000
C7 C      -0.279268970000       0.221131410000      -0.081209240000       1.000000000000
C8 C      -0.443644700000       0.166374800000      -0.079079670000       1.000000000000
C9 C      -0.018823230000       0.155465480000       0.290891960000       1.000000000000
C10 C       0.176140530000       0.278104340000       0.143681080000       1.000000000000
C11 C      -0.583640590000       0.064353540000       0.056953460000       1.000000000000
C12 C       0.338922030000       0.334005710000       0.136084470000       1.000000000000
C13 C      -0.392947740000       0.093925420000       0.138537510000       1.000000000000
C14 C      -0.033077050000       0.238502990000       0.073443380000       1.000000000000
C15 C       0.284761150000       0.349442350000       0.054336740000       1.000000000000
C16 C      -0.068957530000       0.258986040000      -0.005786780000       1.000000000000
C17 C      -0.414422260000       0.144277850000      -0.001870620000       1.000000000000
C18 C      -0.212703850000       0.179246140000       0.074798840000       1.000000000000
C19 C      -0.203074160000       0.152493360000       0.148557620000       1.000000000000
N1 N      -0.019149090000       0.181869840000       0.225704950000       1.000000000000
N2 N      -0.595653800000       0.087845360000      -0.009930140000       1.000000000000
N3 N       0.084085270000       0.312097460000      -0.014162700000       1.000000000000
H1 H       0.873255630000       0.461348280000       0.248917210000       1.000000000000
H2 H       0.779431120000       0.488054200000       0.107208900000       1.000000000000
H3 H      -0.186189480000       0.078912190000       0.343099750000       1.000000000000
H4 H       0.595088650000       0.363802900000       0.267847710000       1.000000000000
H5 H      -0.531229600000       0.022387600000       0.202119350000       1.000000000000
H6 H       0.403951680000       0.416689190000      -0.016884460000       1.000000000000
H7 H      -0.298008410000       0.238579440000      -0.138826280000       1.000000000000
H8 H      -0.603635590000       0.136830040000      -0.134955540000       1.000000000000
H9 H       0.132589630000       0.181064910000       0.351029420000       1.000000000000
H10 H       0.212419290000       0.265315310000       0.204469880000       1.000000000000
H11 H      -0.728883160000       0.019561110000       0.049166020000       1.000000000000
#END
data_mol2_opt_33-QR-33-1629-3
_audit_creation_method 'generated by cspy2.0'
_cell_length_a 16.5762
_cell_length_b 3.7756
_cell_length_c 21.5485
_cell_angle_alpha 90.0
_cell_angle_beta 90.0
_cell_angle_gamma 90.0
loop_
_symmetry_equiv_pos_site_id
_symmetry_equiv_pos_as_xyz
1 +x,+y,+z
2 -x,-y,1/2+z
3 1/2+x,1/2-y,+z
4 1/2-x,1/2+y,1/2+z
loop_
_atom_site_label
_atom_site_type_symbol
_atom_site_fract_x
_atom_site_fract_y
_atom_site_fract_z
_atom_site_occupancy
C1 C       0.979130050000       0.190290590000       0.504475990000       1.000000000000
C2 C       0.913149720000       0.295443400000       0.542479410000       1.000000000000
C3 C       0.920064550000      -0.691660690000       0.143537470000       1.000000000000
C4 C       0.965771710000       0.049246990000       0.446868650000       1.000000000000
C5 C       0.838162480000      -0.699239480000       0.133990860000       1.000000000000
C6 C       0.835361710000       0.257597470000       0.522226630000       1.000000000000
C7 C       0.643978930000      -0.086960260000       0.370478360000       1.000000000000
C8 C       0.622693460000      -0.220138740000       0.314589560000       1.000000000000
C9 C       0.948186290000      -0.558173290000       0.200622660000       1.000000000000
C10 C       0.868747690000      -0.136440030000       0.365534940000       1.000000000000
C11 C       0.700857530000      -0.576675140000       0.173797070000       1.000000000000
C12 C       0.885630970000       0.005885580000       0.424154650000       1.000000000000
C13 C       0.786176350000      -0.575043780000       0.180941810000       1.000000000000
C14 C       0.789316420000      -0.173811150000       0.345041440000       1.000000000000
C15 C       0.819226930000       0.111805410000       0.462490150000       1.000000000000
C16 C       0.727296740000      -0.058148690000       0.387765240000       1.000000000000
C17 C       0.682222390000      -0.337153450000       0.270822800000       1.000000000000
C18 C       0.765437680000      -0.317738030000       0.284805430000       1.000000000000
C19 C       0.819922530000      -0.444207900000       0.237261380000       1.000000000000
N1 N       0.901203470000      -0.440027640000       0.245421770000       1.000000000000
N2 N       0.651131350000      -0.464836300000       0.216104650000       1.000000000000
N3 N       0.742304730000       0.077858360000       0.443775950000       1.000000000000
H1 H       1.040195470000       0.222942910000       0.521552780000       1.000000000000
H2 H       0.925061470000       0.406664730000       0.587960120000       1.000000000000
H3 H       0.962346580000      -0.784282350000       0.108834680000       1.000000000000
H4 H       1.015804290000      -0.031413300000       0.417648370000       1.000000000000
H5 H       0.812610580000      -0.799021830000       0.091044280000       1.000000000000
H6 H       0.784141270000       0.335605690000       0.550290230000       1.000000000000
H7 H       0.599960630000       0.002815200000       0.404111490000       1.000000000000
H8 H       0.560330960000      -0.244665790000       0.300279930000       1.000000000000
H9 H       1.012690260000      -0.548643550000       0.209704240000       1.000000000000
H10 H       0.917571930000      -0.218347090000       0.335705080000       1.000000000000
H11 H       0.674937230000      -0.676499570000       0.130762720000       1.000000000000
#END
data_mol2_opt_14-QR-14-1110-3
_audit_creation_method 'generated by cspy2.0'
_cell_length_a 10.538
_cell_length_b 23.1202
_cell_length_c 7.0065
_cell_angle_alpha 90.0
_cell_angle_beta 127.57749999999999
_cell_angle_gamma 90.0
loop_
_symmetry_equiv_pos_site_id
_symmetry_equiv_pos_as_xyz
1 -x,-y,-z
2 +x,+y,+z
3 -x,1/2+y,1/2-z
4 +x,1/2-y,1/2+z
loop_
_atom_site_label
_atom_site_type_symbol
_atom_site_fract_x
_atom_site_fract_y
_atom_site_fract_z
_atom_site_occupancy
C1 C       0.526384820000       0.443921570000       0.756872370000       1.000000000000
C2 C       0.641691900000       0.488426780000       0.834715160000       1.000000000000
C3 C       0.755410950000       0.085282590000       0.916193210000       1.000000000000
C4 C       0.570458400000       0.386986200000       0.786926150000       1.000000000000
C5 C       0.916765390000       0.083436810000       1.026840970000       1.000000000000
C6 C       0.798278220000       0.475191390000       0.940678290000       1.000000000000
C7 C       1.216026080000       0.339828110000       1.224752930000       1.000000000000
C8 C       1.275030660000       0.285515740000       1.266062730000       1.000000000000
C9 C       0.682712440000       0.140066200000       0.864830330000       1.000000000000
C10 C       0.783634000000       0.313911450000       0.931869970000       1.000000000000
C11 C       1.169291600000       0.136476390000       1.198196960000       1.000000000000
C12 C       0.732384460000       0.371498340000       0.896623400000       1.000000000000
C13 C       1.002147160000       0.135617120000       1.083932690000       1.000000000000
C14 C       0.943529660000       0.300638480000       1.040479100000       1.000000000000
C15 C       0.848394520000       0.416369910000       0.974876370000       1.000000000000
C16 C       1.049648700000       0.349504610000       1.111793080000       1.000000000000
C17 C       1.174113890000       0.235882510000       1.198693780000       1.000000000000
C18 C       1.008893090000       0.242153100000       1.085926540000       1.000000000000
C19 C       0.918846270000       0.189115910000       1.025482520000       1.000000000000
N1 N       0.759126920000       0.189615990000       0.915919890000       1.000000000000
N2 N       1.251750910000       0.183728290000       1.253105450000       1.000000000000
N3 N       1.002837200000       0.404621940000       1.079490840000       1.000000000000
H1 H       0.403088030000       0.455502090000       0.673438930000       1.000000000000
H2 H       0.604266900000       0.533256020000       0.809254230000       1.000000000000
H3 H       0.684840960000       0.046343270000       0.868846400000       1.000000000000
H4 H       0.483155120000       0.352836720000       0.728029140000       1.000000000000
H5 H       0.979937860000       0.042625430000       1.071184420000       1.000000000000
H6 H       0.888244070000       0.508285110000       1.001396850000       1.000000000000
H7 H       1.290252180000       0.377817750000       1.274341730000       1.000000000000
H8 H       1.400030930000       0.276918040000       1.351158830000       1.000000000000
H9 H       0.555113330000       0.143076980000       0.777165110000       1.000000000000
H10 H       0.698862330000       0.279263370000       0.874724780000       1.000000000000
H11 H       1.233211860000       0.095618210000       1.243105260000       1.000000000000
#END
data_mol2_opt_14-QR-14-1417-3
_audit_creation_method 'generated by cspy2.0'
_cell_length_a 47.4883
_cell_length_b 4.1083
_cell_length_c 20.424
_cell_angle_alpha 90.0
_cell_angle_beta 160.1984
_cell_angle_gamma 90.0
loop_
_symmetry_equiv_pos_site_id
_symmetry_equiv_pos_as_xyz
1 -x,-y,-z
2 +x,+y,+z
3 -x,1/2+y,1/2-z
4 +x,1/2-y,1/2+z
loop_
_atom_site_label
_atom_site_type_symbol
_atom_site_fract_x
_atom_site_fract_y
_atom_site_fract_z
_atom_site_occupancy
C1 C       0.002987490000       0.453745570000       0.144012320000       1.000000000000
C2 C      -0.029172630000       0.366457800000       0.011181880000       1.000000000000
C3 C      -0.266569310000       1.597544730000      -0.170214040000       1.000000000000
C4 C      -0.043282340000       0.638955610000       0.084924660000       1.000000000000
C5 C      -0.341173960000       1.662824220000      -0.363361860000       1.000000000000
C6 C      -0.106693310000       0.465754100000      -0.177484550000       1.000000000000
C7 C      -0.359571360000       1.024988090000      -0.692109910000       1.000000000000
C8 C      -0.411558010000       1.206489560000      -0.768799140000       1.000000000000
C9 C      -0.208044150000       1.410532010000      -0.077069720000       1.000000000000
C10 C      -0.174159630000       0.936202950000      -0.178135570000       1.000000000000
C11 C      -0.432085530000       1.601972670000      -0.659290290000       1.000000000000
C12 C      -0.124284820000       0.746797470000      -0.110382740000       1.000000000000
C13 C      -0.356109460000       1.542045310000      -0.459537490000       1.000000000000
C14 C      -0.253245790000       1.036291170000      -0.370779040000       1.000000000000
C15 C      -0.156591300000       0.658789430000      -0.244009630000       1.000000000000
C16 C      -0.279182310000       0.933012470000      -0.492123630000       1.000000000000
C17 C      -0.388387300000       1.313421160000      -0.653777050000       1.000000000000
C18 C      -0.310033990000       1.232832260000      -0.455531250000       1.000000000000
C19 C      -0.293344970000       1.354641980000      -0.353867210000       1.000000000000
N1 N      -0.220102150000       1.294006550000      -0.162824160000       1.000000000000
N2 N      -0.447930910000       1.494966760000      -0.752517320000       1.000000000000
N3 N      -0.232460650000       0.752709830000      -0.429950810000       1.000000000000
H1 H       0.064559450000       0.372123350000       0.292699160000       1.000000000000
H2 H       0.008496910000       0.219518560000       0.060958610000       1.000000000000
H3 H      -0.252286590000       1.685195740000      -0.090245660000       1.000000000000
H4 H      -0.019144500000       0.706326910000       0.185442980000       1.000000000000
H5 H      -0.388884020000       1.805629940000      -0.443526140000       1.000000000000
H6 H      -0.132532550000       0.402502850000      -0.281305020000       1.000000000000
H7 H      -0.375936310000       0.941889550000      -0.776545690000       1.000000000000
H8 H      -0.472585870000       1.279191970000      -0.919208570000       1.000000000000
H9 H      -0.148319100000       1.354554150000       0.075852670000       1.000000000000
H10 H      -0.151409400000       1.005966540000      -0.080701090000       1.000000000000
H11 H      -0.480163810000       1.745118680000      -0.740356130000       1.000000000000
#END
data_mol2_opt_14-QR-14-7041-3
_audit_creation_method 'generated by cspy2.0'
_cell_length_a 3.8433
_cell_length_b 15.3492
_cell_length_c 22.5397
_cell_angle_alpha 90.0
_cell_angle_beta 84.418
_cell_angle_gamma 90.0
loop_
_symmetry_equiv_pos_site_id
_symmetry_equiv_pos_as_xyz
1 -x,-y,-z
2 +x,+y,+z
3 -x,1/2+y,1/2-z
4 +x,1/2-y,1/2+z
loop_
_atom_site_label
_atom_site_type_symbol
_atom_site_fract_x
_atom_site_fract_y
_atom_site_fract_z
_atom_site_occupancy
C1 C       0.026744610000       0.605230960000       0.450406060000       1.000000000000
C2 C      -0.114173220000       0.651929380000       0.501749380000       1.000000000000
C3 C       1.169883520000       0.848507780000       0.152693780000       1.000000000000
C4 C       0.207541200000       0.648050730000       0.403862180000       1.000000000000
C5 C       1.178409630000       0.935290340000       0.167325260000       1.000000000000
C6 C      -0.071816790000       0.740230460000       0.505543970000       1.000000000000
C7 C       0.360180710000       1.009444170000       0.426247290000       1.000000000000
C8 C       0.534473050000       1.059197180000       0.383672770000       1.000000000000
C9 C       0.992858260000       0.791382290000       0.194233790000       1.000000000000
C10 C       0.440626020000       0.786785450000       0.359814790000       1.000000000000
C11 C       1.011848600000       1.052459660000       0.240091840000       1.000000000000
C12 C       0.257230970000       0.739954200000       0.406187220000       1.000000000000
C13 C       1.012334880000       0.963447590000       0.222493990000       1.000000000000
C14 C       0.483732280000       0.876809990000       0.363952010000       1.000000000000
C15 C       0.115054640000       0.786914810000       0.457921400000       1.000000000000
C16 C       0.328501260000       0.917161150000       0.418246660000       1.000000000000
C17 C       0.692797270000       1.021826890000       0.329258770000       1.000000000000
C18 C       0.671006020000       0.931403440000       0.318258210000       1.000000000000
C19 C       0.839482850000       0.901067990000       0.261834320000       1.000000000000
N1 N       0.835190750000       0.815619160000       0.246159020000       1.000000000000
N2 N       0.861060490000       1.080750410000       0.290533250000       1.000000000000
N3 N       0.152850020000       0.873549910000       0.462844930000       1.000000000000
H1 H      -0.010273810000       0.535309900000       0.448455990000       1.000000000000
H2 H      -0.256465900000       0.616750080000       0.538129690000       1.000000000000
H3 H       1.293637800000       0.823841920000       0.110827890000       1.000000000000
H4 H       0.315731980000       0.612840750000       0.364587320000       1.000000000000
H5 H       1.310279740000       0.982675400000       0.137278170000       1.000000000000
H6 H      -0.176626130000       0.777219930000       0.544141870000       1.000000000000
H7 H       0.239089560000       1.036423190000       0.467602150000       1.000000000000
H8 H       0.562828670000       1.128944870000       0.388520720000       1.000000000000
H9 H       0.980950970000       0.722254560000       0.184033370000       1.000000000000
H10 H       0.550462160000       0.753093590000       0.320350800000       1.000000000000
H11 H       1.143959010000       1.100252060000       0.210084170000       1.000000000000
#END
data_mol2_opt_4-QR-4-4450-3
_audit_creation_method 'generated by cspy2.0'
_cell_length_a 16.1242
_cell_length_b 10.2171
_cell_length_c 4.1335
_cell_angle_alpha 90.0
_cell_angle_beta 86.7361
_cell_angle_gamma 90.0
loop_
_symmetry_equiv_pos_site_id
_symmetry_equiv_pos_as_xyz
1 +x,+y,+z
2 -x,1/2+y,-z
loop_
_atom_site_label
_atom_site_type_symbol
_atom_site_fract_x
_atom_site_fract_y
_atom_site_fract_z
_atom_site_occupancy
C1 C       0.509273390000       0.101732270000       0.711645470000       1.000000000000
C2 C       0.538247240000      -0.012755080000       0.865430770000       1.000000000000
C3 C       0.776839860000       0.820853500000       0.639424200000       1.000000000000
C4 C       0.555024550000       0.214617140000       0.708716630000       1.000000000000
C5 C       0.847648270000       0.796249730000       0.798784690000       1.000000000000
C6 C       0.612135860000      -0.012154640000       1.012861600000       1.000000000000
C7 C       0.856307730000       0.201239480000       1.321132180000       1.000000000000
C8 C       0.907437580000       0.305764450000       1.333641440000       1.000000000000
C9 C       0.719465280000       0.717856250000       0.614707060000       1.000000000000
C10 C       0.681495570000       0.331989000000       0.862744500000       1.000000000000
C11 C       0.932028760000       0.639521860000       1.097391090000       1.000000000000
C12 C       0.632292500000       0.219035310000       0.859491150000       1.000000000000
C13 C       0.860024540000       0.670824150000       0.929453010000       1.000000000000
C14 C       0.756886310000       0.332023840000       1.012843470000       1.000000000000
C15 C       0.661389930000       0.103658930000       1.014395360000       1.000000000000
C16 C       0.779804380000       0.209955990000       1.161442090000       1.000000000000
C17 C       0.887184030000       0.428477860000       1.188992890000       1.000000000000
C18 C       0.812697650000       0.444303420000       1.028593190000       1.000000000000
C19 C       0.798680190000       0.572393750000       0.892808080000       1.000000000000
N1 N       0.729206090000       0.599565900000       0.734021240000       1.000000000000
N2 N       0.945422910000       0.525084840000       1.221350050000       1.000000000000
N3 N       0.733668710000       0.101466870000       1.160726930000       1.000000000000
H1 H       0.450550650000       0.098803350000       0.596513580000       1.000000000000
H2 H       0.501053110000      -0.101167310000       0.864910930000       1.000000000000
H3 H       0.764627360000       0.915669830000       0.535146250000       1.000000000000
H4 H       0.533304920000       0.302252990000       0.591840200000       1.000000000000
H5 H       0.894284230000       0.871401260000       0.826349440000       1.000000000000
H6 H       0.635503600000      -0.098023190000       1.131525530000       1.000000000000
H7 H       0.870514710000       0.107831960000       1.428692050000       1.000000000000
H8 H       0.965567250000       0.301992380000       1.452153450000       1.000000000000
H9 H       0.662721530000       0.734052520000       0.490232170000       1.000000000000
H10 H       0.661108980000       0.420231490000       0.747954320000       1.000000000000
H11 H       0.979017700000       0.714632060000       1.125579670000       1.000000000000
#END
data_mol2_opt_9-QR-9-2876-3
_audit_creation_method 'generated by cspy2.0'
_cell_length_a 20.7725
_cell_length_b 5.4579
_cell_length_c 16.3388
_cell_angle_alpha 90.0
_cell_angle_beta 48.592200000000005
_cell_angle_gamma 90.0
loop_
_symmetry_equiv_pos_site_id
_symmetry_equiv_pos_as_xyz
1 +x,+y,+z
2 +x,-y,1/2+z
3 1/2+x,1/2+y,+z
4 1/2+x,1/2-y,1/2+z
loop_
_atom_site_label
_atom_site_type_symbol
_atom_site_fract_x
_atom_site_fract_y
_atom_site_fract_z
_atom_site_occupancy
C1 C       0.474396450000       0.745134500000       0.808894960000       1.000000000000
C2 C       0.413477970000       0.905333570000       0.896800120000       1.000000000000
C3 C       0.334581450000      -0.411917010000       0.603101200000       1.000000000000
C4 C       0.447939750000       0.561975070000       0.779777060000       1.000000000000
C5 C       0.246765700000      -0.398560190000       0.671099240000       1.000000000000
C6 C       0.327585150000       0.879359190000       0.953708550000       1.000000000000
C7 C       0.094265650000       0.480132520000       1.020253180000       1.000000000000
C8 C       0.059930260000       0.308226380000       0.999356390000       1.000000000000
C9 C       0.376301160000      -0.240608740000       0.618777230000       1.000000000000
C10 C       0.328701550000       0.345006740000       0.810357620000       1.000000000000
C11 C       0.111533030000      -0.194022200000       0.825633710000       1.000000000000
C12 C       0.359054700000       0.529248640000       0.837049920000       1.000000000000
C13 C       0.202423550000      -0.216756230000       0.752698330000       1.000000000000
C14 C       0.241054370000       0.319594290000       0.868499520000       1.000000000000
C15 C       0.297760990000       0.690689660000       0.925599020000       1.000000000000
C16 C       0.185292830000       0.492937430000       0.956232580000       1.000000000000
C17 C       0.112876610000       0.133260930000       0.913055000000       1.000000000000
C18 C       0.203052650000       0.134480660000       0.846907480000       1.000000000000
C19 C       0.249875210000      -0.050837460000       0.762637660000       1.000000000000
N1 N       0.336739010000      -0.068476270000       0.694220970000       1.000000000000
N2 N       0.068543850000      -0.029010880000       0.901878210000       1.000000000000
N3 N       0.213113360000       0.669469730000       0.982790290000       1.000000000000
H1 H       0.542079420000       0.769422470000       0.765064900000       1.000000000000
H2 H       0.435798310000       1.049272610000       0.918523070000       1.000000000000
H3 H       0.371393310000      -0.548446290000       0.539271410000       1.000000000000
H4 H       0.494048770000       0.439215070000       0.712820010000       1.000000000000
H5 H       0.210771730000      -0.525167450000       0.663351420000       1.000000000000
H6 H       0.279982030000       0.998944560000       1.020921660000       1.000000000000
H7 H       0.055391710000       0.613759070000       1.084968910000       1.000000000000
H8 H      -0.008488250000       0.294388230000       1.046233680000       1.000000000000
H9 H       0.445792730000      -0.246165810000       0.566387930000       1.000000000000
H10 H       0.373414350000       0.220914720000       0.744063160000       1.000000000000
H11 H       0.075136870000      -0.320654390000       0.818146350000       1.000000000000
#END
data_mol2_opt_14-QR-14-7009-3
_audit_creation_method 'generated by cspy2.0'
_cell_length_a 3.7051
_cell_length_b 18.752
_cell_length_c 23.7573
_cell_angle_alpha 90.0
_cell_angle_beta 124.27300000000001
_cell_angle_gamma 90.0
loop_
_symmetry_equiv_pos_site_id
_symmetry_equiv_pos_as_xyz
1 -x,-y,-z
2 +x,+y,+z
3 -x,1/2+y,1/2-z
4 +x,1/2-y,1/2+z
loop_
_atom_site_label
_atom_site_type_symbol
_atom_site_fract_x
_atom_site_fract_y
_atom_site_fract_z
_atom_site_occupancy
C1 C       0.370887380000       0.031566870000       0.623937580000       1.000000000000
C2 C       0.749198160000       0.017971870000       0.690247410000       1.000000000000
C3 C      -1.136732420000      -0.297629450000       0.339035010000       1.000000000000
C4 C       0.142526850000      -0.023635930000       0.580326850000       1.000000000000
C5 C      -0.932946960000      -0.359959270000       0.372159430000       1.000000000000
C6 C       0.891427370000      -0.050313480000       0.711590290000       1.000000000000
C7 C       0.764777880000      -0.300110420000       0.675315940000       1.000000000000
C8 C       0.567826920000      -0.359150600000       0.637467740000       1.000000000000
C9 C      -0.954500510000      -0.233113080000       0.374306110000       1.000000000000
C10 C       0.057779370000      -0.153812520000       0.558083680000       1.000000000000
C11 C      -0.329559080000      -0.419749600000       0.476012530000       1.000000000000
C12 C       0.280352340000      -0.095463370000       0.600728120000       1.000000000000
C13 C      -0.555147400000      -0.357043580000       0.439145880000       1.000000000000
C14 C       0.203626090000      -0.223361020000       0.580139920000       1.000000000000
C15 C       0.661544530000      -0.109079540000       0.667525090000       1.000000000000
C16 C       0.592113050000      -0.230537180000       0.648513250000       1.000000000000
C17 C       0.181780880000      -0.354447580000       0.569536120000       1.000000000000
C18 C      -0.005615790000      -0.287639920000       0.539752120000       1.000000000000
C19 C      -0.393663390000      -0.289375380000       0.470945110000       1.000000000000
N1 N      -0.602014640000      -0.228576210000       0.436915180000       1.000000000000
N2 N       0.019821770000      -0.419068390000       0.537754180000       1.000000000000
N3 N       0.808254410000      -0.175542460000       0.689803470000       1.000000000000
H1 H       0.264730000000       0.086119070000       0.608213440000       1.000000000000
H2 H       0.925302700000       0.062470430000       0.724003450000       1.000000000000
H3 H      -1.427652320000      -0.297212260000       0.287562640000       1.000000000000
H4 H      -0.146248760000      -0.013647400000       0.529702340000       1.000000000000
H5 H      -1.056643890000      -0.411437960000       0.347821850000       1.000000000000
H6 H       1.178407080000      -0.062024250000       0.761804530000       1.000000000000
H7 H       1.056138560000      -0.302564600000       0.726668180000       1.000000000000
H8 H       0.690520470000      -0.412310310000       0.656386670000       1.000000000000
H9 H      -1.107593370000      -0.182780010000       0.349543540000       1.000000000000
H10 H      -0.230188420000      -0.145118960000       0.507542160000       1.000000000000
H11 H      -0.452582160000      -0.471540940000       0.451797440000       1.000000000000
#END
data_mol2_opt_33-QR-33-801-3
_audit_creation_method 'generated by cspy2.0'
_cell_length_a 16.4407
_cell_length_b 3.8343
_cell_length_c 21.4136
_cell_angle_alpha 90.0
_cell_angle_beta 90.0
_cell_angle_gamma 90.0
loop_
_symmetry_equiv_pos_site_id
_symmetry_equiv_pos_as_xyz
1 +x,+y,+z
2 -x,-y,1/2+z
3 1/2+x,1/2-y,+z
4 1/2-x,1/2+y,1/2+z
loop_
_atom_site_label
_atom_site_type_symbol
_atom_site_fract_x
_atom_site_fract_y
_atom_site_fract_z
_atom_site_occupancy
C1 C       0.283097100000       0.696061090000       0.722076300000       1.000000000000
C2 C       0.352347910000       0.650081220000       0.683085760000       1.000000000000
C3 C       0.308478550000       1.602236880000       1.084689540000       1.000000000000
C4 C       0.291081840000       0.842746350000       0.780028810000       1.000000000000
C5 C       0.389144150000       1.682596620000       1.093112140000       1.000000000000
C6 C       0.427980170000       0.751222740000       0.702729490000       1.000000000000
C7 C       0.604603340000       1.244816410000       0.853583460000       1.000000000000
C8 C       0.620602280000       1.394325870000       0.909425790000       1.000000000000
C9 C       0.285807810000       1.444183720000       1.027910540000       1.000000000000
C10 C       0.380217510000       1.103455380000       0.860954100000       1.000000000000
C11 C       0.529598860000       1.681670350000       1.051401660000       1.000000000000
C12 C       0.368826610000       0.951513480000       0.802101870000       1.000000000000
C13 C       0.445296380000       1.605114160000       1.045361580000       1.000000000000
C14 C       0.457449830000       1.206828180000       0.880720120000       1.000000000000
C15 C       0.438532600000       0.904943010000       0.762788510000       1.000000000000
C16 C       0.523201600000       1.146491940000       0.837085020000       1.000000000000
C17 C       0.557220260000       1.459405550000       0.953979670000       1.000000000000
C18 C       0.475637380000       1.368241350000       0.940966070000       1.000000000000
C19 C       0.416948090000       1.445179210000       0.989390850000       1.000000000000
N1 N       0.336774200000       1.368517170000       0.982366540000       1.000000000000
N2 N       0.583078520000       1.613445460000       1.008413750000       1.000000000000
N3 N       0.513440490000       1.001964580000       0.780862060000       1.000000000000
H1 H       0.223832600000       0.613858490000       0.705465970000       1.000000000000
H2 H       0.344681950000       0.533406470000       0.637334940000       1.000000000000
H3 H       0.263135110000       1.656752580000       1.120048290000       1.000000000000
H4 H       0.238530650000       0.878625660000       0.809991080000       1.000000000000
H5 H       0.410580270000       1.804442970000       1.135792490000       1.000000000000
H6 H       0.481607350000       0.718933900000       0.673917510000       1.000000000000
H7 H       0.651586480000       1.193721560000       0.819345830000       1.000000000000
H8 H       0.681395710000       1.471492990000       0.923099510000       1.000000000000
H9 H       0.222428100000       1.376943740000       1.019742810000       1.000000000000
H10 H       0.328812530000       1.141660280000       0.891509380000       1.000000000000
H11 H       0.551391750000       1.804054540000       1.094151790000       1.000000000000
#END
data_mol2_opt_14-QR-14-2189-3
_audit_creation_method 'generated by cspy2.0'
_cell_length_a 3.6622
_cell_length_b 15.7305
_cell_length_c 23.9388
_cell_angle_alpha 90.0
_cell_angle_beta 101.4232
_cell_angle_gamma 90.0
loop_
_symmetry_equiv_pos_site_id
_symmetry_equiv_pos_as_xyz
1 -x,-y,-z
2 +x,+y,+z
3 -x,1/2+y,1/2-z
4 +x,1/2-y,1/2+z
loop_
_atom_site_label
_atom_site_type_symbol
_atom_site_fract_x
_atom_site_fract_y
_atom_site_fract_z
_atom_site_occupancy
C1 C       0.689554580000       0.698888070000       0.085316720000       1.000000000000
C2 C       0.620009230000       0.614231860000       0.065062740000       1.000000000000
C3 C       1.812383100000       0.816073980000       0.423152190000       1.000000000000
C4 C       0.870788600000       0.713691780000       0.140165950000       1.000000000000
C5 C       1.897609920000       0.738619180000       0.448923960000       1.000000000000
C6 C       0.732541810000       0.546253110000       0.099922620000       1.000000000000
C7 C       1.315507480000       0.428783040000       0.277503140000       1.000000000000
C8 C       1.498421900000       0.434716210000       0.332257720000       1.000000000000
C9 C       1.620293570000       0.816463140000       0.366017860000       1.000000000000
C10 C       1.179457840000       0.656295080000       0.234173800000       1.000000000000
C11 C       1.871278560000       0.581608160000       0.442094930000       1.000000000000
C12 C       0.992401810000       0.644552270000       0.177726480000       1.000000000000
C13 C       1.791330120000       0.663636010000       0.417705890000       1.000000000000
C14 C       1.294340190000       0.586756360000       0.269520010000       1.000000000000
C15 C       0.922063010000       0.559314450000       0.157275730000       1.000000000000
C16 C       1.207643980000       0.503780290000       0.244219760000       1.000000000000
C17 C       1.590453990000       0.515674950000       0.358946040000       1.000000000000
C18 C       1.491753290000       0.592233850000       0.328787560000       1.000000000000
C19 C       1.597876070000       0.670024950000       0.360048490000       1.000000000000
N1 N       1.517175840000       0.747538020000       0.335665720000       1.000000000000
N2 N       1.777080840000       0.511177180000       0.414632180000       1.000000000000
N3 N       1.029555660000       0.491441430000       0.190540780000       1.000000000000
H1 H       0.597700340000       0.751676250000       0.056886150000       1.000000000000
H2 H       0.476071480000       0.603908030000       0.021459790000       1.000000000000
H3 H       1.888226000000       0.875366840000       0.445424880000       1.000000000000
H4 H       0.924778960000       0.778079970000       0.155880030000       1.000000000000
H5 H       2.045017980000       0.733928160000       0.492850480000       1.000000000000
H6 H       0.682825730000       0.481240080000       0.085502600000       1.000000000000
H7 H       1.243717030000       0.368293630000       0.256612840000       1.000000000000
H8 H       1.583548940000       0.379234180000       0.358362610000       1.000000000000
H9 H       1.548283120000       0.876713000000       0.344342300000       1.000000000000
H10 H       1.236127470000       0.719768630000       0.250688210000       1.000000000000
H11 H       2.019272140000       0.576586540000       0.486167470000       1.000000000000
#END
data_mol2_opt_14-QR-14-4691-3
_audit_creation_method 'generated by cspy2.0'
_cell_length_a 14.6857
_cell_length_b 23.3925
_cell_length_c 14.981
_cell_angle_alpha 90.0
_cell_angle_beta 15.214799999999999
_cell_angle_gamma 90.0
loop_
_symmetry_equiv_pos_site_id
_symmetry_equiv_pos_as_xyz
1 -x,-y,-z
2 +x,+y,+z
3 -x,1/2+y,1/2-z
4 +x,1/2-y,1/2+z
loop_
_atom_site_label
_atom_site_type_symbol
_atom_site_fract_x
_atom_site_fract_y
_atom_site_fract_z
_atom_site_occupancy
C1 C       0.453616980000       0.074898370000       0.951500420000       1.000000000000
C2 C       0.248636580000       0.104352780000       1.081178520000       1.000000000000
C3 C       1.406804040000      -0.247018830000      -0.052164330000       1.000000000000
C4 C       0.599540410000       0.023158540000       0.793177630000       1.000000000000
C5 C       1.316719160000      -0.260215660000      -0.053223000000       1.000000000000
C6 C       0.193646810000       0.081579620000       1.050230230000       1.000000000000
C7 C       0.351914060000      -0.064270690000       0.684876620000       1.000000000000
C8 C       0.482630040000      -0.114699130000       0.532724780000       1.000000000000
C9 C       1.281749440000      -0.195300380000       0.101981100000       1.000000000000
C10 C       0.692378670000      -0.054680760000       0.595549240000       1.000000000000
C11 C       1.003638480000      -0.233456470000       0.104797750000       1.000000000000
C12 C       0.548314640000      -0.001908870000       0.755935630000       1.000000000000
C13 C       1.105894810000      -0.222096290000       0.097575020000       1.000000000000
C14 C       0.636127070000      -0.077668550000       0.563999440000       1.000000000000
C15 C       0.341696670000       0.027796600000       0.886770130000       1.000000000000
C16 C       0.423040460000      -0.043868200000       0.706027500000       1.000000000000
C17 C       0.695541820000      -0.149472240000       0.388095740000       1.000000000000
C18 C       0.775355460000      -0.132145730000       0.400647870000       1.000000000000
C19 C       0.991300590000      -0.170682310000       0.247563360000       1.000000000000
N1 N       1.084432610000      -0.158755870000       0.244944620000       1.000000000000
N2 N       0.809184180000      -0.199354820000       0.241972650000       1.000000000000
N3 N       0.283665070000       0.006463930000       0.859752460000       1.000000000000
H1 H       0.493412360000       0.093818440000       0.979116390000       1.000000000000
H2 H       0.135463610000       0.145297660000       1.205660390000       1.000000000000
H3 H       1.568129220000      -0.274977740000      -0.164806700000       1.000000000000
H4 H       0.756172810000       0.000477400000       0.693660350000       1.000000000000
H5 H       1.404375380000      -0.299408130000      -0.167667500000       1.000000000000
H6 H       0.038624340000       0.103168250000       1.146860580000       1.000000000000
H7 H       0.190882420000      -0.037424100000       0.795357120000       1.000000000000
H8 H       0.433566950000      -0.131125640000       0.512757170000       1.000000000000
H9 H       1.348037060000      -0.183566370000       0.107423620000       1.000000000000
H10 H       0.849043710000      -0.077967040000       0.494673610000       1.000000000000
H11 H       1.091074090000      -0.272735000000      -0.009839230000       1.000000000000
#END
data_mol2_opt_14-QR-14-5747-3
_audit_creation_method 'generated by cspy2.0'
_cell_length_a 13.3848
_cell_length_b 6.8864
_cell_length_c 16.4792
_cell_angle_alpha 90.0
_cell_angle_beta 114.92470000000002
_cell_angle_gamma 90.0
loop_
_symmetry_equiv_pos_site_id
_symmetry_equiv_pos_as_xyz
1 -x,-y,-z
2 +x,+y,+z
3 -x,1/2+y,1/2-z
4 +x,1/2-y,1/2+z
loop_
_atom_site_label
_atom_site_type_symbol
_atom_site_fract_x
_atom_site_fract_y
_atom_site_fract_z
_atom_site_occupancy
C1 C       0.040622530000       0.887200930000       0.276016830000       1.000000000000
C2 C      -0.031491740000       0.888591480000       0.183267590000       1.000000000000
C3 C       0.739660280000       0.864559230000       0.471564800000       1.000000000000
C4 C       0.152385130000       0.883052140000       0.303347260000       1.000000000000
C5 C       0.759560420000       0.863903790000       0.396333740000       1.000000000000
C6 C       0.009389510000       0.885771020000       0.119860830000       1.000000000000
C7 C       0.306965820000       0.872888470000       0.035725190000       1.000000000000
C8 C       0.415301310000       0.869883470000       0.053803130000       1.000000000000
C9 C       0.629046130000       0.866979090000       0.459552450000       1.000000000000
C10 C       0.311772880000       0.876190200000       0.263805740000       1.000000000000
C11 C       0.685334440000       0.864834020000       0.230985200000       1.000000000000
C12 C       0.198053550000       0.880134780000       0.239316380000       1.000000000000
C13 C       0.669940230000       0.865679990000       0.311295700000       1.000000000000
C14 C       0.353060030000       0.873732640000       0.198885440000       1.000000000000
C15 C       0.125320870000       0.881475880000       0.145915980000       1.000000000000
C16 C       0.271794920000       0.875219160000       0.106790230000       1.000000000000
C17 C       0.498539530000       0.868705400000       0.144103030000       1.000000000000
C18 C       0.469906390000       0.870202940000       0.217460890000       1.000000000000
C19 C       0.560666980000       0.868231270000       0.305434460000       1.000000000000
N1 N       0.543468950000       0.868754610000       0.381026540000       1.000000000000
N2 N       0.604703610000       0.866108930000       0.151506730000       1.000000000000
N3 N       0.163180810000       0.878883890000       0.082276670000       1.000000000000
H1 H       0.006248860000       0.889502220000       0.324960220000       1.000000000000
H2 H      -0.119767770000       0.891936660000       0.163049800000       1.000000000000
H3 H       0.805841510000       0.863214220000       0.538283060000       1.000000000000
H4 H       0.207838740000       0.882009420000       0.373958750000       1.000000000000
H5 H       0.842881090000       0.861969730000       0.400983520000       1.000000000000
H6 H      -0.043803860000       0.886729610000       0.048877760000       1.000000000000
H7 H       0.242947250000       0.873892550000      -0.031948100000       1.000000000000
H8 H       0.444225950000       0.868271510000       0.001556380000       1.000000000000
H9 H       0.610387250000       0.867437040000       0.517715760000       1.000000000000
H10 H       0.368423530000       0.875121330000       0.333636710000       1.000000000000
H11 H       0.768819160000       0.862946380000       0.235322870000       1.000000000000
#END
data_mol2_opt_14-QR-14-3544-3
_audit_creation_method 'generated by cspy2.0'
_cell_length_a 4.3405
_cell_length_b 20.8254
_cell_length_c 25.0439
_cell_angle_alpha 90.0
_cell_angle_beta 37.0515
_cell_angle_gamma 90.0
loop_
_symmetry_equiv_pos_site_id
_symmetry_equiv_pos_as_xyz
1 -x,-y,-z
2 +x,+y,+z
3 -x,1/2+y,1/2-z
4 +x,1/2-y,1/2+z
loop_
_atom_site_label
_atom_site_type_symbol
_atom_site_fract_x
_atom_site_fract_y
_atom_site_fract_z
_atom_site_occupancy
C1 C       0.540978930000       0.062706670000       0.937563000000       1.000000000000
C2 C       0.749515660000       0.049957900000       0.857326000000       1.000000000000
C3 C       1.338993250000       0.391470820000       1.011494460000       1.000000000000
C4 C       0.685280270000       0.116338600000       0.945372670000       1.000000000000
C5 C       1.683454940000       0.424566290000       0.932926480000       1.000000000000
C6 C       1.097167140000       0.090927430000       0.786690110000       1.000000000000
C7 C       2.109793120000       0.279522840000       0.650538010000       1.000000000000
C8 C       2.281155440000       0.334149270000       0.649866180000       1.000000000000
C9 C       1.139648150000       0.333695180000       1.018514570000       1.000000000000
C10 C       1.205594520000       0.215737610000       0.877967400000       1.000000000000
C11 C       2.177355850000       0.431893310000       0.780487910000       1.000000000000
C12 C       1.046098670000       0.160145950000       0.873292000000       1.000000000000
C13 C       1.822163420000       0.399850280000       0.863398090000       1.000000000000
C14 C       1.559441350000       0.257437840000       0.805808810000       1.000000000000
C15 C       1.255971400000       0.147235400000       0.792501300000       1.000000000000
C16 C       1.745132520000       0.239408200000       0.727781450000       1.000000000000
C17 C       2.106323530000       0.353857650000       0.725816990000       1.000000000000
C18 C       1.748513050000       0.316579430000       0.804117780000       1.000000000000
C19 C       1.601002830000       0.341037030000       0.876354340000       1.000000000000
N1 N       1.261286660000       0.309321080000       0.954806860000       1.000000000000
N2 N       2.314619560000       0.410475980000       0.714917470000       1.000000000000
N3 N       1.597475040000       0.186625470000       0.722178000000       1.000000000000
H1 H       0.266207870000       0.029531140000       0.992580630000       1.000000000000
H2 H       0.629951240000       0.007205490000       0.852535280000       1.000000000000
H3 H       1.221016560000       0.408565320000       1.066748020000       1.000000000000
H4 H       0.527695420000       0.126354890000       1.006367910000       1.000000000000
H5 H       1.851348050000       0.469360110000       0.923229430000       1.000000000000
H6 H       1.261351180000       0.082267280000       0.724929930000       1.000000000000
H7 H       2.236988350000       0.263859300000       0.593913190000       1.000000000000
H8 H       2.555771370000       0.365368980000       0.592576300000       1.000000000000
H9 H       0.866259010000       0.306274090000       1.079801580000       1.000000000000
H10 H       1.053792370000       0.226646650000       0.937977600000       1.000000000000
H11 H       2.346758930000       0.476877950000       0.770458890000       1.000000000000
#END
data_mol2_opt_14-QR-14-978-3
_audit_creation_method 'generated by cspy2.0'
_cell_length_a 3.9857
_cell_length_b 17.6164
_cell_length_c 19.2185
_cell_angle_alpha 90.0
_cell_angle_beta 87.009
_cell_angle_gamma 90.0
loop_
_symmetry_equiv_pos_site_id
_symmetry_equiv_pos_as_xyz
1 -x,-y,-z
2 +x,+y,+z
3 -x,1/2+y,1/2-z
4 +x,1/2-y,1/2+z
loop_
_atom_site_label
_atom_site_type_symbol
_atom_site_fract_x
_atom_site_fract_y
_atom_site_fract_z
_atom_site_occupancy
C1 C       0.939261050000       0.345111340000       0.538507010000       1.000000000000
C2 C       0.781331110000       0.403134110000       0.500435850000       1.000000000000
C3 C       1.233333180000      -0.104665480000       0.384622660000       1.000000000000
C4 C       0.978628130000       0.273777790000       0.511049870000       1.000000000000
C5 C       1.101256660000      -0.104414750000       0.320031540000       1.000000000000
C6 C       0.666150290000       0.388758200000       0.435881820000       1.000000000000
C7 C       0.495438850000       0.223978090000       0.246116390000       1.000000000000
C8 C       0.520534940000       0.156304290000       0.213081450000       1.000000000000
C9 C       1.217916890000      -0.036681740000       0.423251120000       1.000000000000
C10 C       0.896849980000       0.184630060000       0.413518130000       1.000000000000
C11 C       0.816471420000      -0.033455980000       0.228840830000       1.000000000000
C12 C       0.862138180000       0.256645390000       0.443970400000       1.000000000000
C13 C       0.957597750000      -0.037185740000       0.295236620000       1.000000000000
C14 C       0.779589380000       0.170297570000       0.347607010000       1.000000000000
C15 C       0.703010320000       0.315135640000       0.405689240000       1.000000000000
C16 C       0.623088010000       0.233666660000       0.313974760000       1.000000000000
C17 C       0.674358510000       0.092086230000       0.244475500000       1.000000000000
C18 C       0.804610200000       0.097424430000       0.311331600000       1.000000000000
C19 C       0.953053070000       0.029021270000       0.337848600000       1.000000000000
N1 N       1.085511570000       0.027090800000       0.401557170000       1.000000000000
N2 N       0.681563730000       0.027473750000       0.204366970000       1.000000000000
N3 N       0.587823820000       0.302619190000       0.342237680000       1.000000000000
H1 H       1.028403780000       0.357897250000       0.589538780000       1.000000000000
H2 H       0.752721510000       0.459263430000       0.523133320000       1.000000000000
H3 H       1.346183360000      -0.154948900000       0.405859530000       1.000000000000
H4 H       1.098878500000       0.229277740000       0.539792570000       1.000000000000
H5 H       1.105053180000      -0.154925420000       0.287672890000       1.000000000000
H6 H       0.545089220000       0.431964970000       0.405895080000       1.000000000000
H7 H       0.380371120000       0.273092050000       0.223280630000       1.000000000000
H8 H       0.426795270000       0.147368720000       0.161848150000       1.000000000000
H9 H       1.320005840000      -0.034934470000       0.474614140000       1.000000000000
H10 H       1.015684720000       0.139541430000       0.441164250000       1.000000000000
H11 H       0.819794190000      -0.084008630000       0.196171700000       1.000000000000
#END
data_mol2_opt_33-QR-33-777-3
_audit_creation_method 'generated by cspy2.0'
_cell_length_a 17.8373
_cell_length_b 20.77
_cell_length_c 3.7278
_cell_angle_alpha 90.0
_cell_angle_beta 90.0
_cell_angle_gamma 90.0
loop_
_symmetry_equiv_pos_site_id
_symmetry_equiv_pos_as_xyz
1 +x,+y,+z
2 -x,-y,1/2+z
3 1/2+x,1/2-y,+z
4 1/2-x,1/2+y,1/2+z
loop_
_atom_site_label
_atom_site_type_symbol
_atom_site_fract_x
_atom_site_fract_y
_atom_site_fract_z
_atom_site_occupancy
C1 C       0.041338490000       0.127123690000       0.438830700000       1.000000000000
C2 C       0.031379930000       0.192177270000       0.329126760000       1.000000000000
C3 C      -0.306358410000      -0.153372330000       0.340723420000       1.000000000000
C4 C      -0.016790710000       0.084272480000       0.417466500000       1.000000000000
C5 C      -0.367155700000      -0.121229590000       0.202751320000       1.000000000000
C6 C      -0.036273450000       0.213058680000       0.200713320000       1.000000000000
C7 C      -0.290099580000       0.177030760000      -0.115578860000       1.000000000000
C8 C      -0.351629490000       0.139593700000      -0.152105060000       1.000000000000
C9 C      -0.239548720000      -0.118298850000       0.389911690000       1.000000000000
C10 C      -0.149261290000       0.062229240000       0.257230720000       1.000000000000
C11 C      -0.421486100000      -0.019525760000      -0.026243420000       1.000000000000
C12 C      -0.088055220000       0.104203510000       0.284996690000       1.000000000000
C13 C      -0.360485430000      -0.055399240000       0.116911460000       1.000000000000
C14 C      -0.218098100000       0.083726730000       0.125395060000       1.000000000000
C15 C      -0.098015440000       0.169748110000       0.174698180000       1.000000000000
C16 C      -0.221503700000       0.150871570000       0.022695680000       1.000000000000
C17 C      -0.350640920000       0.072794000000      -0.054246630000       1.000000000000
C18 C      -0.285076380000       0.043829210000       0.084948680000       1.000000000000
C19 C      -0.290683960000      -0.023745920000       0.175277600000       1.000000000000
N1 N      -0.231484560000      -0.056773350000       0.312285920000       1.000000000000
N2 N      -0.417393230000       0.041201590000      -0.107890740000       1.000000000000
N3 N      -0.163765040000       0.191527470000       0.047510650000       1.000000000000
H1 H       0.095461630000       0.111742020000       0.539610510000       1.000000000000
H2 H       0.078163880000       0.225338130000       0.348175820000       1.000000000000
H3 H      -0.308818170000      -0.203930250000       0.410730570000       1.000000000000
H4 H      -0.009576910000       0.034598750000       0.500592340000       1.000000000000
H5 H      -0.420264150000      -0.145455760000       0.158530140000       1.000000000000
H6 H      -0.045245110000       0.262324880000       0.115609220000       1.000000000000
H7 H      -0.289729520000       0.227516620000      -0.188036920000       1.000000000000
H8 H      -0.404103790000       0.158005670000      -0.255973490000       1.000000000000
H9 H      -0.190357370000      -0.142278600000       0.498838180000       1.000000000000
H10 H      -0.143344080000       0.012628150000       0.338300640000       1.000000000000
H11 H      -0.474895660000      -0.043643980000      -0.071175050000       1.000000000000
#END
data_mol2_opt_33-QR-33-790-3
_audit_creation_method 'generated by cspy2.0'
_cell_length_a 15.7176
_cell_length_b 21.1309
_cell_length_c 4.0933
_cell_angle_alpha 90.0
_cell_angle_beta 90.0
_cell_angle_gamma 90.0
loop_
_symmetry_equiv_pos_site_id
_symmetry_equiv_pos_as_xyz
1 +x,+y,+z
2 -x,-y,1/2+z
3 1/2+x,1/2-y,+z
4 1/2-x,1/2+y,1/2+z
loop_
_atom_site_label
_atom_site_type_symbol
_atom_site_fract_x
_atom_site_fract_y
_atom_site_fract_z
_atom_site_occupancy
C1 C       0.666988910000       0.078516600000       0.862901910000       1.000000000000
C2 C       0.585869840000       0.056185580000       0.965431140000       1.000000000000
C3 C       0.733912050000       0.413237520000      -0.267377580000       1.000000000000
C4 C       0.673649350000       0.132612050000       0.680746850000       1.000000000000
C5 C       0.653230610000       0.436524990000      -0.313733270000       1.000000000000
C6 C       0.513232530000       0.088252640000       0.884072210000       1.000000000000
C7 C       0.370525150000       0.258695680000       0.368942330000       1.000000000000
C8 C       0.368415860000       0.312738250000       0.192350510000       1.000000000000
C9 C       0.742631780000       0.356850240000      -0.086868030000       1.000000000000
C10 C       0.602859220000       0.222970560000       0.405855910000       1.000000000000
C11 C       0.498288700000       0.425356530000      -0.221167860000       1.000000000000
C12 C       0.599465620000       0.167315590000       0.591386430000       1.000000000000
C13 C       0.583316660000       0.403633460000      -0.180947570000       1.000000000000
C14 C       0.528610670000       0.255573030000       0.324092780000       1.000000000000
C15 C       0.517796190000       0.144758080000       0.694732480000       1.000000000000
C16 C       0.449893630000       0.228278880000       0.441695060000       1.000000000000
C17 C       0.444935500000       0.341440270000       0.071678570000       1.000000000000
C18 C       0.525382590000       0.313969250000       0.133053730000       1.000000000000
C19 C       0.598074650000       0.346934270000      -0.001343790000       1.000000000000
N1 N       0.678609640000       0.325000330000       0.040509910000       1.000000000000
N2 N       0.432340380000       0.396215070000      -0.102683660000       1.000000000000
N3 N       0.445500350000       0.175296310000       0.618552720000       1.000000000000
H1 H       0.723594350000       0.052286390000       0.930443590000       1.000000000000
H2 H       0.582010970000       0.013236550000       1.109644400000       1.000000000000
H3 H       0.789547350000       0.436853310000      -0.364795330000       1.000000000000
H4 H       0.735302820000       0.149909300000       0.601818650000       1.000000000000
H5 H       0.642162630000       0.479729200000      -0.450633120000       1.000000000000
H6 H       0.450768980000       0.072206760000       0.959154200000       1.000000000000
H7 H       0.313492990000       0.236335070000       0.462202700000       1.000000000000
H8 H       0.309488040000       0.336749510000       0.134040390000       1.000000000000
H9 H       0.805626190000       0.337096300000      -0.045796810000       1.000000000000
H10 H       0.663487660000       0.241033100000       0.324814730000       1.000000000000
H11 H       0.486872310000       0.468709040000      -0.358321800000       1.000000000000
#END
data_mol2_opt_33-QR-33-2609-3
_audit_creation_method 'generated by cspy2.0'
_cell_length_a 19.9103
_cell_length_b 18.9633
_cell_length_c 3.627
_cell_angle_alpha 90.0
_cell_angle_beta 90.0
_cell_angle_gamma 90.0
loop_
_symmetry_equiv_pos_site_id
_symmetry_equiv_pos_as_xyz
1 +x,+y,+z
2 -x,-y,1/2+z
3 1/2+x,1/2-y,+z
4 1/2-x,1/2+y,1/2+z
loop_
_atom_site_label
_atom_site_type_symbol
_atom_site_fract_x
_atom_site_fract_y
_atom_site_fract_z
_atom_site_occupancy
C1 C       0.624334790000       0.029026210000       0.003924570000       1.000000000000
C2 C       0.692197940000       0.017140660000      -0.102131200000       1.000000000000
C3 C       0.341924300000      -0.302840550000       0.320356030000       1.000000000000
C4 C       0.581236940000      -0.026525180000       0.049665300000       1.000000000000
C5 C       0.377099610000      -0.363651380000       0.249535650000       1.000000000000
C6 C       0.715571340000      -0.049821430000      -0.160282080000       1.000000000000
C7 C       0.684569540000      -0.297446620000      -0.196827850000       1.000000000000
C8 C       0.647389930000      -0.356659940000      -0.158946460000       1.000000000000
C9 C       0.376377000000      -0.238273760000       0.286861870000       1.000000000000
C10 C       0.561681210000      -0.155647610000       0.035615930000       1.000000000000
C11 C       0.484280810000      -0.420301970000       0.070432390000       1.000000000000
C12 C       0.603731920000      -0.097008960000      -0.008151750000       1.000000000000
C13 C       0.445274280000      -0.359208000000       0.147678540000       1.000000000000
C14 C       0.585796440000      -0.223842790000      -0.023272310000       1.000000000000
C15 C       0.672094110000      -0.108903780000      -0.115086550000       1.000000000000
C16 C       0.655618600000      -0.229337710000      -0.130661510000       1.000000000000
C17 C       0.578061300000      -0.353599870000      -0.052303230000       1.000000000000
C18 C       0.546162230000      -0.288289850000       0.016147110000       1.000000000000
C19 C       0.476112390000      -0.291608770000       0.120815670000       1.000000000000
N1 N       0.440052400000      -0.232331080000       0.192387840000       1.000000000000
N2 N       0.547175300000      -0.418187250000      -0.024731300000       1.000000000000
N3 N       0.696372790000      -0.174044140000      -0.173761690000       1.000000000000
H1 H       0.607012810000       0.082552130000       0.048374190000       1.000000000000
H2 H       0.725512990000       0.061887420000      -0.136782650000       1.000000000000
H3 H       0.289479580000      -0.303628850000       0.399385710000       1.000000000000
H4 H       0.529434440000      -0.017837180000       0.130566260000       1.000000000000
H5 H       0.353490080000      -0.415081060000       0.270217520000       1.000000000000
H6 H       0.766996610000      -0.060220450000      -0.241171450000       1.000000000000
H7 H       0.736949350000      -0.298672410000      -0.276913680000       1.000000000000
H8 H       0.667913350000      -0.408738130000      -0.206684270000       1.000000000000
H9 H       0.350000020000      -0.189120440000       0.340755440000       1.000000000000
H10 H       0.509992890000      -0.148237170000       0.115980080000       1.000000000000
H11 H       0.460801360000      -0.472037940000       0.090929300000       1.000000000000
#END
data_mol2_opt_19-QR-19-4981-3
_audit_creation_method 'generated by cspy2.0'
_cell_length_a 3.7788
_cell_length_b 14.698
_cell_length_c 24.1894
_cell_angle_alpha 90.0
_cell_angle_beta 90.0
_cell_angle_gamma 90.0
loop_
_symmetry_equiv_pos_site_id
_symmetry_equiv_pos_as_xyz
1 +x,+y,+z
2 -x,1/2+y,1/2-z
3 1/2-x,-y,1/2+z
4 1/2+x,1/2-y,-z
loop_
_atom_site_label
_atom_site_type_symbol
_atom_site_fract_x
_atom_site_fract_y
_atom_site_fract_z
_atom_site_occupancy
C1 C       0.501523530000       0.141637060000       0.424685680000       1.000000000000
C2 C       0.514115150000       0.060312600000       0.392839990000       1.000000000000
C3 C       1.206811720000       0.171525430000       0.758605140000       1.000000000000
C4 C       0.618118900000       0.142120310000       0.478259280000       1.000000000000
C5 C       1.323638490000       0.085390110000       0.770909350000       1.000000000000
C6 C       0.642512400000      -0.018683620000       0.415101250000       1.000000000000
C7 C       1.137823500000      -0.186525780000       0.563351090000       1.000000000000
C8 C       1.262608740000      -0.195000400000       0.615476790000       1.000000000000
C9 C       1.070605650000       0.187043910000       0.705221390000       1.000000000000
C10 C       0.876865950000       0.058171200000       0.557469970000       1.000000000000
C11 C       1.419462020000      -0.073607400000       0.740597980000       1.000000000000
C12 C       0.753793980000       0.061221760000       0.502869740000       1.000000000000
C13 C       1.303166370000       0.016870260000       0.730282070000       1.000000000000
C14 C       1.008245720000      -0.022516540000       0.579945790000       1.000000000000
C15 C       0.766218970000      -0.020651840000       0.470751800000       1.000000000000
C16 C       1.007422850000      -0.100795090000       0.543636650000       1.000000000000
C17 C       1.268851740000      -0.119122090000       0.652774410000       1.000000000000
C18 C       1.143460010000      -0.032683140000       0.636225820000       1.000000000000
C19 C       1.161685900000       0.038684290000       0.677322310000       1.000000000000
N1 N       1.047984320000       0.124504960000       0.666326770000       1.000000000000
N2 N       1.404064080000      -0.138488750000       0.704179300000       1.000000000000
N3 N       0.891051020000      -0.099102840000       0.491536240000       1.000000000000
H1 H       0.398682150000       0.203345730000       0.406125960000       1.000000000000
H2 H       0.420495380000       0.061412770000       0.350470850000       1.000000000000
H3 H       1.217178620000       0.226342020000       0.788474340000       1.000000000000
H4 H       0.609330490000       0.203895170000       0.502769650000       1.000000000000
H5 H       1.431319580000       0.068952660000       0.811283760000       1.000000000000
H6 H       0.654765350000      -0.081443830000       0.391706340000       1.000000000000
H7 H       1.131057240000      -0.242960220000       0.534594670000       1.000000000000
H8 H       1.362934510000      -0.258798970000       0.631446540000       1.000000000000
H9 H       0.975627000000       0.254465880000       0.694127940000       1.000000000000
H10 H       0.870642060000       0.118797910000       0.582589580000       1.000000000000
H11 H       1.527823270000      -0.090417360000       0.781058250000       1.000000000000
#END
data_mol2_opt_2-QR-2-5208-3
_audit_creation_method 'generated by cspy2.0'
_cell_length_a 10.2145
_cell_length_b 12.8432
_cell_length_c 7.5231
_cell_angle_alpha 44.5613
_cell_angle_beta 96.539
_cell_angle_gamma 92.9325
loop_
_symmetry_equiv_pos_site_id
_symmetry_equiv_pos_as_xyz
1 -x,-y,-z
2 +x,+y,+z
loop_
_atom_site_label
_atom_site_type_symbol
_atom_site_fract_x
_atom_site_fract_y
_atom_site_fract_z
_atom_site_occupancy
C1 C       0.447702610000       0.826404620000       0.373580280000       1.000000000000
C2 C       0.532538310000       0.853611090000       0.499517970000       1.000000000000
C3 C      -0.144314630000       0.185016320000       1.092010520000       1.000000000000
C4 C       0.354548480000       0.721488200000       0.499485630000       1.000000000000
C5 C      -0.135172230000       0.123947940000       1.334745190000       1.000000000000
C6 C       0.522649210000       0.775641010000       0.748050980000       1.000000000000
C7 C       0.325899880000       0.412175370000       1.515698260000       1.000000000000
C8 C       0.237862060000       0.306569850000       1.660468430000       1.000000000000
C9 C      -0.056213540000       0.295906160000       0.926732350000       1.000000000000
C10 C       0.247372160000       0.529755530000       0.895442270000       1.000000000000
C11 C      -0.025151900000       0.114657920000       1.656830740000       1.000000000000
C12 C       0.341211090000       0.638117230000       0.758315480000       1.000000000000
C13 C      -0.039486820000       0.173797610000       1.408080940000       1.000000000000
C14 C       0.237497380000       0.450755010000       1.148712230000       1.000000000000
C15 C       0.426754900000       0.665600110000       0.884961970000       1.000000000000
C16 C       0.329137220000       0.487951530000       1.256487080000       1.000000000000
C17 C       0.145142530000       0.266521440000       1.561023900000       1.000000000000
C18 C       0.142966980000       0.336207760000       1.307513940000       1.000000000000
C19 C       0.045543770000       0.286611870000       1.228218110000       1.000000000000
N1 N       0.034259550000       0.344967620000       0.989365350000       1.000000000000
N2 N       0.062033290000       0.157758690000       1.731115940000       1.000000000000
N3 N       0.419170050000       0.590797550000       1.128650180000       1.000000000000
H1 H       0.457454180000       0.889610050000       0.176660900000       1.000000000000
H2 H       0.605645920000       0.937242020000       0.396276030000       1.000000000000
H3 H      -0.216221390000       0.150263130000       1.027082490000       1.000000000000
H4 H       0.289529120000       0.700205700000       0.404585010000       1.000000000000
H5 H      -0.200070970000       0.038029040000       1.471388800000       1.000000000000
H6 H       0.586082080000       0.794311950000       0.848040740000       1.000000000000
H7 H       0.396595990000       0.443970870000       1.587253310000       1.000000000000
H8 H       0.233072100000       0.247699750000       1.856468580000       1.000000000000
H9 H      -0.060735980000       0.346524580000       0.733248010000       1.000000000000
H10 H       0.181692270000       0.506790660000       0.804835110000       1.000000000000
H11 H      -0.090097160000       0.028426910000       1.794606250000       1.000000000000
#END
data_mol2_opt_14-QR-14-1315-3
_audit_creation_method 'generated by cspy2.0'
_cell_length_a 10.3705
_cell_length_b 3.9546
_cell_length_c 35.8921
_cell_angle_alpha 90.0
_cell_angle_beta 109.06520000000002
_cell_angle_gamma 90.0
loop_
_symmetry_equiv_pos_site_id
_symmetry_equiv_pos_as_xyz
1 -x,-y,-z
2 +x,+y,+z
3 -x,1/2+y,1/2-z
4 +x,1/2-y,1/2+z
loop_
_atom_site_label
_atom_site_type_symbol
_atom_site_fract_x
_atom_site_fract_y
_atom_site_fract_z
_atom_site_occupancy
C1 C       0.259319490000       0.192846680000       0.748853650000       1.000000000000
C2 C       0.127865050000       0.041620360000       0.734176860000       1.000000000000
C3 C       0.817792940000       0.234738470000       0.619825020000       1.000000000000
C4 C       0.344738580000       0.190855220000       0.726746070000       1.000000000000
C5 C       0.751196460000       0.073968030000       0.584909330000       1.000000000000
C6 C       0.084523120000      -0.108215870000       0.697811370000       1.000000000000
C7 C       0.152260520000      -0.430801580000       0.578423870000       1.000000000000
C8 C       0.226186850000      -0.448051300000       0.553658230000       1.000000000000
C9 C       0.749072990000       0.264284560000       0.647656540000       1.000000000000
C10 C       0.386648860000       0.029200400000       0.664932420000       1.000000000000
C11 C       0.544677780000      -0.222518630000       0.542820370000       1.000000000000
C12 C       0.303200480000       0.037459230000       0.688733090000       1.000000000000
C13 C       0.618680130000      -0.053311930000       0.578353890000       1.000000000000
C14 C       0.341865590000      -0.123300830000       0.627832420000       1.000000000000
C15 C       0.170783020000      -0.114868230000       0.673991160000       1.000000000000
C16 C       0.206437500000      -0.268938640000       0.616103660000       1.000000000000
C17 C       0.360691380000      -0.306433590000       0.564085020000       1.000000000000
C18 C       0.420737540000      -0.144194010000       0.600787730000       1.000000000000
C19 C       0.556880510000      -0.011842450000       0.608157250000       1.000000000000
N1 N       0.625244940000       0.148230660000       0.642425120000       1.000000000000
N2 N       0.422510480000      -0.343476420000       0.535800100000       1.000000000000
N3 N       0.125616620000      -0.263458980000       0.638409670000       1.000000000000
H1 H       0.291319530000       0.309965640000       0.777746210000       1.000000000000
H2 H       0.061775660000       0.046041520000       0.752162540000       1.000000000000
H3 H       0.919663930000       0.336537890000       0.626184770000       1.000000000000
H4 H       0.445090840000       0.305761320000       0.737755460000       1.000000000000
H5 H       0.798499840000       0.042726760000       0.562253220000       1.000000000000
H6 H      -0.015045350000      -0.225015230000       0.685997480000       1.000000000000
H7 H       0.050599620000      -0.536010180000       0.571083610000       1.000000000000
H8 H       0.187874740000      -0.568282700000       0.525042030000       1.000000000000
H9 H       0.798923340000       0.389984670000       0.675621720000       1.000000000000
H10 H       0.486815120000       0.141961820000       0.675288550000       1.000000000000
H11 H       0.591732370000      -0.254388920000       0.519991380000       1.000000000000
#END
data_mol2_opt_14-QR-14-7099-3
_audit_creation_method 'generated by cspy2.0'
_cell_length_a 16.1386
_cell_length_b 4.009
_cell_length_c 63.7538
_cell_angle_alpha 90.0
_cell_angle_beta 160.6165
_cell_angle_gamma 90.0
loop_
_symmetry_equiv_pos_site_id
_symmetry_equiv_pos_as_xyz
1 -x,-y,-z
2 +x,+y,+z
3 -x,1/2+y,1/2-z
4 +x,1/2-y,1/2+z
loop_
_atom_site_label
_atom_site_type_symbol
_atom_site_fract_x
_atom_site_fract_y
_atom_site_fract_z
_atom_site_occupancy
C1 C       0.027768170000       0.748727720000       0.382473340000       1.000000000000
C2 C      -0.214379450000       0.871992240000       0.329561090000       1.000000000000
C3 C       1.287732070000       1.022677010000       0.762996240000       1.000000000000
C4 C       0.223270660000       0.801446730000       0.442580930000       1.000000000000
C5 C       1.198424680000       1.197626540000       0.758604260000       1.000000000000
C6 C      -0.256213000000       1.045043300000       0.337742140000       1.000000000000
C7 C       0.021768870000       1.512693950000       0.468254080000       1.000000000000
C8 C       0.197945210000       1.579698170000       0.524912570000       1.000000000000
C9 C       1.118024670000       0.941889130000       0.706373660000       1.000000000000
C10 C       0.380709130000       1.040448110000       0.513525670000       1.000000000000
C11 C       0.841062310000       1.469799190000       0.690984400000       1.000000000000
C12 C       0.187007100000       0.980348970000       0.452996800000       1.000000000000
C13 C       0.944310380000       1.288218000000       0.698542060000       1.000000000000
C14 C       0.336977310000       1.216467660000       0.521613550000       1.000000000000
C15 C      -0.056975860000       1.104463050000       0.399659200000       1.000000000000
C16 C       0.083373340000       1.329794410000       0.464329630000       1.000000000000
C17 C       0.451361000000       1.471449160000       0.582820770000       1.000000000000
C18 C       0.525648300000       1.291071330000       0.582555060000       1.000000000000
C19 C       0.785917830000       1.195748940000       0.643734260000       1.000000000000
N1 N       0.879496750000       1.022741120000       0.649523650000       1.000000000000
N2 N       0.607929050000       1.557925850000       0.636393550000       1.000000000000
N3 N      -0.103343800000       1.274869600000       0.406308430000       1.000000000000
H1 H       0.056192330000       0.612367030000       0.374772480000       1.000000000000
H2 H      -0.366696110000       0.827418680000       0.282341560000       1.000000000000
H3 H       1.481470270000       0.947717570000       0.808089460000       1.000000000000
H4 H       0.408367230000       0.708089050000       0.483134510000       1.000000000000
H5 H       1.319475260000       1.267743800000       0.800428900000       1.000000000000
H6 H      -0.438787750000       1.141379470000       0.298229990000       1.000000000000
H7 H      -0.170409590000       1.592128640000       0.424049610000       1.000000000000
H8 H       0.156794560000       1.716844810000       0.529301700000       1.000000000000
H9 H       1.182634170000       0.803682490000       0.708162960000       1.000000000000
H10 H       0.566231590000       0.949848100000       0.554520430000       1.000000000000
H11 H       0.961838970000       1.540644720000       0.732829850000       1.000000000000
#END
data_mol2_opt_9-QR-9-765-3
_audit_creation_method 'generated by cspy2.0'
_cell_length_a 24.0836
_cell_length_b 3.9232
_cell_length_c 16.3397
_cell_angle_alpha 90.0
_cell_angle_beta 62.339800000000004
_cell_angle_gamma 90.0
loop_
_symmetry_equiv_pos_site_id
_symmetry_equiv_pos_as_xyz
1 +x,+y,+z
2 +x,-y,1/2+z
3 1/2+x,1/2+y,+z
4 1/2+x,1/2-y,1/2+z
loop_
_atom_site_label
_atom_site_type_symbol
_atom_site_fract_x
_atom_site_fract_y
_atom_site_fract_z
_atom_site_occupancy
C1 C       0.086563790000       1.069600890000       0.785696540000       1.000000000000
C2 C       0.051801270000       0.936708150000       0.876601010000       1.000000000000
C3 C       0.440135800000       2.052009630000       0.598549410000       1.000000000000
C4 C       0.143117130000       1.225703470000       0.759725780000       1.000000000000
C5 C       0.452258080000       2.043234760000       0.672779040000       1.000000000000
C6 C       0.074170030000       0.962443900000       0.939566360000       1.000000000000
C7 C       0.228480300000       1.309556610000       1.025177360000       1.000000000000
C8 C       0.283660330000       1.455459970000       1.008140000000       1.000000000000
C9 C       0.383537530000       1.906980480000       0.609692820000       1.000000000000
C10 C       0.225633570000       1.414077110000       0.800136870000       1.000000000000
C11 C       0.418185780000       1.875438080000       0.835227400000       1.000000000000
C12 C       0.167965640000       1.257183200000       0.823334120000       1.000000000000
C13 C       0.408293770000       1.891758460000       0.755982180000       1.000000000000
C14 C       0.248303260000       1.439057030000       0.864540860000       1.000000000000
C15 C       0.132892490000       1.123312090000       0.914885090000       1.000000000000
C16 C       0.208801500000       1.295078460000       0.954759920000       1.000000000000
C17 C       0.324273510000       1.600563230000       0.919649630000       1.000000000000
C18 C       0.307800150000       1.596452590000       0.847115560000       1.000000000000
C19 C       0.352251770000       1.750969060000       0.761053920000       1.000000000000
N1 N       0.341499850000       1.763431230000       0.686496180000       1.000000000000
N2 N       0.378660420000       1.738307960000       0.913056410000       1.000000000000
N3 N       0.153736290000       1.144876990000       0.978037060000       1.000000000000
H1 H       0.067856960000       1.046083000000       0.737067340000       1.000000000000
H2 H       0.007107390000       0.813926620000       0.895755970000       1.000000000000
H3 H       0.472497140000       2.165705080000       0.533251300000       1.000000000000
H4 H       0.169870320000       1.327529500000       0.690518070000       1.000000000000
H5 H       0.494987040000       2.150651050000       0.668732400000       1.000000000000
H6 H       0.048584070000       0.863354720000       1.009158960000       1.000000000000
H7 H       0.197213560000       1.198613000000       1.091471950000       1.000000000000
H8 H       0.299730260000       1.469711270000       1.059905040000       1.000000000000
H9 H       0.372464080000       1.909821950000       0.552301020000       1.000000000000
H10 H       0.253022440000       1.517058300000       0.731705100000       1.000000000000
H11 H       0.461014290000       1.982841420000       0.831481780000       1.000000000000
#END
data_mol2_opt_14-QR-14-3934-3
_audit_creation_method 'generated by cspy2.0'
_cell_length_a 3.7155
_cell_length_b 20.6991
_cell_length_c 21.3174
_cell_angle_alpha 90.0
_cell_angle_beta 55.95450000000001
_cell_angle_gamma 90.0
loop_
_symmetry_equiv_pos_site_id
_symmetry_equiv_pos_as_xyz
1 -x,-y,-z
2 +x,+y,+z
3 -x,1/2+y,1/2-z
4 +x,1/2-y,1/2+z
loop_
_atom_site_label
_atom_site_type_symbol
_atom_site_fract_x
_atom_site_fract_y
_atom_site_fract_z
_atom_site_occupancy
C1 C       0.636463160000       0.377007720000       0.539729860000       1.000000000000
C2 C       0.585726860000       0.310743620000       0.528517470000       1.000000000000
C3 C       1.486029850000       0.662999280000       0.197105000000       1.000000000000
C4 C       0.775312970000       0.420713620000       0.482365800000       1.000000000000
C5 C       1.549078800000       0.630272660000       0.135652220000       1.000000000000
C6 C       0.674584980000       0.289531870000       0.460400560000       1.000000000000
C7 C       1.123630450000       0.326439360000       0.207034890000       1.000000000000
C8 C       1.260096220000       0.364604490000       0.146176530000       1.000000000000
C9 C       1.344980030000       0.627256360000       0.263284420000       1.000000000000
C10 C       1.013093940000       0.443277700000       0.350197000000       1.000000000000
C11 C       1.531520580000       0.526693810000       0.079333120000       1.000000000000
C12 C       0.870808710000       0.400470550000       0.410653810000       1.000000000000
C13 C       1.471393370000       0.563213900000       0.141064110000       1.000000000000
C14 C       1.102424370000       0.421429550000       0.280888370000       1.000000000000
C15 C       0.819699080000       0.333707810000       0.399429640000       1.000000000000
C16 C       1.039449830000       0.353036310000       0.276191770000       1.000000000000
C17 C       1.325801720000       0.432638040000       0.148452010000       1.000000000000
C18 C       1.250670850000       0.462110500000       0.214621530000       1.000000000000
C19 C       1.328823130000       0.530950620000       0.210304480000       1.000000000000
N1 N       1.269343180000       0.564580580000       0.270174470000       1.000000000000
N2 N       1.463745340000       0.464841450000       0.082260240000       1.000000000000
N3 N       0.904311860000       0.311576970000       0.333202350000       1.000000000000
H1 H       0.564000370000       0.392628690000       0.594198560000       1.000000000000
H2 H       0.475251950000       0.276918680000       0.574711490000       1.000000000000
H3 H       1.541584210000       0.714501040000       0.195612890000       1.000000000000
H4 H       0.814612030000       0.471311070000       0.490537060000       1.000000000000
H5 H       1.657677470000       0.654965340000       0.082973560000       1.000000000000
H6 H       0.638538810000       0.239350790000       0.450477760000       1.000000000000
H7 H       1.072032990000       0.275018580000       0.206434040000       1.000000000000
H8 H       1.325696440000       0.345882320000       0.093306150000       1.000000000000
H9 H       1.292147070000       0.651673730000       0.312965860000       1.000000000000
H10 H       1.054357020000       0.493801430000       0.357069510000       1.000000000000
H11 H       1.640380220000       0.551275360000       0.026351630000       1.000000000000
#END
data_mol2_opt_14-QR-14-3917-3
_audit_creation_method 'generated by cspy2.0'
_cell_length_a 13.2335
_cell_length_b 32.4147
_cell_length_c 11.5587
_cell_angle_alpha 90.0
_cell_angle_beta 16.0368
_cell_angle_gamma 90.0
loop_
_symmetry_equiv_pos_site_id
_symmetry_equiv_pos_as_xyz
1 -x,-y,-z
2 +x,+y,+z
3 -x,1/2+y,1/2-z
4 +x,1/2-y,1/2+z
loop_
_atom_site_label
_atom_site_type_symbol
_atom_site_fract_x
_atom_site_fract_y
_atom_site_fract_z
_atom_site_occupancy
C1 C       0.037093500000       0.002974700000       0.238223560000       1.000000000000
C2 C       0.094447610000      -0.009926390000       0.058863580000       1.000000000000
C3 C      -1.097671220000      -0.142650490000       1.984185150000       1.000000000000
C4 C      -0.148353610000      -0.021779190000       0.518198720000       1.000000000000
C5 C      -1.194741850000      -0.177976000000       2.033012320000       1.000000000000
C6 C      -0.034347370000      -0.047192880000       0.162613420000       1.000000000000
C7 C      -0.656864780000      -0.173490550000       0.909362990000       1.000000000000
C8 C      -0.841700280000      -0.200822750000       1.178981070000       1.000000000000
C9 C      -0.904846470000      -0.112198380000       1.710038190000       1.000000000000
C10 C      -0.477297450000      -0.087298640000       0.918170590000       1.000000000000
C11 C      -1.192532310000      -0.218179230000       1.848453770000       1.000000000000
C12 C      -0.286397640000      -0.060805750000       0.633787580000       1.000000000000
C13 C      -1.099163750000      -0.182348470000       1.810367530000       1.000000000000
C14 C      -0.607438220000      -0.125310940000       1.022295270000       1.000000000000
C15 C      -0.228536830000      -0.073756380000       0.452992450000       1.000000000000
C16 C      -0.532982710000      -0.135047670000       0.820446120000       1.000000000000
C17 C      -0.920628740000      -0.192435930000       1.385117450000       1.000000000000
C18 C      -0.808007380000      -0.155120860000       1.313560950000       1.000000000000
C19 C      -0.903600140000      -0.149962170000       1.539344910000       1.000000000000
N1 N      -0.811305500000      -0.115348000000       1.497335950000       1.000000000000
N2 N      -1.109451570000      -0.223230680000       1.648642110000       1.000000000000
N3 N      -0.351722050000      -0.110168620000       0.548987220000       1.000000000000
H1 H       0.141769370000       0.032628760000       0.151056370000       1.000000000000
H2 H       0.242132810000       0.010147900000      -0.162373180000       1.000000000000
H3 H      -1.165164940000      -0.137905570000       2.148698680000       1.000000000000
H4 H      -0.192982300000      -0.012134910000       0.656069170000       1.000000000000
H5 H      -1.343695590000      -0.202601810000       2.239650010000       1.000000000000
H6 H       0.005789790000      -0.057694440000       0.030395250000       1.000000000000
H7 H      -0.594576420000      -0.179264010000       0.750681160000       1.000000000000
H8 H      -0.938114780000      -0.230073710000       1.251671820000       1.000000000000
H9 H      -0.824004590000      -0.083838150000       1.664378150000       1.000000000000
H10 H      -0.524742440000      -0.078335290000       1.058997660000       1.000000000000
H11 H      -1.341954340000      -0.242981950000       2.055411840000       1.000000000000
#END
data_mol2_opt_14-QR-14-4252-3
_audit_creation_method 'generated by cspy2.0'
_cell_length_a 3.8228
_cell_length_b 11.0442
_cell_length_c 34.7213
_cell_angle_alpha 90.0
_cell_angle_beta 111.2096
_cell_angle_gamma 90.0
loop_
_symmetry_equiv_pos_site_id
_symmetry_equiv_pos_as_xyz
1 -x,-y,-z
2 +x,+y,+z
3 -x,1/2+y,1/2-z
4 +x,1/2-y,1/2+z
loop_
_atom_site_label
_atom_site_type_symbol
_atom_site_fract_x
_atom_site_fract_y
_atom_site_fract_z
_atom_site_occupancy
C1 C       0.301671880000       0.726292130000       0.495938870000       1.000000000000
C2 C       0.283910030000       0.847414060000       0.509074460000       1.000000000000
C3 C       0.261514760000       0.110706120000       0.642034170000       1.000000000000
C4 C       0.294984340000       0.630998750000       0.520869400000       1.000000000000
C5 C       0.233979200000       0.157317130000       0.677500260000       1.000000000000
C6 C       0.259977780000       0.870833720000       0.546754340000       1.000000000000
C7 C       0.194415890000       0.741670030000       0.674096740000       1.000000000000
C8 C       0.183224180000       0.655969700000       0.701429860000       1.000000000000
C9 C       0.276298180000       0.193097690000       0.611688080000       1.000000000000
C10 C       0.261600050000       0.557431650000       0.586932980000       1.000000000000
C11 C       0.193817220000       0.337461560000       0.718143550000       1.000000000000
C12 C       0.270023240000       0.651760650000       0.560305150000       1.000000000000
C13 C       0.221694140000       0.283848420000       0.682108610000       1.000000000000
C14 C       0.236388080000       0.581782360000       0.625293650000       1.000000000000
C15 C       0.252274460000       0.773807300000       0.573503130000       1.000000000000
C16 C       0.220588710000       0.708413220000       0.635289880000       1.000000000000
C17 C       0.197425470000       0.529461470000       0.692721310000       1.000000000000
C18 C       0.224571540000       0.490084140000       0.655158030000       1.000000000000
C19 C       0.237951880000       0.360472910000       0.649788760000       1.000000000000
N1 N       0.265289010000       0.311796160000       0.615044480000       1.000000000000
N2 N       0.182416020000       0.453661390000       0.723470110000       1.000000000000
N3 N       0.228464400000       0.799400220000       0.610302230000       1.000000000000
H1 H       0.320501170000       0.710069950000       0.465956650000       1.000000000000
H2 H       0.289508350000       0.921594420000       0.488846210000       1.000000000000
H3 H       0.271932800000       0.014155430000       0.637114980000       1.000000000000
H4 H       0.308359420000       0.538422960000       0.511041110000       1.000000000000
H5 H       0.221620000000       0.098747630000       0.702073080000       1.000000000000
H6 H       0.246165760000       0.962216020000       0.557444970000       1.000000000000
H7 H       0.183885520000       0.837556700000       0.680097190000       1.000000000000
H8 H       0.163138300000       0.678398440000       0.730915550000       1.000000000000
H9 H       0.298372370000       0.159218440000       0.583243460000       1.000000000000
H10 H       0.274517410000       0.464686990000       0.577785880000       1.000000000000
H11 H       0.181231920000       0.279031340000       0.742884630000       1.000000000000
#END
data_mol2_opt_15-QR-15-8145-3
_audit_creation_method 'generated by cspy2.0'
_cell_length_a 62.5342
_cell_length_b 3.8945
_cell_length_c 81.8084
_cell_angle_alpha 90.0
_cell_angle_beta 171.9183
_cell_angle_gamma 90.0
loop_
_symmetry_equiv_pos_site_id
_symmetry_equiv_pos_as_xyz
1 -x,-y,-z
2 +x,+y,+z
3 -x,+y,1/2-z
4 +x,-y,1/2+z
5 1/2-x,1/2-y,-z
6 1/2+x,1/2+y,+z
7 1/2-x,1/2+y,1/2-z
8 1/2+x,1/2-y,1/2+z
loop_
_atom_site_label
_atom_site_type_symbol
_atom_site_fract_x
_atom_site_fract_y
_atom_site_fract_z
_atom_site_occupancy
C1 C       0.382039780000       1.266018510000       0.882317860000       1.000000000000
C2 C       0.272000460000       1.162756830000       0.787271390000       1.000000000000
C3 C       0.274342450000       0.935570230000       0.903072900000       1.000000000000
C4 C       0.358082580000       1.206486510000       0.880474530000       1.000000000000
C5 C       0.136776800000       0.771626570000       0.800507960000       1.000000000000
C6 C       0.140581120000       1.002604140000       0.692540760000       1.000000000000
C7 C      -0.185050070000       0.546826880000       0.486831900000       1.000000000000
C8 C      -0.221913790000       0.471438570000       0.474570400000       1.000000000000
C9 C       0.322478140000       1.025885800000       0.923650740000       1.000000000000
C10 C       0.192875710000       0.972868570000       0.777354210000       1.000000000000
C11 C      -0.092992440000       0.532447270000       0.613327690000       1.000000000000
C12 C       0.222678550000       1.040224650000       0.783394880000       1.000000000000
C13 C       0.050357010000       0.701040920000       0.720990660000       1.000000000000
C14 C       0.058820590000       0.808824830000       0.680657430000       1.000000000000
C15 C       0.111913560000       0.936449080000       0.687701280000       1.000000000000
C16 C      -0.044531150000       0.716349330000       0.589389560000       1.000000000000
C17 C      -0.122639370000       0.557910340000       0.562998280000       1.000000000000
C18 C       0.017421180000       0.726199410000       0.666178660000       1.000000000000
C19 C       0.107963700000       0.801498330000       0.749028490000       1.000000000000
N1 N       0.244439730000       0.963478900000       0.851157810000       1.000000000000
N2 N      -0.175804180000       0.463764530000       0.537909310000       1.000000000000
N3 N      -0.017973560000       0.778692670000       0.593697500000       1.000000000000
H1 H       0.485239750000       1.392427900000       0.956371290000       1.000000000000
H2 H       0.293226880000       1.212291020000       0.790493390000       1.000000000000
H3 H       0.344674790000       0.995246990000       0.966790290000       1.000000000000
H4 H       0.441527460000       1.284492380000       0.952663150000       1.000000000000
H5 H       0.093156450000       0.695355790000       0.779362690000       1.000000000000
H6 H       0.055113070000       0.921626670000       0.619134760000       1.000000000000
H7 H      -0.258409780000       0.483566430000       0.421115720000       1.000000000000
H8 H      -0.327051300000       0.343401670000       0.398218990000       1.000000000000
H9 H       0.430807120000       1.156176050000       1.003977780000       1.000000000000
H10 H       0.274284050000       1.048155330000       0.848157710000       1.000000000000
H11 H      -0.137215350000       0.455333450000       0.591743890000       1.000000000000
#END
data_mol2_opt_2-QR-2-7820-3
_audit_creation_method 'generated by cspy2.0'
_cell_length_a 13.297
_cell_length_b 7.4981
_cell_length_c 16.8022
_cell_angle_alpha 52.541
_cell_angle_beta 146.94
_cell_angle_gamma 130.3165
loop_
_symmetry_equiv_pos_site_id
_symmetry_equiv_pos_as_xyz
1 -x,-y,-z
2 +x,+y,+z
loop_
_atom_site_label
_atom_site_type_symbol
_atom_site_fract_x
_atom_site_fract_y
_atom_site_fract_z
_atom_site_occupancy
C1 C       0.275522500000       0.649013910000       0.825358950000       1.000000000000
C2 C       0.387445000000       0.887086870000       0.852517000000       1.000000000000
C3 C      -0.958420520000       0.132415510000       0.185681060000       1.000000000000
C4 C       0.077435490000       0.576285630000       0.721229300000       1.000000000000
C5 C      -1.010728960000       0.323748450000       0.123699730000       1.000000000000
C6 C       0.299460080000       1.047262010000       0.775332000000       1.000000000000
C7 C      -0.261211520000       1.253164450000       0.414018090000       1.000000000000
C8 C      -0.455077350000       1.204443190000       0.307996030000       1.000000000000
C9 C      -0.759065790000       0.165520430000       0.297761250000       1.000000000000
C10 C      -0.221699190000       0.672498350000       0.530675150000       1.000000000000
C11 C      -0.910358070000       0.746845170000       0.114049390000       1.000000000000
C12 C      -0.019420880000       0.737947770000       0.638569810000       1.000000000000
C13 C      -0.865212510000       0.542549200000       0.173802300000       1.000000000000
C14 C      -0.310770170000       0.836640830000       0.452042400000       1.000000000000
C15 C       0.093495930000       0.977675330000       0.666070660000       1.000000000000
C16 C      -0.181998620000       1.073217730000       0.489419310000       1.000000000000
C17 C      -0.587854310000       0.972510790000       0.267348960000       1.000000000000
C18 C      -0.520044240000       0.786354340000       0.337340790000       1.000000000000
C19 C      -0.667007430000       0.559988670000       0.287694370000       1.000000000000
N1 N      -0.619549960000       0.367651770000       0.347012190000       1.000000000000
N2 N      -0.780049000000       0.951171840000       0.157684530000       1.000000000000
N3 N       0.010966310000       1.138561980000       0.591914700000       1.000000000000
H1 H       0.348576870000       0.525458060000       0.887926070000       1.000000000000
H2 H       0.544191490000       0.941061260000       0.935470630000       1.000000000000
H3 H      -1.065043300000      -0.039169660000       0.150823690000       1.000000000000
H4 H      -0.008781980000       0.395033290000       0.699947310000       1.000000000000
H5 H      -1.161822310000       0.309993900000       0.036949200000       1.000000000000
H6 H       0.381475000000       1.229400500000       0.794007460000       1.000000000000
H7 H      -0.158721080000       1.427044520000       0.446191490000       1.000000000000
H8 H      -0.518923540000       1.336723780000       0.249185730000       1.000000000000
H9 H      -0.712641810000       0.017630750000       0.349252660000       1.000000000000
H10 H      -0.310267670000       0.493209680000       0.507686890000       1.000000000000
H11 H      -1.061820380000       0.733898510000       0.026928000000       1.000000000000
#END
data_mol2_opt_14-QR-14-3852-3
_audit_creation_method 'generated by cspy2.0'
_cell_length_a 3.8076
_cell_length_b 16.1169
_cell_length_c 24.8434
_cell_angle_alpha 90.0
_cell_angle_beta 117.07420000000002
_cell_angle_gamma 90.0
loop_
_symmetry_equiv_pos_site_id
_symmetry_equiv_pos_as_xyz
1 -x,-y,-z
2 +x,+y,+z
3 -x,1/2+y,1/2-z
4 +x,1/2-y,1/2+z
loop_
_atom_site_label
_atom_site_type_symbol
_atom_site_fract_x
_atom_site_fract_y
_atom_site_fract_z
_atom_site_occupancy
C1 C       0.250955940000       0.336127850000       0.432419510000       1.000000000000
C2 C       0.417823760000       0.417088160000       0.445765600000       1.000000000000
C3 C      -1.681241990000       0.207688290000       0.095009160000       1.000000000000
C4 C      -0.060357700000       0.319314520000       0.377361230000       1.000000000000
C5 C      -1.771006710000       0.279300360000       0.061400620000       1.000000000000
C6 C       0.270657490000       0.479457970000       0.403955960000       1.000000000000
C7 C      -0.628144260000       0.581054050000       0.210937970000       1.000000000000
C8 C      -0.932182660000       0.572485110000       0.154960830000       1.000000000000
C9 C      -1.368896250000       0.210502780000       0.154147130000       1.000000000000
C10 C      -0.539347930000       0.368582140000       0.275613840000       1.000000000000
C11 C      -1.629967830000       0.427785310000       0.054428690000       1.000000000000
C12 C      -0.221523320000       0.382627360000       0.332651510000       1.000000000000
C13 C      -1.550569660000       0.351751480000       0.086961380000       1.000000000000
C14 C      -0.687837430000       0.432352520000       0.233085180000       1.000000000000
C15 C      -0.053243830000       0.464154220000       0.346161370000       1.000000000000
C16 C      -0.494559550000       0.512021910000       0.251824160000       1.000000000000
C17 C      -1.131430150000       0.494599600000       0.134532820000       1.000000000000
C18 C      -1.016540450000       0.424001060000       0.172466820000       1.000000000000
C19 C      -1.239214710000       0.348920080000       0.147149680000       1.000000000000
N1 N      -1.157147770000       0.277184180000       0.179341360000       1.000000000000
N2 N      -1.433347270000       0.495770920000       0.076577290000       1.000000000000
N3 N      -0.191622470000       0.526494360000       0.305978270000       1.000000000000
H1 H       0.372723690000       0.287764800000       0.466282880000       1.000000000000
H2 H       0.664395030000       0.429085360000       0.489653130000       1.000000000000
H3 H      -1.842384940000       0.150536990000       0.077301810000       1.000000000000
H4 H      -0.188943800000       0.257716900000       0.366884840000       1.000000000000
H5 H      -2.008321760000       0.281289850000       0.015559600000       1.000000000000
H6 H       0.392549900000       0.541576620000       0.413044300000       1.000000000000
H7 H      -0.474009040000       0.639290420000       0.227166570000       1.000000000000
H8 H      -1.038974140000       0.623451340000       0.123144900000       1.000000000000
H9 H      -1.290259750000       0.154902530000       0.181999330000       1.000000000000
H10 H      -0.671705660000       0.307802240000       0.264226960000       1.000000000000
H11 H      -1.867821700000       0.430072550000       0.008396670000       1.000000000000
#END
data_mol2_opt_14-QR-14-2287-3
_audit_creation_method 'generated by cspy2.0'
_cell_length_a 6.1616
_cell_length_b 14.9407
_cell_length_c 15.5931
_cell_angle_alpha 90.0
_cell_angle_beta 104.7467
_cell_angle_gamma 90.0
loop_
_symmetry_equiv_pos_site_id
_symmetry_equiv_pos_as_xyz
1 -x,-y,-z
2 +x,+y,+z
3 -x,1/2+y,1/2-z
4 +x,1/2-y,1/2+z
loop_
_atom_site_label
_atom_site_type_symbol
_atom_site_fract_x
_atom_site_fract_y
_atom_site_fract_z
_atom_site_occupancy
C1 C       0.217318290000       0.087221670000       0.340465410000       1.000000000000
C2 C       0.117145510000       0.111255590000       0.250825930000       1.000000000000
C3 C       1.403287820000      -0.228661570000       0.496332430000       1.000000000000
C4 C       0.407835070000       0.036069430000       0.361373490000       1.000000000000
C5 C       1.462387830000      -0.246772940000       0.418930570000       1.000000000000
C6 C       0.209044340000       0.083759550000       0.184056920000       1.000000000000
C7 C       0.764379060000      -0.070848520000       0.080705150000       1.000000000000
C8 C       0.952329120000      -0.120987630000       0.092502100000       1.000000000000
C9 C       1.208957080000      -0.176991910000       0.490782510000       1.000000000000
C10 C       0.703574670000      -0.046103840000       0.311612540000       1.000000000000
C11 C       1.380889360000      -0.230112720000       0.255856790000       1.000000000000
C12 C       0.508507900000       0.006211200000       0.293686350000       1.000000000000
C13 C       1.328446530000      -0.213476350000       0.338148980000       1.000000000000
C14 C       0.796907760000      -0.073821180000       0.243305530000       1.000000000000
C15 C       0.407392480000       0.030443710000       0.203421040000       1.000000000000
C16 C       0.680076410000      -0.045367260000       0.154870530000       1.000000000000
C17 C       1.073477200000      -0.150453700000       0.179018920000       1.000000000000
C18 C       0.999732110000      -0.128115120000       0.255079690000       1.000000000000
C19 C       1.134688290000      -0.161693300000       0.338757540000       1.000000000000
N1 N       1.080268620000      -0.144864790000       0.416359630000       1.000000000000
N2 N       1.261112620000      -0.200616180000       0.180152800000       1.000000000000
N3 N       0.494054970000       0.004432640000       0.136605670000       1.000000000000
H1 H       0.141375030000       0.109820660000       0.392175910000       1.000000000000
H2 H      -0.033721550000       0.151839240000       0.235702050000       1.000000000000
H3 H       1.500947850000      -0.252820520000       0.559956210000       1.000000000000
H4 H       0.485104030000       0.017518340000       0.429585910000       1.000000000000
H5 H       1.610078590000      -0.286232700000       0.418650050000       1.000000000000
H6 H       0.135918100000       0.101171800000       0.115331130000       1.000000000000
H7 H       0.670708090000      -0.047947760000       0.015969410000       1.000000000000
H8 H       1.019906540000      -0.141126300000       0.037801260000       1.000000000000
H9 H       1.157327360000      -0.161466920000       0.550813710000       1.000000000000
H10 H       0.783232280000      -0.065316800000       0.378962780000       1.000000000000
H11 H       1.529003120000      -0.269666960000       0.255252950000       1.000000000000
#END
data_mol2_opt_14-QR-14-7286-3
_audit_creation_method 'generated by cspy2.0'
_cell_length_a 4.1088
_cell_length_b 16.1082
_cell_length_c 21.0793
_cell_angle_alpha 90.0
_cell_angle_beta 88.6731
_cell_angle_gamma 90.0
loop_
_symmetry_equiv_pos_site_id
_symmetry_equiv_pos_as_xyz
1 -x,-y,-z
2 +x,+y,+z
3 -x,1/2+y,1/2-z
4 +x,1/2-y,1/2+z
loop_
_atom_site_label
_atom_site_type_symbol
_atom_site_fract_x
_atom_site_fract_y
_atom_site_fract_z
_atom_site_occupancy
C1 C       0.828845970000       0.968117000000       0.380919580000       1.000000000000
C2 C       0.753114490000       0.975146020000       0.315615190000       1.000000000000
C3 C       0.181752510000       1.315805640000       0.660896090000       1.000000000000
C4 C       0.718322250000       1.026144280000       0.423684630000       1.000000000000
C5 C       0.003268890000       1.373213350000       0.628370470000       1.000000000000
C6 C       0.569051680000       1.039840600000       0.294404120000       1.000000000000
C7 C      -0.033559550000       1.287034720000       0.329538750000       1.000000000000
C8 C      -0.158764090000       1.347988760000       0.366825400000       1.000000000000
C9 C       0.323253440000       1.249933490000       0.626023750000       1.000000000000
C10 C       0.406441780000       1.155289750000       0.445273490000       1.000000000000
C11 C      -0.212443830000       1.421656850000       0.526103930000       1.000000000000
C12 C       0.525858310000       1.094360450000       0.403409790000       1.000000000000
C13 C      -0.031028290000       1.364164960000       0.562364910000       1.000000000000
C14 C       0.218262040000       1.221053620000       0.423428090000       1.000000000000
C15 C       0.449847570000       1.101379540000       0.337614630000       1.000000000000
C16 C       0.157644640000       1.221689090000       0.356059520000       1.000000000000
C17 C      -0.105136110000       1.349626390000       0.433826210000       1.000000000000
C18 C       0.081790610000       1.287407260000       0.463167300000       1.000000000000
C19 C       0.120434160000       1.295522090000       0.530933170000       1.000000000000
N1 N       0.295695510000       1.239701110000       0.564340910000       1.000000000000
N2 N      -0.248740540000       1.415339150000       0.465214470000       1.000000000000
N3 N       0.269615540000       1.164180150000       0.315506980000       1.000000000000
H1 H       0.975047720000       0.916306850000       0.396560470000       1.000000000000
H2 H       0.843030770000       0.928491730000       0.282526710000       1.000000000000
H3 H       0.214893460000       1.320190150000       0.711602200000       1.000000000000
H4 H       0.775114640000       1.021150180000       0.473547220000       1.000000000000
H5 H      -0.111878730000       1.425444580000       0.652428200000       1.000000000000
H6 H       0.508193220000       1.046551730000       0.244943110000       1.000000000000
H7 H      -0.071420320000       1.284707440000       0.278903560000       1.000000000000
H8 H      -0.304152320000       1.398012940000       0.348135770000       1.000000000000
H9 H       0.466301870000       1.203420070000       0.650310460000       1.000000000000
H10 H       0.459898890000       1.151543870000       0.495057140000       1.000000000000
H11 H      -0.328523750000       1.474167880000       0.550050500000       1.000000000000
#END
data_mol2_opt_15-QR-15-2326-3
_audit_creation_method 'generated by cspy2.0'
_cell_length_a 12.5191
_cell_length_b 10.5361
_cell_length_c 47.0173
_cell_angle_alpha 90.0
_cell_angle_beta 26.3085
_cell_angle_gamma 90.0
loop_
_symmetry_equiv_pos_site_id
_symmetry_equiv_pos_as_xyz
1 -x,-y,-z
2 +x,+y,+z
3 -x,+y,1/2-z
4 +x,-y,1/2+z
5 1/2-x,1/2-y,-z
6 1/2+x,1/2+y,+z
7 1/2-x,1/2+y,1/2-z
8 1/2+x,1/2-y,1/2+z
loop_
_atom_site_label
_atom_site_type_symbol
_atom_site_fract_x
_atom_site_fract_y
_atom_site_fract_z
_atom_site_occupancy
C1 C       0.240425860000       0.665153180000       0.342109750000       1.000000000000
C2 C       0.321032150000       0.789432850000       0.329918190000       1.000000000000
C3 C      -0.666936300000       0.226420620000       0.666769190000       1.000000000000
C4 C       0.095123150000       0.599168100000       0.395090690000       1.000000000000
C5 C      -0.708267040000       0.302170610000       0.699901050000       1.000000000000
C6 C       0.255077430000       0.845127100000       0.370783450000       1.000000000000
C7 C      -0.160110160000       0.840324720000       0.557935570000       1.000000000000
C8 C      -0.303576300000       0.785815360000       0.611951160000       1.000000000000
C9 C      -0.518575050000       0.274869240000       0.609602320000       1.000000000000
C10 C      -0.126236940000       0.590573620000       0.493706320000       1.000000000000
C11 C      -0.638221230000       0.506282520000       0.707932100000       1.000000000000
C12 C       0.022520300000       0.654017000000       0.438769610000       1.000000000000
C13 C      -0.602338320000       0.423620560000       0.675820380000       1.000000000000
C14 C      -0.193402170000       0.647887270000       0.535304540000       1.000000000000
C15 C       0.103906100000       0.779189080000       0.426420520000       1.000000000000
C16 C      -0.100103100000       0.774348430000       0.517878910000       1.000000000000
C17 C      -0.400254770000       0.660775540000       0.631049930000       1.000000000000
C18 C      -0.348031220000       0.590028800000       0.593787840000       1.000000000000
C19 C      -0.454781390000       0.464964560000       0.617597790000       1.000000000000
N1 N      -0.416989820000       0.387938380000       0.585830140000       1.000000000000
N2 N      -0.543168810000       0.618710760000       0.687090670000       1.000000000000
N3 N       0.041861730000       0.836144250000       0.465723430000       1.000000000000
H1 H       0.295112140000       0.623079120000       0.309029910000       1.000000000000
H2 H       0.435995410000       0.840073590000       0.287677660000       1.000000000000
H3 H      -0.744375190000       0.132443640000       0.683386950000       1.000000000000
H4 H       0.032976980000       0.504382960000       0.404679950000       1.000000000000
H5 H      -0.820755440000       0.270451570000       0.744244190000       1.000000000000
H6 H       0.314107860000       0.939587200000       0.362538920000       1.000000000000
H7 H      -0.085510470000       0.934578130000       0.542737920000       1.000000000000
H8 H      -0.352037540000       0.833384830000       0.643112690000       1.000000000000
H9 H      -0.482043350000       0.217319150000       0.582169930000       1.000000000000
H10 H      -0.190163500000       0.496258600000       0.504183480000       1.000000000000
H11 H      -0.751042350000       0.474864830000       0.752465990000       1.000000000000
#END
data_mol2_opt_14-QR-14-1604-3
_audit_creation_method 'generated by cspy2.0'
_cell_length_a 19.3104
_cell_length_b 8.9897
_cell_length_c 21.4492
_cell_angle_alpha 90.0
_cell_angle_beta 158.3625
_cell_angle_gamma 90.0
loop_
_symmetry_equiv_pos_site_id
_symmetry_equiv_pos_as_xyz
1 -x,-y,-z
2 +x,+y,+z
3 -x,1/2+y,1/2-z
4 +x,1/2-y,1/2+z
loop_
_atom_site_label
_atom_site_type_symbol
_atom_site_fract_x
_atom_site_fract_y
_atom_site_fract_z
_atom_site_occupancy
C1 C       0.531707550000       0.822902550000       0.328759380000       1.000000000000
C2 C       0.443782950000       0.797652630000       0.196559080000       1.000000000000
C3 C       0.080133370000       1.401664780000       0.227189860000       1.000000000000
C4 C       0.452450450000       0.917586900000       0.304922040000       1.000000000000
C5 C      -0.082975570000       1.455881960000       0.065161320000       1.000000000000
C6 C       0.278916060000       0.867342480000       0.043632300000       1.000000000000
C7 C      -0.223014700000       1.193816160000      -0.328357020000       1.000000000000
C8 C      -0.315983150000       1.288922750000      -0.368324730000       1.000000000000
C9 C       0.187359220000       1.301932750000       0.280877780000       1.000000000000
C10 C       0.193859300000       1.089850500000       0.116544910000       1.000000000000
C11 C      -0.303192830000       1.462827590000      -0.208410920000       1.000000000000
C12 C       0.280811760000       0.992122610000       0.147416310000       1.000000000000
C13 C      -0.136055930000       1.410357580000      -0.039610590000       1.000000000000
C14 C       0.025521760000       1.160412840000      -0.039752200000       1.000000000000
C15 C       0.192431150000       0.966625280000       0.014383760000       1.000000000000
C16 C      -0.050417320000       1.126204700000      -0.164235970000       1.000000000000
C17 C      -0.245864590000       1.325639440000      -0.248856350000       1.000000000000
C18 C      -0.076326110000       1.263593430000      -0.084595270000       1.000000000000
C19 C      -0.019039600000       1.308934270000       0.025209380000       1.000000000000
N1 N       0.141611110000       1.257165210000       0.186080220000       1.000000000000
N2 N      -0.356315660000       1.423448690000      -0.308432120000       1.000000000000
N3 N       0.030591880000       1.033449960000      -0.136934420000       1.000000000000
H1 H       0.662237550000       0.766388760000       0.448755390000       1.000000000000
H2 H       0.508897620000       0.722185870000       0.218064590000       1.000000000000
H3 H       0.126638860000       1.433471620000       0.312291920000       1.000000000000
H4 H       0.518728880000       0.937318990000       0.405174450000       1.000000000000
H5 H      -0.171869970000       1.533126010000       0.016088700000       1.000000000000
H6 H       0.209315980000       0.849957080000      -0.058922620000       1.000000000000
H7 H      -0.273686900000       1.164689450000      -0.416769150000       1.000000000000
H8 H      -0.446550580000       1.341451170000      -0.491178440000       1.000000000000
H9 H       0.317356250000       1.256969950000       0.408469870000       1.000000000000
H10 H       0.257284050000       1.111087060000       0.214422940000       1.000000000000
H11 H      -0.392884050000       1.540343930000      -0.258227120000       1.000000000000
#END
data_mol2_opt_14-QR-14-3175-3
_audit_creation_method 'generated by cspy2.0'
_cell_length_a 4.0283
_cell_length_b 14.4901
_cell_length_c 23.5045
_cell_angle_alpha 90.0
_cell_angle_beta 101.8099
_cell_angle_gamma 90.0
loop_
_symmetry_equiv_pos_site_id
_symmetry_equiv_pos_as_xyz
1 -x,-y,-z
2 +x,+y,+z
3 -x,1/2+y,1/2-z
4 +x,1/2-y,1/2+z
loop_
_atom_site_label
_atom_site_type_symbol
_atom_site_fract_x
_atom_site_fract_y
_atom_site_fract_z
_atom_site_occupancy
C1 C       0.673630650000       0.744313810000       0.395616920000       1.000000000000
C2 C       0.802970700000       0.835957730000       0.398865020000       1.000000000000
C3 C      -0.062998600000       0.488404030000       0.671674870000       1.000000000000
C4 C       0.559509970000       0.706855240000       0.441529150000       1.000000000000
C5 C      -0.026235780000       0.553928150000       0.714732170000       1.000000000000
C6 C       0.815735490000       0.888185620000       0.447788600000       1.000000000000
C7 C       0.626884990000       0.929536900000       0.638600410000       1.000000000000
C8 C       0.520655740000       0.900979950000       0.686650670000       1.000000000000
C9 C       0.041892960000       0.511644310000       0.619882290000       1.000000000000
C10 C       0.454351760000       0.724032970000       0.541321210000       1.000000000000
C11 C       0.157608760000       0.711147230000       0.748576970000       1.000000000000
C12 C       0.568539990000       0.759109530000       0.493191650000       1.000000000000
C13 C       0.112834000000       0.640588430000       0.705595890000       1.000000000000
C14 C       0.467252320000       0.777641520000       0.591069640000       1.000000000000
C15 C       0.698983910000       0.851399130000       0.496412010000       1.000000000000
C16 C       0.604258670000       0.869705670000       0.589327520000       1.000000000000
C17 C       0.382653920000       0.810371080000       0.690150710000       1.000000000000
C18 C       0.353796300000       0.747624270000       0.643330640000       1.000000000000
C19 C       0.211908190000       0.658162060000       0.651796130000       1.000000000000
N1 N       0.172650980000       0.591997080000       0.609983180000       1.000000000000
N2 N       0.285365310000       0.791737460000       0.741689000000       1.000000000000
N3 N       0.714286910000       0.904202870000       0.543860210000       1.000000000000
H1 H       0.666131260000       0.704326070000       0.356393070000       1.000000000000
H2 H       0.892022520000       0.864322030000       0.361996610000       1.000000000000
H3 H      -0.168444130000       0.420869780000       0.676717640000       1.000000000000
H4 H       0.460516240000       0.637028000000       0.439337520000       1.000000000000
H5 H      -0.101926660000       0.540367440000       0.755674410000       1.000000000000
H6 H       0.913081950000       0.958088210000       0.451311420000       1.000000000000
H7 H       0.731597220000       0.997639840000       0.635123160000       1.000000000000
H8 H       0.534351430000       0.944651650000       0.724437310000       1.000000000000
H9 H       0.016512460000       0.461332960000       0.584920000000       1.000000000000
H10 H       0.354873220000       0.654774740000       0.540086700000       1.000000000000
H11 H       0.081918350000       0.697857710000       0.789733860000       1.000000000000
#END
data_mol2_opt_29-QR-29-733-3
_audit_creation_method 'generated by cspy2.0'
_cell_length_a 16.5928
_cell_length_b 3.6281
_cell_length_c 22.7
_cell_angle_alpha 90.0
_cell_angle_beta 90.0
_cell_angle_gamma 90.0
loop_
_symmetry_equiv_pos_site_id
_symmetry_equiv_pos_as_xyz
1 +x,+y,+z
2 -x,-y,1/2+z
3 1/2+x,-y,+z
4 1/2-x,+y,1/2+z
loop_
_atom_site_label
_atom_site_type_symbol
_atom_site_fract_x
_atom_site_fract_y
_atom_site_fract_z
_atom_site_occupancy
C1 C       0.760496300000       0.252460030000       0.479458170000       1.000000000000
C2 C       0.822991250000       0.153717630000       0.519368920000       1.000000000000
C3 C       0.841079230000       0.626740440000       0.113772910000       1.000000000000
C4 C       0.777253390000       0.309919640000       0.421135090000       1.000000000000
C5 C       0.922125730000       0.568536500000       0.105742850000       1.000000000000
C6 C       0.900762110000       0.114557220000       0.500263660000       1.000000000000
C7 C       1.098446360000       0.137167160000       0.349689110000       1.000000000000
C8 C       1.122815660000       0.183821180000       0.293350300000       1.000000000000
C9 C       0.809962810000       0.585793110000       0.171140030000       1.000000000000
C10 C       0.877750840000       0.326668110000       0.340319760000       1.000000000000
C11 C       1.054601350000       0.408250070000       0.148906130000       1.000000000000
C12 C       0.857485370000       0.271541760000       0.399580350000       1.000000000000
C13 C       0.970327100000       0.471503110000       0.154449360000       1.000000000000
C14 C       0.957126530000       0.285646060000       0.321030840000       1.000000000000
C15 C       0.920380230000       0.172188460000       0.439832260000       1.000000000000
C16 C       1.015448940000       0.185112660000       0.365644230000       1.000000000000
C17 C       1.066980920000       0.282724870000       0.247754820000       1.000000000000
C18 C       0.984330980000       0.335709690000       0.260307970000       1.000000000000
C19 C       0.933722570000       0.435875930000       0.210935940000       1.000000000000
N1 N       0.853375740000       0.495272070000       0.217566360000       1.000000000000
N2 N       1.100886750000       0.319012180000       0.192831120000       1.000000000000
N3 N       0.997196020000       0.131692330000       0.422282780000       1.000000000000
H1 H       0.699369830000       0.281790470000       0.495654530000       1.000000000000
H2 H       0.808415990000       0.109374650000       0.565391780000       1.000000000000
H3 H       0.801665280000       0.701799820000       0.077691170000       1.000000000000
H4 H       0.729886550000       0.385195500000       0.390464520000       1.000000000000
H5 H       0.949859780000       0.595835360000       0.062666020000       1.000000000000
H6 H       0.949368750000       0.039655910000       0.529781950000       1.000000000000
H7 H       1.139650190000       0.062434280000       0.384699290000       1.000000000000
H8 H       1.185010010000       0.149112950000       0.280030650000       1.000000000000
H9 H       0.746044980000       0.630105040000       0.179041700000       1.000000000000
H10 H       0.831608190000       0.401610820000       0.309055200000       1.000000000000
H11 H       1.082699390000       0.435236420000       0.105751380000       1.000000000000
#END
data_mol2_opt_14-QR-14-2486-3
_audit_creation_method 'generated by cspy2.0'
_cell_length_a 7.9159
_cell_length_b 9.0667
_cell_length_c 21.3895
_cell_angle_alpha 90.0
_cell_angle_beta 63.408699999999996
_cell_angle_gamma 90.0
loop_
_symmetry_equiv_pos_site_id
_symmetry_equiv_pos_as_xyz
1 -x,-y,-z
2 +x,+y,+z
3 -x,1/2+y,1/2-z
4 +x,1/2-y,1/2+z
loop_
_atom_site_label
_atom_site_type_symbol
_atom_site_fract_x
_atom_site_fract_y
_atom_site_fract_z
_atom_site_occupancy
C1 C       0.031279930000       0.178547240000       0.796339830000       1.000000000000
C2 C      -0.056969280000       0.203473160000       0.752134400000       1.000000000000
C3 C      -0.418333000000      -0.401173430000       1.146551710000       1.000000000000
C4 C      -0.048148320000       0.084240850000       0.851997160000       1.000000000000
C5 C      -0.580479750000      -0.457097010000       1.147305100000       1.000000000000
C6 C      -0.222369770000       0.133896360000       0.764398970000       1.000000000000
C7 C      -0.724813090000      -0.192725800000       0.895084420000       1.000000000000
C8 C      -0.816834260000      -0.288821680000       0.947855740000       1.000000000000
C9 C      -0.312796590000      -0.299544030000       1.093545720000       1.000000000000
C10 C      -0.307038470000      -0.088030930000       0.922616790000       1.000000000000
C11 C      -0.800739360000      -0.465257990000       1.093939820000       1.000000000000
C12 C      -0.220226660000       0.009703070000       0.866423510000       1.000000000000
C13 C      -0.634258560000      -0.411398190000       1.095807020000       1.000000000000
C14 C      -0.475513540000      -0.158951160000       0.934817960000       1.000000000000
C15 C      -0.308997780000       0.034947850000       0.821868660000       1.000000000000
C16 C      -0.552040060000      -0.124754650000       0.886437950000       1.000000000000
C17 C      -0.745723310000      -0.326010660000       0.996876140000       1.000000000000
C18 C      -0.576618150000      -0.262883240000       0.991691980000       1.000000000000
C19 C      -0.518818430000      -0.308161320000       1.044094120000       1.000000000000
N1 N      -0.359162490000      -0.254646100000       1.044659040000       1.000000000000
N2 N      -0.854780350000      -0.425409420000       1.047338070000       1.000000000000
N3 N      -0.471255310000      -0.031898330000       0.832661330000       1.000000000000
H1 H       0.162237930000       0.234955930000       0.785544090000       1.000000000000
H2 H       0.008333360000       0.278590860000       0.708314810000       1.000000000000
H3 H      -0.371389640000      -0.432988290000       1.185035690000       1.000000000000
H4 H       0.018414390000       0.064712230000       0.885903040000       1.000000000000
H5 H      -0.668163050000      -0.535733210000       1.186754270000       1.000000000000
H6 H      -0.292247340000       0.151066890000       0.731513260000       1.000000000000
H7 H      -0.776170560000      -0.163312380000       0.857564350000       1.000000000000
H8 H      -0.947311380000      -0.341869820000       0.955607970000       1.000000000000
H9 H      -0.183718020000      -0.253058700000       1.091461120000       1.000000000000
H10 H      -0.243300780000      -0.109103690000       0.956992400000       1.000000000000
H11 H      -0.889163180000      -0.544234230000       1.133419190000       1.000000000000
#END
data_mol2_opt_14-QR-14-903-3
_audit_creation_method 'generated by cspy2.0'
_cell_length_a 3.804
_cell_length_b 16.1666
_cell_length_c 22.349
_cell_angle_alpha 90.0
_cell_angle_beta 98.57190000000001
_cell_angle_gamma 90.0
loop_
_symmetry_equiv_pos_site_id
_symmetry_equiv_pos_as_xyz
1 -x,-y,-z
2 +x,+y,+z
3 -x,1/2+y,1/2-z
4 +x,1/2-y,1/2+z
loop_
_atom_site_label
_atom_site_type_symbol
_atom_site_fract_x
_atom_site_fract_y
_atom_site_fract_z
_atom_site_occupancy
C1 C       0.624048350000       0.168069520000       0.570638130000       1.000000000000
C2 C       0.499171900000       0.086382640000       0.556525990000       1.000000000000
C3 C       1.858279440000       0.297835060000       0.907350360000       1.000000000000
C4 C       0.820787270000       0.185156060000       0.625648370000       1.000000000000
C5 C       1.897720170000       0.225401010000       0.939768330000       1.000000000000
C6 C       0.573088250000       0.023583920000       0.597549590000       1.000000000000
C7 C       1.102530230000      -0.078600320000       0.788580460000       1.000000000000
C8 C       1.295226410000      -0.070054620000       0.844156840000       1.000000000000
C9 C       1.660203270000       0.295239530000       0.848863130000       1.000000000000
C10 C       1.104129320000       0.135624870000       0.726402890000       1.000000000000
C11 C       1.772165430000       0.075520500000       0.945051430000       1.000000000000
C12 C       0.903349010000       0.121391100000       0.669525490000       1.000000000000
C13 C       1.740985930000       0.152359970000       0.913683460000       1.000000000000
C14 C       1.179419080000       0.071335640000       0.768035660000       1.000000000000
C15 C       0.777300980000       0.039144940000       0.655259100000       1.000000000000
C16 C       1.037910240000      -0.009004300000       0.748632170000       1.000000000000
C17 C       1.440908660000       0.008407510000       0.865128330000       1.000000000000
C18 C       1.386865600000       0.079708480000       0.828274250000       1.000000000000
C19 C       1.545233250000       0.155440370000       0.854188540000       1.000000000000
N1 N       1.510517000000       0.228007870000       0.823189170000       1.000000000000
N2 N       1.630821740000       0.007035490000       0.922461900000       1.000000000000
N3 N       0.846047970000      -0.023648810000       0.694638270000       1.000000000000
H1 H       0.562025570000       0.216760310000       0.537388240000       1.000000000000
H2 H       0.343807260000       0.074170960000       0.512680710000       1.000000000000
H3 H       1.973761750000       0.355470320000       0.925509280000       1.000000000000
H4 H       0.916891540000       0.247299640000       0.636697450000       1.000000000000
H5 H       2.046988720000       0.223221370000       0.985080700000       1.000000000000
H6 H       0.481011800000      -0.039084990000       0.587874210000       1.000000000000
H7 H       0.990539450000      -0.137280350000       0.771937290000       1.000000000000
H8 H       1.348500430000      -0.121477920000       0.875221860000       1.000000000000
H9 H       1.623647260000       0.351509060000       0.821983300000       1.000000000000
H10 H       1.202425920000       0.196938640000       0.738342190000       1.000000000000
H11 H       1.921821160000       0.073029520000       0.990537620000       1.000000000000
#END
data_mol2_opt_33-QR-33-2929-3
_audit_creation_method 'generated by cspy2.0'
_cell_length_a 7.2655
_cell_length_b 23.3616
_cell_length_c 7.9645
_cell_angle_alpha 90.0
_cell_angle_beta 90.0
_cell_angle_gamma 90.0
loop_
_symmetry_equiv_pos_site_id
_symmetry_equiv_pos_as_xyz
1 +x,+y,+z
2 -x,-y,1/2+z
3 1/2+x,1/2-y,+z
4 1/2-x,1/2+y,1/2+z
loop_
_atom_site_label
_atom_site_type_symbol
_atom_site_fract_x
_atom_site_fract_y
_atom_site_fract_z
_atom_site_occupancy
C1 C       0.302400770000       0.563666790000       0.169314120000       1.000000000000
C2 C       0.343154770000       0.523634440000       0.039917090000       1.000000000000
C3 C       0.360347260000       0.924689000000       0.030122190000       1.000000000000
C4 C       0.314633050000       0.621237120000       0.139382950000       1.000000000000
C5 C       0.413074880000       0.931859940000      -0.134133150000       1.000000000000
C6 C       0.395209830000       0.541873290000      -0.116343740000       1.000000000000
C7 C       0.528621870000       0.689129550000      -0.506880010000       1.000000000000
C8 C       0.544872070000       0.744608860000      -0.552831750000       1.000000000000
C9 C       0.340271360000       0.868292010000       0.089984610000       1.000000000000
C10 C       0.382565480000       0.700322760000      -0.058847690000       1.000000000000
C11 C       0.499647930000       0.887969400000      -0.405840580000       1.000000000000
C12 C       0.368272910000       0.641872730000      -0.021740080000       1.000000000000
C13 C       0.444573780000       0.883271700000      -0.234987060000       1.000000000000
C14 C       0.435340300000       0.718707910000      -0.218507960000       1.000000000000
C15 C       0.409341110000       0.601502750000      -0.151945880000       1.000000000000
C16 C       0.473486850000       0.674073530000      -0.339658540000       1.000000000000
C17 C       0.508033690000       0.790171220000      -0.436820490000       1.000000000000
C18 C       0.453713000000       0.778510800000      -0.269830670000       1.000000000000
C19 C       0.420799180000       0.827788940000      -0.163974720000       1.000000000000
N1 N       0.368585690000       0.821998440000      -0.001030070000       1.000000000000
N2 N       0.530158760000       0.844141280000      -0.502393000000       1.000000000000
N3 N       0.460639630000       0.618204520000      -0.306421180000       1.000000000000
H1 H       0.261457990000       0.548163370000       0.292047970000       1.000000000000
H2 H       0.332565530000       0.478214850000       0.066258310000       1.000000000000
H3 H       0.334638710000       0.960720460000       0.112385590000       1.000000000000
H4 H       0.283718920000       0.651993400000       0.237470700000       1.000000000000
H5 H       0.431078580000       0.974172370000      -0.187924380000       1.000000000000
H6 H       0.426955780000       0.512245750000      -0.216870490000       1.000000000000
H7 H       0.555742270000       0.654155620000      -0.592603680000       1.000000000000
H8 H       0.586020800000       0.757228620000      -0.678133670000       1.000000000000
H9 H       0.298796870000       0.861092870000       0.219480990000       1.000000000000
H10 H       0.352444070000       0.731654350000       0.036785850000       1.000000000000
H11 H       0.517844400000       0.930352680000      -0.460387140000       1.000000000000
#END
data_mol2_opt_14-QR-14-1322-3
_audit_creation_method 'generated by cspy2.0'
_cell_length_a 3.894
_cell_length_b 22.6961
_cell_length_c 15.8056
_cell_angle_alpha 90.0
_cell_angle_beta 70.9096
_cell_angle_gamma 90.0
loop_
_symmetry_equiv_pos_site_id
_symmetry_equiv_pos_as_xyz
1 -x,-y,-z
2 +x,+y,+z
3 -x,1/2+y,1/2-z
4 +x,1/2-y,1/2+z
loop_
_atom_site_label
_atom_site_type_symbol
_atom_site_fract_x
_atom_site_fract_y
_atom_site_fract_z
_atom_site_occupancy
C1 C       0.512008520000       0.453069130000       0.905800550000       1.000000000000
C2 C       0.447638190000       0.502597950000       0.857875570000       1.000000000000
C3 C       1.860946790000       0.164988360000       0.653525850000       1.000000000000
C4 C       0.731033870000       0.408015420000       0.861430180000       1.000000000000
C5 C       1.984131140000       0.178991560000       0.564077790000       1.000000000000
C6 C       0.602890050000       0.506103550000       0.766831410000       1.000000000000
C7 C       1.348053730000       0.429002080000       0.488828460000       1.000000000000
C8 C       1.570678900000       0.387789190000       0.437311290000       1.000000000000
C9 C       1.625926980000       0.205202980000       0.712651310000       1.000000000000
C10 C       1.124417350000       0.365205920000       0.718152100000       1.000000000000
C11 C       1.990487740000       0.249104550000       0.443567040000       1.000000000000
C12 C       0.897669020000       0.410096140000       0.766662860000       1.000000000000
C13 C       1.872481960000       0.232243410000       0.535297140000       1.000000000000
C14 C       1.282709480000       0.369045710000       0.625326950000       1.000000000000
C15 C       0.832505680000       0.460001200000       0.718470090000       1.000000000000
C16 C       1.197014900000       0.421433470000       0.583964860000       1.000000000000
C17 C       1.663188430000       0.335287150000       0.475593370000       1.000000000000
C18 C       1.523370910000       0.324807050000       0.568806120000       1.000000000000
C19 C       1.634243100000       0.270343240000       0.599829920000       1.000000000000
N1 N       1.516622350000       0.255328560000       0.687898150000       1.000000000000
N2 N       1.892682740000       0.297784630000       0.414630060000       1.000000000000
N3 N       0.981475120000       0.464602400000       0.629147730000       1.000000000000
H1 H       0.385953990000       0.451312480000       0.977898450000       1.000000000000
H2 H       0.273303010000       0.537817300000       0.894319780000       1.000000000000
H3 H       1.939232020000       0.124581450000       0.678769340000       1.000000000000
H4 H       0.781316340000       0.370128220000       0.897561910000       1.000000000000
H5 H       2.165614830000       0.149892510000       0.515056180000       1.000000000000
H6 H       0.558006760000       0.543333600000       0.728861250000       1.000000000000
H7 H       1.275183410000       0.468907370000       0.461200160000       1.000000000000
H8 H       1.688834720000       0.392354420000       0.365398710000       1.000000000000
H9 H       1.523185510000       0.195451740000       0.783910800000       1.000000000000
H10 H       1.178198850000       0.327133780000       0.752716920000       1.000000000000
H11 H       2.172739280000       0.220043730000       0.394124780000       1.000000000000
#END
data_mol2_opt_14-QR-14-6058-3
_audit_creation_method 'generated by cspy2.0'
_cell_length_a 17.8877
_cell_length_b 3.8251
_cell_length_c 35.5655
_cell_angle_alpha 90.0
_cell_angle_beta 145.8853
_cell_angle_gamma 90.0
loop_
_symmetry_equiv_pos_site_id
_symmetry_equiv_pos_as_xyz
1 -x,-y,-z
2 +x,+y,+z
3 -x,1/2+y,1/2-z
4 +x,1/2-y,1/2+z
loop_
_atom_site_label
_atom_site_type_symbol
_atom_site_fract_x
_atom_site_fract_y
_atom_site_fract_z
_atom_site_occupancy
C1 C       0.776973740000       0.565839130000       0.390784640000       1.000000000000
C2 C       0.637903700000       0.498730280000       0.335948230000       1.000000000000
C3 C       1.232212190000       1.510549840000       0.755087850000       1.000000000000
C4 C       0.844702920000       0.719308690000       0.448034770000       1.000000000000
C5 C       1.142766310000       1.569522940000       0.746380170000       1.000000000000
C6 C       0.569475840000       0.586132240000       0.339395330000       1.000000000000
C7 C       0.550708020000       1.060030160000       0.454551740000       1.000000000000
C8 C       0.605827980000       1.210464810000       0.508186590000       1.000000000000
C9 C       1.184018080000       1.355457040000       0.701765810000       1.000000000000
C10 C       0.841655620000       0.970883450000       0.511023670000       1.000000000000
C11 C       0.910987810000       1.529001340000       0.673375180000       1.000000000000
C12 C       0.776911910000       0.813863910000       0.453520420000       1.000000000000
C13 C       1.008252080000       1.474050300000       0.685374850000       1.000000000000
C14 C       0.771478800000       1.058862660000       0.514345100000       1.000000000000
C15 C       0.636824070000       0.746223040000       0.398240140000       1.000000000000
C16 C       0.630496650000       0.978440490000       0.455473540000       1.000000000000
C17 C       0.745168580000       1.293873990000       0.567578750000       1.000000000000
C18 C       0.829722050000       1.221955110000       0.571939620000       1.000000000000
C19 C       0.968274520000       1.318190820000       0.634137240000       1.000000000000
N1 N       1.058973870000       1.263099300000       0.644154320000       1.000000000000
N2 N       0.786159610000       1.444813830000       0.617747350000       1.000000000000
N3 N       0.567222050000       0.829084520000       0.400273650000       1.000000000000
H1 H       0.828961230000       0.494199270000       0.386845660000       1.000000000000
H2 H       0.586151880000       0.376856590000       0.291060870000       1.000000000000
H3 H       1.336510920000       1.579551830000       0.801059620000       1.000000000000
H4 H       0.950747300000       0.771151330000       0.490037980000       1.000000000000
H5 H       1.173479470000       1.688275390000       0.785492820000       1.000000000000
H6 H       0.463629680000       0.537760480000       0.298331660000       1.000000000000
H7 H       0.445805290000       0.995014390000       0.409304860000       1.000000000000
H8 H       0.548103770000       1.274605160000       0.508929840000       1.000000000000
H9 H       1.252179930000       1.305329880000       0.706988840000       1.000000000000
H10 H       0.947067560000       1.024765690000       0.553388950000       1.000000000000
H11 H       0.941360840000       1.648032670000       0.712495260000       1.000000000000
#END
data_mol2_opt_19-QR-19-4674-3
_audit_creation_method 'generated by cspy2.0'
_cell_length_a 9.5972
_cell_length_b 26.6681
_cell_length_c 5.3594
_cell_angle_alpha 90.0
_cell_angle_beta 90.0
_cell_angle_gamma 90.0
loop_
_symmetry_equiv_pos_site_id
_symmetry_equiv_pos_as_xyz
1 +x,+y,+z
2 -x,1/2+y,1/2-z
3 1/2-x,-y,1/2+z
4 1/2+x,1/2-y,-z
loop_
_atom_site_label
_atom_site_type_symbol
_atom_site_fract_x
_atom_site_fract_y
_atom_site_fract_z
_atom_site_occupancy
C1 C       0.014281840000       0.242520090000       0.221261750000       1.000000000000
C2 C       0.156108610000       0.231470220000       0.166902050000       1.000000000000
C3 C      -0.437371040000       0.101109320000       1.394359590000       1.000000000000
C4 C      -0.052868430000       0.218431670000       0.412051980000       1.000000000000
C5 C      -0.343985000000       0.068737090000       1.502792110000       1.000000000000
C6 C       0.227791500000       0.196663190000       0.303835440000       1.000000000000
C7 C       0.254931370000       0.077137020000       0.956107120000       1.000000000000
C8 C       0.201121390000       0.051026740000       1.149668220000       1.000000000000
C9 C      -0.391043370000       0.129908010000       1.190226350000       1.000000000000
C10 C      -0.045586400000       0.156355860000       0.756321880000       1.000000000000
C11 C      -0.106218120000       0.032753760000       1.511351380000       1.000000000000
C12 C       0.018315460000       0.181978440000       0.558888620000       1.000000000000
C13 C      -0.207465580000       0.065617510000       1.407200230000       1.000000000000
C14 C       0.028053880000       0.120966700000       0.895745830000       1.000000000000
C15 C       0.161155750000       0.170872850000       0.503880170000       1.000000000000
C16 C       0.171524230000       0.112857720000       0.822885570000       1.000000000000
C17 C       0.059542040000       0.057983210000       1.228315010000       1.000000000000
C18 C      -0.028831600000       0.092427180000       1.105141310000       1.000000000000
C19 C      -0.169562250000       0.096204120000       1.200091060000       1.000000000000
N1 N      -0.264184380000       0.127882820000       1.096524560000       1.000000000000
N2 N       0.020444530000       0.028844310000       1.427850390000       1.000000000000
N3 N       0.234012970000       0.136916500000       0.635277860000       1.000000000000
H1 H      -0.040258790000       0.270240150000       0.110129070000       1.000000000000
H2 H       0.207361500000       0.250989700000       0.014988170000       1.000000000000
H3 H      -0.543348410000       0.104782170000       1.461282650000       1.000000000000
H4 H      -0.160989780000       0.226684680000       0.454533150000       1.000000000000
H5 H      -0.373121320000       0.045480330000       1.660553720000       1.000000000000
H6 H       0.335770200000       0.187598720000       0.266071010000       1.000000000000
H7 H       0.361505070000       0.072428420000       0.894047590000       1.000000000000
H8 H       0.261631320000       0.023881360000       1.253715540000       1.000000000000
H9 H      -0.462364900000       0.155890240000       1.099927320000       1.000000000000
H10 H      -0.153011820000       0.163977820000       0.801857880000       1.000000000000
H11 H      -0.134978670000       0.009347940000       1.669761820000       1.000000000000
#END
data_mol2_opt_33-QR-33-550-3
_audit_creation_method 'generated by cspy2.0'
_cell_length_a 10.3423
_cell_length_b 33.5328
_cell_length_c 3.9324
_cell_angle_alpha 90.0
_cell_angle_beta 90.0
_cell_angle_gamma 90.0
loop_
_symmetry_equiv_pos_site_id
_symmetry_equiv_pos_as_xyz
1 +x,+y,+z
2 -x,-y,1/2+z
3 1/2+x,1/2-y,+z
4 1/2-x,1/2+y,1/2+z
loop_
_atom_site_label
_atom_site_type_symbol
_atom_site_fract_x
_atom_site_fract_y
_atom_site_fract_z
_atom_site_occupancy
C1 C       0.275743810000       0.996866800000       0.185228580000       1.000000000000
C2 C       0.151084500000       1.011030020000       0.279239160000       1.000000000000
C3 C       0.827025480000       1.139168860000      -0.871309740000       1.000000000000
C4 C       0.360094740000       1.021151480000       0.014758940000       1.000000000000
C5 C       0.767500600000       1.175396470000      -0.916460980000       1.000000000000
C6 C       0.113295120000       1.049063570000       0.201192880000       1.000000000000
C7 C       0.191382140000       1.176094100000      -0.284770180000       1.000000000000
C8 C       0.265556000000       1.203049150000      -0.450010960000       1.000000000000
C9 C       0.757137320000       1.109039000000      -0.702393300000       1.000000000000
C10 C       0.407070420000       1.086994370000      -0.244444180000       1.000000000000
C11 C       0.574015780000       1.217773490000      -0.833494210000       1.000000000000
C12 C       0.324266880000       1.060945070000      -0.070798830000       1.000000000000
C13 C       0.640729600000       1.180963450000      -0.793922090000       1.000000000000
C14 C       0.368176220000       1.125782210000      -0.322826550000       1.000000000000
C15 C       0.198658160000       1.075168460000       0.023950040000       1.000000000000
C16 C       0.239244330000       1.136790080000      -0.214695790000       1.000000000000
C17 C       0.393947710000       1.193401180000      -0.560986350000       1.000000000000
C18 C       0.447249340000       1.155204130000      -0.501666220000       1.000000000000
C19 C       0.577317630000       1.148817310000      -0.625685970000       1.000000000000
N1 N       0.638595250000       1.113294210000      -0.584761150000       1.000000000000
N2 N       0.457118460000       1.223944560000      -0.724299040000       1.000000000000
N3 N       0.159087560000       1.112351220000      -0.049213980000       1.000000000000
H1 H       0.303432810000       0.966623470000       0.249928510000       1.000000000000
H2 H       0.085750600000       0.991307700000       0.414245630000       1.000000000000
H3 H       0.924283190000       1.133494330000      -0.961121100000       1.000000000000
H4 H       0.455299430000       1.010544730000      -0.057623440000       1.000000000000
H5 H       0.816022940000       1.199836650000      -1.044689710000       1.000000000000
H6 H       0.018935790000       1.060529520000       0.269955140000       1.000000000000
H7 H       0.094313110000       1.182813080000      -0.198936530000       1.000000000000
H8 H       0.232035960000       1.232924040000      -0.506014800000       1.000000000000
H9 H       0.801391670000       1.079989560000      -0.662606320000       1.000000000000
H10 H       0.502183850000       1.077076280000      -0.318824180000       1.000000000000
H11 H       0.622346580000       1.242392880000      -0.961957730000       1.000000000000
#END
data_mol2_opt_15-QR-15-2070-3
_audit_creation_method 'generated by cspy2.0'
_cell_length_a 32.3329
_cell_length_b 7.0414
_cell_length_c 24.378
_cell_angle_alpha 90.0
_cell_angle_beta 29.7525
_cell_angle_gamma 90.0
loop_
_symmetry_equiv_pos_site_id
_symmetry_equiv_pos_as_xyz
1 -x,-y,-z
2 +x,+y,+z
3 -x,+y,1/2-z
4 +x,-y,1/2+z
5 1/2-x,1/2-y,-z
6 1/2+x,1/2+y,+z
7 1/2-x,1/2+y,1/2-z
8 1/2+x,1/2-y,1/2+z
loop_
_atom_site_label
_atom_site_type_symbol
_atom_site_fract_x
_atom_site_fract_y
_atom_site_fract_z
_atom_site_occupancy
C1 C       0.369579280000       0.453549650000       0.848536200000       1.000000000000
C2 C       0.316729120000       0.430114470000       0.863016830000       1.000000000000
C3 C       0.189830130000       0.773479830000       1.370986500000       1.000000000000
C4 C       0.336994840000       0.505671400000       0.935715180000       1.000000000000
C5 C       0.105179870000       0.792254720000       1.462107960000       1.000000000000
C6 C       0.232619690000       0.459187160000       0.964021920000       1.000000000000
C7 C      -0.008497380000       0.618457460000       1.343995710000       1.000000000000
C8 C      -0.048416030000       0.669023660000       1.436563630000       1.000000000000
C9 C       0.236965650000       0.721693820000       1.270311140000       1.000000000000
C10 C       0.213282660000       0.590283390000       1.134028910000       1.000000000000
C11 C      -0.017982900000       0.776960230000       1.542902300000       1.000000000000
C12 C       0.249718990000       0.537114610000       1.042157850000       1.000000000000
C13 C       0.069251180000       0.759472430000       1.451584730000       1.000000000000
C14 C       0.127448500000       0.619380120000       1.236917790000       1.000000000000
C15 C       0.196560620000       0.513519350000       1.056619240000       1.000000000000
C16 C       0.080124950000       0.591562580000       1.241502330000       1.000000000000
C17 C      -0.003928890000       0.697672050000       1.435713370000       1.000000000000
C18 C       0.083499940000       0.674302470000       1.337594130000       1.000000000000
C19 C       0.121718850000       0.707444160000       1.346481540000       1.000000000000
N1 N       0.205287820000       0.689995370000       1.257746920000       1.000000000000
N2 N      -0.053215350000       0.748127260000       1.536198970000       1.000000000000
N3 N       0.113824610000       0.541012340000       1.154803710000       1.000000000000
H1 H       0.436001710000       0.429693630000       0.767725080000       1.000000000000
H2 H       0.343810440000       0.388717660000       0.792874240000       1.000000000000
H3 H       0.220223220000       0.797251350000       1.375053490000       1.000000000000
H4 H       0.376934980000       0.523751970000       0.925253000000       1.000000000000
H5 H       0.065350560000       0.831893930000       1.542079880000       1.000000000000
H6 H       0.191110750000       0.442271370000       0.977119420000       1.000000000000
H7 H      -0.040968700000       0.596118800000       1.342984920000       1.000000000000
H8 H      -0.115214080000       0.690112650000       1.515042420000       1.000000000000
H9 H       0.304162060000       0.705717420000       1.196533270000       1.000000000000
H10 H       0.251816430000       0.609033170000       1.125515490000       1.000000000000
H11 H      -0.058209340000       0.816668310000       1.623340860000       1.000000000000
#END
data_mol2_opt_14-QR-14-5732-3
_audit_creation_method 'generated by cspy2.0'
_cell_length_a 3.8788
_cell_length_b 14.812
_cell_length_c 24.3808
_cell_angle_alpha 90.0
_cell_angle_beta 75.4408
_cell_angle_gamma 90.0
loop_
_symmetry_equiv_pos_site_id
_symmetry_equiv_pos_as_xyz
1 -x,-y,-z
2 +x,+y,+z
3 -x,1/2+y,1/2-z
4 +x,1/2-y,1/2+z
loop_
_atom_site_label
_atom_site_type_symbol
_atom_site_fract_x
_atom_site_fract_y
_atom_site_fract_z
_atom_site_occupancy
C1 C       0.010136450000       0.167130530000       0.587689710000       1.000000000000
C2 C       0.142411410000       0.087033140000       0.557441040000       1.000000000000
C3 C      -0.084641000000       0.241641020000       0.937559540000       1.000000000000
C4 C       0.000818000000       0.175031200000       0.643980330000       1.000000000000
C5 C       0.050791450000       0.163338450000       0.953947030000       1.000000000000
C6 C       0.262312640000       0.016623170000       0.583969150000       1.000000000000
C7 C       0.502683140000      -0.118850320000       0.746467140000       1.000000000000
C8 C       0.509751440000      -0.119381620000       0.801623440000       1.000000000000
C9 C      -0.103972280000       0.248480970000       0.880779810000       1.000000000000
C10 C       0.120186000000       0.107973370000       0.730575220000       1.000000000000
C11 C       0.305582150000       0.011246130000       0.928409230000       1.000000000000
C12 C       0.123525010000       0.103187960000       0.673056150000       1.000000000000
C13 C       0.163576380000       0.093891590000       0.913947580000       1.000000000000
C14 C       0.243448210000       0.036055790000       0.757407240000       1.000000000000
C15 C       0.256584270000       0.022536030000       0.642541280000       1.000000000000
C16 C       0.371130830000      -0.041854650000       0.722338210000       1.000000000000
C17 C       0.386442500000      -0.043529220000       0.837838360000       1.000000000000
C18 C       0.252162820000       0.034511680000       0.816992040000       1.000000000000
C19 C       0.134482240000       0.106655490000       0.857366230000       1.000000000000
N1 N      -0.000716580000       0.184844900000       0.842365970000       1.000000000000
N2 N       0.411587770000      -0.054250190000       0.892682810000       1.000000000000
N3 N       0.376067840000      -0.047562370000       0.667498550000       1.000000000000
H1 H      -0.083324890000       0.221969890000       0.565737350000       1.000000000000
H2 H       0.147545560000       0.082168090000       0.512865630000       1.000000000000
H3 H      -0.174688550000       0.296821420000       0.966788360000       1.000000000000
H4 H      -0.099638960000       0.235921970000       0.667295020000       1.000000000000
H5 H       0.072685920000       0.153787810000       0.997074980000       1.000000000000
H6 H       0.364161090000      -0.045027870000       0.561866380000       1.000000000000
H7 H       0.594648070000      -0.175402400000       0.718465470000       1.000000000000
H8 H       0.607858120000      -0.176478960000       0.820950980000       1.000000000000
H9 H      -0.210061920000       0.309553230000       0.866410740000       1.000000000000
H10 H       0.021495130000       0.167883850000       0.754576810000       1.000000000000
H11 H       0.328153680000       0.001366100000       0.971643840000       1.000000000000
#END
data_mol2_opt_14-QR-14-2171-3
_audit_creation_method 'generated by cspy2.0'
_cell_length_a 3.884
_cell_length_b 14.7773
_cell_length_c 23.6848
_cell_angle_alpha 90.0
_cell_angle_beta 85.6938
_cell_angle_gamma 90.0
loop_
_symmetry_equiv_pos_site_id
_symmetry_equiv_pos_as_xyz
1 -x,-y,-z
2 +x,+y,+z
3 -x,1/2+y,1/2-z
4 +x,1/2-y,1/2+z
loop_
_atom_site_label
_atom_site_type_symbol
_atom_site_fract_x
_atom_site_fract_y
_atom_site_fract_z
_atom_site_occupancy
C1 C       0.822197990000       0.667857030000       0.587713660000       1.000000000000
C2 C       0.748127810000       0.587926620000       0.557399150000       1.000000000000
C3 C       0.215021380000       0.742078510000       0.937692570000       1.000000000000
C4 C       0.716972790000       0.675894980000       0.643951580000       1.000000000000
C5 C       0.047153570000       0.663536500000       0.954168880000       1.000000000000
C6 C       0.570833760000       0.517833460000       0.583804010000       1.000000000000
C7 C      -0.004569000000       0.382945600000       0.746072910000       1.000000000000
C8 C      -0.120674080000       0.382148120000       0.801330210000       1.000000000000
C9 C       0.344576570000       0.749448000000       0.880711600000       1.000000000000
C10 C       0.419127250000       0.609152820000       0.730423190000       1.000000000000
C11 C      -0.160088020000       0.511597300000       0.928568330000       1.000000000000
C12 C       0.531952130000       0.604339440000       0.672915200000       1.000000000000
C13 C       0.011503470000       0.594367410000       0.914061750000       1.000000000000
C14 C       0.239030710000       0.537408540000       0.757186680000       1.000000000000
C15 C       0.457420490000       0.523878960000       0.642325160000       1.000000000000
C16 C       0.178587620000       0.459752090000       0.722018720000       1.000000000000
C17 C      -0.065742430000       0.457601600000       0.837699240000       1.000000000000
C18 C       0.111638210000       0.535681050000       0.816840790000       1.000000000000
C19 C       0.150928170000       0.607612680000       0.857297720000       1.000000000000
N1 N       0.315644120000       0.686055700000       0.842203210000       1.000000000000
N2 N      -0.198197310000       0.446461370000       0.892702780000       1.000000000000
N3 N       0.284094510000       0.454052270000       0.667176400000       1.000000000000
H1 H       0.963017600000       0.722443150000       0.565859770000       1.000000000000
H2 H       0.833897440000       0.582931970000       0.512873470000       1.000000000000
H3 H       0.248602350000       0.797077490000       0.966991990000       1.000000000000
H4 H       0.772648940000       0.736645500000       0.667321400000       1.000000000000
H5 H      -0.058803560000       0.653615190000       0.997437530000       1.000000000000
H6 H       0.511306780000       0.456322870000       0.561646030000       1.000000000000
H7 H      -0.043354850000       0.326669360000       0.717964560000       1.000000000000
H8 H      -0.259282100000       0.325112030000       0.820632460000       1.000000000000
H9 H       0.478670180000       0.810766480000       0.866250590000       1.000000000000
H10 H       0.471704720000       0.668914640000       0.754483060000       1.000000000000
H11 H      -0.266774640000       0.501326420000       0.971951310000       1.000000000000
#END
data_mol2_opt_33-QR-33-1108-3
_audit_creation_method 'generated by cspy2.0'
_cell_length_a 10.3518
_cell_length_b 33.6574
_cell_length_c 3.9171
_cell_angle_alpha 90.0
_cell_angle_beta 90.0
_cell_angle_gamma 90.0
loop_
_symmetry_equiv_pos_site_id
_symmetry_equiv_pos_as_xyz
1 +x,+y,+z
2 -x,-y,1/2+z
3 1/2+x,1/2-y,+z
4 1/2-x,1/2+y,1/2+z
loop_
_atom_site_label
_atom_site_type_symbol
_atom_site_fract_x
_atom_site_fract_y
_atom_site_fract_z
_atom_site_occupancy
C1 C       0.723811500000       0.997273170000       0.387944060000       1.000000000000
C2 C       0.849033990000       1.011188010000       0.478112900000       1.000000000000
C3 C       0.169782340000       1.140063460000      -0.650598790000       1.000000000000
C4 C       0.638806630000       1.021687830000       0.221711350000       1.000000000000
C5 C       0.230041640000       1.175947940000      -0.700647680000       1.000000000000
C6 C       0.886700200000       1.049114350000       0.400674400000       1.000000000000
C7 C       0.807576650000       1.176035660000      -0.078936720000       1.000000000000
C8 C       0.733343320000       1.202946020000      -0.243760850000       1.000000000000
C9 C       0.239353980000       1.110092890000      -0.479681370000       1.000000000000
C10 C       0.591238220000       1.087491720000      -0.033834850000       1.000000000000
C11 C       0.424572440000       1.217824970000      -0.624803720000       1.000000000000
C12 C       0.674540330000       1.061361210000       0.136573640000       1.000000000000
C13 C       0.357229740000       1.181334040000      -0.580994490000       1.000000000000
C14 C       0.630205100000       1.126116080000      -0.112864020000       1.000000000000
C15 C       0.800686100000       1.075342780000       0.227646110000       1.000000000000
C16 C       0.759607180000       1.136909730000      -0.007978220000       1.000000000000
C17 C       0.604676620000       1.193454380000      -0.352742780000       1.000000000000
C18 C       0.550938250000       1.155523550000      -0.290429740000       1.000000000000
C19 C       0.420345600000       1.149350820000      -0.410870990000       1.000000000000
N1 N       0.358305480000       1.114176840000      -0.364868590000       1.000000000000
N2 N       0.541719580000       1.223862520000      -0.517412030000       1.000000000000
N3 N       0.840202030000       1.112401790000       0.154652090000       1.000000000000
H1 H       0.696236510000       0.967109800000       0.452054230000       1.000000000000
H2 H       0.914903390000       0.991360160000       0.609655410000       1.000000000000
H3 H       0.072160880000       1.134544280000      -0.737912520000       1.000000000000
H4 H       0.543188810000       1.011265440000       0.152153670000       1.000000000000
H5 H       0.181748690000       1.200263210000      -0.830338000000       1.000000000000
H6 H       0.981468650000       1.060394500000       0.466636130000       1.000000000000
H7 H       0.904886380000       1.182629430000       0.005182210000       1.000000000000
H8 H       0.767035550000       1.232661970000      -0.301010820000       1.000000000000
H9 H       0.194460920000       1.081330840000      -0.435654810000       1.000000000000
H10 H       0.495724360000       1.077752220000      -0.105473260000       1.000000000000
H11 H       0.376498880000       1.242311200000      -0.754907680000       1.000000000000
#END
data_mol2_opt_19-QR-19-3014-3
_audit_creation_method 'generated by cspy2.0'
_cell_length_a 32.3137
_cell_length_b 4.1294
_cell_length_c 10.2469
_cell_angle_alpha 90.0
_cell_angle_beta 90.0
_cell_angle_gamma 90.0
loop_
_symmetry_equiv_pos_site_id
_symmetry_equiv_pos_as_xyz
1 +x,+y,+z
2 -x,1/2+y,1/2-z
3 1/2-x,-y,1/2+z
4 1/2+x,1/2-y,-z
loop_
_atom_site_label
_atom_site_type_symbol
_atom_site_fract_x
_atom_site_fract_y
_atom_site_fract_z
_atom_site_occupancy
C1 C       0.744797410000       0.216160120000       0.393587800000       1.000000000000
C2 C       0.729684810000       0.376326710000       0.506914850000       1.000000000000
C3 C       0.614909190000       0.192403550000      -0.329594300000       1.000000000000
C4 C       0.722436130000       0.220245980000       0.280148540000       1.000000000000
C5 C       0.579576670000       0.368759510000      -0.307257820000       1.000000000000
C6 C       0.692632280000       0.536853070000       0.504645460000       1.000000000000
C7 C       0.571473550000       0.888992310000       0.286282670000       1.000000000000
C8 C       0.546608290000       0.912805840000       0.180611660000       1.000000000000
C9 C       0.642754290000       0.153062370000      -0.225009940000       1.000000000000
C10 C       0.659707480000       0.396809270000       0.160248290000       1.000000000000
C11 C       0.536609410000       0.686049870000      -0.153399460000       1.000000000000
C12 C       0.683731400000       0.384992580000       0.273959270000       1.000000000000
C13 C       0.572634530000       0.501640860000      -0.182485910000       1.000000000000
C14 C       0.621981220000       0.561410580000       0.158356650000       1.000000000000
C15 C       0.668539340000       0.546131270000       0.388192420000       1.000000000000
C16 C       0.609806590000       0.714566790000       0.279478830000       1.000000000000
C17 C       0.557535690000       0.765244240000       0.058629110000       1.000000000000
C18 C       0.594771570000       0.588715020000       0.044925430000       1.000000000000
C19 C       0.602509890000       0.449840860000      -0.082388140000       1.000000000000
N1 N       0.637181130000       0.274196280000      -0.107302400000       1.000000000000
N2 N       0.529167430000       0.811661100000      -0.039507690000       1.000000000000
N3 N       0.632301500000       0.705599670000       0.388700080000       1.000000000000
H1 H       0.774233630000       0.090665010000       0.397829930000       1.000000000000
H2 H       0.747890050000       0.370194150000       0.595775720000       1.000000000000
H3 H       0.621567320000       0.085637800000      -0.423810710000       1.000000000000
H4 H       0.733782090000       0.098675130000       0.193375960000       1.000000000000
H5 H       0.556868630000       0.407876920000      -0.383680150000       1.000000000000
H6 H       0.680472170000       0.660531550000       0.589614980000       1.000000000000
H7 H       0.563774880000       0.998725900000       0.379138450000       1.000000000000
H8 H       0.517540870000       1.043098300000       0.182860910000       1.000000000000
H9 H       0.671021700000       0.014605680000      -0.239351360000       1.000000000000
H10 H       0.670395630000       0.277659380000       0.072827580000       1.000000000000
H11 H       0.513736050000       0.726018120000      -0.229810520000       1.000000000000
#END
data_mol2_opt_14-QR-14-795-3
_audit_creation_method 'generated by cspy2.0'
_cell_length_a 3.768
_cell_length_b 24.5858
_cell_length_c 16.8591
_cell_angle_alpha 90.0
_cell_angle_beta 119.68040000000002
_cell_angle_gamma 90.0
loop_
_symmetry_equiv_pos_site_id
_symmetry_equiv_pos_as_xyz
1 -x,-y,-z
2 +x,+y,+z
3 -x,1/2+y,1/2-z
4 +x,1/2-y,1/2+z
loop_
_atom_site_label
_atom_site_type_symbol
_atom_site_fract_x
_atom_site_fract_y
_atom_site_fract_z
_atom_site_occupancy
C1 C       0.412159500000       0.580192810000       0.151032150000       1.000000000000
C2 C       0.368510770000       0.559444710000       0.067873460000       1.000000000000
C3 C       0.441054700000       0.918882300000       0.260205540000       1.000000000000
C4 C       0.415572690000       0.635116190000       0.164678300000       1.000000000000
C5 C       0.394426670000       0.944314470000       0.183079600000       1.000000000000
C6 C       0.329352310000       0.593891720000       0.000213160000       1.000000000000
C7 C       0.250085590000       0.770809380000      -0.118926300000       1.000000000000
C8 C       0.246326370000       0.825684010000      -0.114242860000       1.000000000000
C9 C       0.450034820000       0.861599510000       0.261944730000       1.000000000000
C10 C       0.376281240000       0.728797030000       0.106342550000       1.000000000000
C11 C       0.309486120000       0.936620490000       0.028181340000       1.000000000000
C12 C       0.375337090000       0.672265790000       0.095805260000       1.000000000000
C13 C       0.357841300000       0.912622170000       0.109741070000       1.000000000000
C14 C       0.335397930000       0.763755370000       0.037060200000       1.000000000000
C15 C       0.331526990000       0.651312120000       0.012088000000       1.000000000000
C16 C       0.293678000000       0.737947290000      -0.044298980000       1.000000000000
C17 C       0.285970760000       0.852903500000      -0.034975440000       1.000000000000
C18 C       0.331404210000       0.823123830000       0.041248780000       1.000000000000
C19 C       0.369905280000       0.854858720000       0.117393100000       1.000000000000
N1 N       0.416506120000       0.830813320000       0.194557190000       1.000000000000
N2 N       0.275500390000       0.908690420000      -0.040690590000       1.000000000000
N3 N       0.292330760000       0.684174410000      -0.055459990000       1.000000000000
H1 H       0.442663580000       0.552083820000       0.203595400000       1.000000000000
H2 H       0.366476790000       0.515795130000       0.058442060000       1.000000000000
H3 H       0.470444990000       0.941519960000       0.318263050000       1.000000000000
H4 H       0.448664650000       0.651209290000       0.227914990000       1.000000000000
H5 H       0.385310450000       0.988323620000       0.177422180000       1.000000000000
H6 H       0.295786810000       0.579089990000      -0.063665390000       1.000000000000
H7 H       0.220434010000       0.749526820000      -0.178145020000       1.000000000000
H8 H       0.213480330000       0.851496050000      -0.169518830000       1.000000000000
H9 H       0.486810430000       0.840173540000       0.321999830000       1.000000000000
H10 H       0.408740960000       0.745687990000       0.168656220000       1.000000000000
H11 H       0.300058260000       0.980778640000       0.022184470000       1.000000000000
#END
data_mol2_opt_14-QR-14-1781-3
_audit_creation_method 'generated by cspy2.0'
_cell_length_a 10.2992
_cell_length_b 3.9076
_cell_length_c 35.1298
_cell_angle_alpha 90.0
_cell_angle_beta 105.9734
_cell_angle_gamma 90.0
loop_
_symmetry_equiv_pos_site_id
_symmetry_equiv_pos_as_xyz
1 -x,-y,-z
2 +x,+y,+z
3 -x,1/2+y,1/2-z
4 +x,1/2-y,1/2+z
loop_
_atom_site_label
_atom_site_type_symbol
_atom_site_fract_x
_atom_site_fract_y
_atom_site_fract_z
_atom_site_occupancy
C1 C       0.778580260000       0.984338620000       0.249910730000       1.000000000000
C2 C       0.662397040000       0.916736360000       0.263153390000       1.000000000000
C3 C       1.476424360000       2.002436920000       0.391460190000       1.000000000000
C4 C       0.887631710000       1.149889780000       0.274016550000       1.000000000000
C5 C       1.447364510000       2.071455380000       0.426564770000       1.000000000000
C6 C       0.657499680000       1.015690110000       0.300108700000       1.000000000000
C7 C       0.852371020000       1.537072420000       0.424506860000       1.000000000000
C8 C       0.953249480000       1.700121960000       0.451183240000       1.000000000000
C9 C       1.377157440000       1.833781200000       0.361696710000       1.000000000000
C10 C       0.995362930000       1.426356990000       0.338525130000       1.000000000000
C11 C       1.285333650000       2.037270990000       0.467036880000       1.000000000000
C12 C       0.886339810000       1.256696990000       0.312700530000       1.000000000000
C13 C       1.321292130000       1.972396430000       0.431400240000       1.000000000000
C14 C       0.989983970000       1.526118640000       0.376215620000       1.000000000000
C15 C       0.769231520000       1.188539740000       0.325996850000       1.000000000000
C16 C       0.866559100000       1.443911070000       0.386354720000       1.000000000000
C17 C       1.077320240000       1.785782370000       0.442373370000       1.000000000000
C18 C       1.098153270000       1.702886540000       0.405321730000       1.000000000000
C19 C       1.226906940000       1.802558900000       0.399699390000       1.000000000000
N1 N       1.258413540000       1.737741280000       0.365290630000       1.000000000000
N2 N       1.170024010000       1.950125520000       0.472506320000       1.000000000000
N3 N       0.761723140000       1.282585140000       0.362114190000       1.000000000000
H1 H       0.780033560000       0.903411000000       0.220513770000       1.000000000000
H2 H       0.577109350000       0.785190200000       0.243591650000       1.000000000000
H3 H       1.571889510000       2.073698690000       0.386379010000       1.000000000000
H4 H       0.976550150000       1.202183680000       0.264108260000       1.000000000000
H5 H       1.519445360000       2.200849120000       0.450667970000       1.000000000000
H6 H       0.570226920000       0.967202430000       0.310859990000       1.000000000000
H7 H       0.758049410000       1.470157510000       0.430606390000       1.000000000000
H8 H       0.945413400000       1.773191110000       0.480198130000       1.000000000000
H9 H       1.396870510000       1.775442400000       0.333530120000       1.000000000000
H10 H       1.084804310000       1.480926970000       0.329289140000       1.000000000000
H11 H       1.357375060000       2.166999910000       0.491314730000       1.000000000000
#END
data_mol2_opt_19-QR-19-1978-3
_audit_creation_method 'generated by cspy2.0'
_cell_length_a 32.4677
_cell_length_b 10.2608
_cell_length_c 4.1024
_cell_angle_alpha 90.0
_cell_angle_beta 90.0
_cell_angle_gamma 90.0
loop_
_symmetry_equiv_pos_site_id
_symmetry_equiv_pos_as_xyz
1 +x,+y,+z
2 -x,1/2+y,1/2-z
3 1/2-x,-y,1/2+z
4 1/2+x,1/2-y,-z
loop_
_atom_site_label
_atom_site_type_symbol
_atom_site_fract_x
_atom_site_fract_y
_atom_site_fract_z
_atom_site_occupancy
C1 C       0.994720480000       0.142579330000       0.967033560000       1.000000000000
C2 C       0.979554840000       0.256105550000       1.125953850000       1.000000000000
C3 C       0.865031940000      -0.578858570000       0.940569080000       1.000000000000
C4 C       0.972484250000       0.029261860000       0.971945210000       1.000000000000
C5 C       0.829462060000      -0.555663020000       1.112224340000       1.000000000000
C6 C       0.942584140000       0.254135140000       1.286213560000       1.000000000000
C7 C       0.821647040000       0.036993390000       1.636670670000       1.000000000000
C8 C       0.796675490000      -0.068096760000       1.657944660000       1.000000000000
C9 C       0.893133940000      -0.475173310000       0.906013240000       1.000000000000
C10 C       0.909883480000      -0.090025780000       1.147818340000       1.000000000000
C11 C       0.786327660000      -0.401082440000       1.425613790000       1.000000000000
C12 C       0.933845240000       0.023424880000       1.136130210000       1.000000000000
C13 C       0.822536160000      -0.430930000000       1.245162880000       1.000000000000
C14 C       0.872159540000      -0.091461200000       1.311001490000       1.000000000000
C15 C       0.918612310000       0.137834660000       1.296192600000       1.000000000000
C16 C       0.859978820000       0.029730440000       1.463694940000       1.000000000000
C17 C       0.807528420000      -0.189981710000       1.509657070000       1.000000000000
C18 C       0.844889780000      -0.204363970000       1.336324390000       1.000000000000
C19 C       0.852651610000      -0.331721110000       1.197984630000       1.000000000000
N1 N       0.887568640000      -0.357500300000       1.027132710000       1.000000000000
N2 N       0.778955490000      -0.287315930000       1.552013000000       1.000000000000
N3 N       0.882431370000       0.138676160000       1.455074520000       1.000000000000
H1 H       1.024088560000       0.146587970000       0.841708080000       1.000000000000
H2 H       0.997651900000       0.344881830000       1.119056220000       1.000000000000
H3 H       0.871696590000      -0.673098120000       0.834080590000       1.000000000000
H4 H       0.983863570000      -0.057646880000       0.851217200000       1.000000000000
H5 H       0.806569240000      -0.631405200000       1.147796380000       1.000000000000
H6 H       0.930390460000       0.339252470000       1.409013350000       1.000000000000
H7 H       0.813991560000       0.129792680000       1.746789600000       1.000000000000
H8 H       0.767567340000      -0.065418960000       1.786545670000       1.000000000000
H9 H       0.921617470000      -0.490253870000       0.771691010000       1.000000000000
H10 H       0.920599430000      -0.177563730000       1.029406950000       1.000000000000
H11 H       0.763258220000      -0.476790090000       1.461870110000       1.000000000000
#END
data_mol2_opt_33-QR-33-2853-3
_audit_creation_method 'generated by cspy2.0'
_cell_length_a 15.8081
_cell_length_b 16.5419
_cell_length_c 5.2736
_cell_angle_alpha 90.0
_cell_angle_beta 90.0
_cell_angle_gamma 90.0
loop_
_symmetry_equiv_pos_site_id
_symmetry_equiv_pos_as_xyz
1 +x,+y,+z
2 -x,-y,1/2+z
3 1/2+x,1/2-y,+z
4 1/2-x,1/2+y,1/2+z
loop_
_atom_site_label
_atom_site_type_symbol
_atom_site_fract_x
_atom_site_fract_y
_atom_site_fract_z
_atom_site_occupancy
C1 C       0.959950820000       0.568487380000       0.230305770000       1.000000000000
C2 C       0.878571480000       0.558882380000       0.119051310000       1.000000000000
C3 C       1.056690880000       0.888185240000       1.462603950000       1.000000000000
C4 C       0.971589890000       0.621016570000       0.427792440000       1.000000000000
C5 C       0.979864610000       0.922986150000       1.516214930000       1.000000000000
C6 C       0.810645840000       0.601847180000       0.207056060000       1.000000000000
C7 C       0.687256240000       0.792182430000       0.767364980000       1.000000000000
C8 C       0.690160580000       0.845460540000       0.961565830000       1.000000000000
C9 C       1.060131670000       0.831938310000       1.262304180000       1.000000000000
C10 C       0.910936610000       0.721195450000       0.726669190000       1.000000000000
C11 C       0.827315620000       0.935481030000       1.417323660000       1.000000000000
C12 C       0.902387890000       0.666777010000       0.524734720000       1.000000000000
C13 C       0.908497110000       0.901421600000       1.371057510000       1.000000000000
C14 C       0.841431240000       0.764746290000       0.816073280000       1.000000000000
C15 C       0.820458150000       0.657062880000       0.412442470000       1.000000000000
C16 C       0.761968750000       0.749996510000       0.687784410000       1.000000000000
C17 C       0.767551210000       0.861743320000       1.094179000000       1.000000000000
C18 C       0.843680520000       0.822593210000       1.025504020000       1.000000000000
C19 C       0.917797020000       0.843896530000       1.171940590000       1.000000000000
N1 N       0.994612250000       0.810470870000       1.123146850000       1.000000000000
N2 N       0.760209850000       0.917124690000       1.287141000000       1.000000000000
N3 N       0.752706230000       0.698410420000       0.495088370000       1.000000000000
H1 H       1.012765790000       0.533773520000       0.157254580000       1.000000000000
H2 H       0.870720890000       0.516935350000      -0.037191950000       1.000000000000
H3 H       1.113257850000       0.902873330000       1.568870280000       1.000000000000
H4 H       1.033466630000       0.628619960000       0.513528390000       1.000000000000
H5 H       0.972950320000       0.966787980000       1.668009140000       1.000000000000
H6 H       0.748094140000       0.595600140000       0.125525880000       1.000000000000
H7 H       0.629476040000       0.779063870000       0.665045450000       1.000000000000
H8 H       0.634793780000       0.878088540000       1.025842790000       1.000000000000
H9 H       1.119990920000       0.803292570000       1.214747390000       1.000000000000
H10 H       0.971879300000       0.729697090000       0.814781710000       1.000000000000
H11 H       0.820066860000       0.979455640000       1.569531940000       1.000000000000
#END
data_mol2_opt_14-QR-14-5620-3
_audit_creation_method 'generated by cspy2.0'
_cell_length_a 6.9896
_cell_length_b 9.3279
_cell_length_c 26.6825
_cell_angle_alpha 90.0
_cell_angle_beta 129.1532
_cell_angle_gamma 90.0
loop_
_symmetry_equiv_pos_site_id
_symmetry_equiv_pos_as_xyz
1 -x,-y,-z
2 +x,+y,+z
3 -x,1/2+y,1/2-z
4 +x,1/2-y,1/2+z
loop_
_atom_site_label
_atom_site_type_symbol
_atom_site_fract_x
_atom_site_fract_y
_atom_site_fract_z
_atom_site_occupancy
C1 C       0.534120180000       0.275112550000       0.413394940000       1.000000000000
C2 C       0.776411280000       0.333021150000       0.450121020000       1.000000000000
C3 C       0.166201700000      -0.566011310000       0.253351040000       1.000000000000
C4 C       0.486245250000       0.139189360000       0.388768800000       1.000000000000
C5 C       0.383490390000      -0.622353100000       0.271592810000       1.000000000000
C6 C       0.965472920000       0.254197210000       0.461461970000       1.000000000000
C7 C       1.279819020000      -0.170162190000       0.439656060000       1.000000000000
C8 C       1.257403810000      -0.305548590000       0.418444780000       1.000000000000
C9 C       0.170744530000      -0.425028630000       0.273007570000       1.000000000000
C10 C       0.639055820000      -0.085900790000       0.375541220000       1.000000000000
C11 C       0.829740370000      -0.590644920000       0.328974660000       1.000000000000
C12 C       0.678337210000       0.053803230000       0.399584080000       1.000000000000
C13 C       0.599404580000      -0.538278620000       0.308717940000       1.000000000000
C14 C       0.832591040000      -0.165960680000       0.387353880000       1.000000000000
C15 C       0.922283180000       0.112281770000       0.436567190000       1.000000000000
C16 C       1.070585050000      -0.095701820000       0.425211870000       1.000000000000
C17 C       1.025087650000      -0.379216990000       0.380901910000       1.000000000000
C18 C       0.810938750000      -0.312280070000       0.364655660000       1.000000000000
C19 C       0.587006120000      -0.396637470000       0.326486570000       1.000000000000
N1 N       0.369396450000      -0.343694100000       0.307725080000       1.000000000000
N2 N       1.032283620000      -0.516112860000       0.363123480000       1.000000000000
N3 N       1.111242920000       0.037305890000       0.448463610000       1.000000000000
H1 H       0.387454230000       0.339654480000       0.405072820000       1.000000000000
H2 H       0.810383870000       0.440912290000       0.469204800000       1.000000000000
H3 H      -0.004304410000      -0.626516600000       0.224819690000       1.000000000000
H4 H       0.301938880000       0.094368150000       0.360735350000       1.000000000000
H5 H       0.392438130000      -0.730284690000       0.257996460000       1.000000000000
H6 H       1.151416570000       0.295899000000       0.489258160000       1.000000000000
H7 H       1.453512040000      -0.112816230000       0.468056510000       1.000000000000
H8 H       1.412089910000      -0.364376980000       0.428660370000       1.000000000000
H9 H       0.001852490000      -0.377123970000       0.259351960000       1.000000000000
H10 H       0.457267010000      -0.132612810000       0.347552010000       1.000000000000
H11 H       0.839624720000      -0.698930540000       0.315456290000       1.000000000000
#END
data_mol2_opt_19-QR-19-4404-3
_audit_creation_method 'generated by cspy2.0'
_cell_length_a 10.1495
_cell_length_b 33.8283
_cell_length_c 3.9681
_cell_angle_alpha 90.0
_cell_angle_beta 90.0
_cell_angle_gamma 90.0
loop_
_symmetry_equiv_pos_site_id
_symmetry_equiv_pos_as_xyz
1 +x,+y,+z
2 -x,1/2+y,1/2-z
3 1/2-x,-y,1/2+z
4 1/2+x,1/2-y,-z
loop_
_atom_site_label
_atom_site_type_symbol
_atom_site_fract_x
_atom_site_fract_y
_atom_site_fract_z
_atom_site_occupancy
C1 C       0.185302670000       0.255193040000       0.229937520000       1.000000000000
C2 C       0.318213670000       0.267155300000       0.178942550000       1.000000000000
C3 C      -0.382108110000       0.398161620000       1.237480860000       1.000000000000
C4 C       0.098695860000       0.279459600000       0.394624540000       1.000000000000
C5 C      -0.315633650000       0.432054330000       1.323513980000       1.000000000000
C6 C       0.361815960000       0.303019060000       0.293262720000       1.000000000000
C7 C       0.291979720000       0.425395570000       0.845901680000       1.000000000000
C8 C       0.216463670000       0.452107340000       1.009954670000       1.000000000000
C9 C      -0.311487090000       0.368455530000       1.066395100000       1.000000000000
C10 C       0.055635700000       0.342971310000       0.686651230000       1.000000000000
C11 C      -0.107282800000       0.470120630000       1.321381060000       1.000000000000
C12 C       0.140410360000       0.317031880000       0.517148780000       1.000000000000
C13 C      -0.181376270000       0.435767470000       1.238617850000       1.000000000000
C14 C       0.100509610000       0.379549550000       0.802135810000       1.000000000000
C15 C       0.274323930000       0.329038460000       0.465708040000       1.000000000000
C16 C       0.237595240000       0.388437520000       0.735977460000       1.000000000000
C17 C       0.080114630000       0.444519890000       1.080052950000       1.000000000000
C18 C       0.020052760000       0.408676680000       0.980172990000       1.000000000000
C19 C      -0.117779540000       0.404217980000       1.065098680000       1.000000000000
N1 N      -0.186036060000       0.371020000000       0.983308570000       1.000000000000
N2 N       0.016599200000       0.474531120000       1.247602280000       1.000000000000
N3 N       0.319730310000       0.364068890000       0.575039030000       1.000000000000
H1 H       0.153121810000       0.226645460000       0.137023510000       1.000000000000
H2 H       0.385208710000       0.247488500000       0.047788030000       1.000000000000
H3 H      -0.485256190000       0.393969660000       1.297442420000       1.000000000000
H4 H      -0.002787140000       0.270525160000       0.434301050000       1.000000000000
H5 H      -0.364312610000       0.456045020000       1.455676700000       1.000000000000
H6 H       0.462492700000       0.312785410000       0.257572990000       1.000000000000
H7 H       0.395012870000       0.430583430000       0.790578580000       1.000000000000
H8 H       0.254801210000       0.480239250000       1.095492850000       1.000000000000
H9 H      -0.361133910000       0.341231870000       0.994749170000       1.000000000000
H10 H      -0.045680450000       0.334694430000       0.728825240000       1.000000000000
H11 H      -0.155737500000       0.494281260000       1.453955090000       1.000000000000
#END
data_mol2_opt_33-QR-33-374-3
_audit_creation_method 'generated by cspy2.0'
_cell_length_a 23.4706
_cell_length_b 14.9062
_cell_length_c 3.9189
_cell_angle_alpha 90.0
_cell_angle_beta 90.0
_cell_angle_gamma 90.0
loop_
_symmetry_equiv_pos_site_id
_symmetry_equiv_pos_as_xyz
1 +x,+y,+z
2 -x,-y,1/2+z
3 1/2+x,1/2-y,+z
4 1/2-x,1/2+y,1/2+z
loop_
_atom_site_label
_atom_site_type_symbol
_atom_site_fract_x
_atom_site_fract_y
_atom_site_fract_z
_atom_site_occupancy
C1 C       0.906333020000       0.151211510000       0.437770440000       1.000000000000
C2 C       0.932961710000       0.069096730000       0.343805700000       1.000000000000
C3 C       0.559299290000       0.270291940000      -0.007613190000       1.000000000000
C4 C       0.850387880000       0.166554070000       0.358241420000       1.000000000000
C5 C       0.539130290000       0.195746970000      -0.174446570000       1.000000000000
C6 C       0.903247180000       0.004146810000       0.172672450000       1.000000000000
C7 C       0.734443940000      -0.106009620000      -0.341239390000       1.000000000000
C8 C       0.679066010000      -0.099443390000      -0.432813000000       1.000000000000
C9 C       0.616711810000       0.269925980000       0.097182530000       1.000000000000
C10 C       0.760674100000       0.112872620000       0.093575600000       1.000000000000
C11 C       0.557676090000       0.043912070000      -0.405251970000       1.000000000000
C12 C       0.818042370000       0.100515040000       0.180402470000       1.000000000000
C13 C       0.576069160000       0.122845700000      -0.233484800000       1.000000000000
C14 C       0.730522490000       0.046352310000      -0.080339930000       1.000000000000
C15 C       0.844922400000       0.017846630000       0.085812320000       1.000000000000
C16 C       0.762118490000      -0.034183880000      -0.162652530000       1.000000000000
C17 C       0.646163450000      -0.020904570000      -0.355660670000       1.000000000000
C18 C       0.670698300000       0.052598130000      -0.181313170000       1.000000000000
C19 C       0.633538470000       0.128247070000      -0.118254720000       1.000000000000
N1 N       0.652319080000       0.202879770000       0.046034940000       1.000000000000
N2 N       0.590555900000      -0.024481630000      -0.464533220000       1.000000000000
N3 N       0.816775960000      -0.047051370000      -0.082025690000       1.000000000000
H1 H       0.930766240000       0.201620240000       0.573217120000       1.000000000000
H2 H       0.977319380000       0.058286410000       0.409339340000       1.000000000000
H3 H       0.532523140000       0.327915020000       0.043412520000       1.000000000000
H4 H       0.829818870000       0.229008180000       0.429184350000       1.000000000000
H5 H       0.495332190000       0.191800530000      -0.261947400000       1.000000000000
H6 H       0.922567080000      -0.058888560000       0.098357480000       1.000000000000
H7 H       0.759968160000      -0.164718600000      -0.397037110000       1.000000000000
H8 H       0.657072700000      -0.152591960000      -0.567390320000       1.000000000000
H9 H       0.634058460000       0.327913370000       0.229759920000       1.000000000000
H10 H       0.739367810000       0.174452400000       0.161647540000       1.000000000000
H11 H       0.513747060000       0.039638640000      -0.493460420000       1.000000000000
#END
data_mol2_opt_14-QR-14-3703-3
_audit_creation_method 'generated by cspy2.0'
_cell_length_a 19.7838
_cell_length_b 9.1911
_cell_length_c 18.9114
_cell_angle_alpha 90.0
_cell_angle_beta 23.9567
_cell_angle_gamma 90.0
loop_
_symmetry_equiv_pos_site_id
_symmetry_equiv_pos_as_xyz
1 -x,-y,-z
2 +x,+y,+z
3 -x,1/2+y,1/2-z
4 +x,1/2-y,1/2+z
loop_
_atom_site_label
_atom_site_type_symbol
_atom_site_fract_x
_atom_site_fract_y
_atom_site_fract_z
_atom_site_occupancy
C1 C       0.610663110000       0.972989450000       0.620329310000       1.000000000000
C2 C       0.668047660000       0.826633250000       0.562852820000       1.000000000000
C3 C      -0.041890780000       1.336327230000       0.936263190000       1.000000000000
C4 C       0.506111820000       1.025283860000       0.669091340000       1.000000000000
C5 C      -0.072220650000       1.225234250000       0.918428250000       1.000000000000
C6 C       0.619987490000       0.735722920000       0.555230250000       1.000000000000
C7 C       0.319996340000       0.639537450000       0.631439100000       1.000000000000
C8 C       0.216749560000       0.677357720000       0.676766110000       1.000000000000
C9 C       0.064897410000       1.307542200000       0.891578210000       1.000000000000
C10 C       0.346209120000       0.982057940000       0.711775720000       1.000000000000
C11 C      -0.022993850000       0.969668240000       0.835651290000       1.000000000000
C12 C       0.453258340000       0.933898180000       0.663029480000       1.000000000000
C13 C       0.003461600000       1.088769110000       0.857072790000       1.000000000000
C14 C       0.297282880000       0.888830340000       0.704112160000       1.000000000000
C15 C       0.511196830000       0.786517150000       0.605056460000       1.000000000000
C16 C       0.363810960000       0.742592380000       0.643398480000       1.000000000000
C17 C       0.147790050000       0.821011390000       0.737904980000       1.000000000000
C18 C       0.185982850000       0.928298500000       0.752451540000       1.000000000000
C19 C       0.109722380000       1.069323870000       0.815057860000       1.000000000000
N1 N       0.137502020000       1.181237670000       0.833945550000       1.000000000000
N2 N       0.044879910000       0.842498230000       0.779192940000       1.000000000000
N3 N       0.465959280000       0.694928490000       0.596381370000       1.000000000000
H1 H       0.650483610000       1.042875610000       0.625228970000       1.000000000000
H2 H       0.750781670000       0.787371290000       0.524849780000       1.000000000000
H3 H      -0.097186500000       1.443001970000       0.982845430000       1.000000000000
H4 H       0.461863910000       1.136754580000       0.713075660000       1.000000000000
H5 H      -0.153225550000       1.240330150000       0.950533980000       1.000000000000
H6 H       0.661986610000       0.623920630000       0.511925070000       1.000000000000
H7 H       0.373226450000       0.531701710000       0.585089110000       1.000000000000
H8 H       0.181415400000       0.601852540000       0.669243680000       1.000000000000
H9 H       0.091638480000       1.393140350000       0.904061470000       1.000000000000
H10 H       0.300673020000       1.092471640000       0.755941420000       1.000000000000
H11 H      -0.104238420000       0.984299990000       0.867755740000       1.000000000000
#END
data_mol2_opt_14-QR-14-6175-3
_audit_creation_method 'generated by cspy2.0'
_cell_length_a 3.9217
_cell_length_b 17.1706
_cell_length_c 20.732
_cell_angle_alpha 90.0
_cell_angle_beta 100.13330000000002
_cell_angle_gamma 90.0
loop_
_symmetry_equiv_pos_site_id
_symmetry_equiv_pos_as_xyz
1 -x,-y,-z
2 +x,+y,+z
3 -x,1/2+y,1/2-z
4 +x,1/2-y,1/2+z
loop_
_atom_site_label
_atom_site_type_symbol
_atom_site_fract_x
_atom_site_fract_y
_atom_site_fract_z
_atom_site_occupancy
C1 C       0.709975790000       0.463622380000       0.611981900000       1.000000000000
C2 C       0.778096460000       0.464186780000       0.681694190000       1.000000000000
C3 C       1.336290620000       0.828765080000       0.380415990000       1.000000000000
C4 C       0.816571890000       0.524166730000       0.577442450000       1.000000000000
C5 C       1.503490780000       0.881522390000       0.424839100000       1.000000000000
C6 C       0.950801200000       0.525069810000       0.715405980000       1.000000000000
C7 C       1.521899870000       0.768891470000       0.722509730000       1.000000000000
C8 C       1.642347400000       0.831793420000       0.694342960000       1.000000000000
C9 C       1.200395360000       0.761286560000       0.405104880000       1.000000000000
C10 C       1.112310510000       0.651859340000       0.577760080000       1.000000000000
C11 C       1.702043130000       0.918838690000       0.540716370000       1.000000000000
C12 C       0.997285050000       0.588568350000       0.610808070000       1.000000000000
C13 C       1.532336500000       0.866367550000       0.492389560000       1.000000000000
C14 C       1.288965320000       0.713734440000       0.612365010000       1.000000000000
C15 C       1.065628940000       0.589073900000       0.681027100000       1.000000000000
C16 C       1.342636910000       0.707872830000       0.683079280000       1.000000000000
C17 C       1.595355880000       0.839844000000       0.624457370000       1.000000000000
C18 C       1.420137510000       0.782117760000       0.582567830000       1.000000000000
C19 C       1.387232190000       0.796527290000       0.512987440000       1.000000000000
N1 N       1.223114590000       0.745397110000       0.467918480000       1.000000000000
N2 N       1.732990290000       0.906823860000       0.603366280000       1.000000000000
N3 N       1.234694760000       0.648032220000       0.715353020000       1.000000000000
H1 H       0.572734590000       0.414735630000       0.586395660000       1.000000000000
H2 H       0.691474540000       0.415634530000       0.708110790000       1.000000000000
H3 H       1.307688740000       0.837907290000       0.328056870000       1.000000000000
H4 H       0.765542330000       0.524099670000       0.524284050000       1.000000000000
H5 H       1.613816030000       0.934678610000       0.409019240000       1.000000000000
H6 H       1.005695060000       0.526845930000       0.768449490000       1.000000000000
H7 H       1.554907340000       0.761749400000       0.775137210000       1.000000000000
H8 H       1.778784100000       0.878667050000       0.722857920000       1.000000000000
H9 H       1.066264090000       0.718338400000       0.371266170000       1.000000000000
H10 H       1.064435130000       0.652999870000       0.524909380000       1.000000000000
H11 H       1.813256780000       0.972258240000       0.525068220000       1.000000000000
#END
data_mol2_opt_14-QR-14-5577-3
_audit_creation_method 'generated by cspy2.0'
_cell_length_a 20.9294
_cell_length_b 4.1149
_cell_length_c 21.552
_cell_angle_alpha 90.0
_cell_angle_beta 48.1133
_cell_angle_gamma 90.0
loop_
_symmetry_equiv_pos_site_id
_symmetry_equiv_pos_as_xyz
1 -x,-y,-z
2 +x,+y,+z
3 -x,1/2+y,1/2-z
4 +x,1/2-y,1/2+z
loop_
_atom_site_label
_atom_site_type_symbol
_atom_site_fract_x
_atom_site_fract_y
_atom_site_fract_z
_atom_site_occupancy
C1 C       0.988907230000       0.320008510000       0.141568990000       1.000000000000
C2 C       0.959116110000       0.198461230000       0.102953830000       1.000000000000
C3 C       0.732492100000      -0.037156770000       0.650102620000       1.000000000000
C4 C       0.944745550000       0.254977270000       0.223682570000       1.000000000000
C5 C       0.662833120000      -0.225096510000       0.679867080000       1.000000000000
C6 C       0.885992230000       0.014951900000       0.147036460000       1.000000000000
C7 C       0.646864450000      -0.500920660000       0.395579450000       1.000000000000
C8 C       0.597812590000      -0.583873650000       0.476642780000       1.000000000000
C9 C       0.787391130000       0.062617770000       0.566194030000       1.000000000000
C10 C       0.820935960000      -0.009233710000       0.355757490000       1.000000000000
C11 C       0.578113330000      -0.503283320000       0.653403700000       1.000000000000
C12 C       0.868364760000       0.064621910000       0.271612090000       1.000000000000
C13 C       0.649149420000      -0.309706270000       0.626153550000       1.000000000000
C14 C       0.746499780000      -0.197048850000       0.400397290000       1.000000000000
C15 C       0.838414390000      -0.057565830000       0.232645990000       1.000000000000
C16 C       0.722496430000      -0.306572630000       0.354541570000       1.000000000000
C17 C       0.619372090000      -0.481036010000       0.524332460000       1.000000000000
C18 C       0.692811450000      -0.288151210000       0.488038790000       1.000000000000
C19 C       0.708057230000      -0.198148320000       0.542106300000       1.000000000000
N1 N       0.776409340000      -0.012396640000       0.514387720000       1.000000000000
N2 N       0.563430590000      -0.585496530000       0.605679340000       1.000000000000
N3 N       0.766903610000      -0.238363390000       0.274398840000       1.000000000000
H1 H       1.047001150000       0.464787120000       0.105338910000       1.000000000000
H2 H       0.995070820000       0.252745150000       0.037828790000       1.000000000000
H3 H       0.745614710000       0.033997600000       0.689030400000       1.000000000000
H4 H       0.967112750000       0.346844970000       0.253507450000       1.000000000000
H5 H       0.618058160000      -0.309777450000       0.743917430000       1.000000000000
H6 H       0.862018520000      -0.080264440000       0.119047110000       1.000000000000
H7 H       0.631678070000      -0.576239410000       0.358553220000       1.000000000000
H8 H       0.540470340000      -0.730489500000       0.509182730000       1.000000000000
H9 H       0.843115980000       0.211820260000       0.540646530000       1.000000000000
H10 H       0.842006360000       0.079550680000       0.386662670000       1.000000000000
H11 H       0.533014620000      -0.588907070000       0.717634810000       1.000000000000
#END
data_mol2_opt_14-QR-14-4126-3
_audit_creation_method 'generated by cspy2.0'
_cell_length_a 3.8873
_cell_length_b 10.377
_cell_length_c 36.7022
_cell_angle_alpha 90.0
_cell_angle_beta 68.8321
_cell_angle_gamma 90.0
loop_
_symmetry_equiv_pos_site_id
_symmetry_equiv_pos_as_xyz
1 -x,-y,-z
2 +x,+y,+z
3 -x,1/2+y,1/2-z
4 +x,1/2-y,1/2+z
loop_
_atom_site_label
_atom_site_type_symbol
_atom_site_fract_x
_atom_site_fract_y
_atom_site_fract_z
_atom_site_occupancy
C1 C       0.463485410000       0.287230890000       0.502415980000       1.000000000000
C2 C       0.502777100000       0.161109700000       0.515618750000       1.000000000000
C3 C      -1.032014140000       0.842908910000       0.645343970000       1.000000000000
C4 C       0.217493400000       0.372241810000       0.526752890000       1.000000000000
C5 C      -1.201167250000       0.782360960000       0.680590470000       1.000000000000
C6 C       0.296019960000       0.122550400000       0.552765830000       1.000000000000
C7 C      -0.607261980000       0.200209570000       0.677998280000       1.000000000000
C8 C      -0.857491270000       0.274878550000       0.704898400000       1.000000000000
C9 C      -0.767317800000       0.772622790000       0.615350860000       1.000000000000
C10 C      -0.257617900000       0.419065900000       0.591700920000       1.000000000000
C11 C      -1.270882560000       0.586390420000       0.721115650000       1.000000000000
C12 C      -0.002500530000       0.335644810000       0.565639940000       1.000000000000
C13 C      -1.104923750000       0.654201660000       0.685337470000       1.000000000000
C14 C      -0.467274200000       0.379371950000       0.629581990000       1.000000000000
C15 C       0.037269470000       0.208565220000       0.578896520000       1.000000000000
C16 C      -0.403647200000       0.248971230000       0.639661240000       1.000000000000
C17 C      -0.928503380000       0.404708980000       0.696151230000       1.000000000000
C18 C      -0.739004420000       0.458973090000       0.658933680000       1.000000000000
C19 C      -0.833807500000       0.590477950000       0.653400440000       1.000000000000
N1 N      -0.671115150000       0.652791110000       0.618856060000       1.000000000000
N2 N      -1.189390410000       0.468209780000       0.726512750000       1.000000000000
N3 N      -0.161884490000       0.168211200000       0.615197480000       1.000000000000
H1 H       0.630388290000       0.315506860000       0.472864080000       1.000000000000
H2 H       0.699313440000       0.095272300000       0.495872000000       1.000000000000
H3 H      -1.096990830000       0.941248390000       0.640323480000       1.000000000000
H4 H       0.186204160000       0.468559920000       0.516875890000       1.000000000000
H5 H      -1.407594520000       0.831123300000       0.704873410000       1.000000000000
H6 H       0.320886170000       0.027077880000       0.563491670000       1.000000000000
H7 H      -0.549728850000       0.102056850000       0.684046280000       1.000000000000
H8 H      -1.014817120000       0.240699360000       0.734054200000       1.000000000000
H9 H      -0.628316210000       0.817664330000       0.587068590000       1.000000000000
H10 H      -0.293197830000       0.515284090000       0.582499860000       1.000000000000
H11 H      -1.478150320000       0.634955890000       0.745573450000       1.000000000000
#END
data_mol2_opt_14-QR-14-2284-3
_audit_creation_method 'generated by cspy2.0'
_cell_length_a 7.0205
_cell_length_b 9.3051
_cell_length_c 37.3739
_cell_angle_alpha 90.0
_cell_angle_beta 33.5987
_cell_angle_gamma 90.0
loop_
_symmetry_equiv_pos_site_id
_symmetry_equiv_pos_as_xyz
1 -x,-y,-z
2 +x,+y,+z
3 -x,1/2+y,1/2-z
4 +x,1/2-y,1/2+z
loop_
_atom_site_label
_atom_site_type_symbol
_atom_site_fract_x
_atom_site_fract_y
_atom_site_fract_z
_atom_site_occupancy
C1 C       0.640786440000       0.274411660000       0.412756210000       1.000000000000
C2 C       0.325190860000       0.332871780000       0.449436850000       1.000000000000
C3 C       1.327392750000      -0.569439080000       0.253382830000       1.000000000000
C4 C       0.736897660000       0.137813260000       0.388504920000       1.000000000000
C5 C       1.075312080000      -0.625004080000       0.271089280000       1.000000000000
C6 C       0.112503440000       0.253889770000       0.461132410000       1.000000000000
C7 C      -0.160584980000      -0.171572980000       0.440260270000       1.000000000000
C8 C      -0.094863280000      -0.306983910000       0.418787000000       1.000000000000
C9 C       1.281419090000      -0.428844640000       0.273713200000       1.000000000000
C10 C       0.609225110000      -0.087906340000       0.375794490000       1.000000000000
C11 C       0.515132260000      -0.592250570000       0.328219070000       1.000000000000
C12 C       0.522360630000       0.052302210000       0.399633340000       1.000000000000
C13 C       0.784756440000      -0.540540440000       0.308340820000       1.000000000000
C14 C       0.391778970000      -0.167908690000       0.387741140000       1.000000000000
C15 C       0.204492460000       0.111302840000       0.436605870000       1.000000000000
C16 C       0.077832900000      -0.097203360000       0.425678990000       1.000000000000
C17 C       0.213439410000      -0.380883540000       0.380942190000       1.000000000000
C18 C       0.459322240000      -0.314398130000       0.364914910000       1.000000000000
C19 C       0.759662240000      -0.399261270000       0.326727090000       1.000000000000
N1 N       1.013032530000      -0.347124740000       0.308525630000       1.000000000000
N2 N       0.243467630000      -0.517508520000       0.362641230000       1.000000000000
N3 N      -0.008994580000       0.036243550000       0.448785420000       1.000000000000
H1 H       0.804868430000       0.339095710000       0.404144750000       1.000000000000
H2 H       0.253936790000       0.441317930000       0.468195980000       1.000000000000
H3 H       1.555110210000      -0.630291250000       0.224803950000       1.000000000000
H4 H       0.977216820000       0.092589630000       0.360486660000       1.000000000000
H5 H       1.095062840000      -0.732655590000       0.257016940000       1.000000000000
H6 H      -0.128979440000       0.295990020000       0.488914720000       1.000000000000
H7 H      -0.391647500000      -0.114015980000       0.468850590000       1.000000000000
H8 H      -0.269852070000      -0.365641620000       0.428988310000       1.000000000000
H9 H       1.476044490000      -0.381619780000       0.260561000000       1.000000000000
H10 H       0.846980970000      -0.135006880000       0.347806830000       1.000000000000
H11 H       0.533883700000      -0.700225440000       0.314193510000       1.000000000000
#END
data_mol2_opt_14-QR-14-3577-3
_audit_creation_method 'generated by cspy2.0'
_cell_length_a 10.2715
_cell_length_b 11.0115
_cell_length_c 16.897
_cell_angle_alpha 90.0
_cell_angle_beta 132.8551
_cell_angle_gamma 90.0
loop_
_symmetry_equiv_pos_site_id
_symmetry_equiv_pos_as_xyz
1 -x,-y,-z
2 +x,+y,+z
3 -x,1/2+y,1/2-z
4 +x,1/2-y,1/2+z
loop_
_atom_site_label
_atom_site_type_symbol
_atom_site_fract_x
_atom_site_fract_y
_atom_site_fract_z
_atom_site_occupancy
C1 C       0.918828520000       0.370538180000       0.189700750000       1.000000000000
C2 C       0.893610940000       0.249617640000       0.151804850000       1.000000000000
C3 C       0.734645430000       0.993632630000      -0.173589290000       1.000000000000
C4 C       0.887397630000       0.467084310000       0.127640010000       1.000000000000
C5 C       0.679273450000       0.948323220000      -0.268079020000       1.000000000000
C6 C       0.837691440000       0.227642900000       0.052948830000       1.000000000000
C7 C       0.658227650000       0.362252430000      -0.275292590000       1.000000000000
C8 C       0.621659520000       0.449281660000      -0.344443390000       1.000000000000
C9 C       0.776543550000       0.909796590000      -0.096124350000       1.000000000000
C10 C       0.794667570000       0.543493990000      -0.042428870000       1.000000000000
C11 C       0.610385740000       0.769326350000      -0.379754190000       1.000000000000
C12 C       0.828948200000       0.447845260000       0.024238230000       1.000000000000
C13 C       0.666649180000       0.821635290000      -0.283704750000       1.000000000000
C14 C       0.737306080000       0.520614940000      -0.143275350000       1.000000000000
C15 C       0.803656950000       0.325999720000      -0.013818600000       1.000000000000
C16 C       0.716667320000       0.394043670000      -0.173023070000       1.000000000000
C17 C       0.639999680000       0.575783580000      -0.318249810000       1.000000000000
C18 C       0.697542310000       0.613758530000      -0.218754440000       1.000000000000
C19 C       0.711626930000       0.743503190000      -0.200960520000       1.000000000000
N1 N       0.766080490000       0.790912630000      -0.108276260000       1.000000000000
N2 N       0.597464220000       0.653025200000      -0.396832980000       1.000000000000
N3 N       0.748800660000       0.301811170000      -0.110495890000       1.000000000000
H1 H       0.963195550000       0.385604190000       0.268285040000       1.000000000000
H2 H       0.919227340000       0.174429450000       0.202234340000       1.000000000000
H3 H       0.746429830000       1.090246140000      -0.157959290000       1.000000000000
H4 H       0.906325740000       0.559514820000       0.156035550000       1.000000000000
H5 H       0.645080290000       1.008039830000      -0.330985820000       1.000000000000
H6 H       0.817554340000       0.136443660000       0.022335600000       1.000000000000
H7 H       0.645139750000       0.266346820000      -0.293610090000       1.000000000000
H8 H       0.577180530000       0.427975150000      -0.422164510000       1.000000000000
H9 H       0.820917910000       0.942621850000      -0.020381680000       1.000000000000
H10 H       0.812577210000       0.636121270000      -0.015819940000       1.000000000000
H11 H       0.575882440000       0.828910350000      -0.443130770000       1.000000000000
#END
data_mol2_opt_14-QR-14-4680-3
_audit_creation_method 'generated by cspy2.0'
_cell_length_a 15.5187
_cell_length_b 3.8725
_cell_length_c 30.702
_cell_angle_alpha 90.0
_cell_angle_beta 46.5376
_cell_angle_gamma 90.0
loop_
_symmetry_equiv_pos_site_id
_symmetry_equiv_pos_as_xyz
1 -x,-y,-z
2 +x,+y,+z
3 -x,1/2+y,1/2-z
4 +x,1/2-y,1/2+z
loop_
_atom_site_label
_atom_site_type_symbol
_atom_site_fract_x
_atom_site_fract_y
_atom_site_fract_z
_atom_site_occupancy
C1 C       0.051726700000       0.349042590000       0.181339460000       1.000000000000
C2 C      -0.043726770000       0.488447220000       0.189787240000       1.000000000000
C3 C       0.661115680000      -0.576376150000      -0.146071130000       1.000000000000
C4 C       0.147260350000       0.202706390000       0.127665320000       1.000000000000
C5 C       0.642466810000      -0.552147330000      -0.183688790000       1.000000000000
C6 C      -0.041835170000       0.478804070000       0.144569410000       1.000000000000
C7 C       0.142134250000       0.184491230000      -0.053120630000       1.000000000000
C8 C       0.231265580000       0.049531140000      -0.108192500000       1.000000000000
C9 C       0.572805330000      -0.443646800000      -0.087521780000       1.000000000000
C10 C       0.248268820000       0.041669230000       0.023709390000       1.000000000000
C11 C       0.512950620000      -0.365702260000      -0.199421390000       1.000000000000
C12 C       0.152466350000       0.188047710000       0.079512180000       1.000000000000
C13 C       0.537320070000      -0.397751180000      -0.162608650000       1.000000000000
C14 C       0.249891410000       0.033106830000      -0.022304130000       1.000000000000
C15 C       0.056241910000       0.328459700000       0.088088730000       1.000000000000
C16 C       0.147838030000       0.182293980000      -0.008425700000       1.000000000000
C17 C       0.334094330000      -0.100204900000      -0.123852540000       1.000000000000
C18 C       0.345535620000      -0.112337990000      -0.081998190000       1.000000000000
C19 C       0.452799160000      -0.270134880000      -0.102681010000       1.000000000000
N1 N       0.473615610000      -0.297764680000      -0.066463020000       1.000000000000
N2 N       0.416939840000      -0.225448100000      -0.181465240000       1.000000000000
N3 N       0.055808000000       0.322640830000       0.044488170000       1.000000000000
H1 H       0.048170360000       0.359775180000       0.217835520000       1.000000000000
H2 H      -0.118555830000       0.603282730000       0.232654980000       1.000000000000
H3 H       0.740500320000      -0.692900200000      -0.160261710000       1.000000000000
H4 H       0.220352080000       0.095995370000       0.120918140000       1.000000000000
H5 H       0.706997380000      -0.649549660000      -0.229321340000       1.000000000000
H6 H      -0.113406700000       0.583133980000       0.149907420000       1.000000000000
H7 H       0.063866540000       0.298697260000      -0.040463640000       1.000000000000
H8 H       0.229418230000       0.047943560000      -0.142808200000       1.000000000000
H9 H       0.584735600000      -0.458865290000      -0.056569840000       1.000000000000
H10 H       0.321910650000      -0.065907990000       0.016009710000       1.000000000000
H11 H       0.577478750000      -0.463015170000      -0.245261070000       1.000000000000
#END
data_mol2_opt_14-QR-14-5989-3
_audit_creation_method 'generated by cspy2.0'
_cell_length_a 5.241
_cell_length_b 13.3405
_cell_length_c 43.6509
_cell_angle_alpha 90.0
_cell_angle_beta 153.6906
_cell_angle_gamma 90.0
loop_
_symmetry_equiv_pos_site_id
_symmetry_equiv_pos_as_xyz
1 -x,-y,-z
2 +x,+y,+z
3 -x,1/2+y,1/2-z
4 +x,1/2-y,1/2+z
loop_
_atom_site_label
_atom_site_type_symbol
_atom_site_fract_x
_atom_site_fract_y
_atom_site_fract_z
_atom_site_occupancy
C1 C       0.089538470000       0.794205750000       0.394457180000       1.000000000000
C2 C       0.265202150000       0.702056580000       0.399874520000       1.000000000000
C3 C       0.848752530000       0.952361890000       0.660837050000       1.000000000000
C4 C       0.223488390000       0.815276570000       0.438723940000       1.000000000000
C5 C       1.155742990000       0.872668540000       0.705274690000       1.000000000000
C6 C       0.570209910000       0.632989480000       0.449263000000       1.000000000000
C7 C       1.476484680000       0.525190470000       0.638295030000       1.000000000000
C8 C       1.638605440000       0.537070250000       0.685267070000       1.000000000000
C9 C       0.658822920000       0.946806660000       0.609793600000       1.000000000000
C10 C       0.689493400000       0.763300970000       0.537462190000       1.000000000000
C11 C       1.582141660000       0.704890890000       0.742618050000       1.000000000000
C12 C       0.540776440000       0.745259560000       0.490845060000       1.000000000000
C13 C       1.267401200000       0.789657000000       0.698229670000       1.000000000000
C14 C       1.001634750000       0.692712790000       0.587830570000       1.000000000000
C15 C       0.717282950000       0.652456950000       0.496229530000       1.000000000000
C16 C       1.155503540000       0.601798210000       0.588250540000       1.000000000000
C17 C       1.496107150000       0.626067080000       0.686751900000       1.000000000000
C18 C       1.179025440000       0.704501030000       0.638849950000       1.000000000000
C19 C       1.058964750000       0.790462260000       0.645100990000       1.000000000000
N1 N       0.756191810000       0.870345710000       0.601863330000       1.000000000000
N2 N       1.692279230000       0.627039940000       0.737563230000       1.000000000000
N3 N       1.017173530000       0.583373340000       0.544216070000       1.000000000000
H1 H      -0.151657100000       0.847709390000       0.354908450000       1.000000000000
H2 H       0.154736390000       0.686855480000       0.364300760000       1.000000000000
H3 H       0.752363670000       1.017741080000       0.664243680000       1.000000000000
H4 H       0.090982380000       0.885402640000       0.434887800000       1.000000000000
H5 H       1.314065830000       0.872245190000       0.745705330000       1.000000000000
H6 H       0.708689140000       0.562326340000       0.454415940000       1.000000000000
H7 H       1.580051740000       0.458615560000       0.636364340000       1.000000000000
H8 H       1.881456630000       0.480592500000       0.723664110000       1.000000000000
H9 H       0.414300630000       1.008599490000       0.573738270000       1.000000000000
H10 H       0.562259070000       0.832538390000       0.534593790000       1.000000000000
H11 H       1.742037310000       0.704142990000       0.783285920000       1.000000000000
#END
data_mol2_opt_14-QR-14-1297-3
_audit_creation_method 'generated by cspy2.0'
_cell_length_a 35.2008
_cell_length_b 4.0069
_cell_length_c 102.5903
_cell_angle_alpha 90.0
_cell_angle_beta 5.4278
_cell_angle_gamma 90.0
loop_
_symmetry_equiv_pos_site_id
_symmetry_equiv_pos_as_xyz
1 -x,-y,-z
2 +x,+y,+z
3 -x,1/2+y,1/2-z
4 +x,1/2-y,1/2+z
loop_
_atom_site_label
_atom_site_type_symbol
_atom_site_fract_x
_atom_site_fract_y
_atom_site_fract_z
_atom_site_occupancy
C1 C       0.219804260000       0.625142390000       0.009622000000       1.000000000000
C2 C       0.600802750000       0.780054030000      -0.122200470000       1.000000000000
C3 C      -1.579023120000       0.598842990000       0.565056480000       1.000000000000
C4 C      -0.057578260000       0.629893300000       0.094525670000       1.000000000000
C5 C      -1.411841670000       0.765995400000       0.497598610000       1.000000000000
C6 C       0.696721980000       0.936238990000      -0.166414860000       1.000000000000
C7 C       0.380836160000       1.277625740000      -0.101526430000       1.000000000000
C8 C       0.135507910000       1.298212230000      -0.028196180000       1.000000000000
C9 C      -1.346470850000       0.565388520000       0.497017010000       1.000000000000
C10 C      -0.241671980000       0.801214030000       0.134962380000       1.000000000000
C11 C      -0.831186330000       1.071390140000       0.290038560000       1.000000000000
C12 C       0.031375020000       0.789891610000       0.052074570000       1.000000000000
C13 C      -1.020019370000       0.895635740000       0.364914110000       1.000000000000
C14 C      -0.142101750000       0.960208740000       0.089283450000       1.000000000000
C15 C       0.415202370000       0.945922750000      -0.080711740000       1.000000000000
C16 C       0.253598690000       1.109082930000      -0.046438950000       1.000000000000
C17 C      -0.258630760000       1.153590550000       0.106565800000       1.000000000000
C18 C      -0.404437320000       0.984756260000       0.167508110000       1.000000000000
C19 C      -0.806392060000       0.849870730000       0.303841830000       1.000000000000
N1 N      -0.979494730000       0.683503030000       0.373052810000       1.000000000000
N2 N      -0.470893000000       1.194676040000       0.167696470000       1.000000000000
N3 N       0.517343680000       1.100755420000      -0.126733610000       1.000000000000
H1 H       0.150910770000       0.503003530000       0.042314770000       1.000000000000
H2 H       0.816247000000       0.773355550000      -0.187870680000       1.000000000000
H3 H      -1.878993850000       0.495010960000       0.667089770000       1.000000000000
H4 H      -0.348614520000       0.512206650000       0.195153710000       1.000000000000
H5 H      -1.575211400000       0.800499230000       0.544348950000       1.000000000000
H6 H       0.984646880000       1.055942700000      -0.266278400000       1.000000000000
H7 H       0.679244270000       1.385018330000      -0.203369820000       1.000000000000
H8 H       0.223637890000       1.423494710000      -0.067202350000       1.000000000000
H9 H      -1.469897650000       0.434607390000       0.547558720000       1.000000000000
H10 H      -0.532763760000       0.685781240000       0.235388310000       1.000000000000
H11 H      -0.993969610000       1.106555210000       0.336535130000       1.000000000000
#END
data_mol2_opt_14-QR-14-4109-3
_audit_creation_method 'generated by cspy2.0'
_cell_length_a 3.8724
_cell_length_b 18.9485
_cell_length_c 18.8336
_cell_angle_alpha 90.0
_cell_angle_beta 99.408
_cell_angle_gamma 90.0
loop_
_symmetry_equiv_pos_site_id
_symmetry_equiv_pos_as_xyz
1 -x,-y,-z
2 +x,+y,+z
3 -x,1/2+y,1/2-z
4 +x,1/2-y,1/2+z
loop_
_atom_site_label
_atom_site_type_symbol
_atom_site_fract_x
_atom_site_fract_y
_atom_site_fract_z
_atom_site_occupancy
C1 C       0.644778340000       0.026137460000       0.617441590000       1.000000000000
C2 C       0.552224490000       0.016878430000       0.686912420000       1.000000000000
C3 C       1.332025390000      -0.310988210000       0.375913000000       1.000000000000
C4 C       0.754301180000      -0.030121000000       0.581313820000       1.000000000000
C5 C       1.325694340000      -0.369673920000       0.418479630000       1.000000000000
C6 C       0.570978530000      -0.048219450000       0.718812730000       1.000000000000
C7 C       0.815416830000      -0.293230820000       0.718911550000       1.000000000000
C8 C       0.917138830000      -0.352936870000       0.688885140000       1.000000000000
C9 C       1.231343330000      -0.246071580000       0.402725750000       1.000000000000
C10 C       0.886933070000      -0.158000570000       0.577981230000       1.000000000000
C11 C       1.208876080000      -0.421632200000       0.532823390000       1.000000000000
C12 C       0.777032250000      -0.098723840000       0.612752550000       1.000000000000
C13 C       1.220284770000      -0.362819360000       0.486311640000       1.000000000000
C14 C       0.904919330000      -0.224305120000       0.610679480000       1.000000000000
C15 C       0.683836220000      -0.107971020000       0.682740260000       1.000000000000
C16 C       0.804743530000      -0.227186430000       0.681376080000       1.000000000000
C17 C       1.017862890000      -0.352455360000       0.618886200000       1.000000000000
C18 C       1.014831720000      -0.289245100000       0.578902890000       1.000000000000
C19 C       1.122473600000      -0.295050550000       0.509100010000       1.000000000000
N1 N       1.131410990000      -0.237905240000       0.465848180000       1.000000000000
N2 N       1.113641270000      -0.417250480000       0.595718340000       1.000000000000
N3 N       0.699592400000      -0.171247370000       0.715289650000       1.000000000000
H1 H       0.627728380000       0.078222000000       0.593304080000       1.000000000000
H2 H       0.466039630000       0.062142180000       0.714599770000       1.000000000000
H3 H       1.411181210000      -0.313666010000       0.323427490000       1.000000000000
H4 H       0.825198980000      -0.023433890000       0.528323190000       1.000000000000
H5 H       1.400313770000      -0.421238470000       0.400991300000       1.000000000000
H6 H       0.501999660000      -0.056605850000       0.771638350000       1.000000000000
H7 H       0.738351500000      -0.292527690000       0.771645790000       1.000000000000
H8 H       0.927381410000      -0.403504890000       0.715915660000       1.000000000000
H9 H       1.233578980000      -0.198555670000       0.370410620000       1.000000000000
H10 H       0.958628330000      -0.152569170000       0.525257580000       1.000000000000
H11 H       1.283453260000      -0.473496440000       0.515489540000       1.000000000000
#END
data_mol2_opt_14-QR-14-16-3
_audit_creation_method 'generated by cspy2.0'
_cell_length_a 14.3438
_cell_length_b 5.353
_cell_length_c 17.6305
_cell_angle_alpha 90.0
_cell_angle_beta 91.8085
_cell_angle_gamma 90.0
loop_
_symmetry_equiv_pos_site_id
_symmetry_equiv_pos_as_xyz
1 -x,-y,-z
2 +x,+y,+z
3 -x,1/2+y,1/2-z
4 +x,1/2-y,1/2+z
loop_
_atom_site_label
_atom_site_type_symbol
_atom_site_fract_x
_atom_site_fract_y
_atom_site_fract_z
_atom_site_occupancy
C1 C       0.427379200000       0.999988720000       0.650176090000       1.000000000000
C2 C       0.352711610000       0.839575220000       0.626947870000       1.000000000000
C3 C       0.368731160000       2.168803710000       0.972955160000       1.000000000000
C4 C       0.413568190000       1.185097570000       0.702192590000       1.000000000000
C5 C       0.277328420000       2.156862470000       0.993650620000       1.000000000000
C6 C       0.265978330000       0.867283680000       0.656061650000       1.000000000000
C7 C       0.054724200000       1.273854460000       0.816389860000       1.000000000000
C8 C       0.032117670000       1.447731910000       0.868298320000       1.000000000000
C9 C       0.398891510000       1.995416170000       0.918852770000       1.000000000000
C10 C       0.306554940000       1.405924530000       0.787291610000       1.000000000000
C11 C       0.122801930000       1.953053380000       0.979555020000       1.000000000000
C12 C       0.324260110000       1.219663120000       0.733812990000       1.000000000000
C13 C       0.218109490000       1.974386380000       0.960491590000       1.000000000000
C14 C       0.218027130000       1.433088230000       0.816931250000       1.000000000000
C15 C       0.249104750000       1.058005740000       0.710347630000       1.000000000000
C16 C       0.147671720000       1.259339770000       0.788962990000       1.000000000000
C17 C       0.099746820000       1.623155960000       0.897617660000       1.000000000000
C18 C       0.192584200000       1.620349110000       0.872967230000       1.000000000000
C19 C       0.254593650000       1.806328360000       0.906235150000       1.000000000000
N1 N       0.345325640000       1.822603720000       0.886830980000       1.000000000000
N2 N       0.066184400000       1.787486870000       0.950053450000       1.000000000000
N3 N       0.163321480000       1.080896770000       0.738016110000       1.000000000000
H1 H       0.495444050000       0.974303280000       0.626299330000       1.000000000000
H2 H       0.365149350000       0.694076080000       0.585686780000       1.000000000000
H3 H       0.416812330000       2.305777910000       0.996873920000       1.000000000000
H4 H       0.470200270000       1.308031140000       0.720163010000       1.000000000000
H5 H       0.249711270000       2.285098130000       1.034998550000       1.000000000000
H6 H       0.208040400000       0.747576530000       0.639274790000       1.000000000000
H7 H       0.004695550000       1.139848470000       0.793615090000       1.000000000000
H8 H      -0.037402350000       1.462884080000       0.890057910000       1.000000000000
H9 H       0.470830080000       1.999816180000       0.901166610000       1.000000000000
H10 H       0.361849440000       1.530224820000       0.805977220000       1.000000000000
H11 H       0.094779850000       2.081319960000       1.021044370000       1.000000000000
#END
data_mol2_opt_14-QR-14-4438-3
_audit_creation_method 'generated by cspy2.0'
_cell_length_a 23.3732
_cell_length_b 3.7648
_cell_length_c 21.2402
_cell_angle_alpha 90.0
_cell_angle_beta 133.3078
_cell_angle_gamma 90.0
loop_
_symmetry_equiv_pos_site_id
_symmetry_equiv_pos_as_xyz
1 -x,-y,-z
2 +x,+y,+z
3 -x,1/2+y,1/2-z
4 +x,1/2-y,1/2+z
loop_
_atom_site_label
_atom_site_type_symbol
_atom_site_fract_x
_atom_site_fract_y
_atom_site_fract_z
_atom_site_occupancy
C1 C       0.999607790000       0.712645600000       0.139185630000       1.000000000000
C2 C       0.974565890000       0.724846430000       0.056405220000       1.000000000000
C3 C       0.709271210000      -0.040489080000       0.218231210000       1.000000000000
C4 C       0.950137360000       0.589486620000       0.147748970000       1.000000000000
C5 C       0.639935700000      -0.136593470000       0.137465890000       1.000000000000
C6 C       0.900798330000       0.614138400000      -0.015960910000       1.000000000000
C7 C       0.650217360000       0.144275490000      -0.154484100000       1.000000000000
C8 C       0.596053860000       0.015406860000      -0.154765850000       1.000000000000
C9 C       0.769350320000       0.098137790000       0.225101530000       1.000000000000
C10 C       0.820101430000       0.342859730000       0.079230320000       1.000000000000
C11 C       0.561267520000      -0.187787230000      -0.019570420000       1.000000000000
C12 C       0.872906170000       0.471708570000       0.073910610000       1.000000000000
C13 C       0.631667560000      -0.093573140000       0.065648980000       1.000000000000
C14 C       0.744990860000       0.229578380000       0.005261580000       1.000000000000
C15 C       0.847749490000       0.484250450000      -0.009435320000       1.000000000000
C16 C       0.726149260000       0.254945720000      -0.075263890000       1.000000000000
C17 C       0.612356720000      -0.014881770000      -0.076405900000       1.000000000000
C18 C       0.685832380000       0.090218060000       0.003991850000       1.000000000000
C19 C       0.695581120000       0.048654020000       0.078616220000       1.000000000000
N1 N       0.763489310000       0.141557090000       0.159278640000       1.000000000000
N2 N       0.551536210000      -0.151284290000      -0.087255350000       1.000000000000
N3 N       0.775719050000       0.377144300000      -0.081505580000       1.000000000000
H1 H       1.058319490000       0.801809470000       0.195537970000       1.000000000000
H2 H       1.014685210000       0.823274800000       0.051052470000       1.000000000000
H3 H       0.718335420000      -0.068577970000       0.275291660000       1.000000000000
H4 H       0.968861250000       0.579403880000       0.210676920000       1.000000000000
H5 H       0.591339880000      -0.244893470000       0.127764620000       1.000000000000
H6 H       0.880375320000       0.620876510000      -0.079665350000       1.000000000000
H7 H       0.639035920000       0.169047670000      -0.212919550000       1.000000000000
H8 H       0.538336230000      -0.070392720000      -0.213530560000       1.000000000000
H9 H       0.824984540000       0.177072310000       0.288104670000       1.000000000000
H10 H       0.837486970000       0.330435100000       0.141148410000       1.000000000000
H11 H       0.512340610000      -0.296681830000      -0.029617730000       1.000000000000
#END
data_mol2_opt_14-QR-14-4172-3
_audit_creation_method 'generated by cspy2.0'
_cell_length_a 33.5368
_cell_length_b 3.8267
_cell_length_c 21.4725
_cell_angle_alpha 90.0
_cell_angle_beta 29.3369
_cell_angle_gamma 90.0
loop_
_symmetry_equiv_pos_site_id
_symmetry_equiv_pos_as_xyz
1 -x,-y,-z
2 +x,+y,+z
3 -x,1/2+y,1/2-z
4 +x,1/2-y,1/2+z
loop_
_atom_site_label
_atom_site_type_symbol
_atom_site_fract_x
_atom_site_fract_y
_atom_site_fract_z
_atom_site_occupancy
C1 C       0.997216710000       0.176604530000       0.384231760000       1.000000000000
C2 C       1.028878830000       0.048521080000       0.283827780000       1.000000000000
C3 C       1.266104840000       0.156055300000       0.357213580000       1.000000000000
C4 C       1.043356730000       0.165479170000       0.374447860000       1.000000000000
C5 C       1.340042170000       0.012222890000       0.241281490000       1.000000000000
C6 C       1.105784280000      -0.087805120000       0.175974580000       1.000000000000
C7 C       1.357087580000      -0.398578980000      -0.073224860000       1.000000000000
C8 C       1.408864210000      -0.422613970000      -0.094977220000       1.000000000000
C9 C       1.207856510000       0.190960090000       0.388786400000       1.000000000000
C10 C       1.173434250000       0.008876050000       0.248833910000       1.000000000000
C11 C       1.429888530000      -0.244313540000       0.038464140000       1.000000000000
C12 C       1.123722690000       0.025627230000       0.263595540000       1.000000000000
C13 C       1.354600600000      -0.093292510000       0.159574470000       1.000000000000
C14 C       1.251885580000      -0.129730350000       0.138544140000       1.000000000000
C15 C       1.155529080000      -0.103399520000       0.162552680000       1.000000000000
C16 C       1.277361940000      -0.252175930000       0.043128990000       1.000000000000
C17 C       1.386126800000      -0.303777290000      -0.003084690000       1.000000000000
C18 C       1.308444580000      -0.157761990000       0.113845800000       1.000000000000
C19 C       1.292155130000      -0.047901590000       0.199281070000       1.000000000000
N1 N       1.219574610000       0.095078390000       0.314557950000       1.000000000000
N2 N       1.445376120000      -0.345039750000      -0.039193410000       1.000000000000
N3 N       1.230788860000      -0.238336950000       0.055654160000       1.000000000000
H1 H       0.936128120000       0.283368120000       0.468706620000       1.000000000000
H2 H       0.991321690000       0.059847520000       0.293488820000       1.000000000000
H3 H       1.252132610000       0.240870210000       0.423148730000       1.000000000000
H4 H       1.019595690000       0.262756670000       0.450636520000       1.000000000000
H5 H       1.387510240000      -0.022049000000       0.211259630000       1.000000000000
H6 H       1.131236680000      -0.186946510000       0.098270660000       1.000000000000
H7 H       1.373131910000      -0.486666670000      -0.141393920000       1.000000000000
H8 H       1.469391210000      -0.531530950000      -0.181915970000       1.000000000000
H9 H       1.148660400000       0.303627030000       0.479890480000       1.000000000000
H10 H       1.151050530000       0.104161830000       0.323383070000       1.000000000000
H11 H       1.477720940000      -0.279140080000       0.007911700000       1.000000000000
#END
data_mol2_opt_14-QR-14-7069-3
_audit_creation_method 'generated by cspy2.0'
_cell_length_a 8.8216
_cell_length_b 9.6079
_cell_length_c 16.338
_cell_angle_alpha 90.0
_cell_angle_beta 93.923
_cell_angle_gamma 90.0
loop_
_symmetry_equiv_pos_site_id
_symmetry_equiv_pos_as_xyz
1 -x,-y,-z
2 +x,+y,+z
3 -x,1/2+y,1/2-z
4 +x,1/2-y,1/2+z
loop_
_atom_site_label
_atom_site_type_symbol
_atom_site_fract_x
_atom_site_fract_y
_atom_site_fract_z
_atom_site_occupancy
C1 C       0.167187430000       0.563206900000       0.765437710000       1.000000000000
C2 C       0.216258360000       0.703378060000       0.757733560000       1.000000000000
C3 C      -0.485780930000       0.181973800000       0.428635010000       1.000000000000
C4 C       0.061520040000       0.507824100000       0.709397720000       1.000000000000
C5 C      -0.524124110000       0.283162680000       0.371550510000       1.000000000000
C6 C       0.158904700000       0.785187080000       0.694380580000       1.000000000000
C7 C      -0.161864910000       0.855696350000       0.453349420000       1.000000000000
C8 C      -0.265754940000       0.813460640000       0.393848870000       1.000000000000
C9 C      -0.378509030000       0.216299460000       0.493324600000       1.000000000000
C10 C      -0.108918230000       0.537923240000       0.583534890000       1.000000000000
C11 C      -0.490989410000       0.524451090000       0.322652740000       1.000000000000
C12 C      -0.000751170000       0.589732220000       0.642570780000       1.000000000000
C13 C      -0.455725270000       0.415436690000       0.379734400000       1.000000000000
C14 C      -0.166829080000       0.621686040000       0.518943860000       1.000000000000
C15 C       0.048739950000       0.730918700000       0.634899370000       1.000000000000
C16 C      -0.108541930000       0.762434410000       0.517583820000       1.000000000000
C17 C      -0.326241350000       0.674810740000       0.392793220000       1.000000000000
C18 C      -0.279274820000       0.577473960000       0.454292460000       1.000000000000
C19 C      -0.348192010000       0.440983970000       0.447133520000       1.000000000000
N1 N      -0.312495420000       0.338878620000       0.502694170000       1.000000000000
N2 N      -0.430366020000       0.647645630000       0.328343530000       1.000000000000
N3 N      -0.005565500000       0.813497760000       0.573332370000       1.000000000000
H1 H       0.214302290000       0.500495460000       0.816152990000       1.000000000000
H2 H       0.300094590000       0.745208930000       0.802786250000       1.000000000000
H3 H      -0.535352200000       0.078864680000       0.424904040000       1.000000000000
H4 H       0.023628090000       0.401015350000       0.714898660000       1.000000000000
H5 H      -0.606067320000       0.263430040000       0.320262370000       1.000000000000
H6 H       0.194433620000       0.892157540000       0.687203000000       1.000000000000
H7 H      -0.114853320000       0.959847620000       0.455183230000       1.000000000000
H8 H      -0.307915160000       0.881500200000       0.344595880000       1.000000000000
H9 H      -0.345673650000       0.138616240000       0.539609200000       1.000000000000
H10 H      -0.148193580000       0.432005590000       0.587800480000       1.000000000000
H11 H      -0.573143150000       0.505114250000       0.271063290000       1.000000000000
#END
data_mol2_opt_15-QR-15-12370-3
_audit_creation_method 'generated by cspy2.0'
_cell_length_a 49.0646
_cell_length_b 3.8536
_cell_length_c 21.3869
_cell_angle_alpha 90.0
_cell_angle_beta 42.71410000000001
_cell_angle_gamma 90.0
loop_
_symmetry_equiv_pos_site_id
_symmetry_equiv_pos_as_xyz
1 -x,-y,-z
2 +x,+y,+z
3 -x,+y,1/2-z
4 +x,-y,1/2+z
5 1/2-x,1/2-y,-z
6 1/2+x,1/2+y,+z
7 1/2-x,1/2+y,1/2-z
8 1/2+x,1/2-y,1/2+z
loop_
_atom_site_label
_atom_site_type_symbol
_atom_site_fract_x
_atom_site_fract_y
_atom_site_fract_z
_atom_site_occupancy
C1 C       0.251861830000       0.360160080000       0.886724500000       1.000000000000
C2 C       0.265773470000       0.356882970000       0.800370810000       1.000000000000
C3 C       0.387990220000       1.197327040000       0.958858050000       1.000000000000
C4 C       0.275184100000       0.497753730000       0.893933180000       1.000000000000
C5 C       0.422894230000       1.315309090000       0.873161600000       1.000000000000
C6 C       0.302609230000       0.490697720000       0.723161440000       1.000000000000
C7 C       0.425124800000       1.037008400000       0.571772050000       1.000000000000
C8 C       0.450872290000       1.181800410000       0.569720840000       1.000000000000
C9 C       0.359283830000       1.040949820000       0.967889320000       1.000000000000
C10 C       0.338681440000       0.783991970000       0.818848120000       1.000000000000
C11 C       0.464094410000       1.392588500000       0.708334840000       1.000000000000
C12 C       0.313700830000       0.639681840000       0.815091290000       1.000000000000
C13 C       0.428571240000       1.276085060000       0.798676690000       1.000000000000
C14 C       0.376187450000       0.920785020000       0.739950360000       1.000000000000
C15 C       0.327681880000       0.636111340000       0.728147700000       1.000000000000
C16 C       0.387100820000       0.902485640000       0.656123160000       1.000000000000
C17 C       0.441211250000       1.205788470000       0.651238910000       1.000000000000
C18 C       0.404337800000       1.077569940000       0.736707690000       1.000000000000
C19 C       0.397892270000       1.114859050000       0.814136360000       1.000000000000
N1 N       0.363670080000       1.000502630000       0.899678440000       1.000000000000
N2 N       0.470371480000       1.360248410000       0.638063850000       1.000000000000
N3 N       0.363682350000       0.765800720000       0.651304650000       1.000000000000
H1 H       0.222574150000       0.252628260000       0.946890550000       1.000000000000
H2 H       0.246820400000       0.246716570000       0.796170740000       1.000000000000
H3 H       0.382295300000       1.221670210000       1.018117240000       1.000000000000
H4 H       0.264756660000       0.501142990000       0.959568230000       1.000000000000
H5 H       0.446216540000       1.438051060000       0.861570860000       1.000000000000
H6 H       0.313863300000       0.491167940000       0.656668320000       1.000000000000
H7 H       0.431864160000       1.016644150000       0.511015310000       1.000000000000
H8 H       0.479736180000       1.285692560000       0.507110560000       1.000000000000
H9 H       0.331323250000       0.944501580000       1.034785290000       1.000000000000
H10 H       0.328914310000       0.790134780000       0.883396600000       1.000000000000
H11 H       0.487581520000       1.516026130000       0.696377320000       1.000000000000
#END
data_mol2_opt_14-QR-14-5696-3
_audit_creation_method 'generated by cspy2.0'
_cell_length_a 8.8766
_cell_length_b 9.5765
_cell_length_c 38.0399
_cell_angle_alpha 90.0
_cell_angle_beta 154.7317
_cell_angle_gamma 90.0
loop_
_symmetry_equiv_pos_site_id
_symmetry_equiv_pos_as_xyz
1 -x,-y,-z
2 +x,+y,+z
3 -x,1/2+y,1/2-z
4 +x,1/2-y,1/2+z
loop_
_atom_site_label
_atom_site_type_symbol
_atom_site_fract_x
_atom_site_fract_y
_atom_site_fract_z
_atom_site_occupancy
C1 C       0.107812780000       0.059280230000       0.235040020000       1.000000000000
C2 C       0.184562710000       0.200205820000       0.242187170000       1.000000000000
C3 C       0.804075980000      -0.319498230000       0.572301210000       1.000000000000
C4 C       0.227920430000       0.004138080000       0.291352110000       1.000000000000
C5 C       0.987703800000      -0.216667540000       0.628337580000       1.000000000000
C6 C       0.379303000000       0.282972040000       0.305288680000       1.000000000000
C7 C       1.019995670000       0.356390090000       0.545844090000       1.000000000000
C8 C       1.151912890000       0.314991240000       0.605015390000       1.000000000000
C9 C       0.657315440000      -0.286433100000       0.508340280000       1.000000000000
C10 C       0.559832890000       0.035703940000       0.417014920000       1.000000000000
C11 C       1.209136860000       0.026544500000       0.675977300000       1.000000000000
C12 C       0.431319270000       0.087083640000       0.357877210000       1.000000000000
C13 C       1.021737510000      -0.084025000000       0.619837600000       1.000000000000
C14 C       0.757697030000       0.120619650000       0.481154960000       1.000000000000
C15 C       0.508529500000       0.229001650000       0.365017870000       1.000000000000
C16 C       0.819125880000       0.261940970000       0.482089430000       1.000000000000
C17 C       1.096634340000       0.175982100000       0.606290350000       1.000000000000
C18 C       0.902292360000       0.077203440000       0.545575880000       1.000000000000
C19 C       0.864334510000      -0.059770650000       0.553161350000       1.000000000000
N1 N       0.684267160000      -0.163519920000       0.498666530000       1.000000000000
N2 N       1.246275190000       0.149988860000       0.670116140000       1.000000000000
N3 N       0.698817570000       0.312571810000       0.426277560000       1.000000000000
H1 H      -0.046961310000      -0.004181090000       0.184511820000       1.000000000000
H2 H       0.086814610000       0.241849420000       0.196905280000       1.000000000000
H3 H       0.771046670000      -0.422970410000       0.576333160000       1.000000000000
H4 H       0.170300060000      -0.103225470000       0.286257530000       1.000000000000
H5 H       1.107339880000      -0.235412950000       0.679071550000       1.000000000000
H6 H       0.441226470000       0.390520080000       0.312053320000       1.000000000000
H7 H       1.058758430000       0.460825350000       0.543818580000       1.000000000000
H8 H       1.304076620000       0.384017960000       0.653811090000       1.000000000000
H9 H       0.510468910000      -0.365481940000       0.462949360000       1.000000000000
H10 H       0.505646420000      -0.070737070000       0.413135750000       1.000000000000
H11 H       1.329582400000       0.008224790000       0.726983460000       1.000000000000
#END
data_mol2_opt_15-QR-15-5242-3
_audit_creation_method 'generated by cspy2.0'
_cell_length_a 45.6449
_cell_length_b 3.972
_cell_length_c 21.6206
_cell_angle_alpha 90.0
_cell_angle_beta 134.0212
_cell_angle_gamma 90.0
loop_
_symmetry_equiv_pos_site_id
_symmetry_equiv_pos_as_xyz
1 -x,-y,-z
2 +x,+y,+z
3 -x,+y,1/2-z
4 +x,-y,1/2+z
5 1/2-x,1/2-y,-z
6 1/2+x,1/2+y,+z
7 1/2-x,1/2+y,1/2-z
8 1/2+x,1/2-y,1/2+z
loop_
_atom_site_label
_atom_site_type_symbol
_atom_site_fract_x
_atom_site_fract_y
_atom_site_fract_z
_atom_site_occupancy
C1 C       0.254315300000       1.060789110000       0.871713020000       1.000000000000
C2 C       0.269065760000       0.949571890000       0.951764860000       1.000000000000
C3 C       0.380476870000       0.712899910000       0.718554530000       1.000000000000
C4 C       0.276041390000       0.997905960000       0.850797700000       1.000000000000
C5 C       0.414869770000       0.537673900000       0.785530680000       1.000000000000
C6 C       0.305131630000       0.778302670000       1.009163530000       1.000000000000
C7 C       0.422984530000       0.292528150000       1.092344370000       1.000000000000
C8 C       0.447144940000       0.212840530000       1.079309690000       1.000000000000
C9 C       0.353419410000       0.808419550000       0.726293450000       1.000000000000
C10 C       0.337056260000       0.748960850000       0.890467610000       1.000000000000
C11 C       0.456744500000       0.280942280000       0.929718180000       1.000000000000
C12 C       0.313713530000       0.820150210000       0.908869980000       1.000000000000
C13 C       0.421673600000       0.461239550000       0.858320370000       1.000000000000
C14 C       0.373776050000       0.573600010000       0.949143720000       1.000000000000
C15 C       0.328541970000       0.708365720000       0.989492440000       1.000000000000
C16 C       0.385670940000       0.473812010000       1.028400440000       1.000000000000
C17 C       0.436461720000       0.306288750000       1.001623520000       1.000000000000
C18 C       0.400216620000       0.486193850000       0.935953460000       1.000000000000
C19 C       0.392637910000       0.567650980000       0.860633430000       1.000000000000
N1 N       0.358887890000       0.740790640000       0.793422180000       1.000000000000
N2 N       0.464032110000       0.206578090000       0.997889240000       1.000000000000
N3 N       0.363815280000       0.539659230000       1.046987840000       1.000000000000
H1 H       0.225663750000       1.195957160000       0.827322550000       1.000000000000
H2 H       0.251376210000       1.001940600000       0.967063300000       1.000000000000
H3 H       0.373961420000       0.777416720000       0.661346680000       1.000000000000
H4 H       0.264966510000       1.081936560000       0.789862010000       1.000000000000
H5 H       0.436939420000       0.456888080000       0.783605440000       1.000000000000
H6 H       0.316998260000       0.691109300000       1.070492320000       1.000000000000
H7 H       0.430513510000       0.224146220000       1.150506190000       1.000000000000
H8 H       0.475437230000       0.075979930000       1.126369060000       1.000000000000
H9 H       0.325905690000       0.947625400000       0.674449880000       1.000000000000
H10 H       0.326621280000       0.830094480000       0.830252030000       1.000000000000
H11 H       0.478974760000       0.199265240000       0.928063400000       1.000000000000
#END
data_mol2_opt_14-QR-14-5042-3
_audit_creation_method 'generated by cspy2.0'
_cell_length_a 3.8728
_cell_length_b 20.753
_cell_length_c 19.5974
_cell_angle_alpha 90.0
_cell_angle_beta 61.9288
_cell_angle_gamma 90.0
loop_
_symmetry_equiv_pos_site_id
_symmetry_equiv_pos_as_xyz
1 -x,-y,-z
2 +x,+y,+z
3 -x,1/2+y,1/2-z
4 +x,1/2-y,1/2+z
loop_
_atom_site_label
_atom_site_type_symbol
_atom_site_fract_x
_atom_site_fract_y
_atom_site_fract_z
_atom_site_occupancy
C1 C       0.399384720000       0.376067460000       0.450204850000       1.000000000000
C2 C       0.507852950000       0.311601540000       0.456025180000       1.000000000000
C3 C      -0.268321740000       0.650406240000       0.813828920000       1.000000000000
C4 C       0.293855120000       0.417924890000       0.510762850000       1.000000000000
C5 C      -0.241248800000       0.618050130000       0.872263420000       1.000000000000
C6 C       0.508619650000       0.290303610000       0.522056150000       1.000000000000
C7 C       0.313622390000       0.323585720000       0.776947130000       1.000000000000
C8 C       0.218092400000       0.360069960000       0.840500570000       1.000000000000
C9 C      -0.175712010000       0.616299430000       0.745201750000       1.000000000000
C10 C       0.186333040000       0.438500520000       0.643994930000       1.000000000000
C11 C      -0.090697110000       0.516911240000       0.919916730000       1.000000000000
C12 C       0.291281700000       0.397535070000       0.580443450000       1.000000000000
C13 C      -0.123603510000       0.552964980000       0.861502250000       1.000000000000
C14 C       0.188366370000       0.416587550000       0.711148010000       1.000000000000
C15 C       0.400479340000       0.332582380000       0.586237240000       1.000000000000
C16 C       0.303354580000       0.350109620000       0.710326280000       1.000000000000
C17 C       0.103277690000       0.426189550000       0.843688710000       1.000000000000
C18 C       0.085300880000       0.455452870000       0.780287240000       1.000000000000
C19 C      -0.035232740000       0.522271720000       0.790108760000       1.000000000000
N1 N      -0.064747430000       0.555487910000       0.733321610000       1.000000000000
N2 N       0.016218680000       0.456848370000       0.912051670000       1.000000000000
N3 N       0.404034480000       0.310415260000       0.650312140000       1.000000000000
H1 H       0.401098090000       0.391796280000       0.397296130000       1.000000000000
H2 H       0.590556290000       0.279227240000       0.407368050000       1.000000000000
H3 H      -0.357500010000       0.700415220000       0.819447570000       1.000000000000
H4 H       0.210902740000       0.467146750000       0.506705520000       1.000000000000
H5 H      -0.308712640000       0.641544500000       0.926591670000       1.000000000000
H6 H       0.589964770000       0.241468750000       0.527888250000       1.000000000000
H7 H       0.401102090000       0.273625170000       0.773423080000       1.000000000000
H8 H       0.223588980000       0.341365290000       0.891555400000       1.000000000000
H9 H      -0.194337460000       0.640471210000       0.697800190000       1.000000000000
H10 H       0.102898060000       0.487638890000       0.641222090000       1.000000000000
H11 H      -0.158013520000       0.540296790000       0.974535450000       1.000000000000
#END
data_mol2_opt_33-QR-33-1201-3
_audit_creation_method 'generated by cspy2.0'
_cell_length_a 22.8258
_cell_length_b 5.3538
_cell_length_c 11.2019
_cell_angle_alpha 90.0
_cell_angle_beta 90.0
_cell_angle_gamma 90.0
loop_
_symmetry_equiv_pos_site_id
_symmetry_equiv_pos_as_xyz
1 +x,+y,+z
2 -x,-y,1/2+z
3 1/2+x,1/2-y,+z
4 1/2-x,1/2+y,1/2+z
loop_
_atom_site_label
_atom_site_type_symbol
_atom_site_fract_x
_atom_site_fract_y
_atom_site_fract_z
_atom_site_occupancy
C1 C       0.770681320000       0.441109820000       0.840949990000       1.000000000000
C2 C       0.767614300000       0.471198070000       0.714904670000       1.000000000000
C3 C       0.580807830000      -0.678803610000       1.217652110000       1.000000000000
C4 C       0.738984180000       0.257805380000       0.896485660000       1.000000000000
C5 C       0.550425660000      -0.806636790000       1.131241320000       1.000000000000
C6 C       0.733025320000       0.318004410000       0.647065290000       1.000000000000
C7 C       0.599699740000      -0.354947770000       0.606432300000       1.000000000000
C8 C       0.566612240000      -0.543432520000       0.650076790000       1.000000000000
C9 C       0.616431500000      -0.478183820000       1.180885000000       1.000000000000
C10 C       0.669288520000      -0.096111770000       0.881359110000       1.000000000000
C11 C       0.525550570000      -0.858266850000       0.917526730000       1.000000000000
C12 C       0.702501710000       0.094564390000       0.828861630000       1.000000000000
C13 C       0.555968230000      -0.733384240000       1.010932940000       1.000000000000
C14 C       0.634174620000      -0.252186950000       0.811755590000       1.000000000000
C15 C       0.699438560000       0.125130690000       0.701913140000       1.000000000000
C16 C       0.634539520000      -0.203462090000       0.684657030000       1.000000000000
C17 C       0.565073250000      -0.598402050000       0.775390260000       1.000000000000
C18 C       0.598134840000      -0.456345600000       0.857740090000       1.000000000000
C19 C       0.593054050000      -0.528191700000       0.981819900000       1.000000000000
N1 N       0.622569770000      -0.405121080000       1.069215280000       1.000000000000
N2 N       0.529543300000      -0.795632690000       0.805738160000       1.000000000000
N3 N       0.665890260000      -0.022598780000       0.633172840000       1.000000000000
H1 H       0.798397060000       0.564783320000       0.892741750000       1.000000000000
H2 H       0.793089620000       0.617553570000       0.672680900000       1.000000000000
H3 H       0.577918910000      -0.728214920000       1.311211400000       1.000000000000
H4 H       0.741129470000       0.233804410000       0.992555380000       1.000000000000
H5 H       0.522206240000      -0.962890270000       1.153656280000       1.000000000000
H6 H       0.729953250000       0.337200770000       0.551007520000       1.000000000000
H7 H       0.601455480000      -0.310638780000       0.512182290000       1.000000000000
H8 H       0.539947000000      -0.660896660000       0.593173300000       1.000000000000
H9 H       0.641056710000      -0.372897310000       1.247039550000       1.000000000000
H10 H       0.670766870000      -0.123365240000       0.976732080000       1.000000000000
H11 H       0.497188090000      -1.015249420000       0.939596050000       1.000000000000
#END
data_mol2_opt_2-QR-2-5793-3
_audit_creation_method 'generated by cspy2.0'
_cell_length_a 17.1222
_cell_length_b 26.8568
_cell_length_c 4.0848
_cell_angle_alpha 125.66370000000002
_cell_angle_beta 125.7076
_cell_angle_gamma 26.8763
loop_
_symmetry_equiv_pos_site_id
_symmetry_equiv_pos_as_xyz
1 -x,-y,-z
2 +x,+y,+z
loop_
_atom_site_label
_atom_site_type_symbol
_atom_site_fract_x
_atom_site_fract_y
_atom_site_fract_z
_atom_site_occupancy
C1 C       0.973040870000       0.588730880000       0.460640100000       1.000000000000
C2 C       0.800436500000       0.669349000000       0.229589450000       1.000000000000
C3 C       1.525839110000       0.626350480000       1.590594840000       1.000000000000
C4 C       1.055324510000       0.599180110000       0.634264280000       1.000000000000
C5 C       1.412543210000       0.721810480000       1.497117390000       1.000000000000
C6 C       0.713761030000       0.758528260000       0.176709380000       1.000000000000
C7 C       0.682905890000       0.969095030000       0.391853480000       1.000000000000
C8 C       0.748873660000       0.989363920000       0.548833900000       1.000000000000
C9 C       1.469004170000       0.597927260000       1.439210160000       1.000000000000
C10 C       1.047605260000       0.705523000000       0.758153500000       1.000000000000
C11 C       1.123453430000       0.886278010000       1.149776010000       1.000000000000
C12 C       0.969279030000       0.690928330000       0.586170700000       1.000000000000
C13 C       1.246294260000       0.786701560000       1.257058430000       1.000000000000
C14 C       0.958521090000       0.796739580000       0.704051970000       1.000000000000
C15 C       0.795446200000       0.772050620000       0.353256470000       1.000000000000
C16 C       0.783882830000       0.873049520000       0.462858890000       1.000000000000
C17 C       0.921193750000       0.916015860000       0.790212710000       1.000000000000
C18 C       1.028298410000       0.819590750000       0.871429600000       1.000000000000
C19 C       1.199683160000       0.751655970000       1.117125170000       1.000000000000
N1 N       1.314500820000       0.656789110000       1.214279180000       1.000000000000
N2 N       0.969249370000       0.948031590000       0.928617660000       1.000000000000
N3 N       0.707314320000       0.860391390000       0.296671690000       1.000000000000
H1 H       1.038964390000       0.518831400000       0.498186070000       1.000000000000
H2 H       0.737607450000       0.659516830000       0.094699170000       1.000000000000
H3 H       1.654881110000       0.573840170000       1.773907840000       1.000000000000
H4 H       1.186909070000       0.538024570000       0.810877480000       1.000000000000
H5 H       1.448368580000       0.748325150000       1.604116620000       1.000000000000
H6 H       0.582364480000       0.820974860000       0.002169920000       1.000000000000
H7 H       0.553177230000       1.023461630000       0.209140960000       1.000000000000
H8 H       0.675620940000       1.061204880000       0.500603260000       1.000000000000
H9 H       1.555524260000       0.522831230000       1.507344150000       1.000000000000
H10 H       1.178350730000       0.645738770000       0.934989370000       1.000000000000
H11 H       1.158818790000       0.913235490000       1.256573580000       1.000000000000
#END
data_mol2_opt_19-QR-19-3051-3
_audit_creation_method 'generated by cspy2.0'
_cell_length_a 19.0443
_cell_length_b 17.6349
_cell_length_c 4.0792
_cell_angle_alpha 90.0
_cell_angle_beta 90.0
_cell_angle_gamma 90.0
loop_
_symmetry_equiv_pos_site_id
_symmetry_equiv_pos_as_xyz
1 +x,+y,+z
2 -x,1/2+y,1/2-z
3 1/2-x,-y,1/2+z
4 1/2+x,1/2-y,-z
loop_
_atom_site_label
_atom_site_type_symbol
_atom_site_fract_x
_atom_site_fract_y
_atom_site_fract_z
_atom_site_occupancy
C1 C       0.236084720000       0.843915180000       0.512721080000       1.000000000000
C2 C       0.276317300000       0.901661580000       0.667827530000       1.000000000000
C3 C       0.352453640000       0.377615660000       0.534231980000       1.000000000000
C4 C       0.257612730000       0.769906930000       0.524010140000       1.000000000000
C5 C       0.413722320000       0.375028660000       0.711470570000       1.000000000000
C6 C       0.337091580000       0.884357810000       0.830584560000       1.000000000000
C7 C       0.507305940000       0.708141240000       1.201064870000       1.000000000000
C8 C       0.534014680000       0.637469820000       1.231846190000       1.000000000000
C9 C       0.320683830000       0.448949970000       0.487791090000       1.000000000000
C10 C       0.344813980000       0.674789600000       0.710426040000       1.000000000000
C11 C       0.505354060000       0.443731890000       1.023188020000       1.000000000000
C12 C       0.320581020000       0.749666900000       0.691289150000       1.000000000000
C13 C       0.442031860000       0.442792980000       0.838216510000       1.000000000000
C14 C       0.406750940000       0.657413430000       0.877286390000       1.000000000000
C15 C       0.361066910000       0.807892190000       0.847323370000       1.000000000000
C16 C       0.443193300000       0.720847860000       1.024800580000       1.000000000000
C17 C       0.499513110000       0.573013010000       1.090052780000       1.000000000000
C18 C       0.436274960000       0.581325040000       0.912093540000       1.000000000000
C19 C       0.406308860000       0.512461010000       0.779437440000       1.000000000000
N1 N       0.345781760000       0.513299780000       0.603082010000       1.000000000000
N2 N       0.533016260000       0.505106430000       1.143255520000       1.000000000000
N3 N       0.420873840000       0.792516910000       1.008833420000       1.000000000000
H1 H       0.188132610000       0.859045700000       0.385326520000       1.000000000000
H2 H       0.258318160000       0.959933050000       0.656014230000       1.000000000000
H3 H       0.328742230000       0.327057090000       0.432015770000       1.000000000000
H4 H       0.227179150000       0.725594460000       0.406327550000       1.000000000000
H5 H       0.440829350000       0.321882500000       0.755910710000       1.000000000000
H6 H       0.368623560000       0.927295830000       0.950515830000       1.000000000000
H7 H       0.532548190000       0.757475650000       1.306373720000       1.000000000000
H8 H       0.582237610000       0.626186480000       1.363690320000       1.000000000000
H9 H       0.272143110000       0.453019500000       0.348440420000       1.000000000000
H10 H       0.315377270000       0.629825600000       0.595236660000       1.000000000000
H11 H       0.532735280000       0.390521330000       1.068489240000       1.000000000000
#END
data_mol2_opt_14-QR-14-3959-3
_audit_creation_method 'generated by cspy2.0'
_cell_length_a 7.1844
_cell_length_b 21.9574
_cell_length_c 9.7417
_cell_angle_alpha 90.0
_cell_angle_beta 63.5216
_cell_angle_gamma 90.0
loop_
_symmetry_equiv_pos_site_id
_symmetry_equiv_pos_as_xyz
1 -x,-y,-z
2 +x,+y,+z
3 -x,1/2+y,1/2-z
4 +x,1/2-y,1/2+z
loop_
_atom_site_label
_atom_site_type_symbol
[truncated: 30,448 more chars]
