# Supplementary material for: Evolutionary chemical space exploration for functional materials: computational organic semiconductor discovery
Source: Chem Sci. 2020 Apr 22;11(19):4922–33. doi: 10.1039/d0sc00554a (PMC8159259; doi:10.1039/d0sc00554a)
Supplement: SC-011-D0SC00554A-s069 [file SC-011-D0SC00554A-s069.csv]

id	spacegroup	density	energy
mol4b_opt_4-QR-4-5209-3	4	1.5885	-170.5892
mol4b_opt_33-QR-33-466-3	33	1.5736	-167.195
mol4b_opt_19-QR-19-3003-3	19	1.5689	-166.6214
mol4b_opt_29-QR-29-239-3	29	1.5786	-165.7105
mol4b_opt_4-QR-4-4615-3	4	1.5587	-165.401
mol4b_opt_14-QR-14-1440-3	14	1.5655	-165.1441
mol4b_opt_4-QR-4-1888-3	4	1.5619	-164.8488
mol4b_opt_9-QR-9-1366-3	9	1.5617	-164.4451
mol4b_opt_33-QR-33-1849-3	33	1.5588	-164.3674
mol4b_opt_5-QR-5-6443-3	5	1.5519	-164.1272
mol4b_opt_14-QR-14-4261-3	14	1.5512	-163.9969
