# Supplementary material for: Evolutionary chemical space exploration for functional materials: computational organic semiconductor discovery
Source: Chem Sci. 2020 Apr 22;11(19):4922–33. doi: 10.1039/d0sc00554a (PMC8159259; doi:10.1039/d0sc00554a)
Supplement: SC-011-D0SC00554A-s070 [file SC-011-D0SC00554A-s070.cif]

data_mol6b_opt_14-QR-14-7385-3
_audit_creation_method 'generated by cspy2.0'
_cell_length_a 7.9238
_cell_length_b 5.4911
_cell_length_c 28.0124
_cell_angle_alpha 90.0
_cell_angle_beta 77.8956
_cell_angle_gamma 90.0
loop_
_symmetry_equiv_pos_site_id
_symmetry_equiv_pos_as_xyz
1 -x,-y,-z
2 +x,+y,+z
3 -x,1/2+y,1/2-z
4 +x,1/2-y,1/2+z
loop_
_atom_site_label
_atom_site_type_symbol
_atom_site_fract_x
_atom_site_fract_y
_atom_site_fract_z
_atom_site_occupancy
C1 C       0.346772690000       0.161504120000       0.690458810000       1.000000000000
C2 C       0.417409730000       0.379426250000       0.706660790000       1.000000000000
C3 C       0.523800170000       0.526903000000       0.674687790000       1.000000000000
C4 C       0.568303810000       0.468143730000       0.623635870000       1.000000000000
C5 C       0.714377760000       0.563694330000       0.546004220000       1.000000000000
C6 C       0.860335610000       0.662627160000       0.469333070000       1.000000000000
C7 C       0.970969850000       0.819813980000       0.437011320000       1.000000000000
C8 C       1.012042230000       0.760565430000       0.388134250000       1.000000000000
C9 C       1.122354880000       0.900363230000       0.350726540000       1.000000000000
C10 C       0.990295120000       0.493583130000       0.320476240000       1.000000000000
C11 C       0.940810770000       0.542163270000       0.372146600000       1.000000000000
C12 C       0.795327070000       0.445561810000       0.449130730000       1.000000000000
C13 C       0.649441090000       0.346578820000       0.525753750000       1.000000000000
C14 C       0.538914300000       0.190100350000       0.558204180000       1.000000000000
C15 C       0.496078710000       0.246096830000       0.607274310000       1.000000000000
C16 C       0.384678720000       0.096981650000       0.642518150000       1.000000000000
N1 N       0.672405960000       0.618164080000       0.594030500000       1.000000000000
N2 N       0.819422870000       0.717780980000       0.516879610000       1.000000000000
N3 N       1.159991520000       0.842243450000       0.304840450000       1.000000000000
N4 N       1.091270790000       0.630879550000       0.289193320000       1.000000000000
N5 N       0.837024610000       0.390194160000       0.400969230000       1.000000000000
N6 N       0.690257210000       0.291391740000       0.478273160000       1.000000000000
H1 H       0.262565860000       0.048449250000       0.716970820000       1.000000000000
H2 H       0.384704760000       0.425835880000       0.745111520000       1.000000000000
H3 H       0.578555050000       0.692150240000       0.686104860000       1.000000000000
H4 H       1.019769060000       0.981577020000       0.451746620000       1.000000000000
H5 H       1.180181220000       1.067721570000       0.360587040000       1.000000000000
H6 H       0.939871140000       0.330506980000       0.306502360000       1.000000000000
H7 H       0.490490870000       0.028563840000       0.543297250000       1.000000000000
H8 H       0.331821700000      -0.067500100000       0.629996070000       1.000000000000
#END
data_mol6b_opt_14-QR-14-5811-3
_audit_creation_method 'generated by cspy2.0'
_cell_length_a 12.9797
_cell_length_b 27.934
_cell_length_c 7.0498
_cell_angle_alpha 90.0
_cell_angle_beta 28.1631
_cell_angle_gamma 90.0
loop_
_symmetry_equiv_pos_site_id
_symmetry_equiv_pos_as_xyz
1 -x,-y,-z
2 +x,+y,+z
3 -x,1/2+y,1/2-z
4 +x,1/2-y,1/2+z
loop_
_atom_site_label
_atom_site_type_symbol
_atom_site_fract_x
_atom_site_fract_y
_atom_site_fract_z
_atom_site_occupancy
C1 C       0.901658250000       0.814546420000       0.040419650000       1.000000000000
C2 C       1.102194970000       0.798680580000      -0.369248060000       1.000000000000
C3 C       1.245947850000       0.830399090000      -0.679152670000       1.000000000000
C4 C       1.200605160000       0.880833820000      -0.604018340000       1.000000000000
C5 C       1.304353200000       0.957652890000      -0.847447270000       1.000000000000
C6 C       1.411057460000       1.033520520000      -1.096382930000       1.000000000000
C7 C       1.563911500000       1.065584550000      -1.424891550000       1.000000000000
C8 C       1.517680080000       1.113864170000      -1.346829800000       1.000000000000
C9 C       1.655256040000       1.150947110000      -1.645712170000       1.000000000000
C10 C       1.280908800000       1.180566220000      -0.880743850000       1.000000000000
C11 C       1.316645480000       1.129516090000      -0.935945060000       1.000000000000
C12 C       1.212051750000       1.053339120000      -0.691169910000       1.000000000000
C13 C       1.105312280000       0.977519520000      -0.442208800000       1.000000000000
C14 C       0.953094070000       0.945328440000      -0.114950460000       1.000000000000
C15 C       0.996240400000       0.896853670000      -0.186420510000       1.000000000000
C16 C       0.850358800000       0.861902440000       0.128953180000       1.000000000000
N1 N       1.346277340000       0.910210680000      -0.916868650000       1.000000000000
N2 N       1.453721290000       0.986555060000      -1.167638330000       1.000000000000
N3 N       1.609534620000       1.196272930000      -1.567770880000       1.000000000000
N4 N       1.415009110000       1.211592800000      -1.170230790000       1.000000000000
N5 N       1.169306870000       1.100913120000      -0.620015050000       1.000000000000
N6 N       1.062605730000       1.024419880000      -0.370848380000       1.000000000000
H1 H       0.791091090000       0.788253390000       0.279408280000       1.000000000000
H2 H       1.138347970000       0.760694490000      -0.429876870000       1.000000000000
H3 H       1.398175280000       0.819227270000      -0.990467050000       1.000000000000
H4 H       1.712267960000       1.051130210000      -1.727004360000       1.000000000000
H5 H       1.809751750000       1.141316740000      -1.962361270000       1.000000000000
H6 H       1.131180520000       1.194266310000      -0.575474620000       1.000000000000
H7 H       0.804985680000       0.959953410000       0.186535550000       1.000000000000
H8 H       0.699059510000       0.874168500000       0.437862690000       1.000000000000
#END
data_mol6b_opt_2-QR-2-13268-3
_audit_creation_method 'generated by cspy2.0'
_cell_length_a 34.4986
_cell_length_b 12.2239
_cell_length_c 17.3446
_cell_angle_alpha 103.2085
_cell_angle_beta 11.1134
_cell_angle_gamma 113.1263
loop_
_symmetry_equiv_pos_site_id
_symmetry_equiv_pos_as_xyz
1 -x,-y,-z
2 +x,+y,+z
loop_
_atom_site_label
_atom_site_type_symbol
_atom_site_fract_x
_atom_site_fract_y
_atom_site_fract_z
_atom_site_occupancy
C1 C       0.425533550000       0.860871080000       0.286026970000       1.000000000000
C2 C       0.131001660000       0.808004740000       0.840880900000       1.000000000000
C3 C       0.089744520000       0.868686450000       0.985852420000       1.000000000000
C4 C       0.341351540000       0.987979950000       0.584945100000       1.000000000000
C5 C       0.525319890000       1.155733950000       0.370974170000       1.000000000000
C6 C       0.702662740000       1.321347420000       0.168319290000       1.000000000000
C7 C       0.653050450000       1.382484670000       0.330625880000       1.000000000000
C8 C       0.897758350000       1.497213870000      -0.060804970000       1.000000000000
C9 C       0.885295780000       1.570935760000       0.037489160000       1.000000000000
C10 C       1.435595360000       1.669874750000      -0.999229950000       1.000000000000
C11 C       1.192240280000       1.549743780000      -0.615978270000       1.000000000000
C12 C       1.011438950000       1.383352390000      -0.407047230000       1.000000000000
C13 C       0.834264920000       1.217820200000      -0.204634650000       1.000000000000
C14 C       0.882681840000       1.156360880000      -0.364812570000       1.000000000000
C15 C       0.641031060000       1.041572580000       0.020152160000       1.000000000000
C16 C       0.671671340000       0.973498960000      -0.110098620000       1.000000000000
N1 N       0.288954990000       1.043306700000       0.747458160000       1.000000000000
N2 N       0.467069350000       1.209819960000       0.544206330000       1.000000000000
N3 N       1.117402040000       1.678676730000      -0.334718230000       1.000000000000
N4 N       1.403089690000       1.729932080000      -0.873042640000       1.000000000000
N5 N       1.249443380000       1.496236640000      -0.786529800000       1.000000000000
N6 N       1.069634310000       1.329193620000      -0.580205180000       1.000000000000
H1 H       0.449604650000       0.809763960000       0.186011210000       1.000000000000
H2 H      -0.060589140000       0.718108370000       1.146993450000       1.000000000000
H3 H      -0.130411960000       0.830542770000       1.401956180000       1.000000000000
H4 H       0.424309750000       1.337088880000       0.757310540000       1.000000000000
H5 H       0.668482690000       1.536074710000       0.449989210000       1.000000000000
H6 H       1.663009620000       1.713689290000      -1.424767310000       1.000000000000
H7 H       1.111707620000       1.202074760000      -0.791728960000       1.000000000000
H8 H       0.894924690000       1.013995590000      -0.530202180000       1.000000000000
#END
data_mol6b_opt_2-QR-2-14133-3
_audit_creation_method 'generated by cspy2.0'
_cell_length_a 15.2371
_cell_length_b 14.8453
_cell_length_c 32.8144
_cell_angle_alpha 115.22780000000002
_cell_angle_beta 117.48069999999998
_cell_angle_gamma 126.991
loop_
_symmetry_equiv_pos_site_id
_symmetry_equiv_pos_as_xyz
1 -x,-y,-z
2 +x,+y,+z
loop_
_atom_site_label
_atom_site_type_symbol
_atom_site_fract_x
_atom_site_fract_y
_atom_site_fract_z
_atom_site_occupancy
C1 C       0.182284550000       0.512707260000       0.870584010000       1.000000000000
C2 C      -0.367397820000      -0.006539980000       0.617823520000       1.000000000000
C3 C      -0.545258560000      -0.248110950000       0.501678400000       1.000000000000
C4 C      -0.186404980000       0.010863000000       0.629384300000       1.000000000000
C5 C      -0.045795130000      -0.001599440000       0.626411760000       1.000000000000
C6 C       0.082374600000      -0.024656600000       0.618370370000       1.000000000000
C7 C      -0.116184250000      -0.287700250000       0.491976020000       1.000000000000
C8 C       0.233172530000      -0.033969680000       0.617172170000       1.000000000000
C9 C       0.096024710000      -0.245467710000       0.515933350000       1.000000000000
C10 C       1.121490200000       0.723155590000       0.987541710000       1.000000000000
C11 C       0.782654910000       0.485493800000       0.870074300000       1.000000000000
C12 C       0.647712120000       0.502370550000       0.875144210000       1.000000000000
C13 C       0.519948620000       0.525741900000       0.883327410000       1.000000000000
C14 C       0.716324190000       0.786849000000       1.008784970000       1.000000000000
C15 C       0.372872070000       0.539413700000       0.886691670000       1.000000000000
C16 C       0.539959170000       0.776655380000       1.000545860000       1.000000000000
N1 N      -0.380933830000      -0.242754300000       0.507366110000       1.000000000000
N2 N      -0.251765190000      -0.265749980000       0.499320530000       1.000000000000
N3 N       0.429864450000      -0.001375730000       0.636263910000       1.000000000000
N4 N       0.962362540000       0.501726010000       0.881216770000       1.000000000000
N5 N       0.985205120000       0.745613890000       0.995243970000       1.000000000000
N6 N       0.853884650000       0.766761810000       1.002335730000       1.000000000000
H1 H       0.309819110000       0.693018410000       0.957141320000       1.000000000000
H2 H      -0.642679680000      -0.206617230000       0.519245390000       1.000000000000
H3 H      -0.958128590000      -0.639607520000       0.311130990000       1.000000000000
H4 H      -0.536282260000      -0.679883210000       0.300948750000       1.000000000000
H5 H      -0.314282070000      -0.637466870000       0.325176530000       1.000000000000
H6 H       1.540938950000       1.116190520000       1.178967130000       1.000000000000
H7 H       1.136832670000       1.179107570000       1.199834670000       1.000000000000
H8 H       0.956336370000       1.169489610000       1.191754100000       1.000000000000
#END
data_mol6b_opt_2-QR-2-8760-3
_audit_creation_method 'generated by cspy2.0'
_cell_length_a 25.5076
_cell_length_b 11.7601
_cell_length_c 12.8692
_cell_angle_alpha 127.1003
_cell_angle_beta 71.8443
_cell_angle_gamma 158.3354
loop_
_symmetry_equiv_pos_site_id
_symmetry_equiv_pos_as_xyz
1 -x,-y,-z
2 +x,+y,+z
loop_
_atom_site_label
_atom_site_type_symbol
_atom_site_fract_x
_atom_site_fract_y
_atom_site_fract_z
_atom_site_occupancy
C1 C       0.435902880000       0.532071380000       0.422298740000       1.000000000000
C2 C       0.699195780000       1.256283260000       0.663952420000       1.000000000000
C3 C       0.740293460000       1.503499410000       0.771229380000       1.000000000000
C4 C       0.520171980000       1.043881370000       0.644885120000       1.000000000000
C5 C       0.364785820000       0.881153930000       0.639750790000       1.000000000000
C6 C       0.215607090000       0.733233610000       0.639265960000       1.000000000000
C7 C       0.264806060000       1.006002270000       0.755862820000       1.000000000000
C8 C       0.051004330000       0.556804000000       0.631841980000       1.000000000000
C9 C       0.067164950000       0.750579690000       0.724203220000       1.000000000000
C10 C      -0.424454530000      -0.601688840000       0.273089090000       1.000000000000
C11 C      -0.212127180000      -0.167765770000       0.389971600000       1.000000000000
C12 C      -0.059738900000      -0.011472710000       0.393213460000       1.000000000000
C13 C       0.089253500000       0.136079590000       0.393587870000       1.000000000000
C14 C       0.041142290000      -0.133938470000       0.277873830000       1.000000000000
C15 C       0.252335830000       0.306702630000       0.398844030000       1.000000000000
C16 C       0.220177790000       0.073505970000       0.294214020000       1.000000000000
N1 N       0.571216460000       1.311620100000       0.757819950000       1.000000000000
N2 N       0.421236210000       1.163176940000       0.757412350000       1.000000000000
N3 N      -0.135895810000       0.321875930000       0.605263350000       1.000000000000
N4 N      -0.391118900000      -0.380374010000       0.370955750000       1.000000000000
N5 N      -0.267517570000      -0.445448920000       0.274049520000       1.000000000000
N6 N      -0.116192990000      -0.293573650000       0.275495160000       1.000000000000
H1 H       0.410836320000       0.354029590000       0.342693680000       1.000000000000
H2 H       0.867015700000       1.608519280000       0.761277070000       1.000000000000
H3 H       0.937175240000       2.047757060000       0.953334540000       1.000000000000
H4 H       0.468931030000       1.559016090000       0.938798290000       1.000000000000
H5 H       0.261155240000       1.292248840000       0.906410190000       1.000000000000
H6 H      -0.627439090000      -1.154255900000       0.089819780000       1.000000000000
H7 H      -0.163284390000      -0.687183730000       0.094948140000       1.000000000000
H8 H       0.020548690000      -0.474664100000       0.111443140000       1.000000000000
#END
data_mol6b_opt_2-QR-2-7243-3
_audit_creation_method 'generated by cspy2.0'
_cell_length_a 13.9995
_cell_length_b 5.7369
_cell_length_c 14.0953
_cell_angle_alpha 32.488
_cell_angle_beta 87.9992
_cell_angle_gamma 91.6098
loop_
_symmetry_equiv_pos_site_id
_symmetry_equiv_pos_as_xyz
1 -x,-y,-z
2 +x,+y,+z
loop_
_atom_site_label
_atom_site_type_symbol
_atom_site_fract_x
_atom_site_fract_y
_atom_site_fract_z
_atom_site_occupancy
C1 C       0.877700350000       0.467477570000       0.299407310000       1.000000000000
C2 C       0.910773130000       0.883055520000       0.196390400000       1.000000000000
C3 C       0.848095040000       1.141585200000       0.148573460000       1.000000000000
C4 C       0.746714590000       1.004527820000       0.200308320000       1.000000000000
C5 C       0.593413830000       1.140836420000       0.198873830000       1.000000000000
C6 C       0.442059510000       1.283453510000       0.195723960000       1.000000000000
C7 C       0.378776550000       1.559165660000       0.144227580000       1.000000000000
C8 C       0.281732100000       1.421806160000       0.195321550000       1.000000000000
C9 C       0.208279630000       1.662644790000       0.153840640000       1.000000000000
C10 C       0.146555900000       0.886454460000       0.346355250000       1.000000000000
C11 C       0.249093120000       1.005239100000       0.298535600000       1.000000000000
C12 C       0.401088480000       0.866949930000       0.300603210000       1.000000000000
C13 C       0.552344010000       0.724271720000       0.303771900000       1.000000000000
C14 C       0.615887220000       0.449911700000       0.354913120000       1.000000000000
C15 C       0.713313060000       0.581055540000       0.305250470000       1.000000000000
C16 C       0.782445820000       0.321513440000       0.351960820000       1.000000000000
N1 N       0.688754550000       1.268764770000       0.150318150000       1.000000000000
N2 N       0.536439720000       1.412644710000       0.147002110000       1.000000000000
N3 N       0.117146160000       1.529323130000       0.202753300000       1.000000000000
N4 N       0.085215610000       1.126039180000       0.302753440000       1.000000000000
N5 N       0.305484800000       0.737111480000       0.349694970000       1.000000000000
N6 N       0.458093420000       0.595069120000       0.352467060000       1.000000000000
H1 H       0.929704720000       0.270523180000       0.334959850000       1.000000000000
H2 H       0.987151400000       0.990088910000       0.156591700000       1.000000000000
H3 H       0.871452080000       1.456266450000       0.070893670000       1.000000000000
H4 H       0.408685060000       1.869210040000       0.066315550000       1.000000000000
H5 H       0.228556810000       1.980549090000       0.075987720000       1.000000000000
H6 H       0.118153030000       0.574303440000       0.424476880000       1.000000000000
H7 H       0.585634460000       0.140294930000       0.432768970000       1.000000000000
H8 H       0.756895650000       0.007813010000       0.429807010000       1.000000000000
#END
data_mol6b_opt_15-QR-15-5008-3
_audit_creation_method 'generated by cspy2.0'
_cell_length_a 15.2075
_cell_length_b 6.6807
_cell_length_c 27.9499
_cell_angle_alpha 90.0
_cell_angle_beta 121.2936
_cell_angle_gamma 90.0
loop_
_symmetry_equiv_pos_site_id
_symmetry_equiv_pos_as_xyz
1 -x,-y,-z
2 +x,+y,+z
3 -x,+y,1/2-z
4 +x,-y,1/2+z
5 1/2-x,1/2-y,-z
6 1/2+x,1/2+y,+z
7 1/2-x,1/2+y,1/2-z
8 1/2+x,1/2-y,1/2+z
loop_
_atom_site_label
_atom_site_type_symbol
_atom_site_fract_x
_atom_site_fract_y
_atom_site_fract_z
_atom_site_occupancy
C1 C       0.128292290000       0.647852480000       0.396160620000       1.000000000000
C2 C       0.123002770000       0.444634750000       0.378273480000       1.000000000000
C3 C       0.120527670000       0.289175100000       0.409017260000       1.000000000000
C4 C       0.123080460000       0.324570180000       0.460401280000       1.000000000000
C5 C       0.122682110000       0.200419910000       0.537029210000       1.000000000000
C6 C       0.122060950000       0.073574960000       0.612629590000       1.000000000000
C7 C       0.119195500000      -0.091143920000       0.643581750000       1.000000000000
C8 C       0.121575590000      -0.054198840000       0.692755080000       1.000000000000
C9 C       0.119299380000      -0.204379070000       0.728943920000       1.000000000000
C10 C       0.129065000000       0.175094460000       0.762302360000       1.000000000000
C11 C       0.126821500000       0.149636030000       0.710415230000       1.000000000000
C12 C       0.127336980000       0.274425880000       0.634468400000       1.000000000000
C13 C       0.127974240000       0.401280700000       0.558921220000       1.000000000000
C14 C       0.130811340000       0.565383070000       0.527831870000       1.000000000000
C15 C       0.128441150000       0.531729340000       0.478471500000       1.000000000000
C16 C       0.130944080000       0.690033460000       0.444502650000       1.000000000000
N1 N       0.120417500000       0.167741880000       0.488738000000       1.000000000000
N2 N       0.119850060000       0.039961910000       0.564831350000       1.000000000000
N3 N       0.121659760000      -0.167382290000       0.775152090000       1.000000000000
N4 N       0.126729530000       0.029826220000       0.792413460000       1.000000000000
N5 N       0.129586810000       0.307963670000       0.682888370000       1.000000000000
N6 N       0.130187950000       0.434948350000       0.606655220000       1.000000000000
H1 H       0.130179560000       0.767807910000       0.370609400000       1.000000000000
H2 H       0.120980480000       0.415969310000       0.339537850000       1.000000000000
H3 H       0.116542330000       0.134710810000       0.396321690000       1.000000000000
H4 H       0.115230110000      -0.240901480000       0.627611760000       1.000000000000
H5 H       0.115331410000      -0.361560390000       0.717793540000       1.000000000000
H6 H       0.133026690000       0.326453300000       0.777518190000       1.000000000000
H7 H       0.134798670000       0.714820570000       0.543979150000       1.000000000000
H8 H       0.134972890000       0.843255760000       0.458306040000       1.000000000000
#END
data_mol6b_opt_2-QR-2-1395-3
_audit_creation_method 'generated by cspy2.0'
_cell_length_a 13.121
_cell_length_b 7.9095
_cell_length_c 6.7056
_cell_angle_alpha 75.3182
_cell_angle_beta 64.6321
_cell_angle_gamma 84.0909
loop_
_symmetry_equiv_pos_site_id
_symmetry_equiv_pos_as_xyz
1 -x,-y,-z
2 +x,+y,+z
loop_
_atom_site_label
_atom_site_type_symbol
_atom_site_fract_x
_atom_site_fract_y
_atom_site_fract_z
_atom_site_occupancy
C1 C       0.789077020000       0.028623180000       0.013209470000       1.000000000000
C2 C       0.750164760000       0.007749660000      -0.149137770000       1.000000000000
C3 C       0.809144270000       0.075784740000      -0.375099820000       1.000000000000
C4 C       0.912426920000       0.170616340000      -0.457459610000       1.000000000000
C5 C       1.063849440000       0.323169780000      -0.757442790000       1.000000000000
C6 C       1.213317000000       0.473836320000      -1.057882330000       1.000000000000
C7 C       1.272775900000       0.542683160000      -1.293755420000       1.000000000000
C8 C       1.371812650000       0.633115370000      -1.369619470000       1.000000000000
C9 C       1.441880340000       0.711003170000      -1.602877150000       1.000000000000
C10 C       1.514580450000       0.749797950000      -1.299725150000       1.000000000000
C11 C       1.410336890000       0.653474200000      -1.206180290000       1.000000000000
C12 C       1.260197050000       0.502240560000      -0.907045680000       1.000000000000
C13 C       1.110820190000       0.351686970000      -0.606705280000       1.000000000000
C14 C       1.051088110000       0.282611290000      -0.371143340000       1.000000000000
C15 C       0.951795340000       0.191561090000      -0.291611750000       1.000000000000
C16 C       0.886331960000       0.117317990000      -0.055346020000       1.000000000000
N1 N       0.966656760000       0.234121130000      -0.679342560000       1.000000000000
N2 N       1.117029700000       0.385832870000      -0.981794010000       1.000000000000
N3 N       1.534900560000       0.795903490000      -1.671820440000       1.000000000000
N4 N       1.572535920000       0.815921050000      -1.514106840000       1.000000000000
N5 N       1.357704160000       0.591441710000      -0.984616380000       1.000000000000
N6 N       1.206975710000       0.439569020000      -0.682588310000       1.000000000000
H1 H       0.739867020000      -0.027292680000       0.191793470000       1.000000000000
H2 H       0.672333290000      -0.063661060000      -0.089083140000       1.000000000000
H3 H       0.781362050000       0.061624360000      -0.500558020000       1.000000000000
H4 H       1.238495180000       0.522057540000      -1.406978400000       1.000000000000
H5 H       1.417114230000       0.699960740000      -1.734570420000       1.000000000000
H6 H       1.547395160000       0.768882860000      -1.183185130000       1.000000000000
H7 H       1.085692200000       0.303613910000      -0.258625720000       1.000000000000
H8 H       0.916270990000       0.133682560000       0.066361860000       1.000000000000
#END
data_mol6b_opt_2-QR-2-317-3
_audit_creation_method 'generated by cspy2.0'
_cell_length_a 7.0492
_cell_length_b 19.0804
_cell_length_c 6.6776
_cell_angle_alpha 69.4336
_cell_angle_beta 82.6241
_cell_angle_gamma 47.5563
loop_
_symmetry_equiv_pos_site_id
_symmetry_equiv_pos_as_xyz
1 -x,-y,-z
2 +x,+y,+z
loop_
_atom_site_label
_atom_site_type_symbol
_atom_site_fract_x
_atom_site_fract_y
_atom_site_fract_z
_atom_site_occupancy
C1 C       0.131586790000       0.642253940000       0.587178520000       1.000000000000
C2 C       0.166194760000       0.609475200000       0.818997410000       1.000000000000
C3 C       0.099173920000       0.672570570000       0.920260220000       1.000000000000
C4 C      -0.008655380000       0.774141220000       0.797198510000       1.000000000000
C5 C      -0.172543530000       0.928113670000       0.788785700000       1.000000000000
C6 C      -0.334675320000       1.080193620000       0.784749320000       1.000000000000
C7 C      -0.402817300000       1.143991240000       0.894746380000       1.000000000000
C8 C      -0.506352660000       1.241269250000       0.773882570000       1.000000000000
C9 C      -0.585090020000       1.315202070000       0.860547870000       1.000000000000
C10 C      -0.649947610000       1.376423750000       0.427694780000       1.000000000000
C11 C      -0.540619580000       1.273633380000       0.541821110000       1.000000000000
C12 C      -0.377925310000       1.120934500000       0.548466420000       1.000000000000
C13 C      -0.215864220000       0.968947550000       0.552407650000       1.000000000000
C14 C      -0.147470260000       0.904894260000       0.443252030000       1.000000000000
C15 C      -0.043664960000       0.807253290000       0.561153570000       1.000000000000
C16 C       0.030410510000       0.737651200000       0.462628560000       1.000000000000
N1 N      -0.070840460000       0.832541220000       0.903908970000       1.000000000000
N2 N      -0.233854340000       0.985560780000       0.899977720000       1.000000000000
N3 N      -0.682138140000       1.406520150000       0.744744650000       1.000000000000
N4 N      -0.715694700000       1.438190600000       0.519922090000       1.000000000000
N5 N      -0.480001000000       1.216785650000       0.432255530000       1.000000000000
N6 N      -0.316537930000       1.063448760000       0.437236770000       1.000000000000
H1 H       0.187273420000       0.589901630000       0.512191070000       1.000000000000
H2 H       0.247298020000       0.532979660000       0.913708820000       1.000000000000
H3 H       0.123594310000       0.649439500000       1.094923730000       1.000000000000
H4 H      -0.371353900000       1.114273960000       1.070368580000       1.000000000000
H5 H      -0.563888730000       1.295151800000       1.035265520000       1.000000000000
H6 H      -0.679840320000       1.404635090000       0.251773080000       1.000000000000
H7 H      -0.179244090000       0.934947280000       0.267652500000       1.000000000000
H8 H       0.003736250000       0.762968440000       0.287310980000       1.000000000000
#END
data_mol6b_opt_2-QR-2-12006-3
_audit_creation_method 'generated by cspy2.0'
_cell_length_a 14.9326
_cell_length_b 22.9374
_cell_length_c 10.4246
_cell_angle_alpha 118.7786
_cell_angle_beta 157.1673
_cell_angle_gamma 42.4243
loop_
_symmetry_equiv_pos_site_id
_symmetry_equiv_pos_as_xyz
1 -x,-y,-z
2 +x,+y,+z
loop_
_atom_site_label
_atom_site_type_symbol
_atom_site_fract_x
_atom_site_fract_y
_atom_site_fract_z
_atom_site_occupancy
C1 C       0.344605810000       0.165985730000       0.415420930000       1.000000000000
C2 C      -0.001335690000       0.206737530000       0.046060130000       1.000000000000
C3 C       0.072755460000       0.148904040000       0.186823220000       1.000000000000
C4 C       0.501053710000       0.045127580000       0.711228280000       1.000000000000
C5 C       0.957355270000      -0.105301400000       1.320365400000       1.000000000000
C6 C       1.403082670000      -0.253564500000       1.917321690000       1.000000000000
C7 C       1.469272480000      -0.311528950000       2.051375340000       1.000000000000
C8 C       1.882354620000      -0.410870020000       2.556491760000       1.000000000000
C9 C       2.003441400000      -0.479701480000       2.754533180000       1.000000000000
C10 C       2.649135850000      -0.555675750000       3.444062130000       1.000000000000
C11 C       2.227217370000      -0.451165200000       2.924392540000       1.000000000000
C12 C       1.776743800000      -0.302142680000       2.322215530000       1.000000000000
C13 C       1.331427770000      -0.153991110000       1.725747930000       1.000000000000
C14 C       1.263559150000      -0.095733740000       1.589802230000       1.000000000000
C15 C       0.852463500000       0.003922310000       1.086242530000       1.000000000000
C16 C       0.756692180000       0.068122430000       0.917381580000       1.000000000000
N1 N       0.555403390000      -0.007826310000       0.827858040000       1.000000000000
N2 N       1.003907000000      -0.157073870000       1.428481490000       1.000000000000
N3 N       2.393942900000      -0.573131560000       3.231280140000       1.000000000000
N4 N       2.728935160000      -0.612464090000       3.588915090000       1.000000000000
N5 N       2.180576290000      -0.399883400000       2.816868980000       1.000000000000
N6 N       1.730168700000      -0.250355640000       2.214021800000       1.000000000000
H1 H       0.273479140000       0.214260770000       0.289296630000       1.000000000000
H2 H      -0.326235110000       0.285034650000      -0.351097480000       1.000000000000
H3 H      -0.183328750000       0.178074300000      -0.085353270000       1.000000000000
H4 H       1.193067600000      -0.275921780000       1.752550820000       1.000000000000
H5 H       1.756328790000      -0.453569660000       2.494370680000       1.000000000000
H6 H       2.921246250000      -0.589806100000       3.737295490000       1.000000000000
H7 H       1.540778600000      -0.131696150000       1.889957180000       1.000000000000
H8 H       1.019931930000       0.036751680000       1.198833080000       1.000000000000
#END
data_mol6b_opt_2-QR-2-14306-4
_audit_creation_method 'generated by cspy2.0'
_cell_length_a 18.0713
_cell_length_b 23.8271
_cell_length_c 6.7195
_cell_angle_alpha 36.2049
_cell_angle_beta 102.18350000000001
_cell_angle_gamma 68.4754
loop_
_symmetry_equiv_pos_site_id
_symmetry_equiv_pos_as_xyz
1 -x,-y,-z
2 +x,+y,+z
loop_
_atom_site_label
_atom_site_type_symbol
_atom_site_fract_x
_atom_site_fract_y
_atom_site_fract_z
_atom_site_occupancy
C1 C       0.742036010000       0.017319400000       0.113531940000       1.000000000000
C2 C       0.756055180000      -0.032967770000       0.466240080000       1.000000000000
C3 C       0.763274370000       0.019990870000       0.475131510000       1.000000000000
C4 C       0.756869980000       0.128302450000       0.129511780000       1.000000000000
C5 C       0.757989330000       0.278529550000      -0.171674250000       1.000000000000
C6 C       0.759102880000       0.426825770000      -0.464694950000       1.000000000000
C7 C       0.766502040000       0.480138470000      -0.447459810000       1.000000000000
C8 C       0.759910950000       0.584381370000      -0.783187820000       1.000000000000
C9 C       0.766139320000       0.649228940000      -0.813770530000       1.000000000000
C10 C       0.739740030000       0.743363630000      -1.473159220000       1.000000000000
C11 C       0.745770110000       0.634386830000      -1.135774810000       1.000000000000
C12 C       0.744717020000       0.485376010000      -0.838643410000       1.000000000000
C13 C       0.743627190000       0.337149210000      -0.545817580000       1.000000000000
C14 C       0.736258000000       0.283540590000      -0.561582500000       1.000000000000
C15 C       0.742539620000       0.179302230000      -0.229311920000       1.000000000000
C16 C       0.735554740000       0.119672280000      -0.222018850000       1.000000000000
N1 N       0.764218580000       0.176424210000       0.153547940000       1.000000000000
N2 N       0.765468810000       0.325505200000      -0.140694740000       1.000000000000
N3 N       0.759950100000       0.747129110000      -1.131369900000       1.000000000000
N4 N       0.746231070000       0.795904100000      -1.473633770000       1.000000000000
N5 N       0.738344760000       0.587916780000      -1.166030610000       1.000000000000
N6 N       0.737270750000       0.438330050000      -0.869471550000       1.000000000000
H1 H       0.736695670000      -0.027430330000       0.117801370000       1.000000000000
H2 H       0.760899300000      -0.114597150000       0.728715760000       1.000000000000
H3 H       0.773865980000      -0.016388950000       0.737965590000       1.000000000000
H4 H       0.777116850000       0.437251210000      -0.170872540000       1.000000000000
H5 H       0.776828510000       0.615776200000      -0.556469340000       1.000000000000
H6 H       0.729057380000       0.784845030000      -1.747395750000       1.000000000000
H7 H       0.725695920000       0.326704640000      -0.838608230000       1.000000000000
H8 H       0.725019450000       0.158154420000      -0.489542940000       1.000000000000
#END
data_mol6b_opt_14-QR-14-7065-3
_audit_creation_method 'generated by cspy2.0'
_cell_length_a 27.6355
_cell_length_b 3.9345
_cell_length_c 29.8659
_cell_angle_alpha 90.0
_cell_angle_beta 21.6238
_cell_angle_gamma 90.0
loop_
_symmetry_equiv_pos_site_id
_symmetry_equiv_pos_as_xyz
1 -x,-y,-z
2 +x,+y,+z
3 -x,1/2+y,1/2-z
4 +x,1/2-y,1/2+z
loop_
_atom_site_label
_atom_site_type_symbol
_atom_site_fract_x
_atom_site_fract_y
_atom_site_fract_z
_atom_site_occupancy
C1 C       0.781887260000       0.217159960000       0.527951660000       1.000000000000
C2 C       0.661976120000       0.408462350000       0.631325550000       1.000000000000
C3 C       0.611484800000       0.534690410000       0.713531640000       1.000000000000
C4 C       0.677242030000       0.479724370000       0.698880000000       1.000000000000
C5 C       0.685491290000       0.557680050000       0.768044340000       1.000000000000
C6 C       0.691526750000       0.638875380000       0.838452950000       1.000000000000
C7 C       0.636685360000       0.773869900000       0.925335680000       1.000000000000
C8 C       0.701293090000       0.718867400000       0.909656550000       1.000000000000
C9 C       0.658641020000       0.838187900000       0.989462340000       1.000000000000
C10 C       0.882611500000       0.481288230000       0.796364130000       1.000000000000
C11 C       0.821351050000       0.527249040000       0.805920670000       1.000000000000
C12 C       0.813990090000       0.448191480000       0.736519480000       1.000000000000
C13 C       0.807996680000       0.366924380000       0.666117480000       1.000000000000
C14 C       0.862405590000       0.232573740000       0.579537190000       1.000000000000
C15 C       0.799349350000       0.284856780000       0.593475060000       1.000000000000
C16 C       0.848225390000       0.157312360000       0.509621080000       1.000000000000
N1 N       0.623883480000       0.608473690000       0.781580870000       1.000000000000
N2 N       0.629850360000       0.690129070000       0.852538390000       1.000000000000
N3 N       0.720448600000       0.784248960000       0.973595670000       1.000000000000
N4 N       0.836776840000       0.598813100000       0.873237720000       1.000000000000
N5 N       0.876188890000       0.396672430000       0.722527170000       1.000000000000
N6 N       0.869637820000       0.315639940000       0.652001600000       1.000000000000
H1 H       0.819112590000       0.120471640000       0.464415210000       1.000000000000
H2 H       0.611443420000       0.451831080000       0.643361830000       1.000000000000
H3 H       0.521174000000       0.679681040000       0.792170620000       1.000000000000
H4 H       0.545703210000       0.916022770000       1.001336720000       1.000000000000
H5 H       0.568361310000       0.984859160000       1.069623190000       1.000000000000
H6 H       0.973719730000       0.338071270000       0.719477760000       1.000000000000
H7 H       0.953369350000       0.090565450000       0.503726500000       1.000000000000
H8 H       0.938904310000       0.012849180000       0.431718120000       1.000000000000
#END
data_mol6b_opt_14-QR-14-862-3
_audit_creation_method 'generated by cspy2.0'
_cell_length_a 6.6693
_cell_length_b 28.0043
_cell_length_c 14.8429
_cell_angle_alpha 90.0
_cell_angle_beta 153.7014
_cell_angle_gamma 90.0
loop_
_symmetry_equiv_pos_site_id
_symmetry_equiv_pos_as_xyz
1 -x,-y,-z
2 +x,+y,+z
3 -x,1/2+y,1/2-z
4 +x,1/2-y,1/2+z
loop_
_atom_site_label
_atom_site_type_symbol
_atom_site_fract_x
_atom_site_fract_y
_atom_site_fract_z
_atom_site_occupancy
C1 C       0.850293910000       0.635821640000       0.248844940000       1.000000000000
C2 C       1.053925840000       0.652181840000       0.248748780000       1.000000000000
C3 C       1.210689430000       0.620793590000       0.249243660000       1.000000000000
C4 C       1.176000810000       0.570223540000       0.249727380000       1.000000000000
C5 C       1.301326110000       0.493622020000       0.250264310000       1.000000000000
C6 C       1.428849930000       0.417984090000       0.250541690000       1.000000000000
C7 C       1.594194100000       0.386278770000       0.250676040000       1.000000000000
C8 C       1.557395310000       0.337867530000       0.250871640000       1.000000000000
C9 C       1.708534190000       0.301100980000       0.251204540000       1.000000000000
C10 C       1.327858790000       0.270562960000       0.251164430000       1.000000000000
C11 C       1.352945690000       0.321721940000       0.250865560000       1.000000000000
C12 C       1.227297660000       0.397676140000       0.250492900000       1.000000000000
C13 C       1.099819460000       0.473265430000       0.250244070000       1.000000000000
C14 C       0.935054800000       0.505099750000       0.250089700000       1.000000000000
C15 C       0.968316240000       0.553700890000       0.249772300000       1.000000000000
C16 C       0.808923020000       0.588315780000       0.249386980000       1.000000000000
N1 N       1.333807980000       0.541185430000       0.250050330000       1.000000000000
N2 N       1.462505550000       0.465070200000       0.250449470000       1.000000000000
N3 N       1.671943680000       0.255643440000       0.251529320000       1.000000000000
N4 N       1.474098460000       0.239846190000       0.251502170000       1.000000000000
N5 N       1.193803960000       0.349980290000       0.250630310000       1.000000000000
N6 N       1.066122510000       0.426244220000       0.250343070000       1.000000000000
H1 H       0.729455180000       0.661860210000       0.248523490000       1.000000000000
H2 H       1.081863110000       0.690276570000       0.248281070000       1.000000000000
H3 H       1.365501530000       0.632340080000       0.249188730000       1.000000000000
H4 H       1.744316220000       0.401099260000       0.250631650000       1.000000000000
H5 H       1.866205480000       0.311109760000       0.251220870000       1.000000000000
H6 H       1.176058910000       0.256494320000       0.251170780000       1.000000000000
H7 H       0.785347280000       0.490108320000       0.250182350000       1.000000000000
H8 H       0.655509570000       0.575675510000       0.249522060000       1.000000000000
#END
data_mol6b_opt_2-QR-2-635-3
_audit_creation_method 'generated by cspy2.0'
_cell_length_a 5.4297
_cell_length_b 25.0991
_cell_length_c 20.0874
_cell_angle_alpha 138.5032
_cell_angle_beta 144.2925
_cell_angle_gamma 22.3784
loop_
_symmetry_equiv_pos_site_id
_symmetry_equiv_pos_as_xyz
1 -x,-y,-z
2 +x,+y,+z
loop_
_atom_site_label
_atom_site_type_symbol
_atom_site_fract_x
_atom_site_fract_y
_atom_site_fract_z
_atom_site_occupancy
C1 C       0.909478720000       0.159978060000       0.879261030000       1.000000000000
C2 C       1.545094800000       0.082444530000       0.908000500000       1.000000000000
C3 C       1.895905020000      -0.027242820000       0.843525430000       1.000000000000
C4 C       1.637693030000      -0.068431360000       0.744494840000       1.000000000000
C5 C       1.757833330000      -0.214944120000       0.591349910000       1.000000000000
C6 C       1.888209750000      -0.361526720000       0.439977850000       1.000000000000
C7 C       2.263966150000      -0.475814760000       0.374602830000       1.000000000000
C8 C       2.007433690000      -0.513685850000       0.279768140000       1.000000000000
C9 C       2.325996190000      -0.626948960000       0.204719480000       1.000000000000
C10 C       1.138693340000      -0.482065480000       0.151007320000       1.000000000000
C11 C       1.370505040000      -0.435573120000       0.251430510000       1.000000000000
C12 C       1.246837730000      -0.289563820000       0.403361030000       1.000000000000
C13 C       1.116338420000      -0.143043740000       0.554646330000       1.000000000000
C14 C       0.742717860000      -0.028892230000       0.620258880000       1.000000000000
C15 C       0.990124940000       0.010804490000       0.715486740000       1.000000000000
C16 C       0.641382320000       0.125479630000       0.786413230000       1.000000000000
N1 N       1.999410230000      -0.176012660000       0.684579490000       1.000000000000
N2 N       2.131235940000      -0.323633020000       0.532287870000       1.000000000000
N3 N       2.078759850000      -0.661474850000       0.115755460000       1.000000000000
N4 N       1.461945350000      -0.586094380000       0.087983970000       1.000000000000
N5 N       1.002221640000      -0.328208010000       0.309860740000       1.000000000000
N6 N       0.873370490000      -0.180840230000       0.462467460000       1.000000000000
H1 H       0.644565170000       0.246667410000       0.932619580000       1.000000000000
H2 H       1.745164330000       0.112565950000       0.982533530000       1.000000000000
H3 H       2.376303800000      -0.087198000000       0.863621870000       1.000000000000
H4 H       2.741022390000      -0.529805550000       0.401245040000       1.000000000000
H5 H       2.809574280000      -0.689976410000       0.221756990000       1.000000000000
H6 H       0.659290980000      -0.426441970000       0.125864520000       1.000000000000
H7 H       0.266147310000       0.024732010000       0.593289070000       1.000000000000
H8 H       0.161315780000       0.183564570000       0.764162150000       1.000000000000
#END
data_mol6b_opt_2-QR-2-728-3
_audit_creation_method 'generated by cspy2.0'
_cell_length_a 8.9951
_cell_length_b 16.141
_cell_length_c 29.3738
_cell_angle_alpha 33.7617
_cell_angle_beta 25.4884
_cell_angle_gamma 56.03530000000001
loop_
_symmetry_equiv_pos_site_id
_symmetry_equiv_pos_as_xyz
1 -x,-y,-z
2 +x,+y,+z
loop_
_atom_site_label
_atom_site_type_symbol
_atom_site_fract_x
_atom_site_fract_y
_atom_site_fract_z
_atom_site_occupancy
C1 C       0.170656000000       0.595888480000       0.024979780000       1.000000000000
C2 C      -0.136646320000       0.358270770000       0.232333700000       1.000000000000
C3 C      -0.431592850000       0.251895050000       0.402526790000       1.000000000000
C4 C      -0.443499120000       0.375144490000       0.379113640000       1.000000000000
C5 C      -0.750574800000       0.378378190000       0.529053350000       1.000000000000
C6 C      -1.061304430000       0.377027510000       0.681755380000       1.000000000000
C7 C      -1.372590030000       0.261424800000       0.861987990000       1.000000000000
C8 C      -1.379661600000       0.382407070000       0.836610090000       1.000000000000
C9 C      -1.673927860000       0.290572020000       1.002914340000       1.000000000000
C10 C      -1.100605930000       0.734127660000       0.615899160000       1.000000000000
C11 C      -1.071303850000       0.620232180000       0.628640390000       1.000000000000
C12 C      -0.763698100000       0.618864650000       0.478073400000       1.000000000000
C13 C      -0.452951640000       0.620326050000       0.325350340000       1.000000000000
C14 C      -0.142535050000       0.735060210000       0.145741640000       1.000000000000
C15 C      -0.130148300000       0.617073770000       0.167740350000       1.000000000000
C16 C       0.174178900000       0.720933890000      -0.006394680000       1.000000000000
N1 N      -0.737802940000       0.263234990000       0.550232920000       1.000000000000
N2 N      -1.050423610000       0.261809950000       0.703937660000       1.000000000000
N3 N      -1.676485860000       0.406636830000       0.976563070000       1.000000000000
N4 N      -1.378449570000       0.637019430000       0.775420510000       1.000000000000
N5 N      -0.775442910000       0.735074410000       0.456098790000       1.000000000000
N6 N      -0.463637050000       0.735493090000       0.303087640000       1.000000000000
H1 H       0.400923730000       0.674897340000      -0.106894330000       1.000000000000
H2 H      -0.131175490000       0.263298450000       0.252144350000       1.000000000000
H3 H      -0.666366940000       0.072814030000       0.560363570000       1.000000000000
H4 H      -1.595132250000       0.081607620000       1.014012740000       1.000000000000
H5 H      -1.915085830000       0.111360820000       1.163944300000       1.000000000000
H6 H      -0.874507120000       0.914287910000       0.462031520000       1.000000000000
H7 H       0.079365130000       0.914868880000      -0.005943360000       1.000000000000
H8 H       0.405603950000       0.900652550000      -0.162704640000       1.000000000000
#END
data_mol6b_opt_15-QR-15-9196-3
_audit_creation_method 'generated by cspy2.0'
_cell_length_a 14.2132
_cell_length_b 6.6822
_cell_length_c 28.5798
_cell_angle_alpha 90.0
_cell_angle_beta 64.7619
_cell_angle_gamma 90.0
loop_
_symmetry_equiv_pos_site_id
_symmetry_equiv_pos_as_xyz
1 -x,-y,-z
2 +x,+y,+z
3 -x,+y,1/2-z
4 +x,-y,1/2+z
5 1/2-x,1/2-y,-z
6 1/2+x,1/2+y,+z
7 1/2-x,1/2+y,1/2-z
8 1/2+x,1/2-y,1/2+z
loop_
_atom_site_label
_atom_site_type_symbol
_atom_site_fract_x
_atom_site_fract_y
_atom_site_fract_z
_atom_site_occupancy
C1 C       0.383909650000       0.788396550000       0.832568340000       1.000000000000
C2 C       0.390440990000       0.992561140000       0.815952150000       1.000000000000
C3 C       0.390790230000       1.145991680000       0.847190420000       1.000000000000
C4 C       0.384678660000       1.107438710000       0.897840090000       1.000000000000
C5 C       0.379771490000       1.226735930000       0.974324150000       1.000000000000
C6 C       0.375157120000       1.348786930000       1.049816090000       1.000000000000
C7 C       0.375880680000       1.511452810000       1.081324620000       1.000000000000
C8 C       0.370093660000       1.471485550000       1.129789660000       1.000000000000
C9 C       0.369865870000       1.619301180000       1.166395650000       1.000000000000
C10 C       0.357783320000       1.238060070000       1.197390150000       1.000000000000
C11 C       0.363621180000       1.266717410000       1.146182020000       1.000000000000
C12 C       0.368364810000       1.146740440000       1.070362010000       1.000000000000
C13 C       0.372959520000       1.024676550000       0.994921510000       1.000000000000
C14 C       0.372273730000       0.862635000000       0.963281290000       1.000000000000
C15 C       0.378063200000       0.899323980000       0.914618520000       1.000000000000
C16 C       0.377910070000       0.743252610000       0.880168570000       1.000000000000
N1 N       0.385381770000       1.262384600000       0.926710210000       1.000000000000
N2 N       0.380680110000       1.385340470000       1.002690110000       1.000000000000
N3 N       0.364304600000       1.579467670000       1.211920360000       1.000000000000
N4 N       0.358035890000       1.381345130000       1.227954230000       1.000000000000
N5 N       0.362759990000       1.110223940000       1.118101920000       1.000000000000
N6 N       0.367438190000       0.988072520000       1.041983330000       1.000000000000
H1 H       0.383789760000       0.670120960000       0.806651820000       1.000000000000
H2 H       0.395145570000       1.023604540000       0.777784850000       1.000000000000
H3 H       0.395657140000       1.301119930000       0.835450940000       1.000000000000
H4 H       0.380954550000       1.662081570000       1.066318710000       1.000000000000
H5 H       0.374608730000       1.777049020000       1.156197170000       1.000000000000
H6 H       0.352765230000       1.085877770000       1.211642620000       1.000000000000
H7 H       0.367165870000       0.712315540000       0.978462440000       1.000000000000
H8 H       0.372923320000       0.589297320000       0.893007900000       1.000000000000
#END
data_mol6b_opt_14-QR-14-9200-3
_audit_creation_method 'generated by cspy2.0'
_cell_length_a 5.7481
_cell_length_b 28.1184
_cell_length_c 9.2175
_cell_angle_alpha 90.0
_cell_angle_beta 54.4724
_cell_angle_gamma 90.0
loop_
_symmetry_equiv_pos_site_id
_symmetry_equiv_pos_as_xyz
1 -x,-y,-z
2 +x,+y,+z
3 -x,1/2+y,1/2-z
4 +x,1/2-y,1/2+z
loop_
_atom_site_label
_atom_site_type_symbol
_atom_site_fract_x
_atom_site_fract_y
_atom_site_fract_z
_atom_site_occupancy
C1 C       0.505494120000       0.689694360000       0.917366410000       1.000000000000
C2 C       0.383859720000       0.705583930000       0.827056400000       1.000000000000
C3 C       0.288712340000       0.674019130000       0.760566690000       1.000000000000
C4 C       0.307420750000       0.623731040000       0.779230720000       1.000000000000
C5 C       0.228289000000       0.547205820000       0.729570380000       1.000000000000
C6 C       0.147256520000       0.471635750000       0.678853060000       1.000000000000
C7 C       0.046034880000       0.439738250000       0.608586240000       1.000000000000
C8 C       0.065442720000       0.391603960000       0.627996690000       1.000000000000
C9 C      -0.027079000000       0.354694620000       0.564315980000       1.000000000000
C10 C       0.199766750000       0.325036180000       0.733116530000       1.000000000000
C11 C       0.187330100000       0.375929690000       0.718638990000       1.000000000000
C12 C       0.267019530000       0.451810980000       0.768502700000       1.000000000000
C13 C       0.348091990000       0.527332530000       0.819206480000       1.000000000000
C14 C       0.448924070000       0.559357340000       0.889208540000       1.000000000000
C15 C       0.431355120000       0.607687680000       0.871321130000       1.000000000000
C16 C       0.528569280000       0.642470710000       0.938756890000       1.000000000000
N1 N       0.211376050000       0.594504360000       0.712106030000       1.000000000000
N2 N       0.129907210000       0.518456730000       0.660920390000       1.000000000000
N3 N      -0.007280930000       0.309501180000       0.583450050000       1.000000000000
N4 N       0.110605010000       0.294160760000       0.671173640000       1.000000000000
N5 N       0.284342820000       0.404382540000       0.786410670000       1.000000000000
N6 N       0.365487240000       0.480576260000       0.837153640000       1.000000000000
H1 H       0.579107740000       0.715861240000       0.968501090000       1.000000000000
H2 H       0.368424600000       0.743462680000       0.812194060000       1.000000000000
H3 H       0.196225150000       0.685211590000       0.691970340000       1.000000000000
H4 H      -0.043388180000       0.454200130000       0.541824180000       1.000000000000
H5 H      -0.121211580000       0.364350250000       0.494579050000       1.000000000000
H6 H       0.290154690000       0.311326280000       0.800558460000       1.000000000000
H7 H       0.538205840000       0.544724430000       0.955805920000       1.000000000000
H8 H       0.620341000000       0.630186350000       1.006823410000       1.000000000000
#END
data_mol6b_opt_2-QR-2-10709-3
_audit_creation_method 'generated by cspy2.0'
_cell_length_a 7.4158
_cell_length_b 11.6594
_cell_length_c 7.4813
_cell_angle_alpha 86.0199
_cell_angle_beta 101.7234
_cell_angle_gamma 106.3074
loop_
_symmetry_equiv_pos_site_id
_symmetry_equiv_pos_as_xyz
1 -x,-y,-z
2 +x,+y,+z
loop_
_atom_site_label
_atom_site_type_symbol
_atom_site_fract_x
_atom_site_fract_y
_atom_site_fract_z
_atom_site_occupancy
C1 C       0.247740430000       0.801587880000       0.332857790000       1.000000000000
C2 C       0.183887770000       0.681331470000       0.398559110000       1.000000000000
C3 C       0.308448560000       0.626821270000       0.505023190000       1.000000000000
C4 C       0.508028400000       0.688537310000       0.554782720000       1.000000000000
C5 C       0.810965170000       0.689099440000       0.706172830000       1.000000000000
C6 C       1.110065400000       0.687473800000       0.857665410000       1.000000000000
C7 C       1.235852720000       0.628457470000       0.968761590000       1.000000000000
C8 C       1.426857480000       0.689187250000       1.015291800000       1.000000000000
C9 C       1.572603740000       0.642071080000       1.126562040000       1.000000000000
C10 C       1.691754850000       0.866657980000       1.004026450000       1.000000000000
C11 C       1.489843920000       0.809600900000       0.949127230000       1.000000000000
C12 C       1.189487090000       0.809898100000       0.798175490000       1.000000000000
C13 C       0.890583520000       0.811565440000       0.646719940000       1.000000000000
C14 C       0.764285980000       0.870152530000       0.535735570000       1.000000000000
C15 C       0.572499470000       0.811003010000       0.487647340000       1.000000000000
C16 C       0.435208670000       0.864218770000       0.375724780000       1.000000000000
N1 N       0.623288590000       0.631330100000       0.658928890000       1.000000000000
N2 N       0.924296380000       0.629602410000       0.811344560000       1.000000000000
N3 N       1.751969440000       0.700276180000       1.169162990000       1.000000000000
N4 N       1.813601620000       0.816930280000       1.105393010000       1.000000000000
N5 N       1.377670780000       0.868244060000       0.845280950000       1.000000000000
N6 N       1.076097260000       0.869408620000       0.692928680000       1.000000000000
H1 H       0.144456970000       0.842081040000       0.248316630000       1.000000000000
H2 H       0.033533470000       0.633811870000       0.362007180000       1.000000000000
H3 H       0.263426160000       0.536172910000       0.556095030000       1.000000000000
H4 H       1.177890310000       0.537465600000       1.013593590000       1.000000000000
H5 H       1.533673220000       0.551305640000       1.180723310000       1.000000000000
H6 H       1.746737130000       0.957850330000       0.957569840000       1.000000000000
H7 H       0.822932290000       0.961114770000       0.491224350000       1.000000000000
H8 H       0.484566600000       0.955139770000       0.326533540000       1.000000000000
#END
data_mol6b_opt_2-QR-2-7826-3
_audit_creation_method 'generated by cspy2.0'
_cell_length_a 13.4784
_cell_length_b 16.0617
_cell_length_c 7.4914
_cell_angle_alpha 68.6693
_cell_angle_beta 55.72800000000001
_cell_angle_gamma 28.684900000000003
loop_
_symmetry_equiv_pos_site_id
_symmetry_equiv_pos_as_xyz
1 -x,-y,-z
2 +x,+y,+z
loop_
_atom_site_label
_atom_site_type_symbol
_atom_site_fract_x
_atom_site_fract_y
_atom_site_fract_z
_atom_site_occupancy
C1 C       0.188270360000       0.112654420000       0.149678830000       1.000000000000
C2 C       0.086330710000       0.093794400000       0.315653770000       1.000000000000
C3 C      -0.036233620000       0.161962060000       0.543519920000       1.000000000000
C4 C      -0.067096760000       0.255141780000       0.624293940000       1.000000000000
C5 C      -0.217867980000       0.406945910000       0.924750390000       1.000000000000
C6 C      -0.369497960000       0.557290870000       1.225714390000       1.000000000000
C7 C      -0.498180540000       0.626889090000       1.463618280000       1.000000000000
C8 C      -0.526223940000       0.716120550000       1.537901930000       1.000000000000
C9 C      -0.651413670000       0.794276630000       1.772860380000       1.000000000000
C10 C      -0.461281480000       0.829644970000       1.462924130000       1.000000000000
C11 C      -0.423812120000       0.734618660000       1.370824600000       1.000000000000
C12 C      -0.273158380000       0.583871860000       1.071200840000       1.000000000000
C13 C      -0.121542220000       0.433595860000       0.770336190000       1.000000000000
C14 C       0.006891730000       0.363805840000       0.532755130000       1.000000000000
C15 C       0.036922750000       0.274116480000       0.454748660000       1.000000000000
C16 C       0.164586140000       0.199591400000       0.216603850000       1.000000000000
N1 N      -0.188224900000       0.319080360000       0.848143110000       1.000000000000
N2 N      -0.340762300000       0.470287580000       1.151130190000       1.000000000000
N3 N      -0.676248940000       0.877816540000       1.840288940000       1.000000000000
N4 N      -0.577370720000       0.896063890000       1.679050830000       1.000000000000
N5 N      -0.302517380000       0.671997350000       1.147258300000       1.000000000000
N6 N      -0.150171970000       0.520467830000       0.844715850000       1.000000000000
H1 H       0.284779700000       0.056567220000      -0.030334360000       1.000000000000
H2 H       0.108300690000       0.023801130000       0.256821330000       1.000000000000
H3 H      -0.114612580000       0.149293500000       0.671718180000       1.000000000000
H4 H      -0.570429830000       0.607741400000       1.579572420000       1.000000000000
H5 H      -0.732885990000       0.784621080000       1.907309730000       1.000000000000
H6 H      -0.387363800000       0.847305850000       1.343640540000       1.000000000000
H7 H       0.078829650000       0.383257810000       0.417510310000       1.000000000000
H8 H       0.241199540000       0.214339170000       0.092157460000       1.000000000000
#END
data_mol6b_opt_2-QR-2-11550-3
_audit_creation_method 'generated by cspy2.0'
_cell_length_a 15.2564
_cell_length_b 6.6815
_cell_length_c 20.6008
_cell_angle_alpha 134.3545
_cell_angle_beta 71.309
_cell_angle_gamma 67.27960000000002
loop_
_symmetry_equiv_pos_site_id
_symmetry_equiv_pos_as_xyz
1 -x,-y,-z
2 +x,+y,+z
loop_
_atom_site_label
_atom_site_type_symbol
_atom_site_fract_x
_atom_site_fract_y
_atom_site_fract_z
_atom_site_occupancy
C1 C       0.043518380000       0.172158580000       0.749441800000       1.000000000000
C2 C       0.076949670000      -0.061318000000       0.749029320000       1.000000000000
C3 C       0.014643900000      -0.162026490000       0.749261110000       1.000000000000
C4 C      -0.086557710000      -0.037147470000       0.749776630000       1.000000000000
C5 C      -0.238976970000      -0.027727900000       0.750077510000       1.000000000000
C6 C      -0.389224830000      -0.023482800000       0.750114450000       1.000000000000
C7 C      -0.451786630000      -0.134065630000       0.749969960000       1.000000000000
C8 C      -0.548428700000      -0.012243710000       0.750200330000       1.000000000000
C9 C      -0.621303050000      -0.098791250000       0.750275450000       1.000000000000
C10 C      -0.683500320000       0.336498820000       0.750825530000       1.000000000000
C11 C      -0.581339390000       0.221172380000       0.750511420000       1.000000000000
C12 C      -0.430364760000       0.214018560000       0.750375870000       1.000000000000
C13 C      -0.280240520000       0.209954360000       0.750367520000       1.000000000000
C14 C      -0.217400870000       0.319631340000       0.750491020000       1.000000000000
C15 C      -0.120279440000       0.200427680000       0.750143970000       1.000000000000
C16 C      -0.051668260000       0.298736600000       0.750028180000       1.000000000000
N1 N      -0.144021030000      -0.143834210000       0.749835110000       1.000000000000
N2 N      -0.295329200000      -0.139334140000       0.749992360000       1.000000000000
N3 N      -0.712190260000       0.018349570000       0.750636870000       1.000000000000
N4 N      -0.744362280000       0.244419490000       0.750916440000       1.000000000000
N5 N      -0.525515630000       0.330988960000       0.750542830000       1.000000000000
N6 N      -0.374013630000       0.325768670000       0.750496540000       1.000000000000
H1 H       0.095156460000       0.246894450000       0.749324420000       1.000000000000
H2 H       0.153290320000      -0.157721030000       0.748534240000       1.000000000000
H3 H       0.038269490000      -0.337893130000       0.748965330000       1.000000000000
H4 H      -0.421675700000      -0.310837480000       0.749693950000       1.000000000000
H5 H      -0.600793060000      -0.274512010000       0.750045980000       1.000000000000
H6 H      -0.712085960000       0.513464600000       0.751066370000       1.000000000000
H7 H      -0.247896010000       0.496523570000       0.750814800000       1.000000000000
H8 H      -0.077540350000       0.475492330000       0.750401720000       1.000000000000
#END
data_mol6b_opt_4-QR-4-6488-3
_audit_creation_method 'generated by cspy2.0'
_cell_length_a 14.0827
_cell_length_b 6.569
_cell_length_c 6.6886
_cell_angle_alpha 90.0
_cell_angle_beta 87.12
_cell_angle_gamma 90.0
loop_
_symmetry_equiv_pos_site_id
_symmetry_equiv_pos_as_xyz
1 +x,+y,+z
2 -x,1/2+y,-z
loop_
_atom_site_label
_atom_site_type_symbol
_atom_site_fract_x
_atom_site_fract_y
_atom_site_fract_z
_atom_site_occupancy
C1 C       0.777156160000       0.118748440000       0.296162470000       1.000000000000
C2 C       0.810556660000       0.118662790000       0.495274090000       1.000000000000
C3 C       0.748694540000       0.118922570000       0.658266870000       1.000000000000
C4 C       0.647864480000       0.119140020000       0.635195940000       1.000000000000
C5 C       0.495854680000       0.119203200000       0.777915130000       1.000000000000
C6 C       0.345774580000       0.119010830000       0.923104030000       1.000000000000
C7 C       0.283319150000       0.118904260000       1.095443690000       1.000000000000
C8 C       0.186781230000       0.118845860000       1.070310370000       1.000000000000
C9 C       0.114189460000       0.118915680000       1.229344840000       1.000000000000
C10 C       0.051843510000       0.118855750000       0.857545630000       1.000000000000
C11 C       0.153805580000       0.118830570000       0.870534210000       1.000000000000
C12 C       0.304523830000       0.118928490000       0.727326320000       1.000000000000
C13 C       0.454507020000       0.119149170000       0.582138120000       1.000000000000
C14 C       0.517221810000       0.119236170000       0.410384050000       1.000000000000
C15 C       0.614124530000       0.119175010000       0.432187150000       1.000000000000
C16 C       0.682399290000       0.119043950000       0.265560420000       1.000000000000
N1 N       0.590687220000       0.119240190000       0.798991430000       1.000000000000
N2 N       0.439660540000       0.119166690000       0.945225720000       1.000000000000
N3 N       0.023532090000       0.119003030000       1.203434290000       1.000000000000
N4 N      -0.008723010000       0.118965980000       1.010196500000       1.000000000000
N5 N       0.209424150000       0.118814450000       0.705426450000       1.000000000000
N6 N       0.360750050000       0.119000490000       0.559945760000       1.000000000000
H1 H       0.828511360000       0.118618560000       0.169948400000       1.000000000000
H2 H       0.886520800000       0.118394790000       0.514659040000       1.000000000000
H3 H       0.772312430000       0.118870730000       0.809825920000       1.000000000000
H4 H       0.313436440000       0.118883020000       1.241500530000       1.000000000000
H5 H       0.134756780000       0.118925580000       1.383990870000       1.000000000000
H6 H       0.023216690000       0.118843720000       0.709706940000       1.000000000000
H7 H       0.486765420000       0.119304640000       0.264686610000       1.000000000000
H8 H       0.656608650000       0.119169460000       0.115505590000       1.000000000000
#END
data_mol6b_opt_15-QR-15-1117-3
_audit_creation_method 'generated by cspy2.0'
_cell_length_a 29.8458
_cell_length_b 6.6676
_cell_length_c 13.2361
_cell_angle_alpha 90.0
_cell_angle_beta 69.23300000000002
_cell_angle_gamma 90.0
loop_
_symmetry_equiv_pos_site_id
_symmetry_equiv_pos_as_xyz
1 -x,-y,-z
2 +x,+y,+z
3 -x,+y,1/2-z
4 +x,-y,1/2+z
5 1/2-x,1/2-y,-z
6 1/2+x,1/2+y,+z
7 1/2-x,1/2+y,1/2-z
8 1/2+x,1/2-y,1/2+z
loop_
_atom_site_label
_atom_site_type_symbol
_atom_site_fract_x
_atom_site_fract_y
_atom_site_fract_z
_atom_site_occupancy
C1 C       0.118158410000       0.602426600000       0.256214220000       1.000000000000
C2 C       0.101725820000       0.806279940000       0.269830540000       1.000000000000
C3 C       0.133063340000       0.961996250000       0.237507520000       1.000000000000
C4 C       0.183648020000       0.926244190000       0.188608530000       1.000000000000
C5 C       0.260203930000       1.050341290000       0.112375210000       1.000000000000
C6 C       0.335790210000       1.177150770000       0.036930150000       1.000000000000
C7 C       0.367434180000       1.342157700000       0.004015900000       1.000000000000
C8 C       0.415855140000       1.304868350000      -0.042888190000       1.000000000000
C9 C       0.452568780000       1.455267760000      -0.080496490000       1.000000000000
C10 C       0.483237590000       1.074612140000      -0.106016340000       1.000000000000
C11 C       0.432071340000       1.100399450000      -0.056336110000       1.000000000000
C12 C       0.356166170000       0.975654280000       0.019349230000       1.000000000000
C13 C       0.280629100000       0.848834030000       0.094760440000       1.000000000000
C14 C       0.248855540000       0.684446340000       0.127784290000       1.000000000000
C15 C       0.200243420000       0.718438990000       0.174854350000       1.000000000000
C16 C       0.165682980000       0.559884090000       0.210424120000       1.000000000000
N1 N       0.212631820000       1.083348200000       0.158489570000       1.000000000000
N2 N       0.288697420000       1.211090270000       0.082624380000       1.000000000000
N3 N       0.498039130000       1.417938380000      -0.124444330000       1.000000000000
N4 N       0.513904220000       1.220116040000      -0.137638210000       1.000000000000
N5 N       0.403869480000       0.941786260000      -0.026921590000       1.000000000000
N6 N       0.327657160000       0.814839970000       0.049133670000       1.000000000000
H1 H       0.092160480000       0.482280820000       0.282966080000       1.000000000000
H2 H       0.063617270000       0.835221990000       0.306593620000       1.000000000000
H3 H       0.121462050000       1.116938860000       0.246995180000       1.000000000000
H4 H       0.352561300000       1.492396800000       0.016770900000       1.000000000000
H5 H       0.442505420000       1.612925660000      -0.072512750000       1.000000000000
H6 H       0.497358530000       0.922771980000      -0.118034350000       1.000000000000
H7 H       0.263900190000       0.534526320000       0.114881230000       1.000000000000
H8 H       0.178379050000       0.406179680000       0.199888850000       1.000000000000
#END
data_mol6b_opt_2-QR-2-11097-3
_audit_creation_method 'generated by cspy2.0'
_cell_length_a 16.1095
_cell_length_b 4.4787
_cell_length_c 15.2687
_cell_angle_alpha 57.46959999999999
_cell_angle_beta 129.5526
_cell_angle_gamma 90.2458
loop_
_symmetry_equiv_pos_site_id
_symmetry_equiv_pos_as_xyz
1 -x,-y,-z
2 +x,+y,+z
loop_
_atom_site_label
_atom_site_type_symbol
_atom_site_fract_x
_atom_site_fract_y
_atom_site_fract_z
_atom_site_occupancy
C1 C       0.700409030000       0.030861490000       0.321927750000       1.000000000000
C2 C       0.819002800000       0.009282140000       0.410121040000       1.000000000000
C3 C       0.872557930000      -0.004604920000       0.526968340000       1.000000000000
C4 C       0.811551100000       0.001694360000       0.565361890000       1.000000000000
C5 C       0.810860140000      -0.007392160000       0.716922350000       1.000000000000
C6 C       0.812453430000      -0.017316860000       0.868946180000       1.000000000000
C7 C       0.870631000000      -0.032878800000       0.991205850000       1.000000000000
C8 C       0.810735860000      -0.027080500000       1.026497730000       1.000000000000
C9 C       0.857089860000      -0.040577960000       1.146747990000       1.000000000000
C10 C       0.635717020000      -0.000731160000       0.982167290000       1.000000000000
C11 C       0.692037420000      -0.005653760000       0.937792660000       1.000000000000
C12 C       0.691800700000       0.003855200000       0.786540740000       1.000000000000
C13 C       0.690152210000       0.013840790000       0.634551400000       1.000000000000
C14 C       0.632407590000       0.029294360000       0.512480100000       1.000000000000
C15 C       0.690804660000       0.023578650000       0.475311390000       1.000000000000
C16 C       0.638466060000       0.037873720000       0.353260650000       1.000000000000
N1 N       0.867846790000      -0.012762190000       0.680360320000       1.000000000000
N2 N       0.869481130000      -0.022518370000       0.833349560000       1.000000000000
N3 N       0.799615020000      -0.034608930000       1.178600530000       1.000000000000
N4 N       0.684633390000      -0.013916260000       1.092990330000       1.000000000000
N5 N       0.634283680000       0.009161500000       0.822842610000       1.000000000000
N6 N       0.633148860000       0.019059580000       0.670042290000       1.000000000000
H1 H       0.660597860000       0.041639810000       0.229675400000       1.000000000000
H2 H       0.866024980000       0.004120690000       0.382305320000       1.000000000000
H3 H       0.961945610000      -0.020940550000       0.594999490000       1.000000000000
H4 H       0.960346610000      -0.048819160000       1.053055830000       1.000000000000
H5 H       0.946560260000      -0.056995580000       1.217907020000       1.000000000000
H6 H       0.545821340000       0.015270760000       0.918646460000       1.000000000000
H7 H       0.542697540000       0.045306090000       0.450965600000       1.000000000000
H8 H       0.548771660000       0.054281970000       0.287076080000       1.000000000000
#END
data_mol6b_opt_15-QR-15-367-3
_audit_creation_method 'generated by cspy2.0'
_cell_length_a 24.2443
_cell_length_b 3.7691
_cell_length_c 46.9534
_cell_angle_alpha 90.0
_cell_angle_beta 145.6183
_cell_angle_gamma 90.0
loop_
_symmetry_equiv_pos_site_id
_symmetry_equiv_pos_as_xyz
1 -x,-y,-z
2 +x,+y,+z
3 -x,+y,1/2-z
4 +x,-y,1/2+z
5 1/2-x,1/2-y,-z
6 1/2+x,1/2+y,+z
7 1/2-x,1/2+y,1/2-z
8 1/2+x,1/2-y,1/2+z
loop_
_atom_site_label
_atom_site_type_symbol
_atom_site_fract_x
_atom_site_fract_y
_atom_site_fract_z
_atom_site_occupancy
C1 C       0.446987920000       1.201467250000       0.808991650000       1.000000000000
C2 C       0.369366550000       1.362772420000       0.791835110000       1.000000000000
C3 C       0.375897390000       1.404839620000       0.823341610000       1.000000000000
C4 C       0.461086050000       1.288585160000       0.874851050000       1.000000000000
C5 C       0.543767720000       1.227552890000       0.952435770000       1.000000000000
C6 C       0.624346180000       1.170439510000       1.029050470000       1.000000000000
C7 C       0.629005330000       1.218478580000       1.060879910000       1.000000000000
C8 C       0.711406790000       1.105637910000       1.110216000000       1.000000000000
C9 C       0.727433510000       1.134703800000       1.147218730000       1.000000000000
C10 C       0.872401640000       0.833866930000       1.179258170000       1.000000000000
C11 C       0.788885850000       0.944490730000       1.127162560000       1.000000000000
C12 C       0.707313440000       1.003662170000       1.050227160000       1.000000000000
C13 C       0.626805290000       1.060634500000       0.973660060000       1.000000000000
C14 C       0.621795070000       1.013261660000       0.941699150000       1.000000000000
C15 C       0.539990090000       1.124519920000       0.892186320000       1.000000000000
C16 C       0.529329030000       1.086352130000       0.857396910000       1.000000000000
N1 N       0.463758280000       1.336115320000       0.903974360000       1.000000000000
N2 N       0.544787400000       1.278536880000       0.981064210000       1.000000000000
N3 N       0.805382560000       1.027034130000       1.193541190000       1.000000000000
N4 N       0.880612360000       0.870836160000       1.210117860000       1.000000000000
N5 N       0.787760900000       0.894424370000       1.098830580000       1.000000000000
N6 N       0.706279460000       0.952609950000       1.021579990000       1.000000000000
H1 H       0.439202200000       1.172242740000       0.782826140000       1.000000000000
H2 H       0.304690380000       1.451804950000       0.753034500000       1.000000000000
H3 H       0.318230980000       1.525789420000       0.811204110000       1.000000000000
H4 H       0.567642240000       1.342370460000       1.045422640000       1.000000000000
H5 H       0.671356730000       1.254477010000       1.136634090000       1.000000000000
H6 H       0.933059260000       0.710379320000       1.193957080000       1.000000000000
H7 H       0.683322540000       0.889186210000       0.957326330000       1.000000000000
H8 H       0.588300850000       0.964072580000       0.870638770000       1.000000000000
#END
data_mol6b_opt_1-QR-1-704-3
_audit_creation_method 'generated by cspy2.0'
_cell_length_a 8.3868
_cell_length_b 6.709
_cell_length_c 7.4921
_cell_angle_alpha 124.147
_cell_angle_beta 103.62220000000002
_cell_angle_gamma 102.9824
loop_
_symmetry_equiv_pos_site_id
_symmetry_equiv_pos_as_xyz
1 +x,+y,+z
loop_
_atom_site_label
_atom_site_type_symbol
_atom_site_fract_x
_atom_site_fract_y
_atom_site_fract_z
_atom_site_occupancy
C1 C       0.668356020000       0.203857190000       0.357593120000       1.000000000000
C2 C       0.649217250000      -0.057042420000       0.172273640000       1.000000000000
C3 C       0.717267040000      -0.097031500000       0.012989040000       1.000000000000
C4 C       0.810598390000       0.121914490000       0.026331230000       1.000000000000
C5 C       0.962418420000       0.277430090000      -0.121071940000       1.000000000000
C6 C       1.112773110000       0.426825770000      -0.270462640000       1.000000000000
C7 C       1.182241740000       0.378891640000      -0.438359120000       1.000000000000
C8 C       1.271621100000       0.591582530000      -0.422513040000       1.000000000000
C9 C       1.349676480000       0.576426820000      -0.578801410000       1.000000000000
C10 C       1.385564520000       1.063615850000      -0.232593220000       1.000000000000
C11 C       1.290397850000       0.852335180000      -0.236456770000       1.000000000000
C12 C       1.139637880000       0.699772780000      -0.088816140000       1.000000000000
C13 C       0.989352380000       0.550557680000       0.060545200000       1.000000000000
C14 C       0.919690860000       0.597415870000       0.227924070000       1.000000000000
C15 C       0.829856710000       0.387322420000       0.215342130000       1.000000000000
C16 C       0.755446460000       0.418368460000       0.378493670000       1.000000000000
N1 N       0.874411840000       0.072056470000      -0.133209390000       1.000000000000
N2 N       1.025629100000       0.222235450000      -0.283752800000       1.000000000000
N3 N       1.433358530000       0.778395530000      -0.561843810000       1.000000000000
N4 N       1.451875780000       1.031318290000      -0.381890100000       1.000000000000
N5 N       1.227905460000       0.906496900000      -0.075866070000       1.000000000000
N6 N       1.076365020000       0.754964520000       0.073907480000       1.000000000000
H1 H       0.612356120000       0.228083560000       0.481167600000       1.000000000000
H2 H       0.579106990000      -0.223937660000       0.160405020000       1.000000000000
H3 H       0.704388560000      -0.292109960000      -0.128230150000       1.000000000000
H4 H       1.162882850000       0.176564920000      -0.573867130000       1.000000000000
H5 H       1.339811270000       0.384234260000      -0.723233570000       1.000000000000
H6 H       1.403436760000       1.264802560000      -0.095254610000       1.000000000000
H7 H       0.939354160000       0.800036800000       0.363029970000       1.000000000000
H8 H       0.770405250000       0.616177820000       0.518058830000       1.000000000000
#END
data_mol6b_opt_2-QR-2-8836-3
_audit_creation_method 'generated by cspy2.0'
_cell_length_a 3.8118
_cell_length_b 27.7299
_cell_length_c 15.7333
_cell_angle_alpha 147.4379
_cell_angle_beta 75.0095
_cell_angle_gamma 81.1964
loop_
_symmetry_equiv_pos_site_id
_symmetry_equiv_pos_as_xyz
1 -x,-y,-z
2 +x,+y,+z
loop_
_atom_site_label
_atom_site_type_symbol
_atom_site_fract_x
_atom_site_fract_y
_atom_site_fract_z
_atom_site_occupancy
C1 C       0.638350030000       0.282974470000       0.446015570000       1.000000000000
C2 C       1.172239920000       0.162607420000       0.239025820000       1.000000000000
C3 C       1.489931640000       0.111588970000       0.074426930000       1.000000000000
C4 C       1.298439060000       0.177226160000       0.103751600000       1.000000000000
C5 C       1.446044080000       0.184825630000      -0.034794200000       1.000000000000
C6 C       1.602458420000       0.190199100000      -0.175863020000       1.000000000000
C7 C       1.942558350000       0.134791790000      -0.349872800000       1.000000000000
C8 C       1.751907730000       0.199282640000      -0.318523790000       1.000000000000
C9 C       2.045665200000       0.156086700000      -0.478344790000       1.000000000000
C10 C       1.048908740000       0.380900450000      -0.091724140000       1.000000000000
C11 C       1.217017190000       0.319795320000      -0.110821800000       1.000000000000
C12 C       1.066383110000       0.313088940000       0.028218100000       1.000000000000
C13 C       0.909822920000       0.307758390000       0.169277220000       1.000000000000
C14 C       0.571520750000       0.362731460000       0.342679030000       1.000000000000
C15 C       0.754552740000       0.299796980000       0.314801730000       1.000000000000
C16 C       0.436414300000       0.349226250000       0.482719180000       1.000000000000
N1 N       1.624462440000       0.123341260000      -0.061856280000       1.000000000000
N2 N       1.782104900000       0.128646050000      -0.204009580000       1.000000000000
N3 N       1.860865400000       0.217795730000      -0.446599470000       1.000000000000
N4 N       1.343016260000       0.334562300000      -0.245663780000       1.000000000000
N5 N       0.885633800000       0.375163110000       0.056183010000       1.000000000000
N6 N       0.730170460000       0.369276880000       0.197485710000       1.000000000000
H1 H       0.396908990000       0.320617050000       0.573243160000       1.000000000000
H2 H       1.321497840000       0.112156130000       0.214921560000       1.000000000000
H3 H       1.893895680000       0.020928270000      -0.083034160000       1.000000000000
H4 H       2.341664060000       0.043487200000      -0.502045260000       1.000000000000
H5 H       2.453100170000       0.065445700000      -0.638846630000       1.000000000000
H6 H       0.647436900000       0.472337270000       0.062217490000       1.000000000000
H7 H       0.172814930000       0.454017830000       0.494476180000       1.000000000000
H8 H       0.033197110000       0.440249830000       0.638714900000       1.000000000000
#END
data_mol6b_opt_2-QR-2-10532-3
_audit_creation_method 'generated by cspy2.0'
_cell_length_a 16.503
_cell_length_b 13.6252
_cell_length_c 5.4181
_cell_angle_alpha 127.609
_cell_angle_beta 60.433600000000006
_cell_angle_gamma 80.0204
loop_
_symmetry_equiv_pos_site_id
_symmetry_equiv_pos_as_xyz
1 -x,-y,-z
2 +x,+y,+z
loop_
_atom_site_label
_atom_site_type_symbol
_atom_site_fract_x
_atom_site_fract_y
_atom_site_fract_z
_atom_site_occupancy
C1 C       0.119282830000       0.582797010000       0.005379800000       1.000000000000
C2 C       0.091605850000       0.730266860000       0.363168170000       1.000000000000
C3 C       0.156126040000       0.719351850000       0.445703340000       1.000000000000
C4 C       0.254154850000       0.559160380000       0.175356140000       1.000000000000
C5 C       0.406496380000       0.405134720000       0.016032720000       1.000000000000
C6 C       0.557121390000       0.255133280000      -0.135691720000       1.000000000000
C7 C       0.622614800000       0.247890460000      -0.042070900000       1.000000000000
C8 C       0.716509970000       0.092972780000      -0.305617130000       1.000000000000
C9 C       0.791516380000       0.064234860000      -0.254309670000       1.000000000000
C10 C       0.843270520000      -0.211137320000      -0.922715590000       1.000000000000
C11 C       0.743798160000      -0.054214200000      -0.663499340000       1.000000000000
C12 C       0.592638920000       0.097690460000      -0.507647190000       1.000000000000
C13 C       0.442096520000       0.247553880000      -0.356103930000       1.000000000000
C14 C       0.376372380000       0.255465040000      -0.448323610000       1.000000000000
C15 C       0.282088560000       0.409259460000      -0.188778820000       1.000000000000
C16 C       0.211144560000       0.427870700000      -0.261031170000       1.000000000000
N1 N       0.314178330000       0.555530870000       0.269827510000       1.000000000000
N2 N       0.465704610000       0.404667140000       0.117526750000       1.000000000000
N3 N       0.879572700000      -0.082360710000      -0.504800450000       1.000000000000
N4 N       0.906328530000      -0.225263700000      -0.851854630000       1.000000000000
N5 N       0.685231230000      -0.053518890000      -0.763355090000       1.000000000000
N6 N       0.533382170000       0.098176770000      -0.609104590000       1.000000000000
H1 H       0.065911400000       0.596357000000      -0.050252160000       1.000000000000
H2 H       0.017847370000       0.851923840000       0.569478930000       1.000000000000
H3 H       0.136820820000       0.828938810000       0.713796260000       1.000000000000
H4 H       0.596796590000       0.364364330000       0.233729860000       1.000000000000
H5 H       0.775247800000       0.170850650000       0.010998290000       1.000000000000
H6 H       0.867599600000      -0.326294970000      -1.197544170000       1.000000000000
H7 H       0.402511050000       0.138675610000      -0.724344230000       1.000000000000
H8 H       0.232582350000       0.315830080000      -0.532031360000       1.000000000000
#END
data_mol6b_opt_15-QR-15-2371-3
_audit_creation_method 'generated by cspy2.0'
_cell_length_a 23.3503
_cell_length_b 6.6649
_cell_length_c 15.7933
_cell_angle_alpha 90.0
_cell_angle_beta 89.7336
_cell_angle_gamma 90.0
loop_
_symmetry_equiv_pos_site_id
_symmetry_equiv_pos_as_xyz
1 -x,-y,-z
2 +x,+y,+z
3 -x,+y,1/2-z
4 +x,-y,1/2+z
5 1/2-x,1/2-y,-z
6 1/2+x,1/2+y,+z
7 1/2-x,1/2+y,1/2-z
8 1/2+x,1/2-y,1/2+z
loop_
_atom_site_label
_atom_site_type_symbol
_atom_site_fract_x
_atom_site_fract_y
_atom_site_fract_z
_atom_site_occupancy
C1 C       0.078509380000       0.110974270000       0.286732810000       1.000000000000
C2 C       0.062996760000       0.315302720000       0.303827850000       1.000000000000
C3 C       0.095246920000       0.470352670000       0.274108240000       1.000000000000
C4 C       0.145878190000       0.433404960000       0.224560540000       1.000000000000
C5 C       0.223337670000       0.555783450000       0.150408110000       1.000000000000
C6 C       0.299802820000       0.680908710000       0.077124000000       1.000000000000
C7 C       0.332356810000       0.845261750000       0.047019280000       1.000000000000
C8 C       0.380771710000       0.806837670000      -0.000522700000       1.000000000000
C9 C       0.418367010000       0.956451930000      -0.035594170000       1.000000000000
C10 C       0.447288440000       0.574918740000      -0.067580840000       1.000000000000
C11 C       0.396050590000       0.601902630000      -0.017446420000       1.000000000000
C12 C       0.319262760000       0.478853970000       0.056125590000       1.000000000000
C13 C       0.242850740000       0.353715600000       0.129371930000       1.000000000000
C14 C       0.210167060000       0.189985930000       0.159599370000       1.000000000000
C15 C       0.161528210000       0.225121240000       0.207267150000       1.000000000000
C16 C       0.126046290000       0.067300590000       0.240169090000       1.000000000000
N1 N       0.175751090000       0.589904410000       0.197090220000       1.000000000000
N2 N       0.252717870000       0.715946590000       0.123386010000       1.000000000000
N3 N       0.463839430000       0.918049990000      -0.080199100000       1.000000000000
N4 N       0.478795360000       0.719773510000      -0.096752890000       1.000000000000
N5 N       0.366966490000       0.443871700000       0.009282550000       1.000000000000
N6 N       0.289871400000       0.318624330000       0.083175530000       1.000000000000
H1 H       0.051809840000      -0.008618260000       0.311467110000       1.000000000000
H2 H       0.024848940000       0.345150790000       0.341127530000       1.000000000000
H3 H       0.084350020000       0.625635300000       0.286238000000       1.000000000000
H4 H       0.318157080000       0.995913140000       0.062333230000       1.000000000000
H5 H       0.409035360000       1.114412870000      -0.024930760000       1.000000000000
H6 H       0.460721140000       0.422684310000      -0.082180440000       1.000000000000
H7 H       0.224547090000       0.039647770000       0.144136500000       1.000000000000
H8 H       0.138058040000      -0.086771700000       0.227002780000       1.000000000000
#END
data_mol6b_opt_2-QR-2-1900-4
_audit_creation_method 'generated by cspy2.0'
_cell_length_a 11.6818
_cell_length_b 5.5593
_cell_length_c 13.399
_cell_angle_alpha 126.2318
_cell_angle_beta 77.4804
_cell_angle_gamma 119.3149
loop_
_symmetry_equiv_pos_site_id
_symmetry_equiv_pos_as_xyz
1 -x,-y,-z
2 +x,+y,+z
loop_
_atom_site_label
_atom_site_type_symbol
_atom_site_fract_x
_atom_site_fract_y
_atom_site_fract_z
_atom_site_occupancy
C1 C       0.118878980000       0.862202320000       0.202076760000       1.000000000000
C2 C       0.091244170000       0.918014570000       0.321766080000       1.000000000000
C3 C       0.155839950000       0.866793990000       0.375317650000       1.000000000000
C4 C       0.253912250000       0.755229400000       0.313201030000       1.000000000000
C5 C       0.406377960000       0.604911810000       0.311504770000       1.000000000000
C6 C       0.557133100000       0.457323180000       0.312114720000       1.000000000000
C7 C       0.622714180000       0.406955470000       0.370308070000       1.000000000000
C8 C       0.716656660000       0.300258580000       0.309331390000       1.000000000000
C9 C       0.791748070000       0.237352400000       0.355552100000       1.000000000000
C10 C       0.843428890000       0.133503860000       0.132127650000       1.000000000000
C11 C       0.743904730000       0.244998360000       0.189536370000       1.000000000000
C12 C       0.592617900000       0.393619560000       0.190294410000       1.000000000000
C13 C       0.441944730000       0.541059170000       0.189629040000       1.000000000000
C14 C       0.376133410000       0.591795410000       0.131872980000       1.000000000000
C15 C       0.281804070000       0.698746430000       0.191339320000       1.000000000000
C16 C       0.210776710000       0.756336970000       0.139059410000       1.000000000000
N1 N       0.314012880000       0.709400430000       0.369539550000       1.000000000000
N2 N       0.465667220000       0.560705330000       0.370188190000       1.000000000000
N3 N       0.879844630000       0.136704820000       0.297056770000       1.000000000000
N4 N       0.906562410000       0.082900510000       0.181010170000       1.000000000000
N5 N       0.685259010000       0.288882120000       0.131721260000       1.000000000000
N6 N       0.533279220000       0.437798180000       0.131581170000       1.000000000000
H1 H       0.065445360000       0.905483540000       0.162305500000       1.000000000000
H2 H       0.017456080000       1.002426470000       0.369629110000       1.000000000000
H3 H       0.136567510000       0.907304730000       0.465521210000       1.000000000000
H4 H       0.596922770000       0.453900060000       0.460885750000       1.000000000000
H5 H       0.775513340000       0.274773630000       0.445820720000       1.000000000000
H6 H       0.867730600000       0.088046710000       0.041377390000       1.000000000000
H7 H       0.402244400000       0.544445690000       0.041300090000       1.000000000000
H8 H       0.232181560000       0.713510860000       0.048534760000       1.000000000000
#END
data_mol6b_opt_2-QR-2-5392-3
_audit_creation_method 'generated by cspy2.0'
_cell_length_a 15.2424
_cell_length_b 6.7092
_cell_length_c 7.8092
_cell_angle_alpha 84.7139
_cell_angle_beta 61.579
_cell_angle_gamma 112.589
loop_
_symmetry_equiv_pos_site_id
_symmetry_equiv_pos_as_xyz
1 -x,-y,-z
2 +x,+y,+z
loop_
_atom_site_label
_atom_site_type_symbol
_atom_site_fract_x
_atom_site_fract_y
_atom_site_fract_z
_atom_site_occupancy
C1 C       0.726772190000       0.336243940000       0.758040180000       1.000000000000
C2 C       0.697893210000       0.111063900000       0.743448930000       1.000000000000
C3 C       0.761901540000       0.011858350000       0.736326510000       1.000000000000
C4 C       0.860468620000       0.130410200000       0.743411660000       1.000000000000
C5 C       1.012482170000       0.136677440000       0.742997750000       1.000000000000
C6 C       1.162568230000       0.138593260000       0.742573370000       1.000000000000
C7 C       1.227224950000       0.030712550000       0.735258450000       1.000000000000
C8 C       1.321450150000       0.147053670000       0.742507310000       1.000000000000
C9 C       1.395848890000       0.061827050000       0.736451220000       1.000000000000
C10 C       1.449681300000       0.482182990000       0.763919040000       1.000000000000
C11 C       1.349866500000       0.372428680000       0.757218930000       1.000000000000
C12 C       1.199162780000       0.367938940000       0.757575370000       1.000000000000
C13 C       1.049180970000       0.366127520000       0.757976590000       1.000000000000
C14 C       0.984274980000       0.473183790000       0.765258900000       1.000000000000
C15 C       0.889587510000       0.359674650000       0.758323420000       1.000000000000
C16 C       0.819255860000       0.456357700000       0.765177230000       1.000000000000
N1 N       0.919843670000       0.025890350000       0.736128930000       1.000000000000
N2 N       1.070917640000       0.027746500000       0.735571780000       1.000000000000
N3 N       1.484334770000       0.173386540000       0.743262070000       1.000000000000
N4 N       1.512165920000       0.391717010000       0.757535530000       1.000000000000
N5 N       1.292022330000       0.479745410000       0.764590520000       1.000000000000
N6 N       1.140705890000       0.476923250000       0.764967980000       1.000000000000
H1 H       0.673842370000       0.409807790000       0.763283590000       1.000000000000
H2 H       0.623639880000       0.019756060000       0.738088450000       1.000000000000
H3 H       0.741696010000      -0.157817120000       0.725310830000       1.000000000000
H4 H       1.200542420000      -0.139798360000       0.724188270000       1.000000000000
H5 H       1.378717920000      -0.107911730000       0.725351650000       1.000000000000
H6 H       1.474855250000       0.652989110000       0.775050880000       1.000000000000
H7 H       1.011312600000       0.643690060000       0.776277740000       1.000000000000
H8 H       0.841647100000       0.626675690000       0.776147480000       1.000000000000
#END
data_mol6b_opt_14-QR-14-3093-3
_audit_creation_method 'generated by cspy2.0'
_cell_length_a 14.1262
_cell_length_b 13.0497
_cell_length_c 6.6941
_cell_angle_alpha 90.0
_cell_angle_beta 93.3695
_cell_angle_gamma 90.0
loop_
_symmetry_equiv_pos_site_id
_symmetry_equiv_pos_as_xyz
1 -x,-y,-z
2 +x,+y,+z
3 -x,1/2+y,1/2-z
4 +x,1/2-y,1/2+z
loop_
_atom_site_label
_atom_site_type_symbol
_atom_site_fract_x
_atom_site_fract_y
_atom_site_fract_z
_atom_site_occupancy
C1 C       0.214504510000       0.628987080000       0.779907660000       1.000000000000
C2 C       0.181472800000       0.622861750000       0.978139450000       1.000000000000
C3 C       0.243382610000       0.619377360000       1.141620140000       1.000000000000
C4 C       0.343892590000       0.621825850000       1.119972250000       1.000000000000
C5 C       0.495661690000       0.620717240000       1.264471360000       1.000000000000
C6 C       0.645508270000       0.619631740000       1.411421790000       1.000000000000
C7 C       0.708019980000       0.616083000000       1.584256730000       1.000000000000
C8 C       0.804245430000       0.618645840000       1.560506340000       1.000000000000
C9 C       0.876847290000       0.615570880000       1.720194520000       1.000000000000
C10 C       0.938503150000       0.627118720000       1.350049410000       1.000000000000
C11 C       0.836851910000       0.624832290000       1.361610880000       1.000000000000
C12 C       0.686371080000       0.625898050000       1.216633410000       1.000000000000
C13 C       0.536621320000       0.626971140000       1.069683550000       1.000000000000
C14 C       0.473851670000       0.630508530000       0.897430390000       1.000000000000
C15 C       0.377257070000       0.628091400000       0.917858930000       1.000000000000
C16 C       0.308948960000       0.631490180000       0.750657220000       1.000000000000
N1 N       0.401130990000       0.618310330000       1.284197930000       1.000000000000
N2 N       0.551923690000       0.617154030000       1.432198290000       1.000000000000
N3 N       0.967209040000       0.617970300000       1.695580140000       1.000000000000
N4 N       0.999105850000       0.623972280000       1.503200340000       1.000000000000
N5 N       0.781166470000       0.628371670000       1.196092720000       1.000000000000
N6 N       0.630077240000       0.629444770000       1.048834360000       1.000000000000
H1 H       0.163122800000       0.631583780000       0.653264600000       1.000000000000
H2 H       0.105751850000       0.621013780000       0.996453480000       1.000000000000
H3 H       0.220040330000       0.614742540000       1.292533600000       1.000000000000
H4 H       0.678189660000       0.611462150000       1.729588830000       1.000000000000
H5 H       0.856551490000       0.610877220000       1.874227020000       1.000000000000
H6 H       0.966844630000       0.631777460000       1.202920530000       1.000000000000
H7 H       0.504020940000       0.635102090000       0.752459110000       1.000000000000
H8 H       0.334460310000       0.636087490000       0.601270760000       1.000000000000
#END
data_mol6b_opt_15-QR-15-8137-3
_audit_creation_method 'generated by cspy2.0'
_cell_length_a 44.1119
_cell_length_b 6.6789
_cell_length_c 19.2617
_cell_angle_alpha 90.0
_cell_angle_beta 25.5403
_cell_angle_gamma 90.0
loop_
_symmetry_equiv_pos_site_id
_symmetry_equiv_pos_as_xyz
1 -x,-y,-z
2 +x,+y,+z
3 -x,+y,1/2-z
4 +x,-y,1/2+z
5 1/2-x,1/2-y,-z
6 1/2+x,1/2+y,+z
7 1/2-x,1/2+y,1/2-z
8 1/2+x,1/2-y,1/2+z
loop_
_atom_site_label
_atom_site_type_symbol
_atom_site_fract_x
_atom_site_fract_y
_atom_site_fract_z
_atom_site_occupancy
C1 C       0.485299000000       1.097887950000       0.886401760000       1.000000000000
C2 C       0.469686730000       1.301441830000       0.900578080000       1.000000000000
C3 C       0.500943240000       1.456930560000       0.869643610000       1.000000000000
C4 C       0.550656660000       1.421234450000       0.821648470000       1.000000000000
C5 C       0.626461600000       1.545159030000       0.747503990000       1.000000000000
C6 C       0.701388630000       1.671795510000       0.674069260000       1.000000000000
C7 C       0.733074180000       1.836566490000       0.642488760000       1.000000000000
C8 C       0.780726240000       1.799338940000       0.596361730000       1.000000000000
C9 C       0.817320890000       1.949521970000       0.560171760000       1.000000000000
C10 C       0.846518820000       1.569428650000       0.533544500000       1.000000000000
C11 C       0.796151320000       1.595171810000       0.582318590000       1.000000000000
C12 C       0.720941680000       1.470597930000       0.655970120000       1.000000000000
C13 C       0.646055310000       1.343950300000       0.729379830000       1.000000000000
C14 C       0.614249110000       1.179797920000       0.761064650000       1.000000000000
C15 C       0.566432480000       1.213735250000       0.807305770000       1.000000000000
C16 C       0.531954990000       1.055409820000       0.841446390000       1.000000000000
N1 N       0.579640490000       1.578110820000       0.792833020000       1.000000000000
N2 N       0.655009870000       1.705676890000       0.719025030000       1.000000000000
N3 N       0.862023490000       1.912252010000       0.516983010000       1.000000000000
N4 N       0.877126860000       1.714721970000       0.503210550000       1.000000000000
N5 N       0.767911020000       1.436787400000       0.610461870000       1.000000000000
N6 N       0.692368120000       1.310014310000       0.684491990000       1.000000000000
H1 H       0.459369680000       0.977916510000       0.912065930000       1.000000000000
H2 H       0.432268880000       1.330340240000       0.936640090000       1.000000000000
H3 H       0.489949280000       1.611645500000       0.879578200000       1.000000000000
H4 H       0.718833200000       1.986583920000       0.655613400000       1.000000000000
H5 H       0.807833680000       2.106947540000       0.568662270000       1.000000000000
H6 H       0.860023200000       1.417812860000       0.521125510000       1.000000000000
H7 H       0.628647290000       1.030098440000       0.747809970000       1.000000000000
H8 H       0.544011400000       0.901930370000       0.830511980000       1.000000000000
#END
data_mol6b_opt_15-QR-15-4949-3
_audit_creation_method 'generated by cspy2.0'
_cell_length_a 38.7777
_cell_length_b 6.6963
_cell_length_c 15.6707
_cell_angle_alpha 90.0
_cell_angle_beta 142.9034
_cell_angle_gamma 90.0
loop_
_symmetry_equiv_pos_site_id
_symmetry_equiv_pos_as_xyz
1 -x,-y,-z
2 +x,+y,+z
3 -x,+y,1/2-z
4 +x,-y,1/2+z
5 1/2-x,1/2-y,-z
6 1/2+x,1/2+y,+z
7 1/2-x,1/2+y,1/2-z
8 1/2+x,1/2-y,1/2+z
loop_
_atom_site_label
_atom_site_type_symbol
_atom_site_fract_x
_atom_site_fract_y
_atom_site_fract_z
_atom_site_occupancy
C1 C       0.104738880000       0.607114190000       0.224811650000       1.000000000000
C2 C       0.122652350000       0.809606300000       0.246837250000       1.000000000000
C3 C       0.092034810000       0.965369430000       0.218393710000       1.000000000000
C4 C       0.040763350000       0.931035280000       0.165425490000       1.000000000000
C5 C      -0.035632840000       1.056440300000       0.089888370000       1.000000000000
C6 C      -0.110999950000       1.184517910000       0.015576090000       1.000000000000
C7 C      -0.141817630000       1.349531220000      -0.012718220000       1.000000000000
C8 C      -0.190880980000       1.313610180000      -0.063329130000       1.000000000000
C9 C      -0.226929510000       1.464211610000      -0.097305450000       1.000000000000
C10 C      -0.260334490000       1.086094710000      -0.138278780000       1.000000000000
C11 C      -0.208566970000       1.110498820000      -0.085084180000       1.000000000000
C12 C      -0.132852390000       0.984466820000      -0.010333190000       1.000000000000
C13 C      -0.057538710000       0.856380030000       0.063910410000       1.000000000000
C14 C      -0.026583730000       0.691979660000       0.092365640000       1.000000000000
C15 C       0.022666560000       0.724613220000       0.143165850000       1.000000000000
C16 C       0.056498600000       0.565946870000       0.174766100000       1.000000000000
N1 N       0.012549360000       1.088119610000       0.139534120000       1.000000000000
N2 N      -0.063310630000       1.217138740000       0.064677940000       1.000000000000
N3 N      -0.273036880000       1.428179750000      -0.144979940000       1.000000000000
N4 N      -0.290322550000       1.231674870000      -0.166194490000       1.000000000000
N5 N      -0.181162390000       0.951932700000      -0.060086500000       1.000000000000
N6 N      -0.105164050000       0.823703400000       0.014869130000       1.000000000000
H1 H       0.130187280000       0.486888270000       0.248580700000       1.000000000000
H2 H       0.161305110000       0.837469440000       0.286857530000       1.000000000000
H3 H       0.104752460000       1.119299510000       0.234213960000       1.000000000000
H4 H      -0.125835680000       1.498699460000       0.006324030000       1.000000000000
H5 H      -0.215753070000       1.620882940000      -0.083035300000       1.000000000000
H6 H      -0.275564290000       0.935313910000      -0.156568040000       1.000000000000
H7 H      -0.042743020000       0.543133800000       0.073125150000       1.000000000000
H8 H       0.042675380000       0.413277100000       0.157806280000       1.000000000000
#END
data_mol6b_opt_14-QR-14-2734-3
_audit_creation_method 'generated by cspy2.0'
_cell_length_a 18.7909
_cell_length_b 6.6749
_cell_length_c 14.991
_cell_angle_alpha 90.0
_cell_angle_beta 139.0962
_cell_angle_gamma 90.0
loop_
_symmetry_equiv_pos_site_id
_symmetry_equiv_pos_as_xyz
1 -x,-y,-z
2 +x,+y,+z
3 -x,1/2+y,1/2-z
4 +x,1/2-y,1/2+z
loop_
_atom_site_label
_atom_site_type_symbol
_atom_site_fract_x
_atom_site_fract_y
_atom_site_fract_z
_atom_site_occupancy
C1 C       0.694055790000       0.890597990000       0.716842520000       1.000000000000
C2 C       0.728103080000       0.686853570000       0.737032000000       1.000000000000
C3 C       0.666237450000       0.531626380000       0.708179290000       1.000000000000
C4 C       0.564714950000       0.567792700000       0.656419940000       1.000000000000
C5 C       0.411984440000       0.444535300000       0.581052630000       1.000000000000
C6 C       0.261137750000       0.318547210000       0.506551030000       1.000000000000
C7 C       0.198602610000       0.154025010000       0.477315050000       1.000000000000
C8 C       0.101327590000       0.191693300000       0.427543760000       1.000000000000
C9 C       0.028601440000       0.041814110000       0.393025970000       1.000000000000
C10 C      -0.035007690000       0.422254870000       0.355200370000       1.000000000000
C11 C       0.067681110000       0.396045370000       0.407497690000       1.000000000000
C12 C       0.219150820000       0.519964080000       0.482297940000       1.000000000000
C13 C       0.369907090000       0.645964830000       0.556767730000       1.000000000000
C14 C       0.432699710000       0.809866380000       0.586133330000       1.000000000000
C15 C       0.530304490000       0.775482780000       0.635963200000       1.000000000000
C16 C       0.598651630000       0.933523040000       0.668115540000       1.000000000000
N1 N       0.507527950000       0.411150450000       0.629874350000       1.000000000000
N2 N       0.355760510000       0.284241330000       0.554980010000       1.000000000000
N3 N      -0.062717230000       0.079503710000       0.346338580000       1.000000000000
N4 N      -0.095629320000       0.277213440000       0.326751360000       1.000000000000
N5 N       0.123317020000       0.554206140000       0.433278390000       1.000000000000
N6 N       0.275415870000       0.680325000000       0.508408020000       1.000000000000
H1 H       0.745455590000       1.010353910000       0.740993410000       1.000000000000
H2 H       0.804566960000       0.657596610000       0.775993660000       1.000000000000
H3 H       0.690338550000       0.376775100000       0.722632560000       1.000000000000
H4 H       0.229243670000       0.003843890000       0.495021160000       1.000000000000
H5 H       0.049653290000      -0.115732160000       0.406008110000       1.000000000000
H6 H      -0.064160330000       0.574026680000       0.338206730000       1.000000000000
H7 H       0.401729950000       0.959732830000       0.568289210000       1.000000000000
H8 H       0.572384710000       1.087151170000       0.652621950000       1.000000000000
#END
data_mol6b_opt_2-QR-2-11022-3
_audit_creation_method 'generated by cspy2.0'
_cell_length_a 18.8213
_cell_length_b 10.4132
_cell_length_c 7.0903
_cell_angle_alpha 140.584
_cell_angle_beta 111.4526
_cell_angle_gamma 47.7013
loop_
_symmetry_equiv_pos_site_id
_symmetry_equiv_pos_as_xyz
1 -x,-y,-z
2 +x,+y,+z
loop_
_atom_site_label
_atom_site_type_symbol
_atom_site_fract_x
_atom_site_fract_y
_atom_site_fract_z
_atom_site_occupancy
C1 C       0.175875850000       0.573961470000       0.800322140000       1.000000000000
C2 C       0.144251410000       0.836950540000       1.066036180000       1.000000000000
C3 C       0.207789490000       0.874563630000       1.109637510000       1.000000000000
C4 C       0.308628900000       0.651002020000       0.889692570000       1.000000000000
C5 C       0.462258450000       0.489161380000       0.736687900000       1.000000000000
C6 C       0.613933380000       0.333648420000       0.589730710000       1.000000000000
C7 C       0.678089250000       0.379372850000       0.641290090000       1.000000000000
C8 C       0.774561550000       0.162374410000       0.427423800000       1.000000000000
C9 C       0.848779290000       0.174754820000       0.445932190000       1.000000000000
C10 C       0.907770610000      -0.316235520000      -0.050368370000       1.000000000000
C11 C       0.805736640000      -0.100405270000       0.161787670000       1.000000000000
C12 C       0.653424440000       0.058350970000       0.311909440000       1.000000000000
C13 C       0.501851520000       0.213666300000       0.458701220000       1.000000000000
C14 C       0.437437880000       0.169039800000       0.408222140000       1.000000000000
C15 C       0.340548360000       0.383501250000       0.619348790000       1.000000000000
C16 C       0.270574340000       0.355045610000       0.584713310000       1.000000000000
N1 N       0.367453220000       0.698765230000       0.943120160000       1.000000000000
N2 N       0.520106830000       0.542376520000       0.795464530000       1.000000000000
N3 N       0.939378230000      -0.031329960000       0.242884250000       1.000000000000
N4 N       0.969888510000      -0.286219170000      -0.014776530000       1.000000000000
N5 N       0.748476260000      -0.152582730000       0.104063190000       1.000000000000
N6 N       0.595549430000       0.005123940000       0.253153910000       1.000000000000
H1 H       0.123228870000       0.551695160000       0.773357870000       1.000000000000
H2 H       0.068280780000       1.007375960000       1.233673330000       1.000000000000
H3 H       0.185529150000       1.071146760000       1.308377640000       1.000000000000
H4 H       0.649271610000       0.583461390000       0.847203630000       1.000000000000
H5 H       0.829614600000       0.368298480000       0.641875530000       1.000000000000
H6 H       0.935072680000      -0.519108390000      -0.255193580000       1.000000000000
H7 H       0.466606760000      -0.035378230000       0.202047030000       1.000000000000
H8 H       0.295038210000       0.155606760000       0.383305890000       1.000000000000
#END
data_mol6b_opt_9-QR-9-2868-4
_audit_creation_method 'generated by cspy2.0'
_cell_length_a 8.97
_cell_length_b 6.6745
_cell_length_c 58.6816
_cell_angle_alpha 90.0
_cell_angle_beta 159.7139
_cell_angle_gamma 90.0
loop_
_symmetry_equiv_pos_site_id
_symmetry_equiv_pos_as_xyz
1 +x,+y,+z
2 +x,-y,1/2+z
3 1/2+x,1/2+y,+z
4 1/2+x,1/2-y,1/2+z
loop_
_atom_site_label
_atom_site_type_symbol
_atom_site_fract_x
_atom_site_fract_y
_atom_site_fract_z
_atom_site_occupancy
C1 C       0.192057870000       0.851209650000       0.703807780000       1.000000000000
C2 C       0.236129150000       1.054494850000       0.717710670000       1.000000000000
C3 C       0.103085700000       1.210289970000       0.685440320000       1.000000000000
C4 C      -0.086134560000       1.175191420000       0.636348450000       1.000000000000
C5 C      -0.389133150000       1.299941870000       0.560094230000       1.000000000000
C6 C      -0.689187730000       1.427382640000       0.484697590000       1.000000000000
C7 C      -0.824967640000       1.592446320000       0.451938340000       1.000000000000
C8 C      -1.006347290000       1.555782030000       0.404913240000       1.000000000000
C9 C      -1.159787680000       1.706327620000       0.367389040000       1.000000000000
C10 C      -1.242459010000       1.326727630000       0.341389480000       1.000000000000
C11 C      -1.049738520000       1.351877600000       0.391203880000       1.000000000000
C12 C      -0.748842320000       1.226491460000       0.466867540000       1.000000000000
C13 C      -0.448918070000       1.099041150000       0.542223100000       1.000000000000
C14 C      -0.312738900000       0.934593650000       0.575097830000       1.000000000000
C15 C      -0.130570380000       0.967962360000       0.622315630000       1.000000000000
C16 C       0.015274760000       0.809299750000       0.657803240000       1.000000000000
N1 N      -0.210645920000       1.332340900000       0.606328460000       1.000000000000
N2 N      -0.512376080000       1.460720800000       0.530481920000       1.000000000000
N3 N      -1.329622880000       1.669592780000       0.323289080000       1.000000000000
N4 N      -1.372319140000       1.472318040000       0.309847550000       1.000000000000
N5 N      -0.927905260000       1.193232660000       0.420495040000       1.000000000000
N6 N      -0.625463730000       1.065647950000       0.496504500000       1.000000000000
H1 H       0.301785880000       0.730983740000       0.730504740000       1.000000000000
H2 H       0.378291770000       1.082938450000       0.754647620000       1.000000000000
H3 H       0.133220910000       1.364811310000       0.695140730000       1.000000000000
H4 H      -0.781871870000       1.742235840000       0.464899280000       1.000000000000
H5 H      -1.135639190000       1.863578320000       0.375570130000       1.000000000000
H6 H      -1.282609160000       1.175330530000       0.329173510000       1.000000000000
H7 H      -0.356424510000       0.785125650000       0.561976970000       1.000000000000
H8 H      -0.019000260000       0.656028640000       0.647035980000       1.000000000000
#END
data_mol6b_opt_2-QR-2-3283-3
_audit_creation_method 'generated by cspy2.0'
_cell_length_a 7.5183
_cell_length_b 8.3686
_cell_length_c 24.2983
_cell_angle_alpha 49.1136
_cell_angle_beta 36.7566
_cell_angle_gamma 72.0202
loop_
_symmetry_equiv_pos_site_id
_symmetry_equiv_pos_as_xyz
1 -x,-y,-z
2 +x,+y,+z
loop_
_atom_site_label
_atom_site_type_symbol
_atom_site_fract_x
_atom_site_fract_y
_atom_site_fract_z
_atom_site_occupancy
C1 C       0.937795520000       0.900643620000       0.676965530000       1.000000000000
C2 C       1.016575600000       1.141352280000       0.588462410000       1.000000000000
C3 C       1.205699070000       1.250200120000       0.471720200000       1.000000000000
C4 C       1.331832860000       1.126380930000       0.433873730000       1.000000000000
C5 C       1.633408570000       1.124731210000       0.283221160000       1.000000000000
C6 C       1.933499920000       1.127460710000       0.132295090000       1.000000000000
C7 C       2.128829030000       1.245315430000       0.010431980000       1.000000000000
C8 C       2.247307560000       1.123479420000      -0.024119850000       1.000000000000
C9 C       2.448611900000       1.217493710000      -0.144034630000       1.000000000000
C10 C       2.301171200000       0.767950470000       0.021300960000       1.000000000000
C11 C       2.167377930000       0.882455900000       0.064973580000       1.000000000000
C12 C       1.867515190000       0.882384730000       0.215197650000       1.000000000000
C13 C       1.567598340000       0.879571940000       0.366067180000       1.000000000000
C14 C       1.372249900000       0.762576550000       0.487755390000       1.000000000000
C15 C       1.251000930000       0.881250140000       0.524279930000       1.000000000000
C16 C       1.050840100000       0.775016520000       0.646080050000       1.000000000000
N1 N       1.514719440000       1.240638030000       0.319075220000       1.000000000000
N2 N       1.816951260000       1.243570520000       0.167094150000       1.000000000000
N3 N       2.558616370000       1.100731700000      -0.175304680000       1.000000000000
N4 N       2.481771260000       0.867231950000      -0.089298430000       1.000000000000
N5 N       1.985950950000       0.765321970000       0.179668100000       1.000000000000
N6 N       1.683932850000       0.763519150000       0.331367240000       1.000000000000
H1 H       0.786640150000       0.819805300000       0.769055130000       1.000000000000
H2 H       0.922665650000       1.236681990000       0.615948170000       1.000000000000
H3 H       1.268196860000       1.431639270000       0.403455140000       1.000000000000
H4 H       2.178856390000       1.427464870000      -0.051717910000       1.000000000000
H5 H       2.517385730000       1.399157620000      -0.215458060000       1.000000000000
H6 H       2.247900850000       0.585404540000       0.085139280000       1.000000000000
H7 H       1.322986260000       0.580486050000       0.549533980000       1.000000000000
H8 H       0.992416120000       0.593025660000       0.712453480000       1.000000000000
#END
data_mol6b_opt_14-QR-14-1416-3
_audit_creation_method 'generated by cspy2.0'
_cell_length_a 6.7275
_cell_length_b 13.9684
_cell_length_c 16.2024
_cell_angle_alpha 90.0
_cell_angle_beta 53.415400000000005
_cell_angle_gamma 90.0
loop_
_symmetry_equiv_pos_site_id
_symmetry_equiv_pos_as_xyz
1 -x,-y,-z
2 +x,+y,+z
3 -x,1/2+y,1/2-z
4 +x,1/2-y,1/2+z
loop_
_atom_site_label
_atom_site_type_symbol
_atom_site_fract_x
_atom_site_fract_y
_atom_site_fract_z
_atom_site_occupancy
C1 C       0.436154600000       0.391774290000       0.886269550000       1.000000000000
C2 C       0.226885990000       0.426386910000       0.892450240000       1.000000000000
C3 C       0.069728180000       0.364970200000       0.892538780000       1.000000000000
C4 C       0.109252670000       0.263401910000       0.886495550000       1.000000000000
C5 C      -0.013196660000       0.111170430000       0.881385830000       1.000000000000
C6 C      -0.138651890000      -0.039112660000       0.876562630000       1.000000000000
C7 C      -0.305543310000      -0.101087410000       0.877007460000       1.000000000000
C8 C      -0.264764050000      -0.198353570000       0.871289470000       1.000000000000
C9 C      -0.416321210000      -0.270590910000       0.870809550000       1.000000000000
C10 C      -0.025709490000      -0.335205060000       0.859380420000       1.000000000000
C11 C      -0.054949790000      -0.232544340000       0.865168050000       1.000000000000
C12 C       0.068311790000      -0.081611260000       0.870116390000       1.000000000000
C13 C       0.193800750000       0.068574970000       0.874920120000       1.000000000000
C14 C       0.360038350000       0.130813200000       0.874511880000       1.000000000000
C15 C       0.322532480000       0.228426880000       0.880237190000       1.000000000000
C16 C       0.482500260000       0.296280630000       0.880350010000       1.000000000000
N1 N      -0.049567760000       0.206699620000       0.886934350000       1.000000000000
N2 N      -0.175865160000       0.055472040000       0.882023030000       1.000000000000
N3 N      -0.375564130000      -0.361940600000       0.865317940000       1.000000000000
N4 N      -0.172575980000      -0.395373770000       0.859388760000       1.000000000000
N5 N       0.105515780000      -0.177415160000       0.864574360000       1.000000000000
N6 N       0.231071190000      -0.025880140000       0.869461500000       1.000000000000
H1 H       0.557360150000       0.442807660000       0.886351010000       1.000000000000
H2 H       0.194984870000       0.502915000000       0.897099280000       1.000000000000
H3 H      -0.089271160000       0.389499810000       0.897139370000       1.000000000000
H4 H      -0.459899080000      -0.070045140000       0.881822820000       1.000000000000
H5 H      -0.577964950000      -0.249113840000       0.875281990000       1.000000000000
H6 H       0.130216490000      -0.364757370000       0.854623290000       1.000000000000
H7 H       0.514111080000       0.099432620000       0.869662280000       1.000000000000
H8 H       0.640347890000       0.269574050000       0.875628050000       1.000000000000
#END
data_mol6b_opt_1-QR-1-1802-3
_audit_creation_method 'generated by cspy2.0'
_cell_length_a 6.6919
_cell_length_b 9.7995
_cell_length_c 20.6927
_cell_angle_alpha 122.76810000000002
_cell_angle_beta 149.6074
_cell_angle_gamma 83.93560000000001
loop_
_symmetry_equiv_pos_site_id
_symmetry_equiv_pos_as_xyz
1 +x,+y,+z
loop_
_atom_site_label
_atom_site_type_symbol
_atom_site_fract_x
_atom_site_fract_y
_atom_site_fract_z
_atom_site_occupancy
C1 C       0.584646140000       0.249355090000       0.015486520000       1.000000000000
C2 C       0.185086880000       0.141916510000      -0.064764320000       1.000000000000
C3 C       0.313901680000       0.324116520000       0.052709390000       1.000000000000
C4 C       0.855337800000       0.630123490000       0.260945760000       1.000000000000
C5 C       1.466800440000       1.085691600000       0.564171190000       1.000000000000
C6 C       2.064912930000       1.535205340000       0.863033390000       1.000000000000
C7 C       2.185050460000       1.718710050000       0.980796500000       1.000000000000
C8 C       2.706244100000       2.011645580000       1.180073330000       1.000000000000
C9 C       2.893847380000       2.226343000000       1.319575160000       1.000000000000
C10 C       3.639252200000       2.426777030000       1.469154420000       1.000000000000
C11 C       3.104136910000       2.117765690000       1.259388590000       1.000000000000
C12 C       2.500244840000       1.666207640000       0.959004800000       1.000000000000
C13 C       1.902699720000       1.217002220000       0.660370310000       1.000000000000
C14 C       1.780514800000       1.032683610000       0.542021070000       1.000000000000
C15 C       1.260977810000       0.738685930000       0.342069320000       1.000000000000
C16 C       1.103966340000       0.537261750000       0.211798760000       1.000000000000
N1 N       0.958915360000       0.798034520000       0.368606120000       1.000000000000
N2 N       1.560964450000       1.250443180000       0.669469260000       1.000000000000
N3 N       3.386317960000       2.501583270000       1.506995210000       1.000000000000
N4 N       3.772959980000       2.605303970000       1.584426830000       1.000000000000
N5 N       3.010238580000       1.954658290000       1.155086490000       1.000000000000
N6 N       2.406090190000       1.501380040000       0.853681600000       1.000000000000
H1 H       0.467474930000       0.097858230000      -0.082481410000       1.000000000000
H2 H      -0.225400230000      -0.088744300000      -0.221872090000       1.000000000000
H3 H       0.019012880000       0.247809100000      -0.004660870000       1.000000000000
H4 H       1.863414660000       1.622922860000       0.910460400000       1.000000000000
H5 H       2.611131080000       2.159203140000       1.268339240000       1.000000000000
H6 H       3.955247240000       2.518092140000       1.536506270000       1.000000000000
H7 H       2.103590300000       1.129510820000       0.613079640000       1.000000000000
H8 H       1.408400920000       0.620136500000       0.273609530000       1.000000000000
#END
data_mol6b_opt_1-QR-1-1709-3
_audit_creation_method 'generated by cspy2.0'
_cell_length_a 35.0872
_cell_length_b 30.1374
_cell_length_c 55.0245
_cell_angle_alpha 177.7561
_cell_angle_beta 172.3027
_cell_angle_gamma 7.9415
loop_
_symmetry_equiv_pos_site_id
_symmetry_equiv_pos_as_xyz
1 +x,+y,+z
loop_
_atom_site_label
_atom_site_type_symbol
_atom_site_fract_x
_atom_site_fract_y
_atom_site_fract_z
_atom_site_occupancy
C1 C       0.053278670000       0.432699040000       0.402597480000       1.000000000000
C2 C      -0.078337990000       0.594135810000       0.431102340000       1.000000000000
C3 C      -0.366670500000       0.664334540000       0.289672600000       1.000000000000
C4 C      -0.547716310000       0.577454790000       0.106823900000       1.000000000000
C5 C      -0.998274450000       0.568064520000      -0.199321900000       1.000000000000
C6 C      -1.447401890000       0.560355280000      -0.503066230000       1.000000000000
C7 C      -1.746295130000       0.634586990000      -0.648267470000       1.000000000000
C8 C      -1.916592800000       0.547823420000      -0.823628030000       1.000000000000
C9 C      -2.222690750000       0.606558530000      -0.984907020000       1.000000000000
C10 C      -1.976882770000       0.303911550000      -1.038755650000       1.000000000000
C11 C      -1.783452930000       0.385672490000      -0.851536920000       1.000000000000
C12 C      -1.335017540000       0.394689970000      -0.547223110000       1.000000000000
C13 C      -0.886086460000       0.402486760000      -0.243573480000       1.000000000000
C14 C      -0.587254480000       0.328738320000      -0.098047340000       1.000000000000
C15 C      -0.412888180000       0.412794060000       0.078187220000       1.000000000000
C16 C      -0.107934380000       0.345371360000       0.232529290000       1.000000000000
N1 N      -0.827370250000       0.650678230000      -0.026516350000       1.000000000000
N2 N      -1.279457920000       0.643673110000      -0.331835740000       1.000000000000
N3 N      -2.380302490000       0.524264880000      -1.148770410000       1.000000000000
N4 N      -2.252246690000       0.367041560000      -1.176499590000       1.000000000000
N5 N      -1.505639910000       0.310888990000      -0.720619840000       1.000000000000
N6 N      -1.053698460000       0.319251710000      -0.414530850000       1.000000000000
H1 H       0.283540190000       0.381201880000       0.518743920000       1.000000000000
H2 H       0.056052890000       0.660403750000       0.568208750000       1.000000000000
H3 H      -0.470509660000       0.785999100000       0.308054580000       1.000000000000
H4 H      -1.831469730000       0.757252790000      -0.616795600000       1.000000000000
H5 H      -2.335793660000       0.728522870000      -0.972523640000       1.000000000000
H6 H      -1.886908310000       0.180892440000      -1.067260300000       1.000000000000
H7 H      -0.503125120000       0.206340030000      -0.130066850000       1.000000000000
H8 H      -0.009997810000       0.223602870000       0.210080650000       1.000000000000
#END
data_mol6b_opt_2-QR-2-6895-3
_audit_creation_method 'generated by cspy2.0'
_cell_length_a 9.5814
_cell_length_b 15.2462
_cell_length_c 6.6926
_cell_angle_alpha 46.3342
_cell_angle_beta 119.50700000000002
_cell_angle_gamma 108.2547
loop_
_symmetry_equiv_pos_site_id
_symmetry_equiv_pos_as_xyz
1 -x,-y,-z
2 +x,+y,+z
loop_
_atom_site_label
_atom_site_type_symbol
_atom_site_fract_x
_atom_site_fract_y
_atom_site_fract_z
_atom_site_occupancy
C1 C       0.374581120000       0.107173830000       0.345659020000       1.000000000000
C2 C       0.338811530000       0.076059640000       0.572188140000       1.000000000000
C3 C       0.397464960000       0.140073080000       0.668497580000       1.000000000000
C4 C       0.497092910000       0.240997720000       0.545213630000       1.000000000000
C5 C       0.644563430000       0.395391120000       0.531230520000       1.000000000000
C6 C       0.789936840000       0.547969740000       0.521308870000       1.000000000000
C7 C       0.848804110000       0.612826450000       0.625702340000       1.000000000000
C8 C       0.944064010000       0.709515970000       0.504432410000       1.000000000000
C9 C       1.013204150000       0.784329140000       0.585940090000       1.000000000000
C10 C       1.079833260000       0.842486450000       0.162735150000       1.000000000000
C11 C       0.979360640000       0.740232400000       0.277578470000       1.000000000000
C12 C       0.833270590000       0.587071350000       0.289961990000       1.000000000000
C13 C       0.688010640000       0.434579690000       0.299817000000       1.000000000000
C14 C       0.628867330000       0.369476710000       0.196230980000       1.000000000000
C15 C       0.533219980000       0.272424400000       0.314510760000       1.000000000000
C16 C       0.468395300000       0.201878410000       0.221244670000       1.000000000000
N1 N       0.551025310000       0.300373500000       0.646832420000       1.000000000000
N2 N       0.697390750000       0.453871960000       0.637100560000       1.000000000000
N3 N       1.102785790000       0.875048820000       0.469968470000       1.000000000000
N4 N       1.137265680000       0.905128420000       0.250155860000       1.000000000000
N5 N       0.927033840000       0.682375630000       0.173212110000       1.000000000000
N6 N       0.780435490000       0.528544410000       0.184093700000       1.000000000000
H1 H       0.325813620000       0.054111090000       0.274619150000       1.000000000000
H2 H       0.263657370000       0.000086680000       0.666902160000       1.000000000000
H3 H       0.372022350000       0.118198690000       0.839128980000       1.000000000000
H4 H       0.817068900000       0.584345770000       0.797548630000       1.000000000000
H5 H       0.990756590000       0.765533670000       0.756570780000       1.000000000000
H6 H       1.110107090000       0.869460650000      -0.009379430000       1.000000000000
H7 H       0.660961110000       0.398285020000       0.024442970000       1.000000000000
H8 H       0.496000130000       0.225926440000       0.049970530000       1.000000000000
#END
data_mol6b_opt_14-QR-14-1309-3
_audit_creation_method 'generated by cspy2.0'
_cell_length_a 6.6757
_cell_length_b 28.0424
_cell_length_c 7.8004
_cell_angle_alpha 90.0
_cell_angle_beta 121.58739999999999
_cell_angle_gamma 90.0
loop_
_symmetry_equiv_pos_site_id
_symmetry_equiv_pos_as_xyz
1 -x,-y,-z
2 +x,+y,+z
3 -x,1/2+y,1/2-z
4 +x,1/2-y,1/2+z
loop_
_atom_site_label
_atom_site_type_symbol
_atom_site_fract_x
_atom_site_fract_y
_atom_site_fract_z
_atom_site_occupancy
C1 C       0.153767800000       0.617059650000       0.762460110000       1.000000000000
C2 C      -0.047746450000       0.600836660000       0.766127590000       1.000000000000
C3 C      -0.202496500000       0.632268070000       0.767059000000       1.000000000000
C4 C      -0.168143500000       0.682746620000       0.764233890000       1.000000000000
C5 C      -0.292772760000       0.759308480000       0.762258070000       1.000000000000
C6 C      -0.420229060000       0.834908860000       0.760116920000       1.000000000000
C7 C      -0.584420700000       0.866660970000       0.760804290000       1.000000000000
C8 C      -0.548671930000       0.914982060000       0.757792300000       1.000000000000
C9 C      -0.698405610000       0.951780560000       0.758190880000       1.000000000000
C10 C      -0.322258640000       0.982061730000       0.751125920000       1.000000000000
C11 C      -0.346607970000       0.930990110000       0.754026920000       1.000000000000
C12 C      -0.221248810000       0.855074760000       0.756120280000       1.000000000000
C13 C      -0.093764830000       0.779523030000       0.758286820000       1.000000000000
C14 C       0.069804130000       0.747642400000       0.757595460000       1.000000000000
C15 C       0.037247300000       0.699129470000       0.760451340000       1.000000000000
C16 C       0.194966270000       0.664474810000       0.759767370000       1.000000000000
N1 N      -0.324314920000       0.711831530000       0.765144920000       1.000000000000
N2 N      -0.452629510000       0.787909400000       0.763110830000       1.000000000000
N3 N      -0.662454420000       0.997152590000       0.755469810000       1.000000000000
N4 N      -0.466977260000       1.012816440000       0.751796030000       1.000000000000
N5 N      -0.188906600000       0.902683250000       0.753138280000       1.000000000000
N6 N      -0.061304220000       0.826457670000       0.755302460000       1.000000000000
H1 H       0.273256040000       0.590990580000       0.761902090000       1.000000000000
H2 H      -0.075681630000       0.562811680000       0.768181730000       1.000000000000
H3 H      -0.355673580000       0.620824660000       0.769815280000       1.000000000000
H4 H      -0.732844190000       0.851945670000       0.763686550000       1.000000000000
H5 H      -0.854267610000       0.941874340000       0.760970470000       1.000000000000
H6 H      -0.172253550000       0.996025240000       0.748225270000       1.000000000000
H7 H       0.217938020000       0.762528720000       0.754755920000       1.000000000000
H8 H       0.346938970000       0.677011380000       0.757047090000       1.000000000000
#END
data_mol6b_opt_2-QR-2-9981-3
_audit_creation_method 'generated by cspy2.0'
_cell_length_a 15.4086
_cell_length_b 12.339
_cell_length_c 6.8147
_cell_angle_alpha 78.4349
_cell_angle_beta 125.4824
_cell_angle_gamma 139.6428
loop_
_symmetry_equiv_pos_site_id
_symmetry_equiv_pos_as_xyz
1 -x,-y,-z
2 +x,+y,+z
loop_
_atom_site_label
_atom_site_type_symbol
_atom_site_fract_x
_atom_site_fract_y
_atom_site_fract_z
_atom_site_occupancy
C1 C       0.787779360000       0.620423940000       0.709060350000       1.000000000000
C2 C       0.684973570000       0.601003610000       0.447576930000       1.000000000000
C3 C       0.639582020000       0.668954830000       0.408719820000       1.000000000000
C4 C       0.693744140000       0.762466660000       0.629488100000       1.000000000000
C5 C       0.696915670000       0.914360590000       0.787777210000       1.000000000000
C6 C       0.698341640000       1.064790750000       0.939919600000       1.000000000000
C7 C       0.649343300000       1.134161700000       0.893140680000       1.000000000000
C8 C       0.702750970000       1.223725240000       1.107584310000       1.000000000000
C9 C       0.663950460000       1.301709260000       1.093761060000       1.000000000000
C10 C       0.856075130000       1.338129520000       1.582046740000       1.000000000000
C11 C       0.805741840000       1.242786620000       1.368916180000       1.000000000000
C12 C       0.803230020000       1.091950640000       1.213598640000       1.000000000000
C13 C       0.801824700000       0.941588960000       1.061637680000       1.000000000000
C14 C       0.850464840000       0.872024620000       1.107336640000       1.000000000000
C15 C       0.798464240000       0.782013120000       0.895487230000       1.000000000000
C16 C       0.842564650000       0.707691660000       0.925280380000       1.000000000000
N1 N       0.646068450000       0.826177870000       0.580682060000       1.000000000000
N2 N       0.647355150000       0.977467400000       0.733621350000       1.000000000000
N3 N       0.715020530000       1.385562770000       1.297371050000       1.000000000000
N4 N       0.814814370000       1.404356570000       1.550861280000       1.000000000000
N5 N       0.854617400000       1.180397980000       1.422051460000       1.000000000000
N6 N       0.852780690000       1.028780620000       1.267749910000       1.000000000000
H1 H       0.821364780000       0.564492780000       0.732345230000       1.000000000000
H2 H       0.643359110000       0.530758120000       0.279312280000       1.000000000000
H3 H       0.562108380000       0.655864500000       0.213229360000       1.000000000000
H4 H       0.571442930000       1.114586140000       0.690282380000       1.000000000000
H5 H       0.586395980000       1.291631680000       0.901210270000       1.000000000000
H6 H       0.934138640000       1.356219140000       1.783738840000       1.000000000000
H7 H       0.928318480000       0.891903340000       1.310493860000       1.000000000000
H8 H       0.920266080000       0.722861840000       1.123539060000       1.000000000000
#END
data_mol6b_opt_4-QR-4-837-3
_audit_creation_method 'generated by cspy2.0'
_cell_length_a 14.1777
_cell_length_b 6.5778
_cell_length_c 6.6822
_cell_angle_alpha 90.0
_cell_angle_beta 93.919
_cell_angle_gamma 90.0
loop_
_symmetry_equiv_pos_site_id
_symmetry_equiv_pos_as_xyz
1 +x,+y,+z
2 -x,1/2+y,-z
loop_
_atom_site_label
_atom_site_type_symbol
_atom_site_fract_x
_atom_site_fract_y
_atom_site_fract_z
_atom_site_occupancy
C1 C       0.616217250000       0.721401680000       0.199217290000       1.000000000000
C2 C       0.584032310000       0.721440700000       0.398127190000       1.000000000000
C3 C       0.646333790000       0.721143300000       0.562355760000       1.000000000000
C4 C       0.746418970000       0.720931660000       0.540830970000       1.000000000000
C5 C       0.898203930000       0.720835430000       0.686168940000       1.000000000000
C6 C       1.048083710000       0.720993840000       0.833950380000       1.000000000000
C7 C       1.111022080000       0.721060120000       1.007550390000       1.000000000000
C8 C       1.206831440000       0.721124420000       0.983892500000       1.000000000000
C9 C       1.279775680000       0.721017660000       1.144324910000       1.000000000000
C10 C       1.339851950000       0.721164380000       0.772902040000       1.000000000000
C11 C       1.238590810000       0.721186370000       0.784310340000       1.000000000000
C12 C       1.088086870000       0.721121820000       0.638503110000       1.000000000000
C13 C       0.938303390000       0.720935130000       0.490723890000       1.000000000000
C14 C       0.875110240000       0.720888270000       0.317706350000       1.000000000000
C15 C       0.778921520000       0.720944130000       0.338022920000       1.000000000000
C16 C       0.710228970000       0.721113830000       0.170053760000       1.000000000000
N1 N       0.804068810000       0.720793460000       0.705790010000       1.000000000000
N2 N       0.954894570000       0.720832910000       0.854633370000       1.000000000000
N3 N       1.369737170000       0.720936590000       1.119796140000       1.000000000000
N4 N       1.400813560000       0.721018750000       0.926751630000       1.000000000000
N5 N       1.182483290000       0.721240930000       0.618061330000       1.000000000000
N6 N       1.031363990000       0.721088910000       0.469968080000       1.000000000000
H1 H       0.564543340000       0.721560770000       0.071992040000       1.000000000000
H2 H       0.508639490000       0.721703730000       0.416350580000       1.000000000000
H3 H       0.623629900000       0.721159650000       0.713789650000       1.000000000000
H4 H       1.081831460000       0.721047190000       1.153371040000       1.000000000000
H5 H       1.260118990000       0.720971660000       1.298898650000       1.000000000000
H6 H       1.367552380000       0.721210940000       0.625273250000       1.000000000000
H7 H       0.904639670000       0.720853930000       0.172251000000       1.000000000000
H8 H       0.735099680000       0.721023540000       0.020160660000       1.000000000000
#END
data_mol6b_opt_14-QR-14-7039-3
_audit_creation_method 'generated by cspy2.0'
_cell_length_a 14.072
_cell_length_b 6.7081
_cell_length_c 24.1983
_cell_angle_alpha 90.0
_cell_angle_beta 147.4041
_cell_angle_gamma 90.0
loop_
_symmetry_equiv_pos_site_id
_symmetry_equiv_pos_as_xyz
1 -x,-y,-z
2 +x,+y,+z
3 -x,1/2+y,1/2-z
4 +x,1/2-y,1/2+z
loop_
_atom_site_label
_atom_site_type_symbol
_atom_site_fract_x
_atom_site_fract_y
_atom_site_fract_z
_atom_site_occupancy
C1 C       0.558746180000       0.265298050000       0.615269580000       1.000000000000
C2 C       0.585372200000       0.063747130000       0.610347090000       1.000000000000
C3 C       0.524001720000      -0.092873420000       0.610413940000       1.000000000000
C4 C       0.430405880000      -0.060418240000       0.615360860000       1.000000000000
C5 C       0.285055200000      -0.188361210000       0.619647720000       1.000000000000
C6 C       0.141261630000      -0.318938240000       0.623678660000       1.000000000000
C7 C       0.078849320000      -0.484805390000       0.623427330000       1.000000000000
C8 C      -0.010892150000      -0.450689250000       0.628081610000       1.000000000000
C9 C      -0.082347430000      -0.602351210000       0.628593370000       1.000000000000
C10 C      -0.132209260000      -0.225992090000       0.637673430000       1.000000000000
C11 C      -0.037181190000      -0.248512740000       0.632945940000       1.000000000000
C12 C       0.107093330000      -0.119966670000       0.628805440000       1.000000000000
C13 C       0.250817450000       0.010617850000       0.624792990000       1.000000000000
C14 C       0.313444290000       0.175877730000       0.625013030000       1.000000000000
C15 C       0.403513480000       0.145049790000       0.620339510000       1.000000000000
C16 C       0.471059410000       0.304685010000       0.620117090000       1.000000000000
N1 N       0.373278540000      -0.218273590000       0.615127220000       1.000000000000
N2 N       0.228664820000      -0.349807310000       0.619241830000       1.000000000000
N3 N      -0.166463420000      -0.568017700000       0.633075200000       1.000000000000
N4 N      -0.192244100000      -0.372423710000       0.637784940000       1.000000000000
N5 N       0.018581400000      -0.089205970000       0.633313020000       1.000000000000
N6 N       0.163541840000       0.041544990000       0.629228980000       1.000000000000
H1 H       0.609549870000       0.386251170000       0.615101580000       1.000000000000
H2 H       0.655762600000       0.037302570000       0.606533430000       1.000000000000
H3 H       0.542590250000      -0.246120020000       0.606753350000       1.000000000000
H4 H       0.103663710000      -0.633180530000       0.619589930000       1.000000000000
H5 H      -0.066635740000      -0.758389430000       0.625045420000       1.000000000000
H6 H      -0.155614170000      -0.075980260000       0.641458910000       1.000000000000
H7 H       0.288339910000       0.323925040000       0.628882990000       1.000000000000
H8 H       0.450459950000       0.456634360000       0.623884740000       1.000000000000
#END
data_mol6b_opt_14-QR-14-3354-3
_audit_creation_method 'generated by cspy2.0'
_cell_length_a 14.0073
_cell_length_b 6.7254
_cell_length_c 17.5106
_cell_angle_alpha 90.0
_cell_angle_beta 47.785
_cell_angle_gamma 90.0
loop_
_symmetry_equiv_pos_site_id
_symmetry_equiv_pos_as_xyz
1 -x,-y,-z
2 +x,+y,+z
3 -x,1/2+y,1/2-z
4 +x,1/2-y,1/2+z
loop_
_atom_site_label
_atom_site_type_symbol
_atom_site_fract_x
_atom_site_fract_y
_atom_site_fract_z
_atom_site_occupancy
C1 C       0.511530970000       0.227524490000       0.624183170000       1.000000000000
C2 C       0.484552620000       0.427665860000       0.615299800000       1.000000000000
C3 C       0.548614950000       0.584448140000       0.612069940000       1.000000000000
C4 C       0.645444780000       0.553580600000       0.617416500000       1.000000000000
C5 C       0.796260390000       0.683088480000       0.618756240000       1.000000000000
C6 C       0.945387770000       0.815181290000       0.619791490000       1.000000000000
C7 C       1.010434310000       0.981162020000       0.616055590000       1.000000000000
C8 C       1.103179060000       0.948570000000       0.621152950000       1.000000000000
C9 C       1.177599450000       1.100561600000       0.618440220000       1.000000000000
C10 C       1.228051180000       0.726825960000       0.634916080000       1.000000000000
C11 C       1.129773310000       0.747796140000       0.629991560000       1.000000000000
C12 C       0.980122980000       0.617712290000       0.628807390000       1.000000000000
C13 C       0.831076850000       0.485614480000       0.627790630000       1.000000000000
C14 C       0.765803640000       0.320233800000       0.631483660000       1.000000000000
C15 C       0.672670240000       0.349543150000       0.626433660000       1.000000000000
C16 C       0.602251130000       0.189674090000       0.629584780000       1.000000000000
N1 N       0.705066950000       0.711519570000       0.613872720000       1.000000000000
N2 N       0.855085330000       0.844582510000       0.614970310000       1.000000000000
N3 N       1.264570550000       1.067675340000       0.623384520000       1.000000000000
N4 N       1.290651220000       0.873442490000       0.631938220000       1.000000000000
N5 N       1.071586960000       0.588437730000       0.633694190000       1.000000000000
N6 N       0.921249470000       0.456153880000       0.632612450000       1.000000000000
H1 H       0.458553230000       0.106398360000       0.626570240000       1.000000000000
H2 H       0.411701470000       0.452901160000       0.611144810000       1.000000000000
H3 H       0.529820620000       0.736648700000       0.605393320000       1.000000000000
H4 H       0.985192890000       1.128422680000       0.609316230000       1.000000000000
H5 H       1.161810960000       1.255586430000       0.611812740000       1.000000000000
H6 H       1.251818090000       0.577913790000       0.641640020000       1.000000000000
H7 H       0.791361790000       0.173306010000       0.638248260000       1.000000000000
H8 H       0.623154750000       0.038798350000       0.636337160000       1.000000000000
#END
data_mol6b_opt_4-QR-4-3489-3
_audit_creation_method 'generated by cspy2.0'
_cell_length_a 6.6904
_cell_length_b 6.5652
_cell_length_c 18.8992
_cell_angle_alpha 90.0
_cell_angle_beta 131.6375
_cell_angle_gamma 90.0
loop_
_symmetry_equiv_pos_site_id
_symmetry_equiv_pos_as_xyz
1 +x,+y,+z
2 -x,1/2+y,-z
loop_
_atom_site_label
_atom_site_type_symbol
_atom_site_fract_x
_atom_site_fract_y
_atom_site_fract_z
_atom_site_occupancy
C1 C       0.985394100000       0.847120410000       0.723889690000       1.000000000000
C2 C       0.721285260000       0.847213130000       0.691409150000       1.000000000000
C3 C       0.682678820000       0.846965710000       0.753608310000       1.000000000000
C4 C       0.906315500000       0.846754660000       0.853879550000       1.000000000000
C5 C       1.067302240000       0.846709780000       1.005728100000       1.000000000000
C6 C       1.221996060000       0.846920570000       1.155665430000       1.000000000000
C7 C       1.175294270000       0.847040200000       1.218490990000       1.000000000000
C8 C       1.392432760000       0.847104720000       1.314482190000       1.000000000000
C9 C       1.379116110000       0.847047980000       1.387345740000       1.000000000000
C10 C       1.872239220000       0.847094820000       1.447973950000       1.000000000000
C11 C       1.656355300000       0.847112930000       1.346537300000       1.000000000000
C12 C       1.498424900000       0.846996670000       1.195972400000       1.000000000000
C13 C       1.343923290000       0.846757550000       1.046131530000       1.000000000000
C14 C       1.389527600000       0.846657520000       0.983050070000       1.000000000000
C15 C       1.174967970000       0.846712450000       0.886682990000       1.000000000000
C16 C       1.204414320000       0.846830430000       0.818087170000       1.000000000000
N1 N       0.857585420000       0.846666620000       0.911418760000       1.000000000000
N2 N       1.013126240000       0.846758590000       1.062302270000       1.000000000000
N3 N       1.585318580000       0.846966200000       1.477480840000       1.000000000000
N4 N       1.841317430000       0.846996430000       1.508843850000       1.000000000000
N5 N       1.709490930000       0.847116920000       1.290544470000       1.000000000000
N6 N       1.552606470000       0.846912350000       1.139366030000       1.000000000000
H1 H       1.008416630000       0.847240400000       0.672289610000       1.000000000000
H2 H       0.550811600000       0.847476490000       0.615873710000       1.000000000000
H3 H       0.485240490000       0.847023070000       0.730682260000       1.000000000000
H4 H       0.970377280000       0.847066190000       1.189074730000       1.000000000000
H5 H       1.184687360000       0.847043960000       1.367467880000       1.000000000000
H6 H       2.075957320000       0.847101910000       1.475899870000       1.000000000000
H7 H       1.594762950000       0.846584320000       1.012805240000       1.000000000000
H8 H       1.404685390000       0.846699580000       0.843181610000       1.000000000000
#END
data_mol6b_opt_14-QR-14-7227-3
_audit_creation_method 'generated by cspy2.0'
_cell_length_a 6.7125
_cell_length_b 13.0065
_cell_length_c 14.0481
_cell_angle_alpha 90.0
_cell_angle_beta 87.2922
_cell_angle_gamma 90.0
loop_
_symmetry_equiv_pos_site_id
_symmetry_equiv_pos_as_xyz
1 -x,-y,-z
2 +x,+y,+z
3 -x,1/2+y,1/2-z
4 +x,1/2-y,1/2+z
loop_
_atom_site_label
_atom_site_type_symbol
_atom_site_fract_x
_atom_site_fract_y
_atom_site_fract_z
_atom_site_occupancy
C1 C       0.796642370000       0.881730270000       0.107277050000       1.000000000000
C2 C       0.598092910000       0.887915020000       0.074158120000       1.000000000000
C3 C       0.436432290000       0.888985300000       0.136373610000       1.000000000000
C4 C       0.460392460000       0.884005150000       0.237307220000       1.000000000000
C5 C       0.319819010000       0.880828380000       0.389770360000       1.000000000000
C6 C       0.176778800000       0.877921640000       0.540309520000       1.000000000000
C7 C       0.005834880000       0.879372230000       0.603140970000       1.000000000000
C8 C       0.031817550000       0.874666470000       0.699777660000       1.000000000000
C9 C      -0.125787600000       0.875278690000       0.772735030000       1.000000000000
C10 C       0.244971220000       0.863841780000       0.834558990000       1.000000000000
C11 C       0.231028730000       0.868535110000       0.732471770000       1.000000000000
C12 C       0.372094560000       0.871563690000       0.581298440000       1.000000000000
C13 C       0.515133800000       0.874452030000       0.430855820000       1.000000000000
C14 C       0.685493000000       0.873036280000       0.367765950000       1.000000000000
C15 C       0.662827250000       0.877739200000       0.270760540000       1.000000000000
C16 C       0.828036270000       0.876793140000       0.202114950000       1.000000000000
N1 N       0.297893100000       0.885375840000       0.294835190000       1.000000000000
N2 N       0.153816430000       0.882393290000       0.446321960000       1.000000000000
N3 N      -0.099095940000       0.870733290000       0.863478870000       1.000000000000
N4 N       0.093599890000       0.864798460000       0.895462560000       1.000000000000
N5 N       0.394846340000       0.867024150000       0.676501120000       1.000000000000
N6 N       0.538164930000       0.869980630000       0.524713980000       1.000000000000
H1 H       0.921787490000       0.881013610000       0.055642000000       1.000000000000
H2 H       0.578051490000       0.891766920000      -0.001878910000       1.000000000000
H3 H       0.285318500000       0.893608810000       0.112972430000       1.000000000000
H4 H      -0.139867200000       0.884128950000       0.573221400000       1.000000000000
H5 H      -0.279946940000       0.879813230000       0.752392840000       1.000000000000
H6 H       0.392433830000       0.859123620000       0.862983580000       1.000000000000
H7 H       0.830838620000       0.868249700000       0.398024870000       1.000000000000
H8 H       0.977670950000       0.872074880000       0.227693190000       1.000000000000
#END
data_mol6b_opt_15-QR-15-4607-3
_audit_creation_method 'generated by cspy2.0'
_cell_length_a 11.145
_cell_length_b 7.7411
_cell_length_c 35.6247
_cell_angle_alpha 90.0
_cell_angle_beta 127.92209999999999
_cell_angle_gamma 90.0
loop_
_symmetry_equiv_pos_site_id
_symmetry_equiv_pos_as_xyz
1 -x,-y,-z
2 +x,+y,+z
3 -x,+y,1/2-z
4 +x,-y,1/2+z
5 1/2-x,1/2-y,-z
6 1/2+x,1/2+y,+z
7 1/2-x,1/2+y,1/2-z
8 1/2+x,1/2-y,1/2+z
loop_
_atom_site_label
_atom_site_type_symbol
_atom_site_fract_x
_atom_site_fract_y
_atom_site_fract_z
_atom_site_occupancy
C1 C       0.359089440000       1.080699690000       0.321076010000       1.000000000000
C2 C       0.222950860000       1.172345980000       0.304703120000       1.000000000000
C3 C       0.203561980000       1.239865250000       0.335920160000       1.000000000000
C4 C       0.319441640000       1.221201280000       0.386317420000       1.000000000000
C5 C       0.403597560000       1.272475550000       0.462594630000       1.000000000000
C6 C       0.484578810000       1.325194840000       0.537911780000       1.000000000000
C7 C       0.461145220000       1.397103500000       0.569442800000       1.000000000000
C8 C       0.573729860000       1.378068910000       0.617690750000       1.000000000000
C9 C       0.567506200000       1.443085970000       0.654269080000       1.000000000000
C10 C       0.821761930000       1.272117270000       0.684831660000       1.000000000000
C11 C       0.709800340000       1.286233940000       0.633850410000       1.000000000000
C12 C       0.627177900000       1.234519350000       0.558217780000       1.000000000000
C13 C       0.546287540000       1.181771940000       0.482948990000       1.000000000000
C14 C       0.569160340000       1.110159960000       0.451289300000       1.000000000000
C15 C       0.457936480000       1.127824810000       0.402853780000       1.000000000000
C16 C       0.472515560000       1.059112280000       0.368422400000       1.000000000000
N1 N       0.294852830000       1.289576190000       0.415193020000       1.000000000000
N2 N       0.376241110000       1.342598610000       0.490984920000       1.000000000000
N3 N       0.674366850000       1.424077390000       0.699573570000       1.000000000000
N4 N       0.806361470000       1.335235020000       0.715383870000       1.000000000000
N5 N       0.736643170000       1.217085390000       0.605751960000       1.000000000000
N6 N       0.654525820000       1.164341920000       0.529811180000       1.000000000000
H1 H       0.370514700000       1.028645150000       0.295175910000       1.000000000000
H2 H       0.134658160000       1.187377100000       0.266738230000       1.000000000000
H3 H       0.101797910000       1.309467530000       0.324360730000       1.000000000000
H4 H       0.355466230000       1.464757040000       0.554622910000       1.000000000000
H5 H       0.467298330000       1.513772770000       0.644240530000       1.000000000000
H6 H       0.926821250000       1.203813990000       0.698903150000       1.000000000000
H7 H       0.674991380000       1.042604890000       0.466279220000       1.000000000000
H8 H       0.575733250000       0.989950940000       0.381070870000       1.000000000000
#END
data_mol6b_opt_14-QR-14-7413-3
_audit_creation_method 'generated by cspy2.0'
_cell_length_a 11.8822
_cell_length_b 27.9954
_cell_length_c 7.3752
_cell_angle_alpha 90.0
_cell_angle_beta 149.5782
_cell_angle_gamma 90.0
loop_
_symmetry_equiv_pos_site_id
_symmetry_equiv_pos_as_xyz
1 -x,-y,-z
2 +x,+y,+z
3 -x,1/2+y,1/2-z
4 +x,1/2-y,1/2+z
loop_
_atom_site_label
_atom_site_type_symbol
_atom_site_fract_x
_atom_site_fract_y
_atom_site_fract_z
_atom_site_occupancy
C1 C       0.865683390000       0.580141220000       0.633568750000       1.000000000000
C2 C       1.065194490000       0.564192830000       0.823139270000       1.000000000000
C3 C       1.217933900000       0.595900610000       0.971810900000       1.000000000000
C4 C       1.183393590000       0.646403080000       0.942994740000       1.000000000000
C5 C       1.305798760000       0.723262440000       1.066820450000       1.000000000000
C6 C       1.430985600000       0.799162330000       1.193480740000       1.000000000000
C7 C       1.593023650000       0.831204180000       1.351448040000       1.000000000000
C8 C       1.557099630000       0.879543170000       1.321395420000       1.000000000000
C9 C       1.704795930000       0.916617930000       1.465906430000       1.000000000000
C10 C       1.332365810000       0.946385870000       1.112253880000       1.000000000000
C11 C       1.357037010000       0.895275180000       1.131379930000       1.000000000000
C12 C       1.233918690000       0.819062690000       1.006766460000       1.000000000000
C13 C       1.108706760000       0.743211570000       0.880057900000       1.000000000000
C14 C       0.947284170000       0.711041860000       0.722687940000       1.000000000000
C15 C       0.980040920000       0.662505670000       0.749813320000       1.000000000000
C16 C       0.824414880000       0.627565890000       0.597965160000       1.000000000000
N1 N       1.337549840000       0.675762550000       1.092975960000       1.000000000000
N2 N       1.463592200000       0.752142260000       1.220377250000       1.000000000000
N3 N       1.668720360000       0.962003640000       1.435301580000       1.000000000000
N4 N       1.475175010000       0.977400640000       1.251514150000       1.000000000000
N5 N       1.201366910000       0.866692900000       0.979934000000       1.000000000000
N6 N       1.076042130000       0.790166650000       0.853092920000       1.000000000000
H1 H       0.747775520000       0.553856330000       0.518570420000       1.000000000000
H2 H       1.093237960000       0.526152550000       0.846888630000       1.000000000000
H3 H       1.369579450000       0.584667250000       1.115965710000       1.000000000000
H4 H       1.740007820000       0.816687200000       1.490822660000       1.000000000000
H5 H       1.859085890000       0.906928200000       1.612665180000       1.000000000000
H6 H       1.183822450000       0.960147530000       0.971354430000       1.000000000000
H7 H       0.800589260000       0.725730700000       0.583557600000       1.000000000000
H8 H       0.673955540000       0.639895990000       0.454967660000       1.000000000000
#END
data_mol6b_opt_15-QR-15-16477-3
_audit_creation_method 'generated by cspy2.0'
_cell_length_a 21.243
_cell_length_b 6.6757
_cell_length_c 28.0238
_cell_angle_alpha 90.0
_cell_angle_beta 141.8866
_cell_angle_gamma 90.0
loop_
_symmetry_equiv_pos_site_id
_symmetry_equiv_pos_as_xyz
1 -x,-y,-z
2 +x,+y,+z
3 -x,+y,1/2-z
4 +x,-y,1/2+z
5 1/2-x,1/2-y,-z
6 1/2+x,1/2+y,+z
7 1/2-x,1/2+y,1/2-z
8 1/2+x,1/2-y,1/2+z
loop_
_atom_site_label
_atom_site_type_symbol
_atom_site_fract_x
_atom_site_fract_y
_atom_site_fract_z
_atom_site_occupancy
C1 C       0.372185410000       0.849300120000       0.284594120000       1.000000000000
C2 C       0.375303040000       1.052997560000       0.270218560000       1.000000000000
C3 C       0.377077550000       1.208279610000       0.302729500000       1.000000000000
C4 C       0.375946780000       1.172211650000       0.352569270000       1.000000000000
C5 C       0.376911160000       1.295589750000       0.429760880000       1.000000000000
C6 C       0.378052060000       1.421682350000       0.506096560000       1.000000000000
C7 C       0.380139550000       1.586238560000       0.539116480000       1.000000000000
C8 C       0.379146900000       1.548649630000       0.586880700000       1.000000000000
C9 C       0.380886320000       1.698582230000       0.624742430000       1.000000000000
C10 C       0.375175050000       1.318216790000       0.651640500000       1.000000000000
C11 C       0.376073240000       1.344338540000       0.601067780000       1.000000000000
C12 C       0.375012310000       1.220309330000       0.524464960000       1.000000000000
C13 C       0.373856560000       1.094205760000       0.448168990000       1.000000000000
C14 C       0.371789030000       0.930268810000       0.415032440000       1.000000000000
C15 C       0.372796480000       0.964566260000       0.367085540000       1.000000000000
C16 C       0.370949590000       0.806473300000       0.331305370000       1.000000000000
N1 N       0.377844850000       1.328895770000       0.382806340000       1.000000000000
N2 N       0.378934660000       1.455916810000       0.459588930000       1.000000000000
N3 N       0.379849940000       1.660975330000       0.669528810000       1.000000000000
N4 N       0.376885560000       1.463304280000       0.683436670000       1.000000000000
N5 N       0.374103610000       1.186142030000       0.571566340000       1.000000000000
N6 N       0.372970250000       1.059917300000       0.494609530000       1.000000000000
H1 H       0.370799310000       0.729502860000       0.257680430000       1.000000000000
H2 H       0.376235770000       1.082174390000       0.232723420000       1.000000000000
H3 H       0.379431540000       1.363097390000       0.292681520000       1.000000000000
H4 H       0.382444200000       1.736382880000       0.525764750000       1.000000000000
H5 H       0.383232570000       1.856100820000       0.616227890000       1.000000000000
H6 H       0.372871830000       1.166478790000       0.664240890000       1.000000000000
H7 H       0.369463530000       0.780442130000       0.428542710000       1.000000000000
H8 H       0.368565300000       0.652884530000       0.342428920000       1.000000000000
#END
data_mol6b_opt_2-QR-2-11067-3
_audit_creation_method 'generated by cspy2.0'
_cell_length_a 7.5457
_cell_length_b 17.099
_cell_length_c 17.3818
_cell_angle_alpha 157.5948
_cell_angle_beta 67.3669
_cell_angle_gamma 125.371
loop_
_symmetry_equiv_pos_site_id
_symmetry_equiv_pos_as_xyz
1 -x,-y,-z
2 +x,+y,+z
loop_
_atom_site_label
_atom_site_type_symbol
_atom_site_fract_x
_atom_site_fract_y
_atom_site_fract_z
_atom_site_occupancy
C1 C       0.591879610000       0.329842030000       0.497252250000       1.000000000000
C2 C       0.536032360000       0.478801800000       0.682126020000       1.000000000000
C3 C       0.587448860000       0.699764930000       0.842776860000       1.000000000000
C4 C       0.699331180000       0.790028800000       0.831381710000       1.000000000000
C5 C       0.850308970000       1.091735360000       0.981927830000       1.000000000000
C6 C       0.998668250000       1.393424430000       1.134449200000       1.000000000000
C7 C       1.049406230000       1.623507170000       1.303766640000       1.000000000000
C8 C       1.156529140000       1.706888640000       1.289805820000       1.000000000000
C9 C       1.219762700000       1.935896080000       1.447685470000       1.000000000000
C10 C       1.323777800000       1.657558460000       1.102329120000       1.000000000000
C11 C       1.211868840000       1.556763410000       1.104195380000       1.000000000000
C12 C       1.062518490000       1.256148920000       0.953422110000       1.000000000000
C13 C       0.914295630000       0.954588630000       0.800929470000       1.000000000000
C14 C       0.863197210000       0.724751350000       0.632126910000       1.000000000000
C15 C       0.755872600000       0.637766970000       0.642823800000       1.000000000000
C16 C       0.697998580000       0.406402410000       0.478163940000       1.000000000000
N1 N       0.745410060000       1.006436590000       0.992211450000       1.000000000000
N2 N       0.894825370000       1.310237850000       1.145894450000       1.000000000000
N3 N       1.320744050000       2.012146570000       1.432482960000       1.000000000000
N4 N       1.374637010000       1.867315570000       1.252969590000       1.000000000000
N5 N       1.167702570000       1.340917500000       0.942337320000       1.000000000000
N6 N       1.018013450000       1.037571620000       0.789408800000       1.000000000000
H1 H       0.548399280000       0.154968080000       0.372545170000       1.000000000000
H2 H       0.451429760000       0.412593290000       0.692539320000       1.000000000000
H3 H       0.546912950000       0.815159090000       0.983691230000       1.000000000000
H4 H       1.002393120000       1.726586370000       1.438833010000       1.000000000000
H5 H       1.182301780000       2.057597570000       1.591870580000       1.000000000000
H6 H       1.369311900000       1.551139720000       0.965403900000       1.000000000000
H7 H       0.910595260000       0.622418140000       0.497465380000       1.000000000000
H8 H       0.740825590000       0.294873680000       0.338941360000       1.000000000000
#END
data_mol6b_opt_14-QR-14-3589-3
_audit_creation_method 'generated by cspy2.0'
_cell_length_a 9.4568
_cell_length_b 6.6628
_cell_length_c 19.6561
_cell_angle_alpha 90.0
_cell_angle_beta 93.6803
_cell_angle_gamma 90.0
loop_
_symmetry_equiv_pos_site_id
_symmetry_equiv_pos_as_xyz
1 -x,-y,-z
2 +x,+y,+z
3 -x,1/2+y,1/2-z
4 +x,1/2-y,1/2+z
loop_
_atom_site_label
_atom_site_type_symbol
_atom_site_fract_x
_atom_site_fract_y
_atom_site_fract_z
_atom_site_occupancy
C1 C       0.376999760000       0.891112580000       0.443789300000       1.000000000000
C2 C       0.344286820000       0.686499720000       0.459179500000       1.000000000000
C3 C       0.405410810000       0.531771300000       0.426694740000       1.000000000000
C4 C       0.504825880000       0.569355480000       0.375944240000       1.000000000000
C5 C       0.655036700000       0.447869860000       0.298175950000       1.000000000000
C6 C       0.803478200000       0.323626110000       0.221423540000       1.000000000000
C7 C       0.865389330000       0.159597010000       0.188656900000       1.000000000000
C8 C       0.960708110000       0.198633290000       0.140152720000       1.000000000000
C9 C       1.032520600000       0.049410210000       0.102329230000       1.000000000000
C10 C       1.093697580000       0.431475740000       0.073654840000       1.000000000000
C11 C       0.993053460000       0.403850980000       0.125005800000       1.000000000000
C12 C       0.844033310000       0.526014000000       0.202087860000       1.000000000000
C13 C       0.695672720000       0.650271280000       0.278784650000       1.000000000000
C14 C       0.633516380000       0.813675310000       0.311682410000       1.000000000000
C15 C       0.537896070000       0.777927540000       0.360423820000       1.000000000000
C16 C       0.470369490000       0.935387250000       0.396140320000       1.000000000000
N1 N       0.561408390000       0.413149010000       0.345855010000       1.000000000000
N2 N       0.710723690000       0.287993100000       0.268589020000       1.000000000000
N3 N       1.121956410000       0.088387070000       0.056763060000       1.000000000000
N4 N       1.153608900000       0.286939320000       0.041936190000       1.000000000000
N5 N       0.937964630000       0.561598610000       0.154298440000       1.000000000000
N6 N       0.788296070000       0.685956860000       0.231683060000       1.000000000000
H1 H       0.326222660000       1.010434150000       0.470668680000       1.000000000000
H2 H       0.269445250000       0.656172040000       0.497424140000       1.000000000000
H3 H       0.382286470000       0.376283370000       0.437495150000       1.000000000000
H4 H       0.835825790000       0.008701700000       0.202770070000       1.000000000000
H5 H       1.012379440000      -0.108738560000       0.111552980000       1.000000000000
H6 H       1.121804880000       0.583945660000       0.060314800000       1.000000000000
H7 H       0.663390490000       0.964259060000       0.297384270000       1.000000000000
H8 H       0.495602330000       1.089677350000       0.384215020000       1.000000000000
#END
data_mol6b_opt_4-QR-4-2174-3
_audit_creation_method 'generated by cspy2.0'
_cell_length_a 3.8272
_cell_length_b 28.0204
_cell_length_c 9.321
_cell_angle_alpha 90.0
_cell_angle_beta 37.2549
_cell_angle_gamma 90.0
loop_
_symmetry_equiv_pos_site_id
_symmetry_equiv_pos_as_xyz
1 +x,+y,+z
2 -x,1/2+y,-z
loop_
_atom_site_label
_atom_site_type_symbol
_atom_site_fract_x
_atom_site_fract_y
_atom_site_fract_z
_atom_site_occupancy
C1 C       0.626344770000       0.303245010000       0.193733120000       1.000000000000
C2 C       0.867879630000       0.287235800000      -0.018487620000       1.000000000000
C3 C       1.056307970000       0.318863390000      -0.180484330000       1.000000000000
C4 C       1.018611290000       0.369340110000      -0.143230910000       1.000000000000
C5 C       1.174768030000       0.446096820000      -0.272505220000       1.000000000000
C6 C       1.334720760000       0.521894290000      -0.404748320000       1.000000000000
C7 C       1.535217970000       0.553853020000      -0.576627400000       1.000000000000
C8 C       1.496172410000       0.602168920000      -0.537928700000       1.000000000000
C9 C       1.679341230000       0.639161670000      -0.694509440000       1.000000000000
C10 C       1.228895000000       0.669043560000      -0.298355860000       1.000000000000
C11 C       1.254143420000       0.617962310000      -0.325124920000       1.000000000000
C12 C       1.096864170000       0.541851920000      -0.195084420000       1.000000000000
C13 C       0.936830050000       0.466103140000      -0.062813910000       1.000000000000
C14 C       0.737108320000       0.434016470000       0.108409520000       1.000000000000
C15 C       0.772513690000       0.385504890000       0.073074050000       1.000000000000
C16 C       0.580013470000       0.350648540000       0.238105230000       1.000000000000
N1 N       1.208854920000       0.398620950000      -0.306759920000       1.000000000000
N2 N       1.369661730000       0.474897320000      -0.439906250000       1.000000000000
N3 N       1.639546430000       0.684526300000      -0.655680120000       1.000000000000
N4 N       1.405462140000       0.699982580000      -0.449806930000       1.000000000000
N5 N       1.061965790000       0.589458460000      -0.159977930000       1.000000000000
N6 N       0.901798270000       0.513035180000      -0.027594960000       1.000000000000
H1 H       0.480577260000       0.277023240000       0.318768430000       1.000000000000
H2 H       0.898945190000       0.249214390000      -0.048702870000       1.000000000000
H3 H       1.239953280000       0.307583130000      -0.341780650000       1.000000000000
H4 H       1.712818200000       0.539293240000      -0.733004340000       1.000000000000
H5 H       1.866230850000       0.629422800000      -0.858599350000       1.000000000000
H6 H       1.049390390000       0.682849220000      -0.140330110000       1.000000000000
H7 H       0.559783970000       0.448747770000       0.264481210000       1.000000000000
H8 H       0.397771650000       0.363024150000       0.398153150000       1.000000000000
#END
