# Supplementary material for: Evolutionary chemical space exploration for functional materials: computational organic semiconductor discovery
Source: Chem Sci. 2020 Apr 22;11(19):4922–33. doi: 10.1039/d0sc00554a (PMC8159259; doi:10.1039/d0sc00554a)
Supplement: SC-011-D0SC00554A-s071 [file SC-011-D0SC00554A-s071.csv]

id	spacegroup	density	energy
mol10b_opt_14-QR-14-10362-3	14	1.616	-178.1404
mol10b_opt_2-QR-2-1194-3	2	1.5984	-176.5526
mol10b_opt_2-QR-2-9786-3	2	1.5611	-175.9499
mol10b_opt_14-QR-14-856-3	14	1.6156	-175.6706
mol10b_opt_2-QR-2-687-3	2	1.5857	-175.485
mol10b_opt_2-QR-2-71-3	2	1.5532	-175.3966
mol10b_opt_2-QR-2-2530-3	2	1.5843	-175.2285
mol10b_opt_2-QR-2-6417-3	2	1.5588	-174.848
mol10b_opt_14-QR-14-277-3	14	1.5876	-174.7652
mol10b_opt_2-QR-2-13967-3	2	1.549	-174.7447
mol10b_opt_2-QR-2-4958-3	2	1.5364	-174.0023
mol10b_opt_2-QR-2-2335-3	2	1.5406	-173.8849
mol10b_opt_2-QR-2-10742-3	2	1.5772	-173.7965
mol10b_opt_2-QR-2-5175-4	2	1.5626	-173.6471
mol10b_opt_2-QR-2-14295-3	2	1.5578	-173.6225
mol10b_opt_2-QR-2-646-3	2	1.5356	-173.5153
mol10b_opt_2-QR-2-13158-3	2	1.5332	-172.9766
mol10b_opt_15-QR-15-6427-3	15	1.5745	-172.9308
mol10b_opt_2-QR-2-12602-4	2	1.5738	-172.8304
mol10b_opt_15-QR-15-14617-3	15	1.5744	-172.6933
mol10b_opt_2-QR-2-6638-3	2	1.5822	-172.5389
mol10b_opt_14-QR-14-6295-3	14	1.5516	-172.3023
mol10b_opt_4-QR-4-4302-3	4	1.5319	-172.1708
mol10b_opt_2-QR-2-7555-3	2	1.5283	-172.165
mol10b_opt_2-QR-2-4972-3	2	1.5282	-172.1557
mol10b_opt_14-QR-14-9089-3	14	1.562	-172.1051
mol10b_opt_2-QR-2-6567-4	2	1.5751	-172.093
mol10b_opt_1-QR-1-1175-3	1	1.5662	-171.9172
mol10b_opt_14-QR-14-2107-4	14	1.5605	-171.8058
mol10b_opt_2-QR-2-14326-3	2	1.5704	-171.7883
mol10b_opt_14-QR-14-1668-3	14	1.5749	-171.7629
mol10b_opt_14-QR-14-2950-3	14	1.5434	-171.5832
mol10b_opt_14-QR-14-5236-3	14	1.5722	-171.3254
mol10b_opt_14-QR-14-7404-3	14	1.5594	-171.3147
mol10b_opt_1-QR-1-43-3	1	1.5442	-171.2208
