# Supplementary material for: Evolutionary chemical space exploration for functional materials: computational organic semiconductor discovery
Source: Chem Sci. 2020 Apr 22;11(19):4922–33. doi: 10.1039/d0sc00554a (PMC8159259; doi:10.1039/d0sc00554a)
Supplement: SC-011-D0SC00554A-s072 [file SC-011-D0SC00554A-s072.cif]

data_5a_opt-QR-4-4128-3
_audit_creation_method 'generated by cspy2.0'
_cell_length_a 11.8244
_cell_length_b 18.5234
_cell_length_c 6.2418
_cell_angle_alpha 90.0
_cell_angle_beta 152.0026
_cell_angle_gamma 90.0
loop_
_symmetry_equiv_pos_site_id
_symmetry_equiv_pos_as_xyz
1 +x,+y,+z
2 -x,1/2+y,-z
loop_
_atom_site_label
_atom_site_type_symbol
_atom_site_fract_x
_atom_site_fract_y
_atom_site_fract_z
_atom_site_occupancy
C1 C       0.389524620000       0.075327790000      -0.234156260000       1.000000000000
C2 C       0.392603330000       0.079850180000       0.000703240000       1.000000000000
C3 C       0.728295850000       0.151988930000       0.561600340000       1.000000000000
C4 C       0.900009040000       0.190778790000       0.960453090000       1.000000000000
C5 C       1.081933730000       0.228011510000       1.151601760000       1.000000000000
C6 C       1.418437650000       0.300417850000       1.712968900000       1.000000000000
C7 C       1.595175020000       0.340351190000       2.120128080000       1.000000000000
C8 C       1.771845080000       0.376522820000       2.302458940000       1.000000000000
C9 C       2.107270660000       0.448773580000       2.861147000000       1.000000000000
C10 C       2.120840300000       0.447842550000       2.654063080000       1.000000000000
C11 C       1.954140980000       0.410016090000       2.261916340000       1.000000000000
C12 C       1.768666000000       0.371908100000       2.064704320000       1.000000000000
C13 C       1.432451310000       0.299476720000       1.503400390000       1.000000000000
C14 C       1.258164570000       0.260076130000       1.100407990000       1.000000000000
C15 C       1.078717270000       0.223348910000       0.913304780000       1.000000000000
C16 C       0.742205510000       0.151044240000       0.352384780000       1.000000000000
C17 C       0.561589980000       0.110367490000      -0.061165750000       1.000000000000
N1 N       0.551026260000       0.115776970000       0.376525750000       1.000000000000
N2 N       1.247626950000       0.265541990000       1.538397570000       1.000000000000
N3 N       1.943872350000       0.415452160000       2.700088380000       1.000000000000
N4 N       1.605798130000       0.334931610000       1.682290580000       1.000000000000
N5 N       0.910386600000       0.185286390000       0.522199760000       1.000000000000
H1 H       0.249780720000       0.044020180000      -0.545761390000       1.000000000000
H2 H       0.254223290000       0.051646050000      -0.140040570000       1.000000000000
H3 H       0.895964550000       0.192790520000       1.127004550000       1.000000000000
H4 H       1.591422830000       0.342415160000       2.287157350000       1.000000000000
H5 H       2.241428210000       0.479177370000       3.175046120000       1.000000000000
H6 H       2.263950450000       0.477389770000       2.814304600000       1.000000000000
H7 H       1.954076310000       0.407155510000       2.088440150000       1.000000000000
H8 H       1.262060730000       0.258034480000       0.933632870000       1.000000000000
H9 H       0.569417210000       0.109185220000      -0.221460090000       1.000000000000
#END
data_5a_opt-QR-2-12533-3
_audit_creation_method 'generated by cspy2.0'
_cell_length_a 13.9559
_cell_length_b 8.5971
_cell_length_c 6.2524
_cell_angle_alpha 74.1746
_cell_angle_beta 76.4672
_cell_angle_gamma 111.0305
loop_
_symmetry_equiv_pos_site_id
_symmetry_equiv_pos_as_xyz
1 -x,-y,-z
2 +x,+y,+z
loop_
_atom_site_label
_atom_site_type_symbol
_atom_site_fract_x
_atom_site_fract_y
_atom_site_fract_z
_atom_site_occupancy
C1 C       0.618948300000       0.912585790000       0.504390570000       1.000000000000
C2 C       0.618782130000       0.901545900000       0.279357750000       1.000000000000
C3 C       0.767602400000       0.840298390000       0.223013600000       1.000000000000
C4 C       0.842955560000       0.803880610000       0.084778410000       1.000000000000
C5 C       0.924355720000       0.775733010000       0.164555180000       1.000000000000
C6 C       1.073531450000       0.714148050000       0.109042760000       1.000000000000
C7 C       1.151120600000       0.676638730000      -0.029885990000       1.000000000000
C8 C       1.230177610000       0.649307200000       0.050879270000       1.000000000000
C9 C       1.378876940000       0.587772390000      -0.003504230000       1.000000000000
C10 C       1.386418670000       0.595703600000       0.218805170000       1.000000000000
C11 C       1.313301290000       0.631529150000       0.357744680000       1.000000000000
C12 C       1.230320380000       0.660556770000       0.278567680000       1.000000000000
C13 C       1.081298850000       0.722302200000       0.334381810000       1.000000000000
C14 C       1.004777300000       0.759350230000       0.472822540000       1.000000000000
C15 C       0.924496380000       0.787067260000       0.392725330000       1.000000000000
C16 C       0.775319850000       0.848439150000       0.447875400000       1.000000000000
C17 C       0.695989890000       0.886433850000       0.587431820000       1.000000000000
N1 N       0.688267690000       0.867571260000       0.144167560000       1.000000000000
N2 N       0.997069340000       0.740356210000       0.029360220000       1.000000000000
N3 N       1.305695070000       0.612660340000      -0.085592650000       1.000000000000
N4 N       1.158871620000       0.695576150000       0.413607460000       1.000000000000
N5 N       0.850599230000       0.822866330000       0.528299640000       1.000000000000
H1 H       0.557526830000       0.941572610000       0.604223110000       1.000000000000
H2 H       0.556841780000       0.922680600000       0.214154310000       1.000000000000
H3 H       0.840012830000       0.796804310000      -0.083974250000       1.000000000000
H4 H       1.148280420000       0.669528880000      -0.198676030000       1.000000000000
H5 H       1.437740390000       0.559047090000      -0.113679880000       1.000000000000
H6 H       1.450368620000       0.572923890000       0.271991710000       1.000000000000
H7 H       1.314410780000       0.639296870000       0.527261760000       1.000000000000
H8 H       1.007668350000       0.766441030000       0.641589320000       1.000000000000
H9 H       0.700628830000       0.892802000000       0.755628330000       1.000000000000
#END
data_5a_opt-QR-9-1637-3
_audit_creation_method 'generated by cspy2.0'
_cell_length_a 6.2386
_cell_length_b 36.4646
_cell_length_c 7.0396
_cell_angle_alpha 90.0
_cell_angle_beta 53.6323
_cell_angle_gamma 90.0
loop_
_symmetry_equiv_pos_site_id
_symmetry_equiv_pos_as_xyz
1 +x,+y,+z
2 +x,-y,1/2+z
3 1/2+x,1/2+y,+z
4 1/2+x,1/2-y,1/2+z
loop_
_atom_site_label
_atom_site_type_symbol
_atom_site_fract_x
_atom_site_fract_y
_atom_site_fract_z
_atom_site_occupancy
C1 C       0.447962570000       0.781870230000       0.190848540000       1.000000000000
C2 C       0.679142750000       0.784181410000       0.188833730000       1.000000000000
C3 C       0.902309840000       0.820018280000      -0.143575720000       1.000000000000
C4 C       1.128130610000       0.839308450000      -0.313096470000       1.000000000000
C5 C       1.136555150000       0.857775770000      -0.493752930000       1.000000000000
C6 C       1.359382290000       0.893744070000      -0.826989130000       1.000000000000
C7 C       1.588467040000       0.913605130000      -1.001487740000       1.000000000000
C8 C       1.593351770000       0.931548140000      -1.176966970000       1.000000000000
C9 C       1.814605640000       0.967433600000      -1.509134230000       1.000000000000
C10 C       1.594445110000       0.966909220000      -1.523584330000       1.000000000000
C11 C       1.370290600000       0.948092910000      -1.359038110000       1.000000000000
C12 C       1.359392160000       0.929188370000      -1.174837740000       1.000000000000
C13 C       1.136310930000       0.893212790000      -0.841892300000       1.000000000000
C14 C       0.908931480000       0.873610750000      -0.669802470000       1.000000000000
C15 C       0.902060470000       0.855402300000      -0.491605660000       1.000000000000
C16 C       0.679682970000       0.819481790000      -0.158394530000       1.000000000000
C17 C       0.448123310000       0.799247780000       0.019964810000       1.000000000000
N1 N       0.895281230000       0.802056100000       0.032468190000       1.000000000000
N2 N       1.356365300000       0.876446230000      -0.657355830000       1.000000000000
N3 N       1.817643520000       0.950909340000      -1.346816920000       1.000000000000
N4 N       1.141088500000       0.910793360000      -1.014045110000       1.000000000000
N5 N       0.680562850000       0.836463930000      -0.325400320000       1.000000000000
H1 H       0.277136690000       0.766292860000       0.328883420000       1.000000000000
H2 H       0.677385650000       0.770193310000       0.326278840000       1.000000000000
H3 H       1.298306440000       0.840355250000      -0.308321220000       1.000000000000
H4 H       1.758828810000       0.914678380000      -0.996978040000       1.000000000000
H5 H       1.993309330000       0.982565810000      -1.641570340000       1.000000000000
H6 H       1.610907280000       0.981568540000      -1.665642090000       1.000000000000
H7 H       1.197307160000       0.946621560000      -1.359748010000       1.000000000000
H8 H       0.738678200000       0.872551800000      -0.674462860000       1.000000000000
H9 H       0.280395460000       0.798615320000       0.011429420000       1.000000000000
#END
data_5a_opt-QR-9-3115-3
_audit_creation_method 'generated by cspy2.0'
_cell_length_a 6.2362
_cell_length_b 37.7422
_cell_length_c 5.8524
_cell_angle_alpha 90.0
_cell_angle_beta 110.902
_cell_angle_gamma 90.0
loop_
_symmetry_equiv_pos_site_id
_symmetry_equiv_pos_as_xyz
1 +x,+y,+z
2 +x,-y,1/2+z
3 1/2+x,1/2+y,+z
4 1/2+x,1/2-y,1/2+z
loop_
_atom_site_label
_atom_site_type_symbol
_atom_site_fract_x
_atom_site_fract_y
_atom_site_fract_z
_atom_site_occupancy
C1 C       0.444340620000       0.781166160000       1.000312530000       1.000000000000
C2 C       0.214974650000       0.783348800000       1.002000230000       1.000000000000
C3 C       0.327145490000       0.819295210000       1.340142780000       1.000000000000
C4 C       0.272228600000       0.838587730000       1.512379270000       1.000000000000
C5 C       0.446166760000       0.857176990000       1.696303740000       1.000000000000
C6 C       0.559502750000       0.893250830000       2.035284350000       1.000000000000
C7 C       0.506343060000       0.913112360000       2.212598500000       1.000000000000
C8 C       0.678590840000       0.931168750000       2.391230230000       1.000000000000
C9 C       0.792446040000       0.967164830000       2.729088730000       1.000000000000
C10 C       1.027409880000       0.966764930000       2.744142100000       1.000000000000
C11 C       1.085664300000       0.947960500000       2.576948990000       1.000000000000
C12 C       0.910631930000       0.928935800000       2.389440120000       1.000000000000
C13 C       0.797860010000       0.892845890000       2.050796510000       1.000000000000
C14 C       0.851719920000       0.873252350000       1.875918310000       1.000000000000
C15 C       0.678722670000       0.854919380000       1.694493850000       1.000000000000
C16 C       0.564956370000       0.818896630000       1.355561830000       1.000000000000
C17 C       0.616689500000       0.798662120000       1.174291420000       1.000000000000
N1 N       0.156461650000       0.801220910000       1.160896110000       1.000000000000
N2 N       0.391278800000       0.875839830000       1.862541730000       1.000000000000
N3 N       0.625552670000       0.950534810000       2.563810890000       1.000000000000
N4 N       0.966851720000       0.910548380000       2.226075840000       1.000000000000
N5 N       0.732634480000       0.835987780000       1.525616950000       1.000000000000
H1 H       0.475985360000       0.765590510000       0.860014800000       1.000000000000
H2 H       0.077985550000       0.769270090000       0.862061520000       1.000000000000
H3 H       0.097054450000       0.839535140000       1.507284180000       1.000000000000
H4 H       0.331260470000       0.914088960000       2.207739340000       1.000000000000
H5 H       0.747245780000       0.982288560000       2.863669330000       1.000000000000
H6 H       1.154324680000       0.981513880000       2.888745310000       1.000000000000
H7 H       1.259524560000       0.946586870000       2.577924030000       1.000000000000
H8 H       1.026841510000       0.872294510000       1.880905230000       1.000000000000
H9 H       0.793176120000       0.798122230000       1.183260940000       1.000000000000
#END
data_5a_opt-QR-4-5612-3
_audit_creation_method 'generated by cspy2.0'
_cell_length_a 6.2389
_cell_length_b 18.5611
_cell_length_c 6.8503
_cell_angle_alpha 90.0
_cell_angle_beta 54.3615
_cell_angle_gamma 90.0
loop_
_symmetry_equiv_pos_site_id
_symmetry_equiv_pos_as_xyz
1 +x,+y,+z
2 -x,1/2+y,-z
loop_
_atom_site_label
_atom_site_type_symbol
_atom_site_fract_x
_atom_site_fract_y
_atom_site_fract_z
_atom_site_occupancy
C1 C      -0.219813290000       0.198201700000       0.618927390000       1.000000000000
C2 C      -0.439243390000       0.197694360000       0.602787690000       1.000000000000
C3 C      -0.223128270000       0.269596390000       0.267903150000       1.000000000000
C4 C      -0.220504240000       0.305806620000       0.090230040000       1.000000000000
C5 C       0.005434610000       0.345336560000      -0.084980630000       1.000000000000
C6 C       0.223164840000       0.417382390000      -0.420991790000       1.000000000000
C7 C       0.229249100000       0.454644430000      -0.603891790000       1.000000000000
C8 C       0.452008190000       0.493027800000      -0.774077840000       1.000000000000
C9 C       0.670039680000       0.564826130000      -1.109220000000       1.000000000000
C10 C       0.900271860000       0.568882460000      -1.109742940000       1.000000000000
C11 C       0.902303700000       0.533790560000      -0.936694020000       1.000000000000
C12 C       0.673938720000       0.493532630000      -0.757582320000       1.000000000000
C13 C       0.456661040000       0.421572440000      -0.421609460000       1.000000000000
C14 C       0.452088390000       0.384827520000      -0.241144550000       1.000000000000
C15 C       0.227800910000       0.345842920000      -0.068380890000       1.000000000000
C16 C       0.009850630000       0.273767650000       0.267322310000       1.000000000000
C17 C       0.001330440000       0.235636040000       0.453825580000       1.000000000000
N1 N      -0.444341610000       0.231059570000       0.438395390000       1.000000000000
N2 N       0.006300020000       0.380249280000      -0.256764450000       1.000000000000
N3 N       0.456742000000       0.529280050000      -0.952288460000       1.000000000000
N4 N       0.675166320000       0.459240350000      -0.588471670000       1.000000000000
N5 N       0.225221940000       0.310352160000       0.105960170000       1.000000000000
H1 H      -0.234420570000       0.168650320000       0.762708770000       1.000000000000
H2 H      -0.615526160000       0.167592890000       0.735713440000       1.000000000000
H3 H      -0.390227410000       0.304076930000       0.084519390000       1.000000000000
H4 H       0.059687370000       0.452968710000      -0.609852630000       1.000000000000
H5 H       0.670032570000       0.593082140000      -1.248374150000       1.000000000000
H6 H       1.068684760000       0.599893300000      -1.248407580000       1.000000000000
H7 H       1.069488380000       0.534637320000      -0.926980120000       1.000000000000
H8 H       0.621710390000       0.386532080000      -0.235314620000       1.000000000000
H9 H       0.173597070000       0.238179470000       0.455702000000       1.000000000000
#END
data_5a_opt-QR-14-9660-3
_audit_creation_method 'generated by cspy2.0'
_cell_length_a 6.2402
_cell_length_b 20.242
_cell_length_c 14.4762
_cell_angle_alpha 90.0
_cell_angle_beta 135.5461
_cell_angle_gamma 90.0
loop_
_symmetry_equiv_pos_site_id
_symmetry_equiv_pos_as_xyz
1 -x,-y,-z
2 +x,+y,+z
3 -x,1/2+y,1/2-z
4 +x,1/2-y,1/2+z
loop_
_atom_site_label
_atom_site_type_symbol
_atom_site_fract_x
_atom_site_fract_y
_atom_site_fract_z
_atom_site_occupancy
C1 C       0.086246980000       0.759441900000       0.316918050000       1.000000000000
C2 C       0.313944740000       0.763353940000       0.315639580000       1.000000000000
C3 C       0.026756660000       0.836109360000       0.142269790000       1.000000000000
C4 C      -0.007862420000       0.874898840000       0.053759770000       1.000000000000
C5 C      -0.276604370000       0.912770700000      -0.040333510000       1.000000000000
C6 C      -0.565350760000       0.985782850000      -0.214091500000       1.000000000000
C7 C      -0.604350820000       1.025729250000      -0.305201450000       1.000000000000
C8 C      -0.868647970000       1.062532430000      -0.396591830000       1.000000000000
C9 C      -1.157337200000       1.135376750000      -0.569785600000       1.000000000000
C10 C      -1.399300580000       1.135089000000      -0.577087570000       1.000000000000
C11 C      -1.370649670000       1.097280890000      -0.491172650000       1.000000000000
C12 C      -1.098958680000       1.058537930000      -0.395245950000       1.000000000000
C13 C      -0.810933280000       0.985504960000      -0.221648620000       1.000000000000
C14 C      -0.773925440000       0.946094240000      -0.131793110000       1.000000000000
C15 C      -0.507428200000       0.908747420000      -0.038996700000       1.000000000000
C16 C      -0.218223460000       0.835819840000       0.134775920000       1.000000000000
C17 C      -0.175757620000       0.795108200000       0.227913830000       1.000000000000
N1 N       0.289811930000       0.799259990000       0.233966170000       1.000000000000
N2 N      -0.308126610000       0.950298900000      -0.125761570000       1.000000000000
N3 N      -0.905285460000       1.101463200000      -0.485251730000       1.000000000000
N4 N      -1.070275310000       1.021575070000      -0.311310130000       1.000000000000
N5 N      -0.473565050000       0.870673420000       0.047785980000       1.000000000000
H1 H       0.127505110000       0.728085700000       0.388998810000       1.000000000000
H2 H       0.523035950000       0.734644390000       0.387218330000       1.000000000000
H3 H       0.169328080000       0.876432810000       0.056067160000       1.000000000000
H4 H      -0.427378700000       1.027323760000      -0.303031930000       1.000000000000
H5 H      -1.182108680000       1.165770570000      -0.638934770000       1.000000000000
H6 H      -1.600749090000       1.165108140000      -0.651070030000       1.000000000000
H7 H      -1.544374660000       1.094877840000      -0.491353820000       1.000000000000
H8 H      -0.951023190000       0.944529690000      -0.134044530000       1.000000000000
H9 H      -0.356296060000       0.794405820000       0.223638000000       1.000000000000
#END
data_5a_opt-QR-14-8366-3
_audit_creation_method 'generated by cspy2.0'
_cell_length_a 6.2422
_cell_length_b 38.9501
_cell_length_c 6.7472
_cell_angle_alpha 90.0
_cell_angle_beta 128.7033
_cell_angle_gamma 90.0
loop_
_symmetry_equiv_pos_site_id
_symmetry_equiv_pos_as_xyz
1 -x,-y,-z
2 +x,+y,+z
3 -x,1/2+y,1/2-z
4 +x,1/2-y,1/2+z
loop_
_atom_site_label
_atom_site_type_symbol
_atom_site_fract_x
_atom_site_fract_y
_atom_site_fract_z
_atom_site_occupancy
C1 C       0.540528980000       0.219088580000       0.403143640000       1.000000000000
C2 C       0.770884390000       0.216769860000       0.404184800000       1.000000000000
C3 C       1.003054030000       0.180550410000       0.747502750000       1.000000000000
C4 C       1.233045190000       0.161062210000       0.922112930000       1.000000000000
C5 C       1.246771750000       0.142394260000       1.109172640000       1.000000000000
C6 C       1.478613200000       0.106042560000       1.453340950000       1.000000000000
C7 C       1.711970060000       0.085974670000       1.633045090000       1.000000000000
C8 C       1.722029250000       0.067838770000       1.814761850000       1.000000000000
C9 C       1.952246070000       0.031574020000       2.157811400000       1.000000000000
C10 C       1.733323430000       0.032088420000       2.173749190000       1.000000000000
C11 C       1.505168960000       0.051095440000       2.004331500000       1.000000000000
C12 C       1.488891250000       0.070208720000       1.813607940000       1.000000000000
C13 C       1.256830010000       0.106560960000       1.469779070000       1.000000000000
C14 C       1.025232230000       0.126361310000       1.292571030000       1.000000000000
C15 C       1.013125680000       0.144774360000       1.108019590000       1.000000000000
C16 C       0.781728720000       0.181073540000       0.763876390000       1.000000000000
C17 C       0.545750390000       0.201518270000       0.580130640000       1.000000000000
N1 N       0.990869470000       0.198713800000       0.565223160000       1.000000000000
N2 N       1.470595070000       0.123531950000       1.277636200000       1.000000000000
N3 N       1.950481090000       0.048279580000       1.989675120000       1.000000000000
N4 N       1.266666210000       0.088782250000       1.648065530000       1.000000000000
N5 N       0.787563330000       0.163905640000       0.936865560000       1.000000000000
H1 H       0.366252910000       0.234820130000       0.260893260000       1.000000000000
H2 H       0.765060130000       0.230916100000       0.261833000000       1.000000000000
H3 H       1.402457020000       0.160022230000       0.916426110000       1.000000000000
H4 H       1.881571410000       0.084910380000       1.627634790000       1.000000000000
H5 H       2.134176680000       0.016296310000       2.294182770000       1.000000000000
H6 H       1.753934920000       0.017271760000       2.320805910000       1.000000000000
H7 H       1.332867190000       0.052568620000       2.005816640000       1.000000000000
H8 H       0.855742840000       0.127419080000       1.298124950000       1.000000000000
H9 H       0.378891840000       0.202140080000       0.589705240000       1.000000000000
#END
data_5a_opt-QR-15-3388-3
_audit_creation_method 'generated by cspy2.0'
_cell_length_a 27.0998
_cell_length_b 6.2421
_cell_length_c 16.8724
_cell_angle_alpha 90.0
_cell_angle_beta 62.39810000000001
_cell_angle_gamma 90.0
loop_
_symmetry_equiv_pos_site_id
_symmetry_equiv_pos_as_xyz
1 -x,-y,-z
2 +x,+y,+z
3 -x,+y,1/2-z
4 +x,-y,1/2+z
5 1/2-x,1/2-y,-z
6 1/2+x,1/2+y,+z
7 1/2-x,1/2+y,1/2-z
8 1/2+x,1/2-y,1/2+z
loop_
_atom_site_label
_atom_site_type_symbol
_atom_site_fract_x
_atom_site_fract_y
_atom_site_fract_z
_atom_site_occupancy
C1 C       0.441497580000       0.530021260000       0.455651530000       1.000000000000
C2 C       0.441017710000       0.300148170000       0.452103550000       1.000000000000
C3 C       0.366831660000       0.297620330000       0.421740630000       1.000000000000
C4 C       0.328993710000       0.184294330000       0.404615840000       1.000000000000
C5 C       0.288707950000       0.295780310000       0.389706850000       1.000000000000
C6 C       0.214365270000       0.294101070000       0.359149130000       1.000000000000
C7 C       0.175417180000       0.180822720000       0.341480050000       1.000000000000
C8 C       0.136278440000       0.292404100000       0.326976690000       1.000000000000
C9 C       0.062182040000       0.291600730000       0.296434840000       1.000000000000
C10 C       0.058985130000       0.521372460000       0.298433930000       1.000000000000
C11 C       0.095717870000       0.636331100000       0.315232080000       1.000000000000
C12 C       0.136796260000       0.524967260000       0.330582580000       1.000000000000
C13 C       0.211070880000       0.527089370000       0.361207990000       1.000000000000
C14 C       0.249473790000       0.640257270000       0.378641200000       1.000000000000
C15 C       0.289221390000       0.528833930000       0.393337010000       1.000000000000
C16 C       0.363570000000       0.530077200000       0.423802510000       1.000000000000
C17 C       0.403383760000       0.643280580000       0.441697690000       1.000000000000
N1 N       0.406099560000       0.187787630000       0.436191180000       1.000000000000
N2 N       0.252192950000       0.184507330000       0.373067110000       1.000000000000
N3 N       0.098372390000       0.180837610000       0.309730800000       1.000000000000
N4 N       0.172676260000       0.636579800000       0.347016750000       1.000000000000
N5 N       0.326314260000       0.640036570000       0.410178760000       1.000000000000
H1 H       0.472315590000       0.609222540000       0.469354860000       1.000000000000
H2 H       0.471664100000       0.210703600000       0.463346490000       1.000000000000
H3 H       0.330025590000       0.010948370000       0.402566020000       1.000000000000
H4 H       0.176386060000       0.007464120000       0.339423940000       1.000000000000
H5 H       0.032622130000       0.200785530000       0.282956480000       1.000000000000
H6 H       0.027311090000       0.599184680000       0.286455300000       1.000000000000
H7 H       0.095584730000       0.809784770000       0.317620850000       1.000000000000
H8 H       0.248472430000       0.813597680000       0.380696690000       1.000000000000
H9 H       0.401507970000       0.816677840000       0.443390090000       1.000000000000
#END
data_5a_opt-QR-9-1891-3
_audit_creation_method 'generated by cspy2.0'
_cell_length_a 26.9462
_cell_length_b 6.2389
_cell_length_c 8.4731
_cell_angle_alpha 90.0
_cell_angle_beta 62.7209
_cell_angle_gamma 90.0
loop_
_symmetry_equiv_pos_site_id
_symmetry_equiv_pos_as_xyz
1 +x,+y,+z
2 +x,-y,1/2+z
3 1/2+x,1/2+y,+z
4 1/2+x,1/2-y,1/2+z
loop_
_atom_site_label
_atom_site_type_symbol
_atom_site_fract_x
_atom_site_fract_y
_atom_site_fract_z
_atom_site_occupancy
C1 C       0.150824400000       0.781439990000       0.615834770000       1.000000000000
C2 C       0.152677200000       0.551400640000       0.617383070000       1.000000000000
C3 C       0.227235000000       0.550535970000       0.678469510000       1.000000000000
C4 C       0.265940870000       0.437988680000       0.710198730000       1.000000000000
C5 C       0.305771100000       0.550488410000       0.742908780000       1.000000000000
C6 C       0.380499000000       0.550498110000       0.804376570000       1.000000000000
C7 C       0.420322630000       0.438004980000       0.837181120000       1.000000000000
C8 C       0.458976710000       0.550566430000       0.869093240000       1.000000000000
C9 C       0.533470160000       0.551441350000       0.930545620000       1.000000000000
C10 C       0.535313130000       0.781494080000       0.932096330000       1.000000000000
C11 C       0.497717720000       0.895695140000       0.901056840000       1.000000000000
C12 C       0.457099060000       0.783327590000       0.867460680000       1.000000000000
C13 C       0.382425170000       0.783765340000       0.805858490000       1.000000000000
C14 C       0.343161520000       0.896160740000       0.773514930000       1.000000000000
C15 C       0.303869910000       0.783758360000       0.741225010000       1.000000000000
C16 C       0.229149630000       0.783295850000       0.679931620000       1.000000000000
C17 C       0.188457750000       0.895662630000       0.646640730000       1.000000000000
N1 N       0.188421570000       0.439735370000       0.646703970000       1.000000000000
N2 N       0.343127910000       0.439954940000       0.773687030000       1.000000000000
N3 N       0.497748200000       0.439767040000       0.901099270000       1.000000000000
N4 N       0.420372520000       0.894215250000       0.837084860000       1.000000000000
N5 N       0.265934370000       0.894191430000       0.710016440000       1.000000000000
H1 H       0.119389810000       0.860023790000       0.590137360000       1.000000000000
H2 H       0.122394190000       0.461159280000       0.592596220000       1.000000000000
H3 H       0.265924920000       0.264454330000       0.710100370000       1.000000000000
H4 H       0.420360350000       0.264480640000       0.837134120000       1.000000000000
H5 H       0.563717370000       0.461217230000       0.955488060000       1.000000000000
H6 H       0.566689290000       0.860088470000       0.958075570000       1.000000000000
H7 H       0.496828660000       1.069288330000       0.900447760000       1.000000000000
H8 H       0.343144060000       1.069691570000       0.773566040000       1.000000000000
H9 H       0.189317470000       1.069268080000       0.647441910000       1.000000000000
#END
data_5a_opt-QR-14-5917-3
_audit_creation_method 'generated by cspy2.0'
_cell_length_a 8.2789
_cell_length_b 6.2387
_cell_length_c 27.7495
_cell_angle_alpha 90.0
_cell_angle_beta 61.9074
_cell_angle_gamma 90.0
loop_
_symmetry_equiv_pos_site_id
_symmetry_equiv_pos_as_xyz
1 -x,-y,-z
2 +x,+y,+z
3 -x,1/2+y,1/2-z
4 +x,1/2-y,1/2+z
loop_
_atom_site_label
_atom_site_type_symbol
_atom_site_fract_x
_atom_site_fract_y
_atom_site_fract_z
_atom_site_occupancy
C1 C       0.014908140000       0.548110320000       0.192855660000       1.000000000000
C2 C       0.021974600000       0.778167380000       0.191017020000       1.000000000000
C3 C       0.306928900000       0.779034360000       0.116294110000       1.000000000000
C4 C       0.454874700000       0.891587750000       0.077491340000       1.000000000000
C5 C       0.607100750000       0.779094420000       0.037552250000       1.000000000000
C6 C       0.892791090000       0.779079010000      -0.037439260000       1.000000000000
C7 C       1.045008940000       0.891577710000      -0.077394630000       1.000000000000
C8 C       1.192817460000       0.779019270000      -0.116219780000       1.000000000000
C9 C       1.477639490000       0.778132450000      -0.191027210000       1.000000000000
C10 C       1.484667360000       0.548096420000      -0.192885180000       1.000000000000
C11 C       1.340921160000       0.433865210000      -0.155132200000       1.000000000000
C12 C       1.185601040000       0.546249760000      -0.114320060000       1.000000000000
C13 C       0.900126560000       0.545807630000      -0.039347370000       1.000000000000
C14 C       0.749969440000       0.433406860000       0.000071300000       1.000000000000
C15 C       0.599826800000       0.545812920000       0.039472670000       1.000000000000
C16 C       0.314207690000       0.546274970000       0.114388560000       1.000000000000
C17 C       0.158729200000       0.433896290000       0.155143070000       1.000000000000
N1 N       0.158631430000       0.889849910000       0.155168530000       1.000000000000
N2 N       0.749941700000       0.889611030000       0.000048350000       1.000000000000
N3 N       1.341051790000       0.889818820000      -0.155153270000       1.000000000000
N4 N       1.045128600000       0.435362640000      -0.077402990000       1.000000000000
N5 N       0.454765550000       0.435372690000       0.077538580000       1.000000000000
H1 H      -0.105235310000       0.469542810000       0.224346230000       1.000000000000
H2 H      -0.093716380000       0.868403560000       0.221347910000       1.000000000000
H3 H       0.454792570000       1.065119410000       0.077541420000       1.000000000000
H4 H       1.045155610000       1.065098450000      -0.077400150000       1.000000000000
H5 H       1.593263250000       0.868367040000      -0.221381040000       1.000000000000
H6 H       1.604656160000       0.469505060000      -0.224424060000       1.000000000000
H7 H       1.337523610000       0.260268390000      -0.154291780000       1.000000000000
H8 H       0.749937370000       0.259886100000       0.000044490000       1.000000000000
H9 H       0.162005880000       0.260299110000       0.154251590000       1.000000000000
#END
data_5a_opt-QR-33-1297-3
_audit_creation_method 'generated by cspy2.0'
_cell_length_a 11.17
_cell_length_b 6.2312
_cell_length_c 18.613
_cell_angle_alpha 90.0
_cell_angle_beta 90.0
_cell_angle_gamma 90.0
loop_
_symmetry_equiv_pos_site_id
_symmetry_equiv_pos_as_xyz
1 +x,+y,+z
2 -x,-y,1/2+z
3 1/2+x,1/2-y,+z
4 1/2-x,1/2+y,1/2+z
loop_
_atom_site_label
_atom_site_type_symbol
_atom_site_fract_x
_atom_site_fract_y
_atom_site_fract_z
_atom_site_occupancy
C1 C       0.201473850000       0.167992180000       0.107637210000       1.000000000000
C2 C       0.205458300000      -0.062375110000       0.108779760000       1.000000000000
C3 C       0.371570000000      -0.065409700000       0.181148210000       1.000000000000
C4 C       0.457727310000      -0.179220760000       0.218401520000       1.000000000000
C5 C       0.546534300000      -0.067749580000       0.257420380000       1.000000000000
C6 C       0.713047630000      -0.069902620000       0.330081320000       1.000000000000
C7 C       0.801705330000      -0.183692570000       0.368486460000       1.000000000000
C8 C       0.887903410000      -0.072123980000       0.406446230000       1.000000000000
C9 C       1.053878320000      -0.073399630000       0.478950040000       1.000000000000
C10 C       1.058109670000       0.156860780000       0.481421740000       1.000000000000
C11 C       0.974415080000       0.272313920000       0.445158220000       1.000000000000
C12 C       0.883840030000       0.160973550000       0.405254020000       1.000000000000
C13 C       0.717476290000       0.163585950000       0.332586610000       1.000000000000
C14 C       0.630036570000       0.277253100000       0.294707210000       1.000000000000
C15 C       0.542454020000       0.165861950000       0.256198100000       1.000000000000
C16 C       0.375961930000       0.167560970000       0.183632600000       1.000000000000
C17 C       0.285365470000       0.281261430000       0.144481110000       1.000000000000
N1 N       0.285032570000      -0.175220060000       0.143164970000       1.000000000000
N2 N       0.629711490000      -0.179481560000       0.293445980000       1.000000000000
N3 N       0.974218470000      -0.184178340000       0.443868280000       1.000000000000
N4 N       0.802056330000       0.273056880000       0.369794730000       1.000000000000
N5 N       0.457974470000       0.277545170000       0.219637090000       1.000000000000
H1 H       0.131463500000       0.247585120000       0.077369210000       1.000000000000
H2 H       0.137949300000      -0.151840010000       0.079127700000       1.000000000000
H3 H       0.457594910000      -0.352947910000       0.217849950000       1.000000000000
H4 H       0.801698730000      -0.357416900000       0.367988570000       1.000000000000
H5 H       1.121214800000      -0.164627710000       0.508125390000       1.000000000000
H6 H       1.128068720000       0.234617630000       0.512230410000       1.000000000000
H7 H       0.972510470000       0.446135160000       0.444838680000       1.000000000000
H8 H       0.630107460000       0.450989230000       0.295228370000       1.000000000000
H9 H       0.287390770000       0.455043670000       0.145860350000       1.000000000000
#END
data_5a_opt-QR-14-8889-3
_audit_creation_method 'generated by cspy2.0'
_cell_length_a 7.2228
_cell_length_b 21.2839
_cell_length_c 8.8315
_cell_angle_alpha 90.0
_cell_angle_beta 67.1085
_cell_angle_gamma 90.0
loop_
_symmetry_equiv_pos_site_id
_symmetry_equiv_pos_as_xyz
1 -x,-y,-z
2 +x,+y,+z
3 -x,1/2+y,1/2-z
4 +x,1/2-y,1/2+z
loop_
_atom_site_label
_atom_site_type_symbol
_atom_site_fract_x
_atom_site_fract_y
_atom_site_fract_z
_atom_site_occupancy
C1 C       0.369320280000       0.703478440000       0.483549330000       1.000000000000
C2 C       0.424523200000       0.681267110000       0.613833000000       1.000000000000
C3 C       0.175534200000       0.606781150000       0.692785780000       1.000000000000
C4 C       0.076195370000       0.558195000000       0.796307050000       1.000000000000
C5 C      -0.086940150000       0.528370450000       0.775440360000       1.000000000000
C6 C      -0.336726040000       0.453689580000       0.853998030000       1.000000000000
C7 C      -0.439771040000       0.403938890000       0.958606370000       1.000000000000
C8 C      -0.599005100000       0.375226760000       0.936402000000       1.000000000000
C9 C      -0.848189940000       0.300800960000       1.014161560000       1.000000000000
C10 C      -0.915690900000       0.319312390000       0.887736600000       1.000000000000
C11 C      -0.820500510000       0.367018890000       0.784522920000       1.000000000000
C12 C      -0.654785040000       0.397733260000       0.804585620000       1.000000000000
C13 C      -0.405370240000       0.472448190000       0.725907880000       1.000000000000
C14 C      -0.304087200000       0.521653150000       0.621915110000       1.000000000000
C15 C      -0.142811250000       0.550947000000       0.643327820000       1.000000000000
C16 C       0.107063050000       0.625504270000       0.564953550000       1.000000000000
C17 C       0.213103650000       0.676041040000       0.459418800000       1.000000000000
N1 N       0.334805870000       0.635698700000       0.713756320000       1.000000000000
N2 N      -0.182334900000       0.481236140000       0.876362330000       1.000000000000
N3 N      -0.698995410000       0.326645090000       1.038935860000       1.000000000000
N4 N      -0.561592930000       0.444312950000       0.704149570000       1.000000000000
N5 N      -0.045451110000       0.598636140000       0.541799070000       1.000000000000
H1 H       0.453473720000       0.741787210000       0.406585380000       1.000000000000
H2 H       0.549750660000       0.703490650000       0.632320230000       1.000000000000
H3 H       0.122496690000       0.542875910000       0.893141780000       1.000000000000
H4 H      -0.393671380000       0.388561680000       1.055502320000       1.000000000000
H5 H      -0.925213490000       0.262575880000       1.096299300000       1.000000000000
H6 H      -1.041492130000       0.294852130000       0.876811380000       1.000000000000
H7 H      -0.863812840000       0.383226960000       0.686682420000       1.000000000000
H8 H      -0.350290510000       0.536998260000       0.525055370000       1.000000000000
H9 H       0.163926610000       0.690507600000       0.363445630000       1.000000000000
#END
data_5a_opt-QR-14-3256-3
_audit_creation_method 'generated by cspy2.0'
_cell_length_a 6.2281
_cell_length_b 9.7263
_cell_length_c 26.5611
_cell_angle_alpha 90.0
_cell_angle_beta 53.1391
_cell_angle_gamma 90.0
loop_
_symmetry_equiv_pos_site_id
_symmetry_equiv_pos_as_xyz
1 -x,-y,-z
2 +x,+y,+z
3 -x,1/2+y,1/2-z
4 +x,1/2-y,1/2+z
loop_
_atom_site_label
_atom_site_type_symbol
_atom_site_fract_x
_atom_site_fract_y
_atom_site_fract_z
_atom_site_occupancy
C1 C       0.811915270000       0.676404150000       0.743068600000       1.000000000000
C2 C       0.587702210000       0.680054350000       0.740650930000       1.000000000000
C3 C       0.775108230000       0.853306430000       0.667463000000       1.000000000000
C4 C       0.760818260000       0.942924030000       0.629191310000       1.000000000000
C5 C       0.973427890000       1.035782400000       0.590349630000       1.000000000000
C6 C       1.162374040000       1.209423460000       0.516912710000       1.000000000000
C7 C       1.151148940000       1.301615980000       0.477468080000       1.000000000000
C8 C       1.361002960000       1.391743370000       0.439719320000       1.000000000000
C9 C       1.550370190000       1.564800180000       0.366453800000       1.000000000000
C10 C       1.783981540000       1.569720170000       0.365218130000       1.000000000000
C11 C       1.802474940000       1.482696010000       0.402502030000       1.000000000000
C12 C       1.587754190000       1.388014980000       0.442210450000       1.000000000000
C13 C       1.399250070000       1.214548530000       0.515659010000       1.000000000000
C14 C       1.411763790000       1.123616610000       0.554556800000       1.000000000000
C15 C       1.200601810000       1.032039030000       0.592876430000       1.000000000000
C16 C       1.011438850000       0.858406540000       0.666225200000       1.000000000000
C17 C       1.020570720000       0.764166440000       0.706432130000       1.000000000000
N1 N       0.566885270000       0.762827170000       0.705249920000       1.000000000000
N2 N       0.957925980000       1.122276340000       0.553337130000       1.000000000000
N3 N       1.348878950000       1.481490410000       0.401294880000       1.000000000000
N4 N       1.605088440000       1.302995770000       0.478649090000       1.000000000000
N5 N       1.214570180000       0.944177720000       0.630449120000       1.000000000000
H1 H       0.810771300000       0.603562200000       0.774110490000       1.000000000000
H2 H       0.421487600000       0.609463890000       0.770118760000       1.000000000000
H3 H       0.588051580000       0.942419330000       0.628778370000       1.000000000000
H4 H       0.978514750000       1.301226920000       0.477004170000       1.000000000000
H5 H       1.537125940000       1.634825960000       0.336472430000       1.000000000000
H6 H       1.941669140000       1.642829550000       0.334519380000       1.000000000000
H7 H       1.973077560000       1.481084570000       0.403779450000       1.000000000000
H8 H       1.584443640000       1.124053620000       0.555008060000       1.000000000000
H9 H       1.195588020000       0.766636630000       0.706004330000       1.000000000000
#END
data_5a_opt-QR-14-5585-3
_audit_creation_method 'generated by cspy2.0'
_cell_length_a 6.2441
_cell_length_b 38.5532
_cell_length_c 11.673
_cell_angle_alpha 90.0
_cell_angle_beta 27.2013
_cell_angle_gamma 90.0
loop_
_symmetry_equiv_pos_site_id
_symmetry_equiv_pos_as_xyz
1 -x,-y,-z
2 +x,+y,+z
3 -x,1/2+y,1/2-z
4 +x,1/2-y,1/2+z
loop_
_atom_site_label
_atom_site_type_symbol
_atom_site_fract_x
_atom_site_fract_y
_atom_site_fract_z
_atom_site_occupancy
C1 C       0.908076300000       0.532216000000       0.323836360000       1.000000000000
C2 C       1.108279280000       0.531768080000       0.341468090000       1.000000000000
C3 C       0.539479920000       0.567875780000       0.682945020000       1.000000000000
C4 C       0.348628520000       0.585961650000       0.864683990000       1.000000000000
C5 C      -0.060727880000       0.605902650000       1.042758400000       1.000000000000
C6 C      -0.632337990000       0.642085230000       1.385385230000       1.000000000000
C7 C      -0.832160490000       0.660698830000       1.572458030000       1.000000000000
C8 C      -1.233078400000       0.680069990000       1.745437060000       1.000000000000
C9 C      -1.804107430000       0.716122350000       2.087178140000       1.000000000000
C10 C      -2.032622370000       0.718355190000       2.086519720000       1.000000000000
C11 C      -1.851285020000       0.700825460000       1.909485830000       1.000000000000
C12 C      -1.435330310000       0.680520450000       1.727406030000       1.000000000000
C13 C      -0.864209700000       0.644381430000       1.384805660000       1.000000000000
C14 C      -0.668446390000       0.626026940000       1.200217840000       1.000000000000
C15 C      -0.263314140000       0.606354880000       1.024630920000       1.000000000000
C16 C       0.308144450000       0.570158860000       0.682339440000       1.000000000000
C17 C       0.514186110000       0.551110780000       0.491612000000       1.000000000000
N1 N       0.939158900000       0.548431470000       0.509665500000       1.000000000000
N2 N      -0.243619290000       0.623340910000       1.218512100000       1.000000000000
N3 N      -1.426607060000       0.698182820000       1.927733920000       1.000000000000
N4 N      -1.257364370000       0.663390050000       1.554387640000       1.000000000000
N5 N      -0.076069160000       0.588628180000       0.846311250000       1.000000000000
H1 H       1.074902310000       0.517447370000       0.176824520000       1.000000000000
H2 H       1.423628870000       0.516577060000       0.206421170000       1.000000000000
H3 H       0.510657750000       0.584946140000       0.871388900000       1.000000000000
H4 H      -0.670565770000       0.659714880000       1.579429250000       1.000000000000
H5 H      -1.951520120000       0.730240820000       2.229536050000       1.000000000000
H6 H      -2.346346700000       0.733993370000       2.227546370000       1.000000000000
H7 H      -2.006509010000       0.701399210000       1.898669550000       1.000000000000
H8 H      -0.830240120000       0.627029590000       1.193376620000       1.000000000000
H9 H       0.345615130000       0.552533850000       0.488778750000       1.000000000000
#END
data_5a_opt-QR-2-5410-3
_audit_creation_method 'generated by cspy2.0'
_cell_length_a 24.5818
_cell_length_b 5.7768
_cell_length_c 6.2383
_cell_angle_alpha 132.3248
_cell_angle_beta 101.4124
_cell_angle_gamma 75.073
loop_
_symmetry_equiv_pos_site_id
_symmetry_equiv_pos_as_xyz
1 -x,-y,-z
2 +x,+y,+z
loop_
_atom_site_label
_atom_site_type_symbol
_atom_site_fract_x
_atom_site_fract_y
_atom_site_fract_z
_atom_site_occupancy
C1 C       0.941065050000       0.703260720000       0.714744470000       1.000000000000
C2 C       0.940221000000       0.690499970000       0.936138050000       1.000000000000
C3 C       0.865981320000       0.418832650000       0.710832700000       1.000000000000
C4 C       0.827929670000       0.274866110000       0.704487860000       1.000000000000
C5 C       0.787797510000       0.132508520000       0.472537410000       1.000000000000
C6 C       0.713390820000      -0.140285520000       0.245509790000       1.000000000000
C7 C       0.674234280000      -0.288613420000       0.235535290000       1.000000000000
C8 C       0.635258450000      -0.427018760000       0.006864410000       1.000000000000
C9 C       0.561104960000      -0.699239740000      -0.220522650000       1.000000000000
C10 C       0.558280770000      -0.700042730000      -0.453185400000       1.000000000000
C11 C       0.595217000000      -0.559645730000      -0.451588960000       1.000000000000
C12 C       0.636144050000      -0.413928510000      -0.217031600000       1.000000000000
C13 C       0.710468490000      -0.141046550000       0.009551570000       1.000000000000
C14 C       0.749094550000       0.005312120000       0.017969750000       1.000000000000
C15 C       0.788679580000       0.145719740000       0.248212390000       1.000000000000
C16 C       0.863087330000       0.418076740000       0.475406480000       1.000000000000
C17 C       0.903114660000       0.569169820000       0.487869690000       1.000000000000
N1 N       0.905105010000       0.557272160000       0.937868590000       1.000000000000
N2 N       0.751079630000      -0.006832020000       0.468070200000       1.000000000000
N3 N       0.597142670000      -0.571622670000      -0.001676080000       1.000000000000
N4 N       0.672228210000      -0.276673260000      -0.214708370000       1.000000000000
N5 N       0.825982270000       0.287066230000       0.254458720000       1.000000000000
H1 H       0.972036050000       0.819734450000       0.732471800000       1.000000000000
H2 H       0.970747930000       0.798431420000       1.117033280000       1.000000000000
H3 H       0.828688550000       0.270537070000       0.875884390000       1.000000000000
H4 H       0.674930660000      -0.293124520000       0.406757510000       1.000000000000
H5 H       0.531374040000      -0.812125250000      -0.223421340000       1.000000000000
H6 H       0.526705010000      -0.812874390000      -0.626273430000       1.000000000000
H7 H       0.595362550000      -0.552128650000      -0.620355670000       1.000000000000
H8 H       0.748359000000       0.009742720000      -0.153339260000       1.000000000000
H9 H       0.901514710000       0.570376600000       0.313818320000       1.000000000000
#END
data_5a_opt-QR-29-409-3
_audit_creation_method 'generated by cspy2.0'
_cell_length_a 10.989
_cell_length_b 6.2353
_cell_length_c 18.9384
_cell_angle_alpha 90.0
_cell_angle_beta 90.0
_cell_angle_gamma 90.0
loop_
_symmetry_equiv_pos_site_id
_symmetry_equiv_pos_as_xyz
1 +x,+y,+z
2 -x,-y,1/2+z
3 1/2+x,-y,+z
4 1/2-x,+y,1/2+z
loop_
_atom_site_label
_atom_site_type_symbol
_atom_site_fract_x
_atom_site_fract_y
_atom_site_fract_z
_atom_site_occupancy
C1 C       0.051281990000       0.841490700000       0.600054570000       1.000000000000
C2 C       0.046932780000       0.611332190000       0.598234300000       1.000000000000
C3 C      -0.120828960000       0.610916500000       0.526239870000       1.000000000000
C4 C      -0.208006650000       0.498547140000       0.488847970000       1.000000000000
C5 C      -0.297541350000       0.611352890000       0.450366450000       1.000000000000
C6 C      -0.465723220000       0.611821190000       0.378094480000       1.000000000000
C7 C      -0.555370630000       0.499505130000       0.339553730000       1.000000000000
C8 C      -0.642297000000       0.612375950000       0.302126590000       1.000000000000
C9 C      -0.809909010000       0.613712240000       0.230010260000       1.000000000000
C10 C      -0.813904950000       0.843890350000       0.228236670000       1.000000000000
C11 C      -0.729196610000       0.957927400000       0.264646250000       1.000000000000
C12 C      -0.637893090000       0.845247400000       0.304010760000       1.000000000000
C13 C      -0.469869560000       0.845233370000       0.376295450000       1.000000000000
C14 C      -0.381418610000       0.957453510000       0.414301960000       1.000000000000
C15 C      -0.293111300000       0.844740310000       0.452276970000       1.000000000000
C16 C      -0.124964800000       0.843826080000       0.524453640000       1.000000000000
C17 C      -0.033327620000       0.956017830000       0.563742850000       1.000000000000
N1 N      -0.033584080000       0.499811940000       0.563693970000       1.000000000000
N2 N      -0.381697010000       0.500993690000       0.414202930000       1.000000000000
N3 N      -0.729617060000       0.501742860000       0.264569560000       1.000000000000
N4 N      -0.555151080000       0.955963470000       0.339610380000       1.000000000000
N5 N      -0.207636900000       0.955010740000       0.488974650000       1.000000000000
H1 H       0.122041740000       0.919923150000       0.630393870000       1.000000000000
H2 H       0.114993100000       0.520851590000       0.627457780000       1.000000000000
H3 H      -0.208114140000       0.324922200000       0.488878940000       1.000000000000
H4 H      -0.555609550000       0.325876510000       0.339531200000       1.000000000000
H5 H      -0.878028260000       0.523609700000       0.200723050000       1.000000000000
H6 H      -0.884430890000       0.922710330000       0.197817000000       1.000000000000
H7 H      -0.727086950000       1.131637660000       0.265477260000       1.000000000000
H8 H      -0.381248810000       1.131066450000       0.414300110000       1.000000000000
H9 H      -0.035133640000       1.129721030000       0.562888020000       1.000000000000
#END
data_5a_opt-QR-1-707-3
_audit_creation_method 'generated by cspy2.0'
_cell_length_a 4.8421
_cell_length_b 5.8139
_cell_length_c 16.0015
_cell_angle_alpha 60.14300000000001
_cell_angle_beta 54.1097
_cell_angle_gamma 71.0292
loop_
_symmetry_equiv_pos_site_id
_symmetry_equiv_pos_as_xyz
1 +x,+y,+z
loop_
_atom_site_label
_atom_site_type_symbol
_atom_site_fract_x
_atom_site_fract_y
_atom_site_fract_z
_atom_site_occupancy
C1 C       0.472980800000       0.517099790000       0.305292010000       1.000000000000
C2 C       0.691511200000       0.280492490000       0.306858330000       1.000000000000
C3 C       0.243100530000       0.012058930000       0.455356770000       1.000000000000
C4 C       0.122228490000      -0.239359020000       0.531425310000       1.000000000000
C5 C      -0.230208450000      -0.269881450000       0.611778010000       1.000000000000
C6 C      -0.680874310000      -0.538219950000       0.760629360000       1.000000000000
C7 C      -0.808679450000      -0.793672720000       0.838887730000       1.000000000000
C8 C      -1.154359180000      -0.820075520000       0.916940280000       1.000000000000
C9 C      -1.604608810000      -1.086785940000       1.065292160000       1.000000000000
C10 C      -1.845469830000      -0.863460740000       1.071078710000       1.000000000000
C11 C      -1.732719140000      -0.614226370000       0.997256510000       1.000000000000
C12 C      -1.375305910000      -0.580568310000       0.915316070000       1.000000000000
C13 C      -0.925283490000      -0.311907470000       0.766615960000       1.000000000000
C14 C      -0.800656460000      -0.058479290000       0.689417340000       1.000000000000
C15 C      -0.451553840000      -0.029804870000       0.610141320000       1.000000000000
C16 C      -0.000730110000       0.237929940000       0.461301380000       1.000000000000
C17 C       0.132184610000       0.496255780000       0.381288820000       1.000000000000
N1 N       0.587555510000       0.040532110000       0.377047990000       1.000000000000
N2 N      -0.345187230000      -0.514558410000       0.685181740000       1.000000000000
N3 N      -1.277602340000      -1.070095340000       0.993116030000       1.000000000000
N4 N      -1.264365620000      -0.337730740000       0.843188930000       1.000000000000
N5 N      -0.333057390000       0.216840060000       0.535581490000       1.000000000000
H1 H       0.583880360000       0.708420910000       0.243392590000       1.000000000000
H2 H       0.964049020000       0.298909440000       0.245734500000       1.000000000000
H3 H       0.295690490000      -0.412727420000       0.529807320000       1.000000000000
H4 H      -0.635571560000      -0.967251240000       0.837394530000       1.000000000000
H5 H      -1.696984600000      -1.285626520000       1.124702720000       1.000000000000
H6 H      -2.113378970000      -0.897698460000       1.134292520000       1.000000000000
H7 H      -1.900812260000      -0.437565610000       0.997061400000       1.000000000000
H8 H      -0.973918540000       0.114975970000       0.690972890000       1.000000000000
H9 H      -0.046472100000       0.666639090000       0.384604260000       1.000000000000
#END
data_5a_opt-QR-14-5956-3
_audit_creation_method 'generated by cspy2.0'
_cell_length_a 6.2384
_cell_length_b 10.1719
_cell_length_c 21.2001
_cell_angle_alpha 90.0
_cell_angle_beta 106.8098
_cell_angle_gamma 90.0
loop_
_symmetry_equiv_pos_site_id
_symmetry_equiv_pos_as_xyz
1 -x,-y,-z
2 +x,+y,+z
3 -x,1/2+y,1/2-z
4 +x,1/2-y,1/2+z
loop_
_atom_site_label
_atom_site_type_symbol
_atom_site_fract_x
_atom_site_fract_y
_atom_site_fract_z
_atom_site_occupancy
C1 C       0.543119540000       0.685510430000       0.739378160000       1.000000000000
C2 C       0.311938580000       0.689659400000       0.738286340000       1.000000000000
C3 C       0.236748770000       0.861806650000       0.665352280000       1.000000000000
C4 C       0.085939840000       0.951109360000       0.627817470000       1.000000000000
C5 C       0.158345760000       1.043113490000       0.588454160000       1.000000000000
C6 C       0.083771020000       1.215659000000       0.515247150000       1.000000000000
C7 C      -0.068146870000       1.307527710000       0.476564680000       1.000000000000
C8 C       0.005446440000       1.396825040000       0.438297550000       1.000000000000
C9 C      -0.068114870000       1.568796010000       0.365236220000       1.000000000000
C10 C       0.159368240000       1.573153530000       0.362692360000       1.000000000000
C11 C       0.310798440000       1.486414290000       0.399204020000       1.000000000000
C12 C       0.239406460000       1.392590980000       0.439446140000       1.000000000000
C13 C       0.314453410000       1.220212220000       0.512670760000       1.000000000000
C14 C       0.465724970000       1.129598950000       0.550811610000       1.000000000000
C15 C       0.392859610000       1.038863720000       0.589635260000       1.000000000000
C16 C       0.466908610000       0.866324110000       0.662770410000       1.000000000000
C17 C       0.619494710000       0.772435820000       0.702209720000       1.000000000000
N1 N       0.164968830000       0.772156610000       0.703653680000       1.000000000000
N2 N       0.010866190000       1.129307790000       0.552185870000       1.000000000000
N3 N      -0.143770930000       1.486267580000       0.400607250000       1.000000000000
N4 N       0.386670920000       1.307837480000       0.475136960000       1.000000000000
N5 N       0.540824280000       0.951307380000       0.626457110000       1.000000000000
H1 H       0.652777140000       0.612959450000       0.769861370000       1.000000000000
H2 H       0.252157330000       0.619728530000       0.768190460000       1.000000000000
H3 H      -0.086997580000       0.950989610000       0.628403330000       1.000000000000
H4 H      -0.241144980000       1.307542950000       0.477109610000       1.000000000000
H5 H      -0.188309540000       1.638583830000       0.335842230000       1.000000000000
H6 H       0.206310100000       1.645625340000       0.331633430000       1.000000000000
H7 H       0.484698270000       1.484416000000       0.399484460000       1.000000000000
H8 H       0.638691790000       1.129635170000       0.550239660000       1.000000000000
H9 H       0.791652620000       0.774498670000       0.700786760000       1.000000000000
#END
data_5a_opt-QR-9-746-3
_audit_creation_method 'generated by cspy2.0'
_cell_length_a 6.2371
_cell_length_b 10.5692
_cell_length_c 23.4447
_cell_angle_alpha 90.0
_cell_angle_beta 123.11210000000001
_cell_angle_gamma 90.0
loop_
_symmetry_equiv_pos_site_id
_symmetry_equiv_pos_as_xyz
1 +x,+y,+z
2 +x,-y,1/2+z
3 1/2+x,1/2+y,+z
4 1/2+x,1/2-y,1/2+z
loop_
_atom_site_label
_atom_site_type_symbol
_atom_site_fract_x
_atom_site_fract_y
_atom_site_fract_z
_atom_site_occupancy
C1 C       0.545235450000       0.693620670000       0.143362800000       1.000000000000
C2 C       0.311753720000       0.697675970000       0.141726780000       1.000000000000
C3 C       0.161345300000       0.867900130000       0.069328230000       1.000000000000
C4 C      -0.028688810000       0.956168860000       0.031823720000       1.000000000000
C5 C       0.003705950000       1.047174850000      -0.006979830000       1.000000000000
C6 C      -0.146423830000       1.217758280000      -0.079664580000       1.000000000000
C7 C      -0.338764070000       1.308580830000      -0.118315810000       1.000000000000
C8 C      -0.304116950000       1.396912010000      -0.156051020000       1.000000000000
C9 C      -0.453013550000       1.566962570000      -0.228573600000       1.000000000000
C10 C      -0.226994060000       1.571318600000      -0.230553480000       1.000000000000
C11 C      -0.037333080000       1.485578130000      -0.194039500000       1.000000000000
C12 C      -0.067797790000       1.392768020000      -0.154364020000       1.000000000000
C13 C       0.082767060000       1.222320120000      -0.081674720000       1.000000000000
C14 C       0.273939210000       1.132739080000      -0.043551550000       1.000000000000
C15 C       0.240583990000       1.042999020000      -0.005264530000       1.000000000000
C16 C       0.390034780000       0.872399640000       0.067327110000       1.000000000000
C17 C       0.583849610000       0.779595070000       0.106738870000       1.000000000000
N1 N       0.128510050000       0.779218480000       0.107086400000       1.000000000000
N2 N      -0.181775750000       1.132374690000      -0.043251880000       1.000000000000
N3 N      -0.492750350000       1.485342690000      -0.193721850000       1.000000000000
N4 N       0.116861600000       1.308993620000      -0.118660330000       1.000000000000
N5 N       0.427090730000       0.956448550000       0.031547710000       1.000000000000
H1 H       0.686722670000       0.621890510000       0.173808810000       1.000000000000
H2 H       0.282345560000       0.628516050000       0.171193080000       1.000000000000
H3 H      -0.201926880000       0.956035740000       0.031996010000       1.000000000000
H4 H      -0.512091770000       1.308573600000      -0.118193290000       1.000000000000
H5 H      -0.603937430000       1.635952630000      -0.257948580000       1.000000000000
H6 H      -0.211709190000       1.642995030000      -0.261209960000       1.000000000000
H7 H       0.137733730000       1.483632370000      -0.193356300000       1.000000000000
H8 H       0.447196110000       1.132827250000      -0.043702720000       1.000000000000
H9 H       0.755415690000       0.781669890000       0.105722480000       1.000000000000
#END
data_5a_opt-QR-14-3644-3
_audit_creation_method 'generated by cspy2.0'
_cell_length_a 6.2419
_cell_length_b 19.9556
_cell_length_c 10.5284
_cell_angle_alpha 90.0
_cell_angle_beta 101.1153
_cell_angle_gamma 90.0
loop_
_symmetry_equiv_pos_site_id
_symmetry_equiv_pos_as_xyz
1 -x,-y,-z
2 +x,+y,+z
3 -x,1/2+y,1/2-z
4 +x,1/2-y,1/2+z
loop_
_atom_site_label
_atom_site_type_symbol
_atom_site_fract_x
_atom_site_fract_y
_atom_site_fract_z
_atom_site_occupancy
C1 C       0.190907500000       0.266433830000       0.188441380000       1.000000000000
C2 C      -0.036375330000       0.265748180000       0.196076490000       1.000000000000
C3 C       0.017897940000       0.337884500000       0.368844780000       1.000000000000
C4 C      -0.065351940000       0.374126630000       0.460156100000       1.000000000000
C5 C       0.075900740000       0.413925460000       0.550794480000       1.000000000000
C6 C       0.131148670000       0.486342610000       0.723930130000       1.000000000000
C7 C       0.048777020000       0.523728880000       0.817833570000       1.000000000000
C8 C       0.189213500000       0.562461200000       0.905773240000       1.000000000000
C9 C       0.245140050000       0.634729160000       1.078321240000       1.000000000000
C10 C       0.475126950000       0.639014270000       1.079230970000       1.000000000000
C11 C       0.560871090000       0.603781880000       0.990466600000       1.000000000000
C12 C       0.419162970000       0.563117130000       0.898001170000       1.000000000000
C13 C       0.364408730000       0.490684830000       0.725012290000       1.000000000000
C14 C       0.447093250000       0.453832970000       0.632369040000       1.000000000000
C15 C       0.306335660000       0.414552710000       0.542992430000       1.000000000000
C16 C       0.250640240000       0.342214180000       0.369863510000       1.000000000000
C17 C       0.332240530000       0.304079370000       0.273963840000       1.000000000000
N1 N      -0.120931590000       0.299152580000       0.280533140000       1.000000000000
N2 N      -0.006342150000       0.448947390000       0.638956120000       1.000000000000
N3 N       0.107745430000       0.598881050000       0.997191920000       1.000000000000
N4 N       0.502228880000       0.528654990000       0.811270280000       1.000000000000
N5 N       0.388049810000       0.378985340000       0.453469320000       1.000000000000
H1 H       0.245739080000       0.236885320000       0.114455570000       1.000000000000
H2 H      -0.148446420000       0.235483690000       0.127257940000       1.000000000000
H3 H      -0.237828580000       0.372205840000       0.462659260000       1.000000000000
H4 H      -0.123648200000       0.521861130000       0.820466540000       1.000000000000
H5 H       0.177826650000       0.663094840000       1.149727190000       1.000000000000
H6 H       0.576427130000       0.670347120000       1.150784250000       1.000000000000
H7 H       0.732719410000       0.604833320000       0.985847500000       1.000000000000
H8 H       0.619532340000       0.455722950000       0.629796200000       1.000000000000
H9 H       0.505404390000       0.306819550000       0.273414010000       1.000000000000
#END
data_5a_opt-QR-2-7550-3
_audit_creation_method 'generated by cspy2.0'
_cell_length_a 14.9893
_cell_length_b 8.3938
_cell_length_c 6.2462
_cell_angle_alpha 75.7197
_cell_angle_beta 110.6885
_cell_angle_gamma 120.037
loop_
_symmetry_equiv_pos_site_id
_symmetry_equiv_pos_as_xyz
1 -x,-y,-z
2 +x,+y,+z
loop_
_atom_site_label
_atom_site_type_symbol
_atom_site_fract_x
_atom_site_fract_y
_atom_site_fract_z
_atom_site_occupancy
C1 C       0.875094440000       0.985887740000       0.935252330000       1.000000000000
C2 C       0.874962430000       0.974018530000       0.709625790000       1.000000000000
C3 C       0.728507000000       0.688675280000       0.679757150000       1.000000000000
C4 C       0.654164370000       0.538207300000       0.554658160000       1.000000000000
C5 C       0.574171180000       0.388128740000       0.649097590000       1.000000000000
C6 C       0.427188120000       0.102079390000       0.619882960000       1.000000000000
C7 C       0.350569640000      -0.052675600000       0.494324510000       1.000000000000
C8 C       0.272745040000      -0.198346050000       0.589191610000       1.000000000000
C9 C       0.126105330000      -0.483507770000       0.560846730000       1.000000000000
C10 C       0.118982020000      -0.485735840000       0.785005190000       1.000000000000
C11 C       0.191261340000      -0.339431700000       0.911423520000       1.000000000000
C12 C       0.272978800000      -0.186244770000       0.817521830000       1.000000000000
C13 C       0.419905000000       0.099566960000       0.847235960000       1.000000000000
C14 C       0.495468700000       0.252260100000       0.972497580000       1.000000000000
C15 C       0.574419800000       0.400265960000       0.877953140000       1.000000000000
C16 C       0.721266380000       0.686232090000       0.906622000000       1.000000000000
C17 C       0.799443300000       0.844259320000       1.032290980000       1.000000000000
N1 N       0.806402240000       0.834879600000       0.586506420000       1.000000000000
N2 N       0.502348700000       0.242828310000       0.526404800000       1.000000000000
N3 N       0.198114420000      -0.349063960000       0.465643810000       1.000000000000
N4 N       0.343618670000      -0.043322650000       0.940377380000       1.000000000000
N5 N       0.647351600000       0.547791640000       1.000760460000       1.000000000000
H1 H       0.935628010000       1.107829020000       1.024277800000       1.000000000000
H2 H       0.935791330000       1.087985280000       0.633185260000       1.000000000000
H3 H       0.656903410000       0.534696060000       0.385059170000       1.000000000000
H4 H       0.353163780000      -0.056449840000       0.324701610000       1.000000000000
H5 H       0.067975710000      -0.601157940000       0.460772370000       1.000000000000
H6 H       0.055972680000      -0.604248580000       0.849480850000       1.000000000000
H7 H       0.190290270000      -0.332411960000       1.081412140000       1.000000000000
H8 H       0.492816960000       0.255929180000       1.142093930000       1.000000000000
H9 H       0.795071380000       0.844582750000       1.201634110000       1.000000000000
#END
data_5a_opt-QR-14-2948-3
_audit_creation_method 'generated by cspy2.0'
_cell_length_a 6.2451
_cell_length_b 37.4038
_cell_length_c 6.9644
_cell_angle_alpha 90.0
_cell_angle_beta 127.76140000000001
_cell_angle_gamma 90.0
loop_
_symmetry_equiv_pos_site_id
_symmetry_equiv_pos_as_xyz
1 -x,-y,-z
2 +x,+y,+z
3 -x,1/2+y,1/2-z
4 +x,1/2-y,1/2+z
loop_
_atom_site_label
_atom_site_type_symbol
_atom_site_fract_x
_atom_site_fract_y
_atom_site_fract_z
_atom_site_occupancy
C1 C       0.917686760000       0.468724050000       0.174644700000       1.000000000000
C2 C       0.687362220000       0.466056160000       0.173338530000       1.000000000000
C3 C       0.457946330000       0.430117220000      -0.164075450000       1.000000000000
C4 C       0.229383350000       0.410600610000      -0.335781990000       1.000000000000
C5 C       0.217157840000       0.392252930000      -0.519485930000       1.000000000000
C6 C      -0.011925940000       0.356190260000      -0.857736340000       1.000000000000
C7 C      -0.243837540000       0.336095090000      -1.034507910000       1.000000000000
C8 C      -0.252444350000       0.318277660000      -1.212952950000       1.000000000000
C9 C      -0.479912600000       0.282294230000      -1.550106200000       1.000000000000
C10 C      -0.260888880000       0.283171500000      -1.565528620000       1.000000000000
C11 C      -0.034101030000       0.302211870000      -1.398869140000       1.000000000000
C12 C      -0.019334310000       0.320997580000      -1.211540510000       1.000000000000
C13 C       0.209975350000       0.357074860000      -0.873616170000       1.000000000000
C14 C       0.440138040000       0.376902710000      -0.699323900000       1.000000000000
C15 C       0.450760540000       0.394997050000      -0.518104290000       1.000000000000
C16 C       0.679403290000       0.431010800000      -0.179861740000       1.000000000000
C17 C       0.913881310000       0.451471880000       0.000826550000       1.000000000000
N1 N       0.468698580000       0.447965620000       0.014949580000       1.000000000000
N2 N      -0.005300330000       0.373362820000      -0.685195830000       1.000000000000
N3 N      -0.479449160000       0.298687930000      -1.384981080000       1.000000000000
N4 N       0.201530080000       0.339612510000      -1.048723120000       1.000000000000
N5 N       0.674947880000       0.414149310000      -0.349733510000       1.000000000000
H1 H       1.090797990000       0.484462860000       0.314512050000       1.000000000000
H2 H       0.692050000000       0.479949690000       0.313125590000       1.000000000000
H3 H       0.059960100000       0.409290690000      -0.330384470000       1.000000000000
H4 H      -0.413440190000       0.334760370000      -1.029368460000       1.000000000000
H5 H      -0.660745180000       0.266988150000      -1.684230580000       1.000000000000
H6 H      -0.280326070000       0.268592680000      -1.709955260000       1.000000000000
H7 H       0.138186590000       0.303954360000      -1.400140100000       1.000000000000
H8 H       0.609636270000       0.378231010000      -0.704587110000       1.000000000000
H9 H       1.080784940000       0.452372420000      -0.008390530000       1.000000000000
#END
data_5a_opt-QR-14-3290-3
_audit_creation_method 'generated by cspy2.0'
_cell_length_a 9.699
_cell_length_b 21.707
_cell_length_c 10.5278
_cell_angle_alpha 90.0
_cell_angle_beta 144.3796
_cell_angle_gamma 90.0
loop_
_symmetry_equiv_pos_site_id
_symmetry_equiv_pos_as_xyz
1 -x,-y,-z
2 +x,+y,+z
3 -x,1/2+y,1/2-z
4 +x,1/2-y,1/2+z
loop_
_atom_site_label
_atom_site_type_symbol
_atom_site_fract_x
_atom_site_fract_y
_atom_site_fract_z
_atom_site_occupancy
C1 C       0.452090870000       0.259207230000       0.785436600000       1.000000000000
C2 C       0.687265700000       0.259995460000       1.013393500000       1.000000000000
C3 C       0.812157780000       0.332389270000       0.963168790000       1.000000000000
C4 C       0.990090140000       0.369478080000       1.048801590000       1.000000000000
C5 C       0.942819170000       0.408677990000       0.909410430000       1.000000000000
C6 C       1.067119680000       0.481358390000       0.858194380000       1.000000000000
C7 C       1.246854490000       0.519591880000       0.943022850000       1.000000000000
C8 C       1.197564530000       0.557717930000       0.804370960000       1.000000000000
C9 C       1.320548970000       0.630221040000       0.752462200000       1.000000000000
C10 C       1.091498800000       0.633028780000       0.521975890000       1.000000000000
C11 C       0.913745400000       0.596947350000       0.433916080000       1.000000000000
C12 C       0.959572870000       0.556874360000       0.573720390000       1.000000000000
C13 C       0.834958960000       0.484215330000       0.624427210000       1.000000000000
C14 C       0.656235530000       0.446514120000       0.539337970000       1.000000000000
C15 C       0.704324610000       0.407826040000       0.678257680000       1.000000000000
C16 C       0.580495610000       0.335242470000       0.729921290000       1.000000000000
C17 C       0.399440170000       0.296250840000       0.645822370000       1.000000000000
N1 N       0.859425330000       0.294235130000       1.100183070000       1.000000000000
N2 N       1.116479980000       0.444545220000       0.993942390000       1.000000000000
N3 N       1.373831760000       0.594961130000       0.888235590000       1.000000000000
N4 N       0.786602030000       0.521590180000       0.488382270000       1.000000000000
N5 N       0.529783230000       0.371429510000       0.594196340000       1.000000000000
H1 H       0.320508930000       0.229046750000       0.728678570000       1.000000000000
H2 H       0.727952690000       0.230197110000       1.124067720000       1.000000000000
H3 H       1.165167390000       0.368679620000       1.221720800000       1.000000000000
H4 H       1.421999500000       0.518833300000       1.115898510000       1.000000000000
H5 H       1.461886680000       0.659247160000       0.821651010000       1.000000000000
H6 H       1.064381180000       0.663947770000       0.422175580000       1.000000000000
H7 H       0.737087490000       0.596887280000       0.261553810000       1.000000000000
H8 H       0.481118230000       0.447276100000       0.366441890000       1.000000000000
H9 H       0.225696570000       0.297868840000       0.472262350000       1.000000000000
#END
data_5a_opt-QR-14-6975-3
_audit_creation_method 'generated by cspy2.0'
_cell_length_a 12.2762
_cell_length_b 6.2361
_cell_length_c 16.7544
_cell_angle_alpha 90.0
_cell_angle_beta 98.9467
_cell_angle_gamma 90.0
loop_
_symmetry_equiv_pos_site_id
_symmetry_equiv_pos_as_xyz
1 -x,-y,-z
2 +x,+y,+z
3 -x,1/2+y,1/2-z
4 +x,1/2-y,1/2+z
loop_
_atom_site_label
_atom_site_type_symbol
_atom_site_fract_x
_atom_site_fract_y
_atom_site_fract_z
_atom_site_occupancy
C1 C       0.623897960000       0.789500760000       0.050362310000       1.000000000000
C2 C       0.625457170000       0.559360690000       0.047249110000       1.000000000000
C3 C       0.773373070000       0.556558020000      -0.021163690000       1.000000000000
C4 C       0.849128480000       0.442967420000      -0.057366880000       1.000000000000
C5 C       0.929229060000       0.554437770000      -0.093187720000       1.000000000000
C6 C       1.077667240000       0.552473350000      -0.161693170000       1.000000000000
C7 C       1.155737160000       0.438930920000      -0.198890730000       1.000000000000
C8 C       1.233638350000       0.550485070000      -0.233608490000       1.000000000000
C9 C       1.381709980000       0.549403520000      -0.301847950000       1.000000000000
C10 C       1.387505690000       0.779439970000      -0.302093640000       1.000000000000
C11 C       1.313831620000       0.894658190000      -0.266933380000       1.000000000000
C12 C       1.231984840000       0.783335960000      -0.230429700000       1.000000000000
C13 C       1.083580420000       0.785736370000      -0.162023660000       1.000000000000
C14 C       1.006586160000       0.899188420000      -0.125326590000       1.000000000000
C15 C       0.927544360000       0.787791800000      -0.090015770000       1.000000000000
C16 C       0.779251200000       0.789302750000      -0.021484960000       1.000000000000
C17 C       0.699595030000       0.902773050000       0.016567510000       1.000000000000
N1 N       0.695381350000       0.446730010000       0.013759080000       1.000000000000
N2 N       1.002443100000       0.442896240000      -0.128116820000       1.000000000000
N3 N       1.309677860000       0.438633320000      -0.269800010000       1.000000000000
N4 N       1.159956260000       0.895216930000      -0.196103370000       1.000000000000
N5 N       0.853206420000       0.899252740000      -0.054529410000       1.000000000000
H1 H       0.562297410000       0.868928530000       0.079708700000       1.000000000000
H2 H       0.564573790000       0.469904110000       0.074452510000       1.000000000000
H3 H       0.847437900000       0.269417910000      -0.058451660000       1.000000000000
H4 H       1.154164020000       0.265359350000      -0.200036090000       1.000000000000
H5 H       1.440998430000       0.458360870000      -0.330127770000       1.000000000000
H6 H       1.450676840000       0.857207570000      -0.330331350000       1.000000000000
H7 H       1.313738690000       1.068299280000      -0.264996510000       1.000000000000
H8 H       1.008206570000       1.072731450000      -0.124205590000       1.000000000000
H9 H       0.702964510000       1.076373790000       0.016872290000       1.000000000000
#END
data_5a_opt-QR-9-1141-3
_audit_creation_method 'generated by cspy2.0'
_cell_length_a 6.2266
_cell_length_b 8.5678
_cell_length_c 28.521
_cell_angle_alpha 90.0
_cell_angle_beta 123.05079999999998
_cell_angle_gamma 90.0
loop_
_symmetry_equiv_pos_site_id
_symmetry_equiv_pos_as_xyz
1 +x,+y,+z
2 +x,-y,1/2+z
3 1/2+x,1/2+y,+z
4 1/2+x,1/2-y,1/2+z
loop_
_atom_site_label
_atom_site_type_symbol
_atom_site_fract_x
_atom_site_fract_y
_atom_site_fract_z
_atom_site_occupancy
C1 C       0.370388010000       0.931991560000       0.701209140000       1.000000000000
C2 C       0.144464520000       0.936235590000       0.703030660000       1.000000000000
C3 C       0.327532500000       1.107809070000       0.776657010000       1.000000000000
C4 C       0.310196220000       1.196856090000       0.814869310000       1.000000000000
C5 C       0.521164120000       1.288618580000       0.854192970000       1.000000000000
C6 C       0.705499760000       1.460826060000       0.927981320000       1.000000000000
C7 C       0.690997340000       1.552603010000       0.967295610000       1.000000000000
C8 C       0.899144060000       1.641792220000       1.005460520000       1.000000000000
C9 C       1.083748950000       1.813610570000       1.079005820000       1.000000000000
C10 C       1.318771490000       1.817896920000       1.080819050000       1.000000000000
C11 C       1.340495000000       1.731201510000       1.043704570000       1.000000000000
C12 C       1.127699750000       1.637400160000       1.003599290000       1.000000000000
C13 C       0.943968670000       1.465147010000       0.929875920000       1.000000000000
C14 C       0.959736640000       1.374641000000       0.891102550000       1.000000000000
C15 C       0.750203190000       1.284146120000       0.852324380000       1.000000000000
C16 C       0.565440430000       1.112138780000       0.778537680000       1.000000000000
C17 C       0.577653600000       1.018563380000       0.738360780000       1.000000000000
N1 N       0.120757450000       1.018534320000       0.738337600000       1.000000000000
N2 N       0.502576250000       1.374737080000       0.891080410000       1.000000000000
N3 N       0.883738850000       1.731235340000       1.043738420000       1.000000000000
N4 N       1.148221890000       1.552611380000       0.967335570000       1.000000000000
N5 N       0.767285890000       1.196735470000       0.814859080000       1.000000000000
H1 H       0.371583270000       0.859702320000       0.670162780000       1.000000000000
H2 H      -0.020620470000       0.866595120000       0.673145030000       1.000000000000
H3 H       0.136292990000       1.196762220000       0.814857620000       1.000000000000
H4 H       0.517253250000       1.552605540000       0.967337640000       1.000000000000
H5 H       1.067957020000       1.883352860000       1.108867650000       1.000000000000
H6 H       1.474920020000       1.890389910000       1.111802300000       1.000000000000
H7 H       1.512201060000       1.729235070000       1.042806090000       1.000000000000
H8 H       1.133533020000       1.374683400000       0.891081280000       1.000000000000
H9 H       0.753717190000       1.020639250000       0.739205920000       1.000000000000
#END
data_5a_opt-QR-33-1989-3
_audit_creation_method 'generated by cspy2.0'
_cell_length_a 8.3668
_cell_length_b 6.236
_cell_length_c 24.4258
_cell_angle_alpha 90.0
_cell_angle_beta 90.0
_cell_angle_gamma 90.0
loop_
_symmetry_equiv_pos_site_id
_symmetry_equiv_pos_as_xyz
1 +x,+y,+z
2 -x,-y,1/2+z
3 1/2+x,1/2-y,+z
4 1/2-x,1/2+y,1/2+z
loop_
_atom_site_label
_atom_site_type_symbol
_atom_site_fract_x
_atom_site_fract_y
_atom_site_fract_z
_atom_site_occupancy
C1 C       0.434378800000       0.692176200000       0.890886750000       1.000000000000
C2 C       0.438552520000       0.462038580000       0.888952390000       1.000000000000
C3 C       0.606706200000       0.461638000000       0.814822890000       1.000000000000
C4 C       0.694026070000       0.349256990000       0.776304440000       1.000000000000
C5 C       0.783945380000       0.462065490000       0.736747220000       1.000000000000
C6 C       0.952759500000       0.462547990000       0.662448110000       1.000000000000
C7 C       1.042743080000       0.350234090000       0.622820740000       1.000000000000
C8 C       1.130205250000       0.463076020000       0.584423170000       1.000000000000
C9 C       1.298635550000       0.464417950000       0.510373630000       1.000000000000
C10 C       1.302845510000       0.694587120000       0.508646120000       1.000000000000
C11 C       1.217824790000       0.808614640000       0.546069510000       1.000000000000
C12 C       1.125862040000       0.695936500000       0.586410420000       1.000000000000
C13 C       0.957031130000       0.695926150000       0.660636540000       1.000000000000
C14 C       0.868285960000       0.808137730000       0.699726120000       1.000000000000
C15 C       0.779563920000       0.695412400000       0.738732900000       1.000000000000
C16 C       0.610969090000       0.694486130000       0.813022120000       1.000000000000
C17 C       0.519250290000       0.806680770000       0.853519710000       1.000000000000
N1 N       0.519205680000       0.350525060000       0.853365510000       1.000000000000
N2 N       0.868390520000       0.351706590000       0.699559320000       1.000000000000
N3 N       1.217862340000       0.352467850000       0.545843770000       1.000000000000
N4 N       1.042757860000       0.806657840000       0.622965170000       1.000000000000
N5 N       0.693876570000       0.805698300000       0.776502580000       1.000000000000
H1 H       0.363526350000       0.770602760000       0.922170560000       1.000000000000
H2 H       0.370275240000       0.371571960000       0.919007040000       1.000000000000
H3 H       0.693899760000       0.175657200000       0.776235180000       1.000000000000
H4 H       1.042744340000       0.176628790000       0.622698820000       1.000000000000
H5 H       1.367011130000       0.374355500000       0.480262300000       1.000000000000
H6 H       1.373900160000       0.773391260000       0.477480920000       1.000000000000
H7 H       1.215947040000       0.982286220000       0.547030480000       1.000000000000
H8 H       0.868347970000       0.981726840000       0.699816180000       1.000000000000
H9 H       0.521286690000       0.980370110000       0.852745040000       1.000000000000
#END
data_5a_opt-QR-14-1102-3
_audit_creation_method 'generated by cspy2.0'
_cell_length_a 12.4192
_cell_length_b 6.2355
_cell_length_c 16.5284
_cell_angle_alpha 90.0
_cell_angle_beta 98.229
_cell_angle_gamma 90.0
loop_
_symmetry_equiv_pos_site_id
_symmetry_equiv_pos_as_xyz
1 -x,-y,-z
2 +x,+y,+z
3 -x,1/2+y,1/2-z
4 +x,1/2-y,1/2+z
loop_
_atom_site_label
_atom_site_type_symbol
_atom_site_fract_x
_atom_site_fract_y
_atom_site_fract_z
_atom_site_occupancy
C1 C       0.878706090000       0.449576870000       0.450497220000       1.000000000000
C2 C       0.873044890000       0.219499120000       0.450260790000       1.000000000000
C3 C       0.725028620000       0.219164300000       0.518791570000       1.000000000000
C4 C       0.647217760000       0.106849390000       0.553421670000       1.000000000000
C5 C       0.569063110000       0.219660210000       0.590963970000       1.000000000000
C6 C       0.420543630000       0.220215760000       0.659604670000       1.000000000000
C7 C       0.340420150000       0.107988430000       0.695220810000       1.000000000000
C8 C       0.264477080000       0.220848630000       0.731654300000       1.000000000000
C9 C       0.116338400000       0.222283910000       0.800047190000       1.000000000000
C10 C       0.114647910000       0.452384210000       0.803652730000       1.000000000000
C11 C       0.190400060000       0.566347480000       0.770109200000       1.000000000000
C12 C       0.270287650000       0.453639610000       0.731895500000       1.000000000000
C13 C       0.418787360000       0.453540120000       0.663357280000       1.000000000000
C14 C       0.497834650000       0.565682280000       0.628223760000       1.000000000000
C15 C       0.574917630000       0.452959230000       0.591199620000       1.000000000000
C16 C       0.723288060000       0.451976050000       0.522519280000       1.000000000000
C17 C       0.804991190000       0.564088730000       0.486058080000       1.000000000000
N1 N       0.801093110000       0.108066210000       0.482189160000       1.000000000000
N2 N       0.493835110000       0.109379350000       0.624332640000       1.000000000000
N3 N       0.186412980000       0.110302090000       0.766310430000       1.000000000000
N4 N       0.344333320000       0.564287900000       0.699121440000       1.000000000000
N5 N       0.651257950000       0.563148900000       0.557262690000       1.000000000000
H1 H       0.941754260000       0.527952000000       0.422255730000       1.000000000000
H2 H       0.932357450000       0.129020400000       0.421677450000       1.000000000000
H3 H       0.645802890000      -0.066705470000       0.551972940000       1.000000000000
H4 H       0.338901090000      -0.065573280000       0.693837600000       1.000000000000
H5 H       0.055417860000       0.132250080000       0.827051160000       1.000000000000
H6 H       0.052839580000       0.531212200000       0.833101470000       1.000000000000
H7 H       0.193594760000       0.739974650000       0.770704430000       1.000000000000
H8 H       0.499309210000       0.739232570000       0.629642050000       1.000000000000
H9 H       0.804719610000       0.737726080000       0.488268110000       1.000000000000
#END
data_5a_opt-QR-4-3113-3
_audit_creation_method 'generated by cspy2.0'
_cell_length_a 6.2364
_cell_length_b 23.2752
_cell_length_c 5.0208
_cell_angle_alpha 90.0
_cell_angle_beta 61.2073
_cell_angle_gamma 90.0
loop_
_symmetry_equiv_pos_site_id
_symmetry_equiv_pos_as_xyz
1 +x,+y,+z
2 -x,1/2+y,-z
loop_
_atom_site_label
_atom_site_type_symbol
_atom_site_fract_x
_atom_site_fract_y
_atom_site_fract_z
_atom_site_occupancy
C1 C       0.594460460000       0.840746060000       0.161818930000       1.000000000000
C2 C       0.365963790000       0.837584610000       0.158021310000       1.000000000000
C3 C       0.502260950000       0.764235580000      -0.189850400000       1.000000000000
C4 C       0.459978190000       0.725505430000      -0.368064140000       1.000000000000
C5 C       0.646673890000       0.686933440000      -0.556237950000       1.000000000000
C6 C       0.784161580000       0.613324170000      -0.904831840000       1.000000000000
C7 C       0.743965440000       0.573448520000      -1.088185350000       1.000000000000
C8 C       0.928566930000       0.535976680000      -1.270860850000       1.000000000000
C9 C       1.066444670000       0.462540610000      -1.618260670000       1.000000000000
C10 C       1.301753000000       0.462046940000      -1.631648080000       1.000000000000
C11 C       1.347775460000       0.499763270000      -1.458706640000       1.000000000000
C12 C       1.159752040000       0.539201410000      -1.266945320000       1.000000000000
C13 C       1.022853590000       0.612813070000      -0.918724960000       1.000000000000
C14 C       1.063952780000       0.652158160000      -0.737902940000       1.000000000000
C15 C       0.878365970000       0.690195910000      -0.552311340000       1.000000000000
C16 C       0.740424570000       0.763725850000      -0.203664850000       1.000000000000
C17 C       0.778853700000       0.804382780000      -0.016162220000       1.000000000000
N1 N       0.319145390000       0.801761310000      -0.006474140000       1.000000000000
N2 N       0.603965400000       0.649481130000      -0.728183710000       1.000000000000
N3 N       0.888130170000       0.497109610000      -1.449313610000       1.000000000000
N4 N       1.204015550000       0.576069110000      -1.097990940000       1.000000000000
N5 N       0.919911700000       0.728201340000      -0.377610520000       1.000000000000
H1 H       0.615846750000       0.872101700000       0.306882080000       1.000000000000
H2 H       0.219277190000       0.866854350000       0.301153010000       1.000000000000
H3 H       0.285027140000       0.724543940000      -0.364415870000       1.000000000000
H4 H       0.569107790000       0.572431310000      -1.084791760000       1.000000000000
H5 H       1.031108330000       0.432206770000      -1.757455560000       1.000000000000
H6 H       1.438675750000       0.431529900000      -1.779589900000       1.000000000000
H7 H       1.521110230000       0.501606460000      -1.458109470000       1.000000000000
H8 H       1.238842760000       0.653142450000      -0.741423250000       1.000000000000
H9 H       0.955459690000       0.804511670000      -0.023772230000       1.000000000000
#END
data_5a_opt-QR-14-5443-3
_audit_creation_method 'generated by cspy2.0'
_cell_length_a 8.5079
_cell_length_b 6.2359
_cell_length_c 27.1147
_cell_angle_alpha 90.0
_cell_angle_beta 117.9421
_cell_angle_gamma 90.0
loop_
_symmetry_equiv_pos_site_id
_symmetry_equiv_pos_as_xyz
1 -x,-y,-z
2 +x,+y,+z
3 -x,1/2+y,1/2-z
4 +x,1/2-y,1/2+z
loop_
_atom_site_label
_atom_site_type_symbol
_atom_site_fract_x
_atom_site_fract_y
_atom_site_fract_z
_atom_site_occupancy
C1 C       0.094181610000       0.612771260000       0.440977530000       1.000000000000
C2 C       0.095736060000       0.382596320000       0.439156150000       1.000000000000
C3 C       0.156016150000       0.381705760000       0.365119120000       1.000000000000
C4 C       0.187329290000       0.269078010000       0.326689290000       1.000000000000
C5 C       0.219594700000       0.381640960000       0.287140080000       1.000000000000
C6 C       0.280249770000       0.381627520000       0.212911660000       1.000000000000
C7 C       0.312632990000       0.269068880000       0.173396910000       1.000000000000
C8 C       0.344118500000       0.381662720000       0.135003400000       1.000000000000
C9 C       0.404759230000       0.382540430000       0.061034640000       1.000000000000
C10 C       0.406259450000       0.612663310000       0.059209140000       1.000000000000
C11 C       0.375630210000       0.726973290000       0.096521360000       1.000000000000
C12 C       0.342476900000       0.614530960000       0.136867680000       1.000000000000
C13 C       0.281686960000       0.615006750000       0.210999400000       1.000000000000
C14 C       0.249775400000       0.727456130000       0.250004020000       1.000000000000
C15 C       0.217898130000       0.615033130000       0.288997180000       1.000000000000
C16 C       0.157448930000       0.614569740000       0.363210550000       1.000000000000
C17 C       0.124577660000       0.727029700000       0.403603380000       1.000000000000
N1 N       0.124682100000       0.270838670000       0.403668090000       1.000000000000
N2 N       0.249981350000       0.271043090000       0.250053110000       1.000000000000
N3 N       0.375701020000       0.270822490000       0.096499670000       1.000000000000
N4 N       0.312497020000       0.725495070000       0.173333950000       1.000000000000
N5 N       0.187118770000       0.725503210000       0.326688430000       1.000000000000
H1 H       0.068838000000       0.691360250000       0.472202160000       1.000000000000
H2 H       0.071289330000       0.292305520000       0.469228830000       1.000000000000
H3 H       0.187257420000       0.095464930000       0.326708460000       1.000000000000
H4 H       0.312614120000       0.095464440000       0.173353670000       1.000000000000
H5 H       0.429388550000       0.292235930000       0.031019100000       1.000000000000
H6 H       0.431902990000       0.691288720000       0.028043970000       1.000000000000
H7 H       0.375018200000       0.900636380000       0.097417600000       1.000000000000
H8 H       0.249809810000       0.901069220000       0.250004490000       1.000000000000
H9 H       0.125345780000       0.900710010000       0.402741210000       1.000000000000
#END
data_5a_opt-QR-14-6278-3
_audit_creation_method 'generated by cspy2.0'
_cell_length_a 9.7009
_cell_length_b 48.5619
_cell_length_c 4.8925
_cell_angle_alpha 90.0
_cell_angle_beta 146.5247
_cell_angle_gamma 90.0
loop_
_symmetry_equiv_pos_site_id
_symmetry_equiv_pos_as_xyz
1 -x,-y,-z
2 +x,+y,+z
3 -x,1/2+y,1/2-z
4 +x,1/2-y,1/2+z
loop_
_atom_site_label
_atom_site_type_symbol
_atom_site_fract_x
_atom_site_fract_y
_atom_site_fract_z
_atom_site_occupancy
C1 C       0.681989330000       0.470918740000       0.821599920000       1.000000000000
C2 C       0.910842710000       0.469692880000       1.047080980000       1.000000000000
C3 C       0.774993720000       0.432774010000       0.570801180000       1.000000000000
C4 C       0.817622610000       0.413451540000       0.439227920000       1.000000000000
C5 C       0.630935170000       0.393887240000       0.067939710000       1.000000000000
C6 C       0.493686040000       0.356882460000      -0.410999880000       1.000000000000
C7 C       0.534088110000       0.337014560000      -0.550250840000       1.000000000000
C8 C       0.349375590000       0.318024950000      -0.914523440000       1.000000000000
C9 C       0.211545860000       0.281146110000      -1.393342900000       1.000000000000
C10 C      -0.024105790000       0.280547680000      -1.642567430000       1.000000000000
C11 C      -0.070287320000       0.299318270000      -1.519215180000       1.000000000000
C12 C       0.117914680000       0.319277370000      -1.142382460000       1.000000000000
C13 C       0.254731120000       0.356246170000      -0.663763710000       1.000000000000
C14 C       0.213414340000       0.375849660000      -0.527978140000       1.000000000000
C15 C       0.399017800000       0.395147040000      -0.160288290000       1.000000000000
C16 C       0.536566460000       0.432145020000       0.318631080000       1.000000000000
C17 C       0.497693600000       0.452445160000       0.462919740000       1.000000000000
N1 N       0.957985790000       0.451835620000       0.933407350000       1.000000000000
N2 N       0.673876040000       0.375237050000      -0.057575040000       1.000000000000
N3 N       0.389946160000       0.298680960000      -1.048990880000       1.000000000000
N4 N       0.073542530000       0.337616130000      -1.020943350000       1.000000000000
N5 N       0.357187700000       0.414083500000      -0.031067920000       1.000000000000
H1 H       0.660280070000       0.486593940000       0.941541920000       1.000000000000
H2 H       1.057457060000       0.484558190000       1.333935690000       1.000000000000
H3 H       0.992900110000       0.413223620000       0.618565030000       1.000000000000
H4 H       0.709269390000       0.336757500000      -0.371267610000       1.000000000000
H5 H       0.247052770000       0.266043590000      -1.494227960000       1.000000000000
H6 H      -0.161205760000       0.265116500000      -1.925266400000       1.000000000000
H7 H      -0.244016850000       0.300001650000      -1.692988210000       1.000000000000
H8 H       0.038195320000       0.376095900000      -0.707155170000       1.000000000000
H9 H       0.320786330000       0.452261570000       0.278016780000       1.000000000000
#END
data_5a_opt-QR-14-1271-3
_audit_creation_method 'generated by cspy2.0'
_cell_length_a 6.2334
_cell_length_b 21.333
_cell_length_c 10.7505
_cell_angle_alpha 90.0
_cell_angle_beta 115.43940000000002
_cell_angle_gamma 90.0
loop_
_symmetry_equiv_pos_site_id
_symmetry_equiv_pos_as_xyz
1 -x,-y,-z
2 +x,+y,+z
3 -x,1/2+y,1/2-z
4 +x,1/2-y,1/2+z
loop_
_atom_site_label
_atom_site_type_symbol
_atom_site_fract_x
_atom_site_fract_y
_atom_site_fract_z
_atom_site_occupancy
C1 C       0.313328280000       0.758868100000       0.329447460000       1.000000000000
C2 C       0.543214710000       0.762248880000       0.329094130000       1.000000000000
C3 C       0.415824770000       0.834372520000       0.153927280000       1.000000000000
C4 C       0.463274930000       0.872578240000       0.064961180000       1.000000000000
C5 C       0.280801310000       0.910350260000      -0.030557340000       1.000000000000
C6 C       0.152246220000       0.982725260000      -0.206111310000       1.000000000000
C7 C       0.197729330000       1.022071990000      -0.297690020000       1.000000000000
C8 C       0.017186070000       1.058792740000      -0.390459380000       1.000000000000
C9 C      -0.111827100000       1.130989410000      -0.565443710000       1.000000000000
C10 C      -0.348022640000       1.131187440000      -0.573740790000       1.000000000000
C11 C      -0.399079930000       1.093965270000      -0.487417340000       1.000000000000
C12 C      -0.215355170000       1.055319270000      -0.390049660000       1.000000000000
C13 C      -0.087361950000       0.982931940000      -0.214665870000       1.000000000000
C14 C      -0.133681120000       0.944105420000      -0.124350120000       1.000000000000
C15 C       0.047750550000       0.906862630000      -0.030153400000       1.000000000000
C16 C       0.176751220000       0.834569590000       0.145423900000       1.000000000000
C17 C       0.132906100000       0.794461080000       0.239058590000       1.000000000000
N1 N       0.594847260000       0.797604470000       0.247044630000       1.000000000000
N2 N       0.328520090000       0.947303440000      -0.116389900000       1.000000000000
N3 N       0.062768710000       1.097136430000      -0.479583250000       1.000000000000
N4 N      -0.264513310000       1.018919040000      -0.305692660000       1.000000000000
N5 N       0.001136340000       0.869363630000       0.057071780000       1.000000000000
H1 H       0.287825720000       0.727942450000       0.401959150000       1.000000000000
H2 H       0.686690850000       0.733602710000       0.401772480000       1.000000000000
H3 H       0.639099080000       0.873728260000       0.067998020000       1.000000000000
H4 H       0.373425610000       1.023290040000      -0.294806150000       1.000000000000
H5 H      -0.072422530000       1.160907460000      -0.634904490000       1.000000000000
H6 H      -0.481605760000       1.161098800000      -0.648791930000       1.000000000000
H7 H      -0.573389990000       1.091941320000      -0.488296880000       1.000000000000
H8 H      -0.309436500000       0.942935670000      -0.127323950000       1.000000000000
H9 H      -0.044446800000       0.794137010000       0.234052480000       1.000000000000
#END
data_5a_opt-QR-14-849-3
_audit_creation_method 'generated by cspy2.0'
_cell_length_a 6.2411
_cell_length_b 37.354
_cell_length_c 11.6734
_cell_angle_alpha 90.0
_cell_angle_beta 28.2334
_cell_angle_gamma 90.0
loop_
_symmetry_equiv_pos_site_id
_symmetry_equiv_pos_as_xyz
1 -x,-y,-z
2 +x,+y,+z
3 -x,1/2+y,1/2-z
4 +x,1/2-y,1/2+z
loop_
_atom_site_label
_atom_site_type_symbol
_atom_site_fract_x
_atom_site_fract_y
_atom_site_fract_z
_atom_site_occupancy
C1 C       0.700299570000       0.532667590000       0.213209460000       1.000000000000
C2 C       0.497795680000       0.532421930000       0.196726890000       1.000000000000
C3 C       1.053940390000       0.568440640000      -0.139535260000       1.000000000000
C4 C       1.237254110000       0.586567950000      -0.318050640000       1.000000000000
C5 C       1.640831930000       0.606362510000      -0.493844770000       1.000000000000
C6 C       2.199764680000       0.642446440000      -0.831229340000       1.000000000000
C7 C       2.391823180000       0.661111880000      -1.014996790000       1.000000000000
C8 C       2.787113800000       0.680330630000      -1.185742230000       1.000000000000
C9 C       3.345477390000       0.716289100000      -1.522261990000       1.000000000000
C10 C       3.575724440000       0.718304760000      -1.522509810000       1.000000000000
C11 C       3.401778380000       0.700729480000      -1.348643820000       1.000000000000
C12 C       2.991778740000       0.680575830000      -1.168924190000       1.000000000000
C13 C       2.433360750000       0.644530810000      -0.831571230000       1.000000000000
C14 C       2.245278420000       0.626127490000      -0.650261450000       1.000000000000
C15 C       1.845806810000       0.606603850000      -0.476896930000       1.000000000000
C16 C       1.286993440000       0.570506170000      -0.139828040000       1.000000000000
C17 C       1.088840760000       0.551408800000       0.047541630000       1.000000000000
N1 N       0.659892980000       0.549140790000       0.031526940000       1.000000000000
N2 N       1.816375180000       0.623852580000      -0.666453030000       1.000000000000
N3 N       2.973091820000       0.698497680000      -1.364834320000       1.000000000000
N4 N       2.821025630000       0.663390350000      -0.998962890000       1.000000000000
N5 N       1.665945970000       0.588833250000      -0.301731420000       1.000000000000
H1 H       0.539537760000       0.517862580000       0.357647850000       1.000000000000
H2 H       0.186736860000       0.517358970000       0.330065310000       1.000000000000
H3 H       1.073725340000       0.585718520000      -0.323993110000       1.000000000000
H4 H       2.228724770000       0.660282570000      -1.021193920000       1.000000000000
H5 H       3.486971820000       0.730443720000      -1.662090820000       1.000000000000
H6 H       3.884761420000       0.733831010000      -1.661667700000       1.000000000000
H7 H       3.558697950000       0.701139030000      -1.338670040000       1.000000000000
H8 H       2.408595810000       0.626967310000      -0.644191340000       1.000000000000
H9 H       1.258800960000       0.552671940000       0.049635430000       1.000000000000
#END
data_5a_opt-QR-9-3362-3
_audit_creation_method 'generated by cspy2.0'
_cell_length_a 6.2283
_cell_length_b 11.3365
_cell_length_c 18.5968
_cell_angle_alpha 90.0
_cell_angle_beta 80.5944
_cell_angle_gamma 90.0
loop_
_symmetry_equiv_pos_site_id
_symmetry_equiv_pos_as_xyz
1 +x,+y,+z
2 +x,-y,1/2+z
3 1/2+x,1/2+y,+z
4 1/2+x,1/2-y,1/2+z
loop_
_atom_site_label
_atom_site_type_symbol
_atom_site_fract_x
_atom_site_fract_y
_atom_site_fract_z
_atom_site_occupancy
C1 C       0.332430240000       1.300960590000       0.875515390000       1.000000000000
C2 C       0.102884160000       1.296869530000       0.873714290000       1.000000000000
C3 C       0.137253410000       1.131797470000       0.801463340000       1.000000000000
C4 C       0.042813540000       1.046121470000       0.763969190000       1.000000000000
C5 C       0.174321740000       0.957882040000       0.725404680000       1.000000000000
C6 C       0.209645790000       0.792250920000       0.653033200000       1.000000000000
C7 C       0.115767980000       0.704002000000       0.614469990000       1.000000000000
C8 C       0.246768300000       0.618221440000       0.577052740000       1.000000000000
C9 C       0.282848090000       0.453009600000       0.504947450000       1.000000000000
C10 C       0.514140500000       0.448888340000       0.503179490000       1.000000000000
C11 C       0.610781500000       0.532260600000       0.539575460000       1.000000000000
C12 C       0.479039740000       0.622440210000       0.578889580000       1.000000000000
C13 C       0.444215630000       0.788033290000       0.651166630000       1.000000000000
C14 C       0.538238670000       0.875093640000       0.689198080000       1.000000000000
C15 C       0.407085500000       0.962136910000       0.727230430000       1.000000000000
C16 C       0.371317560000       1.127612430000       0.799621360000       1.000000000000
C17 C       0.464637980000       1.217650380000       0.839058200000       1.000000000000
N1 N       0.007920070000       1.217713840000       0.839068580000       1.000000000000
N2 N       0.081254290000       0.875053940000       0.689217550000       1.000000000000
N3 N       0.154101070000       0.532239550000       0.539513830000       1.000000000000
N4 N       0.572754640000       0.703933130000       0.614435980000       1.000000000000
N5 N       0.499778430000       1.046218340000       0.763986130000       1.000000000000
H1 H       0.396277390000       1.370500290000       0.905992390000       1.000000000000
H2 H      -0.001815770000       1.363893750000       0.903037890000       1.000000000000
H3 H      -0.131003750000       1.046230910000       0.763960350000       1.000000000000
H4 H      -0.058015450000       0.703965720000       0.614410720000       1.000000000000
H5 H       0.206759050000       0.385944740000       0.475652330000       1.000000000000
H6 H       0.607673480000       0.379207820000       0.472818790000       1.000000000000
H7 H       0.784230830000       0.534140390000       0.540474780000       1.000000000000
H8 H       0.712049050000       0.875051450000       0.689243590000       1.000000000000
H9 H       0.638915030000       1.215667500000       0.838249310000       1.000000000000
#END
data_5a_opt-QR-15-8753-3
_audit_creation_method 'generated by cspy2.0'
_cell_length_a 8.4108
_cell_length_b 6.2368
_cell_length_c 54.7433
_cell_angle_alpha 90.0
_cell_angle_beta 62.3197
_cell_angle_gamma 90.0
loop_
_symmetry_equiv_pos_site_id
_symmetry_equiv_pos_as_xyz
1 -x,-y,-z
2 +x,+y,+z
3 -x,+y,1/2-z
4 +x,-y,1/2+z
5 1/2-x,1/2-y,-z
6 1/2+x,1/2+y,+z
7 1/2-x,1/2+y,1/2-z
8 1/2+x,1/2-y,1/2+z
loop_
_atom_site_label
_atom_site_type_symbol
_atom_site_fract_x
_atom_site_fract_y
_atom_site_fract_z
_atom_site_occupancy
C1 C       0.272680060000       0.387436390000       0.470411460000       1.000000000000
C2 C       0.279777880000       0.617549220000       0.469483610000       1.000000000000
C3 C       0.561699090000       0.618267980000       0.432522630000       1.000000000000
C4 C       0.707987050000       0.730780540000       0.413341890000       1.000000000000
C5 C       0.858515320000       0.618156460000       0.393600900000       1.000000000000
C6 C       1.141215640000       0.617998990000       0.356503470000       1.000000000000
C7 C       1.291776080000       0.730447090000       0.336745970000       1.000000000000
C8 C       1.438048090000       0.617770210000       0.317525850000       1.000000000000
C9 C       1.719758830000       0.616723720000       0.280533970000       1.000000000000
C10 C       1.726667910000       0.386615200000       0.279615590000       1.000000000000
C11 C       1.584425080000       0.272432270000       0.298285880000       1.000000000000
C12 C       1.430827940000       0.384930740000       0.318473080000       1.000000000000
C13 C       1.148406780000       0.384644260000       0.355556090000       1.000000000000
C14 C       0.999756020000       0.272283420000       0.375064370000       1.000000000000
C15 C       0.851261610000       0.384821400000       0.394549740000       1.000000000000
C16 C       0.568767310000       0.385420390000       0.431595440000       1.000000000000
C17 C       0.414921560000       0.273097560000       0.451755290000       1.000000000000
N1 N       0.414965820000       0.729191150000       0.451765980000       1.000000000000
N2 N       0.999880230000       0.728646620000       0.375043530000       1.000000000000
N3 N       1.584719620000       0.728524410000       0.298269980000       1.000000000000
N4 N       1.291730280000       0.274083690000       0.336749040000       1.000000000000
N5 N       0.707737570000       0.274417890000       0.413382920000       1.000000000000
H1 H       0.153812970000       0.308890240000       0.485979550000       1.000000000000
H2 H       0.165312720000       0.707881140000       0.484495010000       1.000000000000
H3 H       0.708044640000       0.904369800000       0.413353010000       1.000000000000
H4 H       1.292052920000       0.904024710000       0.336718340000       1.000000000000
H5 H       1.834126650000       0.706924360000       0.265529530000       1.000000000000
H6 H       1.845335310000       0.307936700000       0.264020080000       1.000000000000
H7 H       1.580971060000       0.098773990000       0.298724020000       1.000000000000
H8 H       0.999729780000       0.098715490000       0.375051660000       1.000000000000
H9 H       0.418118860000       0.099437860000       0.451315870000       1.000000000000
#END
data_5a_opt-QR-14-276-3
_audit_creation_method 'generated by cspy2.0'
_cell_length_a 16.0329
_cell_length_b 6.2394
_cell_length_c 16.8475
_cell_angle_alpha 90.0
_cell_angle_beta 131.0902
_cell_angle_gamma 90.0
loop_
_symmetry_equiv_pos_site_id
_symmetry_equiv_pos_as_xyz
1 -x,-y,-z
2 +x,+y,+z
3 -x,1/2+y,1/2-z
4 +x,1/2-y,1/2+z
loop_
_atom_site_label
_atom_site_type_symbol
_atom_site_fract_x
_atom_site_fract_y
_atom_site_fract_z
_atom_site_occupancy
C1 C       0.117148940000       0.285434330000       0.860707360000       1.000000000000
C2 C       0.118242180000       0.055607070000       0.856613260000       1.000000000000
C3 C       0.265598650000       0.055743270000       0.863011450000       1.000000000000
C4 C       0.340823910000      -0.056203170000       0.864262740000       1.000000000000
C5 C       0.420863720000       0.056748220000       0.869828330000       1.000000000000
C6 C       0.568736820000       0.057754860000       0.876381680000       1.000000000000
C7 C       0.646291520000      -0.054114320000       0.877823200000       1.000000000000
C8 C       0.724125670000       0.058858840000       0.883359580000       1.000000000000
C9 C       0.871640660000       0.060742040000       0.890008150000       1.000000000000
C10 C       0.877888490000       0.290607890000       0.894467140000       1.000000000000
C11 C       0.804724470000       0.404235450000       0.893223290000       1.000000000000
C12 C       0.722957140000       0.291418140000       0.887482250000       1.000000000000
C13 C       0.575107070000       0.290865530000       0.880831310000       1.000000000000
C14 C       0.498631080000       0.402639460000       0.879449240000       1.000000000000
C15 C       0.419662450000       0.289804780000       0.873917320000       1.000000000000
C16 C       0.271926910000       0.288348650000       0.867454450000       1.000000000000
C17 C       0.192803740000       0.400077550000       0.866066440000       1.000000000000
N1 N       0.187668540000      -0.055503170000       0.857632770000       1.000000000000
N2 N       0.493574180000      -0.053191030000       0.871075380000       1.000000000000
N3 N       0.799653120000      -0.051335490000       0.884768250000       1.000000000000
N4 N       0.651424300000       0.401728330000       0.886224150000       1.000000000000
N5 N       0.345841800000       0.399645990000       0.872651440000       1.000000000000
H1 H       0.055953540000       0.363517410000       0.859508640000       1.000000000000
H2 H       0.057400440000      -0.034973450000       0.852346340000       1.000000000000
H3 H       0.338793090000      -0.229580030000       0.860992770000       1.000000000000
H4 H       0.644358580000      -0.227492260000       0.874554280000       1.000000000000
H5 H       0.930514850000      -0.029004510000       0.891032690000       1.000000000000
H6 H       0.940982020000       0.369557610000       0.898777670000       1.000000000000
H7 H       0.804992710000       0.577680650000       0.896443180000       1.000000000000
H8 H       0.500609390000       0.576014190000       0.882713180000       1.000000000000
H9 H       0.196526630000       0.573539480000       0.869413200000       1.000000000000
#END
data_5a_opt-QR-14-7193-3
_audit_creation_method 'generated by cspy2.0'
_cell_length_a 13.7314
_cell_length_b 6.239
_cell_length_c 16.6997
_cell_angle_alpha 90.0
_cell_angle_beta 62.6632
_cell_angle_gamma 90.0
loop_
_symmetry_equiv_pos_site_id
_symmetry_equiv_pos_as_xyz
1 -x,-y,-z
2 +x,+y,+z
3 -x,1/2+y,1/2-z
4 +x,1/2-y,1/2+z
loop_
_atom_site_label
_atom_site_type_symbol
_atom_site_fract_x
_atom_site_fract_y
_atom_site_fract_z
_atom_site_occupancy
C1 C       0.115379580000       0.561406500000       0.740728600000       1.000000000000
C2 C       0.121192100000       0.791336690000       0.739076890000       1.000000000000
C3 C       0.268759680000       0.793971970000       0.598295650000       1.000000000000
C4 C       0.346412690000       0.907370550000       0.526103730000       1.000000000000
C5 C       0.424183260000       0.795895710000       0.449959020000       1.000000000000
C6 C       0.572078110000       0.797664090000       0.308731550000       1.000000000000
C7 C       0.651931960000       0.911027110000       0.234357650000       1.000000000000
C8 C       0.727396220000       0.799486510000       0.160332990000       1.000000000000
C9 C       0.874791050000       0.800386190000       0.019463930000       1.000000000000
C10 C       0.876296690000       0.570540310000       0.014118540000       1.000000000000
C11 C       0.800837410000       0.455497600000       0.084300360000       1.000000000000
C12 C       0.721478900000       0.566824810000       0.162072220000       1.000000000000
C13 C       0.573710930000       0.564603830000       0.303261370000       1.000000000000
C14 C       0.494937410000       0.451329800000       0.376601660000       1.000000000000
C15 C       0.418242600000       0.562734150000       0.451738600000       1.000000000000
C16 C       0.270363930000       0.561428070000       0.592866900000       1.000000000000
C17 C       0.188781620000       0.448146320000       0.668772580000       1.000000000000
N1 N       0.192969360000       0.903788710000       0.672455290000       1.000000000000
N2 N       0.499148820000       0.907247810000       0.380225210000       1.000000000000
N3 N       0.805146950000       0.911136220000       0.087903810000       1.000000000000
N4 N       0.647756580000       0.455133250000       0.230670330000       1.000000000000
N5 N       0.342123740000       0.451466700000       0.522542040000       1.000000000000
H1 H       0.052417790000       0.482135440000       0.799429560000       1.000000000000
H2 H       0.062112610000       0.880813080000       0.796964960000       1.000000000000
H3 H       0.347996840000       1.080781210000       0.527569760000       1.000000000000
H4 H       0.653628370000       1.084445030000       0.235708500000       1.000000000000
H5 H       0.935508550000       0.891276620000      -0.037013000000       1.000000000000
H6 H       0.937660410000       0.492759380000      -0.045904560000       1.000000000000
H7 H       0.797432290000       0.282001070000       0.084537480000       1.000000000000
H8 H       0.493275730000       0.277933310000       0.375197500000       1.000000000000
H9 H       0.188864040000       0.274701250000       0.665711070000       1.000000000000
#END
data_5a_opt-QR-33-1004-3
_audit_creation_method 'generated by cspy2.0'
_cell_length_a 8.5738
_cell_length_b 6.2394
_cell_length_c 23.933
_cell_angle_alpha 90.0
_cell_angle_beta 90.0
_cell_angle_gamma 90.0
loop_
_symmetry_equiv_pos_site_id
_symmetry_equiv_pos_as_xyz
1 +x,+y,+z
2 -x,-y,1/2+z
3 1/2+x,1/2-y,+z
4 1/2-x,1/2+y,1/2+z
loop_
_atom_site_label
_atom_site_type_symbol
_atom_site_fract_x
_atom_site_fract_y
_atom_site_fract_z
_atom_site_occupancy
C1 C       0.925973820000       0.471203310000       0.985640420000       1.000000000000
C2 C       0.930922020000       0.701169280000       0.987709850000       1.000000000000
C3 C       1.101555280000       0.699901680000       1.061477300000       1.000000000000
C4 C       1.190503950000       0.811342440000       1.099905010000       1.000000000000
C5 C       1.281411750000       0.697728000000       1.139195720000       1.000000000000
C6 C       1.452688170000       0.695567200000       1.213129690000       1.000000000000
C7 C       1.544328890000       0.806921020000       1.252642430000       1.000000000000
C8 C       1.632700070000       0.693258190000       1.290764160000       1.000000000000
C9 C       1.803598930000       0.690250300000       1.364469670000       1.000000000000
C10 C       1.807166480000       0.460171750000       1.366052820000       1.000000000000
C11 C       1.720557780000       0.347055090000       1.328729090000       1.000000000000
C12 C       1.627607810000       0.460585150000       1.288665140000       1.000000000000
C13 C       1.456301110000       0.462272200000       1.214782430000       1.000000000000
C14 C       1.365909440000       0.351016950000       1.175816780000       1.000000000000
C15 C       1.276241450000       0.464539950000       1.137075280000       1.000000000000
C16 C       1.105159910000       0.467114740000       1.063126310000       1.000000000000
C17 C       1.011732280000       0.355922110000       1.022747300000       1.000000000000
N1 N       1.013123130000       0.811818870000       1.023206850000       1.000000000000
N2 N       1.367399190000       0.807162430000       1.176268380000       1.000000000000
N3 N       1.722000250000       0.802940090000       1.329246340000       1.000000000000
N4 N       1.542922330000       0.350743520000       1.252201320000       1.000000000000
N5 N       1.188955740000       0.355178310000       1.099411510000       1.000000000000
H1 H       0.853848920000       0.393526870000       0.954444310000       1.000000000000
H2 H       0.861914140000       0.792265630000       0.957851210000       1.000000000000
H3 H       1.190902570000       0.984854290000       1.100059600000       1.000000000000
H4 H       1.544884470000       0.980434690000       1.252878710000       1.000000000000
H5 H       1.873258500000       0.779607800000       1.394485930000       1.000000000000
H6 H       1.879003560000       0.380690840000       1.396997080000       1.000000000000
H7 H       1.718091810000       0.173488730000       1.327650810000       1.000000000000
H8 H       1.365421180000       0.177503620000       1.175606840000       1.000000000000
H9 H       1.013279660000       0.182316590000       1.023418640000       1.000000000000
#END
data_5a_opt-QR-19-6127-3
_audit_creation_method 'generated by cspy2.0'
_cell_length_a 20.0408
_cell_length_b 6.2302
_cell_length_c 10.3049
_cell_angle_alpha 90.0
_cell_angle_beta 90.0
_cell_angle_gamma 90.0
loop_
_symmetry_equiv_pos_site_id
_symmetry_equiv_pos_as_xyz
1 +x,+y,+z
2 -x,1/2+y,1/2-z
3 1/2-x,-y,1/2+z
4 1/2+x,1/2-y,-z
loop_
_atom_site_label
_atom_site_type_symbol
_atom_site_fract_x
_atom_site_fract_y
_atom_site_fract_z
_atom_site_occupancy
C1 C       0.240363290000       0.486042120000       0.066124790000       1.000000000000
C2 C       0.239317060000       0.716485360000       0.062158770000       1.000000000000
C3 C       0.166575280000       0.720433200000      -0.109606080000       1.000000000000
C4 C       0.129192990000       0.834732230000      -0.198611140000       1.000000000000
C5 C       0.089917120000       0.723737470000      -0.290493290000       1.000000000000
C6 C       0.016906910000       0.726825340000      -0.462638360000       1.000000000000
C7 C      -0.021635630000       0.841126650000      -0.554213890000       1.000000000000
C8 C      -0.059834930000       0.730022200000      -0.643406180000       1.000000000000
C9 C      -0.132690230000       0.732218570000      -0.814985120000       1.000000000000
C10 C      -0.135263440000       0.501949360000      -0.819501430000       1.000000000000
C11 C      -0.098877610000       0.386025900000      -0.733045500000       1.000000000000
C12 C      -0.058735890000       0.496863670000      -0.639346950000       1.000000000000
C13 C       0.014288530000       0.493328460000      -0.467372640000       1.000000000000
C14 C       0.052288240000       0.379160910000      -0.377033500000       1.000000000000
C15 C       0.091036900000       0.490091380000      -0.286420150000       1.000000000000
C16 C       0.163968580000       0.487447250000      -0.114283640000       1.000000000000
C17 C       0.203269630000       0.373234600000      -0.020694180000       1.000000000000
N1 N       0.204807130000       0.829783040000      -0.020077860000       1.000000000000
N2 N       0.053774400000       0.835960310000      -0.376415500000       1.000000000000
N3 N      -0.097383260000       0.842573600000      -0.732556420000       1.000000000000
N4 N      -0.023153420000       0.384298860000      -0.554879450000       1.000000000000
N5 N       0.127737240000       0.377915520000      -0.199154600000       1.000000000000
H1 H       0.270738120000       0.406074150000       0.138445280000       1.000000000000
H2 H       0.269154630000       0.805585040000       0.132005850000       1.000000000000
H3 H       0.129816430000       1.008493160000      -0.198365090000       1.000000000000
H4 H      -0.021065440000       1.014879100000      -0.554103570000       1.000000000000
H5 H      -0.161954130000       0.823828290000      -0.884537340000       1.000000000000
H6 H      -0.166267300000       0.424572430000      -0.891874480000       1.000000000000
H7 H      -0.098638100000       0.212151710000      -0.731192700000       1.000000000000
H8 H       0.051695540000       0.205400450000      -0.377218020000       1.000000000000
H9 H       0.201810570000       0.199442720000      -0.022884530000       1.000000000000
#END
data_5a_opt-QR-5-621-3
_audit_creation_method 'generated by cspy2.0'
_cell_length_a 11.3426
_cell_length_b 5.3048
_cell_length_c 24.2348
_cell_angle_alpha 90.0
_cell_angle_beta 119.0198
_cell_angle_gamma 90.0
loop_
_symmetry_equiv_pos_site_id
_symmetry_equiv_pos_as_xyz
1 -x,+y,-z
2 +x,+y,+z
3 1/2-x,1/2+y,-z
4 1/2+x,1/2+y,+z
loop_
_atom_site_label
_atom_site_type_symbol
_atom_site_fract_x
_atom_site_fract_y
_atom_site_fract_z
_atom_site_occupancy
C1 C       0.451296000000       0.623178970000       0.560528990000       1.000000000000
C2 C       0.340691520000       0.509117910000       0.564407040000       1.000000000000
C3 C       0.478736940000       0.219602020000       0.637531620000       1.000000000000
C4 C       0.494828610000       0.017250300000       0.676487810000       1.000000000000
C5 C       0.624595310000      -0.084914440000       0.714565310000       1.000000000000
C6 C       0.763486840000      -0.374624830000       0.787938110000       1.000000000000
C7 C       0.781726110000      -0.581278850000       0.828051040000       1.000000000000
C8 C       0.909421600000      -0.678815770000       0.865042210000       1.000000000000
C9 C       1.048391450000      -0.967211960000       0.938254570000       1.000000000000
C10 C       1.165865750000      -0.867458400000       0.938020160000       1.000000000000
C11 C       1.152582630000      -0.668637820000       0.900052460000       1.000000000000
C12 C       1.021273590000      -0.563372630000       0.861082820000       1.000000000000
C13 C       0.882680570000      -0.273748740000       0.787714780000       1.000000000000
C14 C       0.865388450000      -0.069226860000       0.748129270000       1.000000000000
C15 C       0.736668050000       0.030810070000       0.710569940000       1.000000000000
C16 C       0.597633330000       0.320337990000       0.637285000000       1.000000000000
C17 C       0.577805970000       0.530329120000       0.596406010000       1.000000000000
N1 N       0.351737340000       0.318605530000       0.600471300000       1.000000000000
N2 N       0.639244360000      -0.281098430000       0.752247260000       1.000000000000
N3 N       0.926576530000      -0.880594110000       0.904141850000       1.000000000000
N4 N       1.007945320000      -0.369494280000       0.823983170000       1.000000000000
N5 N       0.720904580000       0.229254590000       0.672337320000       1.000000000000
H1 H       0.431892430000       0.781597760000       0.529029830000       1.000000000000
H2 H       0.239735790000       0.584558290000       0.535536590000       1.000000000000
H3 H       0.408719160000      -0.063319390000       0.677980150000       1.000000000000
H4 H       0.695751180000      -0.662082330000       0.829610940000       1.000000000000
H5 H       1.059875760000      -1.126371110000       0.968768300000       1.000000000000
H6 H       1.263213430000      -0.952544510000       0.968194650000       1.000000000000
H7 H       1.237039980000      -0.584487640000       0.897675840000       1.000000000000
H8 H       0.951430630000       0.011459730000       0.746603160000       1.000000000000
H9 H       0.665503130000       0.607666290000       0.595742540000       1.000000000000
#END
data_5a_opt-QR-14-7856-3
_audit_creation_method 'generated by cspy2.0'
_cell_length_a 6.241
_cell_length_b 12.2324
_cell_length_c 20.1604
_cell_angle_alpha 90.0
_cell_angle_beta 57.9856
_cell_angle_gamma 90.0
loop_
_symmetry_equiv_pos_site_id
_symmetry_equiv_pos_as_xyz
1 -x,-y,-z
2 +x,+y,+z
3 -x,1/2+y,1/2-z
4 +x,1/2-y,1/2+z
loop_
_atom_site_label
_atom_site_type_symbol
_atom_site_fract_x
_atom_site_fract_y
_atom_site_fract_z
_atom_site_occupancy
C1 C       0.478122660000       0.969254250000       0.127501920000       1.000000000000
C2 C       0.712848960000       0.971976270000       0.124719400000       1.000000000000
C3 C       0.837504040000       1.130340190000       0.052940910000       1.000000000000
C4 C       1.015089290000       1.211960000000       0.015187960000       1.000000000000
C5 C       0.967877990000       1.297203830000      -0.022635270000       1.000000000000
C6 C       1.091849730000       1.456106250000      -0.094538720000       1.000000000000
C7 C       1.271188810000       1.540184520000      -0.133325630000       1.000000000000
C8 C       1.221931080000       1.623063110000      -0.170004000000       1.000000000000
C9 C       1.344576480000       1.781562170000      -0.241634370000       1.000000000000
C10 C       1.115948790000       1.786719760000      -0.242389750000       1.000000000000
C11 C       0.938583690000       1.707334030000      -0.205729300000       1.000000000000
C12 C       0.984421630000       1.620235910000      -0.167180910000       1.000000000000
C13 C       0.860166400000       1.461377110000      -0.095375440000       1.000000000000
C14 C       0.681815460000       1.378442710000      -0.057097860000       1.000000000000
C15 C       0.729839720000       1.294345630000      -0.019801450000       1.000000000000
C16 C       0.606276290000       1.135587470000       0.052115280000       1.000000000000
C17 C       0.425569920000       1.049780100000       0.091778380000       1.000000000000
N1 N       0.884658710000       1.047332350000       0.089816210000       1.000000000000
N2 N       1.141143380000       1.376083200000      -0.059059040000       1.000000000000
N3 N       1.397801740000       1.704968320000      -0.207766800000       1.000000000000
N4 N       0.811840030000       1.542637530000      -0.131381260000       1.000000000000
N5 N       0.555677280000       1.214254520000       0.017180370000       1.000000000000
H1 H       0.346802750000       0.902932650000       0.158126410000       1.000000000000
H2 H       0.753486660000       0.907200550000       0.153462900000       1.000000000000
H3 H       1.189837460000       1.210950810000       0.014422310000       1.000000000000
H4 H       1.446033740000       1.539308360000      -0.134145560000       1.000000000000
H5 H       1.485598320000       1.845430210000      -0.271119870000       1.000000000000
H6 H       1.088806050000       1.853970510000      -0.272190860000       1.000000000000
H7 H       0.762236590000       1.706431710000      -0.204080130000       1.000000000000
H8 H       0.507015260000       1.379396710000      -0.056310330000       1.000000000000
H9 H       0.252152310000       1.052586420000       0.091730040000       1.000000000000
#END
data_5a_opt-QR-15-16197-3
_audit_creation_method 'generated by cspy2.0'
_cell_length_a 11.3718
_cell_length_b 5.2147
_cell_length_c 43.0035
_cell_angle_alpha 90.0
_cell_angle_beta 89.2508
_cell_angle_gamma 90.0
loop_
_symmetry_equiv_pos_site_id
_symmetry_equiv_pos_as_xyz
1 -x,-y,-z
2 +x,+y,+z
3 -x,+y,1/2-z
4 +x,-y,1/2+z
5 1/2-x,1/2-y,-z
6 1/2+x,1/2+y,+z
7 1/2-x,1/2+y,1/2-z
8 1/2+x,1/2-y,1/2+z
loop_
_atom_site_label
_atom_site_type_symbol
_atom_site_fract_x
_atom_site_fract_y
_atom_site_fract_z
_atom_site_occupancy
C1 C       0.284826640000       0.438527380000       0.469265460000       1.000000000000
C2 C       0.402521220000       0.538493690000       0.469427600000       1.000000000000
C3 C       0.465910460000       0.248461190000       0.432789430000       1.000000000000
C4 C       0.555390470000       0.150146350000       0.414307250000       1.000000000000
C5 C       0.532230900000      -0.057419870000       0.394191100000       1.000000000000
C6 C       0.595300220000      -0.348443180000       0.357433500000       1.000000000000
C7 C       0.685711840000      -0.451079420000       0.338354730000       1.000000000000
C8 C       0.661528950000      -0.654097360000       0.318785040000       1.000000000000
C9 C       0.723971110000      -0.944625820000       0.282103230000       1.000000000000
C10 C       0.609374930000      -1.058853400000       0.280130660000       1.000000000000
C11 C       0.520001380000      -0.965735050000       0.298103700000       1.000000000000
C12 C       0.542421610000      -0.755116110000       0.318656130000       1.000000000000
C13 C       0.479197130000      -0.464646940000       0.355402120000       1.000000000000
C14 C       0.389281450000      -0.363932810000       0.374216340000       1.000000000000
C15 C       0.412857190000      -0.158603890000       0.394061240000       1.000000000000
C16 C       0.350017370000       0.132586280000       0.430791910000       1.000000000000
C17 C       0.258927930000       0.238807980000       0.450248300000       1.000000000000
N1 N       0.489083770000       0.451255250000       0.452365240000       1.000000000000
N2 N       0.619565050000      -0.151444040000       0.376318660000       1.000000000000
N3 N       0.750181030000      -0.753409790000       0.300217420000       1.000000000000
N4 N       0.455440830000      -0.663742770000       0.336233890000       1.000000000000
N5 N       0.325095270000      -0.062365300000       0.412204520000       1.000000000000
H1 H       0.218620610000       0.524437070000       0.484334960000       1.000000000000
H2 H       0.422526770000       0.698393470000       0.484717630000       1.000000000000
H3 H       0.642979490000       0.231016950000       0.415131450000       1.000000000000
H4 H       0.773348130000      -0.370495220000       0.339157300000       1.000000000000
H5 H       0.795057660000      -1.020380640000       0.267633930000       1.000000000000
H6 H       0.596223890000      -1.217708670000       0.264277580000       1.000000000000
H7 H       0.431601310000      -1.043048870000       0.297714620000       1.000000000000
H8 H       0.301663870000      -0.444727970000       0.373408460000       1.000000000000
H9 H       0.172037890000       0.154576280000       0.448995010000       1.000000000000
#END
data_5a_opt-QR-2-7689-3
_audit_creation_method 'generated by cspy2.0'
_cell_length_a 4.877
_cell_length_b 5.6076
_cell_length_c 24.3722
_cell_angle_alpha 88.4199
_cell_angle_beta 90.5445
_cell_angle_gamma 107.4062
loop_
_symmetry_equiv_pos_site_id
_symmetry_equiv_pos_as_xyz
1 -x,-y,-z
2 +x,+y,+z
loop_
_atom_site_label
_atom_site_type_symbol
_atom_site_fract_x
_atom_site_fract_y
_atom_site_fract_z
_atom_site_occupancy
C1 C       0.416633710000       0.083306170000       0.561291680000       1.000000000000
C2 C       0.194384530000      -0.152300460000       0.562334160000       1.000000000000
C3 C       0.397165170000      -0.299157860000       0.636079410000       1.000000000000
C4 C       0.391660480000      -0.488435910000       0.673976760000       1.000000000000
C5 C       0.611572410000      -0.452948210000       0.713784510000       1.000000000000
C6 C       0.815611330000      -0.599223210000       0.787785730000       1.000000000000
C7 C       0.813153340000      -0.790592060000       0.826838620000       1.000000000000
C8 C       1.029877400000      -0.752742930000       0.865533740000       1.000000000000
C9 C       1.234068440000      -0.897618700000       0.939354520000       1.000000000000
C10 C       1.466373790000      -0.669235130000       0.941978650000       1.000000000000
C11 C       1.476607930000      -0.480485560000       0.905117420000       1.000000000000
C12 C       1.254722840000      -0.514320620000       0.864436330000       1.000000000000
C13 C       1.051364220000      -0.367746530000       0.790441330000       1.000000000000
C14 C       1.055208530000      -0.177516370000       0.751928060000       1.000000000000
C15 C       0.836897760000      -0.213994330000       0.712657670000       1.000000000000
C16 C       0.632373850000      -0.068169530000       0.638732130000       1.000000000000
C17 C       0.632270570000       0.124821710000       0.598893830000       1.000000000000
N1 N       0.181693690000      -0.334931680000       0.597331410000       1.000000000000
N2 N       0.604348700000      -0.637535850000       0.750416160000       1.000000000000
N3 N       1.026204650000      -0.940359090000       0.903587750000       1.000000000000
N4 N       1.264063720000      -0.330605200000       0.828397750000       1.000000000000
N5 N       0.842424720000      -0.028350110000       0.675473320000       1.000000000000
H1 H       0.408379890000       0.224116030000       0.530482080000       1.000000000000
H2 H       0.022542510000      -0.184056880000       0.532099250000       1.000000000000
H3 H       0.220193210000      -0.663429310000       0.673343170000       1.000000000000
H4 H       0.641858590000      -0.965703150000       0.826264490000       1.000000000000
H5 H       1.227483330000      -1.047831350000       0.969021870000       1.000000000000
H6 H       1.629626890000      -0.651379870000       0.973374670000       1.000000000000
H7 H       1.645627270000      -0.303601010000       0.904846620000       1.000000000000
H8 H       1.226595330000      -0.002486230000       0.752543100000       1.000000000000
H9 H       0.806091220000       0.298238670000       0.600356010000       1.000000000000
#END
data_5a_opt-QR-19-7054-3
_audit_creation_method 'generated by cspy2.0'
_cell_length_a 6.2317
_cell_length_b 9.6173
_cell_length_c 21.571
_cell_angle_alpha 90.0
_cell_angle_beta 90.0
_cell_angle_gamma 90.0
loop_
_symmetry_equiv_pos_site_id
_symmetry_equiv_pos_as_xyz
1 +x,+y,+z
2 -x,1/2+y,1/2-z
3 1/2-x,-y,1/2+z
4 1/2+x,1/2-y,-z
loop_
_atom_site_label
_atom_site_type_symbol
_atom_site_fract_x
_atom_site_fract_y
_atom_site_fract_z
_atom_site_occupancy
C1 C       0.169691380000       0.681205500000       0.131390990000       1.000000000000
C2 C       0.400001800000       0.686430730000       0.130491730000       1.000000000000
C3 C       0.402714960000       0.860664990000       0.057931380000       1.000000000000
C4 C       0.516298190000       0.951539920000       0.020709500000       1.000000000000
C5 C       0.404707820000       1.044247060000      -0.018473420000       1.000000000000
C6 C       0.406532070000       1.219105240000      -0.091193730000       1.000000000000
C7 C       0.520100480000       1.312712060000      -0.129478410000       1.000000000000
C8 C       0.408396910000       1.402848870000      -0.167536140000       1.000000000000
C9 C       0.409356270000       1.577253350000      -0.239986960000       1.000000000000
C10 C       0.179157480000       1.580701470000      -0.242669850000       1.000000000000
C11 C       0.063911690000       1.492248260000      -0.206556820000       1.000000000000
C12 C       0.175391770000       1.397479310000      -0.166613920000       1.000000000000
C13 C       0.173112210000       1.222626950000      -0.093973910000       1.000000000000
C14 C       0.059655670000       1.130283060000      -0.056204920000       1.000000000000
C15 C       0.171202000000       1.038818420000      -0.017547270000       1.000000000000
C16 C       0.169788220000       0.864164220000       0.055165780000       1.000000000000
C17 C       0.056307650000       0.768690040000       0.094335790000       1.000000000000
N1 N       0.512669840000       0.770435280000       0.096134510000       1.000000000000
N2 N       0.516242690000       1.132126240000      -0.054403910000       1.000000000000
N3 N       0.520250090000       1.494050420000      -0.204809120000       1.000000000000
N4 N       0.063506990000       1.310989090000      -0.131321760000       1.000000000000
N5 N       0.059720110000       0.949641810000       0.018945400000       1.000000000000
H1 H       0.090306610000       0.607505130000       0.161690710000       1.000000000000
H2 H       0.489565890000       0.616049740000       0.160295930000       1.000000000000
H3 H       0.689984720000       0.952110810000       0.021389720000       1.000000000000
H4 H       0.693801050000       1.313423430000      -0.128869110000       1.000000000000
H5 H       0.500398010000       1.648428710000      -0.269069840000       1.000000000000
H6 H       0.101252840000       1.653971670000      -0.273499000000       1.000000000000
H7 H      -0.109850220000       1.489593730000      -0.206345000000       1.000000000000
H8 H      -0.114028690000       1.129657170000      -0.056863130000       1.000000000000
H9 H      -0.117417770000       0.770105180000       0.092831360000       1.000000000000
#END
data_5a_opt-QR-4-7317-3
_audit_creation_method 'generated by cspy2.0'
_cell_length_a 5.6817
_cell_length_b 23.4236
_cell_length_c 5.1286
_cell_angle_alpha 90.0
_cell_angle_beta 109.8166
_cell_angle_gamma 90.0
loop_
_symmetry_equiv_pos_site_id
_symmetry_equiv_pos_as_xyz
1 +x,+y,+z
2 -x,1/2+y,-z
loop_
_atom_site_label
_atom_site_type_symbol
_atom_site_fract_x
_atom_site_fract_y
_atom_site_fract_z
_atom_site_occupancy
C1 C       0.467723140000       0.340915600000       0.819405560000       1.000000000000
C2 C       0.231456220000       0.342078150000       0.597392730000       1.000000000000
C3 C       0.085059640000       0.415099160000       0.798124360000       1.000000000000
C4 C      -0.104324060000       0.452691110000       0.791682360000       1.000000000000
C5 C      -0.068276180000       0.492059030000       1.010385020000       1.000000000000
C6 C      -0.214084250000       0.565336210000       1.212393570000       1.000000000000
C7 C      -0.405540720000       0.604068400000       1.209007580000       1.000000000000
C8 C      -0.367141600000       0.642352460000       1.424570070000       1.000000000000
C9 C      -0.511562710000       0.715455890000       1.626734040000       1.000000000000
C10 C      -0.282495740000       0.717930830000       1.858731900000       1.000000000000
C11 C      -0.093626500000       0.681360640000       1.869861340000       1.000000000000
C12 C      -0.128041390000       0.641132640000       1.649175090000       1.000000000000
C13 C       0.018064240000       0.567850220000       1.447824150000       1.000000000000
C14 C       0.208382300000       0.529650760000       1.452586200000       1.000000000000
C15 C       0.171356430000       0.490819730000       1.235490170000       1.000000000000
C16 C       0.316731850000       0.417611720000       1.032996180000       1.000000000000
C17 C       0.509808690000       0.378103200000       1.033874040000       1.000000000000
N1 N       0.048722010000       0.376785480000       0.583831810000       1.000000000000
N2 N      -0.252941670000       0.528384330000       1.002296780000       1.000000000000
N3 N      -0.554813260000       0.680073380000       1.419974660000       1.000000000000
N4 N       0.055767400000       0.605380340000       1.659354630000       1.000000000000
N5 N       0.357099770000       0.453938120000       1.241912070000       1.000000000000
H1 H       0.608578540000       0.310370250000       0.811933840000       1.000000000000
H2 H       0.199271820000       0.312175520000       0.426487270000       1.000000000000
H3 H      -0.279818060000       0.452159210000       0.620425930000       1.000000000000
H4 H      -0.581159270000       0.603589330000       1.037901600000       1.000000000000
H5 H      -0.661855680000       0.744883090000       1.619452420000       1.000000000000
H6 H      -0.264209570000       0.748984640000       2.021061090000       1.000000000000
H7 H       0.083713280000       0.681019080000       2.038696920000       1.000000000000
H8 H       0.383932420000       0.530161750000       1.623784020000       1.000000000000
H9 H       0.683721210000       0.379471490000       1.207507530000       1.000000000000
#END
data_5a_opt-QR-14-3711-3
_audit_creation_method 'generated by cspy2.0'
_cell_length_a 6.249
_cell_length_b 16.0034
_cell_length_c 15.0903
_cell_angle_alpha 90.0
_cell_angle_beta 122.1214
_cell_angle_gamma 90.0
loop_
_symmetry_equiv_pos_site_id
_symmetry_equiv_pos_as_xyz
1 -x,-y,-z
2 +x,+y,+z
3 -x,1/2+y,1/2-z
4 +x,1/2-y,1/2+z
loop_
_atom_site_label
_atom_site_type_symbol
_atom_site_fract_x
_atom_site_fract_y
_atom_site_fract_z
_atom_site_occupancy
C1 C       0.127655550000       0.211525280000       0.639949400000       1.000000000000
C2 C      -0.110617250000       0.214720680000       0.632944010000       1.000000000000
C3 C      -0.118795900000       0.357955200000       0.627923180000       1.000000000000
C4 C      -0.239066980000       0.432117790000       0.621962730000       1.000000000000
C5 C      -0.126574360000       0.508835340000       0.622608860000       1.000000000000
C6 C      -0.134055900000       0.652482370000       0.617456850000       1.000000000000
C7 C      -0.254408270000       0.728844020000       0.611359070000       1.000000000000
C8 C      -0.141880670000       0.803361340000       0.611987020000       1.000000000000
C9 C      -0.148518950000       0.946582380000       0.606793950000       1.000000000000
C10 C       0.089335440000       0.950498850000       0.613513980000       1.000000000000
C11 C       0.211303030000       0.878397640000       0.619543610000       1.000000000000
C12 C       0.099196030000       0.800080420000       0.619093110000       1.000000000000
C13 C       0.107230300000       0.656519840000       0.624343020000       1.000000000000
C14 C       0.227464850000       0.581202330000       0.630409480000       1.000000000000
C15 C       0.115057040000       0.505532910000       0.629749420000       1.000000000000
C16 C       0.121907750000       0.361970470000       0.634770520000       1.000000000000
C17 C       0.242167520000       0.283999460000       0.640836570000       1.000000000000
N1 N      -0.229688810000       0.283221380000       0.627203400000       1.000000000000
N2 N      -0.244720000000       0.580482500000       0.616715780000       1.000000000000
N3 N      -0.260477000000       0.877718230000       0.605958040000       1.000000000000
N4 N       0.217704580000       0.729616330000       0.625007280000       1.000000000000
N5 N       0.233108200000       0.432783480000       0.635643510000       1.000000000000
H1 H       0.211996820000       0.151290340000       0.644362780000       1.000000000000
H2 H      -0.201067460000       0.156427350000       0.632267510000       1.000000000000
H3 H      -0.418543910000       0.431799690000       0.616844940000       1.000000000000
H4 H      -0.433955850000       0.728610820000       0.606216350000       1.000000000000
H5 H      -0.244943510000       1.004596450000       0.601989710000       1.000000000000
H6 H       0.167401720000       1.010988440000       0.613598200000       1.000000000000
H7 H       0.390978790000       0.876982740000       0.624719840000       1.000000000000
H8 H       0.407000560000       0.581478460000       0.635552640000       1.000000000000
H9 H       0.421624900000       0.285946140000       0.645889730000       1.000000000000
#END
data_5a_opt-QR-29-1615-3
_audit_creation_method 'generated by cspy2.0'
_cell_length_a 8.4434
_cell_length_b 6.2337
_cell_length_c 24.3486
_cell_angle_alpha 90.0
_cell_angle_beta 90.0
_cell_angle_gamma 90.0
loop_
_symmetry_equiv_pos_site_id
_symmetry_equiv_pos_as_xyz
1 +x,+y,+z
2 -x,-y,1/2+z
3 1/2+x,-y,+z
4 1/2-x,+y,1/2+z
loop_
_atom_site_label
_atom_site_type_symbol
_atom_site_fract_x
_atom_site_fract_y
_atom_site_fract_z
_atom_site_occupancy
C1 C       0.676941470000       0.297962780000       0.506071400000       1.000000000000
C2 C       0.682288780000       0.067762400000       0.504303840000       1.000000000000
C3 C       0.852085410000       0.068149140000       0.430802290000       1.000000000000
C4 C       0.940783050000      -0.043845620000       0.392679230000       1.000000000000
C5 C       1.031011400000       0.069404410000       0.353391990000       1.000000000000
C6 C       1.201468430000       0.070681160000       0.279722920000       1.000000000000
C7 C       1.292855470000      -0.041257140000       0.240502600000       1.000000000000
C8 C       1.380578040000       0.072045850000       0.202364640000       1.000000000000
C9 C       1.550663970000       0.074189290000       0.128937040000       1.000000000000
C10 C       1.553771220000       0.304448440000       0.127065280000       1.000000000000
C11 C       1.467390910000       0.418122800000       0.164098630000       1.000000000000
C12 C       1.375066450000       0.304974830000       0.204171130000       1.000000000000
C13 C       1.204637660000       0.304157320000       0.277765050000       1.000000000000
C14 C       1.114475590000       0.415978100000       0.316458200000       1.000000000000
C15 C       1.025474850000       0.302828310000       0.355203500000       1.000000000000
C16 C       0.855228530000       0.301119200000       0.428865820000       1.000000000000
C17 C       0.762055090000       0.412901850000       0.468954670000       1.000000000000
N1 N       0.764281090000      -0.043414790000       0.469088020000       1.000000000000
N2 N       1.116797580000      -0.040581540000       0.316593920000       1.000000000000
N3 N       1.469654510000      -0.038179080000       0.164177010000       1.000000000000
N4 N       1.290627830000       0.415335830000       0.240347270000       1.000000000000
N5 N       0.938398890000       0.412730770000       0.392580190000       1.000000000000
H1 H       0.605026940000       0.376076510000       0.537042600000       1.000000000000
H2 H       0.613797380000      -0.023064170000       0.534172730000       1.000000000000
H3 H       0.941518230000      -0.217523610000       0.392736320000       1.000000000000
H4 H       1.293715800000      -0.214917630000       0.240502540000       1.000000000000
H5 H       1.620138380000      -0.015598270000       0.099146160000       1.000000000000
H6 H       1.625118630000       0.383632540000       0.096115230000       1.000000000000
H7 H       1.464612950000       0.591845090000       0.164943940000       1.000000000000
H8 H       1.113691110000       0.589654380000       0.316427980000       1.000000000000
H9 H       0.763269000000       0.586645700000       0.468063050000       1.000000000000
#END
data_5a_opt-QR-2-1219-3
_audit_creation_method 'generated by cspy2.0'
_cell_length_a 6.2357
_cell_length_b 8.3426
_cell_length_c 16.8996
_cell_angle_alpha 94.3749
_cell_angle_beta 47.0786
_cell_angle_gamma 87.7023
loop_
_symmetry_equiv_pos_site_id
_symmetry_equiv_pos_as_xyz
1 -x,-y,-z
2 +x,+y,+z
loop_
_atom_site_label
_atom_site_type_symbol
_atom_site_fract_x
_atom_site_fract_y
_atom_site_fract_z
_atom_site_occupancy
C1 C       0.032365870000       0.404222890000       0.373985910000       1.000000000000
C2 C       0.269203860000       0.406785970000       0.370316590000       1.000000000000
C3 C       0.537232650000       0.543788650000       0.222171690000       1.000000000000
C4 C       0.788532570000       0.614497850000       0.145274870000       1.000000000000
C5 C       0.818659390000       0.688208820000       0.066141660000       1.000000000000
C6 C       1.086411160000       0.825792650000      -0.082341820000       1.000000000000
C7 C       1.341621040000       0.898712210000      -0.161425060000       1.000000000000
C8 C       1.367511280000       0.970430330000      -0.238252170000       1.000000000000
C9 C       1.633497050000       1.107747240000      -0.386239070000       1.000000000000
C10 C       1.409865060000       1.112037480000      -0.389876870000       1.000000000000
C11 C       1.160881630000       1.043157670000      -0.315194810000       1.000000000000
C12 C       1.127807370000       0.967749580000      -0.234491540000       1.000000000000
C13 C       0.859863860000       0.830112560000      -0.086153430000       1.000000000000
C14 C       0.606666500000       0.758204480000      -0.008110960000       1.000000000000
C15 C       0.578433260000       0.685479310000       0.069915000000       1.000000000000
C16 C       0.311150170000       0.548096780000       0.218382510000       1.000000000000
C17 C       0.052895040000       0.473802190000       0.299234770000       1.000000000000
N1 N       0.509068180000       0.472084480000       0.299277430000       1.000000000000
N2 N       1.063114990000       0.756614660000      -0.008071710000       1.000000000000
N3 N       1.617268260000       1.041491690000      -0.315267410000       1.000000000000
N4 N       0.885247740000       0.900398540000      -0.161524320000       1.000000000000
N5 N       0.331950530000       0.616055070000       0.145313080000       1.000000000000
H1 H      -0.158895740000       0.346816370000       0.436435510000       1.000000000000
H2 H       0.251053830000       0.350822400000       0.430450240000       1.000000000000
H3 H       0.962149890000       0.613745280000       0.145297400000       1.000000000000
H4 H       1.515469640000       0.898047340000      -0.161542650000       1.000000000000
H5 H       1.832160480000       1.163151580000      -0.446332430000       1.000000000000
H6 H       1.443632080000       1.170285520000      -0.452222880000       1.000000000000
H7 H       0.983921870000       1.042292090000      -0.313398440000       1.000000000000
H8 H       0.432963960000       0.758911490000      -0.008083850000       1.000000000000
H9 H      -0.117751280000       0.476126880000       0.297515650000       1.000000000000
#END
data_5a_opt-QR-2-8758-3
_audit_creation_method 'generated by cspy2.0'
_cell_length_a 11.562
_cell_length_b 6.2407
_cell_length_c 15.9152
_cell_angle_alpha 84.949
_cell_angle_beta 60.25279999999999
_cell_angle_gamma 128.2019
loop_
_symmetry_equiv_pos_site_id
_symmetry_equiv_pos_as_xyz
1 -x,-y,-z
2 +x,+y,+z
loop_
_atom_site_label
_atom_site_type_symbol
_atom_site_fract_x
_atom_site_fract_y
_atom_site_fract_z
_atom_site_occupancy
C1 C       0.737462190000       0.169351180000       0.440652840000       1.000000000000
C2 C       0.744617190000      -0.052511470000       0.441806570000       1.000000000000
C3 C       0.747812700000      -0.079937280000       0.585155520000       1.000000000000
C4 C       0.752914760000      -0.201970730000       0.658412160000       1.000000000000
C5 C       0.751040860000      -0.108141690000       0.736229730000       1.000000000000
C6 C       0.753953620000      -0.135135930000       0.880101960000       1.000000000000
C7 C       0.758939270000      -0.257711210000       0.955613720000       1.000000000000
C8 C       0.756863810000      -0.163618680000       1.031310860000       1.000000000000
C9 C       0.759552480000      -0.189917430000       1.174850470000       1.000000000000
C10 C       0.752490990000       0.030551080000       1.180827020000       1.000000000000
C11 C       0.747599020000       0.154080400000       1.109564120000       1.000000000000
C12 C       0.749681090000       0.060961400000       1.030050600000       1.000000000000
C13 C       0.746930360000       0.088596590000       0.886176690000       1.000000000000
C14 C       0.741964970000       0.210904530000       0.811718520000       1.000000000000
C15 C       0.743889330000       0.116990500000       0.734934510000       1.000000000000
C16 C       0.740786990000       0.143274870000       0.591197810000       1.000000000000
C17 C       0.735546260000       0.265784380000       0.514190760000       1.000000000000
N1 N       0.749552030000      -0.172691430000       0.509406290000       1.000000000000
N2 N       0.755866520000      -0.227963540000       0.807036180000       1.000000000000
N3 N       0.761661550000      -0.284345290000       1.104861380000       1.000000000000
N4 N       0.744974260000       0.181043930000       0.960389130000       1.000000000000
N5 N       0.738982130000       0.236875420000       0.663043100000       1.000000000000
H1 H       0.733641820000       0.256044640000       0.381067680000       1.000000000000
H2 H       0.746113820000      -0.128479310000       0.382667140000       1.000000000000
H3 H       0.758345330000      -0.368704550000       0.656507940000       1.000000000000
H4 H       0.764381970000      -0.424475260000       0.953821070000       1.000000000000
H5 H       0.763454130000      -0.287700100000       1.232182480000       1.000000000000
H6 H       0.751112520000       0.094526830000       1.242190250000       1.000000000000
H7 H       0.742065050000       0.321120900000       1.109751330000       1.000000000000
H8 H       0.736528200000       0.377633900000       0.813563930000       1.000000000000
H9 H       0.730122530000       0.432251820000       0.517724390000       1.000000000000
#END
data_5a_opt-QR-2-1927-3
_audit_creation_method 'generated by cspy2.0'
_cell_length_a 13.6143
_cell_length_b 6.2324
_cell_length_c 8.1958
_cell_angle_alpha 88.3852
_cell_angle_beta 96.2041
_cell_angle_gamma 67.4645
loop_
_symmetry_equiv_pos_site_id
_symmetry_equiv_pos_as_xyz
1 -x,-y,-z
2 +x,+y,+z
loop_
_atom_site_label
_atom_site_type_symbol
_atom_site_fract_x
_atom_site_fract_y
_atom_site_fract_z
_atom_site_occupancy
C1 C       0.375236650000       0.633734190000       0.902860590000       1.000000000000
C2 C       0.371547210000       0.406409380000       0.906877200000       1.000000000000
C3 C       0.223522660000       0.525213850000       1.043700740000       1.000000000000
C4 C       0.146679630000       0.474653140000       1.115022570000       1.000000000000
C5 C       0.067553780000       0.651268210000       1.187784330000       1.000000000000
C6 C      -0.080967850000       0.771352240000       1.324804290000       1.000000000000
C7 C      -0.160123790000       0.722734760000       1.398120340000       1.000000000000
C8 C      -0.237029200000       0.897612770000       1.468662150000       1.000000000000
C9 C      -0.385177930000       1.018282860000       1.605160070000       1.000000000000
C10 C      -0.388856890000       1.251564500000       1.607878880000       1.000000000000
C11 C      -0.314077540000       1.305447330000       1.538659170000       1.000000000000
C12 C      -0.233224580000       1.127557600000       1.464585200000       1.000000000000
C13 C      -0.084723670000       1.007915020000       1.327728620000       1.000000000000
C14 C      -0.006643480000       1.057316940000       1.255418640000       1.000000000000
C15 C       0.071405790000       0.881679280000       1.183688930000       1.000000000000
C16 C       0.219793760000       0.761245330000       1.046585680000       1.000000000000
C17 C       0.300529160000       0.808480850000       0.971604350000       1.000000000000
N1 N       0.300546860000       0.352016720000       0.972799030000       1.000000000000
N2 N      -0.006711250000       0.600658810000       1.256574170000       1.000000000000
N3 N      -0.314138100000       0.849029370000       1.539990090000       1.000000000000
N4 N      -0.160126940000       1.179458710000       1.396966500000       1.000000000000
N5 N       0.146811290000       0.931278750000       1.113796860000       1.000000000000
H1 H       0.437600580000       0.661988610000       0.844925460000       1.000000000000
H2 H       0.431625960000       0.267491700000       0.851582890000       1.000000000000
H3 H       0.146757550000       0.300864670000       1.115525440000       1.000000000000
H4 H      -0.160152810000       0.549034270000       1.398721820000       1.000000000000
H5 H      -0.445333240000       0.976596030000       1.660868730000       1.000000000000
H6 H      -0.451327360000       1.380756140000       1.665128450000       1.000000000000
H7 H      -0.312373200000       1.477868640000       1.536488180000       1.000000000000
H8 H      -0.006668460000       1.231057920000       1.254877650000       1.000000000000
H9 H       0.298779300000       0.983710750000       0.972651740000       1.000000000000
#END
data_5a_opt-QR-15-519-3
_audit_creation_method 'generated by cspy2.0'
_cell_length_a 54.4481
_cell_length_b 6.2391
_cell_length_c 8.3266
_cell_angle_alpha 90.0
_cell_angle_beta 64.48380000000002
_cell_angle_gamma 90.0
loop_
_symmetry_equiv_pos_site_id
_symmetry_equiv_pos_as_xyz
1 -x,-y,-z
2 +x,+y,+z
3 -x,+y,1/2-z
4 +x,-y,1/2+z
5 1/2-x,1/2-y,-z
6 1/2+x,1/2+y,+z
7 1/2-x,1/2+y,1/2-z
8 1/2+x,1/2-y,1/2+z
loop_
_atom_site_label
_atom_site_type_symbol
_atom_site_fract_x
_atom_site_fract_y
_atom_site_fract_z
_atom_site_occupancy
C1 C       0.221438570000       0.715176350000       0.903585890000       1.000000000000
C2 C       0.220554100000       0.945222110000       0.902257340000       1.000000000000
C3 C       0.183637600000       0.946911260000       0.837834330000       1.000000000000
C4 C       0.164484580000       1.059902810000       0.804540010000       1.000000000000
C5 C       0.144723710000       0.947837320000       0.770101960000       1.000000000000
C6 C       0.107675040000       0.948648150000       0.705707100000       1.000000000000
C7 C       0.087947430000       1.061571200000       0.671551900000       1.000000000000
C8 C       0.068748830000       0.949442530000       0.638224730000       1.000000000000
C9 C       0.031790280000       0.949386400000       0.574181280000       1.000000000000
C10 C       0.030831880000       0.719369470000       0.572389680000       1.000000000000
C11 C       0.049470010000       0.604730350000       0.604561560000       1.000000000000
C12 C       0.069660450000       0.716673430000       0.639537250000       1.000000000000
C13 C       0.106697880000       0.715425690000       0.703742140000       1.000000000000
C14 C       0.126163110000       0.602595160000       0.737423660000       1.000000000000
C15 C       0.145643920000       0.714557480000       0.771391880000       1.000000000000
C16 C       0.182662040000       0.714201240000       0.835910910000       1.000000000000
C17 C       0.202790590000       0.601382430000       0.870957260000       1.000000000000
N1 N       0.202869770000       1.057294020000       0.871507750000       1.000000000000
N2 N       0.126219890000       1.058776580000       0.738037410000       1.000000000000
N3 N       0.049525950000       1.060659260000       0.605027510000       1.000000000000
N4 N       0.087871780000       0.605398290000       0.670960170000       1.000000000000
N5 N       0.164439760000       0.603704560000       0.803965220000       1.000000000000
H1 H       0.236980950000       0.636259510000       0.930715160000       1.000000000000
H2 H       0.235556240000       1.035136340000       0.928514660000       1.000000000000
H3 H       0.164525750000       1.233418640000       0.804697940000       1.000000000000
H4 H       0.087975170000       1.235103080000       0.671629250000       1.000000000000
H5 H       0.016801930000       1.039934610000       0.548259920000       1.000000000000
H6 H       0.015236110000       0.641118170000       0.545392740000       1.000000000000
H7 H       0.049866670000       0.431146490000       0.605252360000       1.000000000000
H8 H       0.126123410000       0.429080110000       0.737307340000       1.000000000000
H9 H       0.202315570000       0.427795850000       0.870110300000       1.000000000000
#END
data_5a_opt-QR-14-154-3
_audit_creation_method 'generated by cspy2.0'
_cell_length_a 6.232
_cell_length_b 13.0695
_cell_length_c 17.7673
_cell_angle_alpha 90.0
_cell_angle_beta 64.5621
_cell_angle_gamma 90.0
loop_
_symmetry_equiv_pos_site_id
_symmetry_equiv_pos_as_xyz
1 -x,-y,-z
2 +x,+y,+z
3 -x,1/2+y,1/2-z
4 +x,1/2-y,1/2+z
loop_
_atom_site_label
_atom_site_type_symbol
_atom_site_fract_x
_atom_site_fract_y
_atom_site_fract_z
_atom_site_occupancy
C1 C       0.778878200000       0.518625640000       0.626028200000       1.000000000000
C2 C       0.550165280000       0.514260330000       0.624746630000       1.000000000000
C3 C       0.637752660000       0.362470320000       0.553080530000       1.000000000000
C4 C       0.570689780000       0.283373930000       0.516121100000       1.000000000000
C5 C       0.730826530000       0.202516360000       0.477626340000       1.000000000000
C6 C       0.819414050000       0.050227420000       0.405842570000       1.000000000000
C7 C       0.753710740000      -0.031230390000       0.367856920000       1.000000000000
C8 C       0.912485080000      -0.109804420000       0.330502650000       1.000000000000
C9 C       1.001631520000      -0.261695680000       0.258991810000       1.000000000000
C10 C       1.234704730000      -0.264888590000       0.256737560000       1.000000000000
C11 C       1.304791450000      -0.187926510000       0.292578860000       1.000000000000
C12 C       1.143888110000      -0.105326080000       0.331796400000       1.000000000000
C13 C       1.055849160000       0.046949960000       0.403474750000       1.000000000000
C14 C       1.122120160000       0.127283040000       0.440955850000       1.000000000000
C15 C       0.962720530000       0.207057780000       0.478919660000       1.000000000000
C16 C       0.873632460000       0.359215260000       0.550736620000       1.000000000000
C17 C       0.938145410000       0.442321780000       0.589607380000       1.000000000000
N1 N       0.480490790000       0.441178580000       0.590621690000       1.000000000000
N2 N       0.664166740000       0.126080680000       0.441987500000       1.000000000000
N3 N       0.847209460000      -0.189150220000       0.293524290000       1.000000000000
N4 N       1.211675320000      -0.030090700000       0.366803460000       1.000000000000
N5 N       1.028596700000       0.284648500000       0.515130300000       1.000000000000
H1 H       0.820429580000       0.582788770000       0.656080540000       1.000000000000
H2 H       0.423674350000       0.575666700000       0.654034660000       1.000000000000
H3 H       0.396526210000       0.283012830000       0.516495850000       1.000000000000
H4 H       0.579606980000      -0.031714640000       0.368160530000       1.000000000000
H5 H       0.946920710000      -0.323613500000       0.230144570000       1.000000000000
H6 H       1.350748200000      -0.328746000000       0.226466890000       1.000000000000
H7 H       1.477945930000      -0.185749270000       0.293097030000       1.000000000000
H8 H       1.296249240000       0.127706340000       0.440612180000       1.000000000000
H9 H       1.113381820000       0.440951480000       0.588435090000       1.000000000000
#END
data_5a_opt-QR-2-2038-3
_audit_creation_method 'generated by cspy2.0'
_cell_length_a 10.1545
_cell_length_b 6.2475
_cell_length_c 16.8088
_cell_angle_alpha 108.6397
_cell_angle_beta 116.79469999999999
_cell_angle_gamma 116.8718
loop_
_symmetry_equiv_pos_site_id
_symmetry_equiv_pos_as_xyz
1 -x,-y,-z
2 +x,+y,+z
loop_
_atom_site_label
_atom_site_type_symbol
_atom_site_fract_x
_atom_site_fract_y
_atom_site_fract_z
_atom_site_occupancy
C1 C       0.754930080000       0.393195540000       0.445475920000       1.000000000000
C2 C       0.765885480000       0.637580880000       0.453493780000       1.000000000000
C3 C       0.762456900000       0.758513240000       0.596090510000       1.000000000000
C4 C       0.766070180000       0.938924430000       0.672290240000       1.000000000000
C5 C       0.758920330000       0.885112030000       0.746331770000       1.000000000000
C6 C       0.755707250000       1.005732340000       0.889423760000       1.000000000000
C7 C       0.759428250000       1.188087410000       0.967875210000       1.000000000000
C8 C       0.752496470000       1.132544530000       1.039794890000       1.000000000000
C9 C       0.749423700000       1.252091650000       1.182539530000       1.000000000000
C10 C       0.738360270000       1.013730200000       1.181623620000       1.000000000000
C11 C       0.734403880000       0.833086630000       1.107356640000       1.000000000000
C12 C       0.741341450000       0.885165810000       1.031618330000       1.000000000000
C13 C       0.744343080000       0.763951760000       0.888517170000       1.000000000000
C14 C       0.740614690000       0.582567920000       0.811114520000       1.000000000000
C15 C       0.747710170000       0.637126070000       0.738087640000       1.000000000000
C16 C       0.751150090000       0.517238240000       0.595162980000       1.000000000000
C17 C       0.747697240000       0.333901390000       0.515206850000       1.000000000000
N1 N       0.769594460000       0.812344040000       0.524053580000       1.000000000000
N2 N       0.762643230000       1.061447030000       0.820050390000       1.000000000000
N3 N       0.756235930000       1.311527590000       1.116263740000       1.000000000000
N4 N       0.737460700000       0.709317690000       0.959021220000       1.000000000000
N5 N       0.744077380000       0.460041750000       0.663302510000       1.000000000000
H1 H       0.752692160000       0.260231140000       0.383886020000       1.000000000000
H2 H       0.771627830000       0.683536410000       0.397354890000       1.000000000000
H3 H       0.774297590000       1.120871710000       0.675575960000       1.000000000000
H4 H       0.767649910000       1.370140240000       0.971260420000       1.000000000000
H5 H       0.752506950000       1.395658520000       1.242240690000       1.000000000000
H6 H       0.733426080000       0.982164390000       1.240309080000       1.000000000000
H7 H       0.726267520000       0.649658630000       1.102370810000       1.000000000000
H8 H       0.732392050000       0.400596610000       0.807772630000       1.000000000000
H9 H       0.739431020000       0.153261890000       0.513556690000       1.000000000000
#END
data_5a_opt-QR-15-8573-3
_audit_creation_method 'generated by cspy2.0'
_cell_length_a 24.931
_cell_length_b 6.2368
_cell_length_c 16.5428
_cell_angle_alpha 90.0
_cell_angle_beta 97.5091
_cell_angle_gamma 90.0
loop_
_symmetry_equiv_pos_site_id
_symmetry_equiv_pos_as_xyz
1 -x,-y,-z
2 +x,+y,+z
3 -x,+y,1/2-z
4 +x,-y,1/2+z
5 1/2-x,1/2-y,-z
6 1/2+x,1/2+y,+z
7 1/2-x,1/2+y,1/2-z
8 1/2+x,1/2-y,1/2+z
loop_
_atom_site_label
_atom_site_type_symbol
_atom_site_fract_x
_atom_site_fract_y
_atom_site_fract_z
_atom_site_occupancy
C1 C       0.440378150000       0.482276440000       0.940438790000       1.000000000000
C2 C       0.439871960000       0.712240620000       0.945002390000       1.000000000000
C3 C       0.366444370000       0.713080180000       1.015258320000       1.000000000000
C4 C       0.328966920000       0.825567530000       1.053102410000       1.000000000000
C5 C       0.289102810000       0.713104090000       1.089286900000       1.000000000000
C6 C       0.215497120000       0.713060670000       1.159823160000       1.000000000000
C7 C       0.176922910000       0.825483830000       1.198787820000       1.000000000000
C8 C       0.138203760000       0.712943390000       1.233971210000       1.000000000000
C9 C       0.064839690000       0.712009260000       1.304348690000       1.000000000000
C10 C       0.061708890000       0.482057400000       1.303293040000       1.000000000000
C11 C       0.098077800000       0.367906910000       1.266349020000       1.000000000000
C12 C       0.138724130000       0.480264940000       1.229289050000       1.000000000000
C13 C       0.212267660000       0.479882710000       1.158722970000       1.000000000000
C14 C       0.250302380000       0.367535990000       1.120280580000       1.000000000000
C15 C       0.289632550000       0.479919730000       1.084586710000       1.000000000000
C16 C       0.363227300000       0.480403100000       1.014161390000       1.000000000000
C17 C       0.402664190000       0.368106040000       0.974477680000       1.000000000000
N1 N       0.405299620000       0.823869400000       0.980075210000       1.000000000000
N2 N       0.252940270000       0.823572160000       1.125920070000       1.000000000000
N3 N       0.100664040000       0.823685250000       1.271959060000       1.000000000000
N4 N       0.174266310000       0.369455310000       1.193192780000       1.000000000000
N5 N       0.326372500000       0.369544830000       1.047434430000       1.000000000000
H1 H       0.470891120000       0.403747380000       0.909877270000       1.000000000000
H2 H       0.470207260000       0.802471120000       0.917583260000       1.000000000000
H3 H       0.329983730000       0.999044430000       1.055179610000       1.000000000000
H4 H       0.177880140000       0.998959070000       1.200925870000       1.000000000000
H5 H       0.035562200000       0.802186730000       1.334028210000       1.000000000000
H6 H       0.030351770000       0.403463170000       1.332024370000       1.000000000000
H7 H       0.097964070000       0.194368770000       1.263443780000       1.000000000000
H8 H       0.249320770000       0.194073360000       1.118169940000       1.000000000000
H9 H       0.400823750000       0.194563860000       0.973201390000       1.000000000000
#END
data_5a_opt-QR-29-2075-3
_audit_creation_method 'generated by cspy2.0'
_cell_length_a 8.3137
_cell_length_b 6.2313
_cell_length_c 24.7791
_cell_angle_alpha 90.0
_cell_angle_beta 90.0
_cell_angle_gamma 90.0
loop_
_symmetry_equiv_pos_site_id
_symmetry_equiv_pos_as_xyz
1 +x,+y,+z
2 -x,-y,1/2+z
3 1/2+x,-y,+z
4 1/2-x,+y,1/2+z
loop_
_atom_site_label
_atom_site_type_symbol
_atom_site_fract_x
_atom_site_fract_y
_atom_site_fract_z
_atom_site_occupancy
C1 C       0.053020140000       0.581131360000       0.131395860000       1.000000000000
C2 C       0.048119170000       0.811446020000       0.133086780000       1.000000000000
C3 C      -0.120272860000       0.811949760000       0.206363860000       1.000000000000
C4 C      -0.208051460000       0.924448110000       0.244350390000       1.000000000000
C5 C      -0.297608920000       0.811616300000       0.283596580000       1.000000000000
C6 C      -0.466360150000       0.811235680000       0.357146060000       1.000000000000
C7 C      -0.556610140000       0.923661110000       0.396278840000       1.000000000000
C8 C      -0.643481130000       0.810801850000       0.434417010000       1.000000000000
C9 C      -0.811604180000       0.809538700000       0.507773240000       1.000000000000
C10 C      -0.815019200000       0.579213000000       0.509734440000       1.000000000000
C11 C      -0.729783310000       0.465047040000       0.472757840000       1.000000000000
C12 C      -0.638474340000       0.577767780000       0.432654020000       1.000000000000
C13 C      -0.469950950000       0.577689080000       0.359126350000       1.000000000000
C14 C      -0.380905060000       0.465356720000       0.320512890000       1.000000000000
C15 C      -0.292615740000       0.578074540000       0.281819420000       1.000000000000
C16 C      -0.123845140000       0.578905320000       0.208340400000       1.000000000000
C17 C      -0.031566490000       0.466610480000       0.168426780000       1.000000000000
N1 N      -0.032975200000       0.923088400000       0.168170940000       1.000000000000
N2 N      -0.382305590000       0.922099860000       0.320310110000       1.000000000000
N3 N      -0.731345650000       0.921525130000       0.472543770000       1.000000000000
N4 N      -0.555247610000       0.466913900000       0.396533520000       1.000000000000
N5 N      -0.206566140000       0.467697480000       0.244542250000       1.000000000000
H1 H       0.124319980000       0.502617930000       0.100547460000       1.000000000000
H2 H       0.116200630000       0.901943000000       0.103278210000       1.000000000000
H3 H      -0.208621040000       1.098182030000       0.244228130000       1.000000000000
H4 H      -0.557299610000       1.097405690000       0.396201190000       1.000000000000
H5 H      -0.880188850000       0.899728090000       0.537519810000       1.000000000000
H6 H      -0.885558680000       0.500362200000       0.540712340000       1.000000000000
H7 H      -0.727149330000       0.291231730000       0.472012670000       1.000000000000
H8 H      -0.380308190000       0.291617890000       0.320637570000       1.000000000000
H9 H      -0.032911830000       0.292789170000       0.169394520000       1.000000000000
#END
data_5a_opt-QR-2-11956-3
_audit_creation_method 'generated by cspy2.0'
_cell_length_a 9.4313
_cell_length_b 11.637
_cell_length_c 6.2463
_cell_angle_alpha 81.8401
_cell_angle_beta 105.9851
_cell_angle_gamma 82.18
loop_
_symmetry_equiv_pos_site_id
_symmetry_equiv_pos_as_xyz
1 -x,-y,-z
2 +x,+y,+z
loop_
_atom_site_label
_atom_site_type_symbol
_atom_site_fract_x
_atom_site_fract_y
_atom_site_fract_z
_atom_site_occupancy
C1 C       0.053272950000       0.811952700000       0.315160960000       1.000000000000
C2 C       0.063311930000       0.810522030000       0.090212560000       1.000000000000
C3 C       0.208294650000       0.953971150000       0.110065200000       1.000000000000
C4 C       0.286699740000       1.026001380000       0.010510250000       1.000000000000
C5 C       0.361080650000       1.105068900000       0.131904290000       1.000000000000
C6 C       0.506607880000       1.248851120000       0.152790260000       1.000000000000
C7 C       0.587332290000       1.323014340000       0.053680620000       1.000000000000
C8 C       0.659566420000       1.399806570000       0.174847370000       1.000000000000
C9 C       0.804769820000       1.543121330000       0.196625310000       1.000000000000
C10 C       0.801945490000       1.551646290000       0.422622170000       1.000000000000
C11 C       0.725479840000       1.481809750000       0.524035090000       1.000000000000
C12 C       0.649324100000       1.401234330000       0.402435450000       1.000000000000
C13 C       0.503740460000       1.257613720000       0.381911710000       1.000000000000
C14 C       0.424094230000       1.184499020000       0.481088190000       1.000000000000
C15 C       0.350762290000       1.106489700000       0.359943760000       1.000000000000
C16 C       0.205447920000       0.962703480000       0.338710380000       1.000000000000
C17 C       0.123232410000       0.886840420000       0.437549070000       1.000000000000
N1 N       0.135967140000       0.876895640000      -0.009300460000       1.000000000000
N2 N       0.436957730000       1.174550890000       0.034014800000       1.000000000000
N3 N       0.738251860000       1.471976850000       0.077136290000       1.000000000000
N4 N       0.574553700000       1.332992040000       0.500775750000       1.000000000000
N5 N       0.273800470000       1.035885490000       0.457587100000       1.000000000000
H1 H      -0.009974940000       0.753164640000       0.383463120000       1.000000000000
H2 H       0.006991450000       0.750316640000      -0.006654500000       1.000000000000
H3 H       0.291444640000       1.022220340000      -0.159607110000       1.000000000000
H4 H       0.592166860000       1.319332900000      -0.116438100000       1.000000000000
H5 H       0.866254220000       1.599354490000       0.116667720000       1.000000000000
H6 H       0.861038980000       1.613701100000       0.508502770000       1.000000000000
H7 H       0.719000880000       1.483825040000       0.693987160000       1.000000000000
H8 H       0.419304060000       1.188225150000       0.651206250000       1.000000000000
H9 H       0.120146430000       0.892238160000       0.607984190000       1.000000000000
#END
data_5a_opt-QR-2-14107-3
_audit_creation_method 'generated by cspy2.0'
_cell_length_a 8.9843
_cell_length_b 6.2503
_cell_length_c 15.901
_cell_angle_alpha 94.138
_cell_angle_beta 123.1733
_cell_angle_gamma 61.953900000000004
loop_
_symmetry_equiv_pos_site_id
_symmetry_equiv_pos_as_xyz
1 -x,-y,-z
2 +x,+y,+z
loop_
_atom_site_label
_atom_site_type_symbol
_atom_site_fract_x
_atom_site_fract_y
_atom_site_fract_z
_atom_site_occupancy
C1 C       0.242239000000       0.471685770000       0.524894220000       1.000000000000
C2 C       0.229951190000       0.708082380000       0.518220260000       1.000000000000
C3 C       0.234361460000       0.681970330000       0.374937010000       1.000000000000
C4 C       0.230589540000       0.783949170000       0.299040700000       1.000000000000
C5 C       0.238919970000       0.653638090000       0.223963620000       1.000000000000
C6 C       0.243121100000       0.626687840000       0.080194710000       1.000000000000
C7 C       0.239275400000       0.728257950000       0.002066220000       1.000000000000
C8 C       0.247386830000       0.598403460000      -0.070858340000       1.000000000000
C9 C       0.251429600000       0.570729880000      -0.214250050000       1.000000000000
C10 C       0.263869570000       0.333035090000      -0.214712000000       1.000000000000
C11 C       0.268006220000       0.228828170000      -0.140789100000       1.000000000000
C12 C       0.259867240000       0.359180930000      -0.064047160000       1.000000000000
C13 C       0.255876580000       0.385577310000       0.079697130000       1.000000000000
C14 C       0.259745940000       0.283874710000       0.156793250000       1.000000000000
C15 C       0.251480340000       0.413872990000       0.230838360000       1.000000000000
C16 C       0.247057020000       0.441390130000       0.374449310000       1.000000000000
C17 C       0.250629870000       0.340347570000       0.454130410000       1.000000000000
N1 N       0.226056780000       0.810229660000       0.448004580000       1.000000000000
N2 N       0.235042450000       0.754075610000       0.150590120000       1.000000000000
N3 N       0.243488580000       0.698667760000      -0.147007610000       1.000000000000
N4 N       0.263924060000       0.258090740000       0.008194210000       1.000000000000
N5 N       0.255268930000       0.313753040000       0.305304490000       1.000000000000
H1 H       0.244518980000       0.402143690000       0.586318580000       1.000000000000
H2 H       0.223285030000       0.812053670000       0.575175160000       1.000000000000
H3 H       0.221343590000       0.962715150000       0.296790850000       1.000000000000
H4 H       0.230028420000       0.907020280000      -0.000303810000       1.000000000000
H5 H       0.248219480000       0.652844350000      -0.273708130000       1.000000000000
H6 H       0.269682010000       0.240831570000      -0.274127590000       1.000000000000
H7 H       0.277134450000       0.050335370000      -0.136811020000       1.000000000000
H8 H       0.268989440000       0.105116470000       0.159114530000       1.000000000000
H9 H       0.259914010000       0.161206780000       0.454766610000       1.000000000000
#END
data_5a_opt-QR-14-5829-3
_audit_creation_method 'generated by cspy2.0'
_cell_length_a 8.9163
_cell_length_b 21.6134
_cell_length_c 7.1797
_cell_angle_alpha 90.0
_cell_angle_beta 65.3965
_cell_angle_gamma 90.0
loop_
_symmetry_equiv_pos_site_id
_symmetry_equiv_pos_as_xyz
1 -x,-y,-z
2 +x,+y,+z
3 -x,1/2+y,1/2-z
4 +x,1/2-y,1/2+z
loop_
_atom_site_label
_atom_site_type_symbol
_atom_site_fract_x
_atom_site_fract_y
_atom_site_fract_z
_atom_site_occupancy
C1 C       0.013183710000       0.699140230000       0.846821030000       1.000000000000
C2 C      -0.117135260000       0.677351210000       1.032804040000       1.000000000000
C3 C      -0.195825930000       0.603334590000       0.862611190000       1.000000000000
C4 C      -0.299229710000       0.555187030000       0.866980260000       1.000000000000
C5 C      -0.278177750000       0.525411040000       0.682636250000       1.000000000000
C6 C      -0.356469100000       0.451208130000       0.511284190000       1.000000000000
C7 C      -0.460945150000       0.401898480000       0.513002700000       1.000000000000
C8 C      -0.438577490000       0.373230340000       0.331246970000       1.000000000000
C9 C      -0.516077260000       0.299274990000       0.159682110000       1.000000000000
C10 C      -0.389602590000       0.317393530000      -0.034773640000       1.000000000000
C11 C      -0.286501380000       0.364662370000      -0.042990530000       1.000000000000
C12 C      -0.306736560000       0.395319800000       0.143125490000       1.000000000000
C13 C      -0.228331320000       0.469561240000       0.314017930000       1.000000000000
C14 C      -0.124452920000       0.518319510000       0.311125980000       1.000000000000
C15 C      -0.146040940000       0.547566660000       0.494131640000       1.000000000000
C16 C      -0.067940660000       0.621653400000       0.665811440000       1.000000000000
C17 C       0.037464040000       0.671736340000       0.666133590000       1.000000000000
N1 N      -0.216945460000       0.632199670000       1.043193920000       1.000000000000
N2 N      -0.378996810000       0.478706350000       0.688379120000       1.000000000000
N3 N      -0.541004610000       0.325087890000       0.333953440000       1.000000000000
N4 N      -0.206408190000       0.441459750000       0.135691750000       1.000000000000
N5 N      -0.044659220000       0.594814440000       0.489812680000       1.000000000000
H1 H       0.090018960000       0.737114010000       0.853900060000       1.000000000000
H2 H      -0.135743930000       0.699546280000       1.176798920000       1.000000000000
H3 H      -0.396069690000       0.540177430000       1.010513510000       1.000000000000
H4 H      -0.557873160000       0.386834490000       0.656400410000       1.000000000000
H5 H      -0.598094550000       0.261393640000       0.164925980000       1.000000000000
H6 H      -0.378542830000       0.292987200000      -0.171755130000       1.000000000000
H7 H      -0.188637290000       0.380557700000      -0.184519020000       1.000000000000
H8 H      -0.027578740000       0.533351630000       0.167666380000       1.000000000000
H9 H       0.133473240000       0.685901650000       0.520594200000       1.000000000000
#END
data_5a_opt-QR-9-2831-3
_audit_creation_method 'generated by cspy2.0'
_cell_length_a 6.2258
_cell_length_b 48.2462
_cell_length_c 5.2925
_cell_angle_alpha 90.0
_cell_angle_beta 53.8554
_cell_angle_gamma 90.0
loop_
_symmetry_equiv_pos_site_id
_symmetry_equiv_pos_as_xyz
1 +x,+y,+z
2 +x,-y,1/2+z
3 1/2+x,1/2+y,+z
4 1/2+x,1/2-y,1/2+z
loop_
_atom_site_label
_atom_site_type_symbol
_atom_site_fract_x
_atom_site_fract_y
_atom_site_fract_z
_atom_site_occupancy
C1 C       0.234100820000       1.030767770000       0.704631220000       1.000000000000
C2 C       0.007880750000       1.031668250000       0.696019520000       1.000000000000
C3 C       0.178946880000       1.068219760000       0.353064680000       1.000000000000
C4 C       0.155420640000       1.087185460000       0.175013560000       1.000000000000
C5 C       0.360087680000       1.106714730000      -0.008362660000       1.000000000000
C6 C       0.532683350000       1.143344740000      -0.352610330000       1.000000000000
C7 C       0.511955790000       1.162863610000      -0.536098630000       1.000000000000
C8 C       0.714131800000       1.181816670000      -0.714408710000       1.000000000000
C9 C       0.887237050000       1.218322080000      -1.057923070000       1.000000000000
C10 C       1.122009970000       1.219236190000      -1.066402550000       1.000000000000
C11 C       1.149520360000       1.200810370000      -0.892989710000       1.000000000000
C12 C       0.942928950000       1.180898850000      -0.705527960000       1.000000000000
C13 C       0.770750740000       1.144300920000      -0.361239340000       1.000000000000
C14 C       0.792661190000       1.125047760000      -0.180251180000       1.000000000000
C15 C       0.589318990000       1.105790260000       0.000662120000       1.000000000000
C16 C       0.416476790000       1.069164080000       0.344493590000       1.000000000000
C17 C       0.435312790000       1.049223090000       0.531578930000       1.000000000000
N1 N      -0.021544290000       1.049192400000       0.531503130000       1.000000000000
N2 N       0.335663190000       1.125022110000      -0.180544340000       1.000000000000
N3 N       0.692726570000       1.200814020000      -0.893202530000       1.000000000000
N4 N       0.969074770000       1.162896470000      -0.536026940000       1.000000000000
N5 N       0.612382330000       1.087195360000       0.175429950000       1.000000000000
H1 H       0.240408100000       1.015360220000       0.849111750000       1.000000000000
H2 H      -0.152349890000       1.016827130000       0.835265940000       1.000000000000
H3 H      -0.018549620000       1.087175330000       0.175181280000       1.000000000000
H4 H       0.338089150000       1.162879320000      -0.536180140000       1.000000000000
H5 H       0.866721860000       1.233146010000      -1.197361480000       1.000000000000
H6 H       1.273367410000       1.234621330000      -1.211248300000       1.000000000000
H7 H       1.321521050000       1.200372700000      -0.889097570000       1.000000000000
H8 H       0.966564140000       1.125047810000      -0.180292890000       1.000000000000
H9 H       0.611349310000       1.049643330000       0.527439670000       1.000000000000
#END
data_5a_opt-QR-14-3828-3
_audit_creation_method 'generated by cspy2.0'
_cell_length_a 12.2967
_cell_length_b 12.4767
_cell_length_c 8.4242
_cell_angle_alpha 90.0
_cell_angle_beta 99.5259
_cell_angle_gamma 90.0
loop_
_symmetry_equiv_pos_site_id
_symmetry_equiv_pos_as_xyz
1 -x,-y,-z
2 +x,+y,+z
3 -x,1/2+y,1/2-z
4 +x,1/2-y,1/2+z
loop_
_atom_site_label
_atom_site_type_symbol
_atom_site_fract_x
_atom_site_fract_y
_atom_site_fract_z
_atom_site_occupancy
C1 C       0.118343540000       0.185081700000       0.595079020000       1.000000000000
C2 C       0.122090580000       0.070042230000       0.591906430000       1.000000000000
C3 C       0.269945330000       0.069628550000       0.457952220000       1.000000000000
C4 C       0.346738070000       0.013344090000       0.388505940000       1.000000000000
C5 C       0.425748140000       0.069604880000       0.316924790000       1.000000000000
C6 C       0.574122200000       0.069620280000       0.182768420000       1.000000000000
C7 C       0.653226170000       0.013375860000       0.111390950000       1.000000000000
C8 C       0.730032570000       0.069663310000       0.041956980000       1.000000000000
C9 C       0.878035150000       0.070107690000      -0.091691280000       1.000000000000
C10 C       0.881632590000       0.185137380000      -0.095111580000       1.000000000000
C11 C       0.806902810000       0.242239090000      -0.027744430000       1.000000000000
C12 C       0.726157940000       0.186048090000       0.045166840000       1.000000000000
C13 C       0.577800510000       0.186263940000       0.179132020000       1.000000000000
C14 C       0.499767750000       0.242464440000       0.249538490000       1.000000000000
C15 C       0.421833490000       0.186255150000       0.320134350000       1.000000000000
C16 C       0.273608340000       0.186018480000       0.454364780000       1.000000000000
C17 C       0.192910570000       0.242196170000       0.527397590000       1.000000000000
N1 N       0.193045460000       0.014213230000       0.527761960000       1.000000000000
N2 N       0.499985600000       0.014339930000       0.249948630000       1.000000000000
N3 N       0.807108720000       0.014259870000      -0.027510410000       1.000000000000
N4 N       0.653101740000       0.241493960000       0.110971280000       1.000000000000
N5 N       0.346481640000       0.241475270000       0.388201040000       1.000000000000
H1 H       0.056011890000       0.224368090000       0.651535180000       1.000000000000
H2 H       0.062081570000       0.024921650000       0.646351630000       1.000000000000
H3 H       0.346721870000      -0.073423150000       0.388612830000       1.000000000000
H4 H       0.653317020000      -0.073396090000       0.111371430000       1.000000000000
H5 H       0.938149180000       0.024987380000      -0.145904070000       1.000000000000
H6 H       0.944029520000       0.224439340000      -0.151428290000       1.000000000000
H7 H       0.805142180000       0.329058340000      -0.026193330000       1.000000000000
H8 H       0.499753580000       0.329235060000       0.249491890000       1.000000000000
H9 H       0.194628980000       0.329006430000       0.525793730000       1.000000000000
#END
data_5a_opt-QR-15-13398-3
_audit_creation_method 'generated by cspy2.0'
_cell_length_a 24.1218
_cell_length_b 12.4785
_cell_length_c 8.6209
_cell_angle_alpha 90.0
_cell_angle_beta 79.7351
_cell_angle_gamma 90.0
loop_
_symmetry_equiv_pos_site_id
_symmetry_equiv_pos_as_xyz
1 -x,-y,-z
2 +x,+y,+z
3 -x,+y,1/2-z
4 +x,-y,1/2+z
5 1/2-x,1/2-y,-z
6 1/2+x,1/2+y,+z
7 1/2-x,1/2+y,1/2-z
8 1/2+x,1/2-y,1/2+z
loop_
_atom_site_label
_atom_site_type_symbol
_atom_site_fract_x
_atom_site_fract_y
_atom_site_fract_z
_atom_site_occupancy
C1 C       0.059397370000       0.816369090000       0.402997660000       1.000000000000
C2 C       0.061208300000       0.931389630000       0.406434000000       1.000000000000
C3 C       0.135073850000       0.931821490000       0.541047130000       1.000000000000
C4 C       0.173391770000       0.988104650000       0.610979830000       1.000000000000
C5 C       0.212898970000       0.931860520000       0.682802430000       1.000000000000
C6 C       0.287021480000       0.931845840000       0.817623080000       1.000000000000
C7 C       0.326502200000       0.988096120000       0.889494610000       1.000000000000
C8 C       0.364904450000       0.931819540000       0.959157410000       1.000000000000
C9 C       0.438843630000       0.931391100000       1.093471530000       1.000000000000
C10 C       0.440710130000       0.816369840000       1.096666680000       1.000000000000
C11 C       0.403414620000       0.759258800000       1.028821850000       1.000000000000
C12 C       0.363040960000       0.815448650000       0.955656570000       1.000000000000
C13 C       0.288928390000       0.815234610000       0.821032860000       1.000000000000
C14 C       0.249979420000       0.759027800000       0.750123450000       1.000000000000
C15 C       0.211006040000       0.815228250000       0.679304430000       1.000000000000
C16 C       0.136968680000       0.815449840000       0.544412980000       1.000000000000
C17 C       0.096684120000       0.759265080000       0.470876650000       1.000000000000
N1 N       0.096613830000       0.987226880000       0.471021740000       1.000000000000
N2 N       0.249946450000       0.987109390000       0.750226720000       1.000000000000
N3 N       0.403381090000       0.987231490000       1.029109210000       1.000000000000
N4 N       0.326575110000       0.760003630000       0.889401330000       1.000000000000
N5 N       0.173400050000       0.760001280000       0.610778260000       1.000000000000
H1 H       0.028287890000       0.777083900000       0.346160480000       1.000000000000
H2 H       0.031206880000       0.976502240000       0.351809290000       1.000000000000
H3 H       0.173327130000       1.074854940000       0.611056820000       1.000000000000
H4 H       0.326493240000       1.074857290000       0.889698120000       1.000000000000
H5 H       0.468854570000       0.976502710000       1.148079630000       1.000000000000
H6 H       0.471911730000       0.777094080000       1.153189150000       1.000000000000
H7 H       0.402596050000       0.672465130000       1.027070430000       1.000000000000
H8 H       0.250011490000       0.672277510000       0.749987140000       1.000000000000
H9 H       0.097603630000       0.672460170000       0.472303210000       1.000000000000
#END
data_5a_opt-QR-2-10327-3
_audit_creation_method 'generated by cspy2.0'
_cell_length_a 19.8752
_cell_length_b 6.2436
_cell_length_c 6.6865
_cell_angle_alpha 128.0261
_cell_angle_beta 86.2041
_cell_angle_gamma 99.8397
loop_
_symmetry_equiv_pos_site_id
_symmetry_equiv_pos_as_xyz
1 -x,-y,-z
2 +x,+y,+z
loop_
_atom_site_label
_atom_site_type_symbol
_atom_site_fract_x
_atom_site_fract_y
_atom_site_fract_z
_atom_site_occupancy
C1 C       0.437718460000       0.376367260000       0.150794650000       1.000000000000
C2 C       0.433117430000       0.143979800000       0.150357770000       1.000000000000
C3 C       0.360916440000      -0.132206620000      -0.206184350000       1.000000000000
C4 C       0.322078780000      -0.385498980000      -0.387144340000       1.000000000000
C5 C       0.284891550000      -0.422363000000      -0.581866350000       1.000000000000
C6 C       0.212562530000      -0.698571780000      -0.939619980000       1.000000000000
C7 C       0.172658770000      -0.956066050000      -1.126185570000       1.000000000000
C8 C       0.136626600000      -0.988729570000      -1.315541210000       1.000000000000
C9 C       0.064562480000      -1.263344500000      -1.672420580000       1.000000000000
C10 C       0.065597910000      -1.044646070000      -1.689714280000       1.000000000000
C11 C       0.103364210000      -0.793600720000      -1.513781430000       1.000000000000
C12 C       0.141293770000      -0.753454370000      -1.314888250000       1.000000000000
C13 C       0.213541500000      -0.476874180000      -0.957210910000       1.000000000000
C14 C       0.252924720000      -0.221477620000      -0.773273640000       1.000000000000
C15 C       0.289565770000      -0.186522490000      -0.581143700000       1.000000000000
C16 C       0.361909370000       0.089031250000      -0.223697180000       1.000000000000
C17 C       0.402673910000       0.349421130000      -0.033308010000       1.000000000000
N1 N       0.397139900000      -0.097577700000      -0.016582780000       1.000000000000
N2 N       0.247404600000      -0.668859340000      -0.756721150000       1.000000000000
N3 N       0.097764540000      -1.240758530000      -1.497226130000       1.000000000000
N4 N       0.178180160000      -0.508825750000      -1.142900770000       1.000000000000
N5 N       0.327649030000       0.061995040000      -0.403561690000       1.000000000000
H1 H       0.469121000000       0.569448960000       0.298150710000       1.000000000000
H2 H       0.461336890000       0.167280860000       0.298412880000       1.000000000000
H3 H       0.319970470000      -0.555496940000      -0.380613660000       1.000000000000
H4 H       0.170484810000      -1.126288200000      -1.119896180000       1.000000000000
H5 H       0.034196120000      -1.463675250000      -1.814007170000       1.000000000000
H6 H       0.036207450000      -1.083742050000      -1.843050770000       1.000000000000
H7 H       0.106370440000      -0.620212440000      -1.516019260000       1.000000000000
H8 H       0.255058440000      -0.051374650000      -0.779685650000       1.000000000000
H9 H       0.403982920000       0.516351740000      -0.043910760000       1.000000000000
#END
data_5a_opt-QR-15-5232-3
_audit_creation_method 'generated by cspy2.0'
_cell_length_a 8.3525
_cell_length_b 6.2337
_cell_length_c 49.1936
_cell_angle_alpha 90.0
_cell_angle_beta 91.0666
_cell_angle_gamma 90.0
loop_
_symmetry_equiv_pos_site_id
_symmetry_equiv_pos_as_xyz
1 -x,-y,-z
2 +x,+y,+z
3 -x,+y,1/2-z
4 +x,-y,1/2+z
5 1/2-x,1/2-y,-z
6 1/2+x,1/2+y,+z
7 1/2-x,1/2+y,1/2-z
8 1/2+x,1/2-y,1/2+z
loop_
_atom_site_label
_atom_site_type_symbol
_atom_site_fract_x
_atom_site_fract_y
_atom_site_fract_z
_atom_site_occupancy
C1 C       0.186020580000       0.613698220000       0.529203080000       1.000000000000
C2 C       0.190361320000       0.383459910000       0.530108080000       1.000000000000
C3 C       0.363883560000       0.382542890000       0.566778380000       1.000000000000
C4 C       0.453941040000       0.269882270000       0.585817070000       1.000000000000
C5 C       0.546616130000       0.382450310000       0.605422010000       1.000000000000
C6 C       0.720470580000       0.382418010000       0.642226990000       1.000000000000
C7 C       0.813115900000       0.269799740000       0.661833360000       1.000000000000
C8 C       0.903034950000       0.382419060000       0.680894470000       1.000000000000
C9 C       1.076280450000       0.383262570000       0.717604950000       1.000000000000
C10 C       1.080562260000       0.613485190000       0.718521400000       1.000000000000
C11 C       0.993083750000       0.727828600000       0.700004170000       1.000000000000
C12 C       0.898613930000       0.615386540000       0.679965500000       1.000000000000
C13 C       0.724980630000       0.615863460000       0.643162490000       1.000000000000
C14 C       0.633585820000       0.728380700000       0.623822890000       1.000000000000
C15 C       0.542226850000       0.615905530000       0.604473700000       1.000000000000
C16 C       0.368327830000       0.615484860000       0.567713430000       1.000000000000
C17 C       0.273611760000       0.727973760000       0.547712530000       1.000000000000
N1 N       0.273576150000       0.271675470000       0.547689160000       1.000000000000
N2 N       0.633534970000       0.271797940000       0.623821820000       1.000000000000
N3 N       0.993192950000       0.271515900000       0.699999280000       1.000000000000
N4 N       0.813198920000       0.726386610000       0.661853980000       1.000000000000
N5 N       0.453942350000       0.726454980000       0.585797330000       1.000000000000
H1 H       0.112857970000       0.692346850000       0.513751170000       1.000000000000
H2 H       0.119882750000       0.293174440000       0.515217190000       1.000000000000
H3 H       0.453964670000       0.096209920000       0.585788670000       1.000000000000
H4 H       0.813270360000       0.096132220000       0.661831310000       1.000000000000
H5 H       1.146655100000       0.292950740000       0.732499520000       1.000000000000
H6 H       1.153500040000       0.692130760000       0.734003350000       1.000000000000
H7 H       0.990942250000       0.901562700000       0.699584650000       1.000000000000
H8 H       0.633510410000       0.902033310000       0.623838890000       1.000000000000
H9 H       0.275567110000       0.901728420000       0.548154640000       1.000000000000
#END
data_5a_opt-QR-2-9480-3
_audit_creation_method 'generated by cspy2.0'
_cell_length_a 6.2415
_cell_length_b 15.0002
_cell_length_c 8.098
_cell_angle_alpha 118.79370000000002
_cell_angle_beta 74.8555
_cell_angle_gamma 100.5008
loop_
_symmetry_equiv_pos_site_id
_symmetry_equiv_pos_as_xyz
1 -x,-y,-z
2 +x,+y,+z
loop_
_atom_site_label
_atom_site_type_symbol
_atom_site_fract_x
_atom_site_fract_y
_atom_site_fract_z
_atom_site_occupancy
C1 C       0.245331720000       0.516664850000       0.794591760000       1.000000000000
C2 C       0.018494180000       0.515893360000       0.784747720000       1.000000000000
C3 C       0.050977220000       0.371896410000       0.494184170000       1.000000000000
C4 C      -0.043106680000       0.298518930000       0.342079420000       1.000000000000
C5 C       0.086028540000       0.220139180000       0.188127380000       1.000000000000
C6 C       0.119393910000       0.075638290000      -0.103152770000       1.000000000000
C7 C       0.025824510000       0.000008950000      -0.259630170000       1.000000000000
C8 C       0.154438990000      -0.076211580000      -0.409063370000       1.000000000000
C9 C       0.188512160000      -0.220359960000      -0.699418640000       1.000000000000
C10 C       0.416985970000      -0.226783540000      -0.703981990000       1.000000000000
C11 C       0.513263830000      -0.155420650000      -0.556114570000       1.000000000000
C12 C       0.383953910000      -0.075370990000      -0.399030260000       1.000000000000
C13 C       0.351120270000       0.069095340000      -0.107974630000       1.000000000000
C14 C       0.444816250000       0.143670180000       0.046387130000       1.000000000000
C15 C       0.316040250000       0.221008110000       0.198204220000       1.000000000000
C16 C       0.282186810000       0.365381420000       0.489412390000       1.000000000000
C17 C       0.375202710000       0.442575980000       0.649253640000       1.000000000000
N1 N      -0.076049700000       0.448192210000       0.644138330000       1.000000000000
N2 N      -0.006697050000       0.149237630000       0.041246770000       1.000000000000
N3 N       0.062062560000      -0.149869960000      -0.561446280000       1.000000000000
N4 N       0.477327980000      -0.005630260000      -0.254586540000       1.000000000000
N5 N       0.408386520000       0.293011890000       0.347350300000       1.000000000000
H1 H       0.309001330000       0.576385990000       0.917992250000       1.000000000000
H2 H      -0.084341180000       0.575484000000       0.901693060000       1.000000000000
H3 H      -0.214811210000       0.300728310000       0.340166220000       1.000000000000
H4 H      -0.145871420000       0.002104780000      -0.261771240000       1.000000000000
H5 H       0.112722060000      -0.277780660000      -0.818352000000       1.000000000000
H6 H       0.508723020000      -0.288517350000      -0.825407590000       1.000000000000
H7 H       0.684619000000      -0.155892550000      -0.550650660000       1.000000000000
H8 H       0.616514410000       0.141541350000       0.048423990000       1.000000000000
H9 H       0.547343150000       0.438727020000       0.647870660000       1.000000000000
#END
data_5a_opt-QR-2-3569-3
_audit_creation_method 'generated by cspy2.0'
_cell_length_a 8.2362
_cell_length_b 15.1604
_cell_length_c 6.2466
_cell_angle_alpha 120.4561
_cell_angle_beta 106.6036
_cell_angle_gamma 86.3811
loop_
_symmetry_equiv_pos_site_id
_symmetry_equiv_pos_as_xyz
1 -x,-y,-z
2 +x,+y,+z
loop_
_atom_site_label
_atom_site_type_symbol
_atom_site_fract_x
_atom_site_fract_y
_atom_site_fract_z
_atom_site_occupancy
C1 C       0.979838780000       0.280094100000       0.964477560000       1.000000000000
C2 C       0.968064940000       0.280552960000       1.190063430000       1.000000000000
C3 C       0.822560030000       0.423975150000       1.311933400000       1.000000000000
C4 C       0.743053990000       0.496923320000       1.483683390000       1.000000000000
C5 C       0.669230660000       0.575068870000       1.439443140000       1.000000000000
C6 C       0.523173550000       0.718838070000       1.560649640000       1.000000000000
C7 C       0.441312900000       0.793938340000       1.734071420000       1.000000000000
C8 C       0.369624910000       0.869831560000       1.687824720000       1.000000000000
C9 C       0.223861440000       1.013152130000       1.807701270000       1.000000000000
C10 C       0.228370540000       1.019779710000       1.588075700000       1.000000000000
C11 C       0.305992710000       0.948994100000       1.416625870000       1.000000000000
C12 C       0.381630280000       0.869324400000       1.459560770000       1.000000000000
C13 C       0.527759130000       0.725667500000       1.338092550000       1.000000000000
C14 C       0.608536830000       0.651621100000       1.165642840000       1.000000000000
C15 C       0.681313070000       0.574545470000       1.210695260000       1.000000000000
C16 C       0.827159610000       0.430769830000       1.089841390000       1.000000000000
C17 C       0.910481510000       0.354007920000       0.915030060000       1.000000000000
N1 N       0.894338810000       0.347829450000       1.356147870000       1.000000000000
N2 N       0.592266410000       0.645467180000       1.606978230000       1.000000000000
N3 N       0.289816130000       0.942924020000       1.857853130000       1.000000000000
N4 N       0.457502290000       0.800142430000       1.292739550000       1.000000000000
N5 N       0.759372200000       0.503022350000       1.042275940000       1.000000000000
H1 H       1.043882040000       0.220657240000       0.837362560000       1.000000000000
H2 H       1.023928040000       0.221095290000       1.228225080000       1.000000000000
H3 H       0.737022730000       0.494555830000       1.651598530000       1.000000000000
H4 H       0.435186890000       0.791690960000       1.902091840000       1.000000000000
H5 H       0.161494490000       1.070135310000       1.944055440000       1.000000000000
H6 H       0.169638270000       1.081214460000       1.562856190000       1.000000000000
H7 H       0.313751610000       0.949589220000       1.247124660000       1.000000000000
H8 H       0.614625080000       0.653922520000       0.997679160000       1.000000000000
H9 H       0.914843900000       0.358002580000       0.748404760000       1.000000000000
#END
data_5a_opt-QR-14-6403-3
_audit_creation_method 'generated by cspy2.0'
_cell_length_a 6.2386
_cell_length_b 12.9496
_cell_length_c 17.488
_cell_angle_alpha 90.0
_cell_angle_beta 64.6565
_cell_angle_gamma 90.0
loop_
_symmetry_equiv_pos_site_id
_symmetry_equiv_pos_as_xyz
1 -x,-y,-z
2 +x,+y,+z
3 -x,1/2+y,1/2-z
4 +x,1/2-y,1/2+z
loop_
_atom_site_label
_atom_site_type_symbol
_atom_site_fract_x
_atom_site_fract_y
_atom_site_fract_z
_atom_site_occupancy
C1 C       0.911689210000       0.610995270000       0.455179920000       1.000000000000
C2 C       0.685548030000       0.607598480000       0.451982350000       1.000000000000
C3 C       0.856707660000       0.612908330000       0.306970440000       1.000000000000
C4 C       0.833268970000       0.613939270000       0.231887120000       1.000000000000
C5 C       1.037881590000       0.618459740000       0.154193990000       1.000000000000
C6 C       1.210434330000       0.623661900000       0.008757100000       1.000000000000
C7 C       1.189691500000       0.624680490000      -0.068539170000       1.000000000000
C8 C       1.391746110000       0.629034320000      -0.144019690000       1.000000000000
C9 C       1.564677550000       0.634151400000      -0.289037500000       1.000000000000
C10 C       1.799361940000       0.637778790000      -0.293037050000       1.000000000000
C11 C       1.826935830000       0.636960250000      -0.220044590000       1.000000000000
C12 C       1.620498160000       0.632510900000      -0.140738060000       1.000000000000
C13 C       1.448485700000       0.627409280000       0.004637560000       1.000000000000
C14 C       1.470381850000       0.626409440000       0.080866380000       1.000000000000
C15 C       1.267114150000       0.621945260000       0.157509730000       1.000000000000
C16 C       1.094212400000       0.616638940000       0.302876260000       1.000000000000
C17 C       1.112907180000       0.615429330000       0.381807490000       1.000000000000
N1 N       0.656192040000       0.608432620000       0.382634230000       1.000000000000
N2 N       1.013456420000       0.619346820000       0.081664830000       1.000000000000
N3 N       1.370312090000       0.630008070000      -0.219313200000       1.000000000000
N4 N       1.646699940000       0.631722970000      -0.069385500000       1.000000000000
N5 N       1.290134380000       0.620975540000       0.231159840000       1.000000000000
H1 H       0.917892210000       0.609920280000       0.516161430000       1.000000000000
H2 H       0.525319540000       0.604053560000       0.511019540000       1.000000000000
H3 H       0.659390680000       0.611317760000       0.232253030000       1.000000000000
H4 H       1.015956850000       0.622083980000      -0.068292640000       1.000000000000
H5 H       1.544168180000       0.634856050000      -0.347777640000       1.000000000000
H6 H       1.950609890000       0.641087550000      -0.354306030000       1.000000000000
H7 H       1.998803320000       0.639487330000      -0.218662730000       1.000000000000
H8 H       1.644189690000       0.629023430000       0.080571570000       1.000000000000
H9 H       1.288811100000       0.618100710000       0.379798060000       1.000000000000
#END
data_5a_opt-QR-15-13105-3
_audit_creation_method 'generated by cspy2.0'
_cell_length_a 22.4554
_cell_length_b 6.2452
_cell_length_c 18.5607
_cell_angle_alpha 90.0
_cell_angle_beta 100.3137
_cell_angle_gamma 90.0
loop_
_symmetry_equiv_pos_site_id
_symmetry_equiv_pos_as_xyz
1 -x,-y,-z
2 +x,+y,+z
3 -x,+y,1/2-z
4 +x,-y,1/2+z
5 1/2-x,1/2-y,-z
6 1/2+x,1/2+y,+z
7 1/2-x,1/2+y,1/2-z
8 1/2+x,1/2-y,1/2+z
loop_
_atom_site_label
_atom_site_type_symbol
_atom_site_fract_x
_atom_site_fract_y
_atom_site_fract_z
_atom_site_occupancy
C1 C       0.472758970000       0.505046510000       0.657533370000       1.000000000000
C2 C       0.472754200000       0.734520140000       0.652307440000       1.000000000000
C3 C       0.544984880000       0.732062590000       0.579217720000       1.000000000000
C4 C       0.581612050000       0.842644130000       0.539626610000       1.000000000000
C5 C       0.621050590000       0.728607370000       0.502207090000       1.000000000000
C6 C       0.693441270000       0.725254870000       0.428866010000       1.000000000000
C7 C       0.731138910000       0.835723310000       0.388095250000       1.000000000000
C8 C       0.769439210000       0.721666850000       0.351767820000       1.000000000000
C9 C       0.841589340000       0.717436200000       0.278583860000       1.000000000000
C10 C       0.845138310000       0.487800360000       0.280166290000       1.000000000000
C11 C       0.809623870000       0.375521320000       0.318796640000       1.000000000000
C12 C       0.769413480000       0.489499250000       0.357089390000       1.000000000000
C13 C       0.697114260000       0.492412030000       0.430467640000       1.000000000000
C14 C       0.659950260000       0.382014390000       0.470695330000       1.000000000000
C15 C       0.621026160000       0.495937040000       0.507569760000       1.000000000000
C16 C       0.548635160000       0.499721720000       0.580838830000       1.000000000000
C17 C       0.510087540000       0.389403550000       0.622342090000       1.000000000000
N1 N       0.506540400000       0.844359160000       0.615603130000       1.000000000000
N2 N       0.656383340000       0.837226420000       0.463892410000       1.000000000000
N3 N       0.806127810000       0.830488350000       0.312015460000       1.000000000000
N4 N       0.734706780000       0.380496090000       0.394858260000       1.000000000000
N5 N       0.585128530000       0.387425410000       0.546442100000       1.000000000000
H1 H       0.442899200000       0.428049520000       0.689476600000       1.000000000000
H2 H       0.442739830000       0.825913860000       0.680634400000       1.000000000000
H3 H       0.580258050000       1.015799840000       0.537105900000       1.000000000000
H4 H       0.729836090000       1.008868940000       0.385531950000       1.000000000000
H5 H       0.870193770000       0.806108690000       0.247536990000       1.000000000000
H6 H       0.876136500000       0.407971890000       0.250452080000       1.000000000000
H7 H       0.810085470000       0.202339100000       0.322187870000       1.000000000000
H8 H       0.661263610000       0.208862190000       0.473238130000       1.000000000000
H9 H       0.512253490000       0.216143110000       0.624024250000       1.000000000000
#END
data_5a_opt-QR-14-4653-3
_audit_creation_method 'generated by cspy2.0'
_cell_length_a 9.1998
_cell_length_b 6.2354
_cell_length_c 22.7261
_cell_angle_alpha 90.0
_cell_angle_beta 79.9688
_cell_angle_gamma 90.0
loop_
_symmetry_equiv_pos_site_id
_symmetry_equiv_pos_as_xyz
1 -x,-y,-z
2 +x,+y,+z
3 -x,1/2+y,1/2-z
4 +x,1/2-y,1/2+z
loop_
_atom_site_label
_atom_site_type_symbol
_atom_site_fract_x
_atom_site_fract_y
_atom_site_fract_z
_atom_site_occupancy
C1 C       0.557886650000       0.978868760000       0.656804000000       1.000000000000
C2 C       0.559524670000       0.748697280000       0.659091110000       1.000000000000
C3 C       0.706375250000       0.746850180000       0.730922210000       1.000000000000
C4 C       0.781619660000       0.633752770000       0.768448990000       1.000000000000
C5 C       0.861008390000       0.745775610000       0.806613700000       1.000000000000
C6 C       1.008114330000       0.744801650000       0.878706600000       1.000000000000
C7 C       1.085519130000       0.631746490000       0.917363740000       1.000000000000
C8 C       1.162569080000       0.743849270000       0.954464740000       1.000000000000
C9 C       1.309168970000       0.743763830000       1.026387490000       1.000000000000
C10 C       1.314747750000       0.973888170000       1.027674670000       1.000000000000
C11 C       1.241757000000       1.088647280000       0.991129280000       1.000000000000
C12 C       1.160864410000       0.976760240000       0.952107910000       1.000000000000
C13 C       1.013951780000       0.978157260000       0.880023350000       1.000000000000
C14 C       0.937611570000       1.091123070000       0.841884960000       1.000000000000
C15 C       0.859311590000       0.979163680000       0.804243050000       1.000000000000
C16 C       0.712154870000       0.979691710000       0.732230750000       1.000000000000
C17 C       0.632980700000       1.092653020000       0.692808510000       1.000000000000
N1 N       0.628979790000       0.636505700000       0.693780580000       1.000000000000
N2 N       0.933590790000       0.634722690000       0.842904300000       1.000000000000
N3 N       1.237884840000       0.632493620000       0.992136030000       1.000000000000
N4 N       1.089565200000       1.088175340000       0.916384680000       1.000000000000
N5 N       0.785557420000       1.090160540000       0.767410990000       1.000000000000
H1 H       0.496619540000       1.057886630000       0.626371390000       1.000000000000
H2 H       0.499142480000       0.658803210000       0.630127470000       1.000000000000
H3 H       0.780123790000       0.460136110000       0.768783870000       1.000000000000
H4 H       1.084137850000       0.458148150000       0.917746710000       1.000000000000
H5 H       1.367913210000       0.653109450000       1.055770720000       1.000000000000
H6 H       1.377149450000       1.052104950000       1.057842460000       1.000000000000
H7 H       1.241440750000       1.262340730000       0.989940530000       1.000000000000
H8 H       0.939053280000       1.264729200000       0.841520600000       1.000000000000
H9 H       0.636140540000       1.266300880000       0.693306550000       1.000000000000
#END
data_5a_opt-QR-33-1557-3
_audit_creation_method 'generated by cspy2.0'
_cell_length_a 17.6545
_cell_length_b 11.8958
_cell_length_c 6.239
_cell_angle_alpha 90.0
_cell_angle_beta 90.0
_cell_angle_gamma 90.0
loop_
_symmetry_equiv_pos_site_id
_symmetry_equiv_pos_as_xyz
1 +x,+y,+z
2 -x,-y,1/2+z
3 1/2+x,1/2-y,+z
4 1/2-x,1/2+y,1/2+z
loop_
_atom_site_label
_atom_site_type_symbol
_atom_site_fract_x
_atom_site_fract_y
_atom_site_fract_z
_atom_site_occupancy
C1 C       0.758010630000       0.205757020000       0.882634330000       1.000000000000
C2 C       0.759481060000       0.209624140000       0.652567390000       1.000000000000
C3 C       0.830757730000       0.370750190000       0.650629730000       1.000000000000
C4 C       0.867618000000       0.454341240000       0.537513150000       1.000000000000
C5 C       0.905898770000       0.540485890000       0.649435690000       1.000000000000
C6 C       0.977469890000       0.701989430000       0.648397120000       1.000000000000
C7 C       1.015470720000       0.787985980000       0.535332760000       1.000000000000
C8 C       1.052699430000       0.871617650000       0.647315970000       1.000000000000
C9 C       1.124121590000       1.032608800000       0.647126850000       1.000000000000
C10 C       1.126216340000       1.036719320000       0.877146930000       1.000000000000
C11 C       1.090321880000       0.955533070000       0.991890530000       1.000000000000
C12 C       1.051172310000       0.867655190000       0.880101080000       1.000000000000
C13 C       0.979585090000       0.706275360000       0.881614530000       1.000000000000
C14 C       0.942103170000       0.621452920000       0.994570630000       1.000000000000
C15 C       0.904344120000       0.536499600000       0.882742170000       1.000000000000
C16 C       0.832856830000       0.375001970000       0.883336190000       1.000000000000
C17 C       0.794129250000       0.287123600000       0.996304260000       1.000000000000
N1 N       0.793515270000       0.286836500000       0.540363860000       1.000000000000
N2 N       0.941544990000       0.621168880000       0.538388130000       1.000000000000
N3 N       1.089728630000       0.955341930000       0.535957130000       1.000000000000
N4 N       1.016069610000       0.788316740000       0.991519260000       1.000000000000
N5 N       0.868151890000       0.454548010000       0.993709280000       1.000000000000
H1 H       0.728089690000       0.137864920000       0.961653500000       1.000000000000
H2 H       0.730408790000       0.144159270000       0.562753270000       1.000000000000
H3 H       0.867332810000       0.454208870000       0.363994150000       1.000000000000
H4 H       1.015233740000       0.787993940000       0.361786890000       1.000000000000
H5 H       1.153002280000       1.097950100000       0.556455520000       1.000000000000
H6 H       1.156448110000       1.104572900000       0.955264570000       1.000000000000
H7 H       1.089753440000       0.953675230000       1.165491260000       1.000000000000
H8 H       0.942356170000       0.621508330000       1.168091350000       1.000000000000
H9 H       0.795229620000       0.289077090000       1.169875480000       1.000000000000
#END
data_5a_opt-QR-19-261-3
_audit_creation_method 'generated by cspy2.0'
_cell_length_a 16.135
_cell_length_b 13.0431
_cell_length_c 6.2324
_cell_angle_alpha 90.0
_cell_angle_beta 90.0
_cell_angle_gamma 90.0
loop_
_symmetry_equiv_pos_site_id
_symmetry_equiv_pos_as_xyz
1 +x,+y,+z
2 -x,1/2+y,1/2-z
3 1/2-x,-y,1/2+z
4 1/2+x,1/2-y,-z
loop_
_atom_site_label
_atom_site_type_symbol
_atom_site_fract_x
_atom_site_fract_y
_atom_site_fract_z
_atom_site_occupancy
C1 C       0.990682860000       0.233516500000       0.539510210000       1.000000000000
C2 C       0.988722010000       0.237795890000       0.769758310000       1.000000000000
C3 C       0.918098100000       0.390349550000       0.768807340000       1.000000000000
C4 C       0.881333300000       0.469779820000       0.880554780000       1.000000000000
C5 C       0.843658940000       0.551042620000       0.766973610000       1.000000000000
C6 C       0.772722870000       0.703972070000       0.765154110000       1.000000000000
C7 C       0.734824730000       0.785689710000       0.876801310000       1.000000000000
C8 C       0.698179900000       0.864571350000       0.763164760000       1.000000000000
C9 C       0.627401220000       1.017019690000       0.760483550000       1.000000000000
C10 C       0.625827650000       1.020298790000       0.530157600000       1.000000000000
C11 C       0.661647200000       0.943113230000       0.416746990000       1.000000000000
C12 C       0.700195680000       0.860221400000       0.530229670000       1.000000000000
C13 C       0.771148150000       0.707400940000       0.531592050000       1.000000000000
C14 C       0.808517130000       0.626796840000       0.420045620000       1.000000000000
C15 C       0.845702920000       0.546649960000       0.533504130000       1.000000000000
C16 C       0.916523860000       0.393755940000       0.535764170000       1.000000000000
C17 C       0.955128070000       0.310269820000       0.424275390000       1.000000000000
N1 N       0.954763990000       0.311178740000       0.880661430000       1.000000000000
N2 N       0.808093430000       0.627732060000       0.876683370000       1.000000000000
N3 N       0.661237380000       0.944150330000       0.873155960000       1.000000000000
N4 N       0.735223840000       0.784802480000       0.420116180000       1.000000000000
N5 N       0.881806730000       0.468774020000       0.423865810000       1.000000000000
H1 H       1.020482420000       0.169041930000       0.461625010000       1.000000000000
H2 H       1.017335440000       0.176041980000       0.860807040000       1.000000000000
H3 H       0.881243320000       0.470099710000       1.054245920000       1.000000000000
H4 H       0.734699470000       0.786146150000       1.050484050000       1.000000000000
H5 H       0.598584350000       1.079109030000       0.850075160000       1.000000000000
H6 H       0.596008500000       1.084361250000       0.450740230000       1.000000000000
H7 H       0.662561250000       0.940932500000       0.242989320000       1.000000000000
H8 H       0.808636860000       0.626412350000       0.246348720000       1.000000000000
H9 H       0.954397040000       0.311665630000       0.250482070000       1.000000000000
#END
data_5a_opt-QR-15-485-3
_audit_creation_method 'generated by cspy2.0'
_cell_length_a 10.183
_cell_length_b 7.2364
_cell_length_c 35.1477
_cell_angle_alpha 90.0
_cell_angle_beta 90.8932
_cell_angle_gamma 90.0
loop_
_symmetry_equiv_pos_site_id
_symmetry_equiv_pos_as_xyz
1 -x,-y,-z
2 +x,+y,+z
3 -x,+y,1/2-z
4 +x,-y,1/2+z
5 1/2-x,1/2-y,-z
6 1/2+x,1/2+y,+z
7 1/2-x,1/2+y,1/2-z
8 1/2+x,1/2-y,1/2+z
loop_
_atom_site_label
_atom_site_type_symbol
_atom_site_fract_x
_atom_site_fract_y
_atom_site_fract_z
_atom_site_occupancy
C1 C       0.049433890000       0.740005700000       0.531072990000       1.000000000000
C2 C       0.164542320000       0.854097490000       0.534077090000       1.000000000000
C3 C       0.275317170000       0.637823830000       0.569853470000       1.000000000000
C4 C       0.387583920000       0.583768750000       0.589450170000       1.000000000000
C5 C       0.391617150000       0.409478810000       0.607498030000       1.000000000000
C6 C       0.502349170000       0.192017310000       0.643316090000       1.000000000000
C7 C       0.616311540000       0.134565280000       0.663440830000       1.000000000000
C8 C       0.618664580000      -0.036505810000       0.680923910000       1.000000000000
C9 C       0.728680910000      -0.253865060000       0.716602820000       1.000000000000
C10 C       0.619064290000      -0.378726190000       0.715348850000       1.000000000000
C11 C       0.507527430000      -0.328594960000       0.696281810000       1.000000000000
C12 C       0.502140380000      -0.151845760000       0.677863260000       1.000000000000
C13 C       0.391221790000       0.065335080000       0.642091340000       1.000000000000
C14 C       0.278112320000       0.121266620000       0.622225300000       1.000000000000
C15 C       0.274813810000       0.293943270000       0.604444690000       1.000000000000
C16 C       0.164426180000       0.511435650000       0.568611210000       1.000000000000
C17 C       0.049322090000       0.571296850000       0.548061760000       1.000000000000
N1 N       0.272010040000       0.808161590000       0.552260200000       1.000000000000
N2 N       0.500993830000       0.358142400000       0.626425660000       1.000000000000
N3 N       0.730275360000      -0.091832010000       0.700518820000       1.000000000000
N4 N       0.393488080000      -0.102445180000       0.659250970000       1.000000000000
N5 N       0.164651500000       0.346960180000       0.585239650000       1.000000000000
H1 H      -0.035453990000       0.790519880000       0.515261840000       1.000000000000
H2 H       0.163814860000       0.988967150000       0.520393620000       1.000000000000
H3 H       0.472284630000       0.674009900000       0.591053570000       1.000000000000
H4 H       0.701094680000       0.224619670000       0.665073960000       1.000000000000
H5 H       0.817600920000      -0.295048460000       0.731930710000       1.000000000000
H6 H       0.627256740000      -0.511005910000       0.729652320000       1.000000000000
H7 H       0.421476220000      -0.416255850000       0.694232140000       1.000000000000
H8 H       0.193369870000       0.031114310000       0.620611740000       1.000000000000
H9 H      -0.034155340000       0.478563130000       0.546865430000       1.000000000000
#END
data_5a_opt-QR-14-6163-3
_audit_creation_method 'generated by cspy2.0'
_cell_length_a 11.4125
_cell_length_b 6.2385
_cell_length_c 18.3357
_cell_angle_alpha 90.0
_cell_angle_beta 100.0612
_cell_angle_gamma 90.0
loop_
_symmetry_equiv_pos_site_id
_symmetry_equiv_pos_as_xyz
1 -x,-y,-z
2 +x,+y,+z
3 -x,1/2+y,1/2-z
4 +x,1/2-y,1/2+z
loop_
_atom_site_label
_atom_site_type_symbol
_atom_site_fract_x
_atom_site_fract_y
_atom_site_fract_z
_atom_site_occupancy
C1 C       0.945966070000       0.459864450000       0.658919190000       1.000000000000
C2 C       0.951740400000       0.229861080000       0.658648890000       1.000000000000
C3 C       1.094347310000       0.229016160000       0.584713260000       1.000000000000
C4 C       1.169464140000       0.116490270000       0.547100850000       1.000000000000
C5 C       1.244621140000       0.228968650000       0.506837220000       1.000000000000
C6 C       1.387754590000       0.229009170000       0.432757120000       1.000000000000
C7 C       1.465112260000       0.116554100000       0.394064580000       1.000000000000
C8 C       1.538150520000       0.229085190000       0.354988940000       1.000000000000
C9 C       1.680943210000       0.230000390000       0.281158960000       1.000000000000
C10 C       1.682278800000       0.459967530000       0.277755350000       1.000000000000
C11 C       1.609116510000       0.574154960000       0.314237880000       1.000000000000
C12 C       1.532245100000       0.461776950000       0.355246070000       1.000000000000
C13 C       1.389116470000       0.462202000000       0.429244360000       1.000000000000
C14 C       1.312795940000       0.574566660000       0.467408010000       1.000000000000
C15 C       1.238665630000       0.462179980000       0.507112260000       1.000000000000
C16 C       1.095705000000       0.461705970000       0.581222130000       1.000000000000
C17 C       1.016834620000       0.574059130000       0.620814870000       1.000000000000
N1 N       1.021228950000       0.118211660000       0.623944300000       1.000000000000
N2 N       1.317277030000       0.118468500000       0.470555970000       1.000000000000
N3 N       1.613547040000       0.118331400000       0.317322950000       1.000000000000
N4 N       1.460718970000       0.572639500000       0.390888300000       1.000000000000
N5 N       1.164942890000       0.572576100000       0.543974490000       1.000000000000
H1 H       0.885122680000       0.538401330000       0.689562890000       1.000000000000
H2 H       0.894706800000       0.139660550000       0.689301120000       1.000000000000
H3 H       1.171054430000      -0.056992880000       0.548283900000       1.000000000000
H4 H       1.466822570000      -0.056958690000       0.395179220000       1.000000000000
H5 H       1.739780040000       0.139793800000       0.251794800000       1.000000000000
H6 H       1.741740790000       0.538545520000       0.246145630000       1.000000000000
H7 H       1.605807720000       0.747718950000       0.313961890000       1.000000000000
H8 H       1.311164280000       0.748038770000       0.466235700000       1.000000000000
H9 H       1.016866240000       0.747616880000       0.618791050000       1.000000000000
#END
data_5a_opt-QR-2-2967-3
_audit_creation_method 'generated by cspy2.0'
_cell_length_a 15.5215
_cell_length_b 6.2463
_cell_length_c 10.6076
_cell_angle_alpha 112.5393
_cell_angle_beta 42.5976
_cell_angle_gamma 104.8882
loop_
_symmetry_equiv_pos_site_id
_symmetry_equiv_pos_as_xyz
1 -x,-y,-z
2 +x,+y,+z
loop_
_atom_site_label
_atom_site_type_symbol
_atom_site_fract_x
_atom_site_fract_y
_atom_site_fract_z
_atom_site_occupancy
C1 C       0.070048060000       0.252397480000       0.124641710000       1.000000000000
C2 C       0.064114730000       0.028857980000       0.139413810000       1.000000000000
C3 C       0.135364570000       0.166691580000       0.282743790000       1.000000000000
C4 C       0.168598490000       0.127636800000       0.362623460000       1.000000000000
C5 C       0.210380760000       0.312768120000       0.433787480000       1.000000000000
C6 C       0.281716100000       0.451925140000       0.577699990000       1.000000000000
C7 C       0.315936160000       0.415094070000       0.659907200000       1.000000000000
C8 C       0.356544500000       0.598200760000       0.729028190000       1.000000000000
C9 C       0.427598230000       0.737879780000       0.872646220000       1.000000000000
C10 C       0.437008480000       0.968292160000       0.865030270000       1.000000000000
C11 C       0.404980280000       1.010931950000       0.786971170000       1.000000000000
C12 C       0.362538020000       0.824300510000       0.713984730000       1.000000000000
C13 C       0.291381920000       0.685624070000       0.569953210000       1.000000000000
C14 C       0.257651160000       0.723362830000       0.488804830000       1.000000000000
C15 C       0.216412210000       0.539334830000       0.418658280000       1.000000000000
C16 C       0.144988010000       0.399848260000       0.274992420000       1.000000000000
C17 C       0.109818240000       0.435064150000       0.191388870000       1.000000000000
N1 N       0.094556990000      -0.014809310000       0.213598680000       1.000000000000
N2 N       0.242331990000       0.273306240000       0.511170320000       1.000000000000
N3 N       0.389805180000       0.561127750000       0.809197740000       1.000000000000
N4 N       0.331260810000       0.865247190000       0.637662310000       1.000000000000
N5 N       0.183876160000       0.577663820000       0.340228420000       1.000000000000
H1 H       0.042579310000       0.271473180000       0.060485350000       1.000000000000
H2 H       0.032165800000      -0.116489240000       0.085636380000       1.000000000000
H3 H       0.162822360000      -0.043656100000       0.370945430000       1.000000000000
H4 H       0.310226990000       0.243912720000       0.668338050000       1.000000000000
H5 H       0.453420890000       0.705182960000       0.935348800000       1.000000000000
H6 H       0.469506070000       1.104363960000       0.921855250000       1.000000000000
H7 H       0.409851350000       1.180617290000       0.776949110000       1.000000000000
H8 H       0.263393070000       0.894595800000       0.480433840000       1.000000000000
H9 H       0.116399170000       0.608015020000       0.184713180000       1.000000000000
#END
data_5a_opt-QR-14-471-3
_audit_creation_method 'generated by cspy2.0'
_cell_length_a 13.7228
_cell_length_b 6.239
_cell_length_c 25.3763
_cell_angle_alpha 90.0
_cell_angle_beta 36.2048
_cell_angle_gamma 90.0
loop_
_symmetry_equiv_pos_site_id
_symmetry_equiv_pos_as_xyz
1 -x,-y,-z
2 +x,+y,+z
3 -x,1/2+y,1/2-z
4 +x,1/2-y,1/2+z
loop_
_atom_site_label
_atom_site_type_symbol
_atom_site_fract_x
_atom_site_fract_y
_atom_site_fract_z
_atom_site_occupancy
C1 C       0.805592140000       0.225485270000       0.035750840000       1.000000000000
C2 C       0.795946400000       0.455379690000       0.039868740000       1.000000000000
C3 C       0.582831170000       0.455356010000       0.073438070000       1.000000000000
C4 C       0.470081970000       0.567372170000       0.092464850000       1.000000000000
C5 C       0.358273030000       0.454469520000       0.108840130000       1.000000000000
C6 C       0.144398440000       0.453571020000       0.142618490000       1.000000000000
C7 C       0.028313040000       0.565517280000       0.162223890000       1.000000000000
C8 C      -0.080337410000       0.452562910000       0.178164710000       1.000000000000
C9 C      -0.293680350000       0.450795080000       0.211913730000       1.000000000000
C10 C      -0.294638670000       0.220879040000       0.209487240000       1.000000000000
C11 C      -0.184821300000       0.107176120000       0.190832410000       1.000000000000
C12 C      -0.070484340000       0.219982130000       0.173969490000       1.000000000000
C13 C       0.143375670000       0.220439260000       0.140127250000       1.000000000000
C14 C       0.257914370000       0.108567230000       0.120763240000       1.000000000000
C15 C       0.368196930000       0.221390540000       0.104618350000       1.000000000000
C16 C       0.581826810000       0.222718240000       0.070952860000       1.000000000000
C17 C       0.700202840000       0.110888240000       0.051053850000       1.000000000000
N1 N       0.691642750000       0.566541610000       0.057549100000       1.000000000000
N2 N       0.249223710000       0.564497070000       0.127322680000       1.000000000000
N3 N      -0.193469680000       0.562829270000       0.197314600000       1.000000000000
N4 N       0.036856260000       0.109607940000       0.155725670000       1.000000000000
N5 N       0.478827460000       0.111447580000       0.085912830000       1.000000000000
H1 H       0.896868140000       0.147333220000       0.020508410000       1.000000000000
H2 H       0.880785850000       0.545922460000       0.027514920000       1.000000000000
H3 H       0.466930220000       0.740807150000       0.094887460000       1.000000000000
H4 H       0.024992340000       0.738946960000       0.164673640000       1.000000000000
H5 H      -0.381993030000       0.540596820000       0.226895630000       1.000000000000
H6 H      -0.383142440000       0.141955820000       0.222644130000       1.000000000000
H7 H      -0.179123250000      -0.066292640000       0.188036650000       1.000000000000
H8 H       0.261139790000      -0.064850590000       0.118332110000       1.000000000000
H9 H       0.700908200000      -0.062602210000       0.049030980000       1.000000000000
#END
data_5a_opt-QR-19-1811-3
_audit_creation_method 'generated by cspy2.0'
_cell_length_a 12.8883
_cell_length_b 15.9976
_cell_length_c 6.2402
_cell_angle_alpha 90.0
_cell_angle_beta 90.0
_cell_angle_gamma 90.0
loop_
_symmetry_equiv_pos_site_id
_symmetry_equiv_pos_as_xyz
1 +x,+y,+z
2 -x,1/2+y,1/2-z
3 1/2-x,-y,1/2+z
4 1/2+x,1/2-y,-z
loop_
_atom_site_label
_atom_site_type_symbol
_atom_site_fract_x
_atom_site_fract_y
_atom_site_fract_z
_atom_site_occupancy
C1 C       0.390576060000       0.717709300000       0.481983470000       1.000000000000
C2 C       0.385482720000       0.721315200000       0.711726420000       1.000000000000
C3 C       0.379977350000       0.864594630000       0.711870850000       1.000000000000
C4 C       0.374704780000       0.938987090000       0.823902190000       1.000000000000
C5 C       0.374138310000       1.015529950000       0.711156630000       1.000000000000
C6 C       0.368502950000       1.159196860000       0.710384970000       1.000000000000
C7 C       0.363067780000       1.235788380000       0.822356740000       1.000000000000
C8 C       0.362519380000       1.310112850000       0.709534280000       1.000000000000
C9 C       0.356822420000       1.453374960000       0.707887400000       1.000000000000
C10 C       0.361621390000       1.456882910000       0.478117890000       1.000000000000
C11 C       0.366960660000       1.384547640000       0.364408670000       1.000000000000
C12 C       0.367690570000       1.306416110000       0.477070190000       1.000000000000
C13 C       0.373433820000       1.162806280000       0.477377730000       1.000000000000
C14 C       0.378822050000       1.087263040000       0.365510060000       1.000000000000
C15 C       0.379369670000       1.011778920000       0.478177650000       1.000000000000
C16 C       0.384881340000       0.868179070000       0.479370440000       1.000000000000
C17 C       0.390279020000       0.789986600000       0.367529990000       1.000000000000
N1 N       0.380450750000       0.790041840000       0.822921670000       1.000000000000
N2 N       0.368923060000       1.087383590000       0.821152550000       1.000000000000
N3 N       0.357148400000       1.384713650000       0.819807320000       1.000000000000
N4 N       0.372926690000       1.235734270000       0.366690260000       1.000000000000
N5 N       0.384597330000       0.938811720000       0.368246090000       1.000000000000
H1 H       0.394555470000       0.657293460000       0.403798610000       1.000000000000
H2 H       0.385764090000       0.663168670000       0.802165930000       1.000000000000
H3 H       0.371006490000       0.938972420000       0.997229880000       1.000000000000
H4 H       0.359377020000       1.235885070000       0.995663310000       1.000000000000
H5 H       0.352588190000       1.511572150000       0.797710710000       1.000000000000
H6 H       0.360844820000       1.517238710000       0.399298840000       1.000000000000
H7 H       0.370689790000       1.382810920000       0.191018610000       1.000000000000
H8 H       0.382510780000       1.087221740000       0.192189010000       1.000000000000
H9 H       0.393886600000       0.791630170000       0.194133540000       1.000000000000
#END
data_5a_opt-QR-14-1441-3
_audit_creation_method 'generated by cspy2.0'
_cell_length_a 12.7722
_cell_length_b 6.233
_cell_length_c 16.3698
_cell_angle_alpha 90.0
_cell_angle_beta 100.8399
_cell_angle_gamma 90.0
loop_
_symmetry_equiv_pos_site_id
_symmetry_equiv_pos_as_xyz
1 -x,-y,-z
2 +x,+y,+z
3 -x,1/2+y,1/2-z
4 +x,1/2-y,1/2+z
loop_
_atom_site_label
_atom_site_type_symbol
_atom_site_fract_x
_atom_site_fract_y
_atom_site_fract_z
_atom_site_occupancy
C1 C       0.120561790000       0.455105920000       0.353207680000       1.000000000000
C2 C       0.126663760000       0.224989610000       0.354128870000       1.000000000000
C3 C       0.273093890000       0.225319930000       0.459446510000       1.000000000000
C4 C       0.350313330000       0.113330790000       0.513293020000       1.000000000000
C5 C       0.427322660000       0.226500660000       0.570442220000       1.000000000000
C6 C       0.574105040000       0.227694230000       0.676156250000       1.000000000000
C7 C       0.653502820000       0.115788940000       0.731661800000       1.000000000000
C8 C       0.728228530000       0.229008580000       0.787225530000       1.000000000000
C9 C       0.874508690000       0.231053080000       0.892690830000       1.000000000000
C10 C       0.875656220000       0.461207770000       0.897018960000       1.000000000000
C11 C       0.800603150000       0.574900430000       0.844629430000       1.000000000000
C12 C       0.722021520000       0.461834230000       0.786237300000       1.000000000000
C13 C       0.575376710000       0.461088730000       0.680552500000       1.000000000000
C14 C       0.497036920000       0.572918840000       0.625807090000       1.000000000000
C15 C       0.421102150000       0.459849640000       0.569426230000       1.000000000000
C16 C       0.274355250000       0.458212570000       0.463814300000       1.000000000000
C17 C       0.193241160000       0.569977380000       0.407195000000       1.000000000000
N1 N       0.198068720000       0.113834560000       0.403817540000       1.000000000000
N2 N       0.501887780000       0.116510680000       0.622503600000       1.000000000000
N3 N       0.805547040000       0.118756410000       0.841310270000       1.000000000000
N4 N       0.648703720000       0.572189490000       0.735040990000       1.000000000000
N5 N       0.345392870000       0.569730660000       0.516582130000       1.000000000000
H1 H       0.057982660000       0.533206880000       0.309403950000       1.000000000000
H2 H       0.068171290000       0.134229170000       0.310697490000       1.000000000000
H3 H       0.352145950000      -0.060273020000       0.511965330000       1.000000000000
H4 H       0.655451000000      -0.057805650000       0.730392820000       1.000000000000
H5 H       0.934885240000       0.141263350000       0.934842800000       1.000000000000
H6 H       0.936447490000       0.540333390000       0.942056430000       1.000000000000
H7 H       0.796974570000       0.748531240000       0.844713530000       1.000000000000
H8 H       0.495147680000       0.746499540000       0.627113450000       1.000000000000
H9 H       0.193074160000       0.743661160000       0.409732620000       1.000000000000
#END
data_5a_opt-QR-15-6520-3
_audit_creation_method 'generated by cspy2.0'
_cell_length_a 25.5001
_cell_length_b 6.2343
_cell_length_c 16.2793
_cell_angle_alpha 90.0
_cell_angle_beta 97.4592
_cell_angle_gamma 90.0
loop_
_symmetry_equiv_pos_site_id
_symmetry_equiv_pos_as_xyz
1 -x,-y,-z
2 +x,+y,+z
3 -x,+y,1/2-z
4 +x,-y,1/2+z
5 1/2-x,1/2-y,-z
6 1/2+x,1/2+y,+z
7 1/2-x,1/2+y,1/2-z
8 1/2+x,1/2-y,1/2+z
loop_
_atom_site_label
_atom_site_type_symbol
_atom_site_fract_x
_atom_site_fract_y
_atom_site_fract_z
_atom_site_occupancy
C1 C       0.064269850000       0.207999940000       0.301443370000       1.000000000000
C2 C       0.064954590000      -0.022058150000       0.296824180000       1.000000000000
C3 C       0.137923880000      -0.022188910000       0.228055870000       1.000000000000
C4 C       0.175268320000      -0.134393510000       0.190932910000       1.000000000000
C5 C       0.214834810000      -0.021498200000       0.155632290000       1.000000000000
C6 C       0.288083990000      -0.020758470000       0.086761410000       1.000000000000
C7 C       0.326554290000      -0.132881060000       0.048658430000       1.000000000000
C8 C       0.365018220000      -0.019928790000       0.014476360000       1.000000000000
C9 C       0.438095970000      -0.018347140000      -0.054139120000       1.000000000000
C10 C       0.441030590000       0.211744060000      -0.052912650000       1.000000000000
C11 C       0.404721530000       0.325595040000      -0.016843010000       1.000000000000
C12 C       0.364296320000       0.212823930000       0.019138270000       1.000000000000
C13 C       0.291076320000       0.212542380000       0.087917770000       1.000000000000
C14 C       0.253127490000       0.324575780000       0.125517870000       1.000000000000
C15 C       0.214095440000       0.211781210000       0.160304600000       1.000000000000
C16 C       0.140914930000       0.210613520000       0.229223250000       1.000000000000
C17 C       0.101666210000       0.322593720000       0.268167030000       1.000000000000
N1 N       0.099407970000      -0.133381800000       0.262451840000       1.000000000000
N2 N       0.250926680000      -0.131656230000       0.119830630000       1.000000000000
N3 N       0.402514210000      -0.130384170000      -0.022631850000       1.000000000000
N4 N       0.328792140000       0.323380190000       0.054352670000       1.000000000000
N5 N       0.177458190000       0.321877490000       0.196675970000       1.000000000000
H1 H       0.033901530000       0.286265510000       0.331435270000       1.000000000000
H2 H       0.034872920000      -0.112604200000       0.323618450000       1.000000000000
H3 H       0.174370800000      -0.307913680000       0.188749090000       1.000000000000
H4 H       0.325719050000      -0.306397200000       0.046411580000       1.000000000000
H5 H       0.467314130000      -0.108295190000      -0.083145480000       1.000000000000
H6 H       0.472216500000       0.290624070000      -0.080808020000       1.000000000000
H7 H       0.404737000000       0.499211980000      -0.013794400000       1.000000000000
H8 H       0.253989880000       0.498116450000       0.127748690000       1.000000000000
H9 H       0.103373890000       0.496213210000       0.269597790000       1.000000000000
#END
data_5a_opt-QR-5-3703-3
_audit_creation_method 'generated by cspy2.0'
_cell_length_a 10.2076
_cell_length_b 7.1835
_cell_length_c 18.7732
_cell_angle_alpha 90.0
_cell_angle_beta 71.4196
_cell_angle_gamma 90.0
loop_
_symmetry_equiv_pos_site_id
_symmetry_equiv_pos_as_xyz
1 -x,+y,-z
2 +x,+y,+z
3 1/2-x,1/2+y,-z
4 1/2+x,1/2+y,+z
loop_
_atom_site_label
_atom_site_type_symbol
_atom_site_fract_x
_atom_site_fract_y
_atom_site_fract_z
_atom_site_occupancy
C1 C       0.310743460000       0.553344150000       0.934155580000       1.000000000000
C2 C       0.429126920000       0.667259290000       0.928834790000       1.000000000000
C3 C       0.578853550000       0.449329070000       0.858048100000       1.000000000000
C4 C       0.712460830000       0.394347640000       0.819569470000       1.000000000000
C5 C       0.736143290000       0.219331760000       0.783466420000       1.000000000000
C6 C       0.885844670000       0.000394670000       0.712415730000       1.000000000000
C7 C       1.021698980000      -0.057891220000       0.672800610000       1.000000000000
C8 C       1.043053330000      -0.229544970000       0.637740400000       1.000000000000
C9 C       1.191873380000      -0.448230930000       0.566855740000       1.000000000000
C10 C       1.080898020000      -0.572966850000       0.568655460000       1.000000000000
C11 C       0.948621410000      -0.522062490000       0.606201750000       1.000000000000
C12 C       0.923219510000      -0.344746990000       0.643173900000       1.000000000000
C13 C       0.773384220000      -0.126236270000       0.714245160000       1.000000000000
C14 C       0.638664650000      -0.069489950000       0.753343890000       1.000000000000
C15 C       0.616025700000       0.103876590000       0.788939280000       1.000000000000
C16 C       0.466613900000       0.322993040000       0.859886610000       1.000000000000
C17 C       0.329134770000       0.383877910000       0.900219890000       1.000000000000
N1 N       0.556400760000       0.620477760000       0.893151600000       1.000000000000
N2 N       0.866090830000       0.167199740000       0.746219900000       1.000000000000
N3 N       1.175974740000      -0.285628180000       0.599120990000       1.000000000000
N4 N       0.794315270000      -0.294668320000       0.679882640000       1.000000000000
N5 N       0.484962180000       0.157741750000       0.826713000000       1.000000000000
H1 H       0.208646690000       0.604658720000       0.965177590000       1.000000000000
H2 H       0.413517170000       0.802732870000       0.956155310000       1.000000000000
H3 H       0.798906370000       0.484418420000       0.816936690000       1.000000000000
H4 H       1.108270010000       0.031993790000       0.670116430000       1.000000000000
H5 H       1.297476340000      -0.490018720000       0.536670540000       1.000000000000
H6 H       1.104621980000      -0.705661360000       0.539950110000       1.000000000000
H7 H       0.860321880000      -0.609503600000       0.609680580000       1.000000000000
H8 H       0.552150580000      -0.159474290000       0.756006730000       1.000000000000
H9 H       0.244340070000       0.291285560000       0.902049000000       1.000000000000
#END
data_5a_opt-QR-2-8805-3
_audit_creation_method 'generated by cspy2.0'
_cell_length_a 14.9658
_cell_length_b 7.959
_cell_length_c 6.2444
_cell_angle_alpha 104.4895
_cell_angle_beta 86.0047
_cell_angle_gamma 65.0818
loop_
_symmetry_equiv_pos_site_id
_symmetry_equiv_pos_as_xyz
1 -x,-y,-z
2 +x,+y,+z
loop_
_atom_site_label
_atom_site_type_symbol
_atom_site_fract_x
_atom_site_fract_y
_atom_site_fract_z
_atom_site_occupancy
C1 C       0.480378080000       0.808917350000       0.570944990000       1.000000000000
C2 C       0.481275210000       0.796941240000       0.796564200000       1.000000000000
C3 C       0.624632670000       0.505459630000       0.680312800000       1.000000000000
C4 C       0.697764980000       0.351852830000       0.731330370000       1.000000000000
C5 C       0.775706730000       0.198468420000       0.557012030000       1.000000000000
C6 C       0.919568230000      -0.093721870000       0.439570120000       1.000000000000
C7 C       0.994920560000      -0.251691450000       0.488767050000       1.000000000000
C8 C       1.070715690000      -0.400552290000       0.316196290000       1.000000000000
C9 C       1.214219740000      -0.691781900000       0.198279710000       1.000000000000
C10 C       1.220454550000      -0.694241370000      -0.033151480000       1.000000000000
C11 C       1.149360750000      -0.544887700000      -0.087537090000       1.000000000000
C12 C       1.069738410000      -0.388362700000       0.087944130000       1.000000000000
C13 C       0.925923010000      -0.096400490000       0.204827790000       1.000000000000
C14 C       0.851600870000       0.059468210000       0.154881380000       1.000000000000
C15 C       0.774694770000       0.210704670000       0.328262070000       1.000000000000
C16 C       0.630960920000       0.502831230000       0.446102480000       1.000000000000
C17 C       0.554051520000       0.664192880000       0.398368500000       1.000000000000
N1 N       0.548749550000       0.654866320000       0.851359000000       1.000000000000
N2 N       0.846373570000       0.050102930000       0.608095070000       1.000000000000
N3 N       1.144123060000      -0.554430100000       0.365355690000       1.000000000000
N4 N       1.000242950000      -0.242455160000       0.035502040000       1.000000000000
N5 N       0.702949130000       0.361334310000       0.278163880000       1.000000000000
H1 H       0.420868370000       0.933416900000       0.542256640000       1.000000000000
H2 H       0.422016080000       0.913404490000       0.933767060000       1.000000000000
H3 H       0.695670180000       0.348336290000       0.903752210000       1.000000000000
H4 H       0.992943180000      -0.255447630000       0.661098700000       1.000000000000
H5 H       1.271430990000      -0.811914540000       0.240375280000       1.000000000000
H6 H       1.281863850000      -0.815325800000      -0.160546750000       1.000000000000
H7 H       1.149717800000      -0.537804780000      -0.258602370000       1.000000000000
H8 H       0.853632970000       0.063094760000      -0.017484450000       1.000000000000
H9 H       0.557776770000       0.664384250000       0.224558530000       1.000000000000
#END
data_5a_opt-QR-14-8756-3
_audit_creation_method 'generated by cspy2.0'
_cell_length_a 6.2375
_cell_length_b 12.9859
_cell_length_c 17.5524
_cell_angle_alpha 90.0
_cell_angle_beta 64.3312
_cell_angle_gamma 90.0
loop_
_symmetry_equiv_pos_site_id
_symmetry_equiv_pos_as_xyz
1 -x,-y,-z
2 +x,+y,+z
3 -x,1/2+y,1/2-z
4 +x,1/2-y,1/2+z
loop_
_atom_site_label
_atom_site_type_symbol
_atom_site_fract_x
_atom_site_fract_y
_atom_site_fract_z
_atom_site_occupancy
C1 C       0.077876090000       0.365024660000       0.799392500000       1.000000000000
C2 C      -0.148259760000       0.368729170000       0.796209780000       1.000000000000
C3 C       0.026051530000       0.372517430000       0.651303990000       1.000000000000
C4 C       0.004218740000       0.376255590000       0.576285050000       1.000000000000
C5 C       0.210550420000       0.376460450000       0.498648250000       1.000000000000
C6 C       0.386251320000       0.380128410000       0.353311900000       1.000000000000
C7 C       0.367162690000       0.383835270000       0.276090450000       1.000000000000
C8 C       0.570864490000       0.383902810000       0.200658690000       1.000000000000
C9 C       0.746921490000       0.387450990000       0.055742500000       1.000000000000
C10 C       0.981730770000       0.383909440000       0.051718540000       1.000000000000
C11 C       1.007774590000       0.380320950000       0.124662810000       1.000000000000
C12 C       0.799605390000       0.380188510000       0.203924800000       1.000000000000
C13 C       0.624446710000       0.376607250000       0.349177960000       1.000000000000
C14 C       0.644717770000       0.372924870000       0.425346010000       1.000000000000
C15 C       0.439771900000       0.372750530000       0.501942810000       1.000000000000
C16 C       0.263722490000       0.368998960000       0.647204620000       1.000000000000
C17 C       0.280730170000       0.365140430000       0.726052090000       1.000000000000
N1 N      -0.176135440000       0.372278670000       0.726931100000       1.000000000000
N2 N       0.187660630000       0.380006080000       0.426183170000       1.000000000000
N3 N       0.551013290000       0.387485870000       0.125434610000       1.000000000000
N4 N       0.824319930000       0.376711860000       0.275204200000       1.000000000000
N5 N       0.461235550000       0.369154580000       0.575523500000       1.000000000000
H1 H       0.082762740000       0.362158950000       0.860334010000       1.000000000000
H2 H      -0.309792150000       0.368596290000       0.855217320000       1.000000000000
H3 H      -0.169694030000       0.379017660000       0.576662830000       1.000000000000
H4 H       0.193372250000       0.386604180000       0.276351950000       1.000000000000
H5 H       0.727638130000       0.390335790000      -0.002928160000       1.000000000000
H6 H       1.134323600000       0.384122140000      -0.009496250000       1.000000000000
H7 H       1.179637380000       0.377472670000       0.126046140000       1.000000000000
H8 H       0.818590110000       0.370152440000       0.425043210000       1.000000000000
H9 H       0.456708090000       0.362404270000       0.724035220000       1.000000000000
#END
data_5a_opt-QR-14-4300-3
_audit_creation_method 'generated by cspy2.0'
_cell_length_a 11.5202
_cell_length_b 6.2329
_cell_length_c 18.2153
_cell_angle_alpha 90.0
_cell_angle_beta 100.2076
_cell_angle_gamma 90.0
loop_
_symmetry_equiv_pos_site_id
_symmetry_equiv_pos_as_xyz
1 -x,-y,-z
2 +x,+y,+z
3 -x,1/2+y,1/2-z
4 +x,1/2-y,1/2+z
loop_
_atom_site_label
_atom_site_type_symbol
_atom_site_fract_x
_atom_site_fract_y
_atom_site_fract_z
_atom_site_occupancy
C1 C       0.944883120000       0.778929260000       0.405014800000       1.000000000000
C2 C       0.950735720000       0.548755450000       0.404625670000       1.000000000000
C3 C       1.093774840000       0.548809460000       0.331659190000       1.000000000000
C4 C       1.169153730000       0.436677810000       0.294468990000       1.000000000000
C5 C       1.244496830000       0.549741780000       0.254816970000       1.000000000000
C6 C       1.388044270000       0.550716120000       0.181700580000       1.000000000000
C7 C       1.465668050000       0.438638200000       0.143458810000       1.000000000000
C8 C       1.538883830000       0.551784230000       0.104959390000       1.000000000000
C9 C       1.682088820000       0.553636030000       0.032107510000       1.000000000000
C10 C       1.683348120000       0.783821430000       0.028915090000       1.000000000000
C11 C       1.609928890000       0.897641970000       0.064974820000       1.000000000000
C12 C       1.532885790000       0.784680640000       0.105363600000       1.000000000000
C13 C       1.389342030000       0.784150090000       0.178385380000       1.000000000000
C14 C       1.312755520000       0.896144010000       0.216108520000       1.000000000000
C15 C       1.238437490000       0.783176590000       0.255218030000       1.000000000000
C16 C       1.095061590000       0.781762660000       0.328352680000       1.000000000000
C17 C       1.015915650000       0.893711190000       0.367491620000       1.000000000000
N1 N       1.020461420000       0.437441230000       0.370322310000       1.000000000000
N2 N       1.317392320000       0.439615750000       0.218943610000       1.000000000000
N3 N       1.614534980000       0.441378380000       0.067738240000       1.000000000000
N4 N       1.461119830000       0.895157930000       0.140601610000       1.000000000000
N5 N       1.164462940000       0.893189460000       0.291676860000       1.000000000000
H1 H       0.883834570000       0.857172760000       0.435314140000       1.000000000000
H2 H       0.893575740000       0.458061600000       0.434799620000       1.000000000000
H3 H       1.170801150000       0.263047340000       0.295529120000       1.000000000000
H4 H       1.467421130000       0.264994290000       0.144461860000       1.000000000000
H5 H       1.741132380000       0.463723520000       0.003082190000       1.000000000000
H6 H       1.742969040000       0.862873010000      -0.002237720000       1.000000000000
H7 H       1.606570830000       1.071378820000       0.064802290000       1.000000000000
H8 H       1.311044240000       1.069790740000       0.215072080000       1.000000000000
H9 H       1.015899840000       1.067429540000       0.365601230000       1.000000000000
#END
data_5a_opt-QR-2-14562-3
_audit_creation_method 'generated by cspy2.0'
_cell_length_a 15.9325
_cell_length_b 6.2408
_cell_length_c 9.619
_cell_angle_alpha 106.8009
_cell_angle_beta 45.6754
_cell_angle_gamma 93.7875
loop_
_symmetry_equiv_pos_site_id
_symmetry_equiv_pos_as_xyz
1 -x,-y,-z
2 +x,+y,+z
loop_
_atom_site_label
_atom_site_type_symbol
_atom_site_fract_x
_atom_site_fract_y
_atom_site_fract_z
_atom_site_occupancy
C1 C       0.186484930000       0.419288710000       0.746130640000       1.000000000000
C2 C       0.178804690000       0.192724580000       0.756158570000       1.000000000000
C3 C       0.034831810000       0.167146410000       0.755499150000       1.000000000000
C4 C      -0.041900470000       0.043768240000       0.760034900000       1.000000000000
C5 C      -0.116770730000       0.141014230000       0.754657770000       1.000000000000
C6 C      -0.261032620000       0.116126850000       0.753714360000       1.000000000000
C7 C      -0.339906050000      -0.007640630000       0.758068860000       1.000000000000
C8 C      -0.412502830000       0.089970840000       0.752547360000       1.000000000000
C9 C      -0.556250840000       0.065938830000       0.751367970000       1.000000000000
C10 C      -0.555686120000       0.291256320000       0.741265740000       1.000000000000
C11 C      -0.481084520000       0.416015660000       0.736855740000       1.000000000000
C12 C      -0.404699240000       0.319268310000       0.742475000000       1.000000000000
C13 C      -0.260590810000       0.344644330000       0.743585760000       1.000000000000
C14 C      -0.182755850000       0.468142140000       0.739199880000       1.000000000000
C15 C      -0.108948470000       0.370827780000       0.744608080000       1.000000000000
C16 C       0.035313870000       0.395164040000       0.745384730000       1.000000000000
C17 C       0.115884770000       0.519009500000       0.740800070000       1.000000000000
N1 N       0.107786090000       0.071151140000       0.760665080000       1.000000000000
N2 N      -0.190869120000       0.019977670000       0.758973940000       1.000000000000
N3 N      -0.489298500000      -0.031827860000       0.756770710000       1.000000000000
N4 N      -0.331830640000       0.440489890000       0.738247250000       1.000000000000
N5 N      -0.033724840000       0.491936300000       0.740242080000       1.000000000000
H1 H       0.248601240000       0.506858430000       0.742919600000       1.000000000000
H2 H       0.235636320000       0.114112260000       0.760368480000       1.000000000000
H3 H      -0.044983570000      -0.126641560000       0.767700060000       1.000000000000
H4 H      -0.343092190000      -0.178056190000       0.765750600000       1.000000000000
H5 H      -0.616245470000      -0.032788720000       0.754870120000       1.000000000000
H6 H      -0.614837030000       0.357914840000       0.737240730000       1.000000000000
H7 H      -0.476232940000       0.586760010000       0.729129500000       1.000000000000
H8 H      -0.179621870000       0.638541080000       0.731536870000       1.000000000000
H9 H       0.117347520000       0.689194250000       0.733108760000       1.000000000000
#END
data_5a_opt-QR-9-603-3
_audit_creation_method 'generated by cspy2.0'
_cell_length_a 10.1918
_cell_length_b 7.2032
_cell_length_c 18.7143
_cell_angle_alpha 90.0
_cell_angle_beta 108.2219
_cell_angle_gamma 90.0
loop_
_symmetry_equiv_pos_site_id
_symmetry_equiv_pos_as_xyz
1 +x,+y,+z
2 +x,-y,1/2+z
3 1/2+x,1/2+y,+z
4 1/2+x,1/2-y,1/2+z
loop_
_atom_site_label
_atom_site_type_symbol
_atom_site_fract_x
_atom_site_fract_y
_atom_site_fract_z
_atom_site_occupancy
C1 C       0.287681070000       1.239451810000       0.251706340000       1.000000000000
C2 C       0.169299950000       1.125398320000       0.246188850000       1.000000000000
C3 C       0.019993610000       1.342734830000       0.175481590000       1.000000000000
C4 C      -0.113408570000       1.397305040000       0.136933230000       1.000000000000
C5 C      -0.136881580000       1.572073120000       0.100968790000       1.000000000000
C6 C      -0.286188020000       1.790379310000       0.029988350000       1.000000000000
C7 C      -0.421810110000       1.848269230000      -0.009682120000       1.000000000000
C8 C      -0.442978500000       2.019686350000      -0.044622590000       1.000000000000
C9 C      -0.591393730000       2.237726500000      -0.115436450000       1.000000000000
C10 C      -0.480398920000       2.362570990000      -0.113450420000       1.000000000000
C11 C      -0.348341130000       2.312047610000      -0.075833460000       1.000000000000
C12 C      -0.323158190000       2.135014540000      -0.038991960000       1.000000000000
C13 C      -0.173716310000       1.917118320000       0.032016390000       1.000000000000
C14 C      -0.039219210000       1.860748270000       0.071165580000       1.000000000000
C15 C      -0.016778470000       1.687652470000       0.106624670000       1.000000000000
C16 C       0.132221240000       1.469134250000       0.177504620000       1.000000000000
C17 C       0.269476650000       1.408673670000       0.217899920000       1.000000000000
N1 N       0.042235420000       1.171852070000       0.210450180000       1.000000000000
N2 N      -0.266630060000       1.623817340000       0.063655450000       1.000000000000
N3 N      -0.575674170000       2.075386180000      -0.083303840000       1.000000000000
N4 N      -0.194457670000       2.085281980000      -0.002230590000       1.000000000000
N5 N       0.114078100000       1.634157250000       0.144466520000       1.000000000000
H1 H       0.389609050000       1.188421180000       0.282768720000       1.000000000000
H2 H       0.184773920000       0.990137470000       0.273420130000       1.000000000000
H3 H      -0.199851940000       1.307165800000       0.134153270000       1.000000000000
H4 H      -0.508373220000       1.758286590000      -0.012520400000       1.000000000000
H5 H      -0.696816550000       2.279242150000      -0.145673210000       1.000000000000
H6 H      -0.503967640000       2.495047320000      -0.142048420000       1.000000000000
H7 H      -0.260042540000       2.399576820000      -0.072202660000       1.000000000000
H8 H       0.047286100000       1.950820230000       0.073977560000       1.000000000000
H9 H       0.354274620000       1.501319250000       0.219871610000       1.000000000000
#END
data_5a_opt-QR-14-3494-3
_audit_creation_method 'generated by cspy2.0'
_cell_length_a 6.2431
_cell_length_b 15.9841
_cell_length_c 13.4379
_cell_angle_alpha 90.0
_cell_angle_beta 72.2191
_cell_angle_gamma 90.0
loop_
_symmetry_equiv_pos_site_id
_symmetry_equiv_pos_as_xyz
1 -x,-y,-z
2 +x,+y,+z
3 -x,1/2+y,1/2-z
4 +x,1/2-y,1/2+z
loop_
_atom_site_label
_atom_site_type_symbol
_atom_site_fract_x
_atom_site_fract_y
_atom_site_fract_z
_atom_site_occupancy
C1 C       0.863697590000       0.787657340000       0.866312400000       1.000000000000
C2 C       0.638215830000       0.783534660000       0.860242710000       1.000000000000
C3 C       0.635807440000       0.640134480000       0.865264610000       1.000000000000
C4 C       0.524699450000       0.565404080000       0.864849160000       1.000000000000
C5 C       0.634076440000       0.489073110000       0.870626890000       1.000000000000
C6 C       0.632430560000       0.345252180000       0.875824280000       1.000000000000
C7 C       0.521284690000       0.268341430000       0.875582710000       1.000000000000
C8 C       0.630689350000       0.194195510000       0.881370710000       1.000000000000
C9 C       0.629829600000       0.050807100000       0.886659060000       1.000000000000
C10 C       0.855208080000       0.047805960000       0.893025870000       1.000000000000
C11 C       0.968010680000       0.120471470000       0.893441520000       1.000000000000
C12 C       0.858867770000       0.198417890000       0.887487270000       1.000000000000
C13 C       0.861019830000       0.342149040000       0.882213520000       1.000000000000
C14 C       0.972061970000       0.418009090000       0.882507140000       1.000000000000
C15 C       0.862760850000       0.493320980000       0.876741130000       1.000000000000
C16 C       0.863898650000       0.637057150000       0.871644880000       1.000000000000
C17 C       0.974851210000       0.715574990000       0.871944260000       1.000000000000
N1 N       0.528012950000       0.714486120000       0.859649620000       1.000000000000
N2 N       0.524905560000       0.416877480000       0.870272980000       1.000000000000
N3 N       0.521196250000       0.119289410000       0.881120580000       1.000000000000
N4 N       0.968412210000       0.269421800000       0.887837940000       1.000000000000
N5 N       0.971842660000       0.566618450000       0.877100210000       1.000000000000
H1 H       0.941336230000       0.848294590000       0.866342550000       1.000000000000
H2 H       0.550409180000       0.841531440000       0.855758540000       1.000000000000
H3 H       0.354678040000       0.565031880000       0.860123840000       1.000000000000
H4 H       0.351257310000       0.267845370000       0.870851530000       1.000000000000
H5 H       0.540708020000      -0.007651600000       0.886354490000       1.000000000000
H6 H       0.931458470000      -0.012418410000       0.897419960000       1.000000000000
H7 H       1.138097750000       0.122585090000       0.898142130000       1.000000000000
H8 H       1.142069440000       0.418453240000       0.887230290000       1.000000000000
H9 H       1.144934390000       0.714321530000       0.876738810000       1.000000000000
#END
data_5a_opt-QR-14-7741-3
_audit_creation_method 'generated by cspy2.0'
_cell_length_a 9.1347
_cell_length_b 6.2373
_cell_length_c 31.8306
_cell_angle_alpha 90.0
_cell_angle_beta 134.7658
_cell_angle_gamma 90.0
loop_
_symmetry_equiv_pos_site_id
_symmetry_equiv_pos_as_xyz
1 -x,-y,-z
2 +x,+y,+z
3 -x,1/2+y,1/2-z
4 +x,1/2-y,1/2+z
loop_
_atom_site_label
_atom_site_type_symbol
_atom_site_fract_x
_atom_site_fract_y
_atom_site_fract_z
_atom_site_occupancy
C1 C       0.758703840000       0.777879480000       0.158596830000       1.000000000000
C2 C       0.752932630000       0.547872580000       0.159228770000       1.000000000000
C3 C       0.750817610000       0.547232060000       0.230853460000       1.000000000000
C4 C       0.746920820000       0.434814900000       0.267469310000       1.000000000000
C5 C       0.748510550000       0.547437420000       0.306266710000       1.000000000000
C6 C       0.746159080000       0.547688880000       0.378036490000       1.000000000000
C7 C       0.742059800000       0.435336480000       0.415725700000       1.000000000000
C8 C       0.743531640000       0.548024310000       0.453392050000       1.000000000000
C9 C       0.741023440000       0.549166550000       0.524925930000       1.000000000000
C10 C       0.746632170000       0.779191100000       0.527821790000       1.000000000000
C11 C       0.750750580000       0.893269680000       0.492289550000       1.000000000000
C12 C       0.749434560000       0.780750930000       0.452739210000       1.000000000000
C13 C       0.751979460000       0.780942220000       0.381038850000       1.000000000000
C14 C       0.756047660000       0.893201310000       0.343881810000       1.000000000000
C15 C       0.754481020000       0.780679050000       0.305606600000       1.000000000000
C16 C       0.756628800000       0.779977440000       0.233838260000       1.000000000000
C17 C       0.760496280000       0.892217710000       0.195297910000       1.000000000000
N1 N       0.749141700000       0.436313840000       0.193024260000       1.000000000000
N2 N       0.744544530000       0.437038050000       0.341610050000       1.000000000000
N3 N       0.739442500000       0.437368420000       0.490082180000       1.000000000000
N4 N       0.753507680000       0.891514720000       0.418021980000       1.000000000000
N5 N       0.758387030000       0.890980570000       0.269706380000       1.000000000000
H1 H       0.761487100000       0.856355480000       0.128782610000       1.000000000000
H2 H       0.751551000000       0.457531670000       0.129721040000       1.000000000000
H3 H       0.742706140000       0.261298370000       0.266600040000       1.000000000000
H4 H       0.737850620000       0.261833680000       0.414918100000       1.000000000000
H5 H       0.737751970000       0.459032010000       0.553527690000       1.000000000000
H6 H       0.747412100000       0.857883290000       0.558338650000       1.000000000000
H7 H       0.754940670000       1.066851560000       0.492273220000       1.000000000000
H8 H       0.760273050000       1.066722570000       0.344721320000       1.000000000000
H9 H       0.764682780000       1.065800070000       0.196971870000       1.000000000000
#END
data_5a_opt-QR-9-2482-3
_audit_creation_method 'generated by cspy2.0'
_cell_length_a 5.4538
_cell_length_b 11.2731
_cell_length_c 23.9898
_cell_angle_alpha 90.0
_cell_angle_beta 119.18730000000001
_cell_angle_gamma 90.0
loop_
_symmetry_equiv_pos_site_id
_symmetry_equiv_pos_as_xyz
1 +x,+y,+z
2 +x,-y,1/2+z
3 1/2+x,1/2+y,+z
4 1/2+x,1/2-y,1/2+z
loop_
_atom_site_label
_atom_site_type_symbol
_atom_site_fract_x
_atom_site_fract_y
_atom_site_fract_z
_atom_site_occupancy
C1 C       0.475717380000       1.178847710000       0.653340680000       1.000000000000
C2 C       0.582043570000       1.293333620000       0.649486240000       1.000000000000
C3 C       0.711811180000       1.227669230000       0.577155760000       1.000000000000
C4 C       0.829440170000       1.250174900000       0.538596310000       1.000000000000
C5 C       0.848008710000       1.158061360000       0.500931840000       1.000000000000
C6 C       0.977460740000       1.091795500000       0.428335850000       1.000000000000
C7 C       1.096822850000       1.113279750000       0.388630700000       1.000000000000
C8 C       1.113199030000       1.022177480000       0.352042700000       1.000000000000
C9 C       1.241641460000       0.955684820000       0.279619860000       1.000000000000
C10 C       1.141653590000       0.837915340000       0.279873440000       1.000000000000
C11 C       1.025429370000       0.813598460000       0.317450460000       1.000000000000
C12 C       1.005649670000       0.906353650000       0.355989470000       1.000000000000
C13 C       0.876299840000       0.972331260000       0.428593080000       1.000000000000
C14 C       0.757924190000       0.950419170000       0.467760580000       1.000000000000
C15 C       0.740273570000       1.041987310000       0.504901860000       1.000000000000
C16 C       0.610855910000       1.108470220000       0.577412440000       1.000000000000
C17 C       0.489804050000       1.087805950000       0.617864890000       1.000000000000
N1 N       0.694127160000       1.318010590000       0.613796220000       1.000000000000
N2 N       0.962247820000       1.180732190000       0.463635930000       1.000000000000
N3 N       1.229917870000       1.043739670000       0.313350430000       1.000000000000
N4 N       0.892459470000       0.882936700000       0.392709940000       1.000000000000
N5 N       0.625008510000       1.019871300000       0.542746190000       1.000000000000
H1 H       0.385857350000       1.167048340000       0.684515580000       1.000000000000
H2 H       0.569976510000       1.365730520000       0.678037790000       1.000000000000
H3 H       0.907278220000       1.337778010000       0.537092070000       1.000000000000
H4 H       1.174786830000       1.200851260000       0.387085180000       1.000000000000
H5 H       1.334457040000       0.974423630000       0.249411320000       1.000000000000
H6 H       1.160594940000       0.770428680000       0.250032400000       1.000000000000
H7 H       0.945896270000       0.726755370000       0.319826550000       1.000000000000
H8 H       0.680003300000       0.862820680000       0.469294510000       1.000000000000
H9 H       0.413371410000       0.999418080000       0.618552480000       1.000000000000
#END
data_5a_opt-QR-15-10174-3
_audit_creation_method 'generated by cspy2.0'
_cell_length_a 10.2911
_cell_length_b 7.029
_cell_length_c 35.8484
_cell_angle_alpha 90.0
_cell_angle_beta 88.8783
_cell_angle_gamma 90.0
loop_
_symmetry_equiv_pos_site_id
_symmetry_equiv_pos_as_xyz
1 -x,-y,-z
2 +x,+y,+z
3 -x,+y,1/2-z
4 +x,-y,1/2+z
5 1/2-x,1/2-y,-z
6 1/2+x,1/2+y,+z
7 1/2-x,1/2+y,1/2-z
8 1/2+x,1/2-y,1/2+z
loop_
_atom_site_label
_atom_site_type_symbol
_atom_site_fract_x
_atom_site_fract_y
_atom_site_fract_z
_atom_site_occupancy
C1 C       0.299892750000       0.923189080000       0.467537710000       1.000000000000
C2 C       0.410232630000       0.798091280000       0.467822840000       1.000000000000
C3 C       0.307737160000       0.575168610000       0.432126110000       1.000000000000
C4 C       0.309539830000       0.401198950000       0.414163970000       1.000000000000
C5 C       0.199354610000       0.340826350000       0.394504910000       1.000000000000
C6 C       0.096186900000       0.117828190000       0.358659940000       1.000000000000
C7 C       0.096417720000      -0.059454500000       0.340131380000       1.000000000000
C8 C      -0.012188590000      -0.116308950000       0.320983240000       1.000000000000
C9 C      -0.115444150000      -0.338128810000       0.285208350000       1.000000000000
C10 C      -0.230881400000      -0.224036830000       0.283149600000       1.000000000000
C11 C      -0.235033100000      -0.052494880000       0.300616610000       1.000000000000
C12 C      -0.123803650000       0.010324340000       0.320720160000       1.000000000000
C13 C      -0.020941030000       0.233365280000       0.356562230000       1.000000000000
C14 C      -0.021880420000       0.408984230000       0.374831860000       1.000000000000
C15 C       0.087494400000       0.467763800000       0.394250080000       1.000000000000
C16 C       0.190878750000       0.690471960000       0.430039500000       1.000000000000
C17 C       0.191900630000       0.870302120000       0.448939810000       1.000000000000
N1 N       0.415675490000       0.633359400000       0.451273310000       1.000000000000
N2 N       0.202013410000       0.171889020000       0.377137670000       1.000000000000
N3 N      -0.011325670000      -0.289586880000       0.302929970000       1.000000000000
N4 N      -0.127521770000       0.177585240000       0.337806040000       1.000000000000
N5 N       0.085685780000       0.638400510000       0.411877840000       1.000000000000
H1 H       0.304748300000       1.057834150000       0.482169370000       1.000000000000
H2 H       0.496312180000       0.841502170000       0.482781810000       1.000000000000
H3 H       0.394713250000       0.311029200000       0.415081260000       1.000000000000
H4 H       0.181517940000      -0.149779070000       0.341009620000       1.000000000000
H5 H      -0.112926560000      -0.475308980000       0.271157280000       1.000000000000
H6 H      -0.312751130000      -0.276834790000       0.267656020000       1.000000000000
H7 H      -0.318973370000       0.040425940000       0.300128190000       1.000000000000
H8 H      -0.107017240000       0.499231380000       0.373934080000       1.000000000000
H9 H       0.105537480000       0.957964810000       0.447613950000       1.000000000000
#END
data_5a_opt-QR-14-5224-3
_audit_creation_method 'generated by cspy2.0'
_cell_length_a 13.3931
_cell_length_b 5.7956
_cell_length_c 16.3824
_cell_angle_alpha 90.0
_cell_angle_beta 92.7916
_cell_angle_gamma 90.0
loop_
_symmetry_equiv_pos_site_id
_symmetry_equiv_pos_as_xyz
1 -x,-y,-z
2 +x,+y,+z
3 -x,1/2+y,1/2-z
4 +x,1/2-y,1/2+z
loop_
_atom_site_label
_atom_site_type_symbol
_atom_site_fract_x
_atom_site_fract_y
_atom_site_fract_z
_atom_site_occupancy
C1 C       0.374220210000       0.330696450000       0.199351000000       1.000000000000
C2 C       0.470933130000       0.257383610000       0.175321380000       1.000000000000
C3 C       0.404937670000      -0.048858730000       0.102339720000       1.000000000000
C4 C       0.418618430000      -0.239835200000       0.053621290000       1.000000000000
C5 C       0.335043850000      -0.371160430000       0.025495780000       1.000000000000
C6 C       0.268468860000      -0.677869040000      -0.047701100000       1.000000000000
C7 C       0.281090190000      -0.873411820000      -0.097585170000       1.000000000000
C8 C       0.198512770000      -0.999922900000      -0.124635460000       1.000000000000
C9 C       0.131734150000      -1.305374880000      -0.197599330000       1.000000000000
C10 C       0.031726550000      -1.247215640000      -0.177203340000       1.000000000000
C11 C       0.016384270000      -1.060307570000      -0.129302230000       1.000000000000
C12 C       0.100671710000      -0.925685860000      -0.100276220000       1.000000000000
C13 C       0.167024590000      -0.619134680000      -0.027015700000       1.000000000000
C14 C       0.153957280000      -0.425833890000       0.022322060000       1.000000000000
C15 C       0.237006020000      -0.296744440000       0.049934760000       1.000000000000
C16 C       0.303726710000       0.009797820000       0.122981310000       1.000000000000
C17 C       0.291885810000       0.208890230000       0.173595400000       1.000000000000
N1 N       0.486859430000       0.078753880000       0.129565070000       1.000000000000
N2 N       0.349010920000      -0.556061580000      -0.021797280000       1.000000000000
N3 N       0.211324660000      -1.190671870000      -0.173367320000       1.000000000000
N4 N       0.086002870000      -0.743262470000      -0.053517710000       1.000000000000
N5 N       0.223576570000      -0.109456650000       0.097756300000       1.000000000000
H1 H       0.368598510000       0.482160850000       0.237647910000       1.000000000000
H2 H       0.536471350000       0.355847930000       0.196198620000       1.000000000000
H3 H       0.492841720000      -0.289341760000       0.036910770000       1.000000000000
H4 H       0.355264090000      -0.923158530000      -0.114346510000       1.000000000000
H5 H       0.143352210000      -1.455291040000      -0.235968000000       1.000000000000
H6 H      -0.029871630000      -1.353564390000      -0.200438470000       1.000000000000
H7 H      -0.057068070000      -1.007032780000      -0.111730120000       1.000000000000
H8 H       0.079761780000      -0.376197190000       0.039054020000       1.000000000000
H9 H       0.216866350000       0.254945980000       0.189472770000       1.000000000000
#END
data_5a_opt-QR-14-9437-3
_audit_creation_method 'generated by cspy2.0'
_cell_length_a 11.6741
_cell_length_b 6.2398
_cell_length_c 17.9389
_cell_angle_alpha 90.0
_cell_angle_beta 80.08200000000001
_cell_angle_gamma 90.0
loop_
_symmetry_equiv_pos_site_id
_symmetry_equiv_pos_as_xyz
1 -x,-y,-z
2 +x,+y,+z
3 -x,1/2+y,1/2-z
4 +x,1/2-y,1/2+z
loop_
_atom_site_label
_atom_site_type_symbol
_atom_site_fract_x
_atom_site_fract_y
_atom_site_fract_z
_atom_site_occupancy
C1 C       0.447277760000       0.720542480000       0.841658290000       1.000000000000
C2 C       0.449883790000       0.950509440000       0.844432030000       1.000000000000
C3 C       0.592414780000       0.950615900000       0.917842820000       1.000000000000
C4 C       0.665947300000       1.062759000000       0.956422550000       1.000000000000
C5 C       0.742621920000       0.949882270000       0.995155550000       1.000000000000
C6 C       0.885668860000       0.949130470000       1.068694810000       1.000000000000
C7 C       0.961453800000       1.061186600000       1.108343530000       1.000000000000
C8 C       1.036001600000       0.948276020000       1.145915570000       1.000000000000
C9 C       1.178709090000       0.946645390000       1.219184050000       1.000000000000
C10 C       1.183188800000       0.716639220000       1.220030290000       1.000000000000
C11 C       1.111636570000       0.602831480000       1.182566820000       1.000000000000
C12 C       1.033287760000       0.715584070000       1.143094420000       1.000000000000
C13 C       0.890243200000       0.715886800000       1.069643170000       1.000000000000
C14 C       0.815498260000       0.603923640000       1.030522550000       1.000000000000
C15 C       0.739862660000       0.716698650000       0.992327740000       1.000000000000
C16 C       0.596967370000       0.717904540000       0.918758550000       1.000000000000
C17 C       0.519676790000       0.605958930000       0.878238890000       1.000000000000
N1 N       0.517791780000       1.061800590000       0.880096240000       1.000000000000
N2 N       0.813710260000       1.060016600000       1.032378140000       1.000000000000
N3 N       1.109816200000       1.058662290000       1.184497320000       1.000000000000
N4 N       0.963327550000       0.605085560000       1.106506350000       1.000000000000
N5 N       0.667699680000       0.606651110000       0.954518690000       1.000000000000
H1 H       0.387545210000       0.642290580000       0.810360490000       1.000000000000
H2 H       0.391638330000       1.041036310000       0.814995820000       1.000000000000
H3 H       0.665165320000       1.236244240000       0.957138880000       1.000000000000
H4 H       0.960757460000       1.234670920000       1.109123510000       1.000000000000
H5 H       1.236282340000       1.036547310000       1.249318250000       1.000000000000
H6 H       1.243717360000       0.637756940000       1.250549670000       1.000000000000
H7 H       1.110740200000       0.429267450000       1.180952760000       1.000000000000
H8 H       0.816250590000       0.430431910000       1.029781100000       1.000000000000
H9 H       0.522102090000       0.432410940000       0.878337440000       1.000000000000
#END
data_5a_opt-QR-5-5877-3
_audit_creation_method 'generated by cspy2.0'
_cell_length_a 11.3592
_cell_length_b 5.2334
_cell_length_c 23.025
_cell_angle_alpha 90.0
_cell_angle_beta 109.5245
_cell_angle_gamma 90.0
loop_
_symmetry_equiv_pos_site_id
_symmetry_equiv_pos_as_xyz
1 -x,+y,-z
2 +x,+y,+z
3 1/2-x,1/2+y,-z
4 1/2+x,1/2+y,+z
loop_
_atom_site_label
_atom_site_type_symbol
_atom_site_fract_x
_atom_site_fract_y
_atom_site_fract_z
_atom_site_occupancy
C1 C       0.229176660000       1.015164970000       0.438968510000       1.000000000000
C2 C       0.347317700000       0.914970690000       0.439592330000       1.000000000000
C3 C       0.361114780000       1.204229110000       0.367339260000       1.000000000000
C4 C       0.425686410000       1.302069500000       0.331011850000       1.000000000000
C5 C       0.375246780000       1.509464150000       0.291236560000       1.000000000000
C6 C       0.388708920000       1.800178870000       0.218821640000       1.000000000000
C7 C       0.453501990000       1.902600370000       0.181424810000       1.000000000000
C8 C       0.402865850000       2.105697570000       0.142793850000       1.000000000000
C9 C       0.415898560000       2.396119540000       0.070627140000       1.000000000000
C10 C       0.298440410000       2.510722250000       0.066437580000       1.000000000000
C11 C       0.233148570000       2.417660410000       0.101662670000       1.000000000000
C12 C       0.283318120000       2.206902720000       0.142186340000       1.000000000000
C13 C       0.269573650000       1.916418270000       0.214512420000       1.000000000000
C14 C       0.204931680000       1.816053050000       0.251390830000       1.000000000000
C15 C       0.255417460000       1.610807020000       0.290624710000       1.000000000000
C16 C       0.242245420000       1.320187390000       0.363053440000       1.000000000000
C17 C       0.177430830000       1.214667600000       0.401302760000       1.000000000000
N1 N       0.410919500000       1.001766630000       0.406118440000       1.000000000000
N2 N       0.438594880000       1.603243930000       0.256203710000       1.000000000000
N3 N       0.466629780000       2.204930280000       0.106402120000       1.000000000000
N4 N       0.219860980000       2.115589500000       0.176598070000       1.000000000000
N5 N       0.192033290000       1.514777970000       0.326245710000       1.000000000000
H1 H       0.183338210000       0.929781310000       0.468626450000       1.000000000000
H2 H       0.388103860000       0.755245120000       0.469872330000       1.000000000000
H3 H       0.514523580000       1.220895170000       0.332838120000       1.000000000000
H4 H       0.542338730000       1.821633470000       0.183199160000       1.000000000000
H5 H       0.467576360000       2.471752850000       0.042264140000       1.000000000000
H6 H       0.263915930000       2.669738720000       0.035220390000       1.000000000000
H7 H       0.144136920000       2.495409770000       0.100724300000       1.000000000000
H8 H       0.116104110000       1.897126740000       0.249592190000       1.000000000000
H9 H       0.088720940000       1.299170160000       0.398665870000       1.000000000000
#END
data_5a_opt-QR-15-11854-3
_audit_creation_method 'generated by cspy2.0'
_cell_length_a 31.9636
_cell_length_b 6.239
_cell_length_c 25.1987
_cell_angle_alpha 90.0
_cell_angle_beta 149.1815
_cell_angle_gamma 90.0
loop_
_symmetry_equiv_pos_site_id
_symmetry_equiv_pos_as_xyz
1 -x,-y,-z
2 +x,+y,+z
3 -x,+y,1/2-z
4 +x,-y,1/2+z
5 1/2-x,1/2-y,-z
6 1/2+x,1/2+y,+z
7 1/2-x,1/2+y,1/2-z
8 1/2+x,1/2-y,1/2+z
loop_
_atom_site_label
_atom_site_type_symbol
_atom_site_fract_x
_atom_site_fract_y
_atom_site_fract_z
_atom_site_occupancy
C1 C       0.444776710000       1.280678140000       0.631553890000       1.000000000000
C2 C       0.448552640000       1.050693960000       0.634628620000       1.000000000000
C3 C       0.518003890000       1.048981570000       0.631257510000       1.000000000000
C4 C       0.555054280000       0.936031980000       0.631040700000       1.000000000000
C5 C       0.591186240000       1.048048650000       0.627749620000       1.000000000000
C6 C       0.660927450000       1.047222830000       0.624507220000       1.000000000000
C7 C       0.699093400000       0.934326160000       0.624325030000       1.000000000000
C8 C       0.734235840000       1.046375790000       0.621172110000       1.000000000000
C9 C       0.803818010000       1.046453780000       0.618018540000       1.000000000000
C10 C       0.803518590000       1.276370080000       0.614826120000       1.000000000000
C11 C       0.767385770000       1.390943330000       0.614846860000       1.000000000000
C12 C       0.730364700000       1.279094540000       0.618048930000       1.000000000000
C13 C       0.660607930000       1.280356590000       0.621213810000       1.000000000000
C14 C       0.622958100000       1.393146300000       0.621377690000       1.000000000000
C15 C       0.587303890000       1.281226400000       0.624616520000       1.000000000000
C16 C       0.517676400000       1.281618640000       0.627964220000       1.000000000000
C17 C       0.478810580000       1.394423740000       0.628300530000       1.000000000000
N1 N       0.482856240000       0.938653650000       0.634537120000       1.000000000000
N2 N       0.627066450000       0.937124380000       0.627664630000       1.000000000000
N3 N       0.771445360000       0.935196410000       0.621043320000       1.000000000000
N4 N       0.695040220000       1.390343490000       0.618065470000       1.000000000000
N5 N       0.550925420000       1.392066480000       0.624773390000       1.000000000000
H1 H       0.414835410000       1.359592630000       0.631958900000       1.000000000000
H2 H       0.421157150000       0.960845870000       0.637213550000       1.000000000000
H3 H       0.556537400000       0.762578830000       0.633366160000       1.000000000000
H4 H       0.700633490000       0.760851970000       0.626642490000       1.000000000000
H5 H       0.832877820000       0.955892440000       0.617948730000       1.000000000000
H6 H       0.832199800000       1.354560350000       0.612477250000       1.000000000000
H7 H       0.765069020000       1.564505730000       0.612598270000       1.000000000000
H8 H       0.621445560000       1.566605970000       0.619055160000       1.000000000000
H9 H       0.478127140000       1.567942670000       0.625963620000       1.000000000000
#END
data_5a_opt-QR-14-8575-3
_audit_creation_method 'generated by cspy2.0'
_cell_length_a 13.111
_cell_length_b 6.2352
_cell_length_c 15.7576
_cell_angle_alpha 90.0
_cell_angle_beta 94.5083
_cell_angle_gamma 90.0
loop_
_symmetry_equiv_pos_site_id
_symmetry_equiv_pos_as_xyz
1 -x,-y,-z
2 +x,+y,+z
3 -x,1/2+y,1/2-z
4 +x,1/2-y,1/2+z
loop_
_atom_site_label
_atom_site_type_symbol
_atom_site_fract_x
_atom_site_fract_y
_atom_site_fract_z
_atom_site_occupancy
C1 C       0.521425170000       0.977794600000       0.611073450000       1.000000000000
C2 C       0.519884740000       0.747613200000       0.614477590000       1.000000000000
C3 C       0.375398300000       0.744463840000       0.687557130000       1.000000000000
C4 C       0.301379920000       0.630680710000       0.726260290000       1.000000000000
C5 C       0.223141960000       0.741984250000       0.764483270000       1.000000000000
C6 C       0.078136170000       0.739689810000       0.837666820000       1.000000000000
C7 C       0.001870760000       0.625935550000       0.877440000000       1.000000000000
C8 C      -0.074218150000       0.737307490000       0.914480340000       1.000000000000
C9 C      -0.218844610000       0.735901760000       0.987377380000       1.000000000000
C10 C      -0.224509600000       0.965940370000       0.987567910000       1.000000000000
C11 C      -0.152535020000       1.081362120000       0.949976010000       1.000000000000
C12 C      -0.072585010000       0.970213230000       0.911023910000       1.000000000000
C13 C       0.072376790000       0.972956690000       0.837941750000       1.000000000000
C14 C       0.147588770000       1.086601060000       0.798696140000       1.000000000000
C15 C       0.224797000000       0.975383280000       0.761023350000       1.000000000000
C16 C       0.369662690000       0.977208570000       0.687807490000       1.000000000000
C17 C       0.447476630000       1.090876640000       0.647148530000       1.000000000000
N1 N       0.451580290000       0.634805840000       0.650294940000       1.000000000000
N2 N       0.151604690000       0.630274450000       0.801834140000       1.000000000000
N3 N      -0.148505210000       0.625300410000       0.953189860000       1.000000000000
N4 N      -0.002218330000       1.082264350000       0.874303780000       1.000000000000
N5 N       0.297413540000       1.087023330000       0.723086870000       1.000000000000
H1 H       0.581618850000       1.057352410000       0.579703960000       1.000000000000
H2 H       0.579371720000       0.658277560000       0.585446610000       1.000000000000
H3 H       0.303002730000       0.457110300000       0.727479310000       1.000000000000
H4 H       0.003380970000       0.452353930000       0.878710700000       1.000000000000
H5 H      -0.276769490000       0.644712720000       1.017615480000       1.000000000000
H6 H      -0.286194160000       1.043587330000       1.017712540000       1.000000000000
H7 H      -0.152426810000       1.255022250000       0.947854720000       1.000000000000
H8 H       0.146027890000       1.260174500000       0.797459290000       1.000000000000
H9 H       0.444207570000       1.264487380000       0.646754820000       1.000000000000
#END
data_5a_opt-QR-15-6807-3
_audit_creation_method 'generated by cspy2.0'
_cell_length_a 25.4482
_cell_length_b 12.474
_cell_length_c 8.2846
_cell_angle_alpha 90.0
_cell_angle_beta 78.1659
_cell_angle_gamma 90.0
loop_
_symmetry_equiv_pos_site_id
_symmetry_equiv_pos_as_xyz
1 -x,-y,-z
2 +x,+y,+z
3 -x,+y,1/2-z
4 +x,-y,1/2+z
5 1/2-x,1/2-y,-z
6 1/2+x,1/2+y,+z
7 1/2-x,1/2+y,1/2-z
8 1/2+x,1/2-y,1/2+z
loop_
_atom_site_label
_atom_site_type_symbol
_atom_site_fract_x
_atom_site_fract_y
_atom_site_fract_z
_atom_site_occupancy
C1 C       0.438898180000       0.891103100000       0.698192930000       1.000000000000
C2 C       0.437058760000       0.776038460000       0.703411010000       1.000000000000
C3 C       0.363858440000       0.775606200000       0.917427700000       1.000000000000
C4 C       0.325857480000       0.719325190000       1.028497110000       1.000000000000
C5 C       0.286750170000       0.775588930000       1.142831150000       1.000000000000
C6 C       0.213299820000       0.775593490000       1.357342710000       1.000000000000
C7 C       0.174149020000       0.719333720000       1.471583220000       1.000000000000
C8 C       0.136135740000       0.775623790000       1.582578290000       1.000000000000
C9 C       0.062879290000       0.776074700000       1.796355040000       1.000000000000
C10 C       0.061084640000       0.891127290000       1.801714800000       1.000000000000
C11 C       0.098061840000       0.948256260000       1.693863980000       1.000000000000
C12 C       0.138044410000       0.892043810000       1.577244690000       1.000000000000
C13 C       0.211465630000       0.892259750000       1.362952180000       1.000000000000
C14 C       0.250092740000       0.948479950000       1.250258420000       1.000000000000
C15 C       0.288664900000       0.892254960000       1.137487780000       1.000000000000
C16 C       0.362035440000       0.892030780000       0.922994060000       1.000000000000
C17 C       0.401973670000       0.948230960000       0.806242420000       1.000000000000
N1 N       0.401944690000       0.720190120000       0.805990820000       1.000000000000
N2 N       0.250007260000       0.720307950000       1.250030970000       1.000000000000
N3 N       0.097988600000       0.720212450000       1.693796020000       1.000000000000
N4 N       0.174193540000       0.947505480000       1.471863720000       1.000000000000
N5 N       0.325968450000       0.947488300000       1.028614730000       1.000000000000
H1 H       0.469744210000       0.930394830000       0.607970570000       1.000000000000
H2 H       0.466752330000       0.730911680000       0.616504320000       1.000000000000
H3 H       0.325880340000       0.632527120000       1.028392820000       1.000000000000
H4 H       0.174127090000       0.632543530000       1.471655870000       1.000000000000
H5 H       0.033119610000       0.730952000000       1.883138580000       1.000000000000
H6 H       0.030195960000       0.930434380000       1.891799280000       1.000000000000
H7 H       0.098924210000       1.035073700000       1.691332330000       1.000000000000
H8 H       0.250093300000       1.035272430000       1.250267120000       1.000000000000
H9 H       0.401121350000       1.035056090000       0.808754460000       1.000000000000
#END
data_5a_opt-QR-2-3687-3
_audit_creation_method 'generated by cspy2.0'
_cell_length_a 8.3628
_cell_length_b 6.2364
_cell_length_c 15.0298
_cell_angle_alpha 114.9164
_cell_angle_beta 67.505
_cell_angle_gamma 89.8626
loop_
_symmetry_equiv_pos_site_id
_symmetry_equiv_pos_as_xyz
1 -x,-y,-z
2 +x,+y,+z
loop_
_atom_site_label
_atom_site_type_symbol
_atom_site_fract_x
_atom_site_fract_y
_atom_site_fract_z
_atom_site_occupancy
C1 C       0.074611970000       0.398581620000       0.622396410000       1.000000000000
C2 C       0.076374740000       0.172097610000       0.626005010000       1.000000000000
C3 C       0.144396500000       0.319549190000       0.772264800000       1.000000000000
C4 C       0.179754420000       0.283944420000       0.848190220000       1.000000000000
C5 C       0.215976240000       0.475790340000       0.926385200000       1.000000000000
C6 C       0.283988440000       0.624647000000       1.073160010000       1.000000000000
C7 C       0.320222660000       0.591413550000       1.151370060000       1.000000000000
C8 C       0.355291180000       0.781106370000       1.227389040000       1.000000000000
C9 C       0.422933880000       0.930458300000       1.373803420000       1.000000000000
C10 C       0.424490450000       1.164320910000       1.377475320000       1.000000000000
C11 C       0.390292650000       1.203670000000       1.303592470000       1.000000000000
C12 C       0.353507440000       1.010187250000       1.223665360000       1.000000000000
C13 C       0.285694390000       0.861806010000       1.076910590000       1.000000000000
C14 C       0.249927270000       0.896036450000       0.999777750000       1.000000000000
C15 C       0.214230650000       0.705337120000       0.922627260000       1.000000000000
C16 C       0.146097660000       0.556187620000       0.775994000000       1.000000000000
C17 C       0.108891200000       0.587709190000       0.696225170000       1.000000000000
N1 N       0.109026850000       0.131508380000       0.696135660000       1.000000000000
N2 N       0.249982390000       0.439640420000       0.999782620000       1.000000000000
N3 N       0.390522380000       0.747534400000       1.303578050000       1.000000000000
N4 N       0.320145560000       1.047890330000       1.151445150000       1.000000000000
N5 N       0.179646680000       0.740289450000       0.848127460000       1.000000000000
H1 H       0.045841820000       0.414709520000       0.560777530000       1.000000000000
H2 H       0.048799370000       0.021587820000       0.566607160000       1.000000000000
H3 H       0.179869580000       0.110243200000       0.848084020000       1.000000000000
H4 H       0.320411740000       0.417826190000       1.151378220000       1.000000000000
H5 H       0.450462360000       0.900456060000       1.433225730000       1.000000000000
H6 H       0.452876090000       1.305554390000       1.439218650000       1.000000000000
H7 H       0.389303440000       1.375657990000       1.301938060000       1.000000000000
H8 H       0.249792240000       1.069664160000       0.999819610000       1.000000000000
H9 H       0.109524340000       0.763175180000       0.697992460000       1.000000000000
#END
data_5a_opt-QR-14-3305-3
_audit_creation_method 'generated by cspy2.0'
_cell_length_a 6.7508
_cell_length_b 32.0864
_cell_length_c 7.6457
_cell_angle_alpha 90.0
_cell_angle_beta 129.0303
_cell_angle_gamma 90.0
loop_
_symmetry_equiv_pos_site_id
_symmetry_equiv_pos_as_xyz
1 -x,-y,-z
2 +x,+y,+z
3 -x,1/2+y,1/2-z
4 +x,1/2-y,1/2+z
loop_
_atom_site_label
_atom_site_type_symbol
_atom_site_fract_x
_atom_site_fract_y
_atom_site_fract_z
_atom_site_occupancy
C1 C       0.879061110000       0.791902630000       0.635557110000       1.000000000000
C2 C       1.117205110000       0.790296450000       0.860509890000       1.000000000000
C3 C       1.119436900000       0.718833420000       0.862856990000       1.000000000000
C4 C       1.236633880000       0.681818920000       0.973678380000       1.000000000000
C5 C       1.120968330000       0.643552100000       0.864430310000       1.000000000000
C6 C       1.122440540000       0.571867880000       0.865805510000       1.000000000000
C7 C       1.239701670000       0.533764060000       0.976519260000       1.000000000000
C8 C       1.124039110000       0.496591520000       0.867128620000       1.000000000000
C9 C       1.124746650000       0.425124260000       0.867580370000       1.000000000000
C10 C       0.886686890000       0.423182930000       0.642669180000       1.000000000000
C11 C       0.767666550000       0.459155590000       0.530315860000       1.000000000000
C12 C       0.883049710000       0.498240580000       0.639543250000       1.000000000000
C13 C       0.880995660000       0.569868670000       0.637787480000       1.000000000000
C14 C       0.763847480000       0.607453380000       0.527168290000       1.000000000000
C15 C       0.879418300000       0.645206300000       0.636349540000       1.000000000000
C16 C       0.878523090000       0.716839680000       0.635341130000       1.000000000000
C17 C       0.761506910000       0.755744690000       0.524631920000       1.000000000000
N1 N       1.233458080000       0.756109190000       0.970421230000       1.000000000000
N2 N       1.236130320000       0.607793250000       0.973160750000       1.000000000000
N3 N       1.239576110000       0.459478290000       0.976151240000       1.000000000000
N4 N       0.767435790000       0.533401850000       0.530480540000       1.000000000000
N5 N       0.764348340000       0.681509950000       0.527643160000       1.000000000000
H1 H       0.797205590000       0.821963210000       0.558067620000       1.000000000000
H2 H       1.210071560000       0.819375260000       0.948162820000       1.000000000000
H3 H       1.416198300000       0.681974960000       1.143379300000       1.000000000000
H4 H       1.419256180000       0.533877470000       1.146223450000       1.000000000000
H5 H       1.218755760000       0.396173250000       0.956330290000       1.000000000000
H6 H       0.806089130000       0.392998750000       0.566321740000       1.000000000000
H7 H       0.588055370000       0.459870320000       0.360498790000       1.000000000000
H8 H       0.584294660000       0.607318520000       0.357458410000       1.000000000000
H9 H       0.581906400000       0.754766150000       0.354866840000       1.000000000000
#END
data_5a_opt-QR-15-9007-3
_audit_creation_method 'generated by cspy2.0'
_cell_length_a 15.7415
_cell_length_b 6.2461
_cell_length_c 31.585
_cell_angle_alpha 90.0
_cell_angle_beta 124.3731
_cell_angle_gamma 90.0
loop_
_symmetry_equiv_pos_site_id
_symmetry_equiv_pos_as_xyz
1 -x,-y,-z
2 +x,+y,+z
3 -x,+y,1/2-z
4 +x,-y,1/2+z
5 1/2-x,1/2-y,-z
6 1/2+x,1/2+y,+z
7 1/2-x,1/2+y,1/2-z
8 1/2+x,1/2-y,1/2+z
loop_
_atom_site_label
_atom_site_type_symbol
_atom_site_fract_x
_atom_site_fract_y
_atom_site_fract_z
_atom_site_occupancy
C1 C       0.121038170000       0.258442590000       0.260021990000       1.000000000000
C2 C       0.126853780000       0.028914930000       0.260187000000       1.000000000000
C3 C       0.127098550000       0.025439170000       0.187665940000       1.000000000000
C4 C       0.130067550000      -0.088178120000       0.150968360000       1.000000000000
C5 C       0.127399100000       0.022624390000       0.111262610000       1.000000000000
C6 C       0.127746100000       0.020033920000       0.038563460000       1.000000000000
C7 C       0.130803640000      -0.093570800000       0.000790200000       1.000000000000
C8 C       0.128199840000       0.017372200000      -0.037789030000       1.000000000000
C9 C       0.128627600000       0.015649950000      -0.110271400000       1.000000000000
C10 C       0.122861570000       0.245025260000      -0.114029450000       1.000000000000
C11 C       0.119749090000       0.360263550000      -0.078419740000       1.000000000000
C12 C       0.122290570000       0.249591390000      -0.037940940000       1.000000000000
C13 C       0.121833510000       0.252612340000       0.034695640000       1.000000000000
C14 C       0.118784340000       0.366115050000       0.071956620000       1.000000000000
C15 C       0.121438210000       0.255368020000       0.111127840000       1.000000000000
C16 C       0.121194200000       0.257527140000       0.183819370000       1.000000000000
C17 C       0.118248860000       0.371062130000       0.222442030000       1.000000000000
N1 N       0.129789010000      -0.083719890000       0.226367630000       1.000000000000
N2 N       0.130382680000      -0.088900760000       0.075853020000       1.000000000000
N3 N       0.131239530000      -0.094503600000      -0.074566710000       1.000000000000
N4 N       0.119234430000       0.361479820000      -0.003151540000       1.000000000000
N5 N       0.118484660000       0.366849000000       0.147093720000       1.000000000000
H1 H       0.118994410000       0.337929080000       0.289938220000       1.000000000000
H2 H       0.129037480000      -0.060014190000       0.290407830000       1.000000000000
H3 H       0.134402610000      -0.261270450000       0.152465100000       1.000000000000
H4 H       0.135144800000      -0.266668360000       0.002227490000       1.000000000000
H5 H       0.131085730000      -0.075414420000      -0.138933420000       1.000000000000
H6 H       0.121122060000       0.322328130000      -0.145222900000       1.000000000000
H7 H       0.115423160000       0.533467050000      -0.079024640000       1.000000000000
H8 H       0.114456870000       0.539183170000       0.070478910000       1.000000000000
H9 H       0.113928350000       0.544188510000       0.220133470000       1.000000000000
#END
data_5a_opt-QR-9-2062-3
_audit_creation_method 'generated by cspy2.0'
_cell_length_a 5.3084
_cell_length_b 11.3295
_cell_length_c 21.4494
_cell_angle_alpha 90.0
_cell_angle_beta 92.8068
_cell_angle_gamma 90.0
loop_
_symmetry_equiv_pos_site_id
_symmetry_equiv_pos_as_xyz
1 +x,+y,+z
2 +x,-y,1/2+z
3 1/2+x,1/2+y,+z
4 1/2+x,1/2-y,1/2+z
loop_
_atom_site_label
_atom_site_type_symbol
_atom_site_fract_x
_atom_site_fract_y
_atom_site_fract_z
_atom_site_occupancy
C1 C       0.360209180000       1.292624070000       0.502919680000       1.000000000000
C2 C       0.461003750000       1.174971450000       0.502676380000       1.000000000000
C3 C       0.187831080000       1.111176020000       0.575082920000       1.000000000000
C4 C       0.098432280000       1.021486620000       0.611667470000       1.000000000000
C5 C      -0.100455810000       1.044363640000       0.651340920000       1.000000000000
C6 C      -0.375049070000       0.980787010000       0.723908220000       1.000000000000
C7 C      -0.468776760000       0.890146970000       0.761572360000       1.000000000000
C8 C      -0.663647330000       0.914004720000       0.800102590000       1.000000000000
C9 C      -0.938007870000       0.851016050000       0.872415770000       1.000000000000
C10 C      -1.052449410000       0.965502400000       0.876236660000       1.000000000000
C11 C      -0.967605800000       1.055149970000       0.840763490000       1.000000000000
C12 C      -0.765506030000       1.033064380000       0.800329710000       1.000000000000
C13 C      -0.491116030000       1.096858250000       0.727856410000       1.000000000000
C14 C      -0.399365480000       1.187000250000       0.690708280000       1.000000000000
C15 C      -0.202462760000       1.163702420000       0.651573980000       1.000000000000
C16 C       0.072045030000       1.227004840000       0.579001830000       1.000000000000
C17 C       0.168692930000       1.318270720000       0.540476960000       1.000000000000
N1 N       0.382021310000       1.088234450000       0.536401560000       1.000000000000
N2 N      -0.186087420000       0.956796470000       0.686640090000       1.000000000000
N3 N      -0.754417610000       0.825081410000       0.836745190000       1.000000000000
N4 N      -0.682206470000       1.120313470000       0.765656310000       1.000000000000
N5 N      -0.114737880000       1.251717180000       0.615713620000       1.000000000000
H1 H       0.438705220000       1.358966960000       0.473077990000       1.000000000000
H2 H       0.614271980000       1.155177030000       0.472476930000       1.000000000000
H3 H       0.179785290000       0.933974320000       0.610124920000       1.000000000000
H4 H      -0.387632470000       0.802581970000       0.760081960000       1.000000000000
H5 H      -1.007029890000       0.779733450000       0.900987500000       1.000000000000
H6 H      -1.204766840000       0.978397530000       0.907388730000       1.000000000000
H7 H      -1.045720970000       1.143447740000       0.841418970000       1.000000000000
H8 H      -0.480579670000       1.274539610000       0.692235900000       1.000000000000
H9 H       0.084193830000       1.405103880000       0.542840810000       1.000000000000
#END
data_5a_opt-QR-15-6167-3
_audit_creation_method 'generated by cspy2.0'
_cell_length_a 11.3769
_cell_length_b 5.1732
_cell_length_c 44.4265
_cell_angle_alpha 90.0
_cell_angle_beta 80.8415
_cell_angle_gamma 90.0
loop_
_symmetry_equiv_pos_site_id
_symmetry_equiv_pos_as_xyz
1 -x,-y,-z
2 +x,+y,+z
3 -x,+y,1/2-z
4 +x,-y,1/2+z
5 1/2-x,1/2-y,-z
6 1/2+x,1/2+y,+z
7 1/2-x,1/2+y,1/2-z
8 1/2+x,1/2-y,1/2+z
loop_
_atom_site_label
_atom_site_type_symbol
_atom_site_fract_x
_atom_site_fract_y
_atom_site_fract_z
_atom_site_occupancy
C1 C       0.302049480000       0.562181340000       0.969716050000       1.000000000000
C2 C       0.419570600000       0.461914420000       0.970028990000       1.000000000000
C3 C       0.503628600000       0.751700560000       0.933840030000       1.000000000000
C4 C       0.603521710000       0.849751370000       0.915650240000       1.000000000000
C5 C       0.591767980000       1.057538060000       0.895729420000       1.000000000000
C6 C       0.675636910000       1.348769270000       0.859475070000       1.000000000000
C7 C       0.776786520000       1.451448640000       0.840743470000       1.000000000000
C8 C       0.763740000000       1.654939420000       0.821387970000       1.000000000000
C9 C       0.846949040000       1.945888630000       0.785250260000       1.000000000000
C10 C       0.733584940000       2.060671760000       0.783157400000       1.000000000000
C11 C       0.634043760000       1.967338110000       0.800799660000       1.000000000000
C12 C       0.644785830000       1.756201270000       0.821093010000       1.000000000000
C13 C       0.560714260000       1.465143080000       0.857313270000       1.000000000000
C14 C       0.460235170000       1.364640430000       0.875777010000       1.000000000000
C15 C       0.472539370000       1.158959570000       0.895432640000       1.000000000000
C16 C       0.388950800000       0.867809510000       0.931693310000       1.000000000000
C17 C       0.286950620000       0.762054720000       0.950852250000       1.000000000000
N1 N       0.515715890000       0.548864480000       0.953260090000       1.000000000000
N2 N       0.689171800000       1.151521860000       0.878181780000       1.000000000000
N3 N       0.862863040000       1.754324750000       0.803171360000       1.000000000000
N4 N       0.547889030000       1.664687900000       0.838324970000       1.000000000000
N5 N       0.374542690000       1.062741690000       0.913269870000       1.000000000000
H1 H       0.227376190000       0.476628640000       0.984569590000       1.000000000000
H2 H       0.430907140000       0.301922170000       0.985190800000       1.000000000000
H3 H       0.690563340000       0.768491760000       0.916567930000       1.000000000000
H4 H       0.863910850000       1.370412400000       0.841623640000       1.000000000000
H5 H       0.926190050000       2.021670050000       0.771051410000       1.000000000000
H6 H       0.729428070000       2.219950890000       0.767518450000       1.000000000000
H7 H       0.545957640000       2.045191990000       0.800329370000       1.000000000000
H8 H       0.373152900000       1.445733440000       0.874884650000       1.000000000000
H9 H       0.200816960000       0.846695660000       0.949530690000       1.000000000000
#END
data_5a_opt-QR-2-2466-3
_audit_creation_method 'generated by cspy2.0'
_cell_length_a 17.3627
_cell_length_b 6.2413
_cell_length_c 7.0832
_cell_angle_alpha 101.7216
_cell_angle_beta 59.83990000000001
_cell_angle_gamma 102.6141
loop_
_symmetry_equiv_pos_site_id
_symmetry_equiv_pos_as_xyz
1 -x,-y,-z
2 +x,+y,+z
loop_
_atom_site_label
_atom_site_type_symbol
_atom_site_fract_x
_atom_site_fract_y
_atom_site_fract_z
_atom_site_occupancy
C1 C       0.380445370000       0.300759430000       0.486374390000       1.000000000000
C2 C       0.385313860000       0.073621560000       0.485003640000       1.000000000000
C3 C       0.529070590000       0.093579650000       0.196916490000       1.000000000000
C4 C       0.604313290000      -0.006995010000       0.050220360000       1.000000000000
C5 C       0.680504400000       0.115501490000      -0.106491080000       1.000000000000
C6 C       0.824697370000       0.136472230000      -0.395239970000       1.000000000000
C7 C       0.902180430000       0.036320820000      -0.546253550000       1.000000000000
C8 C       0.976185900000       0.158602790000      -0.698435390000       1.000000000000
C9 C       1.119986030000       0.180437020000      -0.986246750000       1.000000000000
C10 C       1.122258800000       0.408613990000      -0.999147770000       1.000000000000
C11 C       1.049037310000       0.511075640000      -0.856770210000       1.000000000000
C12 C       0.971199600000       0.388400290000      -0.697004790000       1.000000000000
C13 C       0.827037120000       0.367841210000      -0.408526030000       1.000000000000
C14 C       0.750623920000       0.468037330000      -0.259631810000       1.000000000000
C15 C       0.675478510000       0.345785830000      -0.105032730000       1.000000000000
C16 C       0.531386540000       0.324452110000       0.183711690000       1.000000000000
C17 C       0.452337410000       0.424309280000       0.338102110000       1.000000000000
N1 N       0.454890170000      -0.026913330000       0.349660510000       1.000000000000
N2 N       0.753232050000       0.016608500000      -0.248067080000       1.000000000000
N3 N       1.051651740000       0.059855810000      -0.845423140000       1.000000000000
N4 N       0.899619960000       0.487795250000      -0.557875120000       1.000000000000
N5 N       0.601649270000       0.444455370000       0.038798360000       1.000000000000
H1 H       0.319419470000       0.369767720000       0.605872480000       1.000000000000
H2 H       0.327469750000      -0.024144160000       0.604243140000       1.000000000000
H3 H       0.605226750000      -0.178759670000       0.054620470000       1.000000000000
H4 H       0.903187410000      -0.135419470000      -0.542061460000       1.000000000000
H5 H       1.178875360000       0.099635290000      -1.100838430000       1.000000000000
H6 H       1.182424960000       0.495262320000      -1.122335240000       1.000000000000
H7 H       1.046370490000       0.682680940000      -0.857640160000       1.000000000000
H8 H       0.749647070000       0.639792300000      -0.263922920000       1.000000000000
H9 H       0.453054610000       0.596401560000       0.330444800000       1.000000000000
#END
data_5a_opt-QR-14-8365-3
_audit_creation_method 'generated by cspy2.0'
_cell_length_a 6.2363
_cell_length_b 7.2207
_cell_length_c 39.6227
_cell_angle_alpha 90.0
_cell_angle_beta 133.8181
_cell_angle_gamma 90.0
loop_
_symmetry_equiv_pos_site_id
_symmetry_equiv_pos_as_xyz
1 -x,-y,-z
2 +x,+y,+z
3 -x,1/2+y,1/2-z
4 +x,1/2-y,1/2+z
loop_
_atom_site_label
_atom_site_type_symbol
_atom_site_fract_x
_atom_site_fract_y
_atom_site_fract_z
_atom_site_occupancy
C1 C       0.776474950000       0.508458440000       0.134107370000       1.000000000000
C2 C       0.998539890000       0.509625520000       0.132267100000       1.000000000000
C3 C       0.679985440000       0.641795200000       0.059335240000       1.000000000000
C4 C       0.626715780000       0.709353910000       0.021463290000       1.000000000000
C5 C       0.343623210000       0.781109980000      -0.017478340000       1.000000000000
C6 C       0.023396040000       0.913892210000      -0.090598930000       1.000000000000
C7 C      -0.034767760000       0.983617700000      -0.129572550000       1.000000000000
C8 C      -0.312943370000       1.053495550000      -0.167379700000       1.000000000000
C9 C      -0.633046620000       1.186044340000      -0.240268840000       1.000000000000
C10 C      -0.870888580000       1.191506890000      -0.242032750000       1.000000000000
C11 C      -0.823996470000       1.125648580000      -0.205236180000       1.000000000000
C12 C      -0.537527070000       1.052214320000      -0.165495860000       1.000000000000
C13 C      -0.218012980000       0.919377530000      -0.092438530000       1.000000000000
C14 C      -0.162100480000       0.850625340000      -0.054001230000       1.000000000000
C15 C       0.118578570000       0.779791510000      -0.015584280000       1.000000000000
C16 C       0.439169820000       0.647251240000       0.057510230000       1.000000000000
C17 C       0.501108480000       0.576230900000       0.097322770000       1.000000000000
N1 N       0.956987960000       0.571982470000       0.097272490000       1.000000000000
N2 N       0.294003140000       0.846507340000      -0.054056120000       1.000000000000
N3 N      -0.368344420000       1.121453970000      -0.205338790000       1.000000000000
N4 N      -0.490967500000       0.987838810000      -0.129533620000       1.000000000000
N5 N       0.170747780000       0.713435370000       0.021554230000       1.000000000000
H1 H       0.832574590000       0.453521250000       0.164864560000       1.000000000000
H2 H       1.218404050000       0.455122250000       0.161858320000       1.000000000000
H3 H       0.800247360000       0.707615610000       0.021449570000       1.000000000000
H4 H       0.138532310000       0.981985190000      -0.129638300000       1.000000000000
H5 H      -0.672463330000       1.238992470000      -0.269878390000       1.000000000000
H6 H      -1.083991420000       1.248159610000      -0.272738880000       1.000000000000
H7 H      -0.993686590000       1.125837450000      -0.204331160000       1.000000000000
H8 H      -0.335514400000       0.852301720000      -0.053961630000       1.000000000000
H9 H       0.323841240000       0.579471580000       0.096494830000       1.000000000000
#END
data_5a_opt-QR-2-9609-3
_audit_creation_method 'generated by cspy2.0'
_cell_length_a 7.2034
_cell_length_b 13.3852
_cell_length_c 8.7652
_cell_angle_alpha 124.92130000000002
_cell_angle_beta 113.53010000000002
_cell_angle_gamma 83.8437
loop_
_symmetry_equiv_pos_site_id
_symmetry_equiv_pos_as_xyz
1 -x,-y,-z
2 +x,+y,+z
loop_
_atom_site_label
_atom_site_type_symbol
_atom_site_fract_x
_atom_site_fract_y
_atom_site_fract_z
_atom_site_occupancy
C1 C       0.251529630000       0.596919070000       0.626751490000       1.000000000000
C2 C       0.318404220000       0.640621550000       0.537885300000       1.000000000000
C3 C       0.111131270000       0.789307240000       0.602407860000       1.000000000000
C4 C       0.038638970000       0.885991780000       0.591798600000       1.000000000000
C5 C      -0.107419820000       0.945825410000       0.670804930000       1.000000000000
C6 C      -0.315386300000       1.094888480000       0.736076680000       1.000000000000
C7 C      -0.390926290000       1.193893870000       0.726638960000       1.000000000000
C8 C      -0.533729040000       1.251514420000       0.804819900000       1.000000000000
C9 C      -0.741214030000       1.400057690000       0.870432130000       1.000000000000
C10 C      -0.818353250000       1.363757060000       0.962566100000       1.000000000000
C11 C      -0.749538240000       1.268843530000       0.974558430000       1.000000000000
C12 C      -0.601386260000       1.207225690000       0.894667870000       1.000000000000
C13 C      -0.393802490000       1.058096280000       0.829433420000       1.000000000000
C14 C      -0.319705140000       0.960196720000       0.839319230000       1.000000000000
C15 C      -0.175214590000       0.901404610000       0.760803520000       1.000000000000
C16 C       0.032923180000       0.752579860000       0.695549410000       1.000000000000
C17 C       0.111018110000       0.652020490000       0.704404550000       1.000000000000
N1 N       0.253865610000       0.731281690000       0.525076550000       1.000000000000
N2 N      -0.176767390000       1.039601920000       0.659987290000       1.000000000000
N3 N      -0.606865180000       1.348187010000       0.795207020000       1.000000000000
N4 N      -0.533933720000       1.114571860000       0.906054230000       1.000000000000
N5 N      -0.104194970000       0.806529650000       0.771141280000       1.000000000000
H1 H       0.314452490000       0.520681530000       0.630402250000       1.000000000000
H2 H       0.430928560000       0.596015390000       0.476044600000       1.000000000000
H3 H       0.092995300000       0.916077170000       0.523427540000       1.000000000000
H4 H      -0.336751520000       1.224097760000       0.658323190000       1.000000000000
H5 H      -0.797124310000       1.476126800000       0.861403540000       1.000000000000
H6 H      -0.930243110000       1.412812150000       1.021089710000       1.000000000000
H7 H      -0.801358570000       1.236966950000       1.042227760000       1.000000000000
H8 H      -0.373974300000       0.930049240000       0.907663370000       1.000000000000
H9 H       0.054303800000       0.623615700000       0.773563100000       1.000000000000
#END
data_5a_opt-QR-15-7099-3
_audit_creation_method 'generated by cspy2.0'
_cell_length_a 16.4854
_cell_length_b 6.2444
_cell_length_c 25.2711
_cell_angle_alpha 90.0
_cell_angle_beta 100.3374
_cell_angle_gamma 90.0
loop_
_symmetry_equiv_pos_site_id
_symmetry_equiv_pos_as_xyz
1 -x,-y,-z
2 +x,+y,+z
3 -x,+y,1/2-z
4 +x,-y,1/2+z
5 1/2-x,1/2-y,-z
6 1/2+x,1/2+y,+z
7 1/2-x,1/2+y,1/2-z
8 1/2+x,1/2-y,1/2+z
loop_
_atom_site_label
_atom_site_type_symbol
_atom_site_fract_x
_atom_site_fract_y
_atom_site_fract_z
_atom_site_occupancy
C1 C       0.146115740000       0.483610040000       0.691132410000       1.000000000000
C2 C       0.146585710000       0.254278660000       0.686823500000       1.000000000000
C3 C       0.041583880000       0.256307370000       0.613768670000       1.000000000000
C4 C      -0.011412510000       0.145553880000       0.574618980000       1.000000000000
C5 C      -0.069007990000       0.259288960000       0.536796190000       1.000000000000
C6 C      -0.174250730000       0.262221340000       0.463500290000       1.000000000000
C7 C      -0.228818750000       0.151593430000       0.423219500000       1.000000000000
C8 C      -0.284770640000       0.265353530000       0.386473690000       1.000000000000
C9 C      -0.389678740000       0.269162220000       0.313370270000       1.000000000000
C10 C      -0.395345060000       0.498642670000       0.314047310000       1.000000000000
C11 C      -0.343935640000       0.611059850000       0.352189130000       1.000000000000
C12 C      -0.285231960000       0.497399170000       0.390877100000       1.000000000000
C13 C      -0.180091980000       0.494909850000       0.464171400000       1.000000000000
C14 C      -0.126292630000       0.605474430000       0.503924740000       1.000000000000
C15 C      -0.069469350000       0.491840000000       0.541225290000       1.000000000000
C16 C       0.035774770000       0.488487620000       0.614445090000       1.000000000000
C17 C       0.091574870000       0.598978890000       0.655519250000       1.000000000000
N1 N       0.097734070000       0.144301540000       0.650577220000       1.000000000000
N2 N      -0.120143120000       0.150535790000       0.498935140000       1.000000000000
N3 N      -0.337877050000       0.156383160000       0.347211080000       1.000000000000
N4 N      -0.234992850000       0.606540190000       0.428154760000       1.000000000000
N5 N      -0.017514350000       0.600510260000       0.579634070000       1.000000000000
H1 H       0.189340380000       0.560764670000       0.722769190000       1.000000000000
H2 H       0.190438270000       0.163114040000       0.715505290000       1.000000000000
H3 H      -0.009071880000      -0.027503990000       0.572781660000       1.000000000000
H4 H      -0.226566180000      -0.021462210000       0.421307360000       1.000000000000
H5 H      -0.431064050000       0.180355020000       0.282703200000       1.000000000000
H6 H      -0.440582300000       0.578251530000       0.284067810000       1.000000000000
H7 H      -0.344991240000       0.784166510000       0.354909860000       1.000000000000
H8 H      -0.128587890000       0.778519450000       0.505795780000       1.000000000000
H9 H       0.088054510000       0.772144990000       0.656532580000       1.000000000000
#END
data_5a_opt-QR-15-15288-3
_audit_creation_method 'generated by cspy2.0'
_cell_length_a 50.0647
_cell_length_b 6.2371
_cell_length_c 8.2567
_cell_angle_alpha 90.0
_cell_angle_beta 87.77300000000001
_cell_angle_gamma 90.0
loop_
_symmetry_equiv_pos_site_id
_symmetry_equiv_pos_as_xyz
1 -x,-y,-z
2 +x,+y,+z
3 -x,+y,1/2-z
4 +x,-y,1/2+z
5 1/2-x,1/2-y,-z
6 1/2+x,1/2+y,+z
7 1/2-x,1/2+y,1/2-z
8 1/2+x,1/2-y,1/2+z
loop_
_atom_site_label
_atom_site_type_symbol
_atom_site_fract_x
_atom_site_fract_y
_atom_site_fract_z
_atom_site_occupancy
C1 C       0.219130940000       0.285937350000       0.425585620000       1.000000000000
C2 C       0.218330410000       0.055781610000       0.430074430000       1.000000000000
C3 C       0.181769230000       0.054017800000       0.606184310000       1.000000000000
C4 C       0.162835470000      -0.059010460000       0.697650590000       1.000000000000
C5 C       0.143245630000       0.053031400000       0.791656250000       1.000000000000
C6 C       0.106560680000       0.052114260000       0.968105860000       1.000000000000
C7 C       0.087060170000      -0.060909560000       1.062183430000       1.000000000000
C8 C       0.068007120000       0.051219960000       1.153399200000       1.000000000000
C9 C       0.031410780000       0.051193030000       1.329238930000       1.000000000000
C10 C       0.030390790000       0.281282030000       1.333452630000       1.000000000000
C11 C       0.048808900000       0.395989520000       1.244634450000       1.000000000000
C12 C       0.068835780000       0.284073450000       1.148830920000       1.000000000000
C13 C       0.105514660000       0.285410620000       0.972562800000       1.000000000000
C14 C       0.124752660000       0.398314000000       0.879774760000       1.000000000000
C15 C       0.144083750000       0.286381360000       0.787068790000       1.000000000000
C16 C       0.180731070000       0.286817900000       0.610590810000       1.000000000000
C17 C       0.200621540000       0.399718850000       0.514417490000       1.000000000000
N1 N       0.200844260000      -0.056342530000       0.514576550000       1.000000000000
N2 N       0.124948100000      -0.058019530000       0.879931700000       1.000000000000
N3 N       0.049010440000      -0.060100560000       1.244964050000       1.000000000000
N4 N       0.086833670000       0.395437890000       1.062065750000       1.000000000000
N5 N       0.162656780000       0.397295020000       0.697425830000       1.000000000000
H1 H       0.234503790000       0.364905390000       0.351266910000       1.000000000000
H2 H       0.233214700000      -0.034112200000       0.358613760000       1.000000000000
H3 H       0.162940170000      -0.232592890000       0.697734640000       1.000000000000
H4 H       0.087130520000      -0.234478300000       1.062405830000       1.000000000000
H5 H       0.016593670000      -0.039413210000       1.400691920000       1.000000000000
H6 H       0.014921990000       0.359516080000       1.407457880000       1.000000000000
H7 H       0.049144230000       0.569643710000       1.242406840000       1.000000000000
H8 H       0.124664910000       0.571898390000       0.879633370000       1.000000000000
H9 H       0.200106450000       0.573351850000       0.516327660000       1.000000000000
#END
data_5a_opt-QR-14-7342-3
_audit_creation_method 'generated by cspy2.0'
_cell_length_a 16.0504
_cell_length_b 6.2405
_cell_length_c 17.9528
_cell_angle_alpha 90.0
_cell_angle_beta 133.9793
_cell_angle_gamma 90.0
loop_
_symmetry_equiv_pos_site_id
_symmetry_equiv_pos_as_xyz
1 -x,-y,-z
2 +x,+y,+z
3 -x,1/2+y,1/2-z
4 +x,1/2-y,1/2+z
loop_
_atom_site_label
_atom_site_type_symbol
_atom_site_fract_x
_atom_site_fract_y
_atom_site_fract_z
_atom_site_occupancy
C1 C       0.055987390000       0.787927000000       0.372578280000       1.000000000000
C2 C       0.049152240000       0.558117110000       0.368770860000       1.000000000000
C3 C      -0.092374910000       0.558523770000       0.370478790000       1.000000000000
C4 C      -0.167472930000       0.446736560000       0.369499880000       1.000000000000
C5 C      -0.241492620000       0.559850960000       0.372275660000       1.000000000000
C6 C      -0.383516150000       0.561146010000       0.373871340000       1.000000000000
C7 C      -0.460830510000       0.449443420000       0.372835450000       1.000000000000
C8 C      -0.532758140000       0.562582140000       0.375488420000       1.000000000000
C9 C      -0.674420190000       0.564780450000       0.377033660000       1.000000000000
C10 C      -0.674630460000       0.794643010000       0.380889320000       1.000000000000
C11 C      -0.601464780000       0.908114010000       0.382045300000       1.000000000000
C12 C      -0.525756270000       0.795096900000       0.379370910000       1.000000000000
C13 C      -0.383734860000       0.794244650000       0.377868930000       1.000000000000
C14 C      -0.307448030000       0.905847050000       0.378906670000       1.000000000000
C15 C      -0.234436260000       0.792861440000       0.376168630000       1.000000000000
C16 C      -0.092575050000       0.791116270000       0.374468210000       1.000000000000
C17 C      -0.013761830000       0.902695470000       0.375359740000       1.000000000000
N1 N      -0.020337270000       0.447145280000       0.367718130000       1.000000000000
N2 N      -0.314122050000       0.450060190000       0.371200730000       1.000000000000
N3 N      -0.608103660000       0.452556440000       0.374423330000       1.000000000000
N4 N      -0.454237920000       0.905274230000       0.380527980000       1.000000000000
N5 N      -0.160744800000       0.902569570000       0.377205610000       1.000000000000
H1 H       0.116759990000       0.865906050000       0.373131210000       1.000000000000
H2 H       0.105290570000       0.467413690000       0.366535620000       1.000000000000
H3 H      -0.169906740000       0.273357920000       0.366636320000       1.000000000000
H4 H      -0.463362970000       0.276056650000       0.369976220000       1.000000000000
H5 H      -0.733255280000       0.475154180000       0.376141280000       1.000000000000
H6 H      -0.733246210000       0.873718930000       0.382785550000       1.000000000000
H7 H      -0.597338570000       1.081548040000       0.384846670000       1.000000000000
H8 H      -0.304961950000       1.079238820000       0.381781120000       1.000000000000
H9 H      -0.012955180000       1.076161000000       0.378236710000       1.000000000000
#END
data_5a_opt-QR-15-5935-3
_audit_creation_method 'generated by cspy2.0'
_cell_length_a 22.3528
_cell_length_b 6.2439
_cell_length_c 18.8247
_cell_angle_alpha 90.0
_cell_angle_beta 101.1543
_cell_angle_gamma 90.0
loop_
_symmetry_equiv_pos_site_id
_symmetry_equiv_pos_as_xyz
1 -x,-y,-z
2 +x,+y,+z
3 -x,+y,1/2-z
4 +x,-y,1/2+z
5 1/2-x,1/2-y,-z
6 1/2+x,1/2+y,+z
7 1/2-x,1/2+y,1/2-z
8 1/2+x,1/2-y,1/2+z
loop_
_atom_site_label
_atom_site_type_symbol
_atom_site_fract_x
_atom_site_fract_y
_atom_site_fract_z
_atom_site_occupancy
C1 C       0.473756200000       1.233717870000       0.651012280000       1.000000000000
C2 C       0.478168380000       1.004235510000       0.653316110000       1.000000000000
C3 C       0.549608580000       1.001143920000       0.580803750000       1.000000000000
C4 C       0.587989400000       0.887767990000       0.545153100000       1.000000000000
C5 C       0.624888120000       0.998784170000       0.504403460000       1.000000000000
C6 C       0.696570670000       0.996589020000       0.431734520000       1.000000000000
C7 C       0.736089650000       0.883240840000       0.395019330000       1.000000000000
C8 C       0.771929120000       0.994353510000       0.355436880000       1.000000000000
C9 C       0.843440670000       0.993054740000       0.282995690000       1.000000000000
C10 C       0.842577440000       1.222412770000       0.277129940000       1.000000000000
C11 C       0.805184610000       1.337441440000       0.311634830000       1.000000000000
C12 C       0.767414540000       1.226546690000       0.353118080000       1.000000000000
C13 C       0.695729140000       1.229170150000       0.425690010000       1.000000000000
C14 C       0.656746840000       1.342420480000       0.461884620000       1.000000000000
C15 C       0.620360650000       1.231466910000       0.502077240000       1.000000000000
C16 C       0.548745900000       1.233234000000       0.574781420000       1.000000000000
C17 C       0.508500640000       1.346510020000       0.612371170000       1.000000000000
N1 N       0.513702230000       0.891792290000       0.620526810000       1.000000000000
N2 N       0.661997610000       0.887441650000       0.470060300000       1.000000000000
N3 N       0.810419860000       0.882704160000       0.319731800000       1.000000000000
N4 N       0.730860200000       1.338203480000       0.386840750000       1.000000000000
N5 N       0.582697380000       1.342734110000       0.537025270000       1.000000000000
H1 H       0.442761650000       1.313003420000       0.680216630000       1.000000000000
H2 H       0.450188130000       0.915126330000       0.684379640000       1.000000000000
H3 H       0.589920820000       0.714695770000       0.548241920000       1.000000000000
H4 H       0.738062650000       0.710159280000       0.398059680000       1.000000000000
H5 H       0.873513980000       0.902175000000       0.255212210000       1.000000000000
H6 H       0.871857110000       1.299879660000       0.245242570000       1.000000000000
H7 H       0.802379490000       1.510602630000       0.309431010000       1.000000000000
H8 H       0.654789460000       1.515490400000       0.458820450000       1.000000000000
H9 H       0.507367900000       1.519626100000       0.608452930000       1.000000000000
#END
data_5a_opt-QR-15-13526-3
_audit_creation_method 'generated by cspy2.0'
_cell_length_a 18.4589
_cell_length_b 6.239
_cell_length_c 22.7782
_cell_angle_alpha 90.0
_cell_angle_beta 100.5673
_cell_angle_gamma 90.0
loop_
_symmetry_equiv_pos_site_id
_symmetry_equiv_pos_as_xyz
1 -x,-y,-z
2 +x,+y,+z
3 -x,+y,1/2-z
4 +x,-y,1/2+z
5 1/2-x,1/2-y,-z
6 1/2+x,1/2+y,+z
7 1/2-x,1/2+y,1/2-z
8 1/2+x,1/2-y,1/2+z
loop_
_atom_site_label
_atom_site_type_symbol
_atom_site_fract_x
_atom_site_fract_y
_atom_site_fract_z
_atom_site_occupancy
C1 C       0.399524050000       1.282501380000       0.225136430000       1.000000000000
C2 C       0.401056220000       1.512123410000       0.229712890000       1.000000000000
C3 C       0.328547310000       1.510829320000       0.301387530000       1.000000000000
C4 C       0.292522480000       1.622092760000       0.339953150000       1.000000000000
C5 C       0.252173350000       1.508604830000       0.376901130000       1.000000000000
C6 C       0.179520130000       1.506398340000       0.448812330000       1.000000000000
C7 C       0.142433150000       1.617554700000       0.488513510000       1.000000000000
C8 C       0.103241000000       1.504041050000       0.524387070000       1.000000000000
C9 C       0.030828350000       1.500974130000       0.596129370000       1.000000000000
C10 C       0.025719390000       1.271241110000       0.595110650000       1.000000000000
C11 C       0.060614660000       1.158308070000       0.557513800000       1.000000000000
C12 C       0.101707460000       1.271700950000       0.519722450000       1.000000000000
C13 C       0.174267350000       1.273453850000       0.447796170000       1.000000000000
C14 C       0.210818950000       1.162391210000       0.408619000000       1.000000000000
C15 C       0.250628600000       1.275765610000       0.372189160000       1.000000000000
C16 C       0.323324550000       1.278387590000       0.300361780000       1.000000000000
C17 C       0.361278780000       1.167372730000       0.259898770000       1.000000000000
N1 N       0.367903910000       1.622585760000       0.265437870000       1.000000000000
N2 N       0.217461490000       1.617863890000       0.414208740000       1.000000000000
N3 N       0.067167550000       1.613532130000       0.563085080000       1.000000000000
N4 N       0.135781410000       1.162071690000       0.482961630000       1.000000000000
N5 N       0.285931460000       1.166604840000       0.334341860000       1.000000000000
H1 H       0.428984910000       1.204949730000       0.193982600000       1.000000000000
H2 H       0.431815890000       1.603100970000       0.201720710000       1.000000000000
H3 H       0.295044640000       1.795350290000       0.342018940000       1.000000000000
H4 H       0.144894170000       1.790814860000       0.490629480000       1.000000000000
H5 H       0.002737070000       1.590183900000       0.626359640000       1.000000000000
H6 H      -0.005898640000       1.191851550000       0.624426760000       1.000000000000
H7 H       0.058994160000       0.984996640000       0.554584890000       1.000000000000
H8 H       0.208337810000       0.989139880000       0.406522700000       1.000000000000
H9 H       0.357955700000       0.994009150000       0.258655140000       1.000000000000
#END
data_5a_opt-QR-4-1477-3
_audit_creation_method 'generated by cspy2.0'
_cell_length_a 6.2344
_cell_length_b 6.5288
_cell_length_c 16.4895
_cell_angle_alpha 90.0
_cell_angle_beta 73.7901
_cell_angle_gamma 90.0
loop_
_symmetry_equiv_pos_site_id
_symmetry_equiv_pos_as_xyz
1 +x,+y,+z
2 -x,1/2+y,-z
loop_
_atom_site_label
_atom_site_type_symbol
_atom_site_fract_x
_atom_site_fract_y
_atom_site_fract_z
_atom_site_occupancy
C1 C       0.184219340000       0.914479740000       0.341638500000       1.000000000000
C2 C       0.411237590000       0.914429080000       0.345878060000       1.000000000000
C3 C       0.302526240000       0.914475650000       0.490702610000       1.000000000000
C4 C       0.358052520000       0.914470430000       0.566184900000       1.000000000000
C5 C       0.187167460000       0.914437040000       0.643253800000       1.000000000000
C6 C       0.077267450000       0.914227470000       0.788484820000       1.000000000000
C7 C       0.131064830000       0.914062880000       0.866198350000       1.000000000000
C8 C      -0.038218120000       0.913849020000       0.941051480000       1.000000000000
C9 C      -0.148672780000       0.913472620000       1.085855180000       1.000000000000
C10 C      -0.381106710000       0.913475760000       1.088803030000       1.000000000000
C11 C      -0.439870300000       0.913689010000       1.015388880000       1.000000000000
C12 C      -0.267855870000       0.913983320000       0.936697470000       1.000000000000
C13 C      -0.158459210000       0.914366120000       0.791543910000       1.000000000000
C14 C      -0.212965310000       0.914517900000       0.714899920000       1.000000000000
C15 C      -0.042958480000       0.914598560000       0.638875680000       1.000000000000
C16 C       0.067307100000       0.914596190000       0.493724240000       1.000000000000
C17 C       0.014870830000       0.914539940000       0.414391940000       1.000000000000
N1 N       0.470209600000       0.914407690000       0.415650800000       1.000000000000
N2 N       0.242593730000       0.914264360000       0.716192280000       1.000000000000
N3 N       0.015388630000       0.913619710000       1.016731470000       1.000000000000
N4 N      -0.324545850000       0.914255500000       0.864958670000       1.000000000000
N5 N      -0.097469060000       0.914692040000       0.564830470000       1.000000000000
H1 H       0.151950510000       0.914399140000       0.280369910000       1.000000000000
H2 H       0.545818230000       0.914374410000       0.287346460000       1.000000000000
H3 H       0.531376270000       0.914530610000       0.566631630000       1.000000000000
H4 H       0.304287950000       0.914114140000       0.866739860000       1.000000000000
H5 H      -0.103050860000       0.913324760000       1.144915700000       1.000000000000
H6 H      -0.505767160000       0.913220520000       1.149617940000       1.000000000000
H7 H      -0.611938120000       0.913579620000       1.013204630000       1.000000000000
H8 H      -0.386237150000       0.914467230000       0.714400660000       1.000000000000
H9 H      -0.159754280000       0.914475570000       0.415603230000       1.000000000000
#END
data_5a_opt-QR-14-7958-3
_audit_creation_method 'generated by cspy2.0'
_cell_length_a 8.1083
_cell_length_b 6.2346
_cell_length_c 25.9774
_cell_angle_alpha 90.0
_cell_angle_beta 101.2741
_cell_angle_gamma 90.0
loop_
_symmetry_equiv_pos_site_id
_symmetry_equiv_pos_as_xyz
1 -x,-y,-z
2 +x,+y,+z
3 -x,1/2+y,1/2-z
4 +x,1/2-y,1/2+z
loop_
_atom_site_label
_atom_site_type_symbol
_atom_site_fract_x
_atom_site_fract_y
_atom_site_fract_z
_atom_site_occupancy
C1 C       0.207824850000       0.057513870000       0.310951480000       1.000000000000
C2 C       0.213052740000       0.287726230000       0.312765520000       1.000000000000
C3 C       0.423108570000       0.288609240000       0.386063840000       1.000000000000
C4 C       0.532177360000       0.401242750000       0.424105590000       1.000000000000
C5 C       0.644485300000       0.288665540000       0.463257850000       1.000000000000
C6 C       0.855318090000       0.288672730000       0.536718060000       1.000000000000
C7 C       0.967672660000       0.401253890000       0.575854830000       1.000000000000
C8 C       1.076860190000       0.288620820000       0.613866530000       1.000000000000
C9 C       1.287188040000       0.287740730000       0.687088900000       1.000000000000
C10 C       1.292420330000       0.057555700000       0.688894530000       1.000000000000
C11 C       1.186276180000      -0.056752600000       0.651946120000       1.000000000000
C12 C       1.071470210000       0.055704380000       0.612007210000       1.000000000000
C13 C       0.860649920000       0.055253830000       0.538611590000       1.000000000000
C14 C       0.749827630000      -0.057229160000       0.500007060000       1.000000000000
C15 C       0.639028160000       0.055240730000       0.461394830000       1.000000000000
C16 C       0.428419360000       0.055687860000       0.387947050000       1.000000000000
C17 C       0.313838620000      -0.056764850000       0.347947500000       1.000000000000
N1 N       0.313795460000       0.399489910000       0.347917580000       1.000000000000
N2 N       0.749920300000       0.399274370000       0.499975540000       1.000000000000
N3 N       1.186337930000       0.399502240000       0.651967640000       1.000000000000
N4 N       0.967690600000      -0.055271250000       0.575901610000       1.000000000000
N5 N       0.532011960000      -0.055282480000       0.424096560000       1.000000000000
H1 H       0.119302400000      -0.021124280000       0.280061700000       1.000000000000
H2 H       0.127745860000       0.378026250000       0.283017140000       1.000000000000
H3 H       0.532036820000       0.574884110000       0.424092940000       1.000000000000
H4 H       0.967704270000       0.574884520000       0.575897380000       1.000000000000
H5 H       1.372569430000       0.378047620000       0.716817780000       1.000000000000
H6 H       1.381135150000      -0.021093660000       0.719743800000       1.000000000000
H7 H       1.183878300000      -0.230460250000       0.651069510000       1.000000000000
H8 H       0.749881380000      -0.230870550000       0.499996630000       1.000000000000
H9 H       0.316356620000      -0.230491430000       0.348794830000       1.000000000000
#END
data_5a_opt-QR-14-3991-3
_audit_creation_method 'generated by cspy2.0'
_cell_length_a 13.1544
_cell_length_b 6.2371
_cell_length_c 15.7527
_cell_angle_alpha 90.0
_cell_angle_beta 94.9513
_cell_angle_gamma 90.0
loop_
_symmetry_equiv_pos_site_id
_symmetry_equiv_pos_as_xyz
1 -x,-y,-z
2 +x,+y,+z
3 -x,1/2+y,1/2-z
4 +x,1/2-y,1/2+z
loop_
_atom_site_label
_atom_site_type_symbol
_atom_site_fract_x
_atom_site_fract_y
_atom_site_fract_z
_atom_site_occupancy
C1 C       0.717951830000       0.725921800000       0.011581730000       1.000000000000
C2 C       0.715988550000       0.955883690000       0.016028280000       1.000000000000
C3 C       0.572378530000       0.955361060000       0.088824460000       1.000000000000
C4 C       0.498604470000       1.067162980000       0.127896810000       1.000000000000
C5 C       0.421115290000       0.953948470000       0.165550720000       1.000000000000
C6 C       0.277152320000       0.952530200000       0.238648840000       1.000000000000
C7 C       0.201240120000       1.064256520000       0.278911700000       1.000000000000
C8 C       0.125979220000       0.950996330000       0.315496620000       1.000000000000
C9 C      -0.017520780000       0.948701270000       0.388459490000       1.000000000000
C10 C      -0.022656220000       0.718672940000       0.387652180000       1.000000000000
C11 C       0.048967240000       0.605182900000       0.349524060000       1.000000000000
C12 C       0.128015210000       0.718311450000       0.310956260000       1.000000000000
C13 C       0.271831450000       0.719301080000       0.237842780000       1.000000000000
C14 C       0.346709530000       0.607650080000       0.198130550000       1.000000000000
C15 C       0.423148270000       0.720769320000       0.160983360000       1.000000000000
C16 C       0.567086530000       0.722617990000       0.087993650000       1.000000000000
C17 C       0.644690090000       0.611038040000       0.047024880000       1.000000000000
N1 N       0.647893840000       1.066863880000       0.052204750000       1.000000000000
N2 N       0.349904800000       1.063736060000       0.203375320000       1.000000000000
N3 N       0.052065360000       1.061026330000       0.354732330000       1.000000000000
N4 N       0.197997610000       0.608139250000       0.273701790000       1.000000000000
N5 N       0.495482280000       0.611059050000       0.122623250000       1.000000000000
H1 H       0.777965240000       0.647946380000      -0.019962600000       1.000000000000
H2 H       0.774913310000       1.046670420000      -0.012502800000       1.000000000000
H3 H       0.499841010000       1.240660560000       0.129812630000       1.000000000000
H4 H       0.202353810000       1.237735490000       0.280870530000       1.000000000000
H5 H      -0.075161700000       1.038340370000       0.419092610000       1.000000000000
H6 H      -0.083647300000       0.639512090000       0.417552730000       1.000000000000
H7 H       0.049499760000       0.431640950000       0.346745290000       1.000000000000
H8 H       0.345542970000       0.434171640000       0.196181560000       1.000000000000
H9 H       0.641818810000       0.437431280000       0.045928080000       1.000000000000
#END
data_5a_opt-QR-14-9340-3
_audit_creation_method 'generated by cspy2.0'
_cell_length_a 7.9141
_cell_length_b 6.2338
_cell_length_c 26.191
_cell_angle_alpha 90.0
_cell_angle_beta 84.9993
_cell_angle_gamma 90.0
loop_
_symmetry_equiv_pos_site_id
_symmetry_equiv_pos_as_xyz
1 -x,-y,-z
2 +x,+y,+z
3 -x,1/2+y,1/2-z
4 +x,1/2-y,1/2+z
loop_
_atom_site_label
_atom_site_type_symbol
_atom_site_fract_x
_atom_site_fract_y
_atom_site_fract_z
_atom_site_occupancy
C1 C       0.777992290000       0.777696390000       0.012134800000       1.000000000000
C2 C       0.777794320000       0.547448500000       0.010041340000       1.000000000000
C3 C       0.631832910000       0.544395070000      -0.061842180000       1.000000000000
C4 C       0.557740720000       0.430627130000      -0.099301320000       1.000000000000
C5 C       0.478146160000       0.542026540000      -0.137583570000       1.000000000000
C6 C       0.331949560000       0.539856100000      -0.209714030000       1.000000000000
C7 C       0.255733680000       0.426120330000      -0.248307050000       1.000000000000
C8 C       0.178482670000       0.537612040000      -0.285494260000       1.000000000000
C9 C       0.032813960000       0.536307870000      -0.357432630000       1.000000000000
C10 C       0.025834670000       0.766456240000      -0.358927920000       1.000000000000
C11 C       0.097634560000       0.881833870000      -0.322457390000       1.000000000000
C12 C       0.178687000000       0.770574400000      -0.283346590000       1.000000000000
C13 C       0.324684200000       0.773197690000      -0.211222960000       1.000000000000
C14 C       0.399833900000       0.886820110000      -0.173162490000       1.000000000000
C15 C       0.478339140000       0.775502080000      -0.135411140000       1.000000000000
C16 C       0.624621410000       0.777237610000      -0.063345150000       1.000000000000
C17 C       0.702627080000       0.890880650000      -0.023985470000       1.000000000000
N1 N       0.709448810000       0.434649730000      -0.024587760000       1.000000000000
N2 N       0.406721360000       0.430332920000      -0.173797270000       1.000000000000
N3 N       0.104337330000       0.425603530000      -0.323090530000       1.000000000000
N4 N       0.248843890000       0.882611080000      -0.247692560000       1.000000000000
N5 N       0.550942580000       0.887127760000      -0.098645810000       1.000000000000
H1 H       0.838395840000       0.857253930000       0.042527680000       1.000000000000
H2 H       0.838383580000       0.458042930000       0.039110990000       1.000000000000
H3 H       0.560311710000       0.256990260000      -0.099499910000       1.000000000000
H4 H       0.258184210000       0.252475080000      -0.248546720000       1.000000000000
H5 H      -0.024995560000       0.445143940000      -0.386770930000       1.000000000000
H6 H      -0.036645280000       0.844171270000      -0.389151860000       1.000000000000
H7 H       0.096870140000       1.055576690000      -0.321398950000       1.000000000000
H8 H       0.397332740000       1.060460670000      -0.172943330000       1.000000000000
H9 H       0.698412470000       1.064557520000      -0.024604310000       1.000000000000
#END
data_5a_opt-QR-9-2902-3
_audit_creation_method 'generated by cspy2.0'
_cell_length_a 28.0662
_cell_length_b 6.2354
_cell_length_c 8.3689
_cell_angle_alpha 90.0
_cell_angle_beta 118.23479999999999
_cell_angle_gamma 90.0
loop_
_symmetry_equiv_pos_site_id
_symmetry_equiv_pos_as_xyz
1 +x,+y,+z
2 +x,-y,1/2+z
3 1/2+x,1/2+y,+z
4 1/2+x,1/2-y,1/2+z
loop_
_atom_site_label
_atom_site_type_symbol
_atom_site_fract_x
_atom_site_fract_y
_atom_site_fract_z
_atom_site_occupancy
C1 C       0.474777890000       0.716968190000       0.432900930000       1.000000000000
C2 C       0.472960900000       0.947121450000       0.425837870000       1.000000000000
C3 C       0.399979210000       0.948004740000       0.141002760000       1.000000000000
C4 C       0.362089010000       1.060621450000      -0.006856020000       1.000000000000
C5 C       0.323077130000       0.948059960000      -0.159034070000       1.000000000000
C6 C       0.249844280000       0.948050260000      -0.444589690000       1.000000000000
C7 C       0.210808760000       1.060597980000      -0.596733670000       1.000000000000
C8 C       0.172883940000       0.947985750000      -0.744519590000       1.000000000000
C9 C       0.099833260000       0.947108560000      -1.029203740000       1.000000000000
C10 C       0.098022760000       0.716931260000      -1.036256190000       1.000000000000
C11 C       0.134892730000       0.602651770000      -0.892585090000       1.000000000000
C12 C       0.174760210000       0.715097620000      -0.737298870000       1.000000000000
C13 C       0.247990170000       0.714663890000      -0.451945310000       1.000000000000
C14 C       0.286487980000       0.602206110000      -0.301860150000       1.000000000000
C15 C       0.324978390000       0.714665530000      -0.151771910000       1.000000000000
C16 C       0.398141050000       0.715127580000       0.133715570000       1.000000000000
C17 C       0.437948670000       0.602680410000       0.289124880000       1.000000000000
N1 N       0.437955710000       1.058878030000       0.289252490000       1.000000000000
N2 N       0.286453630000       1.058641300000      -0.301788310000       1.000000000000
N3 N       0.134862120000       1.058846530000      -0.892672210000       1.000000000000
N4 N       0.210810650000       0.604152190000      -0.596906290000       1.000000000000
N5 N       0.362153760000       0.604166020000      -0.006785900000       1.000000000000
H1 H       0.505526370000       0.638346940000       0.552971310000       1.000000000000
H2 H       0.502588620000       1.037427280000       0.541488670000       1.000000000000
H3 H       0.362127630000       1.234240830000      -0.006753570000       1.000000000000
H4 H       0.210797370000       1.234226620000      -0.596890130000       1.000000000000
H5 H       0.070175470000       1.037373530000      -1.144786630000       1.000000000000
H6 H       0.067219590000       0.638314800000      -1.156191840000       1.000000000000
H7 H       0.135728040000       0.428952970000      -0.889197510000       1.000000000000
H8 H       0.286477430000       0.428590000000      -0.301836570000       1.000000000000
H9 H       0.437077500000       0.429001580000       0.285815180000       1.000000000000
#END
data_5a_opt-QR-14-214-3
_audit_creation_method 'generated by cspy2.0'
_cell_length_a 14.9199
_cell_length_b 6.2375
_cell_length_c 13.9604
_cell_angle_alpha 90.0
_cell_angle_beta 84.3844
_cell_angle_gamma 90.0
loop_
_symmetry_equiv_pos_site_id
_symmetry_equiv_pos_as_xyz
1 -x,-y,-z
2 +x,+y,+z
3 -x,1/2+y,1/2-z
4 +x,1/2-y,1/2+z
loop_
_atom_site_label
_atom_site_type_symbol
_atom_site_fract_x
_atom_site_fract_y
_atom_site_fract_z
_atom_site_occupancy
C1 C       0.377186850000       0.533252130000       0.188332860000       1.000000000000
C2 C       0.380782830000       0.763351970000       0.186525440000       1.000000000000
C3 C       0.525327230000       0.764237010000       0.113592290000       1.000000000000
C4 C       0.600362150000       0.876804600000       0.075723300000       1.000000000000
C5 C       0.677592660000       0.764268860000       0.036694920000       1.000000000000
C6 C       0.822496800000       0.764289770000      -0.036552390000       1.000000000000
C7 C       0.899726560000       0.876803520000      -0.075602210000       1.000000000000
C8 C       0.974722550000       0.764220000000      -0.113583250000       1.000000000000
C9 C       1.119184490000       0.763350420000      -0.186697750000       1.000000000000
C10 C       1.122760140000       0.533260650000      -0.188535650000       1.000000000000
C11 C       1.049853020000       0.418993130000      -0.151641900000       1.000000000000
C12 C       0.971047190000       0.531389710000      -0.111701500000       1.000000000000
C13 C       0.826226900000       0.530942700000      -0.038408060000       1.000000000000
C14 C       0.750053840000       0.418551580000       0.000119060000       1.000000000000
C15 C       0.673890120000       0.530971770000       0.038618200000       1.000000000000
C16 C       0.529013980000       0.531426440000       0.111761300000       1.000000000000
C17 C       0.450127000000       0.419041580000       0.151533200000       1.000000000000
N1 N       0.450090290000       0.875072730000       0.151545610000       1.000000000000
N2 N       0.750028260000       0.874852090000       0.000061320000       1.000000000000
N3 N       1.049901670000       0.875050490000      -0.151637330000       1.000000000000
N4 N       0.899801630000       0.420484530000      -0.075609550000       1.000000000000
N5 N       0.600311640000       0.420479750000       0.075789520000       1.000000000000
H1 H       0.316256300000       0.454655500000       0.219047700000       1.000000000000
H2 H       0.322092120000       0.853616400000       0.216136180000       1.000000000000
H3 H       0.600306510000       1.050391200000       0.075798070000       1.000000000000
H4 H       0.899796800000       1.050359150000      -0.075594570000       1.000000000000
H5 H       1.177860910000       0.853559900000      -0.216397670000       1.000000000000
H6 H       1.183643250000       0.454633610000      -0.219412160000       1.000000000000
H7 H       1.048116920000       0.245380860000      -0.150834870000       1.000000000000
H8 H       0.750038290000       0.244978740000       0.000071160000       1.000000000000
H9 H       0.451820650000       0.245376470000       0.150615350000       1.000000000000
#END
data_5a_opt-QR-19-8799-3
_audit_creation_method 'generated by cspy2.0'
_cell_length_a 28.5155
_cell_length_b 6.229
_cell_length_c 7.2253
_cell_angle_alpha 90.0
_cell_angle_beta 90.0
_cell_angle_gamma 90.0
loop_
_symmetry_equiv_pos_site_id
_symmetry_equiv_pos_as_xyz
1 +x,+y,+z
2 -x,1/2+y,1/2-z
3 1/2-x,-y,1/2+z
4 1/2+x,1/2-y,-z
loop_
_atom_site_label
_atom_site_type_symbol
_atom_site_fract_x
_atom_site_fract_y
_atom_site_fract_z
_atom_site_occupancy
C1 C       0.863899060000       0.984548820000       0.255062450000       1.000000000000
C2 C       0.865691270000       0.754154660000       0.258960860000       1.000000000000
C3 C       0.938882960000       0.753672790000       0.390487530000       1.000000000000
C4 C       0.976862240000       0.641141510000       0.459048280000       1.000000000000
C5 C       1.015972570000       0.754018840000       0.529085750000       1.000000000000
C6 C       1.089334810000       0.754431250000       0.661153620000       1.000000000000
C7 C       1.128424710000       0.641970990000       0.731880280000       1.000000000000
C8 C       1.166401190000       0.754905510000       0.800042990000       1.000000000000
C9 C       1.239553900000       0.756196720000       0.931926830000       1.000000000000
C10 C       1.241366950000       0.986599050000       0.934554370000       1.000000000000
C11 C       1.204469330000       1.100803020000       0.867720390000       1.000000000000
C12 C       1.164550920000       0.988020720000       0.795980990000       1.000000000000
C13 C       1.091247090000       0.988077100000       0.663840900000       1.000000000000
C14 C       1.052690970000       1.100460870000       0.594084620000       1.000000000000
C15 C       1.014117370000       0.987653460000       0.524965590000       1.000000000000
C16 C       0.940767280000       0.986805360000       0.393129310000       1.000000000000
C17 C       0.900827350000       1.099143290000       0.321087120000       1.000000000000
N1 N       0.900785130000       0.642477700000       0.322371120000       1.000000000000
N2 N       1.052644030000       0.643524000000       0.595459020000       1.000000000000
N3 N       1.204470950000       0.644146270000       0.869015100000       1.000000000000
N4 N       1.128491690000       1.098905480000       0.730590300000       1.000000000000
N5 N       0.976869460000       1.098068110000       0.457629630000       1.000000000000
H1 H       0.833046840000       1.063089670000       0.199487000000       1.000000000000
H2 H       0.835967390000       0.663604200000       0.205826740000       1.000000000000
H3 H       0.976826870000       0.467334190000       0.459399060000       1.000000000000
H4 H       1.128463790000       0.468179700000       0.732361710000       1.000000000000
H5 H       1.269248760000       0.665975680000       0.985687620000       1.000000000000
H6 H       1.272195470000       1.065478490000       0.990020030000       1.000000000000
H7 H       1.203605150000       1.274674170000       0.865804430000       1.000000000000
H8 H       1.052690500000       1.274240860000       0.593660870000       1.000000000000
H9 H       0.901702800000       1.273033320000       0.322265620000       1.000000000000
#END
data_5a_opt-QR-33-1170-3
_audit_creation_method 'generated by cspy2.0'
_cell_length_a 12.9382
_cell_length_b 15.9914
_cell_length_c 6.237
_cell_angle_alpha 90.0
_cell_angle_beta 90.0
_cell_angle_gamma 90.0
loop_
_symmetry_equiv_pos_site_id
_symmetry_equiv_pos_as_xyz
1 +x,+y,+z
2 -x,-y,1/2+z
3 1/2+x,1/2-y,+z
4 1/2-x,1/2+y,1/2+z
loop_
_atom_site_label
_atom_site_type_symbol
_atom_site_fract_x
_atom_site_fract_y
_atom_site_fract_z
_atom_site_occupancy
C1 C       0.892215940000       0.544693930000       0.122424840000       1.000000000000
C2 C       0.892304870000       0.547892700000      -0.107707580000       1.000000000000
C3 C       0.886193880000       0.691202070000      -0.110038440000       1.000000000000
C4 C       0.883133480000       0.765417000000      -0.223366330000       1.000000000000
C5 C       0.879791870000       0.842173320000      -0.111602320000       1.000000000000
C6 C       0.873793290000       0.985906240000      -0.113058930000       1.000000000000
C7 C       0.870732860000       1.062313330000      -0.226355330000       1.000000000000
C8 C       0.867575140000       1.136875030000      -0.114514710000       1.000000000000
C9 C       0.861661350000       1.280192380000      -0.115058780000       1.000000000000
C10 C       0.861311620000       1.284094500000       0.114999830000       1.000000000000
C11 C       0.864171350000       1.211935330000       0.229978970000       1.000000000000
C12 C       0.867447790000       1.133570900000       0.118369380000       1.000000000000
C13 C       0.873355510000       0.989928750000       0.120245960000       1.000000000000
C14 C       0.876391240000       0.914561510000       0.233429220000       1.000000000000
C15 C       0.879662400000       0.838838410000       0.121774800000       1.000000000000
C16 C       0.885765490000       0.695192150000       0.122752490000       1.000000000000
C17 C       0.889009110000       0.617181880000       0.235959580000       1.000000000000
N1 N       0.889500840000       0.616443780000      -0.220106870000       1.000000000000
N2 N       0.876925780000       0.913872620000      -0.222884810000       1.000000000000
N3 N       0.864618380000       1.211299040000      -0.226101450000       1.000000000000
N4 N       0.870209940000       1.063053670000       0.229995880000       1.000000000000
N5 N       0.882616240000       0.766033960000       0.232973470000       1.000000000000
H1 H       0.894747540000       0.484413110000       0.201641180000       1.000000000000
H2 H       0.894880150000       0.489577440000      -0.197386610000       1.000000000000
H3 H       0.883258040000       0.765097130000      -0.396919250000       1.000000000000
H4 H       0.870845480000       1.062113030000      -0.399923420000       1.000000000000
H5 H       0.859356450000       1.338235050000      -0.205920530000       1.000000000000
H6 H       0.858800010000       1.344621820000       0.192992690000       1.000000000000
H7 H       0.864138250000       1.210516020000       0.403638840000       1.000000000000
H8 H       0.876266780000       0.914807460000       0.407002870000       1.000000000000
H9 H       0.888824920000       0.619127120000       0.409577550000       1.000000000000
#END
data_5a_opt-QR-15-16105-3
_audit_creation_method 'generated by cspy2.0'
_cell_length_a 18.3306
_cell_length_b 6.2386
_cell_length_c 22.8008
_cell_angle_alpha 90.0
_cell_angle_beta 80.1896
_cell_angle_gamma 90.0
loop_
_symmetry_equiv_pos_site_id
_symmetry_equiv_pos_as_xyz
1 -x,-y,-z
2 +x,+y,+z
3 -x,+y,1/2-z
4 +x,-y,1/2+z
5 1/2-x,1/2-y,-z
6 1/2+x,1/2+y,+z
7 1/2-x,1/2+y,1/2-z
8 1/2+x,1/2-y,1/2+z
loop_
_atom_site_label
_atom_site_type_symbol
_atom_site_fract_x
_atom_site_fract_y
_atom_site_fract_z
_atom_site_occupancy
C1 C       0.095213490000       0.488069560000       0.223430040000       1.000000000000
C2 C       0.099769620000       0.717910020000       0.223391240000       1.000000000000
C3 C       0.172371550000       0.718560420000       0.295928310000       1.000000000000
C4 C       0.211402310000       0.830916680000       0.332693350000       1.000000000000
C5 C       0.248883560000       0.718392290000       0.372344700000       1.000000000000
C6 C       0.321764370000       0.718160460000       0.445061510000       1.000000000000
C7 C       0.361960010000       0.830425590000       0.482898270000       1.000000000000
C8 C       0.398361500000       0.717845510000       0.521420190000       1.000000000000
C9 C       0.471086900000       0.716733000000       0.593884170000       1.000000000000
C10 C       0.470155850000       0.486876890000       0.597527700000       1.000000000000
C11 C       0.432089940000       0.372869840000       0.561878150000       1.000000000000
C12 C       0.393715990000       0.485289240000       0.521453830000       1.000000000000
C13 C       0.320817270000       0.485094740000       0.448810200000       1.000000000000
C14 C       0.281148740000       0.372889910000       0.411498870000       1.000000000000
C15 C       0.244198980000       0.485333280000       0.372383760000       1.000000000000
C16 C       0.171427450000       0.486015380000       0.299659210000       1.000000000000
C17 C       0.130483230000       0.373835500000       0.260969710000       1.000000000000
N1 N       0.135932150000       0.829395420000       0.257269930000       1.000000000000
N2 N       0.286660510000       0.828717960000       0.407802490000       1.000000000000
N3 N       0.437561500000       0.828442030000       0.558244990000       1.000000000000
N4 N       0.356500990000       0.374603870000       0.486607070000       1.000000000000
N5 N       0.205886990000       0.375095830000       0.336349820000       1.000000000000
H1 H       0.063688650000       0.409648430000       0.193468490000       1.000000000000
H2 H       0.071363050000       0.808168620000       0.193188630000       1.000000000000
H3 H       0.213424780000       1.004292730000       0.331285210000       1.000000000000
H4 H       0.364038290000       1.003822140000       0.481542850000       1.000000000000
H5 H       0.501683460000       0.806776010000       0.622581380000       1.000000000000
H6 H       0.499896390000       0.408237270000       0.628680660000       1.000000000000
H7 H       0.429198700000       0.199405550000       0.562392810000       1.000000000000
H8 H       0.279107660000       0.199524030000       0.412894190000       1.000000000000
H9 H       0.129291980000       0.200385290000       0.263189070000       1.000000000000
#END
data_5a_opt-QR-2-9431-3
_audit_creation_method 'generated by cspy2.0'
_cell_length_a 6.2404
_cell_length_b 21.1407
_cell_length_c 6.727
_cell_angle_alpha 101.0547
_cell_angle_beta 104.9686
_cell_angle_gamma 124.20279999999998
loop_
_symmetry_equiv_pos_site_id
_symmetry_equiv_pos_as_xyz
1 -x,-y,-z
2 +x,+y,+z
loop_
_atom_site_label
_atom_site_type_symbol
_atom_site_fract_x
_atom_site_fract_y
_atom_site_fract_z
_atom_site_occupancy
C1 C       0.219847020000       0.155879220000       0.901389680000       1.000000000000
C2 C      -0.016435400000       0.151813510000       0.905711440000       1.000000000000
C3 C      -0.329740060000       0.007399350000       0.761527580000       1.000000000000
C4 C      -0.603726220000      -0.067786990000       0.690543090000       1.000000000000
C5 C      -0.658912010000      -0.144723070000       0.609721570000       1.000000000000
C6 C      -0.972150130000      -0.289546470000       0.465347600000       1.000000000000
C7 C      -1.250799420000      -0.366942170000       0.392326470000       1.000000000000
C8 C      -1.301097150000      -0.441667180000       0.313867570000       1.000000000000
C9 C      -1.612488180000      -0.586065640000       0.170079140000       1.000000000000
C10 C      -1.391707610000      -0.589168800000       0.158660440000       1.000000000000
C11 C      -1.120638420000      -0.516064440000       0.227290250000       1.000000000000
C12 C      -1.061927400000      -0.437511770000       0.309476000000       1.000000000000
C13 C      -0.748476500000      -0.292765500000       0.453572550000       1.000000000000
C14 C      -0.472189880000      -0.216424660000       0.525559790000       1.000000000000
C15 C      -0.419194260000      -0.140533460000       0.605290470000       1.000000000000
C16 C      -0.106507760000       0.004200410000       0.749796810000       1.000000000000
C17 C       0.175619260000       0.083234450000       0.824680960000       1.000000000000
N1 N      -0.277190300000       0.082333240000       0.840406200000       1.000000000000
N2 N      -0.925321160000      -0.217363060000       0.541362980000       1.000000000000
N3 N      -1.573670700000      -0.517047040000       0.242866250000       1.000000000000
N4 N      -0.797765850000      -0.366067770000       0.376518980000       1.000000000000
N5 N      -0.150452430000      -0.066796920000       0.674820570000       1.000000000000
H1 H       0.429618210000       0.216906680000       0.959553050000       1.000000000000
H2 H       0.020780870000       0.210256940000       0.967368670000       1.000000000000
H3 H      -0.776025980000      -0.068098360000       0.696461510000       1.000000000000
H4 H      -1.423334010000      -0.367367030000       0.398123050000       1.000000000000
H5 H      -1.828934790000      -0.644881330000       0.114778140000       1.000000000000
H6 H      -1.445210540000      -0.649864350000       0.095482290000       1.000000000000
H7 H      -0.944462100000      -0.513995200000       0.223178720000       1.000000000000
H8 H      -0.299778530000      -0.216061300000       0.519692760000       1.000000000000
H9 H       0.344441270000       0.081894610000       0.817140830000       1.000000000000
#END
data_5a_opt-QR-5-5315-3
_audit_creation_method 'generated by cspy2.0'
_cell_length_a 38.9169
_cell_length_b 6.2322
_cell_length_c 8.3684
_cell_angle_alpha 90.0
_cell_angle_beta 140.4918
_cell_angle_gamma 90.0
loop_
_symmetry_equiv_pos_site_id
_symmetry_equiv_pos_as_xyz
1 -x,+y,-z
2 +x,+y,+z
3 1/2-x,1/2+y,-z
4 1/2+x,1/2+y,+z
loop_
_atom_site_label
_atom_site_type_symbol
_atom_site_fract_x
_atom_site_fract_y
_atom_site_fract_z
_atom_site_occupancy
C1 C       0.437763110000       0.826597330000       0.361586920000       1.000000000000
C2 C       0.435946670000       1.056883920000       0.350876870000       1.000000000000
C3 C       0.363237220000       1.057723900000      -0.079727720000       1.000000000000
C4 C       0.325492150000       1.170400480000      -0.303246420000       1.000000000000
C5 C       0.286622750000       1.057764380000      -0.533352930000       1.000000000000
C6 C       0.213653220000       1.057714350000      -0.965198310000       1.000000000000
C7 C       0.174765890000       1.170317240000      -1.195320230000       1.000000000000
C8 C       0.136989080000       1.057635140000      -1.418811480000       1.000000000000
C9 C       0.064201310000       1.056706180000      -1.849413120000       1.000000000000
C10 C       0.062398080000       0.826413540000      -1.860080610000       1.000000000000
C11 C       0.099139270000       0.712101110000      -1.642737610000       1.000000000000
C12 C       0.138847820000       0.824602160000      -1.407866830000       1.000000000000
C13 C       0.211819070000       0.824209550000      -0.976210090000       1.000000000000
C14 C       0.250179640000       0.711712450000      -0.749214200000       1.000000000000
C15 C       0.288512520000       0.824235720000      -0.522295300000       1.000000000000
C16 C       0.361415490000       0.824739460000      -0.090633460000       1.000000000000
C17 C       0.401065080000       0.712232280000       0.144255190000       1.000000000000
N1 N       0.401079380000       1.168678040000       0.144399060000       1.000000000000
N2 N       0.250118470000       1.168382010000      -0.749315150000       1.000000000000
N3 N       0.099092300000       1.168520030000      -1.642950110000       1.000000000000
N4 N       0.174770920000       0.713622770000      -1.195457290000       1.000000000000
N5 N       0.325562030000       0.713694950000      -0.303011290000       1.000000000000
H1 H       0.468407030000       0.747947780000       0.543110170000       1.000000000000
H2 H       0.465470330000       1.147240360000       0.525706420000       1.000000000000
H3 H       0.325515710000       1.344080670000      -0.303134590000       1.000000000000
H4 H       0.174737470000       1.344023360000      -1.195532430000       1.000000000000
H5 H       0.034648470000       1.147014990000      -2.024254540000       1.000000000000
H6 H       0.031698570000       0.747723430000      -2.041574520000       1.000000000000
H7 H       0.099970440000       0.538313650000      -1.637686300000       1.000000000000
H8 H       0.250164600000       0.537981680000      -0.749221050000       1.000000000000
H9 H       0.400213860000       0.538463080000       0.139252000000       1.000000000000
#END
data_5a_opt-QR-14-8494-3
_audit_creation_method 'generated by cspy2.0'
_cell_length_a 11.4107
_cell_length_b 6.2288
_cell_length_c 18.3646
_cell_angle_alpha 90.0
_cell_angle_beta 99.692
_cell_angle_gamma 90.0
loop_
_symmetry_equiv_pos_site_id
_symmetry_equiv_pos_as_xyz
1 -x,-y,-z
2 +x,+y,+z
3 -x,1/2+y,1/2-z
4 +x,1/2-y,1/2+z
loop_
_atom_site_label
_atom_site_type_symbol
_atom_site_fract_x
_atom_site_fract_y
_atom_site_fract_z
_atom_site_occupancy
C1 C       0.056711400000       0.484346340000       0.594179100000       1.000000000000
C2 C       0.054112690000       0.253930380000       0.596618210000       1.000000000000
C3 C      -0.090421530000       0.252739280000       0.669538280000       1.000000000000
C4 C      -0.164974770000       0.139860650000       0.707699790000       1.000000000000
C5 C      -0.242766110000       0.252375280000       0.746337840000       1.000000000000
C6 C      -0.387841840000       0.252091240000       0.819394860000       1.000000000000
C7 C      -0.464674910000       0.139261900000       0.858627170000       1.000000000000
C8 C      -0.540302570000       0.251821290000       0.896095680000       1.000000000000
C9 C      -0.685040010000       0.252417290000       0.968881500000       1.000000000000
C10 C      -0.689641240000       0.482800420000       0.970047000000       1.000000000000
C11 C      -0.617087790000       0.597347050000       0.933005980000       1.000000000000
C12 C      -0.537585030000       0.484953620000       0.893620760000       1.000000000000
C13 C      -0.392514480000       0.485703730000       0.820656570000       1.000000000000
C14 C      -0.316739250000       0.598444080000       0.781960730000       1.000000000000
C15 C      -0.240025310000       0.486025130000       0.743874340000       1.000000000000
C16 C      -0.095084890000       0.485860480000       0.670775680000       1.000000000000
C17 C      -0.016731250000       0.598570150000       0.630675250000       1.000000000000
N1 N      -0.014730620000       0.141929520000       0.631885580000       1.000000000000
N2 N      -0.314846590000       0.141530330000       0.783157660000       1.000000000000
N3 N      -0.615157050000       0.140687140000       0.934275360000       1.000000000000
N4 N      -0.466657700000       0.596182520000       0.857433200000       1.000000000000
N5 N      -0.166840790000       0.596791470000       0.706459830000       1.000000000000
H1 H       0.117276620000       0.563165110000       0.563213880000       1.000000000000
H2 H       0.113203800000       0.163667300000       0.567255170000       1.000000000000
H3 H      -0.164144170000      -0.033931740000       0.708166320000       1.000000000000
H4 H      -0.463940200000      -0.034542720000       0.859156860000       1.000000000000
H5 H      -0.743409800000       0.161922350000       0.998691710000       1.000000000000
H6 H      -0.751016620000       0.561376930000       1.000479220000       1.000000000000
H7 H      -0.616195230000       0.771224710000       0.931636540000       1.000000000000
H8 H      -0.317521480000       0.772233630000       0.781456900000       1.000000000000
H9 H      -0.019213770000       0.772447130000       0.631022080000       1.000000000000
#END
data_5a_opt-QR-2-4694-3
_audit_creation_method 'generated by cspy2.0'
_cell_length_a 13.3967
_cell_length_b 10.8872
_cell_length_c 5.9398
_cell_angle_alpha 83.4069
_cell_angle_beta 126.3087
_cell_angle_gamma 74.1972
loop_
_symmetry_equiv_pos_site_id
_symmetry_equiv_pos_as_xyz
1 -x,-y,-z
2 +x,+y,+z
loop_
_atom_site_label
_atom_site_type_symbol
_atom_site_fract_x
_atom_site_fract_y
_atom_site_fract_z
_atom_site_occupancy
C1 C       0.591470840000       0.364723410000       0.911391340000       1.000000000000
C2 C       0.457318120000       0.390357660000       0.807637110000       1.000000000000
C3 C       0.544152870000       0.243191970000       1.251689370000       1.000000000000
C4 C       0.522796890000       0.181066560000       1.426246790000       1.000000000000
C5 C       0.636137070000       0.088093310000       1.719980090000       1.000000000000
C6 C       0.723754990000      -0.059488060000       2.165894580000       1.000000000000
C7 C       0.703761900000      -0.123788630000       2.347358810000       1.000000000000
C8 C       0.815800770000      -0.214436970000       2.634397550000       1.000000000000
C9 C       0.903668680000      -0.361603510000       3.079551710000       1.000000000000
C10 C       1.042149300000      -0.394513100000       3.205424440000       1.000000000000
C11 C       1.065751550000      -0.334836690000       3.037975120000       1.000000000000
C12 C       0.951504570000      -0.240346700000       2.739215640000       1.000000000000
C13 C       0.864220720000      -0.092992660000       2.293660020000       1.000000000000
C14 C       0.884777920000      -0.029759550000       2.115381940000       1.000000000000
C15 C       0.772133310000       0.062118500000       1.824932910000       1.000000000000
C16 C       0.684303440000       0.209773880000       1.379132930000       1.000000000000
C17 C       0.703243170000       0.275845810000       1.192736990000       1.000000000000
N1 N       0.433032070000       0.333962830000       0.965081260000       1.000000000000
N2 N       0.614440780000       0.028395930000       1.887794090000       1.000000000000
N3 N       0.795607960000      -0.276855710000       2.810555540000       1.000000000000
N4 N       0.974135060000      -0.181969480000       2.575186320000       1.000000000000
N5 N       0.793101630000       0.122990440000       1.653682980000       1.000000000000
H1 H       0.601219020000       0.416831070000       0.763296630000       1.000000000000
H2 H       0.368381080000       0.461650900000       0.582133590000       1.000000000000
H3 H       0.419936980000       0.203173300000       1.339441010000       1.000000000000
H4 H       0.600969230000      -0.101793490000       2.260888550000       1.000000000000
H5 H       0.885665950000      -0.409834750000       3.215066610000       1.000000000000
H6 H       1.125536590000      -0.466442570000       3.432120640000       1.000000000000
H7 H       1.167604660000      -0.355137500000       3.119457670000       1.000000000000
H8 H       0.987598170000      -0.051805080000       2.202021600000       1.000000000000
H9 H       0.807133000000       0.252078440000       1.284656210000       1.000000000000
#END
data_5a_opt-QR-14-5828-3
_audit_creation_method 'generated by cspy2.0'
_cell_length_a 13.1566
_cell_length_b 6.238
_cell_length_c 15.7172
_cell_angle_alpha 90.0
_cell_angle_beta 94.3028
_cell_angle_gamma 90.0
loop_
_symmetry_equiv_pos_site_id
_symmetry_equiv_pos_as_xyz
1 -x,-y,-z
2 +x,+y,+z
3 -x,1/2+y,1/2-z
4 +x,1/2-y,1/2+z
loop_
_atom_site_label
_atom_site_type_symbol
_atom_site_fract_x
_atom_site_fract_y
_atom_site_fract_z
_atom_site_occupancy
C1 C       0.979150980000       0.966060330000       0.142275140000       1.000000000000
C2 C       0.984377140000       0.736068690000       0.143201710000       1.000000000000
C3 C       1.127820780000       0.733633430000       0.068861300000       1.000000000000
C4 C       1.203079860000       0.620306920000       0.031629460000       1.000000000000
C5 C       1.278955830000       0.731914630000      -0.009426670000       1.000000000000
C6 C       1.422888500000       0.730370770000      -0.083892400000       1.000000000000
C7 C       1.500396330000       0.617089940000      -0.122204580000       1.000000000000
C8 C       1.574119810000       0.728798900000      -0.162069230000       1.000000000000
C9 C       1.717675530000       0.728114160000      -0.236272760000       1.000000000000
C10 C       1.719607130000       0.958045350000      -0.240864790000       1.000000000000
C11 C       1.646321800000       1.072977050000      -0.204794260000       1.000000000000
C12 C       1.568765820000       0.961504760000      -0.162997720000       1.000000000000
C13 C       1.424871910000       0.963501250000      -0.088636760000       1.000000000000
C14 C       1.348408380000       1.076678790000      -0.050852540000       1.000000000000
C15 C       1.273557440000       0.965136760000      -0.010356150000       1.000000000000
C16 C       1.129777570000       0.966240530000       0.064146200000       1.000000000000
C17 C       1.050729640000       1.079440790000       0.103380690000       1.000000000000
N1 N       1.053969260000       0.623697380000       0.108901620000       1.000000000000
N2 N       1.351732010000       0.620665930000      -0.045315170000       1.000000000000
N3 N       1.649639760000       0.617230850000      -0.199346220000       1.000000000000
N4 N       1.497156550000       1.073122890000      -0.127756800000       1.000000000000
N5 N       1.199709460000       1.076332890000       0.026132700000       1.000000000000
H1 H       0.918145650000       1.045257960000       0.172689650000       1.000000000000
H2 H       0.926780550000       0.646486120000       0.174472720000       1.000000000000
H3 H       1.204251300000       0.446846410000       0.033716980000       1.000000000000
H4 H       1.501671540000       0.443628670000      -0.120188490000       1.000000000000
H5 H       1.776615950000       0.637316130000      -0.265306530000       1.000000000000
H6 H       1.779567950000       1.035949530000      -0.273034520000       1.000000000000
H7 H       1.643428520000       1.246548180000      -0.205946280000       1.000000000000
H8 H       1.347181210000       1.250120710000      -0.052907450000       1.000000000000
H9 H       1.051193010000       1.252948400000       0.100451370000       1.000000000000
#END
data_5a_opt-QR-15-10794-3
_audit_creation_method 'generated by cspy2.0'
_cell_length_a 25.7933
_cell_length_b 6.2415
_cell_length_c 16.1197
_cell_angle_alpha 90.0
_cell_angle_beta 83.8769
_cell_angle_gamma 90.0
loop_
_symmetry_equiv_pos_site_id
_symmetry_equiv_pos_as_xyz
1 -x,-y,-z
2 +x,+y,+z
3 -x,+y,1/2-z
4 +x,-y,1/2+z
5 1/2-x,1/2-y,-z
6 1/2+x,1/2+y,+z
7 1/2-x,1/2+y,1/2-z
8 1/2+x,1/2-y,1/2+z
loop_
_atom_site_label
_atom_site_type_symbol
_atom_site_fract_x
_atom_site_fract_y
_atom_site_fract_z
_atom_site_occupancy
C1 C       0.010794530000       0.230832350000       0.135513820000       1.000000000000
C2 C       0.007716760000       0.001114320000       0.138090670000       1.000000000000
C3 C      -0.064109070000      -0.003169530000       0.065660520000       1.000000000000
C4 C      -0.102012880000      -0.117302900000       0.030178910000       1.000000000000
C5 C      -0.139748190000      -0.006822750000      -0.010723440000       1.000000000000
C6 C      -0.211736600000      -0.010264150000      -0.083500460000       1.000000000000
C7 C      -0.250711270000      -0.124387290000      -0.120146610000       1.000000000000
C8 C      -0.287319720000      -0.013826830000      -0.159994830000       1.000000000000
C9 C      -0.359068970000      -0.016365280000      -0.232637910000       1.000000000000
C10 C      -0.359552110000       0.213166470000      -0.238828750000       1.000000000000
C11 C      -0.322689980000       0.328918780000      -0.204348120000       1.000000000000
C12 C      -0.284189200000       0.218616840000      -0.162542310000       1.000000000000
C13 C      -0.212268760000       0.222506120000      -0.089771220000       1.000000000000
C14 C      -0.173813600000       0.336501380000      -0.053667500000       1.000000000000
C15 C      -0.136607180000       0.226118200000      -0.013275450000       1.000000000000
C16 C      -0.064629290000       0.229086470000       0.059387360000       1.000000000000
C17 C      -0.024802620000       0.343119910000       0.096775220000       1.000000000000
N1 N      -0.027352000000      -0.112002470000       0.105478350000       1.000000000000
N2 N      -0.176363580000      -0.118881780000      -0.045016950000       1.000000000000
N3 N      -0.325291250000      -0.126220800000      -0.195688330000       1.000000000000
N4 N      -0.248191650000       0.331001530000      -0.128828170000       1.000000000000
N5 N      -0.099431110000       0.338108400000       0.021551220000       1.000000000000
H1 H       0.041527290000       0.310707110000       0.164556310000       1.000000000000
H2 H       0.036378790000      -0.087573050000       0.169238900000       1.000000000000
H3 H      -0.102970890000      -0.290515170000       0.033538670000       1.000000000000
H4 H      -0.251732730000      -0.297603670000      -0.116822050000       1.000000000000
H5 H      -0.388711230000      -0.107844220000      -0.260393910000       1.000000000000
H6 H      -0.389337890000       0.290166070000      -0.270975710000       1.000000000000
H7 H      -0.320852260000       0.502248850000      -0.206856620000       1.000000000000
H8 H      -0.172824180000       0.509720300000      -0.057004990000       1.000000000000
H9 H      -0.024656710000       0.516361280000       0.092585150000       1.000000000000
#END
data_5a_opt-QR-2-191-3
_audit_creation_method 'generated by cspy2.0'
_cell_length_a 7.5962
_cell_length_b 16.75
_cell_length_c 6.8402
_cell_angle_alpha 70.9247
_cell_angle_beta 129.0136
_cell_angle_gamma 104.8496
loop_
_symmetry_equiv_pos_site_id
_symmetry_equiv_pos_as_xyz
1 -x,-y,-z
2 +x,+y,+z
loop_
_atom_site_label
_atom_site_type_symbol
_atom_site_fract_x
_atom_site_fract_y
_atom_site_fract_z
_atom_site_occupancy
C1 C       0.294860390000       0.211617790000       0.833514020000       1.000000000000
C2 C       0.070382280000       0.214569400000       0.594571760000       1.000000000000
C3 C       0.101225690000       0.359569040000       0.483075620000       1.000000000000
C4 C       0.007428590000       0.434533850000       0.310068050000       1.000000000000
C5 C       0.134584400000       0.512335330000       0.366424600000       1.000000000000
C6 C       0.166487140000       0.657751540000       0.255374760000       1.000000000000
C7 C       0.073331800000       0.734914500000       0.080668660000       1.000000000000
C8 C       0.200127480000       0.810496040000       0.138681930000       1.000000000000
C9 C       0.232841340000       0.955494020000       0.028723160000       1.000000000000
C10 C       0.458921220000       0.959744720000       0.262129360000       1.000000000000
C11 C       0.554698070000       0.886891250000       0.435353480000       1.000000000000
C12 C       0.427197850000       0.807467260000       0.380492170000       1.000000000000
C13 C       0.395679110000       0.662127680000       0.492063480000       1.000000000000
C14 C       0.488995330000       0.586018290000       0.665867210000       1.000000000000
C15 C       0.362155850000       0.509265960000       0.608827000000       1.000000000000
C16 C       0.329905770000       0.363931000000       0.719246020000       1.000000000000
C17 C       0.422700750000       0.285122980000       0.894955730000       1.000000000000
N1 N      -0.023811370000       0.283801990000       0.426827140000       1.000000000000
N2 N       0.042302880000       0.584730680000       0.197374080000       1.000000000000
N3 N       0.108162880000       0.885665200000      -0.032833350000       1.000000000000
N4 N       0.520049220000       0.736268230000       0.549064040000       1.000000000000
N5 N       0.454144990000       0.435747460000       0.778607900000       1.000000000000
H1 H       0.358459910000       0.150732810000       0.960746150000       1.000000000000
H2 H      -0.030879600000       0.155442840000       0.546809960000       1.000000000000
H3 H      -0.162552160000       0.433990950000       0.132002440000       1.000000000000
H4 H      -0.096632490000       0.734498870000      -0.097497720000       1.000000000000
H5 H       0.157405670000       1.014121840000      -0.108932300000       1.000000000000
H6 H       0.549375070000       1.021066130000       0.296045560000       1.000000000000
H7 H       0.724373740000       0.885676500000       0.614783460000       1.000000000000
H8 H       0.658970420000       0.586496760000       0.843996630000       1.000000000000
H9 H       0.593117000000       0.287320810000       1.071825930000       1.000000000000
#END
data_5a_opt-QR-14-2322-3
_audit_creation_method 'generated by cspy2.0'
_cell_length_a 16.0383
_cell_length_b 6.2398
_cell_length_c 15.6222
_cell_angle_alpha 90.0
_cell_angle_beta 124.1343
_cell_angle_gamma 90.0
loop_
_symmetry_equiv_pos_site_id
_symmetry_equiv_pos_as_xyz
1 -x,-y,-z
2 +x,+y,+z
3 -x,1/2+y,1/2-z
4 +x,1/2-y,1/2+z
loop_
_atom_site_label
_atom_site_type_symbol
_atom_site_fract_x
_atom_site_fract_y
_atom_site_fract_z
_atom_site_occupancy
C1 C       0.477271660000       0.284886220000       0.126559750000       1.000000000000
C2 C       0.482857430000       0.055019490000       0.131044010000       1.000000000000
C3 C       0.625002070000       0.052330450000       0.129525470000       1.000000000000
C4 C       0.699775220000      -0.061051480000       0.130933880000       1.000000000000
C5 C       0.774756530000       0.050381290000       0.127960350000       1.000000000000
C6 C       0.917365740000       0.048571130000       0.126556840000       1.000000000000
C7 C       0.994364560000      -0.064780910000       0.128028270000       1.000000000000
C8 C       1.067210730000       0.046748690000       0.125154890000       1.000000000000
C9 C       1.209449530000       0.045817460000       0.123827960000       1.000000000000
C10 C       1.210938270000       0.275607970000       0.119314880000       1.000000000000
C11 C       1.138134870000       0.390619240000       0.117736320000       1.000000000000
C12 C       1.061493940000       0.279317430000       0.120601250000       1.000000000000
C13 C       0.918909000000       0.281550150000       0.121918810000       1.000000000000
C14 C       0.842940620000       0.394792770000       0.120434530000       1.000000000000
C15 C       0.768984870000       0.283456410000       0.123371470000       1.000000000000
C16 C       0.626507370000       0.284815510000       0.124891260000       1.000000000000
C17 C       0.547979880000       0.398078450000       0.123544230000       1.000000000000
N1 N       0.552013670000      -0.057414800000       0.132495570000       1.000000000000
N2 N       0.847058890000      -0.060935570000       0.129434850000       1.000000000000
N3 N       1.142245290000      -0.064896640000       0.126656030000       1.000000000000
N4 N       0.990329610000       0.390972190000       0.119055730000       1.000000000000
N5 N       0.695618050000       0.394710980000       0.121941820000       1.000000000000
H1 H       0.416683800000       0.364143200000       0.125708850000       1.000000000000
H2 H       0.425955710000      -0.034397200000       0.133425420000       1.000000000000
H3 H       0.701240770000      -0.234405900000       0.134286210000       1.000000000000
H4 H       0.995945840000      -0.238138090000       0.131372400000       1.000000000000
H5 H       1.268009820000      -0.045053550000       0.125054640000       1.000000000000
H6 H       1.270229570000       0.353357600000       0.117280050000       1.000000000000
H7 H       1.134959600000       0.564078040000       0.114425460000       1.000000000000
H8 H       0.841410860000       0.568155460000       0.117080710000       1.000000000000
H9 H       0.548133200000       0.571487320000       0.120179910000       1.000000000000
#END
data_5a_opt-QR-2-10546-3
_audit_creation_method 'generated by cspy2.0'
_cell_length_a 15.2427
_cell_length_b 8.3253
_cell_length_c 6.236
_cell_angle_alpha 115.3489
_cell_angle_beta 81.9487
_cell_angle_gamma 115.2214
loop_
_symmetry_equiv_pos_site_id
_symmetry_equiv_pos_as_xyz
1 -x,-y,-z
2 +x,+y,+z
loop_
_atom_site_label
_atom_site_type_symbol
_atom_site_fract_x
_atom_site_fract_y
_atom_site_fract_z
_atom_site_occupancy
C1 C       0.564816680000       0.808145160000       0.835070540000       1.000000000000
C2 C       0.565198030000       0.800257240000       1.060542240000       1.000000000000
C3 C       0.637152010000       0.584470560000       0.913217350000       1.000000000000
C4 C       0.673810220000       0.471218490000       0.948409870000       1.000000000000
C5 C       0.712991830000       0.357231300000       0.757177790000       1.000000000000
C6 C       0.785273940000       0.141016360000       0.608616710000       1.000000000000
C7 C       0.823117110000       0.024601440000       0.641531760000       1.000000000000
C8 C       0.861273120000      -0.085996110000       0.452563830000       1.000000000000
C9 C       0.933414590000      -0.301438710000       0.303605160000       1.000000000000
C10 C       0.936641480000      -0.304219680000       0.070797880000       1.000000000000
C11 C       0.900930520000      -0.194219460000       0.031744960000       1.000000000000
C12 C       0.860833970000      -0.077983070000       0.224450820000       1.000000000000
C13 C       0.788518730000       0.137992070000       0.372439070000       1.000000000000
C14 C       0.751219130000       0.252852060000       0.338539340000       1.000000000000
C15 C       0.712533660000       0.365255020000       0.528588260000       1.000000000000
C16 C       0.640376140000       0.581488470000       0.677563380000       1.000000000000
C17 C       0.601832660000       0.700488090000       0.646487020000       1.000000000000
N1 N       0.599026190000       0.695551820000       1.100736600000       1.000000000000
N2 N       0.748479740000       0.247925780000       0.793012710000       1.000000000000
N3 N       0.898137660000      -0.199345470000       0.485871660000       1.000000000000
N4 N       0.825906060000       0.029464240000       0.187001940000       1.000000000000
N5 N       0.676537600000       0.476259320000       0.493979030000       1.000000000000
H1 H       0.535004840000       0.900012050000       0.819276170000       1.000000000000
H2 H       0.535425650000       0.886873240000       1.210604900000       1.000000000000
H3 H       0.672675290000       0.469329310000       1.121299660000       1.000000000000
H4 H       0.822034340000       0.022523430000       0.814312050000       1.000000000000
H5 H       0.962151010000      -0.389930400000       0.333362840000       1.000000000000
H6 H       0.967579460000      -0.394085990000      -0.069877710000       1.000000000000
H7 H       0.901219040000      -0.189668820000      -0.139400540000       1.000000000000
H8 H       0.752323140000       0.254836040000       0.165714990000       1.000000000000
H9 H       0.603789940000       0.699951500000       0.471849110000       1.000000000000
#END
data_5a_opt-QR-14-8189-3
_audit_creation_method 'generated by cspy2.0'
_cell_length_a 15.2436
_cell_length_b 6.2357
_cell_length_c 21.7316
_cell_angle_alpha 90.0
_cell_angle_beta 38.7385
_cell_angle_gamma 90.0
loop_
_symmetry_equiv_pos_site_id
_symmetry_equiv_pos_as_xyz
1 -x,-y,-z
2 +x,+y,+z
3 -x,1/2+y,1/2-z
4 +x,1/2-y,1/2+z
loop_
_atom_site_label
_atom_site_type_symbol
_atom_site_fract_x
_atom_site_fract_y
_atom_site_fract_z
_atom_site_occupancy
C1 C       0.307569520000       0.461433760000       0.064111150000       1.000000000000
C2 C       0.302186260000       0.691601860000       0.065933560000       1.000000000000
C3 C       0.086116380000       0.692481950000       0.137916740000       1.000000000000
C4 C      -0.026069100000       0.805067590000       0.175289860000       1.000000000000
C5 C      -0.141554320000       0.692522970000       0.213792950000       1.000000000000
C6 C      -0.358328370000       0.692515000000       0.286094910000       1.000000000000
C7 C      -0.473864640000       0.805065010000       0.324652940000       1.000000000000
C8 C      -0.586092630000       0.692460310000       0.362120100000       1.000000000000
C9 C      -0.802297710000       0.691563400000       0.434285150000       1.000000000000
C10 C      -0.807656530000       0.461405790000       0.436076990000       1.000000000000
C11 C      -0.698529330000       0.347142150000       0.399636140000       1.000000000000
C12 C      -0.580545570000       0.459583210000       0.360226890000       1.000000000000
C13 C      -0.363832960000       0.459141280000       0.287885560000       1.000000000000
C14 C      -0.249879400000       0.346683440000       0.249862120000       1.000000000000
C15 C      -0.135954650000       0.459143180000       0.211873840000       1.000000000000
C16 C       0.080654500000       0.459594740000       0.139692820000       1.000000000000
C17 C       0.198527080000       0.347160870000       0.100430960000       1.000000000000
N1 N       0.198548460000       0.803332340000       0.100470950000       1.000000000000
N2 N      -0.249960550000       0.803109250000       0.249970490000       1.000000000000
N3 N      -0.698627420000       0.803309440000       0.399691880000       1.000000000000
N4 N      -0.473889040000       0.348622820000       0.324587110000       1.000000000000
N5 N      -0.025902410000       0.348637790000       0.175163820000       1.000000000000
H1 H       0.398626350000       0.382818120000       0.033798250000       1.000000000000
H2 H       0.389913850000       0.781890150000       0.036711680000       1.000000000000
H3 H      -0.025970330000       0.978700920000       0.175247450000       1.000000000000
H4 H      -0.473930220000       0.978677830000       0.324648890000       1.000000000000
[truncated: 48,666 more chars]
